# Supplementary material for: Glycoproteomics Landscape of Asymptomatic and Symptomatic Human Alzheimer’s Disease Brain
Source: Mol Cell Proteomics. 2022 Oct 27;21(12):100433. doi: 10.1016/j.mcpro.2022.100433 (PMC9706167; doi:10.1016/j.mcpro.2022.100433)
Supplement: Supplemental table S1 [file mmc2.xlsx]

## Sheet: Sheet1
Diagnosis	Sample number	Tissue weight (mg)	Age at baseline	Age at death	APOE gene	Braak	CERAD	Global Cog Func	Reagan	arteriol_scler	ci_num2_gct	ci_num2_mct	cvda_4gp2	dlbdx	Sex	hspath_any	Race	tdp_cs_6reg	tdp_stage4	PMI
Symptomatic	69	75	78.9843	87.9918	e34	5	1	NA	1	1	0	0	1	0	female	0	White	0	0	4.83333
Symptomatic	183	143	73.5852	88.0164	e33	5	1	NA	1	0	0	0	1	0	female	0	White	0	0	4.75
Symptomatic	301	88	78.8172	88.1643	e33	5	1	-1.33906	1	1	1	1	1	0	female	0	White	0	0	4.76667
Symptomatic	216	57	78.924	92.0137	e33	5	1	-3.29605	1	2	0	0	1	0	female	0	White	0	0	4.33333
Symptomatic	231	194	79.4004	87.3703	e33	5	1	-0.870501	1	3	1	0	1	0	female	0	White	1.66667	2	4.25
Symptomatic	238	180	76.8761	90.3244	e33	5	1	NA	1	0	0	0	1	0	male	1	White	4.5	3	6.08333
Symptomatic	51	68	79.5483	87.5674	e33	5	1	-0.950474	1	1	0	0	1	3	male	0	White	0	0	9
Symptomatic	310	107	88.7392	99.165	e33	5	2	-2.95895	2	0	1	1	1	3	male	0	White	2	2	5.78333
Symptomatic	370	138	83.8001	92.1369	e34	5	1	NA	1	0	0	1	1	0	male	1	White	3.66667	3	5.91667
Symptomatic	356	217	81.2375	101.248	e33	5	1	-1.5145	1	1	0	0	2	0	male	0	White	0.833333	1	4.75
Asymptomatic	223	163	71.3539	78.5517	e33	4	1	0.68405	2	0	0	1	0	0	female	0	White	0	0	24.0833
Asymptomatic	321	101	78.6804	97.5524	e24	4	1	-0.44396	2	1	0	0	2	0	female	0	White	0	0	0
Asymptomatic	292	81	69.1718	87.4497	e34	3	1	-0.0590841	2	1	1	0	1	0	female	0	White	0	0	0
Asymptomatic	324	63	82.0616	92.7392	e33	4	1	-0.766123	2	0	0	0	2	0	female	0	White	0	0	5.66667
Asymptomatic	163	63	86.7077	90.3847	e33	4	1	-1.4302	2	1	1	0	1	3	female	0	White	0.5	1	3.78333
Asymptomatic	373	23	81.5496	92.2984	e33	4	2	-0.579473	2	0	1	1	1	3	male	0	White	0.333333	1	5.98333
Asymptomatic	358	72	83.091	86.8172	e34	4	1	0.540356	2	0	0	0	0	1	male	0	White	0	0	25.4167
Asymptomatic	1	62	77.1225	81.5797	e34	4	1	NA	2	0	0	0	1	0	male	0	White	NA	NA	6.75
Asymptomatic	47	68	74.9103	84.2081	e33	4	1	0.274633	2	0	0	0	1	0	male	0	White	NA	2	6.25
Asymptomatic	244	133	91.718	97.7714	e33	4	1	NA	2	1	0	0	0	0	male	0	White	0	0	7.25
Normal	125	52	89.1882	95.0007	e33	2	4	0.250819	3	2	0	0	1	0	female	0	White	0.5	2	4.95
Normal	234	111	79.7207	88.6379	e23	2	4	0.612616	3	2	1	0	2	0	female	0	White	0.666667	1	18.1667
Normal	118	74	75.729	81.4976	e34	2	4	-0.312539	3	1	1	1	3	0	female	0	White	0.5	2	3.65
Normal	363	145	67.7153	75.9671	e23	1	4	0.371654	3	NA	0	0	0	0	female	0	black	0	0	10.05
Normal	12	57	80.8487	87.655	e24	1	4	0.392247	3	0	0	1	NA	0	female	0	White	NA	NA	14.75
Normal	342	80	81.9904	91.7974	e33	2	4	0.884602	3	0	0	0	0	0	male	0	White	0	0	6.86667
Normal	170	110	76.4025	86.7023	e23	1	4	-0.0106121	3	1	0	1	1	0	male	0	White	0	0	3.88333
Normal	64	69	65.6372	78.6749	e33	1	4	0.137049	3	1	0	0	2	0	male	0	White	0	0	7
Normal	110	72	70.8063	76.386	e33	0	4	0.454983	4	0	0	0	1	0	male	0	White	0.833333	3	4.83333
Normal	127	24	85.1526	90.538	e33	2	4	0.174192	3	1	0	0	3	0	male	0	White	0.5	1	4.58333
