# Supplementary material for: Glycoproteomics Landscape of Asymptomatic and Symptomatic Human Alzheimer’s Disease Brain
Source: Mol Cell Proteomics. 2022 Oct 27;21(12):100433. doi: 10.1016/j.mcpro.2022.100433 (PMC9706167; doi:10.1016/j.mcpro.2022.100433)
Supplement: Supplemental table S2 [file mmc3.xlsx]

## Sheet: Sample info
Starting protein amount (mg)	Fraction	Enrichment round	HILIC	Sheet	Note
1.5	4th wash	1	N	1
1.5	Eluted	1	N	2
1.5	4th wash	2	N	3	No glycopeptides were detected
1.5	Eluted	2	N	4
2.25	4th wash	1	N	5
2.25	Eluted	1	N	6
2.25	4th wash	2	N	7
2.25	Eluted	2	N	8
3	4th wash	1	N	9
3	Eluted	1	N	10
3	4th wash	2	N	11
3	Eluted	2	N	12
1.5	Eluted	1	Y	13
1.5	Flow through	1	Y	14
2.25	Eluted	1	Y	15
2.25	Flow through	1	Y	16
3	Eluted	1	Y	17
3	Flow through	1	Y	18	No glycopeptides were detected

## Sheet: Sheet1
PID	Prot._x000D_ Rank	Pos.	Sequence_x000D_ (unformatted)	Mods_x000D_ (variable)	Glycans	PEP_x000D_ 2D	PEP_x000D_ 1D	|Log Prob|	Score	Delta_x000D_ Score	Delta Mod._x000D_ Score	z	Obs._x000D_ m/z	Calc._x000D_ m/z	ppm_x000D_ err.	Off-_x000D_ By-X	Obs._x000D_ MH	Calc._x000D_ MH	Cleavage	Glycans_x000D_ Pos.	Protein_x000D_ Name	Prot._x000D_ Id	Scan_x000D_ Time	Scan #	Mods_x000D_ (fixed)	Comment	Fragment_x000D_ Type	FDR_x000D_ 2D	FDR_x000D_ 1D	FDR uniq._x000D_ 2D	FDR uniq._x000D_ 1D	q-value_x000D_ 2D	q-value_x000D_ 1D	Scan info	MobilityValue
1958 | 669966	17	194	K.KVLVAPPSEEAN[+2263.83471]TTK.A	N12(NGlycan / 2263.8347)	HexNAc(5)Hex(5)Fuc(3)	1.8e-06	2.4e-05	5.75	303.5	137.7	137.7	3	1283.24	1283.24	4		3847.71	3847.7	Specific	12	>sp|P43006|EAA2_MOUSE Excitatory amino acid transporter 2 OS=Mus musculus OX=10090 GN=Slc1a2 PE=1 SV=1	46	23.5757	controllerType=0 controllerNumber=1 scan=6135		KS_Brain_lysate_100ul_W4_En1_637_2537.6135.6135.3	high-energy collision-induced dissociation	0	0	0	0	1.6e-08	2.2e-07
1960 | 709724	17	195	K.VLVAPPSEEAN[+3228.17305]TTK.A	N11(NGlycan / 3228.1731)	HexNAc(6)Hex(7)Fuc(4)NeuAc(1)	2.5e-06	3.4e-05	5.61	381.3	176.1	176.1	3	1561.99	1561.99	0.4		4683.94	4683.94	Specific	11	>sp|P43006|EAA2_MOUSE Excitatory amino acid transporter 2 OS=Mus musculus OX=10090 GN=Slc1a2 PE=1 SV=1	46	31.91	controllerType=0 controllerNumber=1 scan=8381		KS_Brain_lysate_100ul_W4_En1_637_2537.8381.8381.3	high-energy collision-induced dissociation	0	0	0	0	2.3e-08	3.2e-07
1965 | 693006	17	195	K.VLVAPPSEEAN[+2716.98295]TTK.A	N11(NGlycan / 2716.9829)	HexNAc(5)Hex(6)Fuc(3)NeuAc(1)	3e-08	4.2e-07	7.52	555.8	269.9	269.9	3	1391.59	1391.59	0.34		4172.75	4172.75	Specific	11	>sp|P43006|EAA2_MOUSE Excitatory amino acid transporter 2 OS=Mus musculus OX=10090 GN=Slc1a2 PE=1 SV=1	46	32.4409	controllerType=0 controllerNumber=1 scan=8516		KS_Brain_lysate_100ul_W4_En1_637_2537.8516.8516.3	high-energy collision-induced dissociation	0	0	0	0	4.1e-10	5.6e-09
1966 | 692886	17	195	K.VLVAPPSEEAN[+2716.98295]TTK.A	N11(NGlycan / 2716.9829)	HexNAc(5)Hex(6)Fuc(3)NeuAc(1)	2.6e-08	3.6e-07	7.59	547.3	292.1	292.1	3	1391.59	1391.59	0.6		4172.75	4172.75	Specific	11	>sp|P43006|EAA2_MOUSE Excitatory amino acid transporter 2 OS=Mus musculus OX=10090 GN=Slc1a2 PE=1 SV=1	46	32.2129	controllerType=0 controllerNumber=1 scan=8460		KS_Brain_lysate_100ul_W4_En1_637_2537.8460.8460.3	high-energy collision-induced dissociation	0	0	0	0	3.4e-10	4.8e-09
1967 | 692926	17	195	K.VLVAPPSEEAN[+2716.98295]TTK.A	N11(NGlycan / 2716.9829)	HexNAc(5)Hex(6)Fuc(3)NeuAc(1)	1.6e-06	2.2e-05	5.8	421.4	173.3	173.3	3	1391.59	1391.59	1.57		4172.76	4172.75	Specific	11	>sp|P43006|EAA2_MOUSE Excitatory amino acid transporter 2 OS=Mus musculus OX=10090 GN=Slc1a2 PE=1 SV=1	46	32.2423	controllerType=0 controllerNumber=1 scan=8467		KS_Brain_lysate_100ul_W4_En1_637_2537.8467.8467.3	high-energy collision-induced dissociation	0	0	0	0	1.4e-08	1.9e-07
1968 | 692806	17	195	K.VLVAPPSEEAN[+2716.98295]TTK.A	N11(NGlycan / 2716.9829)	HexNAc(5)Hex(6)Fuc(3)NeuAc(1)	1.3e-06	1.8e-05	5.88	384.8	190.8	190.8	3	1391.59	1391.59	0.43		4172.75	4172.75	Specific	11	>sp|P43006|EAA2_MOUSE Excitatory amino acid transporter 2 OS=Mus musculus OX=10090 GN=Slc1a2 PE=1 SV=1	46	32.0306	controllerType=0 controllerNumber=1 scan=8413		KS_Brain_lysate_100ul_W4_En1_637_2537.8413.8413.3	high-energy collision-induced dissociation	0	0	0	0	1.1e-08	1.5e-07
1970 | 693126	17	195	K.VLVAPPSEEAN[+2715.96255]TTK.A	N11(NGlycan / 2715.9625)	HexNAc(5)Hex(6)Fuc(1)NeuAc(2)	2.8e-06	3.9e-05	5.55	396.4	192.8	192.8	3	1391.26	1391.25	5.03		4171.75	4171.73	Specific	11	>sp|P43006|EAA2_MOUSE Excitatory amino acid transporter 2 OS=Mus musculus OX=10090 GN=Slc1a2 PE=1 SV=1	46	32.625	controllerType=0 controllerNumber=1 scan=8561		KS_Brain_lysate_100ul_W4_En1_637_2537.8561.8561.3	high-energy collision-induced dissociation	0	0	0	0	2.5e-08	3.5e-07
1971 | 670566	17	195	K.VLVAPPSEEAN[+2263.83471]TTK.A	N11(NGlycan / 2263.8347)	HexNAc(5)Hex(5)Fuc(3)	3.2e-07	4.4e-06	6.5	424.4	238	238	3	1240.54	1240.54	1.44		3719.61	3719.6	Specific	11	>sp|P43006|EAA2_MOUSE Excitatory amino acid transporter 2 OS=Mus musculus OX=10090 GN=Slc1a2 PE=1 SV=1	46	28.0373	controllerType=0 controllerNumber=1 scan=7376		KS_Brain_lysate_100ul_W4_En1_637_2537.7376.7376.3	high-energy collision-induced dissociation	0	0	0	0	3.2e-09	4.4e-08
1972 | 670446	17	195	K.VLVAPPSEEAN[+2263.83471]TTK.A	N11(NGlycan / 2263.8347)	HexNAc(5)Hex(5)Fuc(3)	1.6e-06	2.3e-05	5.79	340.4	203.8	203.8	3	1240.54	1240.54	1.64		3719.61	3719.6	Specific	11	>sp|P43006|EAA2_MOUSE Excitatory amino acid transporter 2 OS=Mus musculus OX=10090 GN=Slc1a2 PE=1 SV=1	46	27.9143	controllerType=0 controllerNumber=1 scan=7344		KS_Brain_lysate_100ul_W4_En1_637_2537.7344.7344.3	high-energy collision-induced dissociation	0	0	0	0	1.4e-08	2e-07
1973 | 670606	17	195	K.VLVAPPSEEAN[+2263.83471]TTK.A	N11(NGlycan / 2263.8347)	HexNAc(5)Hex(5)Fuc(3)	1.6e-06	2.3e-05	5.79	328.7	192.7	192.7	3	1240.54	1240.54	2.53		3719.61	3719.6	Specific	11	>sp|P43006|EAA2_MOUSE Excitatory amino acid transporter 2 OS=Mus musculus OX=10090 GN=Slc1a2 PE=1 SV=1	46	28.2174	controllerType=0 controllerNumber=1 scan=7422		KS_Brain_lysate_100ul_W4_En1_637_2537.7422.7422.3	high-energy collision-induced dissociation	0	0	0	0	1.5e-08	2e-07
2609 | 693406	25	153	K.LDWLGN[+2303.84086]C[+57.02146]SGLNDDSYGYR.E	N6(NGlycan / 2303.8409)	HexNAc(6)Hex(3)Fuc(2)NeuGc(1)	7.4e-09	1e-07	8.13	470.6	338.3	338.3	3	1470.26	1470.25	2.81		4408.76	4408.74	Specific	6	>sp|P14094|AT1B1_MOUSE Sodium/potassium-transporting ATPase subunit beta-1 OS=Mus musculus OX=10090 GN=Atp1b1 PE=1 SV=1	2	62.4656	controllerType=0 controllerNumber=1 scan=16235	C7(Carbamidomethyl / 57.0215)	KS_Brain_lysate_100ul_W4_En1_637_2537.16235.16235.3	high-energy collision-induced dissociation	0	0	0	0	1.3e-10	1.8e-09
2610 | 693326	25	153	K.LDWLGN[+2157.78295]C[+57.02146]SGLNDDSYGYR.E	N6(NGlycan / 2157.7829)	HexNAc(6)Hex(3)Fuc(1)NeuGc(1)	1.6e-10	2.3e-09	9.78	565	463.2	463.2	3	1421.58	1421.57	6.81		4262.71	4262.69	Specific	6	>sp|P14094|AT1B1_MOUSE Sodium/potassium-transporting ATPase subunit beta-1 OS=Mus musculus OX=10090 GN=Atp1b1 PE=1 SV=1	2	56.23	controllerType=0 controllerNumber=1 scan=14686	C7(Carbamidomethyl / 57.0215)	KS_Brain_lysate_100ul_W4_En1_637_2537.14686.14686.3	high-energy collision-induced dissociation	0	0	0	0	4.7e-12	6.5e-11
2611 | 671086	25	153	K.LDWLGN[+1955.72397]C[+57.02146]SGLNDDSYGYR.E	N6(NGlycan / 1955.724)	HexNAc(5)Hex(4)Fuc(2)	4.5e-15	6.2e-14	14.35	721.4	601.8	412.7	3	1354.21	1354.21	-0.27		4060.63	4060.63	Specific	6	>sp|P14094|AT1B1_MOUSE Sodium/potassium-transporting ATPase subunit beta-1 OS=Mus musculus OX=10090 GN=Atp1b1 PE=1 SV=1	2	56.1569	controllerType=0 controllerNumber=1 scan=14668	C7(Carbamidomethyl / 57.0215)	KS_Brain_lysate_100ul_W4_En1_637_2537.14668.14668.3	high-energy collision-induced dissociation	0	0	0	0	3.2e-16	4.4e-15
2613 | 671126	25	153	K.LDWLGN[+1647.61324]C[+57.02146]SGLNDDSYGYR.E	N6(NGlycan / 1647.6132)	HexNAc(5)Hex(3)Fuc(1)	4.8e-19	6.6e-18	18.32	862.3	728.8	728.8	3	1251.51	1251.51	1.92		3752.52	3752.52	Specific	6	>sp|P14094|AT1B1_MOUSE Sodium/potassium-transporting ATPase subunit beta-1 OS=Mus musculus OX=10090 GN=Atp1b1 PE=1 SV=1	2	56.9269	controllerType=0 controllerNumber=1 scan=14855	C7(Carbamidomethyl / 57.0215)	KS_Brain_lysate_100ul_W4_En1_637_2537.14855.14855.3	high-energy collision-induced dissociation	0	0	0	0	7.8e-20	1.1e-18
2614 | 671166	25	153	K.LDWLGN[+1647.61324]C[+57.02146]SGLNDDSYGYR.E	N6(NGlycan / 1647.6132)	HexNAc(5)Hex(3)Fuc(1)	7.2e-15	1e-13	14.14	681.7	564.4	564.4	3	1251.51	1251.51	0.65		3752.52	3752.52	Specific	6	>sp|P14094|AT1B1_MOUSE Sodium/potassium-transporting ATPase subunit beta-1 OS=Mus musculus OX=10090 GN=Atp1b1 PE=1 SV=1	2	57.1901	controllerType=0 controllerNumber=1 scan=14917	C7(Carbamidomethyl / 57.0215)	KS_Brain_lysate_100ul_W4_En1_637_2537.14917.14917.3	high-energy collision-induced dissociation	0	0	0	0	4.6e-16	6.4e-15
6589 | 646089	154	138	R.GN[+1606.58669]GTLITFHSAFQC[+57.02146]C[+57.02146]GK.E	N2(NGlycan / 1606.5867)	HexNAc(4)Hex(4)Fuc(1)	1.2e-11	1.7e-10	10.91	526.8	408.2	408.2	3	1168.83	1168.82	1.6		3504.46	3504.46	Specific	2	>sp|Q922J6|TSN2_MOUSE Tetraspanin-2 OS=Mus musculus OX=10090 GN=Tspan2 PE=1 SV=1	118	43.0657	controllerType=0 controllerNumber=1 scan=11239	C14(Carbamidomethyl / 57.0215); C15(Carbamidomethyl / 57.0215)	KS_Brain_lysate_100ul_W4_En1_637_2537.11239.11239.3	high-energy collision-induced dissociation	0	0	0	0	2.8e-13	3.9e-12
7353 | 609973	202	53	R.LSVEC[+57.02146]AN[+2263.83471]K.T	N7(NGlycan / 2263.8347)	HexNAc(5)Hex(5)Fuc(3)	4.2e-06	5.8e-05	5.38	364	195.9	195.9	3	1062.1	1062.1	2.58		3184.29	3184.29	Specific	7	>sp|Q62277|SYPH_MOUSE Synaptophysin OS=Mus musculus OX=10090 GN=Syp PE=1 SV=2	29	17.364	controllerType=0 controllerNumber=1 scan=4368	C5(Carbamidomethyl / 57.0215)	KS_Brain_lysate_100ul_W4_En1_637_2537.4368.4368.3	high-energy collision-induced dissociation	0	0	0	0	3.6e-08	4.9e-07
7369 | 553152	202	53	R.LSVEC[+57.02146]AN[+1955.72397]K.T	N7(NGlycan / 1955.724)	HexNAc(5)Hex(4)Fuc(2)	2.1e-07	2.9e-06	6.69	452.7	270.5	270.5	2	1438.6	1438.59	3.52		2876.18	2876.17	Specific	7	>sp|Q62277|SYPH_MOUSE Synaptophysin OS=Mus musculus OX=10090 GN=Syp PE=1 SV=2	29	18.5053	controllerType=0 controllerNumber=1 scan=4686	C5(Carbamidomethyl / 57.0215)	KS_Brain_lysate_100ul_W4_En1_637_2537.4686.4686.2	high-energy collision-induced dissociation	0	0	0	0	2e-09	2.8e-08
7370 | 553072	202	53	R.LSVEC[+57.02146]AN[+1955.72397]K.T	N7(NGlycan / 1955.724)	HexNAc(5)Hex(4)Fuc(2)	2.3e-07	3.2e-06	6.64	416.9	246.1	246.1	2	1438.59	1438.59	1.74		2876.18	2876.17	Specific	7	>sp|Q62277|SYPH_MOUSE Synaptophysin OS=Mus musculus OX=10090 GN=Syp PE=1 SV=2	29	18.3195	controllerType=0 controllerNumber=1 scan=4635	C5(Carbamidomethyl / 57.0215)	KS_Brain_lysate_100ul_W4_En1_637_2537.4635.4635.2	high-energy collision-induced dissociation	0	0	0	0	2.2e-09	3.1e-08
7371 | 552992	202	53	R.LSVEC[+57.02146]AN[+1955.72397]K.T	N7(NGlycan / 1955.724)	HexNAc(5)Hex(4)Fuc(2)	6.7e-06	9.3e-05	5.17	314.4	167.2	167.2	2	1438.6	1438.59	4.03		2876.19	2876.17	Specific	7	>sp|Q62277|SYPH_MOUSE Synaptophysin OS=Mus musculus OX=10090 GN=Syp PE=1 SV=2	29	18.1387	controllerType=0 controllerNumber=1 scan=4587	C5(Carbamidomethyl / 57.0215)	KS_Brain_lysate_100ul_W4_En1_637_2537.4587.4587.2	high-energy collision-induced dissociation	0	0	0	0	5.7e-08	7.7e-07
7378 | 552712	202	53	R.LSVEC[+57.02146]AN[+1752.64460]K.T	N7(NGlycan / 1752.6446)	HexNAc(4)Hex(4)Fuc(2)	3.8e-08	5.3e-07	7.42	501.8	317	317	2	1337.06	1337.05	3.44		2673.1	2673.1	Specific	7	>sp|Q62277|SYPH_MOUSE Synaptophysin OS=Mus musculus OX=10090 GN=Syp PE=1 SV=2	29	17.9176	controllerType=0 controllerNumber=1 scan=4524	C5(Carbamidomethyl / 57.0215)	KS_Brain_lysate_100ul_W4_En1_637_2537.4524.4524.2	high-energy collision-induced dissociation	0	0	0	0	4.8e-10	6.6e-09
7379 | 552632	202	53	R.LSVEC[+57.02146]AN[+1752.64460]K.T	N7(NGlycan / 1752.6446)	HexNAc(4)Hex(4)Fuc(2)	7.3e-08	1e-06	7.14	468.5	283.7	283.7	2	1337.06	1337.05	4.08		2673.11	2673.1	Specific	7	>sp|Q62277|SYPH_MOUSE Synaptophysin OS=Mus musculus OX=10090 GN=Syp PE=1 SV=2	29	17.7467	controllerType=0 controllerNumber=1 scan=4478	C5(Carbamidomethyl / 57.0215)	KS_Brain_lysate_100ul_W4_En1_637_2537.4478.4478.2	high-energy collision-induced dissociation	0	0	0	0	7.9e-10	1.1e-08
7380 | 552912	202	53	R.LSVEC[+57.02146]AN[+1752.64460]K.T	N7(NGlycan / 1752.6446)	HexNAc(4)Hex(4)Fuc(2)	9.7e-06	0.00013	5.01	309.5	120.1	120.1	2	1337.05	1337.05	2.16		2673.1	2673.1	Specific	7	>sp|Q62277|SYPH_MOUSE Synaptophysin OS=Mus musculus OX=10090 GN=Syp PE=1 SV=2	29	18.1192	controllerType=0 controllerNumber=1 scan=4581	C5(Carbamidomethyl / 57.0215)	KS_Brain_lysate_100ul_W4_En1_637_2537.4581.4581.2	high-energy collision-induced dissociation	0	0	0	0	7.8e-08	1.1e-06
7383 | 553552	202	53	R.LSVEC[+57.02146]AN[+1647.61324]K.T	N7(NGlycan / 1647.6132)	HexNAc(5)Hex(3)Fuc(1)	5.4e-09	7.5e-08	8.27	536.4	361	361	2	1284.54	1284.54	2.29		2568.07	2568.06	Specific	7	>sp|Q62277|SYPH_MOUSE Synaptophysin OS=Mus musculus OX=10090 GN=Syp PE=1 SV=2	29	19.4249	controllerType=0 controllerNumber=1 scan=4943	C5(Carbamidomethyl / 57.0215)	KS_Brain_lysate_100ul_W4_En1_637_2537.4943.4943.2	high-energy collision-induced dissociation	0	0	0	0	9.6e-11	1.3e-09
7384 | 553432	202	53	R.LSVEC[+57.02146]AN[+1647.61324]K.T	N7(NGlycan / 1647.6132)	HexNAc(5)Hex(3)Fuc(1)	3.4e-07	4.7e-06	6.47	408.5	241.5	241.5	2	1284.54	1284.54	2		2568.07	2568.06	Specific	7	>sp|Q62277|SYPH_MOUSE Synaptophysin OS=Mus musculus OX=10090 GN=Syp PE=1 SV=2	29	19.2561	controllerType=0 controllerNumber=1 scan=4894	C5(Carbamidomethyl / 57.0215)	KS_Brain_lysate_100ul_W4_En1_637_2537.4894.4894.2	high-energy collision-induced dissociation	0	0	0	0	3.4e-09	4.7e-08
7385 | 553672	202	53	R.LSVEC[+57.02146]AN[+1647.61324]K.T	N7(NGlycan / 1647.6132)	HexNAc(5)Hex(3)Fuc(1)	7.4e-07	1e-05	6.13	386.8	219.1	219.1	2	1284.54	1284.54	2.48		2568.07	2568.06	Specific	7	>sp|Q62277|SYPH_MOUSE Synaptophysin OS=Mus musculus OX=10090 GN=Syp PE=1 SV=2	29	19.6128	controllerType=0 controllerNumber=1 scan=4994	C5(Carbamidomethyl / 57.0215)	KS_Brain_lysate_100ul_W4_En1_637_2537.4994.4994.2	high-energy collision-induced dissociation	0	0	0	0	6.5e-09	9e-08
7389 | 483806	202	53	R.LSVEC[+57.02146]AN[+1549.56523]K.T	N7(NGlycan / 1549.5652)	HexNAc(3)Hex(4)Fuc(2)	3.6e-07	5e-06	6.44	384.6	247.3	247.3	2	1235.51	1235.51	2.25		2470.02	2470.02	Specific	7	>sp|Q62277|SYPH_MOUSE Synaptophysin OS=Mus musculus OX=10090 GN=Syp PE=1 SV=2	29	18.0198	controllerType=0 controllerNumber=1 scan=4552	C5(Carbamidomethyl / 57.0215)	KS_Brain_lysate_100ul_W4_En1_637_2537.4552.4552.2	high-energy collision-induced dissociation	0	0	0	0	3.6e-09	4.9e-08
7391 | 484230	202	53	R.LSVEC[+57.02146]AN[+1444.53387]K.T	N7(NGlycan / 1444.5339)	HexNAc(4)Hex(3)Fuc(1)	1.2e-07	1.7e-06	6.92	467.1	280.8	280.8	2	1183	1183	2.29		2364.99	2364.98	Specific	7	>sp|Q62277|SYPH_MOUSE Synaptophysin OS=Mus musculus OX=10090 GN=Syp PE=1 SV=2	29	18.947	controllerType=0 controllerNumber=1 scan=4810	C5(Carbamidomethyl / 57.0215)	KS_Brain_lysate_100ul_W4_En1_637_2537.4810.4810.2	high-energy collision-induced dissociation	0	0	0	0	1.2e-09	1.7e-08
7392 | 484110	202	53	R.LSVEC[+57.02146]AN[+1444.53387]K.T	N7(NGlycan / 1444.5339)	HexNAc(4)Hex(3)Fuc(1)	1.6e-06	2.2e-05	5.8	417	232.6	232.6	2	1183	1183	4.46		2364.99	2364.98	Specific	7	>sp|Q62277|SYPH_MOUSE Synaptophysin OS=Mus musculus OX=10090 GN=Syp PE=1 SV=2	29	18.7698	controllerType=0 controllerNumber=1 scan=4761	C5(Carbamidomethyl / 57.0215)	KS_Brain_lysate_100ul_W4_En1_637_2537.4761.4761.2	high-energy collision-induced dissociation	0	0	0	0	1.4e-08	1.9e-07
7393 | 484390	202	53	R.LSVEC[+57.02146]AN[+1444.53387]K.T	N7(NGlycan / 1444.5339)	HexNAc(4)Hex(3)Fuc(1)	3.1e-06	4.3e-05	5.51	353.2	177.5	177.5	2	1183	1183	1.98		2364.99	2364.98	Specific	7	>sp|Q62277|SYPH_MOUSE Synaptophysin OS=Mus musculus OX=10090 GN=Syp PE=1 SV=2	29	19.1178	controllerType=0 controllerNumber=1 scan=4858	C5(Carbamidomethyl / 57.0215)	KS_Brain_lysate_100ul_W4_En1_637_2537.4858.4858.2	high-energy collision-induced dissociation	0	0	0	0	2.8e-08	3.9e-07
7524 | 495584	209	213	K.TN[+876.32230]SSFIQGFVDHVK.E	N2(NGlycan / 876.3223)	HexNAc(2)Hex(2)Fuc(1)	2.3e-06	3.2e-05	5.64	439.9	220.5	220.5	3	819.044	819.043	1.77		2455.12	2455.11	Specific	2	>sp|Q61207|SAP_MOUSE Prosaposin OS=Mus musculus OX=10090 GN=Psap PE=1 SV=2	15	51.3691	controllerType=0 controllerNumber=1 scan=13435		KS_Brain_lysate_100ul_W4_En1_637_2537.13435.13435.3	high-energy collision-induced dissociation	0	0	0	0	2e-08	2.8e-07
9369 | 557471	421	235	K.FHVN[+1378.47569]YTQPLVAVK.F	N4(NGlycan / 1378.4757)	HexNAc(2)Hex(6)	7.9e-18	1.1e-16	17.1	834.3	595.1	595.1	3	965.443	965.441	2.73		2894.32	2894.31	Specific	4	>sp|P14231|AT1B2_MOUSE Sodium/potassium-transporting ATPase subunit beta-2 OS=Mus musculus OX=10090 GN=Atp1b2 PE=1 SV=2	5	43.5708	controllerType=0 controllerNumber=1 scan=11373		KS_Brain_lysate_100ul_W4_En1_637_2537.11373.11373.3	high-energy collision-induced dissociation	0	0	0	0	1.1e-18	1.5e-17
9903 | 610613	537	512	R.EIC[+57.02146]SGN[+1216.42286]SSQC[+57.02146]APNVHK.M	N6(NGlycan / 1216.4229)	HexNAc(2)Hex(5)	1.2e-08	1.7e-07	7.93	502.9	272.7	272.7	3	1002.07	1002.07	1.76		3004.21	3004.2	Specific	6	>sp|Q9R1V6|ADA22_MOUSE Disintegrin and metalloproteinase domain-containing protein 22 OS=Mus musculus OX=10090 GN=Adam22 PE=1 SV=2	75	17.9379	controllerType=0 controllerNumber=1 scan=4529	C3(Carbamidomethyl / 57.0215); C10(Carbamidomethyl / 57.0215)	KS_Brain_lysate_100ul_W4_En1_637_2537.4529.4529.3	high-energy collision-induced dissociation	0	0	0	0	1.9e-10	2.7e-09

## Sheet: Sheet2
PID	Prot._x000D_ Rank	Pos.	Sequence_x000D_ (unformatted)	Mods_x000D_ (variable)	Glycans	PEP_x000D_ 2D	PEP_x000D_ 1D	|Log Prob|	Score	Delta_x000D_ Score	Delta Mod._x000D_ Score	z	Obs._x000D_ m/z	Calc._x000D_ m/z	ppm_x000D_ err.	Off-_x000D_ By-X	Obs._x000D_ MH	Calc._x000D_ MH	Cleavage	Glycans_x000D_ Pos.	Protein_x000D_ Name	Prot._x000D_ Id	Scan_x000D_ Time	Scan #	Mods_x000D_ (fixed)	Comment	Fragment_x000D_ Type	FDR_x000D_ 2D	FDR_x000D_ 1D	FDR uniq._x000D_ 2D	FDR uniq._x000D_ 1D	q-value_x000D_ 2D	q-value_x000D_ 1D	Scan info	MobilityValue
488 | 862538	3	404	R.AVYQC[+57.02146]N[+1540.52851]TSNEHGYLLANAFVSVLDVPPR.M	N6(NGlycan / 1540.5285)	HexNAc(2)Hex(7)	1.2e-15	4.9e-15	14.91	774.5	633.5	633.5	3	1559.03	1559.03	0.59		4675.07	4675.06	Specific	6	>sp|Q810U3|NFASC_MOUSE Neurofascin OS=Mus musculus OX=10090 GN=Nfasc PE=1 SV=1	28	69.2932	controllerType=0 controllerNumber=1 scan=19948	C5(Carbamidomethyl / 57.0215)	KS_Brain_lysate_100ul_E_En1_631_2523.19948.19948.3	high-energy collision-induced dissociation	0	0	0	0	1.3e-16	5.4e-16
489 | 862578	3	404	R.AVYQC[+57.02146]N[+1540.52851]TSNEHGYLLANAFVSVLDVPPR.M	N6(NGlycan / 1540.5285)	HexNAc(2)Hex(7)	2.6e-14	1.1e-13	13.58	739.3	668.7	668.7	3	1559.03	1559.03	4.74		4675.09	4675.06	Specific	6	>sp|Q810U3|NFASC_MOUSE Neurofascin OS=Mus musculus OX=10090 GN=Nfasc PE=1 SV=1	28	69.3505	controllerType=0 controllerNumber=1 scan=19964	C5(Carbamidomethyl / 57.0215)	KS_Brain_lysate_100ul_E_En1_631_2523.19964.19964.3	high-energy collision-induced dissociation	0	0	0	0	2.3e-15	9.4e-15
490 | 847138	3	404	R.AVYQC[+57.02146]N[+1378.47569]TSN[+0.98402]EHGYLLANAFVSVLDVPPR.M	N6(NGlycan / 1378.4757); N9(Deamidated / 0.984)	HexNAc(2)Hex(6)	3.5e-12	1.4e-11	11.46	613.2	568.2	98.5	3	1505.35	1505.34	6.47		4514.03	4514	Specific	6	>sp|Q810U3|NFASC_MOUSE Neurofascin OS=Mus musculus OX=10090 GN=Nfasc PE=1 SV=1	28	69.522	controllerType=0 controllerNumber=1 scan=20011	C5(Carbamidomethyl / 57.0215)	KS_Brain_lysate_100ul_E_En1_631_2523.20011.20011.3	high-energy collision-induced dissociation	0	0	0	0	2.2e-13	8.9e-13
491 | 847258	3	404	R.AVYQC[+57.02146]N[+1378.47569]TSN[+0.98402]EHGYLLANAFVSVLDVPPR.M	N6(NGlycan / 1378.4757); N9(Deamidated / 0.984)	HexNAc(2)Hex(6)	2.3e-09	9.1e-09	8.65	522.1	496.7	74.4	3	1505.35	1505.34	7		4514.03	4514	Specific	6	>sp|Q810U3|NFASC_MOUSE Neurofascin OS=Mus musculus OX=10090 GN=Nfasc PE=1 SV=1	28	70.3894	controllerType=0 controllerNumber=1 scan=20253	C5(Carbamidomethyl / 57.0215)	KS_Brain_lysate_100ul_E_En1_631_2523.20253.20253.3	high-energy collision-induced dissociation	0	0	0	0	6.8e-11	2.7e-10
492 | 847218	3	404	R.AVYQC[+57.02146]N[+1378.47569]TSNEHGYLLANAFVSVLDVPPR.M	N6(NGlycan / 1378.4757)	HexNAc(2)Hex(6)	1.2e-15	5e-15	14.91	762.1	647.8	647.8	3	1505.01	1505.01	3.63		4513.03	4513.01	Specific	6	>sp|Q810U3|NFASC_MOUSE Neurofascin OS=Mus musculus OX=10090 GN=Nfasc PE=1 SV=1	28	70.1157	controllerType=0 controllerNumber=1 scan=20174	C5(Carbamidomethyl / 57.0215)	KS_Brain_lysate_100ul_E_En1_631_2523.20174.20174.3	high-energy collision-induced dissociation	0	0	0	0	1.4e-16	5.4e-16
498 | 409728	3	442	R.VILYN[+1216.42286]R.T	N5(NGlycan / 1216.4229)	HexNAc(2)Hex(5)	8.2e-05	0.00033	4.09	417.1	244.1	244.1	2	997.448	997.446	2.04		1993.89	1993.88	Specific	5	>sp|Q810U3|NFASC_MOUSE Neurofascin OS=Mus musculus OX=10090 GN=Nfasc PE=1 SV=1	28	23.7634	controllerType=0 controllerNumber=1 scan=6013		KS_Brain_lysate_100ul_E_En1_631_2523.6013.6013.2	high-energy collision-induced dissociation	0	0	0	0	9.3e-07	3.8e-06
499 | 409528	3	442	R.VILYN[+1216.42286]R.T	N5(NGlycan / 1216.4229)	HexNAc(2)Hex(5)	9.3e-05	0.00037	4.03	402.3	231	231	2	997.449	997.446	2.9		1993.89	1993.88	Specific	5	>sp|Q810U3|NFASC_MOUSE Neurofascin OS=Mus musculus OX=10090 GN=Nfasc PE=1 SV=1	28	23.5955	controllerType=0 controllerNumber=1 scan=5965		KS_Brain_lysate_100ul_E_En1_631_2523.5965.5965.2	high-energy collision-induced dissociation	0	0	0	0	1e-06	4.2e-06
510 | 801063	3	467	K.N[+0.98402]GQGSNLDGGNYHVYEN[+1378.47569]GSLEIK.M	N1(Deamidated / 0.984); N17(NGlycan / 1378.4757)	HexNAc(2)Hex(6)	5e-16	2e-15	15.3	791.6	657.7	122	3	1282.21	1282.2	2.18		3844.6	3844.59	Specific	17	>sp|Q810U3|NFASC_MOUSE Neurofascin OS=Mus musculus OX=10090 GN=Nfasc PE=1 SV=1	28	44.0449	controllerType=0 controllerNumber=1 scan=12245		KS_Brain_lysate_100ul_E_En1_631_2523.12245.12245.3	high-energy collision-induced dissociation	0	0	0	0	6.2e-17	2.5e-16
511 | 801103	3	467	K.N[+0.98402]GQGSNLDGGNYHVYEN[+1216.42286]GSLEIK.M	N1(Deamidated / 0.984); N17(NGlycan / 1216.4229)	HexNAc(2)Hex(5)	4.6e-19	1.8e-18	18.34	919	747.6	153.8	3	1228.19	1228.18	2.6		3682.55	3682.54	Specific	17	>sp|Q810U3|NFASC_MOUSE Neurofascin OS=Mus musculus OX=10090 GN=Nfasc PE=1 SV=1	28	44.1039	controllerType=0 controllerNumber=1 scan=12263		KS_Brain_lysate_100ul_E_En1_631_2523.12263.12263.3	high-energy collision-induced dissociation	0	0	0	0	5.3e-20	2.1e-19
512 | 801023	3	467	K.N[+0.98402]GQGSNLDGGNYHVYEN[+1216.42286]GSLEIK.M	N1(Deamidated / 0.984); N17(NGlycan / 1216.4229)	HexNAc(2)Hex(5)	4.6e-19	1.8e-18	18.34	915.3	737.3	148.8	3	1228.19	1228.18	2.7		3682.55	3682.54	Specific	17	>sp|Q810U3|NFASC_MOUSE Neurofascin OS=Mus musculus OX=10090 GN=Nfasc PE=1 SV=1	28	44.0403	controllerType=0 controllerNumber=1 scan=12244		KS_Brain_lysate_100ul_E_En1_631_2523.12244.12244.3	high-energy collision-induced dissociation	0	0	0	0	5.3e-20	2.1e-19
513 | 801143	3	467	K.N[+0.98402]GQGSNLDGGNYHVYEN[+1216.42286]GSLEIK.M	N1(Deamidated / 0.984); N17(NGlycan / 1216.4229)	HexNAc(2)Hex(5)	9.8e-17	3.9e-16	16.01	801.2	631.8	144.2	3	1228.19	1228.18	3.79		3682.55	3682.54	Specific	17	>sp|Q810U3|NFASC_MOUSE Neurofascin OS=Mus musculus OX=10090 GN=Nfasc PE=1 SV=1	28	44.4907	controllerType=0 controllerNumber=1 scan=12381		KS_Brain_lysate_100ul_E_En1_631_2523.12381.12381.3	high-energy collision-induced dissociation	0	0	0	0	1.2e-17	4.9e-17
583 | 485585	3	862	R.YVPFN[+1216.42286]GTK.L	N5(NGlycan / 1216.4229)	HexNAc(2)Hex(5)	1.8e-08	7.1e-08	7.76	509.7	434.2	434.2	2	1071.46	1071.45	1.65		2141.9	2141.9	Specific	5	>sp|Q810U3|NFASC_MOUSE Neurofascin OS=Mus musculus OX=10090 GN=Nfasc PE=1 SV=1	28	25.4128	controllerType=0 controllerNumber=1 scan=6481		KS_Brain_lysate_100ul_E_En1_631_2523.6481.6481.2	high-energy collision-induced dissociation	0	0	0	0	4.9e-10	2e-09
584 | 485385	3	862	R.YVPFN[+1216.42286]GTK.L	N5(NGlycan / 1216.4229)	HexNAc(2)Hex(5)	2.4e-08	9.5e-08	7.63	495.4	415.5	415.5	2	1071.46	1071.45	2.45		2141.91	2141.9	Specific	5	>sp|Q810U3|NFASC_MOUSE Neurofascin OS=Mus musculus OX=10090 GN=Nfasc PE=1 SV=1	28	25.0366	controllerType=0 controllerNumber=1 scan=6367		KS_Brain_lysate_100ul_E_En1_631_2523.6367.6367.2	high-energy collision-induced dissociation	0	0	0	0	6.3e-10	2.5e-09
585 | 485505	3	862	R.YVPFN[+1216.42286]GTK.L	N5(NGlycan / 1216.4229)	HexNAc(2)Hex(5)	3.3e-08	1.3e-07	7.48	470	385.8	385.8	2	1071.46	1071.45	1.76		2141.9	2141.9	Specific	5	>sp|Q810U3|NFASC_MOUSE Neurofascin OS=Mus musculus OX=10090 GN=Nfasc PE=1 SV=1	28	25.2222	controllerType=0 controllerNumber=1 scan=6423		KS_Brain_lysate_100ul_E_En1_631_2523.6423.6423.2	high-energy collision-induced dissociation	0	0	0	0	7.8e-10	3.1e-09
586 | 485625	3	862	R.YVPFN[+1216.42286]GTK.L	N5(NGlycan / 1216.4229)	HexNAc(2)Hex(5)	3.6e-08	1.4e-07	7.44	458.4	386	386	2	1071.46	1071.45	2.45		2141.91	2141.9	Specific	5	>sp|Q810U3|NFASC_MOUSE Neurofascin OS=Mus musculus OX=10090 GN=Nfasc PE=1 SV=1	28	25.6009	controllerType=0 controllerNumber=1 scan=6537		KS_Brain_lysate_100ul_E_En1_631_2523.6537.6537.2	high-energy collision-induced dissociation	0	0	0	0	8.4e-10	3.4e-09
587 | 485305	3	862	R.YVPFN[+1216.42286]GTK.L	N5(NGlycan / 1216.4229)	HexNAc(2)Hex(5)	3.6e-06	1.4e-05	5.45	448.8	357.6	357.6	2	1071.46	1071.45	3.02		2141.91	2141.9	Specific	5	>sp|Q810U3|NFASC_MOUSE Neurofascin OS=Mus musculus OX=10090 GN=Nfasc PE=1 SV=1	28	24.865	controllerType=0 controllerNumber=1 scan=6320		KS_Brain_lysate_100ul_E_En1_631_2523.6320.6320.2	high-energy collision-induced dissociation	0	0	0	0	3.8e-08	1.5e-07
588 | 485745	3	862	R.YVPFN[+1216.42286]GTK.L	N5(NGlycan / 1216.4229)	HexNAc(2)Hex(5)	3.2e-06	1.3e-05	5.5	439.8	360.2	360.2	2	1071.46	1071.45	1.38		2141.9	2141.9	Specific	5	>sp|Q810U3|NFASC_MOUSE Neurofascin OS=Mus musculus OX=10090 GN=Nfasc PE=1 SV=1	28	25.8116	controllerType=0 controllerNumber=1 scan=6600		KS_Brain_lysate_100ul_E_En1_631_2523.6600.6600.2	high-energy collision-induced dissociation	0	0	0	0	3.3e-08	1.3e-07
589 | 700651	3	873	K.QMVEN[+1038.37512]FSPN[+406.15875]QTK.F	N5(NGlycan / 1038.3751); N9(NGlycan / 406.1587)	HexNAc(2)Hex(3)Fuc(1); HexNAc(2)	3.5e-13	1.4e-12	12.46	692.4	484	4	2	1434.11	1434.1	2.89		2867.21	2867.2	Specific	5;9	>sp|Q810U3|NFASC_MOUSE Neurofascin OS=Mus musculus OX=10090 GN=Nfasc PE=1 SV=1	28	30.461	controllerType=0 controllerNumber=1 scan=7963		KS_Brain_lysate_100ul_E_En1_631_2523.7963.7963.2	high-energy collision-induced dissociation	0	0	0	0	3.1e-14	1.3e-13
590 | 700531	3	873	K.QMVENFSPN[+1444.53387]QTK.F	N9(NGlycan / 1444.5339)	HexNAc(4)Hex(3)Fuc(1)	3e-05	0.00012	4.53	432.4	215.6	3.2	3	956.407	956.405	1.35		2867.21	2867.2	Specific	9	>sp|Q810U3|NFASC_MOUSE Neurofascin OS=Mus musculus OX=10090 GN=Nfasc PE=1 SV=1	28	30.2606	controllerType=0 controllerNumber=1 scan=7905		KS_Brain_lysate_100ul_E_En1_631_2523.7905.7905.3	high-energy collision-induced dissociation	0	0	0	0	3.2e-07	1.3e-06
593 | 493824	3	1024	K.WAN[+1216.42286]ITWK.H	N3(NGlycan / 1216.4229)	HexNAc(2)Hex(5)	1.4e-11	5.8e-11	10.84	638.9	442	442	2	1067.96	1067.96	3.12		2134.91	2134.91	Specific	3	>sp|Q810U3|NFASC_MOUSE Neurofascin OS=Mus musculus OX=10090 GN=Nfasc PE=1 SV=1	28	41.494	controllerType=0 controllerNumber=1 scan=11470		KS_Brain_lysate_100ul_E_En1_631_2523.11470.11470.2	high-energy collision-induced dissociation	0	0	0	0	6.1e-13	2.4e-12
594 | 493544	3	1024	K.WAN[+1216.42286]ITWK.H	N3(NGlycan / 1216.4229)	HexNAc(2)Hex(5)	1.6e-11	6.4e-11	10.8	602.2	508.4	508.4	2	1067.96	1067.96	1.52		2134.91	2134.91	Specific	3	>sp|Q810U3|NFASC_MOUSE Neurofascin OS=Mus musculus OX=10090 GN=Nfasc PE=1 SV=1	28	41.2514	controllerType=0 controllerNumber=1 scan=11399		KS_Brain_lysate_100ul_E_En1_631_2523.11399.11399.2	high-energy collision-induced dissociation	0	0	0	0	6.8e-13	2.7e-12
595 | 492864	3	1024	K.WAN[+1216.42286]ITWK.H	N3(NGlycan / 1216.4229)	HexNAc(2)Hex(5)	6.6e-10	2.6e-09	9.18	587.1	490.9	490.9	2	1067.96	1067.96	5.29		2134.92	2134.91	Specific	3	>sp|Q810U3|NFASC_MOUSE Neurofascin OS=Mus musculus OX=10090 GN=Nfasc PE=1 SV=1	28	40.7832	controllerType=0 controllerNumber=1 scan=11264		KS_Brain_lysate_100ul_E_En1_631_2523.11264.11264.2	high-energy collision-induced dissociation	0	0	0	0	1.2e-11	4.7e-11
596 | 493304	3	1024	K.WAN[+1216.42286]ITWK.H	N3(NGlycan / 1216.4229)	HexNAc(2)Hex(5)	1e-08	4.1e-08	7.99	561.4	472	472	2	1067.96	1067.96	3.92		2134.91	2134.91	Specific	3	>sp|Q810U3|NFASC_MOUSE Neurofascin OS=Mus musculus OX=10090 GN=Nfasc PE=1 SV=1	28	40.9933	controllerType=0 controllerNumber=1 scan=11326		KS_Brain_lysate_100ul_E_En1_631_2523.11326.11326.2	high-energy collision-induced dissociation	0	0	0	0	3.1e-10	1.2e-09
644 | 774755	4	579	R.GTN[+1444.53387]ESEASSTQFTTEIDAPK.N	N3(NGlycan / 1444.5339)	HexNAc(4)Hex(3)Fuc(1)	1.7e-11	6.6e-11	10.78	596.6	502	502	3	1186.5	1186.5	1.78		3557.5	3557.49	Specific	3	>sp|Q8BYI9|TENR_MOUSE Tenascin-R OS=Mus musculus OX=10090 GN=Tnr PE=1 SV=2	25	39.1929	controllerType=0 controllerNumber=1 scan=10750		KS_Brain_lysate_100ul_E_En1_631_2523.10750.10750.3	high-energy collision-induced dissociation	0	0	0	0	7e-13	2.8e-12
645 | 745546	4	579	R.GTN[+1216.42286]ESEASSTQFTTEIDAPK.N	N3(NGlycan / 1216.4229)	HexNAc(2)Hex(5)	1.9e-11	7.8e-11	10.71	605.3	539.7	539.7	3	1110.46	1110.46	-1.85		3329.37	3329.38	Specific	3	>sp|Q8BYI9|TENR_MOUSE Tenascin-R OS=Mus musculus OX=10090 GN=Tnr PE=1 SV=2	25	38.8056	controllerType=0 controllerNumber=1 scan=10630		KS_Brain_lysate_100ul_E_En1_631_2523.10630.10630.3	high-energy collision-induced dissociation	0	0	0	0	7.6e-13	3e-12
732 | 774382	4	1257	R.IGSYN[+1752.64460]GTAGDSLSYHQGR.P	N5(NGlycan / 1752.6446)	HexNAc(4)Hex(4)Fuc(2)	2.1e-11	8.3e-11	10.69	589.1	438.4	438.4	3	1212.51	1212.51	3.6		3635.53	3635.51	Specific	5	>sp|Q8BYI9|TENR_MOUSE Tenascin-R OS=Mus musculus OX=10090 GN=Tnr PE=1 SV=2	25	29.8609	controllerType=0 controllerNumber=1 scan=7789		KS_Brain_lysate_100ul_E_En1_631_2523.7789.7789.3	high-energy collision-induced dissociation	0	0	0	0	8.1e-13	3.2e-12
733 | 744346	4	1257	R.IGSYN[+1444.53387]GTAGDSLSYHQGR.P	N5(NGlycan / 1444.5339)	HexNAc(4)Hex(3)Fuc(1)	1.2e-13	4.9e-13	12.91	709.1	523.7	523.7	3	1109.8	1109.81	-1.95		3327.4	3327.4	Specific	5	>sp|Q8BYI9|TENR_MOUSE Tenascin-R OS=Mus musculus OX=10090 GN=Tnr PE=1 SV=2	25	30.4104	controllerType=0 controllerNumber=1 scan=7950		KS_Brain_lysate_100ul_E_En1_631_2523.7950.7950.3	high-energy collision-induced dissociation	0	0	0	0	9e-15	3.6e-14
734 | 744386	4	1257	R.IGSYN[+1444.53387]GTAGDSLSYHQGR.P	N5(NGlycan / 1444.5339)	HexNAc(4)Hex(3)Fuc(1)	4.4e-07	1.8e-06	6.36	504.2	364.4	364.4	3	1109.81	1109.81	0.03		3327.4	3327.4	Specific	5	>sp|Q8BYI9|TENR_MOUSE Tenascin-R OS=Mus musculus OX=10090 GN=Tnr PE=1 SV=2	25	30.4564	controllerType=0 controllerNumber=1 scan=7962		KS_Brain_lysate_100ul_E_En1_631_2523.7962.7962.3	high-energy collision-induced dissociation	0	0	0	0	5.5e-09	2.2e-08
735 | 700691	4	1257	R.IGSYN[+1038.37512]GTAGDSLSYHQGR.P	N5(NGlycan / 1038.3751)	HexNAc(2)Hex(3)Fuc(1)	2.1e-12	8.3e-12	11.69	610.2	467.8	467.8	3	974.423	974.419	3.81		2921.25	2921.24	Specific	5	>sp|Q8BYI9|TENR_MOUSE Tenascin-R OS=Mus musculus OX=10090 GN=Tnr PE=1 SV=2	25	30.5071	controllerType=0 controllerNumber=1 scan=7978		KS_Brain_lysate_100ul_E_En1_631_2523.7978.7978.3	high-energy collision-induced dissociation	0	0	0	0	1.2e-13	4.9e-13
1335 | 826609	7	88	K.TEN[+0.98402]LDVIVN[+1540.52851]ISDTESWGQHVQK.L	N3(Deamidated / 0.984); N9(NGlycan / 1540.5285)	HexNAc(2)Hex(7)	3.2e-07	1.3e-06	6.5	445.2	365.3	365.3	3	1351.93	1351.92	7		4053.77	4053.74	Specific	9	>sp|P14231|AT1B2_MOUSE Sodium/potassium-transporting ATPase subunit beta-2 OS=Mus musculus OX=10090 GN=Atp1b2 PE=1 SV=2	5	58.593	controllerType=0 controllerNumber=1 scan=16720		KS_Brain_lysate_100ul_E_En1_631_2523.16720.16720.3	high-energy collision-induced dissociation	0	0	0	0	4.5e-09	1.8e-08
1336 | 826369	7	88	K.TENLDVIVN[+1540.52851]ISDTESWGQHVQK.L	N9(NGlycan / 1540.5285)	HexNAc(2)Hex(7)	5e-23	2e-22	22.3	1115.2	931.1	931.1	3	1351.59	1351.59	1.35		4052.77	4052.76	Specific	9	>sp|P14231|AT1B2_MOUSE Sodium/potassium-transporting ATPase subunit beta-2 OS=Mus musculus OX=10090 GN=Atp1b2 PE=1 SV=2	5	57.3387	controllerType=0 controllerNumber=1 scan=16342		KS_Brain_lysate_100ul_E_En1_631_2523.16342.16342.3	high-energy collision-induced dissociation	0	0	0	0	6.6e-24	2.6e-23
1337 | 826409	7	88	K.TENLDVIVN[+1540.52851]ISDTESWGQHVQK.L	N9(NGlycan / 1540.5285)	HexNAc(2)Hex(7)	5e-21	2e-20	20.3	1046.2	871.7	871.7	3	1351.59	1351.59	1.26		4052.76	4052.76	Specific	9	>sp|P14231|AT1B2_MOUSE Sodium/potassium-transporting ATPase subunit beta-2 OS=Mus musculus OX=10090 GN=Atp1b2 PE=1 SV=2	5	57.6817	controllerType=0 controllerNumber=1 scan=16445		KS_Brain_lysate_100ul_E_En1_631_2523.16445.16445.3	high-energy collision-induced dissociation	0	0	0	0	7.4e-22	3e-21
1338 | 826529	7	88	K.TENLDVIVN[+1540.52851]ISDTESWGQHVQK.L	N9(NGlycan / 1540.5285)	HexNAc(2)Hex(7)	9.6e-21	3.9e-20	20.02	1007	841.7	841.7	3	1351.59	1351.59	0.54		4052.76	4052.76	Specific	9	>sp|P14231|AT1B2_MOUSE Sodium/potassium-transporting ATPase subunit beta-2 OS=Mus musculus OX=10090 GN=Atp1b2 PE=1 SV=2	5	58.1303	controllerType=0 controllerNumber=1 scan=16583		KS_Brain_lysate_100ul_E_En1_631_2523.16583.16583.3	high-energy collision-induced dissociation	0	0	0	0	1.6e-21	6.5e-21
1339 | 826489	7	88	K.TENLDVIVN[+1540.52851]ISDTESWGQHVQK.L	N9(NGlycan / 1540.5285)	HexNAc(2)Hex(7)	9.6e-21	3.9e-20	20.02	1004.9	843.5	843.5	3	1351.59	1351.59	0.9		4052.76	4052.76	Specific	9	>sp|P14231|AT1B2_MOUSE Sodium/potassium-transporting ATPase subunit beta-2 OS=Mus musculus OX=10090 GN=Atp1b2 PE=1 SV=2	5	58.1159	controllerType=0 controllerNumber=1 scan=16577		KS_Brain_lysate_100ul_E_En1_631_2523.16577.16577.3	high-energy collision-induced dissociation	0	0	0	0	1.6e-21	6.5e-21
1340 | 802943	7	88	K.TENLDVIVN[+1378.47569]ISDTESWGQHVQK.L	N9(NGlycan / 1378.4757)	HexNAc(2)Hex(6)	5e-22	2e-21	21.3	1077.2	891.2	891.2	3	1297.58	1297.57	1.62		3890.71	3890.71	Specific	9	>sp|P14231|AT1B2_MOUSE Sodium/potassium-transporting ATPase subunit beta-2 OS=Mus musculus OX=10090 GN=Atp1b2 PE=1 SV=2	5	57.9157	controllerType=0 controllerNumber=1 scan=16517		KS_Brain_lysate_100ul_E_En1_631_2523.16517.16517.3	high-energy collision-induced dissociation	0	0	0	0	7.8e-23	3.1e-22
1341 | 803223	7	88	K.TENLDVIVN[+1378.47569]ISDTESWGQHVQK.L	N9(NGlycan / 1378.4757)	HexNAc(2)Hex(6)	9.8e-22	3.9e-21	21.01	1076.5	884.3	884.3	3	1297.58	1297.57	4.35		3890.72	3890.71	Specific	9	>sp|P14231|AT1B2_MOUSE Sodium/potassium-transporting ATPase subunit beta-2 OS=Mus musculus OX=10090 GN=Atp1b2 PE=1 SV=2	5	58.4495	controllerType=0 controllerNumber=1 scan=16678		KS_Brain_lysate_100ul_E_En1_631_2523.16678.16678.3	high-energy collision-induced dissociation	0	0	0	0	1.7e-22	6.7e-22
1342 | 802743	7	88	K.TENLDVIVN[+1378.47569]ISDTESWGQHVQK.L	N9(NGlycan / 1378.4757)	HexNAc(2)Hex(6)	5e-22	2e-21	21.3	1059.7	891.4	891.4	3	1297.58	1297.57	1.15		3890.71	3890.71	Specific	9	>sp|P14231|AT1B2_MOUSE Sodium/potassium-transporting ATPase subunit beta-2 OS=Mus musculus OX=10090 GN=Atp1b2 PE=1 SV=2	5	57.4839	controllerType=0 controllerNumber=1 scan=16382		KS_Brain_lysate_100ul_E_En1_631_2523.16382.16382.3	high-energy collision-induced dissociation	0	0	0	0	7.5e-23	3e-22
1343 | 803143	7	88	K.TENLDVIVN[+1378.47569]ISDTESWGQHVQK.L	N9(NGlycan / 1378.4757)	HexNAc(2)Hex(6)	4.6e-21	1.8e-20	20.34	1046.5	873.5	873.5	3	1297.58	1297.57	2.46		3890.72	3890.71	Specific	9	>sp|P14231|AT1B2_MOUSE Sodium/potassium-transporting ATPase subunit beta-2 OS=Mus musculus OX=10090 GN=Atp1b2 PE=1 SV=2	5	58.2446	controllerType=0 controllerNumber=1 scan=16617		KS_Brain_lysate_100ul_E_En1_631_2523.16617.16617.3	high-energy collision-induced dissociation	0	0	0	0	6e-22	2.4e-21
1344 | 803063	7	88	K.TEN[+0.98402]LDVIVN[+1216.42286]ISDTESWGQHVQK.L	N3(Deamidated / 0.984); N9(NGlycan / 1216.4229)	HexNAc(2)Hex(5)	2.4e-12	9.5e-12	11.62	604.4	441.9	441.9	3	1243.89	1243.88	7.01		3729.66	3729.64	Specific	9	>sp|P14231|AT1B2_MOUSE Sodium/potassium-transporting ATPase subunit beta-2 OS=Mus musculus OX=10090 GN=Atp1b2 PE=1 SV=2	5	58.1448	controllerType=0 controllerNumber=1 scan=16587		KS_Brain_lysate_100ul_E_En1_631_2523.16587.16587.3	high-energy collision-induced dissociation	0	0	0	0	1.4e-13	5.5e-13
1345 | 802823	7	88	K.TENLDVIVN[+1216.42286]ISDTESWGQHVQK.L	N9(NGlycan / 1216.4229)	HexNAc(2)Hex(5)	5e-23	2e-22	22.3	1121.2	904	904	3	1243.56	1243.56	1.71		3728.66	3728.65	Specific	9	>sp|P14231|AT1B2_MOUSE Sodium/potassium-transporting ATPase subunit beta-2 OS=Mus musculus OX=10090 GN=Atp1b2 PE=1 SV=2	5	57.6545	controllerType=0 controllerNumber=1 scan=16438		KS_Brain_lysate_100ul_E_En1_631_2523.16438.16438.3	high-energy collision-induced dissociation	0	0	0	0	6.8e-24	2.7e-23
1346 | 802903	7	88	K.TENLDVIVN[+1216.42286]ISDTESWGQHVQK.L	N9(NGlycan / 1216.4229)	HexNAc(2)Hex(5)	5e-23	2e-22	22.3	1113.7	924.8	924.8	3	1243.56	1243.56	1.61		3728.66	3728.65	Specific	9	>sp|P14231|AT1B2_MOUSE Sodium/potassium-transporting ATPase subunit beta-2 OS=Mus musculus OX=10090 GN=Atp1b2 PE=1 SV=2	5	57.7688	controllerType=0 controllerNumber=1 scan=16472		KS_Brain_lysate_100ul_E_En1_631_2523.16472.16472.3	high-energy collision-induced dissociation	0	0	0	0	7e-24	2.8e-23
1347 | 803023	7	88	K.TENLDVIVN[+1216.42286]ISDTESWGQHVQK.L	N9(NGlycan / 1216.4229)	HexNAc(2)Hex(5)	4.6e-22	1.8e-21	21.34	1080.9	865.1	865.1	3	1243.56	1243.56	2.5		3728.66	3728.65	Specific	9	>sp|P14231|AT1B2_MOUSE Sodium/potassium-transporting ATPase subunit beta-2 OS=Mus musculus OX=10090 GN=Atp1b2 PE=1 SV=2	5	58.0216	controllerType=0 controllerNumber=1 scan=16548		KS_Brain_lysate_100ul_E_En1_631_2523.16548.16548.3	high-energy collision-induced dissociation	0	0	0	0	5.8e-23	2.3e-22
1348 | 702651	7	113	K.FLEPYN[+1540.52851]DSIQAQK.N	N6(NGlycan / 1540.5285)	HexNAc(2)Hex(7)	3.1e-15	1.2e-14	14.51	751.5	608.9	608.9	2	1547.15	1547.15	1.63		3093.3	3093.29	Specific	6	>sp|P14231|AT1B2_MOUSE Sodium/potassium-transporting ATPase subunit beta-2 OS=Mus musculus OX=10090 GN=Atp1b2 PE=1 SV=2	5	38.116	controllerType=0 controllerNumber=1 scan=10413		KS_Brain_lysate_100ul_E_En1_631_2523.10413.10413.2	high-energy collision-induced dissociation	0	0	0	0	4e-16	1.6e-15
1349 | 702611	7	113	K.FLEPYN[+1540.52851]DSIQAQK.N	N6(NGlycan / 1540.5285)	HexNAc(2)Hex(7)	1.6e-06	6.2e-06	5.81	501.1	356.7	356.7	3	1031.77	1031.77	0.46		3093.29	3093.29	Specific	6	>sp|P14231|AT1B2_MOUSE Sodium/potassium-transporting ATPase subunit beta-2 OS=Mus musculus OX=10090 GN=Atp1b2 PE=1 SV=2	5	37.9756	controllerType=0 controllerNumber=1 scan=10367		KS_Brain_lysate_100ul_E_En1_631_2523.10367.10367.3	high-energy collision-induced dissociation	0	0	0	0	1.6e-08	6.3e-08
1350 | 702851	7	113	K.FLEPYN[+1378.47569]DSIQAQK.N	N6(NGlycan / 1378.4757)	HexNAc(2)Hex(6)	2.2e-14	8.6e-14	13.67	788.6	661.7	661.7	2	1466.12	1466.12	-0.09		2931.24	2931.24	Specific	6	>sp|P14231|AT1B2_MOUSE Sodium/potassium-transporting ATPase subunit beta-2 OS=Mus musculus OX=10090 GN=Atp1b2 PE=1 SV=2	5	38.2664	controllerType=0 controllerNumber=1 scan=10462		KS_Brain_lysate_100ul_E_En1_631_2523.10462.10462.2	high-energy collision-induced dissociation	0	0	0	0	2.2e-15	8.7e-15
1351 | 702971	7	113	K.FLEPYN[+1378.47569]DSIQAQK.N	N6(NGlycan / 1378.4757)	HexNAc(2)Hex(6)	7.3e-15	2.9e-14	14.14	784.7	554.6	554.6	3	977.754	977.751	2.14		2931.25	2931.24	Specific	6	>sp|P14231|AT1B2_MOUSE Sodium/potassium-transporting ATPase subunit beta-2 OS=Mus musculus OX=10090 GN=Atp1b2 PE=1 SV=2	5	38.4997	controllerType=0 controllerNumber=1 scan=10532		KS_Brain_lysate_100ul_E_En1_631_2523.10532.10532.3	high-energy collision-induced dissociation	0	0	0	0	7.6e-16	3.1e-15
1352 | 702771	7	113	K.FLEPYN[+1378.47569]DSIQAQK.N	N6(NGlycan / 1378.4757)	HexNAc(2)Hex(6)	5.9e-15	2.4e-14	14.23	762.5	654.7	654.7	2	1466.12	1466.12	0.75		2931.24	2931.24	Specific	6	>sp|P14231|AT1B2_MOUSE Sodium/potassium-transporting ATPase subunit beta-2 OS=Mus musculus OX=10090 GN=Atp1b2 PE=1 SV=2	5	38.2029	controllerType=0 controllerNumber=1 scan=10443		KS_Brain_lysate_100ul_E_En1_631_2523.10443.10443.2	high-energy collision-induced dissociation	0	0	0	0	6.4e-16	2.6e-15
1353 | 703011	7	113	K.FLEPYN[+1378.47569]DSIQAQK.N	N6(NGlycan / 1378.4757)	HexNAc(2)Hex(6)	3.1e-14	1.2e-13	13.51	746.8	633.6	633.6	2	1466.13	1466.12	1.83		2931.25	2931.24	Specific	6	>sp|P14231|AT1B2_MOUSE Sodium/potassium-transporting ATPase subunit beta-2 OS=Mus musculus OX=10090 GN=Atp1b2 PE=1 SV=2	5	38.5451	controllerType=0 controllerNumber=1 scan=10546		KS_Brain_lysate_100ul_E_En1_631_2523.10546.10546.2	high-energy collision-induced dissociation	0	0	0	0	3.3e-15	1.3e-14
1354 | 702811	7	113	K.FLEPYN[+1378.47569]DSIQAQK.N	N6(NGlycan / 1378.4757)	HexNAc(2)Hex(6)	1.4e-12	5.6e-12	11.85	680	468.7	468.7	3	977.752	977.751	0.89		2931.24	2931.24	Specific	6	>sp|P14231|AT1B2_MOUSE Sodium/potassium-transporting ATPase subunit beta-2 OS=Mus musculus OX=10090 GN=Atp1b2 PE=1 SV=2	5	38.2259	controllerType=0 controllerNumber=1 scan=10451		KS_Brain_lysate_100ul_E_En1_631_2523.10451.10451.3	high-energy collision-induced dissociation	0	0	0	0	8.8e-14	3.5e-13
1355 | 703091	7	113	K.FLEPYN[+1378.47569]DSIQAQK.N	N6(NGlycan / 1378.4757)	HexNAc(2)Hex(6)	1.1e-06	4.3e-06	5.98	517.4	328.8	328.8	3	977.754	977.751	2.98		2931.25	2931.24	Specific	6	>sp|P14231|AT1B2_MOUSE Sodium/potassium-transporting ATPase subunit beta-2 OS=Mus musculus OX=10090 GN=Atp1b2 PE=1 SV=2	5	38.706	controllerType=0 controllerNumber=1 scan=10599		KS_Brain_lysate_100ul_E_En1_631_2523.10599.10599.3	high-energy collision-induced dissociation	0	0	0	0	1.1e-08	4.5e-08
1357 | 638318	7	113	K.FLEPYN[+1216.42286]DSIQAQK.N	N6(NGlycan / 1216.4229)	HexNAc(2)Hex(5)	3.1e-15	1.2e-14	14.51	775.5	634.7	634.7	2	1385.1	1385.1	1.7		2769.19	2769.19	Specific	6	>sp|P14231|AT1B2_MOUSE Sodium/potassium-transporting ATPase subunit beta-2 OS=Mus musculus OX=10090 GN=Atp1b2 PE=1 SV=2	5	38.9429	controllerType=0 controllerNumber=1 scan=10671		KS_Brain_lysate_100ul_E_En1_631_2523.10671.10671.2	high-energy collision-induced dissociation	0	0	0	0	4e-16	1.6e-15
1358 | 637718	7	113	K.FLEPYN[+1216.42286]DSIQAQK.N	N6(NGlycan / 1216.4229)	HexNAc(2)Hex(5)	2.8e-15	1.1e-14	14.55	751.5	626.6	626.6	2	1385.1	1385.1	2.5		2769.19	2769.19	Specific	6	>sp|P14231|AT1B2_MOUSE Sodium/potassium-transporting ATPase subunit beta-2 OS=Mus musculus OX=10090 GN=Atp1b2 PE=1 SV=2	5	38.2945	controllerType=0 controllerNumber=1 scan=10468		KS_Brain_lysate_100ul_E_En1_631_2523.10468.10468.2	high-energy collision-induced dissociation	0	0	0	0	3.1e-16	1.3e-15
1359 | 638118	7	113	K.FLEPYN[+1216.42286]DSIQAQK.N	N6(NGlycan / 1216.4229)	HexNAc(2)Hex(5)	5.9e-15	2.4e-14	14.23	750.3	633.8	633.8	2	1385.1	1385.1	0.91		2769.19	2769.19	Specific	6	>sp|P14231|AT1B2_MOUSE Sodium/potassium-transporting ATPase subunit beta-2 OS=Mus musculus OX=10090 GN=Atp1b2 PE=1 SV=2	5	38.7444	controllerType=0 controllerNumber=1 scan=10610		KS_Brain_lysate_100ul_E_En1_631_2523.10610.10610.2	high-energy collision-induced dissociation	0	0	0	0	6.4e-16	2.6e-15
1360 | 638438	7	113	K.FLEPYN[+1216.42286]DSIQAQK.N	N6(NGlycan / 1216.4229)	HexNAc(2)Hex(5)	3.1e-14	1.2e-13	13.51	726.2	611.7	611.7	2	1385.1	1385.1	1.53		2769.19	2769.19	Specific	6	>sp|P14231|AT1B2_MOUSE Sodium/potassium-transporting ATPase subunit beta-2 OS=Mus musculus OX=10090 GN=Atp1b2 PE=1 SV=2	5	39.1415	controllerType=0 controllerNumber=1 scan=10734		KS_Brain_lysate_100ul_E_En1_631_2523.10734.10734.2	high-energy collision-induced dissociation	0	0	0	0	3.3e-15	1.3e-14
1361 | 637758	7	113	K.FLEPYN[+1216.42286]DSIQAQK.N	N6(NGlycan / 1216.4229)	HexNAc(2)Hex(5)	2.8e-14	1.1e-13	13.55	726.1	611.2	611.2	2	1385.1	1385.1	2.76		2769.19	2769.19	Specific	6	>sp|P14231|AT1B2_MOUSE Sodium/potassium-transporting ATPase subunit beta-2 OS=Mus musculus OX=10090 GN=Atp1b2 PE=1 SV=2	5	38.3254	controllerType=0 controllerNumber=1 scan=10480		KS_Brain_lysate_100ul_E_En1_631_2523.10480.10480.2	high-energy collision-induced dissociation	0	0	0	0	2.4e-15	9.8e-15
1362 | 637878	7	113	K.FLEPYN[+1216.42286]DSIQAQK.N	N6(NGlycan / 1216.4229)	HexNAc(2)Hex(5)	3.1e-14	1.2e-13	13.51	715	595	595	2	1385.1	1385.1	1.44		2769.19	2769.19	Specific	6	>sp|P14231|AT1B2_MOUSE Sodium/potassium-transporting ATPase subunit beta-2 OS=Mus musculus OX=10090 GN=Atp1b2 PE=1 SV=2	5	38.5393	controllerType=0 controllerNumber=1 scan=10543		KS_Brain_lysate_100ul_E_En1_631_2523.10543.10543.2	high-energy collision-induced dissociation	0	0	0	0	3.3e-15	1.3e-14
1363 | 638038	7	113	K.FLEPYN[+1216.42286]DSIQAQK.N	N6(NGlycan / 1216.4229)	HexNAc(2)Hex(5)	4.4e-07	1.8e-06	6.36	510.8	369	369	3	923.736	923.734	1.83		2769.19	2769.19	Specific	6	>sp|P14231|AT1B2_MOUSE Sodium/potassium-transporting ATPase subunit beta-2 OS=Mus musculus OX=10090 GN=Atp1b2 PE=1 SV=2	5	38.6381	controllerType=0 controllerNumber=1 scan=10574		KS_Brain_lysate_100ul_E_En1_631_2523.10574.10574.3	high-energy collision-induced dissociation	0	0	0	0	5.4e-09	2.2e-08
1364 | 638238	7	113	K.FLEPYN[+1216.42286]DSIQAQK.N	N6(NGlycan / 1216.4229)	HexNAc(2)Hex(5)	4e-07	1.6e-06	6.4	508.5	379.9	379.9	3	923.736	923.734	2.3		2769.19	2769.19	Specific	6	>sp|P14231|AT1B2_MOUSE Sodium/potassium-transporting ATPase subunit beta-2 OS=Mus musculus OX=10090 GN=Atp1b2 PE=1 SV=2	5	38.8459	controllerType=0 controllerNumber=1 scan=10642		KS_Brain_lysate_100ul_E_En1_631_2523.10642.10642.3	high-energy collision-induced dissociation	0	0	0	0	5.1e-09	2e-08
1365 | 637798	7	113	K.FLEPYN[+1216.42286]DSIQAQK.N	N6(NGlycan / 1216.4229)	HexNAc(2)Hex(5)	4.4e-07	1.8e-06	6.36	501.6	364.2	364.2	3	923.735	923.734	1.44		2769.19	2769.19	Specific	6	>sp|P14231|AT1B2_MOUSE Sodium/potassium-transporting ATPase subunit beta-2 OS=Mus musculus OX=10090 GN=Atp1b2 PE=1 SV=2	5	38.4071	controllerType=0 controllerNumber=1 scan=10505		KS_Brain_lysate_100ul_E_En1_631_2523.10505.10505.3	high-energy collision-induced dissociation	0	0	0	0	5.4e-09	2.2e-08
1367 | 638158	7	113	K.FLEPYN[+1054.37004]DSIQAQK.N	N6(NGlycan / 1054.37)	HexNAc(2)Hex(4)	8.6e-16	3.4e-15	15.07	880	613.3	613.3	3	869.715	869.716	-1.04		2607.13	2607.13	Specific	6	>sp|P14231|AT1B2_MOUSE Sodium/potassium-transporting ATPase subunit beta-2 OS=Mus musculus OX=10090 GN=Atp1b2 PE=1 SV=2	5	38.7898	controllerType=0 controllerNumber=1 scan=10626		KS_Brain_lysate_100ul_E_En1_631_2523.10626.10626.3	high-energy collision-induced dissociation	0	0	0	0	9e-17	3.6e-16
1416 | 845898	7	185	R.VINFYAGANQSMN[+2432.88345]VTC[+57.02146]VGK.R	N13(NGlycan / 2432.8834)	HexNAc(6)Hex(3)Fuc(1)NeuAc(2)	2.4e-09	9.5e-09	8.63	617	379	14.3	3	1502.62	1502.63	-3.4		4505.86	4505.87	Specific	13	>sp|P14231|AT1B2_MOUSE Sodium/potassium-transporting ATPase subunit beta-2 OS=Mus musculus OX=10090 GN=Atp1b2 PE=1 SV=2	5	47.762	controllerType=0 controllerNumber=1 scan=13397	C16(Carbamidomethyl / 57.0215)	KS_Brain_lysate_100ul_E_En1_631_2523.13397.13397.3	high-energy collision-induced dissociation	0	0	0	0	7.1e-11	2.9e-10
1419 | 825329	7	185	R.VINFYAGAN[+1930.69234]QSMNVTC[+57.02146]VGK.R	N9(NGlycan / 1930.6923)	HexNAc(4)Hex(6)Fuc(1)	8.7e-05	0.00035	4.06	381.5	202.3	2	3	1335.23	1335.23	-0.44		4003.68	4003.68	Specific	9	>sp|P14231|AT1B2_MOUSE Sodium/potassium-transporting ATPase subunit beta-2 OS=Mus musculus OX=10090 GN=Atp1b2 PE=1 SV=2	5	40.0497	controllerType=0 controllerNumber=1 scan=11035	C16(Carbamidomethyl / 57.0215)	KS_Brain_lysate_100ul_E_En1_631_2523.11035.11035.3	high-energy collision-induced dissociation	0	0	0	0	9.9e-07	4e-06
1420 | 825289	7	185	R.VINFYAGAN[+1929.67194]QSMNVTC[+57.02146]VGK.R	N9(NGlycan / 1929.6719)	HexNAc(4)Hex(5)NeuGc(1)	9.3e-06	3.7e-05	5.03	423.4	334	6.5	3	1334.89	1334.89	-0.36		4002.66	4002.66	Specific	9	>sp|P14231|AT1B2_MOUSE Sodium/potassium-transporting ATPase subunit beta-2 OS=Mus musculus OX=10090 GN=Atp1b2 PE=1 SV=2	5	39.8617	controllerType=0 controllerNumber=1 scan=10975	C16(Carbamidomethyl / 57.0215)	KS_Brain_lysate_100ul_E_En1_631_2523.10975.10975.3	high-energy collision-induced dissociation	0	0	0	0	9.6e-08	3.9e-07
1421 | 800863	7	185	R.VINFYAGAN[+1784.63443]QSMNVTC[+57.02146]VGK.R	N9(NGlycan / 1784.6344)	HexNAc(4)Hex(6)	1.8e-08	7.3e-08	7.74	436.7	388.2	5.9	3	1286.55	1286.55	3.81		3857.64	3857.62	Specific	9	>sp|P14231|AT1B2_MOUSE Sodium/potassium-transporting ATPase subunit beta-2 OS=Mus musculus OX=10090 GN=Atp1b2 PE=1 SV=2	5	35.4884	controllerType=0 controllerNumber=1 scan=9565	C16(Carbamidomethyl / 57.0215)	KS_Brain_lysate_100ul_E_En1_631_2523.9565.9565.3	high-energy collision-induced dissociation	0	0	0	0	5.1e-10	2.1e-09
1422 | 800783	7	185	R.VINFYAGAN[+1784.63443]QSMNVTC[+57.02146]VGK.R	N9(NGlycan / 1784.6344)	HexNAc(4)Hex(6)	7.9e-06	3.2e-05	5.1	432.4	260.3	5.3	3	1286.55	1286.55	0.86		3857.63	3857.62	Specific	9	>sp|P14231|AT1B2_MOUSE Sodium/potassium-transporting ATPase subunit beta-2 OS=Mus musculus OX=10090 GN=Atp1b2 PE=1 SV=2	5	35.4365	controllerType=0 controllerNumber=1 scan=9550	C16(Carbamidomethyl / 57.0215)	KS_Brain_lysate_100ul_E_En1_631_2523.9550.9550.3	high-energy collision-induced dissociation	0	0	0	0	8.1e-08	3.3e-07
1423 | 801743	7	185	R.VINFYAGANQSMN[+1726.59257]VTC[+57.02146]VGK.R	N13(NGlycan / 1726.5926)	HexNAc(3)Hex(5)NeuGc(1)	1.2e-15	4.8e-15	14.93	808.2	713.5	17.5	3	1267.21	1267.2	6.66		3799.61	3799.58	Specific	13	>sp|P14231|AT1B2_MOUSE Sodium/potassium-transporting ATPase subunit beta-2 OS=Mus musculus OX=10090 GN=Atp1b2 PE=1 SV=2	5	50.0234	controllerType=0 controllerNumber=1 scan=14096	C16(Carbamidomethyl / 57.0215)	KS_Brain_lysate_100ul_E_En1_631_2523.14096.14096.3	high-energy collision-induced dissociation	0	0	0	0	1.3e-16	5.2e-16
1424 | 801823	7	185	R.VINFYAGANQSMN[+1726.59257]VTC[+57.02146]VGK.R	N13(NGlycan / 1726.5926)	HexNAc(3)Hex(5)NeuGc(1)	1.4e-14	5.5e-14	13.87	764.4	666.4	14.3	3	1267.21	1267.2	5.99		3799.6	3799.58	Specific	13	>sp|P14231|AT1B2_MOUSE Sodium/potassium-transporting ATPase subunit beta-2 OS=Mus musculus OX=10090 GN=Atp1b2 PE=1 SV=2	5	50.2649	controllerType=0 controllerNumber=1 scan=14171	C16(Carbamidomethyl / 57.0215)	KS_Brain_lysate_100ul_E_En1_631_2523.14171.14171.3	high-energy collision-induced dissociation	0	0	0	0	1.2e-15	4.8e-15
1425 | 744986	7	185	R.VINFYAGAN[+1257.44941]QSM[+15.99492]NVTC[+57.02146]VGK.R	N9(NGlycan / 1257.4494); M12(Oxidation / 15.9949)	HexNAc(3)Hex(4)	1.2e-06	4.8e-06	5.92	442.7	348.1	4.2	3	1116.15	1116.15	0.95		3346.44	3346.43	Specific	9	>sp|P14231|AT1B2_MOUSE Sodium/potassium-transporting ATPase subunit beta-2 OS=Mus musculus OX=10090 GN=Atp1b2 PE=1 SV=2	5	35.8884	controllerType=0 controllerNumber=1 scan=9684	C16(Carbamidomethyl / 57.0215)	KS_Brain_lysate_100ul_E_En1_631_2523.9684.9684.3	high-energy collision-induced dissociation	0	0	0	0	1.3e-08	5.3e-08
1426 | 744946	7	185	R.VINFYAGAN[+1257.44941]QSM[+15.99492]NVTC[+57.02146]VGK.R	N9(NGlycan / 1257.4494); M12(Oxidation / 15.9949)	HexNAc(3)Hex(4)	8.4e-07	3.4e-06	6.07	420	341.6	4.6	3	1116.15	1116.15	2.92		3346.44	3346.43	Specific	9	>sp|P14231|AT1B2_MOUSE Sodium/potassium-transporting ATPase subunit beta-2 OS=Mus musculus OX=10090 GN=Atp1b2 PE=1 SV=2	5	35.769	controllerType=0 controllerNumber=1 scan=9646	C16(Carbamidomethyl / 57.0215)	KS_Brain_lysate_100ul_E_En1_631_2523.9646.9646.3	high-energy collision-induced dissociation	0	0	0	0	9.4e-09	3.8e-08
1427 | 745026	7	185	R.VINFYAGAN[+1257.44941]QSM[+15.99492]NVTC[+57.02146]VGK.R	N9(NGlycan / 1257.4494); M12(Oxidation / 15.9949)	HexNAc(3)Hex(4)	3.7e-05	0.00015	4.43	341.5	294.9	2.4	3	1116.16	1116.15	5.76		3346.45	3346.43	Specific	9	>sp|P14231|AT1B2_MOUSE Sodium/potassium-transporting ATPase subunit beta-2 OS=Mus musculus OX=10090 GN=Atp1b2 PE=1 SV=2	5	36.2173	controllerType=0 controllerNumber=1 scan=9789	C16(Carbamidomethyl / 57.0215)	KS_Brain_lysate_100ul_E_En1_631_2523.9789.9789.3	high-energy collision-induced dissociation	0	0	0	0	4.3e-07	1.8e-06
1428 | 747586	7	185	R.VINFYAGAN[+0.98402]QSMN[+1216.42286]VTC[+57.02146]VGK.R	N9(Deamidated / 0.984); N13(NGlycan / 1216.4229)	HexNAc(2)Hex(5)	1.2e-08	4.9e-08	7.91	448.1	405.7	72.4	3	1097.47	1097.47	4.37		3290.41	3290.4	Specific	13	>sp|P14231|AT1B2_MOUSE Sodium/potassium-transporting ATPase subunit beta-2 OS=Mus musculus OX=10090 GN=Atp1b2 PE=1 SV=2	5	50.9633	controllerType=0 controllerNumber=1 scan=14380	C16(Carbamidomethyl / 57.0215)	KS_Brain_lysate_100ul_E_En1_631_2523.14380.14380.3	high-energy collision-induced dissociation	0	0	0	0	3.6e-10	1.5e-09
1429 | 747426	7	185	R.VINFYAGANQSMN[+1216.42286]VTC[+57.02146]VGK.R	N13(NGlycan / 1216.4229)	HexNAc(2)Hex(5)	2.5e-12	1e-11	11.6	617.6	534.9	13.6	3	1097.14	1097.14	2.26		3289.42	3289.41	Specific	13	>sp|P14231|AT1B2_MOUSE Sodium/potassium-transporting ATPase subunit beta-2 OS=Mus musculus OX=10090 GN=Atp1b2 PE=1 SV=2	5	50.6579	controllerType=0 controllerNumber=1 scan=14286	C16(Carbamidomethyl / 57.0215)	KS_Brain_lysate_100ul_E_En1_631_2523.14286.14286.3	high-energy collision-induced dissociation	0	0	0	0	1.4e-13	5.5e-13
1432 | 862698	7	205	R.DEDAENLGHFVM[+15.99492]FPAN[+1257.44941]GSIDLMYFPYYGK.K	M12(Oxidation / 15.9949); N16(NGlycan / 1257.4494)	HexNAc(3)Hex(4)	1.3e-06	5.2e-06	5.89	438.1	372.4	117.3	4	1154.25	1154.24	4.1		4613.96	4613.94	Specific	16	>sp|P14231|AT1B2_MOUSE Sodium/potassium-transporting ATPase subunit beta-2 OS=Mus musculus OX=10090 GN=Atp1b2 PE=1 SV=2	5	74.2899	controllerType=0 controllerNumber=1 scan=21335		KS_Brain_lysate_100ul_E_En1_631_2523.21335.21335.2	high-energy collision-induced dissociation	0	0	0	0	1.4e-08	5.5e-08
1433 | 862658	7	205	R.DEDAENLGHFVMFPAN[+1257.44941]GSIDLM[+15.99492]YFPYYGK.K	N16(NGlycan / 1257.4494); M22(Oxidation / 15.9949)	HexNAc(3)Hex(4)	2.1e-06	8.4e-06	5.68	383.6	328	33.4	4	1154.24	1154.24	1.03		4613.95	4613.94	Specific	16	>sp|P14231|AT1B2_MOUSE Sodium/potassium-transporting ATPase subunit beta-2 OS=Mus musculus OX=10090 GN=Atp1b2 PE=1 SV=2	5	72.9712	controllerType=0 controllerNumber=1 scan=20984		KS_Brain_lysate_100ul_E_En1_631_2523.20984.20984.4	high-energy collision-induced dissociation	0	0	0	0	2.1e-08	8.4e-08
1434 | 863698	7	205	R.DEDAENLGHFVMFPAN[+1216.42286]GSIDLMYFPYYGK.K	N16(NGlycan / 1216.4229)	HexNAc(2)Hex(5)	1.9e-15	7.8e-15	14.71	729.9	661.1	226.3	3	1519.65	1519.64	2.6		4556.93	4556.92	Specific	16	>sp|P14231|AT1B2_MOUSE Sodium/potassium-transporting ATPase subunit beta-2 OS=Mus musculus OX=10090 GN=Atp1b2 PE=1 SV=2	5	80.7528	controllerType=0 controllerNumber=1 scan=23041		KS_Brain_lysate_100ul_E_En1_631_2523.23041.23041.3	high-energy collision-induced dissociation	0	0	0	0	2.4e-16	9.5e-16
1435 | 863778	7	205	R.DEDAENLGHFVMFPAN[+1216.42286]GSIDLMYFPYYGK.K	N16(NGlycan / 1216.4229)	HexNAc(2)Hex(5)	3.2e-06	1.3e-05	5.49	379.3	320.9	155.1	4	1139.99	1139.99	2.64		4556.93	4556.92	Specific	16	>sp|P14231|AT1B2_MOUSE Sodium/potassium-transporting ATPase subunit beta-2 OS=Mus musculus OX=10090 GN=Atp1b2 PE=1 SV=2	5	80.8618	controllerType=0 controllerNumber=1 scan=23066		KS_Brain_lysate_100ul_E_En1_631_2523.23066.23066.4	high-energy collision-induced dissociation	0	0	0	0	3.4e-08	1.4e-07
1436 | 702531	7	234	K.KFHVN[+1378.47569]YTQPLVAVK.F	N5(NGlycan / 1378.4757)	HexNAc(2)Hex(6)	2.1e-18	8.5e-18	17.68	955.9	764.6	764.6	3	1008.14	1008.14	2.72		3022.41	3022.4	Specific	5	>sp|P14231|AT1B2_MOUSE Sodium/potassium-transporting ATPase subunit beta-2 OS=Mus musculus OX=10090 GN=Atp1b2 PE=1 SV=2	5	37.4507	controllerType=0 controllerNumber=1 scan=10190		KS_Brain_lysate_100ul_E_En1_631_2523.10190.10190.3	high-energy collision-induced dissociation	0	0	0	0	3.3e-19	1.3e-18
1437 | 702411	7	234	K.KFHVN[+1378.47569]YTQPLVAVK.F	N5(NGlycan / 1378.4757)	HexNAc(2)Hex(6)	2.1e-16	8.5e-16	15.68	895.9	758.7	758.7	3	1008.14	1008.14	2.54		3022.41	3022.4	Specific	5	>sp|P14231|AT1B2_MOUSE Sodium/potassium-transporting ATPase subunit beta-2 OS=Mus musculus OX=10090 GN=Atp1b2 PE=1 SV=2	5	37.2647	controllerType=0 controllerNumber=1 scan=10129		KS_Brain_lysate_100ul_E_En1_631_2523.10129.10129.3	high-energy collision-induced dissociation	0	0	0	0	2.8e-17	1.1e-16
1438 | 702211	7	234	K.KFHVN[+1378.47569]YTQPLVAVK.F	N5(NGlycan / 1378.4757)	HexNAc(2)Hex(6)	4.1e-15	1.6e-14	14.39	881.2	725.9	725.9	3	1008.14	1008.14	-3.34		3022.39	3022.4	Specific	5	>sp|P14231|AT1B2_MOUSE Sodium/potassium-transporting ATPase subunit beta-2 OS=Mus musculus OX=10090 GN=Atp1b2 PE=1 SV=2	5	37.0093	controllerType=0 controllerNumber=1 scan=10043		KS_Brain_lysate_100ul_E_En1_631_2523.10043.10043.3	high-energy collision-induced dissociation	0	0	0	0	5.5e-16	2.2e-15
1439 | 702251	7	234	K.KFHVN[+1378.47569]YTQPLVAVK.F	N5(NGlycan / 1378.4757)	HexNAc(2)Hex(6)	2.3e-16	9.3e-16	15.64	880.4	732.9	732.9	3	1008.14	1008.14	2		3022.41	3022.4	Specific	5	>sp|P14231|AT1B2_MOUSE Sodium/potassium-transporting ATPase subunit beta-2 OS=Mus musculus OX=10090 GN=Atp1b2 PE=1 SV=2	5	37.0444	controllerType=0 controllerNumber=1 scan=10053		KS_Brain_lysate_100ul_E_En1_631_2523.10053.10053.3	high-energy collision-induced dissociation	0	0	0	0	3e-17	1.2e-16
1440 | 702371	7	234	K.KFHVN[+1378.47569]YTQPLVAVK.F	N5(NGlycan / 1378.4757)	HexNAc(2)Hex(6)	2.3e-07	9.2e-07	6.64	572.1	319.7	319.7	4	756.358	756.356	2.13		3022.41	3022.4	Specific	5	>sp|P14231|AT1B2_MOUSE Sodium/potassium-transporting ATPase subunit beta-2 OS=Mus musculus OX=10090 GN=Atp1b2 PE=1 SV=2	5	37.1387	controllerType=0 controllerNumber=1 scan=10085		KS_Brain_lysate_100ul_E_En1_631_2523.10085.10085.4	high-energy collision-induced dissociation	0	0	0	0	3.4e-09	1.3e-08
1441 | 702451	7	234	K.KFHVN[+1378.47569]YTQPLVAVK.F	N5(NGlycan / 1378.4757)	HexNAc(2)Hex(6)	1.7e-06	6.9e-06	5.77	451.3	305.2	305.2	4	756.358	756.356	2.13		3022.41	3022.4	Specific	5	>sp|P14231|AT1B2_MOUSE Sodium/potassium-transporting ATPase subunit beta-2 OS=Mus musculus OX=10090 GN=Atp1b2 PE=1 SV=2	5	37.3634	controllerType=0 controllerNumber=1 scan=10161		KS_Brain_lysate_100ul_E_En1_631_2523.10161.10161.4	high-energy collision-induced dissociation	0	0	0	0	1.7e-08	6.9e-08
1444 | 746266	7	235	K.FHVN[+1702.58133]YTQPLVAVK.F	N4(NGlycan / 1702.5813)	HexNAc(2)Hex(8)	3.1e-16	1.2e-15	15.51	828.3	596	596	3	1073.48	1073.48	2.12		3218.42	3218.41	Specific	4	>sp|P14231|AT1B2_MOUSE Sodium/potassium-transporting ATPase subunit beta-2 OS=Mus musculus OX=10090 GN=Atp1b2 PE=1 SV=2	5	42.0342	controllerType=0 controllerNumber=1 scan=11625		KS_Brain_lysate_100ul_E_En1_631_2523.11625.11625.3	high-energy collision-induced dissociation	0	0	0	0	4.5e-17	1.8e-16
1445 | 746106	7	235	K.FHVN[+1702.58133]YTQPLVAVK.F	N4(NGlycan / 1702.5813)	HexNAc(2)Hex(8)	2.8e-16	1.1e-15	15.55	812.9	630.2	630.2	3	1073.48	1073.48	2.92		3218.42	3218.41	Specific	4	>sp|P14231|AT1B2_MOUSE Sodium/potassium-transporting ATPase subunit beta-2 OS=Mus musculus OX=10090 GN=Atp1b2 PE=1 SV=2	5	41.8057	controllerType=0 controllerNumber=1 scan=11558		KS_Brain_lysate_100ul_E_En1_631_2523.11558.11558.3	high-energy collision-induced dissociation	0	0	0	0	3.4e-17	1.4e-16
1446 | 746066	7	235	K.FHVN[+1702.58133]YTQPLVAVK.F	N4(NGlycan / 1702.5813)	HexNAc(2)Hex(8)	3.1e-14	1.2e-13	13.51	742.2	591.8	591.8	3	1073.48	1073.48	1.55		3218.42	3218.41	Specific	4	>sp|P14231|AT1B2_MOUSE Sodium/potassium-transporting ATPase subunit beta-2 OS=Mus musculus OX=10090 GN=Atp1b2 PE=1 SV=2	5	41.7695	controllerType=0 controllerNumber=1 scan=11548		KS_Brain_lysate_100ul_E_En1_631_2523.11548.11548.3	high-energy collision-induced dissociation	0	0	0	0	3.3e-15	1.3e-14
1447 | 704051	7	235	K.FHVN[+1540.52851]YTQPLVAVK.F	N4(NGlycan / 1540.5285)	HexNAc(2)Hex(7)	6e-19	2.4e-18	18.22	980.5	700.8	700.8	3	1019.46	1019.46	3.76		3056.37	3056.36	Specific	4	>sp|P14231|AT1B2_MOUSE Sodium/potassium-transporting ATPase subunit beta-2 OS=Mus musculus OX=10090 GN=Atp1b2 PE=1 SV=2	5	41.7787	controllerType=0 controllerNumber=1 scan=11550		KS_Brain_lysate_100ul_E_En1_631_2523.11550.11550.3	high-energy collision-induced dissociation	0	0	0	0	7.9e-20	3.2e-19
1448 | 704771	7	235	K.FHVN[+1540.52851]YTQPLVAVK.F	N4(NGlycan / 1540.5285)	HexNAc(2)Hex(7)	2.8e-19	1.1e-18	18.55	952.2	735.6	735.6	3	1019.46	1019.46	2.5		3056.37	3056.36	Specific	4	>sp|P14231|AT1B2_MOUSE Sodium/potassium-transporting ATPase subunit beta-2 OS=Mus musculus OX=10090 GN=Atp1b2 PE=1 SV=2	5	42.2514	controllerType=0 controllerNumber=1 scan=11690		KS_Brain_lysate_100ul_E_En1_631_2523.11690.11690.3	high-energy collision-induced dissociation	0	0	0	0	3.7e-20	1.5e-19
1449 | 704091	7	235	K.FHVN[+1540.52851]YTQPLVAVK.F	N4(NGlycan / 1540.5285)	HexNAc(2)Hex(7)	3.1e-18	1.2e-17	17.51	940.1	715.7	715.7	3	1019.46	1019.46	2.02		3056.37	3056.36	Specific	4	>sp|P14231|AT1B2_MOUSE Sodium/potassium-transporting ATPase subunit beta-2 OS=Mus musculus OX=10090 GN=Atp1b2 PE=1 SV=2	5	41.8136	controllerType=0 controllerNumber=1 scan=11560		KS_Brain_lysate_100ul_E_En1_631_2523.11560.11560.3	high-energy collision-induced dissociation	0	0	0	0	4.6e-19	1.8e-18
1450 | 704451	7	235	K.FHVN[+1540.52851]YTQPLVAVK.F	N4(NGlycan / 1540.5285)	HexNAc(2)Hex(7)	2.8e-18	1.1e-17	17.55	939.3	706.5	706.5	3	1019.46	1019.46	2.56		3056.37	3056.36	Specific	4	>sp|P14231|AT1B2_MOUSE Sodium/potassium-transporting ATPase subunit beta-2 OS=Mus musculus OX=10090 GN=Atp1b2 PE=1 SV=2	5	42.0319	controllerType=0 controllerNumber=1 scan=11624		KS_Brain_lysate_100ul_E_En1_631_2523.11624.11624.3	high-energy collision-induced dissociation	0	0	0	0	3.9e-19	1.6e-18
1451 | 705131	7	235	K.FHVN[+1540.52851]YTQPLVAVK.F	N4(NGlycan / 1540.5285)	HexNAc(2)Hex(7)	5.9e-16	2.4e-15	15.23	828.6	590.1	590.1	3	1019.46	1019.46	0.7		3056.36	3056.36	Specific	4	>sp|P14231|AT1B2_MOUSE Sodium/potassium-transporting ATPase subunit beta-2 OS=Mus musculus OX=10090 GN=Atp1b2 PE=1 SV=2	5	42.6177	controllerType=0 controllerNumber=1 scan=11799		KS_Brain_lysate_100ul_E_En1_631_2523.11799.11799.3	high-energy collision-induced dissociation	0	0	0	0	6.8e-17	2.7e-16
1452 | 704891	7	235	K.FHVN[+1378.47569]YTQPLVAVK.F	N4(NGlycan / 1378.4757)	HexNAc(2)Hex(6)	3.1e-19	1.2e-18	18.51	957.5	710.2	710.2	3	965.443	965.441	2.1		2894.31	2894.31	Specific	4	>sp|P14231|AT1B2_MOUSE Sodium/potassium-transporting ATPase subunit beta-2 OS=Mus musculus OX=10090 GN=Atp1b2 PE=1 SV=2	5	42.3547	controllerType=0 controllerNumber=1 scan=11721		KS_Brain_lysate_100ul_E_En1_631_2523.11721.11721.3	high-energy collision-induced dissociation	0	0	0	0	4.2e-20	1.7e-19
1453 | 704211	7	235	K.FHVN[+1378.47569]YTQPLVAVK.F	N4(NGlycan / 1378.4757)	HexNAc(2)Hex(6)	2.8e-18	1.1e-17	17.55	940.9	710.1	710.1	3	965.443	965.441	2.36		2894.31	2894.31	Specific	4	>sp|P14231|AT1B2_MOUSE Sodium/potassium-transporting ATPase subunit beta-2 OS=Mus musculus OX=10090 GN=Atp1b2 PE=1 SV=2	5	41.8921	controllerType=0 controllerNumber=1 scan=11585		KS_Brain_lysate_100ul_E_En1_631_2523.11585.11585.3	high-energy collision-induced dissociation	0	0	0	0	3.9e-19	1.5e-18
1454 | 704571	7	235	K.FHVN[+1378.47569]YTQPLVAVK.F	N4(NGlycan / 1378.4757)	HexNAc(2)Hex(6)	2.8e-18	1.1e-17	17.55	923.7	698.3	698.3	3	965.443	965.441	2.36		2894.31	2894.31	Specific	4	>sp|P14231|AT1B2_MOUSE Sodium/potassium-transporting ATPase subunit beta-2 OS=Mus musculus OX=10090 GN=Atp1b2 PE=1 SV=2	5	42.1068	controllerType=0 controllerNumber=1 scan=11649		KS_Brain_lysate_100ul_E_En1_631_2523.11649.11649.3	high-energy collision-induced dissociation	0	0	0	0	3.9e-19	1.6e-18
1455 | 705211	7	235	K.FHVN[+1378.47569]YTQPLVAVK.F	N4(NGlycan / 1378.4757)	HexNAc(2)Hex(6)	2.8e-18	1.1e-17	17.55	922.7	693.4	693.4	3	965.443	965.441	2.29		2894.31	2894.31	Specific	4	>sp|P14231|AT1B2_MOUSE Sodium/potassium-transporting ATPase subunit beta-2 OS=Mus musculus OX=10090 GN=Atp1b2 PE=1 SV=2	5	42.8247	controllerType=0 controllerNumber=1 scan=11868		KS_Brain_lysate_100ul_E_En1_631_2523.11868.11868.3	high-energy collision-induced dissociation	0	0	0	0	3.9e-19	1.6e-18
1456 | 705091	7	235	K.FHVN[+1378.47569]YTQPLVAVK.F	N4(NGlycan / 1378.4757)	HexNAc(2)Hex(6)	5.9e-18	2.4e-17	17.23	915.6	710.3	710.3	3	965.442	965.441	1.15		2894.31	2894.31	Specific	4	>sp|P14231|AT1B2_MOUSE Sodium/potassium-transporting ATPase subunit beta-2 OS=Mus musculus OX=10090 GN=Atp1b2 PE=1 SV=2	5	42.577	controllerType=0 controllerNumber=1 scan=11786		KS_Brain_lysate_100ul_E_En1_631_2523.11786.11786.3	high-energy collision-induced dissociation	0	0	0	0	7.6e-19	3.1e-18
1457 | 704931	7	235	K.FHVN[+1378.47569]YTQPLVAVK.F	N4(NGlycan / 1378.4757)	HexNAc(2)Hex(6)	4.4e-16	1.8e-15	15.35	882.1	663.4	663.4	2	1447.66	1447.66	0.59		2894.31	2894.31	Specific	4	>sp|P14231|AT1B2_MOUSE Sodium/potassium-transporting ATPase subunit beta-2 OS=Mus musculus OX=10090 GN=Atp1b2 PE=1 SV=2	5	42.4073	controllerType=0 controllerNumber=1 scan=11738		KS_Brain_lysate_100ul_E_En1_631_2523.11738.11738.2	high-energy collision-induced dissociation	0	0	0	0	5.7e-17	2.3e-16
1458 | 705291	7	235	K.FHVN[+1378.47569]YTQPLVAVK.F	N4(NGlycan / 1378.4757)	HexNAc(2)Hex(6)	5.9e-17	2.4e-16	16.23	872.2	663.4	663.4	3	965.441	965.441	0.33		2894.31	2894.31	Specific	4	>sp|P14231|AT1B2_MOUSE Sodium/potassium-transporting ATPase subunit beta-2 OS=Mus musculus OX=10090 GN=Atp1b2 PE=1 SV=2	5	43.0692	controllerType=0 controllerNumber=1 scan=11950		KS_Brain_lysate_100ul_E_En1_631_2523.11950.11950.3	high-energy collision-induced dissociation	0	0	0	0	7e-18	2.8e-17
1459 | 705051	7	235	K.FHVN[+1378.47569]YTQPLVAVK.F	N4(NGlycan / 1378.4757)	HexNAc(2)Hex(6)	2.3e-15	9.3e-15	14.64	834.1	704.9	704.9	2	1447.66	1447.66	2.11		2894.31	2894.31	Specific	4	>sp|P14231|AT1B2_MOUSE Sodium/potassium-transporting ATPase subunit beta-2 OS=Mus musculus OX=10090 GN=Atp1b2 PE=1 SV=2	5	42.5567	controllerType=0 controllerNumber=1 scan=11780		KS_Brain_lysate_100ul_E_En1_631_2523.11780.11780.2	high-energy collision-induced dissociation	0	0	0	0	2.8e-16	1.1e-15
1460 | 705171	7	235	K.FHVN[+1378.47569]YTQPLVAVK.F	N4(NGlycan / 1378.4757)	HexNAc(2)Hex(6)	2.1e-15	8.5e-15	14.68	826.1	693.5	693.5	2	1447.66	1447.66	3.03		2894.32	2894.31	Specific	4	>sp|P14231|AT1B2_MOUSE Sodium/potassium-transporting ATPase subunit beta-2 OS=Mus musculus OX=10090 GN=Atp1b2 PE=1 SV=2	5	42.6353	controllerType=0 controllerNumber=1 scan=11805		KS_Brain_lysate_100ul_E_En1_631_2523.11805.11805.2	high-energy collision-induced dissociation	0	0	0	0	2.6e-16	1e-15
1461 | 704531	7	235	K.FHVN[+1378.47569]YTQPLVAVK.F	N4(NGlycan / 1378.4757)	HexNAc(2)Hex(6)	2.3e-15	9.3e-15	14.64	806.5	691	691	2	1447.66	1447.66	1.69		2894.31	2894.31	Specific	4	>sp|P14231|AT1B2_MOUSE Sodium/potassium-transporting ATPase subunit beta-2 OS=Mus musculus OX=10090 GN=Atp1b2 PE=1 SV=2	5	42.0925	controllerType=0 controllerNumber=1 scan=11645		KS_Brain_lysate_100ul_E_En1_631_2523.11645.11645.2	high-energy collision-induced dissociation	0	0	0	0	2.7e-16	1.1e-15
1462 | 705451	7	235	K.FHVN[+1378.47569]YTQPLVAVK.F	N4(NGlycan / 1378.4757)	HexNAc(2)Hex(6)	2.3e-07	9.1e-07	6.64	549.4	321.2	321.2	3	965.443	965.441	2.1		2894.31	2894.31	Specific	4	>sp|P14231|AT1B2_MOUSE Sodium/potassium-transporting ATPase subunit beta-2 OS=Mus musculus OX=10090 GN=Atp1b2 PE=1 SV=2	5	43.6381	controllerType=0 controllerNumber=1 scan=12125		KS_Brain_lysate_100ul_E_En1_631_2523.12125.12125.3	high-energy collision-induced dissociation	0	0	0	0	3.2e-09	1.3e-08
1463 | 639598	7	235	K.FHVN[+1216.42286]YTQPLVAVK.F	N4(NGlycan / 1216.4229)	HexNAc(2)Hex(5)	3.1e-19	1.2e-18	18.51	956.7	725.4	725.4	3	911.425	911.423	1.92		2732.26	2732.25	Specific	4	>sp|P14231|AT1B2_MOUSE Sodium/potassium-transporting ATPase subunit beta-2 OS=Mus musculus OX=10090 GN=Atp1b2 PE=1 SV=2	5	42.4222	controllerType=0 controllerNumber=1 scan=11742		KS_Brain_lysate_100ul_E_En1_631_2523.11742.11742.3	high-energy collision-induced dissociation	0	0	0	0	4.2e-20	1.7e-19
1464 | 639678	7	235	K.FHVN[+1216.42286]YTQPLVAVK.F	N4(NGlycan / 1216.4229)	HexNAc(2)Hex(5)	3.1e-18	1.2e-17	17.51	926.4	705.7	705.7	3	911.425	911.423	1.92		2732.26	2732.25	Specific	4	>sp|P14231|AT1B2_MOUSE Sodium/potassium-transporting ATPase subunit beta-2 OS=Mus musculus OX=10090 GN=Atp1b2 PE=1 SV=2	5	42.5506	controllerType=0 controllerNumber=1 scan=11778		KS_Brain_lysate_100ul_E_En1_631_2523.11778.11778.3	high-energy collision-induced dissociation	0	0	0	0	4.6e-19	1.8e-18
1465 | 846098	7	248	K.FLN[+2716.98295]VTPNVEVNVEC[+57.02146]R.I	N3(NGlycan / 2716.9829)	HexNAc(5)Hex(6)Fuc(3)NeuAc(1)	1.6e-05	6.2e-05	4.81	486.8	305.2	232.1	3	1502.96	1502.96	-1.52		4506.87	4506.87	Specific	3	>sp|P14231|AT1B2_MOUSE Sodium/potassium-transporting ATPase subunit beta-2 OS=Mus musculus OX=10090 GN=Atp1b2 PE=1 SV=2	5	55.4717	controllerType=0 controllerNumber=1 scan=15772	C14(Carbamidomethyl / 57.0215)	KS_Brain_lysate_100ul_E_En1_631_2523.15772.15772.3	high-energy collision-induced dissociation	0	0	0	0	1.5e-07	6.2e-07
1466 | 825689	7	248	K.FLN[+2263.83471]VTPNVEVNVEC[+57.02146]R.I	N3(NGlycan / 2263.8347)	HexNAc(5)Hex(5)Fuc(3)	3.6e-12	1.5e-11	11.44	626.9	495.1	495.1	3	1351.92	1351.91	1.63		4053.73	4053.72	Specific	3	>sp|P14231|AT1B2_MOUSE Sodium/potassium-transporting ATPase subunit beta-2 OS=Mus musculus OX=10090 GN=Atp1b2 PE=1 SV=2	5	49.9739	controllerType=0 controllerNumber=1 scan=14082	C14(Carbamidomethyl / 57.0215)	KS_Brain_lysate_100ul_E_En1_631_2523.14082.14082.3	high-energy collision-induced dissociation	0	0	0	0	2.6e-13	1e-12
1467 | 801783	7	248	K.FLN[+1955.72397]VTPN[+0.98402]VEVNVEC[+57.02146]R.I	N3(NGlycan / 1955.724); N7(Deamidated / 0.984)	HexNAc(5)Hex(4)Fuc(2)	3.7e-05	0.00015	4.44	325	196.7	95.1	3	1249.54	1249.54	2.71		3746.61	3746.6	Specific	3	>sp|P14231|AT1B2_MOUSE Sodium/potassium-transporting ATPase subunit beta-2 OS=Mus musculus OX=10090 GN=Atp1b2 PE=1 SV=2	5	50.2412	controllerType=0 controllerNumber=1 scan=14164	C14(Carbamidomethyl / 57.0215)	KS_Brain_lysate_100ul_E_En1_631_2523.14164.14164.3	high-energy collision-induced dissociation	0	0	0	0	4.2e-07	1.7e-06
1468 | 801863	7	248	K.FLN[+1955.72397]VTPNVEVNVEC[+57.02146]R.I	N3(NGlycan / 1955.724)	HexNAc(5)Hex(4)Fuc(2)	3.3e-15	1.3e-14	14.48	793.3	574.4	574.4	3	1249.21	1249.21	3.3		3745.63	3745.61	Specific	3	>sp|P14231|AT1B2_MOUSE Sodium/potassium-transporting ATPase subunit beta-2 OS=Mus musculus OX=10090 GN=Atp1b2 PE=1 SV=2	5	50.3322	controllerType=0 controllerNumber=1 scan=14189	C14(Carbamidomethyl / 57.0215)	KS_Brain_lysate_100ul_E_En1_631_2523.14189.14189.3	high-energy collision-induced dissociation	0	0	0	0	4.5e-16	1.8e-15
1469 | 801903	7	248	K.FLN[+1955.72397]VTPNVEVNVEC[+57.02146]R.I	N3(NGlycan / 1955.724)	HexNAc(5)Hex(4)Fuc(2)	7.1e-11	2.9e-10	10.15	594.8	415.9	415.9	3	1249.21	1249.21	3.5		3745.63	3745.61	Specific	3	>sp|P14231|AT1B2_MOUSE Sodium/potassium-transporting ATPase subunit beta-2 OS=Mus musculus OX=10090 GN=Atp1b2 PE=1 SV=2	5	50.5972	controllerType=0 controllerNumber=1 scan=14268	C14(Carbamidomethyl / 57.0215)	KS_Brain_lysate_100ul_E_En1_631_2523.14268.14268.3	high-energy collision-induced dissociation	0	0	0	0	1.9e-12	7.4e-12
1879 | 697851	12	512	R.EIC[+57.02146]SGN[+1216.42286]SSQC[+57.02146]APNVHK.M	N6(NGlycan / 1216.4229)	HexNAc(2)Hex(5)	1.5e-18	6.2e-18	17.81	938.6	666.4	666.4	3	1002.07	1002.07	1.49		3004.21	3004.2	Specific	6	>sp|Q9R1V6|ADA22_MOUSE Disintegrin and metalloproteinase domain-containing protein 22 OS=Mus musculus OX=10090 GN=Adam22 PE=1 SV=2	75	17.4749	controllerType=0 controllerNumber=1 scan=4320	C3(Carbamidomethyl / 57.0215); C10(Carbamidomethyl / 57.0215)	KS_Brain_lysate_100ul_E_En1_631_2523.4320.4320.3	high-energy collision-induced dissociation	0	0	0	0	2.6e-19	1e-18
1880 | 698291	12	512	R.EIC[+57.02146]SGN[+1216.42286]SSQC[+57.02146]APNVHK.M	N6(NGlycan / 1216.4229)	HexNAc(2)Hex(5)	1.4e-17	5.6e-17	16.86	896	678.1	678.1	3	1002.07	1002.07	2.4		3004.21	3004.2	Specific	6	>sp|Q9R1V6|ADA22_MOUSE Disintegrin and metalloproteinase domain-containing protein 22 OS=Mus musculus OX=10090 GN=Adam22 PE=1 SV=2	75	17.8854	controllerType=0 controllerNumber=1 scan=4420	C3(Carbamidomethyl / 57.0215); C10(Carbamidomethyl / 57.0215)	KS_Brain_lysate_100ul_E_En1_631_2523.4420.4420.3	high-energy collision-induced dissociation	0	0	0	0	2.2e-18	8.7e-18
1881 | 698051	12	512	R.EIC[+57.02146]SGN[+1216.42286]SSQC[+57.02146]APNVHK.M	N6(NGlycan / 1216.4229)	HexNAc(2)Hex(5)	1.5e-17	6.2e-17	16.81	865.9	662.6	662.6	3	1002.07	1002.07	1.55		3004.21	3004.2	Specific	6	>sp|Q9R1V6|ADA22_MOUSE Disintegrin and metalloproteinase domain-containing protein 22 OS=Mus musculus OX=10090 GN=Adam22 PE=1 SV=2	75	17.6848	controllerType=0 controllerNumber=1 scan=4370	C3(Carbamidomethyl / 57.0215); C10(Carbamidomethyl / 57.0215)	KS_Brain_lysate_100ul_E_En1_631_2523.4370.4370.3	high-energy collision-induced dissociation	0	0	0	0	2.5e-18	1e-17
1882 | 698131	12	512	R.EIC[+57.02146]SGN[+1216.42286]SSQC[+57.02146]APNVHK.M	N6(NGlycan / 1216.4229)	HexNAc(2)Hex(5)	8.6e-09	3.5e-08	8.06	525.4	422.4	422.4	2	1502.61	1502.61	2.18		3004.21	3004.2	Specific	6	>sp|Q9R1V6|ADA22_MOUSE Disintegrin and metalloproteinase domain-containing protein 22 OS=Mus musculus OX=10090 GN=Adam22 PE=1 SV=2	75	17.7621	controllerType=0 controllerNumber=1 scan=4389	C3(Carbamidomethyl / 57.0215); C10(Carbamidomethyl / 57.0215)	KS_Brain_lysate_100ul_E_En1_631_2523.4389.4389.2	high-energy collision-induced dissociation	0	0	0	0	2.6e-10	1e-09
1883 | 698571	12	512	R.EIC[+57.02146]SGN[+1216.42286]SSQC[+57.02146]APNVHK.M	N6(NGlycan / 1216.4229)	HexNAc(2)Hex(5)	4.2e-07	1.7e-06	6.38	468.4	324	324	3	1002.08	1002.07	3.35		3004.21	3004.2	Specific	6	>sp|Q9R1V6|ADA22_MOUSE Disintegrin and metalloproteinase domain-containing protein 22 OS=Mus musculus OX=10090 GN=Adam22 PE=1 SV=2	75	18.1864	controllerType=0 controllerNumber=1 scan=4494	C3(Carbamidomethyl / 57.0215); C10(Carbamidomethyl / 57.0215)	KS_Brain_lysate_100ul_E_En1_631_2523.4494.4494.3	high-energy collision-induced dissociation	0	0	0	0	5.2e-09	2.1e-08
1902 | 694928	12	630	R.TLN[+1955.72397]C[+57.02146]SGAHVK.L	N3(NGlycan / 1955.724)	HexNAc(5)Hex(4)Fuc(2)	1.1e-08	4.6e-08	7.94	581.4	327.9	327.9	3	1014.76	1014.76	2.06		3042.27	3042.26	Specific	3	>sp|Q9R1V6|ADA22_MOUSE Disintegrin and metalloproteinase domain-containing protein 22 OS=Mus musculus OX=10090 GN=Adam22 PE=1 SV=2	75	12.9801	controllerType=0 controllerNumber=1 scan=3203	C4(Carbamidomethyl / 57.0215)	KS_Brain_lysate_100ul_E_En1_631_2523.3203.3203.3	high-energy collision-induced dissociation	0	0	0	0	3.3e-10	1.3e-09
1903 | 694568	12	630	R.TLN[+1955.72397]C[+57.02146]SGAHVK.L	N3(NGlycan / 1955.724)	HexNAc(5)Hex(4)Fuc(2)	1.1e-06	4.3e-06	5.97	559.2	294.9	294.9	3	1014.76	1014.76	2.78		3042.27	3042.26	Specific	3	>sp|Q9R1V6|ADA22_MOUSE Disintegrin and metalloproteinase domain-containing protein 22 OS=Mus musculus OX=10090 GN=Adam22 PE=1 SV=2	75	12.7811	controllerType=0 controllerNumber=1 scan=3151	C4(Carbamidomethyl / 57.0215)	KS_Brain_lysate_100ul_E_En1_631_2523.3151.3151.3	high-energy collision-induced dissociation	0	0	0	0	1.2e-08	4.6e-08
1904 | 695208	12	630	R.TLN[+1955.72397]C[+57.02146]SGAHVK.L	N3(NGlycan / 1955.724)	HexNAc(5)Hex(4)Fuc(2)	6.1e-06	2.4e-05	5.22	495.3	243.8	243.8	3	1014.76	1014.76	2.36		3042.27	3042.26	Specific	3	>sp|Q9R1V6|ADA22_MOUSE Disintegrin and metalloproteinase domain-containing protein 22 OS=Mus musculus OX=10090 GN=Adam22 PE=1 SV=2	75	13.1172	controllerType=0 controllerNumber=1 scan=3240	C4(Carbamidomethyl / 57.0215)	KS_Brain_lysate_100ul_E_En1_631_2523.3240.3240.3	high-energy collision-induced dissociation	0	0	0	0	6.4e-08	2.6e-07
1907 | 694368	12	630	R.TLN[+1914.69743]C[+57.02146]SGAHVK.L	N3(NGlycan / 1914.6974)	HexNAc(4)Hex(5)Fuc(2)	8.4e-06	3.4e-05	5.08	494.9	224.3	224.3	3	1001.08	1001.08	1.82		3001.24	3001.23	Specific	3	>sp|Q9R1V6|ADA22_MOUSE Disintegrin and metalloproteinase domain-containing protein 22 OS=Mus musculus OX=10090 GN=Adam22 PE=1 SV=2	75	12.6527	controllerType=0 controllerNumber=1 scan=3115	C4(Carbamidomethyl / 57.0215)	KS_Brain_lysate_100ul_E_En1_631_2523.3115.3115.3	high-energy collision-induced dissociation	0	0	0	0	8.6e-08	3.5e-07
1908 | 694048	12	630	R.TLN[+1914.69743]C[+57.02146]SGAHVK.L	N3(NGlycan / 1914.6974)	HexNAc(4)Hex(5)Fuc(2)	1.5e-05	5.9e-05	4.84	466.7	203.4	203.4	3	1001.08	1001.08	1.94		3001.24	3001.23	Specific	3	>sp|Q9R1V6|ADA22_MOUSE Disintegrin and metalloproteinase domain-containing protein 22 OS=Mus musculus OX=10090 GN=Adam22 PE=1 SV=2	75	12.4736	controllerType=0 controllerNumber=1 scan=3066	C4(Carbamidomethyl / 57.0215)	KS_Brain_lysate_100ul_E_En1_631_2523.3066.3066.3	high-energy collision-induced dissociation	0	0	0	0	1.5e-07	5.9e-07
1910 | 694168	12	630	R.TLN[+1768.63952]C[+57.02146]SGAHVK.L	N3(NGlycan / 1768.6395)	HexNAc(4)Hex(5)Fuc(1)	6.7e-06	2.7e-05	5.18	487.7	241.8	241.8	3	952.399	952.397	2.17		2855.18	2855.18	Specific	3	>sp|Q9R1V6|ADA22_MOUSE Disintegrin and metalloproteinase domain-containing protein 22 OS=Mus musculus OX=10090 GN=Adam22 PE=1 SV=2	75	12.5294	controllerType=0 controllerNumber=1 scan=3082	C4(Carbamidomethyl / 57.0215)	KS_Brain_lysate_100ul_E_En1_631_2523.3082.3082.3	high-energy collision-induced dissociation	0	0	0	0	6.6e-08	2.7e-07
1914 | 694128	12	630	R.TLN[+1752.64460]C[+57.02146]SGAHVK.L	N3(NGlycan / 1752.6446)	HexNAc(4)Hex(4)Fuc(2)	1.1e-05	4.6e-05	4.94	494.8	219.4	219.4	3	947.067	947.065	2.22		2839.19	2839.18	Specific	3	>sp|Q9R1V6|ADA22_MOUSE Disintegrin and metalloproteinase domain-containing protein 22 OS=Mus musculus OX=10090 GN=Adam22 PE=1 SV=2	75	12.5131	controllerType=0 controllerNumber=1 scan=3077	C4(Carbamidomethyl / 57.0215)	KS_Brain_lysate_100ul_E_En1_631_2523.3077.3077.3	high-energy collision-induced dissociation	0	0	0	0	1.2e-07	4.7e-07
1915 | 694448	12	630	R.TLN[+1752.64460]C[+57.02146]SGAHVK.L	N3(NGlycan / 1752.6446)	HexNAc(4)Hex(4)Fuc(2)	9.3e-05	0.00037	4.03	386	121.5	121.5	3	947.067	947.065	2.35		2839.19	2839.18	Specific	3	>sp|Q9R1V6|ADA22_MOUSE Disintegrin and metalloproteinase domain-containing protein 22 OS=Mus musculus OX=10090 GN=Adam22 PE=1 SV=2	75	12.6968	controllerType=0 controllerNumber=1 scan=3127	C4(Carbamidomethyl / 57.0215)	KS_Brain_lysate_100ul_E_En1_631_2523.3127.3127.3	high-energy collision-induced dissociation	0	0	0	0	1e-06	4.2e-06
1918 | 627757	12	630	R.TLN[+1606.58669]C[+57.02146]SGAHVK.L	N3(NGlycan / 1606.5867)	HexNAc(4)Hex(4)Fuc(1)	2e-05	8e-05	4.7	443.5	188.6	188.6	3	898.381	898.379	2.06		2693.13	2693.12	Specific	3	>sp|Q9R1V6|ADA22_MOUSE Disintegrin and metalloproteinase domain-containing protein 22 OS=Mus musculus OX=10090 GN=Adam22 PE=1 SV=2	75	12.8824	controllerType=0 controllerNumber=1 scan=3178	C4(Carbamidomethyl / 57.0215)	KS_Brain_lysate_100ul_E_En1_631_2523.3178.3178.3	high-energy collision-induced dissociation	0	0	0	0	2.1e-07	8.4e-07
1920 | 551172	12	630	R.TLN[+1216.42286]C[+57.02146]SGAHVK.L	N3(NGlycan / 1216.4229)	HexNAc(2)Hex(5)	1.7e-05	6.8e-05	4.77	461.6	196.4	196.4	3	768.326	768.324	1.67		2302.96	2302.96	Specific	3	>sp|Q9R1V6|ADA22_MOUSE Disintegrin and metalloproteinase domain-containing protein 22 OS=Mus musculus OX=10090 GN=Adam22 PE=1 SV=2	75	12.3107	controllerType=0 controllerNumber=1 scan=3023	C4(Carbamidomethyl / 57.0215)	KS_Brain_lysate_100ul_E_En1_631_2523.3023.3023.3	high-energy collision-induced dissociation	0	0	0	0	1.7e-07	6.7e-07
2350 | 848338	16	107	R.VALPAYPASLTDVSLVLSELRPN[+1216.42286]DSGVYR.C	N23(NGlycan / 1216.4229)	HexNAc(2)Hex(5)	9.3e-07	3.7e-06	6.03	349.2	349.2	349.2	3	1440.36	1440.36	1.89		4319.08	4319.07	Specific	23	>sp|Q61361|PGCB_MOUSE Brevican core protein OS=Mus musculus OX=10090 GN=Bcan PE=1 SV=2	33	79.5223	controllerType=0 controllerNumber=1 scan=22732		KS_Brain_lysate_100ul_E_En1_631_2523.22732.22732.3	high-energy collision-induced dissociation	0	0	0	0	1e-08	4.1e-08
2351 | 848298	16	107	R.VALPAYPASLTDVSLVLSELRPN[+1216.42286]DSGVYR.C	N23(NGlycan / 1216.4229)	HexNAc(2)Hex(5)	9.7e-05	0.00039	4.01	304.4	295.5	295.5	4	1080.53	1080.52	4.36		4319.09	4319.07	Specific	23	>sp|Q61361|PGCB_MOUSE Brevican core protein OS=Mus musculus OX=10090 GN=Bcan PE=1 SV=2	33	79.4754	controllerType=0 controllerNumber=1 scan=22721		KS_Brain_lysate_100ul_E_En1_631_2523.22721.22721.4	high-energy collision-induced dissociation	0	0	0	0	1.1e-06	4.3e-06
2624 | 560692	19	451	K.GTEWLVN[+1216.42286]SSR.I	N7(NGlycan / 1216.4229)	HexNAc(2)Hex(5)	8e-13	3.2e-12	12.1	661.5	466.6	466.6	2	1183	1183	1.96		2365	2364.99	Specific	7	>sp|P12960|CNTN1_MOUSE Contactin-1 OS=Mus musculus OX=10090 GN=Cntn1 PE=1 SV=1	105	33.1393	controllerType=0 controllerNumber=1 scan=8826		KS_Brain_lysate_100ul_E_En1_631_2523.8826.8826.2	high-energy collision-induced dissociation	0	0	0	0	5.8e-14	2.3e-13
2625 | 560292	19	451	K.GTEWLVN[+1216.42286]SSR.I	N7(NGlycan / 1216.4229)	HexNAc(2)Hex(5)	8e-13	3.2e-12	12.1	659	468.5	468.5	2	1183	1183	2.17		2365	2364.99	Specific	7	>sp|P12960|CNTN1_MOUSE Contactin-1 OS=Mus musculus OX=10090 GN=Cntn1 PE=1 SV=1	105	32.737	controllerType=0 controllerNumber=1 scan=8691		KS_Brain_lysate_100ul_E_En1_631_2523.8691.8691.2	high-energy collision-induced dissociation	0	0	0	0	5.8e-14	2.3e-13
2626 | 560412	19	451	K.GTEWLVN[+1216.42286]SSR.I	N7(NGlycan / 1216.4229)	HexNAc(2)Hex(5)	7.3e-12	2.9e-11	11.14	644.6	473.7	473.7	2	1183	1183	2.79		2365	2364.99	Specific	7	>sp|P12960|CNTN1_MOUSE Contactin-1 OS=Mus musculus OX=10090 GN=Cntn1 PE=1 SV=1	105	32.9321	controllerType=0 controllerNumber=1 scan=8760		KS_Brain_lysate_100ul_E_En1_631_2523.8760.8760.2	high-energy collision-induced dissociation	0	0	0	0	3.8e-13	1.5e-12
2627 | 560892	19	451	K.GTEWLVN[+1216.42286]SSR.I	N7(NGlycan / 1216.4229)	HexNAc(2)Hex(5)	1.6e-11	6.3e-11	10.81	630.4	452.2	452.2	2	1183	1183	4.13		2365	2364.99	Specific	7	>sp|P12960|CNTN1_MOUSE Contactin-1 OS=Mus musculus OX=10090 GN=Cntn1 PE=1 SV=1	105	33.3631	controllerType=0 controllerNumber=1 scan=8895		KS_Brain_lysate_100ul_E_En1_631_2523.8895.8895.2	high-energy collision-induced dissociation	0	0	0	0	6.7e-13	2.6e-12
2633 | 700011	19	491	R.GKAN[+1444.53387]STGTLVITNPTR.I	N4(NGlycan / 1444.5339)	HexNAc(4)Hex(3)Fuc(1)	4.4e-12	1.8e-11	11.35	664.3	431.9	431.9	3	1025.49	1025.48	5.13		3074.44	3074.43	Specific	4	>sp|P12960|CNTN1_MOUSE Contactin-1 OS=Mus musculus OX=10090 GN=Cntn1 PE=1 SV=1	105	26.8578	controllerType=0 controllerNumber=1 scan=6889		KS_Brain_lysate_100ul_E_En1_631_2523.6889.6889.3	high-energy collision-induced dissociation	0	0	0	0	3e-13	1.2e-12
2634 | 699971	19	491	R.GKAN[+1444.53387]STGTLVITNPTR.I	N4(NGlycan / 1444.5339)	HexNAc(4)Hex(3)Fuc(1)	5.2e-10	2.1e-09	9.28	614	375.5	375.5	3	1025.48	1025.48	2.42		3074.43	3074.43	Specific	4	>sp|P12960|CNTN1_MOUSE Contactin-1 OS=Mus musculus OX=10090 GN=Cntn1 PE=1 SV=1	105	26.6463	controllerType=0 controllerNumber=1 scan=6835		KS_Brain_lysate_100ul_E_En1_631_2523.6835.6835.3	high-energy collision-induced dissociation	0	0	0	0	1e-11	4.1e-11
2635 | 699891	19	491	R.GKAN[+1444.53387]STGTLVITNPTR.I	N4(NGlycan / 1444.5339)	HexNAc(4)Hex(3)Fuc(1)	2e-11	8.2e-11	10.69	612.6	413.9	413.9	3	1025.48	1025.48	0.75		3074.43	3074.43	Specific	4	>sp|P12960|CNTN1_MOUSE Contactin-1 OS=Mus musculus OX=10090 GN=Cntn1 PE=1 SV=1	105	26.4331	controllerType=0 controllerNumber=1 scan=6779		KS_Brain_lysate_100ul_E_En1_631_2523.6779.6779.3	high-energy collision-induced dissociation	0	0	0	0	8e-13	3.2e-12
2636 | 633838	19	491	R.GKAN[+1038.37512]STGTLVITNPTR.I	N4(NGlycan / 1038.3751)	HexNAc(2)Hex(3)Fuc(1)	1.1e-12	4.3e-12	11.97	683.4	426	426	3	890.096	890.094	2.09		2668.27	2668.27	Specific	4	>sp|P12960|CNTN1_MOUSE Contactin-1 OS=Mus musculus OX=10090 GN=Cntn1 PE=1 SV=1	105	26.6272	controllerType=0 controllerNumber=1 scan=6830		KS_Brain_lysate_100ul_E_En1_631_2523.6830.6830.3	high-energy collision-induced dissociation	0	0	0	0	6.7e-14	2.7e-13
2640 | 775755	19	583	R.YTC[+57.02146]TAQTIVDN[+1216.42286]SSASADLVVR.G	N11(NGlycan / 1216.4229)	HexNAc(2)Hex(5)	1.7e-17	6.6e-17	16.78	858.8	824.3	824.3	3	1163.18	1163.18	2.25		3487.52	3487.51	Specific	11	>sp|P12960|CNTN1_MOUSE Contactin-1 OS=Mus musculus OX=10090 GN=Cntn1 PE=1 SV=1	105	48.0247	controllerType=0 controllerNumber=1 scan=13474	C3(Carbamidomethyl / 57.0215)	KS_Brain_lysate_100ul_E_En1_631_2523.13474.13474.3	high-energy collision-induced dissociation	0	0	0	0	3e-18	1.2e-17
2641 | 775795	19	583	R.YTC[+57.02146]TAQTIVDN[+1216.42286]SSASADLVVR.G	N11(NGlycan / 1216.4229)	HexNAc(2)Hex(5)	3.2e-14	1.3e-13	13.5	705.4	655.5	655.5	3	1163.18	1163.18	0.78		3487.52	3487.51	Specific	11	>sp|P12960|CNTN1_MOUSE Contactin-1 OS=Mus musculus OX=10090 GN=Cntn1 PE=1 SV=1	105	48.2816	controllerType=0 controllerNumber=1 scan=13557	C3(Carbamidomethyl / 57.0215)	KS_Brain_lysate_100ul_E_En1_631_2523.13557.13557.3	high-energy collision-induced dissociation	0	0	0	0	3.7e-15	1.5e-14
3200 | 800303	23	194	K.KVLVAPPSEEAN[+2262.81431]TTK.A	N12(NGlycan / 2262.8143)	HexNAc(5)Hex(4)Fuc(2)NeuGc(1)	2.4e-05	9.5e-05	4.63	402.1	224.2	224.2	3	1282.91	1282.9	6.51		3846.7	3846.68	Specific	12	>sp|P43006|EAA2_MOUSE Excitatory amino acid transporter 2 OS=Mus musculus OX=10090 GN=Slc1a2 PE=1 SV=1	46	22.8331	controllerType=0 controllerNumber=1 scan=5757		KS_Brain_lysate_100ul_E_En1_631_2523.5757.5757.3	high-energy collision-induced dissociation	0	0	0	0	2.6e-07	1e-06
3202 | 861778	23	195	K.VLVAPPSEEAN[+3229.16830]TTK.A	N11(NGlycan / 3229.1683)	HexNAc(8)Hex(9)Fuc(1)	5e-05	0.0002	4.3	360	198.2	198.2	3	1562.32	1562.32	2.5		4684.95	4684.94	Specific	11	>sp|P43006|EAA2_MOUSE Excitatory amino acid transporter 2 OS=Mus musculus OX=10090 GN=Slc1a2 PE=1 SV=1	46	31.8791	controllerType=0 controllerNumber=1 scan=8408		KS_Brain_lysate_100ul_E_En1_631_2523.8408.8408.3	high-energy collision-induced dissociation	0	0	0	0	5.7e-07	2.3e-06
3203 | 845458	23	195	K.VLVAPPSEEAN[+2717.97820]TTK.A	N11(NGlycan / 2717.9782)	HexNAc(7)Hex(8)	1.5e-06	6.2e-06	5.81	532.2	321.3	321.3	3	1391.93	1391.92	4.23		4173.76	4173.75	Specific	11	>sp|P43006|EAA2_MOUSE Excitatory amino acid transporter 2 OS=Mus musculus OX=10090 GN=Slc1a2 PE=1 SV=1	46	31.8946	controllerType=0 controllerNumber=1 scan=8413		KS_Brain_lysate_100ul_E_En1_631_2523.8413.8413.3	high-energy collision-induced dissociation	0	0	0	0	1.5e-08	6.2e-08
3204 | 845538	23	195	K.VLVAPPSEEAN[+2717.97820]TTK.A	N11(NGlycan / 2717.9782)	HexNAc(7)Hex(8)	1.1e-06	4.3e-06	5.97	523.1	343.4	343.4	3	1391.93	1391.92	3.44		4173.76	4173.75	Specific	11	>sp|P43006|EAA2_MOUSE Excitatory amino acid transporter 2 OS=Mus musculus OX=10090 GN=Slc1a2 PE=1 SV=1	46	32.1414	controllerType=0 controllerNumber=1 scan=8489		KS_Brain_lysate_100ul_E_En1_631_2523.8489.8489.3	high-energy collision-induced dissociation	0	0	0	0	1.1e-08	4.6e-08
3205 | 845418	23	195	K.VLVAPPSEEAN[+2717.97820]TTK.A	N11(NGlycan / 2717.9782)	HexNAc(7)Hex(8)	2.9e-05	0.00012	4.54	452.2	287.3	287.3	3	1391.93	1391.92	6.56		4173.77	4173.75	Specific	11	>sp|P43006|EAA2_MOUSE Excitatory amino acid transporter 2 OS=Mus musculus OX=10090 GN=Slc1a2 PE=1 SV=1	46	31.6884	controllerType=0 controllerNumber=1 scan=8346		KS_Brain_lysate_100ul_E_En1_631_2523.8346.8346.3	high-energy collision-induced dissociation	0	0	0	0	3.2e-07	1.3e-06
3206 | 845498	23	195	K.VLVAPPSEEAN[+2716.98295]TTK.A	N11(NGlycan / 2716.9829)	HexNAc(5)Hex(6)Fuc(3)NeuAc(1)	3.6e-11	1.4e-10	10.45	654.2	361.9	361.9	3	1391.59	1391.59	2.62		4172.76	4172.75	Specific	11	>sp|P43006|EAA2_MOUSE Excitatory amino acid transporter 2 OS=Mus musculus OX=10090 GN=Slc1a2 PE=1 SV=1	46	31.9742	controllerType=0 controllerNumber=1 scan=8437		KS_Brain_lysate_100ul_E_En1_631_2523.8437.8437.3	high-energy collision-induced dissociation	0	0	0	0	1.3e-12	5.1e-12
3207 | 825129	23	195	K.VLVAPPSEEAN[+2570.92504]TTK.A	N11(NGlycan / 2570.925)	HexNAc(5)Hex(6)Fuc(2)NeuAc(1)	4.3e-06	1.7e-05	5.37	532	335	335	3	1342.91	1342.9	5.85		4026.72	4026.69	Specific	11	>sp|P43006|EAA2_MOUSE Excitatory amino acid transporter 2 OS=Mus musculus OX=10090 GN=Slc1a2 PE=1 SV=1	46	27.4143	controllerType=0 controllerNumber=1 scan=7056		KS_Brain_lysate_100ul_E_En1_631_2523.7056.7056.3	high-energy collision-induced dissociation	0	0	0	0	4.6e-08	1.9e-07
3208 | 800543	23	195	K.VLVAPPSEEAN[+2263.83471]TTK.A	N11(NGlycan / 2263.8347)	HexNAc(5)Hex(5)Fuc(3)	4.5e-06	1.8e-05	5.34	503.1	295.2	295.2	3	1240.54	1240.54	0.85		3719.61	3719.6	Specific	11	>sp|P43006|EAA2_MOUSE Excitatory amino acid transporter 2 OS=Mus musculus OX=10090 GN=Slc1a2 PE=1 SV=1	46	27.8272	controllerType=0 controllerNumber=1 scan=7176		KS_Brain_lysate_100ul_E_En1_631_2523.7176.7176.3	high-energy collision-induced dissociation	0	0	0	0	4.8e-08	2e-07
3209 | 800423	23	195	K.VLVAPPSEEAN[+2263.83471]TTK.A	N11(NGlycan / 2263.8347)	HexNAc(5)Hex(5)Fuc(3)	3.4e-06	1.4e-05	5.47	468.6	308.1	308.1	3	1240.54	1240.54	1.94		3719.61	3719.6	Specific	11	>sp|P43006|EAA2_MOUSE Excitatory amino acid transporter 2 OS=Mus musculus OX=10090 GN=Slc1a2 PE=1 SV=1	46	27.4587	controllerType=0 controllerNumber=1 scan=7069		KS_Brain_lysate_100ul_E_En1_631_2523.7069.7069.3	high-energy collision-induced dissociation	0	0	0	0	3.7e-08	1.5e-07
3210 | 800463	23	195	K.VLVAPPSEEAN[+2263.83471]TTK.A	N11(NGlycan / 2263.8347)	HexNAc(5)Hex(5)Fuc(3)	3.4e-05	0.00014	4.47	396	202.2	202.2	3	1240.54	1240.54	2.68		3719.61	3719.6	Specific	11	>sp|P43006|EAA2_MOUSE Excitatory amino acid transporter 2 OS=Mus musculus OX=10090 GN=Slc1a2 PE=1 SV=1	46	27.4933	controllerType=0 controllerNumber=1 scan=7080		KS_Brain_lysate_100ul_E_En1_631_2523.7080.7080.3	high-energy collision-induced dissociation	0	0	0	0	3.8e-07	1.6e-06
3431 | 825569	26	215	K.HNN[+1378.47569]DTQHIWESDSN[+0.98402]EFSVIADPR.G	N3(NGlycan / 1378.4757); N14(Deamidated / 0.984)	HexNAc(2)Hex(6)	1.3e-09	5.3e-09	8.88	542.2	474.1	121.1	4	1023.43	1023.42	8.48		4090.7	4090.67	Specific	3	>sp|P08113|ENPL_MOUSE Endoplasmin OS=Mus musculus OX=10090 GN=Hsp90b1 PE=1 SV=2	83	48.8715	controllerType=0 controllerNumber=1 scan=13743		KS_Brain_lysate_100ul_E_En1_631_2523.13743.13743.4	high-energy collision-induced dissociation	0	0	0	0	3.5e-11	1.4e-10
3432 | 825609	26	215	K.HNN[+1378.47569]DTQHIWESDSNEFSVIADPR.G	N3(NGlycan / 1378.4757)	HexNAc(2)Hex(6)	4.6e-16	1.8e-15	15.34	776.9	630.9	630.9	4	1023.18	1023.18	2.55		4089.69	4089.68	Specific	3	>sp|P08113|ENPL_MOUSE Endoplasmin OS=Mus musculus OX=10090 GN=Hsp90b1 PE=1 SV=2	83	48.9165	controllerType=0 controllerNumber=1 scan=13756		KS_Brain_lysate_100ul_E_En1_631_2523.13756.13756.4	high-energy collision-induced dissociation	0	0	0	0	5.8e-17	2.3e-16
3433 | 801583	26	215	K.HNN[+1216.42286]DTQHIWESDSNEFSVIADPR.G	N3(NGlycan / 1216.4229)	HexNAc(2)Hex(5)	5e-12	2e-11	11.3	580.8	437.4	437.4	4	982.665	982.663	1.43		3927.64	3927.63	Specific	3	>sp|P08113|ENPL_MOUSE Endoplasmin OS=Mus musculus OX=10090 GN=Hsp90b1 PE=1 SV=2	83	49.1467	controllerType=0 controllerNumber=1 scan=13825		KS_Brain_lysate_100ul_E_En1_631_2523.13825.13825.4	high-energy collision-induced dissociation	0	0	0	0	3.2e-13	1.3e-12
3471 | 901978	27	38	R.VAGTAVSISC[+57.02146]N[+1216.42286]VSDYEGPAQQDFEWFMYRPEAPATSLGIVSTK.D	N11(NGlycan / 1216.4229)	HexNAc(2)Hex(5)	1.6e-27	6.6e-27	26.79	1430.7	1358.3	772.2	4	1474.67	1474.66	2.95		5895.65	5895.63	Specific	11	>sp|Q8R366|IGSF8_MOUSE Immunoglobulin superfamily member 8 OS=Mus musculus OX=10090 GN=Igsf8 PE=1 SV=2	17	76.6856	controllerType=0 controllerNumber=1 scan=21969	C10(Carbamidomethyl / 57.0215)	KS_Brain_lysate_100ul_E_En1_631_2523.21969.21969.4	high-energy collision-induced dissociation	0	0	0	0	3.7e-28	1.5e-27
3479 | 846338	27	115	R.LQAQDSGFYEC[+57.02146]YTPSTDTQYLGN[+1241.45450]YSAK.V	N23(NGlycan / 1241.4545)	HexNAc(3)Hex(3)Fuc(1)	1.3e-08	5.2e-08	7.89	462.3	437	437	3	1450.28	1450.28	5.09		4348.83	4348.81	Specific	23	>sp|Q8R366|IGSF8_MOUSE Immunoglobulin superfamily member 8 OS=Mus musculus OX=10090 GN=Igsf8 PE=1 SV=2	17	56.6014	controllerType=0 controllerNumber=1 scan=16124	C11(Carbamidomethyl / 57.0215)	KS_Brain_lysate_100ul_E_En1_631_2523.16124.16124.3	high-energy collision-induced dissociation	0	0	0	0	3.8e-10	1.5e-09
3480 | 846298	27	115	R.LQAQDSGFYEC[+57.02146]YTPSTDTQYLGN[+1216.42286]YSAK.V	N23(NGlycan / 1216.4229)	HexNAc(2)Hex(5)	1.5e-17	6e-17	16.82	878.4	784.5	784.5	3	1441.93	1441.93	1.99		4323.79	4323.78	Specific	23	>sp|Q8R366|IGSF8_MOUSE Immunoglobulin superfamily member 8 OS=Mus musculus OX=10090 GN=Igsf8 PE=1 SV=2	17	56.5081	controllerType=0 controllerNumber=1 scan=16100	C11(Carbamidomethyl / 57.0215)	KS_Brain_lysate_100ul_E_En1_631_2523.16100.16100.3	high-energy collision-induced dissociation	0	0	0	0	2.4e-18	9.7e-18
3481 | 846258	27	115	R.LQAQDSGFYEC[+57.02146]YTPSTDTQYLGN[+1216.42286]YSAK.V	N23(NGlycan / 1216.4229)	HexNAc(2)Hex(5)	1.5e-16	6e-16	15.82	818.2	719.4	719.4	3	1441.93	1441.93	1.23		4323.79	4323.78	Specific	23	>sp|Q8R366|IGSF8_MOUSE Immunoglobulin superfamily member 8 OS=Mus musculus OX=10090 GN=Igsf8 PE=1 SV=2	17	56.2598	controllerType=0 controllerNumber=1 scan=16024	C11(Carbamidomethyl / 57.0215)	KS_Brain_lysate_100ul_E_En1_631_2523.16024.16024.3	high-energy collision-induced dissociation	0	0	0	0	2e-17	8.2e-17
3529 | 778708	27	313	R.RIGPGEPLELLC[+57.02146]N[+1216.42286]VSGALPPPGR.H	N13(NGlycan / 1216.4229)	HexNAc(2)Hex(5)	7.4e-10	3e-09	9.13	491.3	395.2	395.2	3	1205.91	1205.91	2.91		3615.72	3615.71	Specific	13	>sp|Q8R366|IGSF8_MOUSE Immunoglobulin superfamily member 8 OS=Mus musculus OX=10090 GN=Igsf8 PE=1 SV=2	17	62.9617	controllerType=0 controllerNumber=1 scan=18032	C12(Carbamidomethyl / 57.0215)	KS_Brain_lysate_100ul_E_En1_631_2523.18032.18032.3	high-energy collision-induced dissociation	0	0	0	0	1.4e-11	5.7e-11
3530 | 827009	27	314	R.IGPGEPLELLC[+57.02146]N[+1914.69743]VSGALPPPGR.H	N12(NGlycan / 1914.6974)	HexNAc(4)Hex(5)Fuc(2)	6.5e-16	2.6e-15	15.19	841.4	720.8	720.8	3	1386.64	1386.63	6.23		4157.91	4157.88	Specific	12	>sp|Q8R366|IGSF8_MOUSE Immunoglobulin superfamily member 8 OS=Mus musculus OX=10090 GN=Igsf8 PE=1 SV=2	17	69.1419	controllerType=0 controllerNumber=1 scan=19903	C11(Carbamidomethyl / 57.0215)	KS_Brain_lysate_100ul_E_En1_631_2523.19903.19903.3	high-energy collision-induced dissociation	0	0	0	0	7.6e-17	3.1e-16
3531 | 827089	27	314	R.IGPGEPLELLC[+57.02146]N[+1914.69743]VSGALPPPGR.H	N12(NGlycan / 1914.6974)	HexNAc(4)Hex(5)Fuc(2)	4.9e-14	2e-13	13.31	737.9	611.3	611.3	3	1386.64	1386.63	5.44		4157.91	4157.88	Specific	12	>sp|Q8R366|IGSF8_MOUSE Immunoglobulin superfamily member 8 OS=Mus musculus OX=10090 GN=Igsf8 PE=1 SV=2	17	69.369	controllerType=0 controllerNumber=1 scan=19968	C11(Carbamidomethyl / 57.0215)	KS_Brain_lysate_100ul_E_En1_631_2523.19968.19968.3	high-energy collision-induced dissociation	0	0	0	0	4.9e-15	2e-14
3532 | 827049	27	314	R.IGPGEPLELLC[+57.02146]N[+1768.63952]VSGALPPPGR.H	N12(NGlycan / 1768.6395)	HexNAc(4)Hex(5)Fuc(1)	6.5e-16	2.6e-15	15.19	829.9	703.6	703.6	3	1337.95	1337.95	5.68		4011.85	4011.82	Specific	12	>sp|Q8R366|IGSF8_MOUSE Immunoglobulin superfamily member 8 OS=Mus musculus OX=10090 GN=Igsf8 PE=1 SV=2	17	69.2592	controllerType=0 controllerNumber=1 scan=19936	C11(Carbamidomethyl / 57.0215)	KS_Brain_lysate_100ul_E_En1_631_2523.19936.19936.3	high-energy collision-induced dissociation	0	0	0	0	7.6e-17	3.1e-16
3533 | 805114	27	314	R.IGPGEPLELLC[+57.02146]N[+1565.56014]VSGALPPPGR.H	N12(NGlycan / 1565.5601)	HexNAc(3)Hex(5)Fuc(1)	1.1e-18	4.3e-18	17.97	924.4	804.4	804.4	3	1270.26	1270.25	3.01		3808.76	3808.75	Specific	12	>sp|Q8R366|IGSF8_MOUSE Immunoglobulin superfamily member 8 OS=Mus musculus OX=10090 GN=Igsf8 PE=1 SV=2	17	69.0587	controllerType=0 controllerNumber=1 scan=19879	C11(Carbamidomethyl / 57.0215)	KS_Brain_lysate_100ul_E_En1_631_2523.19879.19879.3	high-energy collision-induced dissociation	0	0	0	0	1.8e-19	7.3e-19
3534 | 805034	27	314	R.IGPGEPLELLC[+57.02146]N[+1565.56014]VSGALPPPGR.H	N12(NGlycan / 1565.5601)	HexNAc(3)Hex(5)Fuc(1)	1.2e-17	4.8e-17	16.93	888.6	785.5	785.5	3	1270.26	1270.25	1.95		3808.75	3808.75	Specific	12	>sp|Q8R366|IGSF8_MOUSE Immunoglobulin superfamily member 8 OS=Mus musculus OX=10090 GN=Igsf8 PE=1 SV=2	17	68.8525	controllerType=0 controllerNumber=1 scan=19822	C11(Carbamidomethyl / 57.0215)	KS_Brain_lysate_100ul_E_En1_631_2523.19822.19822.3	high-energy collision-induced dissociation	0	0	0	0	1.8e-18	7.4e-18
3535 | 805154	27	314	R.IGPGEPLELLC[+57.02146]N[+1565.56014]VSGALPPPGR.H	N12(NGlycan / 1565.5601)	HexNAc(3)Hex(5)Fuc(1)	1.1e-17	4.3e-17	16.97	871.7	794.4	794.4	3	1270.26	1270.25	2.72		3808.76	3808.75	Specific	12	>sp|Q8R366|IGSF8_MOUSE Immunoglobulin superfamily member 8 OS=Mus musculus OX=10090 GN=Igsf8 PE=1 SV=2	17	69.1103	controllerType=0 controllerNumber=1 scan=19894	C11(Carbamidomethyl / 57.0215)	KS_Brain_lysate_100ul_E_En1_631_2523.19894.19894.3	high-energy collision-induced dissociation	0	0	0	0	1.7e-18	6.9e-18
3536 | 805434	27	314	R.IGPGEPLELLC[+57.02146]N[+1565.56014]VSGALPPPGR.H	N12(NGlycan / 1565.5601)	HexNAc(3)Hex(5)Fuc(1)	2.3e-16	9.3e-16	15.63	822	723.1	723.1	3	1270.26	1270.25	3.87		3808.76	3808.75	Specific	12	>sp|Q8R366|IGSF8_MOUSE Immunoglobulin superfamily member 8 OS=Mus musculus OX=10090 GN=Igsf8 PE=1 SV=2	17	69.4648	controllerType=0 controllerNumber=1 scan=19996	C11(Carbamidomethyl / 57.0215)	KS_Brain_lysate_100ul_E_En1_631_2523.19996.19996.3	high-energy collision-induced dissociation	0	0	0	0	3.1e-17	1.2e-16
3537 | 805514	27	314	R.IGPGEPLELLC[+57.02146]N[+1444.53387]VSGALPPPGR.H	N12(NGlycan / 1444.5339)	HexNAc(4)Hex(3)Fuc(1)	2.3e-16	9.3e-16	15.63	849.5	741.9	741.9	3	1229.92	1229.91	3.44		3687.73	3687.72	Specific	12	>sp|Q8R366|IGSF8_MOUSE Immunoglobulin superfamily member 8 OS=Mus musculus OX=10090 GN=Igsf8 PE=1 SV=2	17	69.5036	controllerType=0 controllerNumber=1 scan=20007	C11(Carbamidomethyl / 57.0215)	KS_Brain_lysate_100ul_E_En1_631_2523.20007.20007.3	high-energy collision-induced dissociation	0	0	0	0	3.1e-17	1.2e-16
3538 | 805234	27	314	R.IGPGEPLELLC[+57.02146]N[+1444.53387]VSGALPPPGR.H	N12(NGlycan / 1444.5339)	HexNAc(4)Hex(3)Fuc(1)	2.3e-16	9.3e-16	15.63	845.6	771	771	3	1229.92	1229.91	4.34		3687.74	3687.72	Specific	12	>sp|Q8R366|IGSF8_MOUSE Immunoglobulin superfamily member 8 OS=Mus musculus OX=10090 GN=Igsf8 PE=1 SV=2	17	69.2546	controllerType=0 controllerNumber=1 scan=19935	C11(Carbamidomethyl / 57.0215)	KS_Brain_lysate_100ul_E_En1_631_2523.19935.19935.3	high-energy collision-induced dissociation	0	0	0	0	3.1e-17	1.2e-16
3539 | 805394	27	314	R.IGPGEPLELLC[+57.02146]N[+1444.53387]VSGALPPPGR.H	N12(NGlycan / 1444.5339)	HexNAc(4)Hex(3)Fuc(1)	1.2e-16	4.8e-16	15.93	833.7	735	735	3	1229.91	1229.91	2.25		3687.73	3687.72	Specific	12	>sp|Q8R366|IGSF8_MOUSE Immunoglobulin superfamily member 8 OS=Mus musculus OX=10090 GN=Igsf8 PE=1 SV=2	17	69.4522	controllerType=0 controllerNumber=1 scan=19993	C11(Carbamidomethyl / 57.0215)	KS_Brain_lysate_100ul_E_En1_631_2523.19993.19993.3	high-energy collision-induced dissociation	0	0	0	0	1.6e-17	6.3e-17
3540 | 781228	27	314	R.IGPGEPLELLC[+57.02146]N[+1216.42286]VSGALPPPGR.H	N12(NGlycan / 1216.4229)	HexNAc(2)Hex(5)	1.1e-18	4.3e-18	17.97	900.6	800.8	800.8	3	1153.88	1153.87	2.73		3459.62	3459.61	Specific	12	>sp|Q8R366|IGSF8_MOUSE Immunoglobulin superfamily member 8 OS=Mus musculus OX=10090 GN=Igsf8 PE=1 SV=2	17	69.2113	controllerType=0 controllerNumber=1 scan=19924	C11(Carbamidomethyl / 57.0215)	KS_Brain_lysate_100ul_E_En1_631_2523.19924.19924.3	high-energy collision-induced dissociation	0	0	0	0	1.8e-19	7.3e-19
3541 | 781068	27	314	R.IGPGEPLELLC[+57.02146]N[+1216.42286]VSGALPPPGR.H	N12(NGlycan / 1216.4229)	HexNAc(2)Hex(5)	1.2e-17	4.8e-17	16.93	893.2	805.6	805.6	3	1153.88	1153.87	1.99		3459.61	3459.61	Specific	12	>sp|Q8R366|IGSF8_MOUSE Immunoglobulin superfamily member 8 OS=Mus musculus OX=10090 GN=Igsf8 PE=1 SV=2	17	68.9348	controllerType=0 controllerNumber=1 scan=19845	C11(Carbamidomethyl / 57.0215)	KS_Brain_lysate_100ul_E_En1_631_2523.19845.19845.3	high-energy collision-induced dissociation	0	0	0	0	1.8e-18	7.4e-18
3542 | 780708	27	314	R.IGPGEPLELLC[+57.02146]N[+1216.42286]VSGALPPPGR.H	N12(NGlycan / 1216.4229)	HexNAc(2)Hex(5)	1.2e-17	4.8e-17	16.93	878.9	792.9	792.9	3	1153.88	1153.87	2.2		3459.62	3459.61	Specific	12	>sp|Q8R366|IGSF8_MOUSE Immunoglobulin superfamily member 8 OS=Mus musculus OX=10090 GN=Igsf8 PE=1 SV=2	17	68.6631	controllerType=0 controllerNumber=1 scan=19769	C11(Carbamidomethyl / 57.0215)	KS_Brain_lysate_100ul_E_En1_631_2523.19769.19769.3	high-energy collision-induced dissociation	0	0	0	0	1.8e-18	7.3e-18
3543 | 780508	27	314	R.IGPGEPLELLC[+57.02146]N[+1216.42286]VSGALPPPGR.H	N12(NGlycan / 1216.4229)	HexNAc(2)Hex(5)	2.3e-16	9.1e-16	15.64	841.7	732.3	732.3	3	1153.87	1153.87	0.4		3459.61	3459.61	Specific	12	>sp|Q8R366|IGSF8_MOUSE Immunoglobulin superfamily member 8 OS=Mus musculus OX=10090 GN=Igsf8 PE=1 SV=2	17	68.5454	controllerType=0 controllerNumber=1 scan=19733	C11(Carbamidomethyl / 57.0215)	KS_Brain_lysate_100ul_E_En1_631_2523.19733.19733.3	high-energy collision-induced dissociation	0	0	0	0	3e-17	1.2e-16
3544 | 781388	27	314	R.IGPGEPLELLC[+57.02146]N[+1216.42286]VSGALPPPGR.H	N12(NGlycan / 1216.4229)	HexNAc(2)Hex(5)	1.2e-16	4.8e-16	15.93	816.8	724.9	724.9	3	1153.88	1153.87	1.46		3459.61	3459.61	Specific	12	>sp|Q8R366|IGSF8_MOUSE Immunoglobulin superfamily member 8 OS=Mus musculus OX=10090 GN=Igsf8 PE=1 SV=2	17	69.4694	controllerType=0 controllerNumber=1 scan=19997	C11(Carbamidomethyl / 57.0215)	KS_Brain_lysate_100ul_E_En1_631_2523.19997.19997.3	high-energy collision-induced dissociation	0	0	0	0	1.6e-17	6.3e-17
3592 | 705931	27	453	R.GETASLLC[+57.02146]N[+1647.61324]ISVR.G	N9(NGlycan / 1647.6132)	HexNAc(5)Hex(3)Fuc(1)	5.9e-13	2.4e-12	12.23	664.7	396.8	396.8	2	1534.17	1534.17	0.7		3067.34	3067.34	Specific	9	>sp|Q8R366|IGSF8_MOUSE Immunoglobulin superfamily member 8 OS=Mus musculus OX=10090 GN=Igsf8 PE=1 SV=2	17	45.2319	controllerType=0 controllerNumber=1 scan=12608	C8(Carbamidomethyl / 57.0215)	KS_Brain_lysate_100ul_E_En1_631_2523.12608.12608.2	high-energy collision-induced dissociation	0	0	0	0	4.6e-14	1.8e-13
3593 | 705891	27	453	R.GETASLLC[+57.02146]N[+1647.61324]ISVR.G	N9(NGlycan / 1647.6132)	HexNAc(5)Hex(3)Fuc(1)	8.7e-07	3.5e-06	6.06	529	369.1	369.1	2	1534.17	1534.17	-0.57		3067.34	3067.34	Specific	9	>sp|Q8R366|IGSF8_MOUSE Immunoglobulin superfamily member 8 OS=Mus musculus OX=10090 GN=Igsf8 PE=1 SV=2	17	45.1949	controllerType=0 controllerNumber=1 scan=12596	C8(Carbamidomethyl / 57.0215)	KS_Brain_lysate_100ul_E_En1_631_2523.12596.12596.2	high-energy collision-induced dissociation	0	0	0	0	9.7e-09	3.9e-08
3594 | 705971	27	453	R.GETASLLC[+57.02146]N[+1647.61324]ISVR.G	N9(NGlycan / 1647.6132)	HexNAc(5)Hex(3)Fuc(1)	1.5e-05	6e-05	4.82	468.6	247.1	247.1	3	1023.12	1023.12	1.02		3067.34	3067.34	Specific	9	>sp|Q8R366|IGSF8_MOUSE Immunoglobulin superfamily member 8 OS=Mus musculus OX=10090 GN=Igsf8 PE=1 SV=2	17	45.2975	controllerType=0 controllerNumber=1 scan=12628	C8(Carbamidomethyl / 57.0215)	KS_Brain_lysate_100ul_E_En1_631_2523.12628.12628.3	high-energy collision-induced dissociation	0	0	0	0	1.5e-07	6.1e-07
3820 | 701051	31	108	R.NVETNN[+1444.53387]STVLIEGK.K	N6(NGlycan / 1444.5339)	HexNAc(4)Hex(3)Fuc(1)	5.9e-16	2.4e-15	15.23	802.6	604.6	0.6	2	1481.66	1481.66	0.71		2962.32	2962.31	Specific	6	>sp|Q9Z218|DPP6_MOUSE Dipeptidyl aminopeptidase-like protein 6 OS=Mus musculus OX=10090 GN=Dpp6 PE=1 SV=1	61	31.2623	controllerType=0 controllerNumber=1 scan=8210		KS_Brain_lysate_100ul_E_En1_631_2523.8210.8210.2	high-energy collision-induced dissociation	0	0	0	0	6.8e-17	2.7e-16
3821 | 701091	31	108	R.NVETN[+1444.53387]NSTVLIEGK.K	N5(NGlycan / 1444.5339)	HexNAc(4)Hex(3)Fuc(1)	3.1e-15	1.2e-14	14.51	756.3	587.5	3.9	2	1481.66	1481.66	1.34		2962.32	2962.31	Specific	5	>sp|Q9Z218|DPP6_MOUSE Dipeptidyl aminopeptidase-like protein 6 OS=Mus musculus OX=10090 GN=Dpp6 PE=1 SV=1	61	31.3323	controllerType=0 controllerNumber=1 scan=8235		KS_Brain_lysate_100ul_E_En1_631_2523.8235.8235.2	high-energy collision-induced dissociation	0	0	0	0	3.9e-16	1.6e-15
3822 | 701131	31	108	R.NVETNN[+1444.53387]STVLIEGK.K	N6(NGlycan / 1444.5339)	HexNAc(4)Hex(3)Fuc(1)	5.1e-06	2.1e-05	5.29	441.7	322.8	0.5	3	988.113	988.11	3.47		2962.32	2962.31	Specific	6	>sp|Q9Z218|DPP6_MOUSE Dipeptidyl aminopeptidase-like protein 6 OS=Mus musculus OX=10090 GN=Dpp6 PE=1 SV=1	61	31.3484	controllerType=0 controllerNumber=1 scan=8240		KS_Brain_lysate_100ul_E_En1_631_2523.8240.8240.3	high-energy collision-induced dissociation	0	0	0	0	5.4e-08	2.2e-07
3839 | 634318	31	252	R.LAYATIN[+1501.55533]DSR.V	N7(NGlycan / 1501.5553)	HexNAc(5)Hex(3)	1.5e-12	6.2e-12	11.81	650.7	384.6	384.6	2	1313.07	1313.07	1.11		2625.13	2625.13	Specific	7	>sp|Q9Z218|DPP6_MOUSE Dipeptidyl aminopeptidase-like protein 6 OS=Mus musculus OX=10090 GN=Dpp6 PE=1 SV=1	61	29.2394	controllerType=0 controllerNumber=1 scan=7603		KS_Brain_lysate_100ul_E_En1_631_2523.7603.7603.2	high-energy collision-induced dissociation	0	0	0	0	9.5e-14	3.8e-13
3840 | 634438	31	252	R.LAYATIN[+1501.55533]DSR.V	N7(NGlycan / 1501.5553)	HexNAc(5)Hex(3)	8e-07	3.2e-06	6.1	516.3	351.2	351.2	2	1313.07	1313.07	2.88		2625.14	2625.13	Specific	7	>sp|Q9Z218|DPP6_MOUSE Dipeptidyl aminopeptidase-like protein 6 OS=Mus musculus OX=10090 GN=Dpp6 PE=1 SV=1	61	29.4734	controllerType=0 controllerNumber=1 scan=7669		KS_Brain_lysate_100ul_E_En1_631_2523.7669.7669.2	high-energy collision-induced dissociation	0	0	0	0	9.1e-09	3.6e-08
3842 | 559372	31	252	R.LAYATIN[+1298.47596]DSR.V	N7(NGlycan / 1298.476)	HexNAc(4)Hex(3)	3.7e-09	1.5e-08	8.43	559.3	398.7	398.7	2	1211.53	1211.53	3.23		2422.06	2422.05	Specific	7	>sp|Q9Z218|DPP6_MOUSE Dipeptidyl aminopeptidase-like protein 6 OS=Mus musculus OX=10090 GN=Dpp6 PE=1 SV=1	61	29.2606	controllerType=0 controllerNumber=1 scan=7609		KS_Brain_lysate_100ul_E_En1_631_2523.7609.7609.2	high-energy collision-induced dissociation	0	0	0	0	1.2e-10	4.7e-10
3843 | 559452	31	252	R.LAYATIN[+1298.47596]DSR.V	N7(NGlycan / 1298.476)	HexNAc(4)Hex(3)	7.8e-09	3.2e-08	8.11	557.5	420.9	420.9	2	1211.53	1211.53	1.11		2422.05	2422.05	Specific	7	>sp|Q9Z218|DPP6_MOUSE Dipeptidyl aminopeptidase-like protein 6 OS=Mus musculus OX=10090 GN=Dpp6 PE=1 SV=1	61	29.4635	controllerType=0 controllerNumber=1 scan=7666		KS_Brain_lysate_100ul_E_En1_631_2523.7666.7666.2	high-energy collision-induced dissociation	0	0	0	0	2.3e-10	9.4e-10
3844 | 559292	31	252	R.LAYATIN[+1298.47596]DSR.V	N7(NGlycan / 1298.476)	HexNAc(4)Hex(3)	3.6e-05	0.00014	4.45	428.1	293.9	293.9	2	1211.53	1211.53	4.74		2422.06	2422.05	Specific	7	>sp|Q9Z218|DPP6_MOUSE Dipeptidyl aminopeptidase-like protein 6 OS=Mus musculus OX=10090 GN=Dpp6 PE=1 SV=1	61	29.0611	controllerType=0 controllerNumber=1 scan=7552		KS_Brain_lysate_100ul_E_En1_631_2523.7552.7552.2	high-energy collision-induced dissociation	0	0	0	0	4.1e-07	1.7e-06
3845 | 559252	31	252	R.LAYATIN[+1257.44941]DSR.V	N7(NGlycan / 1257.4494)	HexNAc(3)Hex(4)	4.1e-09	1.6e-08	8.39	550	392.5	392.5	2	1191.02	1191.02	1.41		2381.03	2381.02	Specific	7	>sp|Q9Z218|DPP6_MOUSE Dipeptidyl aminopeptidase-like protein 6 OS=Mus musculus OX=10090 GN=Dpp6 PE=1 SV=1	61	28.9527	controllerType=0 controllerNumber=1 scan=7518		KS_Brain_lysate_100ul_E_En1_631_2523.7518.7518.2	high-energy collision-induced dissociation	0	0	0	0	1.3e-10	5.2e-10
3846 | 559132	31	252	R.LAYATIN[+1257.44941]DSR.V	N7(NGlycan / 1257.4494)	HexNAc(3)Hex(4)	1.2e-08	4.7e-08	7.93	536.3	387.5	387.5	2	1191.02	1191.02	3.36		2381.03	2381.02	Specific	7	>sp|Q9Z218|DPP6_MOUSE Dipeptidyl aminopeptidase-like protein 6 OS=Mus musculus OX=10090 GN=Dpp6 PE=1 SV=1	61	28.8142	controllerType=0 controllerNumber=1 scan=7473		KS_Brain_lysate_100ul_E_En1_631_2523.7473.7473.2	high-energy collision-induced dissociation	0	0	0	0	3.5e-10	1.4e-09
3847 | 559052	31	252	R.LAYATIN[+1257.44941]DSR.V	N7(NGlycan / 1257.4494)	HexNAc(3)Hex(4)	3.3e-06	1.3e-05	5.48	513.7	370.3	370.3	2	1191.02	1191.02	-0.26		2381.02	2381.02	Specific	7	>sp|Q9Z218|DPP6_MOUSE Dipeptidyl aminopeptidase-like protein 6 OS=Mus musculus OX=10090 GN=Dpp6 PE=1 SV=1	61	28.7592	controllerType=0 controllerNumber=1 scan=7455		KS_Brain_lysate_100ul_E_En1_631_2523.7455.7455.2	high-energy collision-induced dissociation	0	0	0	0	3.6e-08	1.4e-07
3848 | 559092	31	252	R.LAYATIN[+1216.42286]DSR.V	N7(NGlycan / 1216.4229)	HexNAc(2)Hex(5)	7.3e-12	2.9e-11	11.14	604.6	452.1	452.1	2	1170.51	1170.5	3.08		2340	2340	Specific	7	>sp|Q9Z218|DPP6_MOUSE Dipeptidyl aminopeptidase-like protein 6 OS=Mus musculus OX=10090 GN=Dpp6 PE=1 SV=1	61	28.7769	controllerType=0 controllerNumber=1 scan=7460		KS_Brain_lysate_100ul_E_En1_631_2523.7460.7460.2	high-energy collision-induced dissociation	0	0	0	0	3.8e-13	1.5e-12
3849 | 559172	31	252	R.LAYATIN[+1216.42286]DSR.V	N7(NGlycan / 1216.4229)	HexNAc(2)Hex(5)	2.6e-09	1.1e-08	8.58	562.6	412.9	412.9	2	1170.5	1170.5	1.62		2340	2340	Specific	7	>sp|Q9Z218|DPP6_MOUSE Dipeptidyl aminopeptidase-like protein 6 OS=Mus musculus OX=10090 GN=Dpp6 PE=1 SV=1	61	28.8203	controllerType=0 controllerNumber=1 scan=7475		KS_Brain_lysate_100ul_E_En1_631_2523.7475.7475.2	high-energy collision-induced dissociation	0	0	0	0	8.4e-11	3.4e-10
3850 | 558772	31	252	R.LAYATIN[+1216.42286]DSR.V	N7(NGlycan / 1216.4229)	HexNAc(2)Hex(5)	6.2e-05	0.00025	4.21	476.9	346.7	346.7	2	1170.5	1170.5	-5.41		2339.98	2340	Specific	7	>sp|Q9Z218|DPP6_MOUSE Dipeptidyl aminopeptidase-like protein 6 OS=Mus musculus OX=10090 GN=Dpp6 PE=1 SV=1	61	28.4455	controllerType=0 controllerNumber=1 scan=7360		KS_Brain_lysate_100ul_E_En1_631_2523.7360.7360.2	high-energy collision-induced dissociation	0	0	0	0	7.3e-07	3e-06
3857 | 747746	31	341	R.AQN[+1216.42286]VSILTLC[+57.02146]DATTGVC[+57.02146]TK.K	N3(NGlycan / 1216.4229)	HexNAc(2)Hex(5)	2.2e-08	8.8e-08	7.66	520.9	401.6	401.6	3	1090.15	1090.15	-1.63		3268.43	3268.43	Specific	3	>sp|Q9Z218|DPP6_MOUSE Dipeptidyl aminopeptidase-like protein 6 OS=Mus musculus OX=10090 GN=Dpp6 PE=1 SV=1	61	51.4412	controllerType=0 controllerNumber=1 scan=14521	C10(Carbamidomethyl / 57.0215); C17(Carbamidomethyl / 57.0215)	KS_Brain_lysate_100ul_E_En1_631_2523.14521.14521.3	high-energy collision-induced dissociation	0	0	0	0	5.9e-10	2.4e-09
3864 | 774302	31	493	K.C[+57.02146]EGPGVPTVTVHN[+1767.61912]TTDK.R	N13(NGlycan / 1767.6191)	HexNAc(4)Hex(4)NeuGc(1)	2.5e-06	1e-05	5.6	471.4	336	290.4	3	1193.84	1193.83	6.36		3579.5	3579.48	Specific	13	>sp|Q9Z218|DPP6_MOUSE Dipeptidyl aminopeptidase-like protein 6 OS=Mus musculus OX=10090 GN=Dpp6 PE=1 SV=1	61	27.8736	controllerType=0 controllerNumber=1 scan=7190	C1(Carbamidomethyl / 57.0215)	KS_Brain_lysate_100ul_E_En1_631_2523.7190.7190.3	high-energy collision-induced dissociation	0	0	0	0	2.7e-08	1.1e-07
3866 | 700091	31	493	K.C[+57.02146]EGPGVPTVTVHN[+1216.42286]TTDK.R	N13(NGlycan / 1216.4229)	HexNAc(2)Hex(5)	1.4e-15	5.6e-15	14.86	754.1	612.6	612.6	3	1010.1	1010.1	2.92		3028.29	3028.28	Specific	13	>sp|Q9Z218|DPP6_MOUSE Dipeptidyl aminopeptidase-like protein 6 OS=Mus musculus OX=10090 GN=Dpp6 PE=1 SV=1	61	28.0179	controllerType=0 controllerNumber=1 scan=7233	C1(Carbamidomethyl / 57.0215)	KS_Brain_lysate_100ul_E_En1_631_2523.7233.7233.3	high-energy collision-induced dissociation	0	0	0	0	1.5e-16	5.9e-16
3867 | 700131	31	493	K.C[+57.02146]EGPGVPTVTVHN[+1216.42286]TTDK.R	N13(NGlycan / 1216.4229)	HexNAc(2)Hex(5)	2.9e-14	1.2e-13	13.53	742.9	592.1	592.1	3	1010.1	1010.1	0.08		3028.28	3028.28	Specific	13	>sp|Q9Z218|DPP6_MOUSE Dipeptidyl aminopeptidase-like protein 6 OS=Mus musculus OX=10090 GN=Dpp6 PE=1 SV=1	61	28.1712	controllerType=0 controllerNumber=1 scan=7282	C1(Carbamidomethyl / 57.0215)	KS_Brain_lysate_100ul_E_En1_631_2523.7282.7282.3	high-energy collision-induced dissociation	0	0	0	0	2.8e-15	1.1e-14
3868 | 700051	31	493	K.C[+57.02146]EGPGVPTVTVHN[+1216.42286]TTDK.R	N13(NGlycan / 1216.4229)	HexNAc(2)Hex(5)	7.8e-13	3.1e-12	12.11	651.4	502.1	502.1	3	1010.11	1010.1	8		3028.31	3028.28	Specific	13	>sp|Q9Z218|DPP6_MOUSE Dipeptidyl aminopeptidase-like protein 6 OS=Mus musculus OX=10090 GN=Dpp6 PE=1 SV=1	61	27.9355	controllerType=0 controllerNumber=1 scan=7209	C1(Carbamidomethyl / 57.0215)	KS_Brain_lysate_100ul_E_En1_631_2523.7209.7209.3	high-energy collision-induced dissociation	0	0	0	0	5.7e-14	2.3e-13
3878 | 846058	31	751	K.AN[+1866.68753]YSLQIYPDESHYFHSVALK.Q	N2(NGlycan / 1866.6875)	HexNAc(6)Hex(4)	2.3e-10	9.2e-10	9.64	587.8	519.8	519.8	4	1087.97	1087.98	-7.75		4348.86	4348.89	Specific	2	>sp|Q9Z218|DPP6_MOUSE Dipeptidyl aminopeptidase-like protein 6 OS=Mus musculus OX=10090 GN=Dpp6 PE=1 SV=1	61	53.3343	controllerType=0 controllerNumber=1 scan=15098		KS_Brain_lysate_100ul_E_En1_631_2523.15098.15098.4	high-energy collision-induced dissociation	0	0	0	0	4.2e-12	1.6e-11
3894 | 874778	32	184	R.VSMGQNGDLYFAN[+0.98402]VLTSDN[+1444.53387]HSDYIC[+57.02146]NAHFPGTR.T	N13(Deamidated / 0.984); N19(NGlycan / 1444.5339)	HexNAc(4)Hex(3)Fuc(1)	3.5e-17	1.4e-16	16.45	855.7	703.8	53.4	4	1287.31	1287.3	5.84		5146.2	5146.17	Specific	19	>sp|P11627|L1CAM_MOUSE Neural cell adhesion molecule L1 OS=Mus musculus OX=10090 GN=L1cam PE=1 SV=1	95	63.1895	controllerType=0 controllerNumber=1 scan=18098	C25(Carbamidomethyl / 57.0215)	KS_Brain_lysate_100ul_E_En1_631_2523.18098.18098.4	high-energy collision-induced dissociation	0	0	0	0	5.2e-18	2.1e-17
3895 | 635958	32	241	R.LLFPTN[+1444.53387]SSSR.L	N6(NGlycan / 1444.5339)	HexNAc(4)Hex(3)Fuc(1)	7e-05	0.00028	4.15	459.7	256.8	256.8	2	1283.57	1283.57	-0.2		2566.13	2566.13	Specific	6	>sp|P11627|L1CAM_MOUSE Neural cell adhesion molecule L1 OS=Mus musculus OX=10090 GN=L1cam PE=1 SV=1	95	33.5611	controllerType=0 controllerNumber=1 scan=8959		KS_Brain_lysate_100ul_E_En1_631_2523.8959.8959.2	high-energy collision-induced dissociation	0	0	0	0	8.2e-07	3.3e-06
3896 | 636238	32	241	R.LLFPTN[+1444.53387]SSSR.L	N6(NGlycan / 1444.5339)	HexNAc(4)Hex(3)Fuc(1)	3e-05	0.00012	4.53	437.9	246.8	246.8	2	1283.57	1283.57	3.51		2566.14	2566.13	Specific	6	>sp|P11627|L1CAM_MOUSE Neural cell adhesion molecule L1 OS=Mus musculus OX=10090 GN=L1cam PE=1 SV=1	95	33.7881	controllerType=0 controllerNumber=1 scan=9032		KS_Brain_lysate_100ul_E_En1_631_2523.9032.9032.2	high-energy collision-induced dissociation	0	0	0	0	3.2e-07	1.3e-06
3897 | 635758	32	241	R.LLFPTN[+1444.53387]SSSR.L	N6(NGlycan / 1444.5339)	HexNAc(4)Hex(3)Fuc(1)	4.3e-05	0.00017	4.36	412.9	227.2	227.2	2	1283.57	1283.57	1.1		2566.13	2566.13	Specific	6	>sp|P11627|L1CAM_MOUSE Neural cell adhesion molecule L1 OS=Mus musculus OX=10090 GN=L1cam PE=1 SV=1	95	33.3221	controllerType=0 controllerNumber=1 scan=8882		KS_Brain_lysate_100ul_E_En1_631_2523.8882.8882.2	high-energy collision-induced dissociation	0	0	0	0	5e-07	2e-06
3920 | 645558	32	473	R.FFPYAN[+1216.42286]GTLSIR.D	N6(NGlycan / 1216.4229)	HexNAc(2)Hex(5)	7.5e-12	3e-11	11.12	607.5	489.9	489.9	2	1301.58	1301.58	3.6		2602.15	2602.14	Specific	6	>sp|P11627|L1CAM_MOUSE Neural cell adhesion molecule L1 OS=Mus musculus OX=10090 GN=L1cam PE=1 SV=1	95	53.1362	controllerType=0 controllerNumber=1 scan=15035		KS_Brain_lysate_100ul_E_En1_631_2523.15035.15035.2	high-energy collision-induced dissociation	0	0	0	0	4.4e-13	1.7e-12
3921 | 645358	32	473	R.FFPYAN[+1216.42286]GTLSIR.D	N6(NGlycan / 1216.4229)	HexNAc(2)Hex(5)	3.5e-12	1.4e-11	11.46	605.8	493.7	493.7	2	1301.58	1301.58	2.67		2602.15	2602.14	Specific	6	>sp|P11627|L1CAM_MOUSE Neural cell adhesion molecule L1 OS=Mus musculus OX=10090 GN=L1cam PE=1 SV=1	95	52.8892	controllerType=0 controllerNumber=1 scan=14959		KS_Brain_lysate_100ul_E_En1_631_2523.14959.14959.2	high-energy collision-induced dissociation	0	0	0	0	2.4e-13	9.8e-13
3922 | 646078	32	473	R.FFPYAN[+1216.42286]GTLSIR.D	N6(NGlycan / 1216.4229)	HexNAc(2)Hex(5)	3.8e-12	1.5e-11	11.42	604.5	524.5	524.5	2	1301.58	1301.58	1.63		2602.15	2602.14	Specific	6	>sp|P11627|L1CAM_MOUSE Neural cell adhesion molecule L1 OS=Mus musculus OX=10090 GN=L1cam PE=1 SV=1	95	53.4825	controllerType=0 controllerNumber=1 scan=15146		KS_Brain_lysate_100ul_E_En1_631_2523.15146.15146.2	high-energy collision-induced dissociation	0	0	0	0	2.9e-13	1.2e-12
3935 | 632077	32	667	K.VPGN[+1444.53387]QTSTTLK.L	N4(NGlycan / 1444.5339)	HexNAc(4)Hex(3)Fuc(1)	2.8e-07	1.1e-06	6.55	544.4	322.4	322.4	2	1295.58	1295.58	2.2		2590.16	2590.15	Specific	4	>sp|P11627|L1CAM_MOUSE Neural cell adhesion molecule L1 OS=Mus musculus OX=10090 GN=L1cam PE=1 SV=1	95	18.7343	controllerType=0 controllerNumber=1 scan=4634		KS_Brain_lysate_100ul_E_En1_631_2523.4634.4634.2	high-energy collision-induced dissociation	0	0	0	0	3.8e-09	1.5e-08
3936 | 632397	32	667	K.VPGN[+1444.53387]QTSTTLK.L	N4(NGlycan / 1444.5339)	HexNAc(4)Hex(3)Fuc(1)	5.5e-07	2.2e-06	6.26	541.6	336.2	336.2	2	1295.58	1295.58	4.28		2590.16	2590.15	Specific	4	>sp|P11627|L1CAM_MOUSE Neural cell adhesion molecule L1 OS=Mus musculus OX=10090 GN=L1cam PE=1 SV=1	95	18.9731	controllerType=0 controllerNumber=1 scan=4694		KS_Brain_lysate_100ul_E_En1_631_2523.4694.4694.2	high-energy collision-induced dissociation	0	0	0	0	6.7e-09	2.7e-08
3937 | 631917	32	667	K.VPGN[+1444.53387]QTSTTLK.L	N4(NGlycan / 1444.5339)	HexNAc(4)Hex(3)Fuc(1)	5.2e-06	2.1e-05	5.29	460.1	227.3	227.3	2	1295.58	1295.58	1.64		2590.15	2590.15	Specific	4	>sp|P11627|L1CAM_MOUSE Neural cell adhesion molecule L1 OS=Mus musculus OX=10090 GN=L1cam PE=1 SV=1	95	18.5763	controllerType=0 controllerNumber=1 scan=4591		KS_Brain_lysate_100ul_E_En1_631_2523.4591.4591.2	high-energy collision-induced dissociation	0	0	0	0	5.4e-08	2.2e-07
3941 | 555212	32	667	K.VPGN[+1216.42286]QTSTTLK.L	N4(NGlycan / 1216.4229)	HexNAc(2)Hex(5)	2e-06	8.1e-06	5.7	536.2	350.4	350.4	2	1181.52	1181.52	-0.41		2362.04	2362.04	Specific	4	>sp|P11627|L1CAM_MOUSE Neural cell adhesion molecule L1 OS=Mus musculus OX=10090 GN=L1cam PE=1 SV=1	95	17.6015	controllerType=0 controllerNumber=1 scan=4350		KS_Brain_lysate_100ul_E_En1_631_2523.4350.4350.2	high-energy collision-induced dissociation	0	0	0	0	2e-08	8.2e-08
3942 | 555412	32	667	K.VPGN[+1216.42286]QTSTTLK.L	N4(NGlycan / 1216.4229)	HexNAc(2)Hex(5)	4.3e-05	0.00017	4.36	467	294.9	294.9	2	1181.52	1181.52	-5.37		2362.03	2362.04	Specific	4	>sp|P11627|L1CAM_MOUSE Neural cell adhesion molecule L1 OS=Mus musculus OX=10090 GN=L1cam PE=1 SV=1	95	17.6741	controllerType=0 controllerNumber=1 scan=4367		KS_Brain_lysate_100ul_E_En1_631_2523.4367.4367.2	high-energy collision-induced dissociation	0	0	0	0	5e-07	2e-06
3947 | 572454	32	846	K.GYN[+1216.42286]VTYWWK.G	N3(NGlycan / 1216.4229)	HexNAc(2)Hex(5)	8e-14	3.2e-13	13.1	709.6	478.4	478.4	2	1217.01	1217	1.37		2433	2433	Specific	3	>sp|P11627|L1CAM_MOUSE Neural cell adhesion molecule L1 OS=Mus musculus OX=10090 GN=L1cam PE=1 SV=1	95	53.3485	controllerType=0 controllerNumber=1 scan=15102		KS_Brain_lysate_100ul_E_En1_631_2523.15102.15102.3	high-energy collision-induced dissociation	0	0	0	0	6.8e-15	2.7e-14
3948 | 572654	32	846	K.GYN[+1216.42286]VTYWWK.G	N3(NGlycan / 1216.4229)	HexNAc(2)Hex(5)	8e-13	3.2e-12	12.1	684.4	567.4	567.4	2	1217.01	1217	1.87		2433.01	2433	Specific	3	>sp|P11627|L1CAM_MOUSE Neural cell adhesion molecule L1 OS=Mus musculus OX=10090 GN=L1cam PE=1 SV=1	95	53.6983	controllerType=0 controllerNumber=1 scan=15212		KS_Brain_lysate_100ul_E_En1_631_2523.15212.15212.2	high-energy collision-induced dissociation	0	0	0	0	5.9e-14	2.4e-13
3949 | 749026	32	868	K.SHIVVPAN[+1216.42286]TTSAILSGLRPY.S	N8(NGlycan / 1216.4229)	HexNAc(2)Hex(5)	9.8e-17	4e-16	16.01	882.5	846	846	3	1104.86	1104.86	1.79		3312.58	3312.57	CRagged	8	>sp|P11627|L1CAM_MOUSE Neural cell adhesion molecule L1 OS=Mus musculus OX=10090 GN=L1cam PE=1 SV=1	95	57.7734	controllerType=0 controllerNumber=1 scan=16473		KS_Brain_lysate_100ul_E_En1_631_2523.16473.16473.3	high-energy collision-induced dissociation	0	0	0	0	1.2e-17	5e-17
3951 | 745266	32	976	R.THN[+1647.61324]LTNLNPDLQYR.F	N3(NGlycan / 1647.6132)	HexNAc(5)Hex(3)Fuc(1)	2.2e-12	8.6e-12	11.67	678.3	462.2	462.2	3	1116.16	1116.16	-0.04		3346.47	3346.47	Specific	3	>sp|P11627|L1CAM_MOUSE Neural cell adhesion molecule L1 OS=Mus musculus OX=10090 GN=L1cam PE=1 SV=1	95	36.9815	controllerType=0 controllerNumber=1 scan=10034		KS_Brain_lysate_100ul_E_En1_631_2523.10034.10034.3	high-energy collision-induced dissociation	0	0	0	0	1.3e-13	5.1e-13
3952 | 745226	32	976	R.THN[+1647.61324]LTNLNPDLQYR.F	N3(NGlycan / 1647.6132)	HexNAc(5)Hex(3)Fuc(1)	2.8e-13	1.1e-12	12.55	672.7	498.4	498.4	3	1116.16	1116.16	2.92		3346.48	3346.47	Specific	3	>sp|P11627|L1CAM_MOUSE Neural cell adhesion molecule L1 OS=Mus musculus OX=10090 GN=L1cam PE=1 SV=1	95	36.7519	controllerType=0 controllerNumber=1 scan=9959		KS_Brain_lysate_100ul_E_En1_631_2523.9959.9959.3	high-energy collision-induced dissociation	0	0	0	0	2e-14	8.1e-14
3953 | 745186	32	976	R.THN[+1647.61324]LTNLNPDLQYR.F	N3(NGlycan / 1647.6132)	HexNAc(5)Hex(3)Fuc(1)	5.4e-12	2.2e-11	11.26	672.7	495.6	495.6	3	1116.16	1116.16	-3.65		3346.46	3346.47	Specific	3	>sp|P11627|L1CAM_MOUSE Neural cell adhesion molecule L1 OS=Mus musculus OX=10090 GN=L1cam PE=1 SV=1	95	36.6285	controllerType=0 controllerNumber=1 scan=9920		KS_Brain_lysate_100ul_E_En1_631_2523.9920.9920.3	high-energy collision-induced dissociation	0	0	0	0	3.2e-13	1.3e-12
3954 | 745146	32	976	R.THN[+1606.58669]LTNLNPDLQYR.F	N3(NGlycan / 1606.5867)	HexNAc(4)Hex(4)Fuc(1)	5.9e-13	2.4e-12	12.23	680.7	499.3	499.3	3	1102.49	1102.49	0.92		3305.45	3305.44	Specific	3	>sp|P11627|L1CAM_MOUSE Neural cell adhesion molecule L1 OS=Mus musculus OX=10090 GN=L1cam PE=1 SV=1	95	36.532	controllerType=0 controllerNumber=1 scan=9891		KS_Brain_lysate_100ul_E_En1_631_2523.9891.9891.3	high-energy collision-induced dissociation	0	0	0	0	4.5e-14	1.8e-13
3955 | 862218	32	1059	K.VSPDHQPQPQYVSYN[+1216.42286]QSSYTQWNLQPDTK.Y	N15(NGlycan / 1216.4229)	HexNAc(2)Hex(5)	4.2e-18	1.7e-17	17.38	863.4	750.4	750.4	3	1551.35	1551.34	4.36		4652.03	4652.01	Specific	15	>sp|P11627|L1CAM_MOUSE Neural cell adhesion molecule L1 OS=Mus musculus OX=10090 GN=L1cam PE=1 SV=1	95	50.0857	controllerType=0 controllerNumber=1 scan=14114		KS_Brain_lysate_100ul_E_En1_631_2523.14114.14114.3	high-energy collision-induced dissociation	0	0	0	0	5.2e-19	2.1e-18
4032 | 846378	34	134	K.N[+1378.47569]GTSFDIHYGSGSLSGYLSQDTVSVPC[+57.02146]K.S	N1(NGlycan / 1378.4757)	HexNAc(2)Hex(6)	2.6e-13	1.1e-12	12.58	671.9	573.8	573.8	3	1452.29	1452.29	4.87		4354.86	4354.84	Specific	1	>sp|P18242|CATD_MOUSE Cathepsin D OS=Mus musculus OX=10090 GN=Ctsd PE=1 SV=1	74	58.7732	controllerType=0 controllerNumber=1 scan=16777	C27(Carbamidomethyl / 57.0215)	KS_Brain_lysate_100ul_E_En1_631_2523.16777.16777.3	high-energy collision-induced dissociation	0	0	0	0	1.9e-14	7.6e-14
4033 | 846458	34	134	K.N[+1216.42286]GTSFDIHYGSGSLSGYLSQDTVSVPC[+57.02146]K.S	N1(NGlycan / 1216.4229)	HexNAc(2)Hex(5)	6.3e-16	2.5e-15	15.2	765.5	666.7	666.7	3	1398.27	1398.27	2.11		4192.8	4192.79	Specific	1	>sp|P18242|CATD_MOUSE Cathepsin D OS=Mus musculus OX=10090 GN=Ctsd PE=1 SV=1	74	59.1465	controllerType=0 controllerNumber=1 scan=16887	C27(Carbamidomethyl / 57.0215)	KS_Brain_lysate_100ul_E_En1_631_2523.16887.16887.3	high-energy collision-induced dissociation	0	0	0	0	7.1e-17	2.8e-16
4034 | 803343	34	134	K.N[+892.31722]GTSFDIHYGSGSLSGYLSQDTVSVPC[+57.02146]K.S	N1(NGlycan / 892.3172)	HexNAc(2)Hex(3)	5.8e-16	2.3e-15	15.24	792	685.1	685.1	3	1290.24	1290.23	2.43		3868.69	3868.69	Specific	1	>sp|P18242|CATD_MOUSE Cathepsin D OS=Mus musculus OX=10090 GN=Ctsd PE=1 SV=1	74	59.2792	controllerType=0 controllerNumber=1 scan=16924	C27(Carbamidomethyl / 57.0215)	KS_Brain_lysate_100ul_E_En1_631_2523.16924.16924.3	high-energy collision-induced dissociation	0	0	0	0	6.7e-17	2.7e-16
4035 | 803383	34	134	K.N[+892.31722]GTSFDIHYGSGSLSGYLSQDTVSVPC[+57.02146]K.S	N1(NGlycan / 892.3172)	HexNAc(2)Hex(3)	7e-10	2.8e-09	9.15	508.1	430.5	430.5	3	1290.24	1290.23	1.86		3868.69	3868.69	Specific	1	>sp|P18242|CATD_MOUSE Cathepsin D OS=Mus musculus OX=10090 GN=Ctsd PE=1 SV=1	74	59.384	controllerType=0 controllerNumber=1 scan=16957	C27(Carbamidomethyl / 57.0215)	KS_Brain_lysate_100ul_E_En1_631_2523.16957.16957.3	high-energy collision-induced dissociation	0	0	0	0	1.2e-11	4.9e-11
4053 | 703811	34	252	K.YYHGELSYLN[+1378.47569]VTR.K	N10(NGlycan / 1378.4757)	HexNAc(2)Hex(6)	6e-12	2.4e-11	11.22	637.2	440.1	440.1	3	998.431	998.427	4.14		2993.28	2993.27	Specific	10	>sp|P18242|CATD_MOUSE Cathepsin D OS=Mus musculus OX=10090 GN=Ctsd PE=1 SV=1	74	41.5799	controllerType=0 controllerNumber=1 scan=11494		KS_Brain_lysate_100ul_E_En1_631_2523.11494.11494.3	high-energy collision-induced dissociation	0	0	0	0	3.5e-13	1.4e-12
4054 | 703771	34	252	K.YYHGELSYLN[+1216.42286]VTR.K	N10(NGlycan / 1216.4229)	HexNAc(2)Hex(5)	2.2e-11	8.6e-11	10.67	638.9	445.9	445.9	3	944.409	944.409	-0.37		2831.21	2831.21	Specific	10	>sp|P18242|CATD_MOUSE Cathepsin D OS=Mus musculus OX=10090 GN=Ctsd PE=1 SV=1	74	41.5363	controllerType=0 controllerNumber=1 scan=11481		KS_Brain_lysate_100ul_E_En1_631_2523.11481.11481.3	high-energy collision-induced dissociation	0	0	0	0	8.5e-13	3.4e-12
4055 | 639358	34	252	K.YYHGELSYLN[+1038.37512]VTR.K	N10(NGlycan / 1038.3751)	HexNAc(2)Hex(3)Fuc(1)	1e-07	4.1e-07	6.99	566.2	355.5	355.5	3	885.062	885.06	2.02		2653.17	2653.17	Specific	10	>sp|P18242|CATD_MOUSE Cathepsin D OS=Mus musculus OX=10090 GN=Ctsd PE=1 SV=1	74	42.0488	controllerType=0 controllerNumber=1 scan=11629		KS_Brain_lysate_100ul_E_En1_631_2523.11629.11629.3	high-energy collision-induced dissociation	0	0	0	0	1.8e-09	7e-09
4056 | 565292	34	252	K.YYHGELSYLN[+892.31722]VTR.K	N10(NGlycan / 892.3172)	HexNAc(2)Hex(3)	2.8e-14	1.1e-13	13.55	742.7	455.4	455.4	3	836.376	836.374	2.39		2507.11	2507.11	Specific	10	>sp|P18242|CATD_MOUSE Cathepsin D OS=Mus musculus OX=10090 GN=Ctsd PE=1 SV=1	74	42.1364	controllerType=0 controllerNumber=1 scan=11657		KS_Brain_lysate_100ul_E_En1_631_2523.11657.11657.3	high-energy collision-induced dissociation	0	0	0	0	2.5e-15	9.9e-15
4057 | 565372	34	252	K.YYHGELSYLN[+892.31722]VTR.K	N10(NGlycan / 892.3172)	HexNAc(2)Hex(3)	1.5e-09	6.1e-09	8.82	592.7	371.1	371.1	3	836.377	836.374	3.08		2507.12	2507.11	Specific	10	>sp|P18242|CATD_MOUSE Cathepsin D OS=Mus musculus OX=10090 GN=Ctsd PE=1 SV=1	74	42.2239	controllerType=0 controllerNumber=1 scan=11683		KS_Brain_lysate_100ul_E_En1_631_2523.11683.11683.3	high-energy collision-induced dissociation	0	0	0	0	3.9e-11	1.6e-10
4058 | 565412	34	252	K.YYHGELSYLN[+876.32230]VTR.K	N10(NGlycan / 876.3223)	HexNAc(2)Hex(2)Fuc(1)	5.9e-13	2.4e-12	12.23	659.7	430	430	3	831.043	831.043	0.2		2491.11	2491.11	Specific	10	>sp|P18242|CATD_MOUSE Cathepsin D OS=Mus musculus OX=10090 GN=Ctsd PE=1 SV=1	74	42.2321	controllerType=0 controllerNumber=1 scan=11685		KS_Brain_lysate_100ul_E_En1_631_2523.11685.11685.3	high-energy collision-induced dissociation	0	0	0	0	4.5e-14	1.8e-13
4060 | 565612	34	252	K.YYHGELSYLN[+730.26439]VTR.K	N10(NGlycan / 730.2644)	HexNAc(2)Hex(2)	4.4e-12	1.8e-11	11.35	689	451.5	451.5	2	1173.03	1173.03	0.87		2345.06	2345.06	Specific	10	>sp|P18242|CATD_MOUSE Cathepsin D OS=Mus musculus OX=10090 GN=Ctsd PE=1 SV=1	74	42.6598	controllerType=0 controllerNumber=1 scan=11811		KS_Brain_lysate_100ul_E_En1_631_2523.11811.11811.2	high-energy collision-induced dissociation	0	0	0	0	3.1e-13	1.2e-12
4061 | 565692	34	252	K.YYHGELSYLN[+730.26439]VTR.K	N10(NGlycan / 730.2644)	HexNAc(2)Hex(2)	2.8e-13	1.1e-12	12.55	681.5	470.2	470.2	3	782.359	782.357	2.63		2345.06	2345.06	Specific	10	>sp|P18242|CATD_MOUSE Cathepsin D OS=Mus musculus OX=10090 GN=Ctsd PE=1 SV=1	74	42.7179	controllerType=0 controllerNumber=1 scan=11831		KS_Brain_lysate_100ul_E_En1_631_2523.11831.11831.3	high-energy collision-induced dissociation	0	0	0	0	2e-14	8.1e-14
4212 | 694968	37	216	R.FN[+1702.58133]HTQTIQQK.Q	N2(NGlycan / 1702.5813)	HexNAc(2)Hex(8)	9.1e-05	0.00037	4.04	374	160.4	160.4	3	983.08	983.078	2.42		2947.23	2947.22	Specific	2	>sp|Q810U4|NRCAM_MOUSE Neuronal cell adhesion molecule OS=Mus musculus OX=10090 GN=Nrcam PE=1 SV=2	180	12.991	controllerType=0 controllerNumber=1 scan=3206		KS_Brain_lysate_100ul_E_En1_631_2523.3206.3206.3	high-energy collision-induced dissociation	0	0	0	0	1e-06	4.2e-06
4214 | 628037	37	216	R.FN[+1540.52851]HTQTIQQK.Q	N2(NGlycan / 1540.5285)	HexNAc(2)Hex(7)	8e-13	3.2e-12	12.1	697.9	447	447	3	929.062	929.06	2.07		2785.17	2785.17	Specific	2	>sp|Q810U4|NRCAM_MOUSE Neuronal cell adhesion molecule OS=Mus musculus OX=10090 GN=Nrcam PE=1 SV=2	180	13.1669	controllerType=0 controllerNumber=1 scan=3254		KS_Brain_lysate_100ul_E_En1_631_2523.3254.3254.3	high-energy collision-induced dissociation	0	0	0	0	5.8e-14	2.3e-13
4215 | 628317	37	216	R.FN[+1540.52851]HTQTIQQK.Q	N2(NGlycan / 1540.5285)	HexNAc(2)Hex(7)	5.9e-07	2.4e-06	6.23	544.1	326.2	326.2	3	929.062	929.06	1.54		2785.17	2785.17	Specific	2	>sp|Q810U4|NRCAM_MOUSE Neuronal cell adhesion molecule OS=Mus musculus OX=10090 GN=Nrcam PE=1 SV=2	180	13.3443	controllerType=0 controllerNumber=1 scan=3302		KS_Brain_lysate_100ul_E_En1_631_2523.3302.3302.3	high-energy collision-induced dissociation	0	0	0	0	6.9e-09	2.8e-08
4217 | 628157	37	216	R.FN[+1378.47569]HTQTIQQK.Q	N2(NGlycan / 1378.4757)	HexNAc(2)Hex(6)	8e-16	3.2e-15	15.1	831.8	588.7	588.7	3	875.045	875.043	2.3		2623.12	2623.11	Specific	2	>sp|Q810U4|NRCAM_MOUSE Neuronal cell adhesion molecule OS=Mus musculus OX=10090 GN=Nrcam PE=1 SV=2	180	13.2352	controllerType=0 controllerNumber=1 scan=3272		KS_Brain_lysate_100ul_E_En1_631_2523.3272.3272.3	high-energy collision-induced dissociation	0	0	0	0	8.8e-17	3.5e-16
4218 | 628517	37	216	R.FN[+1378.47569]HTQTIQQK.Q	N2(NGlycan / 1378.4757)	HexNAc(2)Hex(6)	1.5e-12	6.2e-12	11.81	661.3	444.3	444.3	3	875.044	875.043	1.18		2623.12	2623.11	Specific	2	>sp|Q810U4|NRCAM_MOUSE Neuronal cell adhesion molecule OS=Mus musculus OX=10090 GN=Nrcam PE=1 SV=2	180	13.415	controllerType=0 controllerNumber=1 scan=3320		KS_Brain_lysate_100ul_E_En1_631_2523.3320.3320.3	high-energy collision-induced dissociation	0	0	0	0	9.5e-14	3.8e-13
4219 | 552172	37	216	R.FN[+1216.42286]HTQTIQQK.Q	N2(NGlycan / 1216.4229)	HexNAc(2)Hex(5)	7.3e-17	2.9e-16	16.14	868.3	609.4	609.4	3	821.028	821.025	2.79		2461.07	2461.06	Specific	2	>sp|Q810U4|NRCAM_MOUSE Neuronal cell adhesion molecule OS=Mus musculus OX=10090 GN=Nrcam PE=1 SV=2	180	13.4398	controllerType=0 controllerNumber=1 scan=3326		KS_Brain_lysate_100ul_E_En1_631_2523.3326.3326.3	high-energy collision-induced dissociation	0	0	0	0	9.6e-18	3.9e-17
4220 | 552412	37	216	R.FN[+1216.42286]HTQTIQQK.Q	N2(NGlycan / 1216.4229)	HexNAc(2)Hex(5)	8e-17	3.2e-16	16.1	864.8	605.7	605.7	3	821.027	821.025	1.97		2461.07	2461.06	Specific	2	>sp|Q810U4|NRCAM_MOUSE Neuronal cell adhesion molecule OS=Mus musculus OX=10090 GN=Nrcam PE=1 SV=2	180	13.629	controllerType=0 controllerNumber=1 scan=3372		KS_Brain_lysate_100ul_E_En1_631_2523.3372.3372.3	high-energy collision-induced dissociation	0	0	0	0	1e-17	4e-17
4221 | 552572	37	216	R.FN[+1216.42286]HTQTIQQK.Q	N2(NGlycan / 1216.4229)	HexNAc(2)Hex(5)	7.3e-15	2.9e-14	14.14	768.6	479	479	3	821.027	821.025	2.41		2461.07	2461.06	Specific	2	>sp|Q810U4|NRCAM_MOUSE Neuronal cell adhesion molecule OS=Mus musculus OX=10090 GN=Nrcam PE=1 SV=2	180	13.8303	controllerType=0 controllerNumber=1 scan=3424		KS_Brain_lysate_100ul_E_En1_631_2523.3424.3424.3	high-energy collision-induced dissociation	0	0	0	0	7.6e-16	3e-15
4222 | 552452	37	216	R.FN[+1216.42286]HTQTIQQK.Q	N2(NGlycan / 1216.4229)	HexNAc(2)Hex(5)	1.1e-09	4.6e-09	8.94	596.5	488	488	2	1231.04	1231.03	0.93		2461.06	2461.06	Specific	2	>sp|Q810U4|NRCAM_MOUSE Neuronal cell adhesion molecule OS=Mus musculus OX=10090 GN=Nrcam PE=1 SV=2	180	13.6545	controllerType=0 controllerNumber=1 scan=3379		KS_Brain_lysate_100ul_E_En1_631_2523.3379.3379.2	high-energy collision-induced dissociation	0	0	0	0	2.6e-11	1e-10
4223 | 552092	37	216	R.FN[+1216.42286]HTQTIQQK.Q	N2(NGlycan / 1216.4229)	HexNAc(2)Hex(5)	1.8e-08	7.2e-08	7.75	590.7	379.4	379.4	3	821.029	821.025	5.09		2461.07	2461.06	Specific	2	>sp|Q810U4|NRCAM_MOUSE Neuronal cell adhesion molecule OS=Mus musculus OX=10090 GN=Nrcam PE=1 SV=2	180	13.2523	controllerType=0 controllerNumber=1 scan=3277		KS_Brain_lysate_100ul_E_En1_631_2523.3277.3277.3	high-energy collision-induced dissociation	0	0	0	0	5e-10	2e-09
4224 | 552212	37	216	R.FN[+1216.42286]HTQTIQQK.Q	N2(NGlycan / 1216.4229)	HexNAc(2)Hex(5)	6e-10	2.4e-09	9.22	590.1	477.5	477.5	2	1231.04	1231.03	1.92		2461.07	2461.06	Specific	2	>sp|Q810U4|NRCAM_MOUSE Neuronal cell adhesion molecule OS=Mus musculus OX=10090 GN=Nrcam PE=1 SV=2	180	13.4538	controllerType=0 controllerNumber=1 scan=3329		KS_Brain_lysate_100ul_E_En1_631_2523.3329.3329.2	high-energy collision-induced dissociation	0	0	0	0	1.1e-11	4.5e-11
4236 | 847418	37	353	K.AAPYWIVAPQN[+0.98402]LVLSPGEN[+1444.53387]GTLIC[+57.02146]R.A	N11(Deamidated / 0.984); N19(NGlycan / 1444.5339)	HexNAc(4)Hex(3)Fuc(1)	4.1e-05	0.00016	4.39	316.1	316.1	316.1	3	1395.66	1395.65	6.94		4184.98	4184.95	Specific	19	>sp|Q810U4|NRCAM_MOUSE Neuronal cell adhesion molecule OS=Mus musculus OX=10090 GN=Nrcam PE=1 SV=2	180	73.1543	controllerType=0 controllerNumber=1 scan=21036	C24(Carbamidomethyl / 57.0215)	KS_Brain_lysate_100ul_E_En1_631_2523.21036.21036.3	high-energy collision-induced dissociation	0	0	0	0	4.7e-07	1.9e-06
4441 | 826689	40	151	R.FKLDWLGN[+1647.61324]C[+57.02146]SGLNDDSYGYR.E	N8(NGlycan / 1647.6132)	HexNAc(5)Hex(3)Fuc(1)	2e-15	8.1e-15	14.7	808.9	601.9	601.9	3	1343.24	1343.23	4.89		4027.7	4027.68	Specific	8	>sp|P14094|AT1B1_MOUSE Sodium/potassium-transporting ATPase subunit beta-1 OS=Mus musculus OX=10090 GN=Atp1b1 PE=1 SV=1	2	60.1252	controllerType=0 controllerNumber=1 scan=17177	C9(Carbamidomethyl / 57.0215)	KS_Brain_lysate_100ul_E_En1_631_2523.17177.17177.3	high-energy collision-induced dissociation	0	0	0	0	2.4e-16	9.7e-16
4442 | 846778	40	153	K.LDWLGN[+2303.84086]C[+57.02146]SGLNDDSYGYR.E	N6(NGlycan / 2303.8409)	HexNAc(6)Hex(3)Fuc(2)NeuGc(1)	4.9e-13	2e-12	12.31	679.5	577	577	3	1470.26	1470.25	3.89		4408.76	4408.74	Specific	6	>sp|P14094|AT1B1_MOUSE Sodium/potassium-transporting ATPase subunit beta-1 OS=Mus musculus OX=10090 GN=Atp1b1 PE=1 SV=1	2	62.0973	controllerType=0 controllerNumber=1 scan=17783	C7(Carbamidomethyl / 57.0215)	KS_Brain_lysate_100ul_E_En1_631_2523.17783.17783.3	high-energy collision-induced dissociation	0	0	0	0	4.2e-14	1.7e-13
4443 | 846738	40	153	K.LDWLGN[+2303.84086]C[+57.02146]SGLNDDSYGYR.E	N6(NGlycan / 2303.8409)	HexNAc(6)Hex(3)Fuc(2)NeuGc(1)	2.3e-12	9.1e-12	11.64	642.8	553.6	553.6	3	1470.26	1470.25	2.31		4408.75	4408.74	Specific	6	>sp|P14094|AT1B1_MOUSE Sodium/potassium-transporting ATPase subunit beta-1 OS=Mus musculus OX=10090 GN=Atp1b1 PE=1 SV=1	2	62.0633	controllerType=0 controllerNumber=1 scan=17773	C7(Carbamidomethyl / 57.0215)	KS_Brain_lysate_100ul_E_En1_631_2523.17773.17773.3	high-energy collision-induced dissociation	0	0	0	0	1.3e-13	5.2e-13
4444 | 846138	40	153	K.LDWLGN[+2157.78295]C[+57.02146]SGLNDDSYGYR.E	N6(NGlycan / 2157.7829)	HexNAc(6)Hex(4)NeuAc(1)	1.3e-13	5.1e-13	12.9	724.8	625.5	625.5	3	1421.58	1421.57	8.61		4262.72	4262.69	Specific	6	>sp|P14094|AT1B1_MOUSE Sodium/potassium-transporting ATPase subunit beta-1 OS=Mus musculus OX=10090 GN=Atp1b1 PE=1 SV=1	2	55.5741	controllerType=0 controllerNumber=1 scan=15804	C7(Carbamidomethyl / 57.0215)	KS_Brain_lysate_100ul_E_En1_631_2523.15804.15804.3	high-energy collision-induced dissociation	0	0	0	0	9.1e-15	3.6e-14
4445 | 826209	40	153	K.LDWLGN[+1955.72397]C[+57.02146]SGLNDDSYGYR.E	N6(NGlycan / 1955.724)	HexNAc(5)Hex(4)Fuc(2)	4.8e-16	1.9e-15	15.32	804.2	665.3	416.4	3	1354.21	1354.21	0.72		4060.63	4060.63	Specific	6	>sp|P14094|AT1B1_MOUSE Sodium/potassium-transporting ATPase subunit beta-1 OS=Mus musculus OX=10090 GN=Atp1b1 PE=1 SV=1	2	55.8998	controllerType=0 controllerNumber=1 scan=15909	C7(Carbamidomethyl / 57.0215)	KS_Brain_lysate_100ul_E_En1_631_2523.15909.15909.3	high-energy collision-induced dissociation	0	0	0	0	6e-17	2.4e-16
4446 | 826249	40	153	K.LDWLGN[+1954.70357]C[+57.02146]SGLNDDSYGYR.E	N6(NGlycan / 1954.7036)	HexNAc(5)Hex(4)NeuAc(1)	1e-15	4.1e-15	14.99	820.3	655.9	655.9	3	1353.88	1353.87	4.9		4059.63	4059.61	Specific	6	>sp|P14094|AT1B1_MOUSE Sodium/potassium-transporting ATPase subunit beta-1 OS=Mus musculus OX=10090 GN=Atp1b1 PE=1 SV=1	2	55.9571	controllerType=0 controllerNumber=1 scan=15930	C7(Carbamidomethyl / 57.0215)	KS_Brain_lysate_100ul_E_En1_631_2523.15930.15930.3	high-energy collision-induced dissociation	0	0	0	0	1e-16	4.2e-16
4448 | 802583	40	153	K.LDWLGN[+1647.61324]C[+57.02146]SGLNDDSYGYR.E	N6(NGlycan / 1647.6132)	HexNAc(5)Hex(3)Fuc(1)	4.8e-16	1.9e-15	15.32	823.9	683.1	683.1	3	1251.51	1251.51	1.04		3752.52	3752.52	Specific	6	>sp|P14094|AT1B1_MOUSE Sodium/potassium-transporting ATPase subunit beta-1 OS=Mus musculus OX=10090 GN=Atp1b1 PE=1 SV=1	2	56.5246	controllerType=0 controllerNumber=1 scan=16104	C7(Carbamidomethyl / 57.0215)	KS_Brain_lysate_100ul_E_En1_631_2523.16104.16104.3	high-energy collision-induced dissociation	0	0	0	0	6e-17	2.4e-16
4634 | 708731	44	90	R.LSLSEN[+1444.53387]YTLSIANAK.I	N6(NGlycan / 1444.5339)	HexNAc(4)Hex(3)Fuc(1)	1.4e-14	5.6e-14	13.86	747.8	610.4	610.4	2	1534.7	1534.7	2.23		3068.4	3068.39	Specific	6	>sp|Q61490|CD166_MOUSE CD166 antigen OS=Mus musculus OX=10090 GN=Alcam PE=1 SV=3	35	51.4505	controllerType=0 controllerNumber=1 scan=14523		KS_Brain_lysate_100ul_E_En1_631_2523.14523.14523.2	high-energy collision-induced dissociation	0	0	0	0	1.3e-15	5.2e-15
4635 | 708851	44	90	R.LSLSEN[+1444.53387]YTLSIANAK.I	N6(NGlycan / 1444.5339)	HexNAc(4)Hex(3)Fuc(1)	1.4e-13	5.6e-13	12.86	698.5	491.3	491.3	2	1534.7	1534.7	2.55		3068.4	3068.39	Specific	6	>sp|Q61490|CD166_MOUSE CD166 antigen OS=Mus musculus OX=10090 GN=Alcam PE=1 SV=3	35	51.5636	controllerType=0 controllerNumber=1 scan=14557		KS_Brain_lysate_100ul_E_En1_631_2523.14557.14557.2	high-energy collision-induced dissociation	0	0	0	0	1e-14	4.1e-14
4636 | 708651	44	90	R.LSLSEN[+1444.53387]YTLSIANAK.I	N6(NGlycan / 1444.5339)	HexNAc(4)Hex(3)Fuc(1)	1.2e-07	4.8e-07	6.92	578.6	359.7	359.7	3	1023.47	1023.47	1.61		3068.4	3068.39	Specific	6	>sp|Q61490|CD166_MOUSE CD166 antigen OS=Mus musculus OX=10090 GN=Alcam PE=1 SV=3	35	51.3827	controllerType=0 controllerNumber=1 scan=14505		KS_Brain_lysate_100ul_E_En1_631_2523.14505.14505.3	high-energy collision-induced dissociation	0	0	0	0	2e-09	8e-09
4637 | 708891	44	90	R.LSLSEN[+1444.53387]YTLSIANAK.I	N6(NGlycan / 1444.5339)	HexNAc(4)Hex(3)Fuc(1)	1.2e-06	4.7e-06	5.93	500.6	299.4	299.4	3	1023.47	1023.47	2.21		3068.4	3068.39	Specific	6	>sp|Q61490|CD166_MOUSE CD166 antigen OS=Mus musculus OX=10090 GN=Alcam PE=1 SV=3	35	51.6444	controllerType=0 controllerNumber=1 scan=14580		KS_Brain_lysate_100ul_E_En1_631_2523.14580.14580.3	high-energy collision-induced dissociation	0	0	0	0	1.3e-08	5.2e-08
4642 | 707331	44	161	R.DSYPDGN[+1444.53387]ITWYR.N	N7(NGlycan / 1444.5339)	HexNAc(4)Hex(3)Fuc(1)	1.2e-05	4.6e-05	4.94	445.9	299.5	299.5	2	1466.11	1466.1	4.96		2931.21	2931.19	Specific	7	>sp|Q61490|CD166_MOUSE CD166 antigen OS=Mus musculus OX=10090 GN=Alcam PE=1 SV=3	35	48.0086	controllerType=0 controllerNumber=1 scan=13469		KS_Brain_lysate_100ul_E_En1_631_2523.13469.13469.2	high-energy collision-induced dissociation	0	0	0	0	1.2e-07	4.8e-07
4643 | 642198	44	161	R.DSYPDGN[+1216.42286]ITWYR.N	N7(NGlycan / 1216.4229)	HexNAc(2)Hex(5)	2.1e-07	8.4e-07	6.68	512.6	366.2	366.2	2	1352.05	1352.04	2.82		2703.09	2703.08	Specific	7	>sp|Q61490|CD166_MOUSE CD166 antigen OS=Mus musculus OX=10090 GN=Alcam PE=1 SV=3	35	47.9626	controllerType=0 controllerNumber=1 scan=13455		KS_Brain_lysate_100ul_E_En1_631_2523.13455.13455.2	high-energy collision-induced dissociation	0	0	0	0	3e-09	1.2e-08
4686 | 560532	44	361	R.N[+1444.53387]ATVVWMK.D	N1(NGlycan / 1444.5339)	HexNAc(4)Hex(3)Fuc(1)	1.6e-08	6.4e-08	7.8	543.8	387.3	387.3	2	1197.02	1197.02	3.42		2393.04	2393.03	Specific	1	>sp|Q61490|CD166_MOUSE CD166 antigen OS=Mus musculus OX=10090 GN=Alcam PE=1 SV=3	35	32.9897	controllerType=0 controllerNumber=1 scan=8778		KS_Brain_lysate_100ul_E_En1_631_2523.8778.8778.2	high-energy collision-induced dissociation	0	0	0	0	4.4e-10	1.8e-09
4687 | 560772	44	361	R.N[+1444.53387]ATVVWMK.D	N1(NGlycan / 1444.5339)	HexNAc(4)Hex(3)Fuc(1)	2e-05	8.1e-05	4.69	497.7	337.7	337.7	2	1197.03	1197.02	6.24		2393.05	2393.03	Specific	1	>sp|Q61490|CD166_MOUSE CD166 antigen OS=Mus musculus OX=10090 GN=Alcam PE=1 SV=3	35	33.1788	controllerType=0 controllerNumber=1 scan=8840		KS_Brain_lysate_100ul_E_En1_631_2523.8840.8840.2	high-energy collision-induced dissociation	0	0	0	0	2.1e-07	8.6e-07
4694 | 777148	44	473	K.IIISPEEN[+1216.42286]VTLTC[+57.02146]TAENQLER.T	N8(NGlycan / 1216.4229)	HexNAc(2)Hex(5)	1.2e-17	4.6e-17	16.94	936.9	694.2	694.2	3	1216.22	1216.22	-0.05		3646.64	3646.64	Specific	8	>sp|Q61490|CD166_MOUSE CD166 antigen OS=Mus musculus OX=10090 GN=Alcam PE=1 SV=3	35	54.9235	controllerType=0 controllerNumber=1 scan=15610	C13(Carbamidomethyl / 57.0215)	KS_Brain_lysate_100ul_E_En1_631_2523.15610.15610.3	high-energy collision-induced dissociation	0	0	0	0	1.8e-18	7.3e-18
4821 | 862418	47	205	R.VDHESLN[+1955.72397]ATPQVAMQVLEIHYTPSVK.I	N7(NGlycan / 1955.724)	HexNAc(5)Hex(4)Fuc(2)	4.4e-13	1.8e-12	12.35	696.6	527.2	527.2	4	1216.3	1216.3	-0.51		4862.19	4862.2	Specific	7	>sp|Q8BLQ9|CADM2_MOUSE Cell adhesion molecule 2 OS=Mus musculus OX=10090 GN=Cadm2 PE=1 SV=2	26	59.2258	controllerType=0 controllerNumber=1 scan=16908		KS_Brain_lysate_100ul_E_En1_631_2523.16908.16908.4	high-energy collision-induced dissociation	0	0	0	0	4.1e-14	1.6e-13
5289 | 800823	56	493	K.SDVPNTSPN[+1444.53387]STSQHVAEFETER.G	N9(NGlycan / 1444.5339)	HexNAc(4)Hex(3)Fuc(1)	2.1e-16	8.3e-16	15.68	834	662	13.6	3	1292.89	1292.88	4.85		3876.65	3876.63	Specific	9	>sp|B9EKR1|PTPRZ_MOUSE Receptor-type tyrosine-protein phosphatase zeta OS=Mus musculus OX=10090 GN=Ptprz1 PE=1 SV=1	42	35.4824	controllerType=0 controllerNumber=1 scan=9563		KS_Brain_lysate_100ul_E_En1_631_2523.9563.9563.3	high-energy collision-induced dissociation	0	0	0	0	2.8e-17	1.1e-16
5435 | 751346	59	379	K.APLMPWN[+1216.42286]ESSIFHIPR.P	N7(NGlycan / 1216.4229)	HexNAc(2)Hex(5)	1.5e-18	6.2e-18	17.81	901.3	754	493.1	3	1037.8	1037.8	1.98		3111.39	3111.39	Specific	7	>sp|P10852|4F2_MOUSE 4F2 cell-surface antigen heavy chain OS=Mus musculus OX=10090 GN=Slc3a2 PE=1 SV=1	20	63.8145	controllerType=0 controllerNumber=1 scan=18294		KS_Brain_lysate_100ul_E_En1_631_2523.18294.18294.3	high-energy collision-induced dissociation	0	0	0	0	2.8e-19	1.1e-18
5436 | 751586	59	379	K.APLMPWN[+1216.42286]ESSIFHIPR.P	N7(NGlycan / 1216.4229)	HexNAc(2)Hex(5)	1.4e-17	5.6e-17	16.86	864.1	717.6	467.8	3	1037.8	1037.8	2.92		3111.4	3111.39	Specific	7	>sp|P10852|4F2_MOUSE 4F2 cell-surface antigen heavy chain OS=Mus musculus OX=10090 GN=Slc3a2 PE=1 SV=1	20	64.063	controllerType=0 controllerNumber=1 scan=18373		KS_Brain_lysate_100ul_E_En1_631_2523.18373.18373.3	high-energy collision-induced dissociation	0	0	0	0	2.3e-18	9.3e-18
5506 | 804754	61	68	K.TVVTEAGNLLKDN[+1038.37512]ATQEEILHYLEK.T	N13(NGlycan / 1038.3751)	HexNAc(2)Hex(3)Fuc(1)	6.3e-19	2.5e-18	18.2	1021.1	786.9	786.9	3	1289.62	1289.62	2.06		3866.85	3866.84	Specific	13	>sp|Q61207|SAP_MOUSE Prosaposin OS=Mus musculus OX=10090 GN=Psap PE=1 SV=2	15	66.4447	controllerType=0 controllerNumber=1 scan=19118		KS_Brain_lysate_100ul_E_En1_631_2523.19118.19118.3	high-energy collision-induced dissociation	0	0	0	0	8.5e-20	3.4e-19
5507 | 804794	61	68	K.TVVTEAGNLLKDN[+1038.37512]ATQEEILHYLEK.T	N13(NGlycan / 1038.3751)	HexNAc(2)Hex(3)Fuc(1)	6.3e-19	2.5e-18	18.2	1020.4	886	886	3	1289.62	1289.62	1.97		3866.85	3866.84	Specific	13	>sp|Q61207|SAP_MOUSE Prosaposin OS=Mus musculus OX=10090 GN=Psap PE=1 SV=2	15	66.7271	controllerType=0 controllerNumber=1 scan=19204		KS_Brain_lysate_100ul_E_En1_631_2523.19204.19204.3	high-energy collision-induced dissociation	0	0	0	0	8.6e-20	3.4e-19
5508 | 804834	61	68	K.TVVTEAGNLLKDN[+1038.37512]ATQEEILHYLEK.T	N13(NGlycan / 1038.3751)	HexNAc(2)Hex(3)Fuc(1)	7.7e-19	3.1e-18	18.11	951.7	767.7	767.7	4	967.468	967.466	2.36		3866.85	3866.84	Specific	13	>sp|Q61207|SAP_MOUSE Prosaposin OS=Mus musculus OX=10090 GN=Psap PE=1 SV=2	15	66.7708	controllerType=0 controllerNumber=1 scan=19219		KS_Brain_lysate_100ul_E_En1_631_2523.19219.19219.4	high-energy collision-induced dissociation	0	0	0	0	1.2e-19	5e-19
5509 | 804874	61	68	K.TVVTEAGNLLKDN[+1038.37512]ATQEEILHYLEK.T	N13(NGlycan / 1038.3751)	HexNAc(2)Hex(3)Fuc(1)	5.8e-16	2.3e-15	15.24	887.2	634.4	634.4	3	1289.62	1289.62	2.91		3866.85	3866.84	Specific	13	>sp|Q61207|SAP_MOUSE Prosaposin OS=Mus musculus OX=10090 GN=Psap PE=1 SV=2	15	67.0135	controllerType=0 controllerNumber=1 scan=19292		KS_Brain_lysate_100ul_E_En1_631_2523.19292.19292.3	high-energy collision-induced dissociation	0	0	0	0	6.8e-17	2.7e-16
5510 | 646558	61	79	K.DN[+1038.37512]ATQEEILHYLEK.T	N2(NGlycan / 1038.3751)	HexNAc(2)Hex(3)Fuc(1)	3.1e-18	1.2e-17	17.51	941.1	646.8	646.8	3	914.408	914.406	2.13		2741.21	2741.2	Specific	2	>sp|Q61207|SAP_MOUSE Prosaposin OS=Mus musculus OX=10090 GN=Psap PE=1 SV=2	15	53.9765	controllerType=0 controllerNumber=1 scan=15305		KS_Brain_lysate_100ul_E_En1_631_2523.15305.15305.3	high-energy collision-induced dissociation	0	0	0	0	4.6e-19	1.9e-18
5511 | 646678	61	79	K.DN[+1038.37512]ATQEEILHYLEK.T	N2(NGlycan / 1038.3751)	HexNAc(2)Hex(3)Fuc(1)	2.1e-13	8.5e-13	12.68	719.8	633.3	633.3	2	1371.11	1371.11	3.31		2741.21	2741.2	Specific	2	>sp|Q61207|SAP_MOUSE Prosaposin OS=Mus musculus OX=10090 GN=Psap PE=1 SV=2	15	54.1888	controllerType=0 controllerNumber=1 scan=15369		KS_Brain_lysate_100ul_E_En1_631_2523.15369.15369.2	high-energy collision-induced dissociation	0	0	0	0	1.7e-14	6.7e-14
5544 | 639478	61	459	K.N[+1378.47569]STKEEILAALEK.G	N1(NGlycan / 1378.4757)	HexNAc(2)Hex(6)	2.1e-14	8.6e-14	13.67	795.8	587.4	587.4	3	942.093	942.092	1.85		2824.27	2824.26	Specific	1	>sp|Q61207|SAP_MOUSE Prosaposin OS=Mus musculus OX=10090 GN=Psap PE=1 SV=2	15	42.2993	controllerType=0 controllerNumber=1 scan=11705		KS_Brain_lysate_100ul_E_En1_631_2523.11705.11705.3	high-energy collision-induced dissociation	0	0	0	0	2.2e-15	8.6e-15
5545 | 639518	61	459	K.N[+1378.47569]STKEEILAALEK.G	N1(NGlycan / 1378.4757)	HexNAc(2)Hex(6)	1.1e-10	4.5e-10	9.95	679.4	513	513	2	1412.63	1412.63	-0.22		2824.26	2824.26	Specific	1	>sp|Q61207|SAP_MOUSE Prosaposin OS=Mus musculus OX=10090 GN=Psap PE=1 SV=2	15	42.323	controllerType=0 controllerNumber=1 scan=11713		KS_Brain_lysate_100ul_E_En1_631_2523.11713.11713.2	high-energy collision-induced dissociation	0	0	0	0	2.7e-12	1e-11
5546 | 639278	61	459	K.N[+1378.47569]STKEEILAALEK.G	N1(NGlycan / 1378.4757)	HexNAc(2)Hex(6)	2.1e-12	8.6e-12	11.67	664.8	474.6	474.6	3	942.093	942.092	1.33		2824.26	2824.26	Specific	1	>sp|Q61207|SAP_MOUSE Prosaposin OS=Mus musculus OX=10090 GN=Psap PE=1 SV=2	15	41.9828	controllerType=0 controllerNumber=1 scan=11611		KS_Brain_lysate_100ul_E_En1_631_2523.11611.11611.3	high-energy collision-induced dissociation	0	0	0	0	1.3e-13	5e-13
5547 | 639758	61	459	K.N[+1378.47569]STKEEILAALEK.G	N1(NGlycan / 1378.4757)	HexNAc(2)Hex(6)	7.1e-06	2.9e-05	5.15	490.2	307.4	307.4	3	942.094	942.092	2.56		2824.27	2824.26	Specific	1	>sp|Q61207|SAP_MOUSE Prosaposin OS=Mus musculus OX=10090 GN=Psap PE=1 SV=2	15	42.5902	controllerType=0 controllerNumber=1 scan=11792		KS_Brain_lysate_100ul_E_En1_631_2523.11792.11792.3	high-energy collision-induced dissociation	0	0	0	0	7.3e-08	3e-07
5548 | 639718	61	459	K.N[+1216.42286]STKEEILAALEK.G	N1(NGlycan / 1216.4229)	HexNAc(2)Hex(5)	2.1e-14	8.6e-14	13.67	790.9	571.4	571.4	3	888.075	888.074	1.58		2662.21	2662.21	Specific	1	>sp|Q61207|SAP_MOUSE Prosaposin OS=Mus musculus OX=10090 GN=Psap PE=1 SV=2	15	42.5856	controllerType=0 controllerNumber=1 scan=11791		KS_Brain_lysate_100ul_E_En1_631_2523.11791.11791.3	high-energy collision-induced dissociation	0	0	0	0	2.2e-15	8.6e-15
5549 | 639558	61	459	K.N[+1216.42286]STKEEILAALEK.G	N1(NGlycan / 1216.4229)	HexNAc(2)Hex(5)	2.1e-12	8.6e-12	11.67	694.6	496.4	496.4	3	888.075	888.074	1.51		2662.21	2662.21	Specific	1	>sp|Q61207|SAP_MOUSE Prosaposin OS=Mus musculus OX=10090 GN=Psap PE=1 SV=2	15	42.3767	controllerType=0 controllerNumber=1 scan=11729		KS_Brain_lysate_100ul_E_En1_631_2523.11729.11729.3	high-energy collision-induced dissociation	0	0	0	0	1.3e-13	5.1e-13
5550 | 639918	61	459	K.N[+1216.42286]STKEEILAALEK.G	N1(NGlycan / 1216.4229)	HexNAc(2)Hex(5)	3.8e-07	1.5e-06	6.42	574.8	366.7	366.7	3	888.076	888.074	1.92		2662.21	2662.21	Specific	1	>sp|Q61207|SAP_MOUSE Prosaposin OS=Mus musculus OX=10090 GN=Psap PE=1 SV=2	15	42.7935	controllerType=0 controllerNumber=1 scan=11859		KS_Brain_lysate_100ul_E_En1_631_2523.11859.11859.3	high-energy collision-induced dissociation	0	0	0	0	4.9e-09	2e-08
5551 | 565852	61	459	K.N[+1054.37004]STKEEILAALEK.G	N1(NGlycan / 1054.37)	HexNAc(2)Hex(4)	1.1e-15	4.5e-15	14.95	931	806.9	806.9	2	1250.58	1250.58	-0.57		2500.15	2500.15	Specific	1	>sp|Q61207|SAP_MOUSE Prosaposin OS=Mus musculus OX=10090 GN=Psap PE=1 SV=2	15	42.8315	controllerType=0 controllerNumber=1 scan=11871		KS_Brain_lysate_100ul_E_En1_631_2523.11871.11871.2	high-energy collision-induced dissociation	0	0	0	0	1.3e-16	5.2e-16
5552 | 566132	61	459	K.N[+1054.37004]STKEEILAALEK.G	N1(NGlycan / 1054.37)	HexNAc(2)Hex(4)	1.6e-15	6.5e-15	14.79	895.5	778.4	778.4	2	1250.58	1250.58	1.97		2500.16	2500.15	Specific	1	>sp|Q61207|SAP_MOUSE Prosaposin OS=Mus musculus OX=10090 GN=Psap PE=1 SV=2	15	43.0627	controllerType=0 controllerNumber=1 scan=11948		KS_Brain_lysate_100ul_E_En1_631_2523.11948.11948.2	high-energy collision-induced dissociation	0	0	0	0	2.3e-16	9.1e-16
5553 | 565972	61	459	K.N[+1054.37004]STKEEILAALEK.G	N1(NGlycan / 1054.37)	HexNAc(2)Hex(4)	2.1e-13	8.6e-13	12.67	732.5	530.3	530.3	3	834.058	834.056	1.57		2500.16	2500.15	Specific	1	>sp|Q61207|SAP_MOUSE Prosaposin OS=Mus musculus OX=10090 GN=Psap PE=1 SV=2	15	42.9563	controllerType=0 controllerNumber=1 scan=11912		KS_Brain_lysate_100ul_E_En1_631_2523.11912.11912.3	high-energy collision-induced dissociation	0	0	0	0	1.7e-14	6.8e-14
5554 | 565732	61	459	K.N[+1054.37004]STKEEILAALEK.G	N1(NGlycan / 1054.37)	HexNAc(2)Hex(4)	2.1e-12	8.6e-12	11.67	665.6	466.4	466.4	3	834.058	834.056	2.23		2500.16	2500.15	Specific	1	>sp|Q61207|SAP_MOUSE Prosaposin OS=Mus musculus OX=10090 GN=Psap PE=1 SV=2	15	42.7565	controllerType=0 controllerNumber=1 scan=11845		KS_Brain_lysate_100ul_E_En1_631_2523.11845.11845.3	high-energy collision-induced dissociation	0	0	0	0	1.3e-13	5.1e-13
5555 | 566252	61	459	K.N[+1054.37004]STKEEILAALEK.G	N1(NGlycan / 1054.37)	HexNAc(2)Hex(4)	7.1e-09	2.9e-08	8.15	565.9	380.4	380.4	3	834.058	834.056	1.72		2500.16	2500.15	Specific	1	>sp|Q61207|SAP_MOUSE Prosaposin OS=Mus musculus OX=10090 GN=Psap PE=1 SV=2	15	43.2205	controllerType=0 controllerNumber=1 scan=11997		KS_Brain_lysate_100ul_E_En1_631_2523.11997.11997.3	high-energy collision-induced dissociation	0	0	0	0	2.1e-10	8.4e-10
5725 | 744666	65	48	R.GGSLWLN[+1216.42286]C[+57.02146]STNC[+57.02146]PRPER.G	N7(NGlycan / 1216.4229)	HexNAc(2)Hex(5)	1.5e-14	6.2e-14	13.81	725.7	520.4	520.4	3	1074.12	1074.12	1.85		3220.35	3220.34	Specific	7	>sp|Q60625|ICAM5_MOUSE Intercellular adhesion molecule 5 OS=Mus musculus OX=10090 GN=Icam5 PE=1 SV=2	122	34.8724	controllerType=0 controllerNumber=1 scan=9374	C8(Carbamidomethyl / 57.0215); C12(Carbamidomethyl / 57.0215)	KS_Brain_lysate_100ul_E_En1_631_2523.9374.9374.3	high-energy collision-induced dissociation	0	0	0	0	1.6e-15	6.3e-15
5726 | 744546	65	48	R.GGSLWLN[+1216.42286]C[+57.02146]STNC[+57.02146]PRPER.G	N7(NGlycan / 1216.4229)	HexNAc(2)Hex(5)	1.5e-12	6.2e-12	11.81	601.8	472.9	472.9	3	1074.12	1074.12	1.96		3220.35	3220.34	Specific	7	>sp|Q60625|ICAM5_MOUSE Intercellular adhesion molecule 5 OS=Mus musculus OX=10090 GN=Icam5 PE=1 SV=2	122	34.6498	controllerType=0 controllerNumber=1 scan=9305	C8(Carbamidomethyl / 57.0215); C12(Carbamidomethyl / 57.0215)	KS_Brain_lysate_100ul_E_En1_631_2523.9305.9305.3	high-energy collision-induced dissociation	0	0	0	0	9.6e-14	3.8e-13
6164 | 826969	76	250	K.IQFGGAN[+1704.63471]VSGFQIVDYDDSLVSK.F	N7(NGlycan / 1704.6347)	HexNAc(6)Hex(3)	4.2e-16	1.7e-15	15.37	871.7	736.5	736.5	3	1388.61	1388.62	-6.6		4163.82	4163.84	Specific	7	>sp|P23819|GRIA2_MOUSE Glutamate receptor 2 OS=Mus musculus OX=10090 GN=Gria2 PE=1 SV=3	220	68.019	controllerType=0 controllerNumber=1 scan=19582		KS_Brain_lysate_100ul_E_En1_631_2523.19582.19582.3	high-energy collision-induced dissociation	0	0	0	0	5.5e-17	2.2e-16
6329 | 778068	80	54	K.DVTVIEGEVATISC[+57.02146]QVN[+1444.53387]K.S	N17(NGlycan / 1444.5339)	HexNAc(4)Hex(3)Fuc(1)	3.6e-06	1.4e-05	5.45	373.1	346	346	3	1136.18	1136.18	0.65		3406.52	3406.52	Specific	17	>sp|Q8R5M8|CADM1_MOUSE Cell adhesion molecule 1 OS=Mus musculus OX=10090 GN=Cadm1 PE=1 SV=2	48	60.4614	controllerType=0 controllerNumber=1 scan=17293	C14(Carbamidomethyl / 57.0215)	KS_Brain_lysate_100ul_E_En1_631_2523.17293.17293.3	high-energy collision-induced dissociation	0	0	0	0	3.7e-08	1.5e-07
6367 | 640638	81	89	R.WIN[+1444.53387]DTVVVYK.T	N3(NGlycan / 1444.5339)	HexNAc(4)Hex(3)Fuc(1)	3.3e-13	1.3e-12	12.48	729.8	460.4	460.4	2	1341.11	1341.1	5.01		2681.21	2681.2	Specific	3	>sp|Q6NXK7|DPP10_MOUSE Inactive dipeptidyl peptidase 10 OS=Mus musculus OX=10090 GN=Dpp10 PE=1 SV=1	148	43.6759	controllerType=0 controllerNumber=1 scan=12138		KS_Brain_lysate_100ul_E_En1_631_2523.12138.12138.2	high-energy collision-induced dissociation	0	0	0	0	3e-14	1.2e-13
6368 | 757349	81	252	R.LAFLMIN[+1216.42286]DSLVPNMIIPR.F	N7(NGlycan / 1216.4229)	HexNAc(2)Hex(5)	2.9e-08	1.1e-07	7.54	445.6	383.6	140.6	3	1091.86	1091.86	1.74		3273.56	3273.55	Specific	7	>sp|Q6NXK7|DPP10_MOUSE Inactive dipeptidyl peptidase 10 OS=Mus musculus OX=10090 GN=Dpp10 PE=1 SV=1	148	79.9332	controllerType=0 controllerNumber=1 scan=22835		KS_Brain_lysate_100ul_E_En1_631_2523.22835.22835.3	high-energy collision-induced dissociation	0	0	0	0	7.2e-10	2.9e-09
6369 | 802343	81	337	R.WLN[+0.98402]RPQN[+1216.42286]ISILTLC[+57.02146]ESTTGAC[+57.02146]SR.K	N3(Deamidated / 0.984); N7(NGlycan / 1216.4229)	HexNAc(2)Hex(5)	9.5e-09	3.8e-08	8.02	422.2	388	388	3	1298.92	1298.91	8.62		3894.76	3894.73	Specific	7	>sp|Q6NXK7|DPP10_MOUSE Inactive dipeptidyl peptidase 10 OS=Mus musculus OX=10090 GN=Dpp10 PE=1 SV=1	148	55.7641	controllerType=0 controllerNumber=1 scan=15865	C14(Carbamidomethyl / 57.0215); C21(Carbamidomethyl / 57.0215)	KS_Brain_lysate_100ul_E_En1_631_2523.15865.15865.3	high-energy collision-induced dissociation	0	0	0	0	2.8e-10	1.1e-09
6388 | 825489	81	746	K.AGVN[+1864.63416]YTLQVYPDEGYHISDK.S	N4(NGlycan / 1864.6342)	HexNAc(2)Hex(9)	1.3e-19	5.4e-19	18.87	980.7	855.8	855.8	3	1378.58	1378.58	1.13		4133.72	4133.71	Specific	4	>sp|Q6NXK7|DPP10_MOUSE Inactive dipeptidyl peptidase 10 OS=Mus musculus OX=10090 GN=Dpp10 PE=1 SV=1	148	48.0852	controllerType=0 controllerNumber=1 scan=13493		KS_Brain_lysate_100ul_E_En1_631_2523.13493.13493.3	high-energy collision-induced dissociation	0	0	0	0	2.1e-20	8.6e-20
6389 | 825529	81	746	K.AGVN[+1864.63416]YTLQVYPDEGYHISDK.S	N4(NGlycan / 1864.6342)	HexNAc(2)Hex(9)	7e-19	2.8e-18	18.16	927.7	835.8	835.8	3	1378.58	1378.58	1.3		4133.72	4133.71	Specific	4	>sp|Q6NXK7|DPP10_MOUSE Inactive dipeptidyl peptidase 10 OS=Mus musculus OX=10090 GN=Dpp10 PE=1 SV=1	148	48.3551	controllerType=0 controllerNumber=1 scan=13579		KS_Brain_lysate_100ul_E_En1_631_2523.13579.13579.3	high-energy collision-induced dissociation	0	0	0	0	1.1e-19	4.4e-19
6400 | 703171	82	138	K.GN[+1378.47569]ETIVNLIHSTR.I	N2(NGlycan / 1378.4757)	HexNAc(2)Hex(6)	3.1e-13	1.2e-12	12.51	669.4	466.3	466.3	3	944.757	944.755	2.2		2832.26	2832.25	Specific	2	>sp|Q00493|CBPE_MOUSE Carboxypeptidase E OS=Mus musculus OX=10090 GN=Cpe PE=1 SV=2	100	38.8926	controllerType=0 controllerNumber=1 scan=10657		KS_Brain_lysate_100ul_E_En1_631_2523.10657.10657.3	high-energy collision-induced dissociation	0	0	0	0	2.7e-14	1.1e-13
6401 | 703131	82	138	K.GN[+1378.47569]ETIVNLIHSTR.I	N2(NGlycan / 1378.4757)	HexNAc(2)Hex(6)	1.3e-10	5.1e-10	9.89	590.9	394	394	3	944.76	944.755	4.59		2832.26	2832.25	Specific	2	>sp|Q00493|CBPE_MOUSE Carboxypeptidase E OS=Mus musculus OX=10090 GN=Cpe PE=1 SV=2	100	38.7384	controllerType=0 controllerNumber=1 scan=10608		KS_Brain_lysate_100ul_E_En1_631_2523.10608.10608.3	high-energy collision-induced dissociation	0	0	0	0	2.8e-12	1.1e-11
6402 | 703211	82	138	K.GN[+1378.47569]ETIVNLIHSTR.I	N2(NGlycan / 1378.4757)	HexNAc(2)Hex(6)	1.5e-06	6e-06	5.83	514.8	315	315	3	944.759	944.755	3.85		2832.26	2832.25	Specific	2	>sp|Q00493|CBPE_MOUSE Carboxypeptidase E OS=Mus musculus OX=10090 GN=Cpe PE=1 SV=2	100	39.1208	controllerType=0 controllerNumber=1 scan=10728		KS_Brain_lysate_100ul_E_En1_631_2523.10728.10728.3	high-energy collision-induced dissociation	0	0	0	0	1.5e-08	6e-08
6404 | 638358	82	138	K.GN[+1216.42286]ETIVNLIHSTR.I	N2(NGlycan / 1216.4229)	HexNAc(2)Hex(5)	3.1e-14	1.2e-13	13.51	740	505.8	505.8	3	890.739	890.738	1.82		2670.2	2670.2	Specific	2	>sp|Q00493|CBPE_MOUSE Carboxypeptidase E OS=Mus musculus OX=10090 GN=Cpe PE=1 SV=2	100	39.0218	controllerType=0 controllerNumber=1 scan=10695		KS_Brain_lysate_100ul_E_En1_631_2523.10695.10695.3	high-energy collision-induced dissociation	0	0	0	0	3.3e-15	1.3e-14
6413 | 802423	82	382	R.DLQGN[+0.98402]PIAN[+1378.47569]ATISVDGIDHDVTSAK.D	N5(Deamidated / 0.984); N9(NGlycan / 1378.4757)	HexNAc(2)Hex(6)	5e-13	2e-12	12.3	680.5	610.9	610.9	3	1310.92	1310.91	5.47		3930.74	3930.72	Specific	9	>sp|Q00493|CBPE_MOUSE Carboxypeptidase E OS=Mus musculus OX=10090 GN=Cpe PE=1 SV=2	100	56.2506	controllerType=0 controllerNumber=1 scan=16022		KS_Brain_lysate_100ul_E_En1_631_2523.16022.16022.3	high-energy collision-induced dissociation	0	0	0	0	4.3e-14	1.7e-13
6414 | 802543	82	382	R.DLQGN[+0.98402]PIAN[+1378.47569]ATISVDGIDHDVTSAK.D	N5(Deamidated / 0.984); N9(NGlycan / 1378.4757)	HexNAc(2)Hex(6)	1.7e-09	6.7e-09	8.78	570.6	528.4	528.4	3	1310.92	1310.91	5.19		3930.74	3930.72	Specific	9	>sp|Q00493|CBPE_MOUSE Carboxypeptidase E OS=Mus musculus OX=10090 GN=Cpe PE=1 SV=2	100	56.3981	controllerType=0 controllerNumber=1 scan=16061		KS_Brain_lysate_100ul_E_En1_631_2523.16061.16061.3	high-energy collision-induced dissociation	0	0	0	0	4.5e-11	1.8e-10
6415 | 802623	82	382	R.DLQGNPIAN[+1216.42286]ATISVDGIDHDVTSAK.D	N9(NGlycan / 1216.4229)	HexNAc(2)Hex(5)	1.1e-22	4.4e-22	21.96	1116.6	977.1	977.1	3	1256.57	1256.57	3.3		3767.7	3767.69	Specific	9	>sp|Q00493|CBPE_MOUSE Carboxypeptidase E OS=Mus musculus OX=10090 GN=Cpe PE=1 SV=2	100	56.6232	controllerType=0 controllerNumber=1 scan=16132		KS_Brain_lysate_100ul_E_En1_631_2523.16132.16132.3	high-energy collision-induced dissociation	0	0	0	0	1.8e-23	7.1e-23
6416 | 802503	82	382	R.DLQGNPIAN[+1216.42286]ATISVDGIDHDVTSAK.D	N9(NGlycan / 1216.4229)	HexNAc(2)Hex(5)	2.4e-22	9.6e-22	21.62	1110	970.2	970.2	3	1256.57	1256.57	3.59		3767.7	3767.69	Specific	9	>sp|Q00493|CBPE_MOUSE Carboxypeptidase E OS=Mus musculus OX=10090 GN=Cpe PE=1 SV=2	100	56.376	controllerType=0 controllerNumber=1 scan=16055		KS_Brain_lysate_100ul_E_En1_631_2523.16055.16055.3	high-energy collision-induced dissociation	0	0	0	0	2.9e-23	1.2e-22
6740 | 826129	92	130	K.FAEIN[+1378.47569]GSALC[+57.02146]SYNIKPSEYTLTSK.S	N5(NGlycan / 1378.4757)	HexNAc(2)Hex(6)	8.5e-22	3.4e-21	21.07	1111.5	946	946	3	1357.93	1357.93	-0.04		4071.79	4071.79	Specific	5	>sp|Q6X893|CTL1_MOUSE Choline transporter-like protein 1 OS=Mus musculus OX=10090 GN=Slc44a1 PE=1 SV=3	84	55.4171	controllerType=0 controllerNumber=1 scan=15756	C10(Carbamidomethyl / 57.0215)	KS_Brain_lysate_100ul_E_En1_631_2523.15756.15756.3	high-energy collision-induced dissociation	0	0	0	0	1.5e-22	6.1e-22
6741 | 826169	92	130	K.FAEIN[+1378.47569]GSALC[+57.02146]SYNIKPSEYTLTSK.S	N5(NGlycan / 1378.4757)	HexNAc(2)Hex(6)	8.5e-20	3.4e-19	19.07	1024.1	832.1	832.1	3	1357.93	1357.93	-0.31		4071.79	4071.79	Specific	5	>sp|Q6X893|CTL1_MOUSE Choline transporter-like protein 1 OS=Mus musculus OX=10090 GN=Slc44a1 PE=1 SV=3	84	55.669	controllerType=0 controllerNumber=1 scan=15834	C10(Carbamidomethyl / 57.0215)	KS_Brain_lysate_100ul_E_En1_631_2523.15834.15834.3	high-energy collision-induced dissociation	0	0	0	0	1.4e-20	5.6e-20
6742 | 802303	92	130	K.FAEIN[+1216.42286]GSALC[+57.02146]SYNIKPSEYTLTSK.S	N5(NGlycan / 1216.4229)	HexNAc(2)Hex(5)	2.3e-22	9.4e-22	21.63	1113.1	930	930	3	1303.92	1303.92	1.01		3909.74	3909.74	Specific	5	>sp|Q6X893|CTL1_MOUSE Choline transporter-like protein 1 OS=Mus musculus OX=10090 GN=Slc44a1 PE=1 SV=3	84	55.5871	controllerType=0 controllerNumber=1 scan=15808	C10(Carbamidomethyl / 57.0215)	KS_Brain_lysate_100ul_E_En1_631_2523.15808.15808.3	high-energy collision-induced dissociation	0	0	0	0	2.8e-23	1.1e-22
6743 | 561772	92	175	R.C[+57.02146]APVN[+1216.42286]ISC[+57.02146]YAK.F	N5(NGlycan / 1216.4229)	HexNAc(2)Hex(5)	3.5e-14	1.4e-13	13.46	729.7	540.5	540.5	2	1250.01	1250.01	2.86		2499.02	2499.01	Specific	5	>sp|Q6X893|CTL1_MOUSE Choline transporter-like protein 1 OS=Mus musculus OX=10090 GN=Slc44a1 PE=1 SV=3	84	35.0976	controllerType=0 controllerNumber=1 scan=9443	C1(Carbamidomethyl / 57.0215); C8(Carbamidomethyl / 57.0215)	KS_Brain_lysate_100ul_E_En1_631_2523.9443.9443.2	high-energy collision-induced dissociation	0	0	0	0	3.8e-15	1.5e-14
6744 | 562332	92	175	R.C[+57.02146]APVN[+1216.42286]ISC[+57.02146]YAK.F	N5(NGlycan / 1216.4229)	HexNAc(2)Hex(5)	7.9e-13	3.2e-12	12.1	724.4	522.8	522.8	2	1250.01	1250.01	-3.1		2499.01	2499.01	Specific	5	>sp|Q6X893|CTL1_MOUSE Choline transporter-like protein 1 OS=Mus musculus OX=10090 GN=Slc44a1 PE=1 SV=3	84	35.5065	controllerType=0 controllerNumber=1 scan=9570	C1(Carbamidomethyl / 57.0215); C8(Carbamidomethyl / 57.0215)	KS_Brain_lysate_100ul_E_En1_631_2523.9570.9570.2	high-energy collision-induced dissociation	0	0	0	0	5.8e-14	2.3e-13
6745 | 562012	92	175	R.C[+57.02146]APVN[+1216.42286]ISC[+57.02146]YAK.F	N5(NGlycan / 1216.4229)	HexNAc(2)Hex(5)	3.8e-14	1.5e-13	13.42	709.3	536.2	536.2	2	1250.01	1250.01	1.3		2499.02	2499.01	Specific	5	>sp|Q6X893|CTL1_MOUSE Choline transporter-like protein 1 OS=Mus musculus OX=10090 GN=Slc44a1 PE=1 SV=3	84	35.3017	controllerType=0 controllerNumber=1 scan=9507	C1(Carbamidomethyl / 57.0215); C8(Carbamidomethyl / 57.0215)	KS_Brain_lysate_100ul_E_En1_631_2523.9507.9507.2	high-energy collision-induced dissociation	0	0	0	0	4.3e-15	1.7e-14
6937 | 568932	98	120	R.AN[+1216.42286]ATLLLGPLR.A	N2(NGlycan / 1216.4229)	HexNAc(2)Hex(5)	3.5e-12	1.4e-11	11.46	622.1	566.1	566.1	2	1178.07	1178.06	2.36		2355.12	2355.12	Specific	2	>sp|P55066|NCAN_MOUSE Neurocan core protein OS=Mus musculus OX=10090 GN=Ncan PE=1 SV=1	114	48.2306	controllerType=0 controllerNumber=1 scan=13541		KS_Brain_lysate_100ul_E_En1_631_2523.13541.13541.2	high-energy collision-induced dissociation	0	0	0	0	2.4e-13	9.7e-13
6938 | 569212	98	120	R.AN[+1216.42286]ATLLLGPLR.A	N2(NGlycan / 1216.4229)	HexNAc(2)Hex(5)	7.4e-12	3e-11	11.13	614.1	531.7	531.7	2	1178.06	1178.06	1.12		2355.12	2355.12	Specific	2	>sp|P55066|NCAN_MOUSE Neurocan core protein OS=Mus musculus OX=10090 GN=Ncan PE=1 SV=1	114	48.489	controllerType=0 controllerNumber=1 scan=13619		KS_Brain_lysate_100ul_E_En1_631_2523.13619.13619.2	high-energy collision-induced dissociation	0	0	0	0	4.2e-13	1.7e-12
7123 | 557212	103	56	R.GGN[+1444.53387]VTLPC[+57.02146]K.F	N3(NGlycan / 1444.5339)	HexNAc(4)Hex(3)Fuc(1)	2.4e-06	9.6e-06	5.62	460.2	320.7	320.7	2	1195.51	1195.51	2.07		2390.02	2390.02	Specific	3	>sp|Q9QUP5|HPLN1_MOUSE Hyaluronan and proteoglycan link protein 1 OS=Mus musculus OX=10090 GN=Hapln1 PE=1 SV=1	160	22.9472	controllerType=0 controllerNumber=1 scan=5790	C8(Carbamidomethyl / 57.0215)	KS_Brain_lysate_100ul_E_En1_631_2523.5790.5790.2	high-energy collision-induced dissociation	0	0	0	0	2.5e-08	1e-07
7124 | 408648	103	56	R.GGN[+1038.37512]VTLPC[+57.02146]K.F	N3(NGlycan / 1038.3751)	HexNAc(2)Hex(3)Fuc(1)	2.4e-09	9.7e-09	8.62	578.4	455.3	455.3	2	992.436	992.432	3.18		1983.86	1983.86	Specific	3	>sp|Q9QUP5|HPLN1_MOUSE Hyaluronan and proteoglycan link protein 1 OS=Mus musculus OX=10090 GN=Hapln1 PE=1 SV=1	160	22.699	controllerType=0 controllerNumber=1 scan=5722	C8(Carbamidomethyl / 57.0215)	KS_Brain_lysate_100ul_E_En1_631_2523.5722.5722.2	high-energy collision-induced dissociation	0	0	0	0	7.2e-11	2.9e-10
7125 | 408528	103	56	R.GGN[+1038.37512]VTLPC[+57.02146]K.F	N3(NGlycan / 1038.3751)	HexNAc(2)Hex(3)Fuc(1)	3.7e-09	1.5e-08	8.43	557.7	420.5	420.5	2	992.435	992.432	2.5		1983.86	1983.86	Specific	3	>sp|Q9QUP5|HPLN1_MOUSE Hyaluronan and proteoglycan link protein 1 OS=Mus musculus OX=10090 GN=Hapln1 PE=1 SV=1	160	22.5828	controllerType=0 controllerNumber=1 scan=5691	C8(Carbamidomethyl / 57.0215)	KS_Brain_lysate_100ul_E_En1_631_2523.5691.5691.2	high-energy collision-induced dissociation	0	0	0	0	1.2e-10	4.7e-10
7126 | 408728	103	56	R.GGN[+1038.37512]VTLPC[+57.02146]K.F	N3(NGlycan / 1038.3751)	HexNAc(2)Hex(3)Fuc(1)	1.1e-08	4.6e-08	7.94	527.2	407.9	407.9	2	992.433	992.432	0.29		1983.86	1983.86	Specific	3	>sp|Q9QUP5|HPLN1_MOUSE Hyaluronan and proteoglycan link protein 1 OS=Mus musculus OX=10090 GN=Hapln1 PE=1 SV=1	160	22.8668	controllerType=0 controllerNumber=1 scan=5766	C8(Carbamidomethyl / 57.0215)	KS_Brain_lysate_100ul_E_En1_631_2523.5766.5766.2	high-energy collision-induced dissociation	0	0	0	0	3.4e-10	1.3e-09
7127 | 408448	103	56	R.GGN[+1038.37512]VTLPC[+57.02146]K.F	N3(NGlycan / 1038.3751)	HexNAc(2)Hex(3)Fuc(1)	4.9e-06	2e-05	5.31	492.6	368.6	368.6	2	992.432	992.432	-0.37		1983.86	1983.86	Specific	3	>sp|Q9QUP5|HPLN1_MOUSE Hyaluronan and proteoglycan link protein 1 OS=Mus musculus OX=10090 GN=Hapln1 PE=1 SV=1	160	22.5122	controllerType=0 controllerNumber=1 scan=5671	C8(Carbamidomethyl / 57.0215)	KS_Brain_lysate_100ul_E_En1_631_2523.5671.5671.2	high-energy collision-induced dissociation	0	0	0	0	5.3e-08	2.1e-07
7128 | 408848	103	56	R.GGN[+1038.37512]VTLPC[+57.02146]K.F	N3(NGlycan / 1038.3751)	HexNAc(2)Hex(3)Fuc(1)	2.6e-06	1e-05	5.59	454.9	336	336	2	992.435	992.432	2.27		1983.86	1983.86	Specific	3	>sp|Q9QUP5|HPLN1_MOUSE Hyaluronan and proteoglycan link protein 1 OS=Mus musculus OX=10090 GN=Hapln1 PE=1 SV=1	160	23.0493	controllerType=0 controllerNumber=1 scan=5818	C8(Carbamidomethyl / 57.0215)	KS_Brain_lysate_100ul_E_En1_631_2523.5818.5818.2	high-energy collision-induced dissociation	0	0	0	0	2.8e-08	1.1e-07
7258 | 778308	107	416	K.ATQLFTN[+1216.42286]QTDIPNMEDVYAVK.H	N7(NGlycan / 1216.4229)	HexNAc(2)Hex(5)	1.7e-14	6.6e-14	13.78	708.8	655	375.8	3	1205.53	1205.53	1.3		3614.59	3614.58	Specific	7	>sp|Q9JIA1|LGI1_MOUSE Leucine-rich glioma-inactivated protein 1 OS=Mus musculus OX=10090 GN=Lgi1 PE=1 SV=1	80	61.111	controllerType=0 controllerNumber=1 scan=17495		KS_Brain_lysate_100ul_E_En1_631_2523.17495.17495.3	high-energy collision-induced dissociation	0	0	0	0	1.9e-15	7.6e-15
7387 | 574934	112	197	R.N[+876.32230]YSIFLADINQER.C	N1(NGlycan / 876.3223)	HexNAc(2)Hex(2)Fuc(1)	6.3e-13	2.5e-12	12.2	728	636.2	636.2	2	1230.05	1230.06	-3.08		2459.1	2459.11	Specific	1	>sp|O88531|PPT1_MOUSE Palmitoyl-protein thioesterase 1 OS=Mus musculus OX=10090 GN=Ppt1 PE=1 SV=2	68	56.8639	controllerType=0 controllerNumber=1 scan=16201		KS_Brain_lysate_100ul_E_En1_631_2523.16201.16201.2	high-energy collision-induced dissociation	0	0	0	0	4.9e-14	2e-13
7388 | 575134	112	197	R.N[+876.32230]YSIFLADINQER.C	N1(NGlycan / 876.3223)	HexNAc(2)Hex(2)Fuc(1)	6e-14	2.4e-13	13.22	713	596.4	596.4	2	1230.06	1230.06	3.57		2459.12	2459.11	Specific	1	>sp|O88531|PPT1_MOUSE Palmitoyl-protein thioesterase 1 OS=Mus musculus OX=10090 GN=Ppt1 PE=1 SV=2	68	57.0829	controllerType=0 controllerNumber=1 scan=16265		KS_Brain_lysate_100ul_E_En1_631_2523.16265.16265.2	high-energy collision-induced dissociation	0	0	0	0	5.7e-15	2.3e-14
7414 | 640158	113	328	R.FEN[+1038.37512]QTC[+57.02146]FPLPDSR.F	N3(NGlycan / 1038.3751)	HexNAc(2)Hex(3)Fuc(1)	2.2e-15	8.6e-15	14.67	814.7	701.4	701.4	2	1325.05	1325.05	-0.81		2649.1	2649.1	Specific	3	>sp|Q62059|CSPG2_MOUSE Versican core protein OS=Mus musculus OX=10090 GN=Vcan PE=1 SV=2	101	43.1066	controllerType=0 controllerNumber=1 scan=11961	C6(Carbamidomethyl / 57.0215)	KS_Brain_lysate_100ul_E_En1_631_2523.11961.11961.2	high-energy collision-induced dissociation	0	0	0	0	2.6e-16	1.1e-15
7415 | 640278	113	328	R.FEN[+1038.37512]QTC[+57.02146]FPLPDSR.F	N3(NGlycan / 1038.3751)	HexNAc(2)Hex(3)Fuc(1)	5.9e-16	2.4e-15	15.23	812.5	699.8	699.8	2	1325.06	1325.05	0.29		2649.1	2649.1	Specific	3	>sp|Q62059|CSPG2_MOUSE Versican core protein OS=Mus musculus OX=10090 GN=Vcan PE=1 SV=2	101	43.2286	controllerType=0 controllerNumber=1 scan=12000	C6(Carbamidomethyl / 57.0215)	KS_Brain_lysate_100ul_E_En1_631_2523.12000.12000.2	high-energy collision-induced dissociation	0	0	0	0	6.8e-17	2.7e-16
7723 | 483545	124	457	K.GTEILGN[+1216.42286]STR.V	N7(NGlycan / 1216.4229)	HexNAc(2)Hex(5)	6.3e-07	2.5e-06	6.2	532.8	373.4	373.4	2	1132.49	1132.49	4.39		2263.98	2263.97	Specific	7	>sp|Q61330|CNTN2_MOUSE Contactin-2 OS=Mus musculus OX=10090 GN=Cntn2 PE=1 SV=2	285	20.9048	controllerType=0 controllerNumber=1 scan=5232		KS_Brain_lysate_100ul_E_En1_631_2523.5232.5232.2	high-energy collision-induced dissociation	0	0	0	0	7.3e-09	2.9e-08
7724 | 483465	124	457	K.GTEILGN[+1216.42286]STR.V	N7(NGlycan / 1216.4229)	HexNAc(2)Hex(5)	1.7e-05	6.8e-05	4.77	428.3	292.4	292.4	2	1132.49	1132.49	4.03		2263.97	2263.97	Specific	7	>sp|Q61330|CNTN2_MOUSE Contactin-2 OS=Mus musculus OX=10090 GN=Cntn2 PE=1 SV=2	285	20.7159	controllerType=0 controllerNumber=1 scan=5178		KS_Brain_lysate_100ul_E_En1_631_2523.5178.5178.2	high-energy collision-induced dissociation	0	0	0	0	1.7e-07	6.8e-07
7740 | 746826	124	934	K.WDPVVPLRN[+1216.42286]ESTVTGYK.M	N9(NGlycan / 1216.4229)	HexNAc(2)Hex(5)	3.4e-05	0.00014	4.46	508.4	378	378	3	1059.81	1059.82	-9.16		3177.41	3177.44	Specific	9	>sp|Q61330|CNTN2_MOUSE Contactin-2 OS=Mus musculus OX=10090 GN=Cntn2 PE=1 SV=2	285	45.8244	controllerType=0 controllerNumber=1 scan=12785		KS_Brain_lysate_100ul_E_En1_631_2523.12785.12785.3	high-energy collision-induced dissociation	0	0	0	0	4e-07	1.6e-06
7815 | 708011	127	156	R.AGPN[+1378.47569]GTLFVVDAYK.G	N4(NGlycan / 1378.4757)	HexNAc(2)Hex(6)	2.8e-15	1.1e-14	14.55	774.9	573.2	573.2	2	1415.62	1415.62	2.69		2830.24	2830.23	Specific	4	>sp|Q9D7N9|APMAP_MOUSE Adipocyte plasma membrane-associated protein OS=Mus musculus OX=10090 GN=Apmap PE=1 SV=1	144	48.5394	controllerType=0 controllerNumber=1 scan=13636		KS_Brain_lysate_100ul_E_En1_631_2523.13636.13636.2	high-energy collision-induced dissociation	0	0	0	0	3.2e-16	1.3e-15
7816 | 642718	127	156	R.AGPN[+1216.42286]GTLFVVDAYK.G	N4(NGlycan / 1216.4229)	HexNAc(2)Hex(5)	3.1e-15	1.2e-14	14.51	750.1	562.1	562.1	2	1334.59	1334.59	1.7		2668.18	2668.18	Specific	4	>sp|Q9D7N9|APMAP_MOUSE Adipocyte plasma membrane-associated protein OS=Mus musculus OX=10090 GN=Apmap PE=1 SV=1	144	48.7418	controllerType=0 controllerNumber=1 scan=13698		KS_Brain_lysate_100ul_E_En1_631_2523.13698.13698.2	high-energy collision-induced dissociation	0	0	0	0	4.1e-16	1.7e-15
7817 | 642918	127	156	R.AGPN[+1216.42286]GTLFVVDAYK.G	N4(NGlycan / 1216.4229)	HexNAc(2)Hex(5)	6e-14	2.4e-13	13.22	725.4	519.2	519.2	2	1334.6	1334.59	3.44		2668.18	2668.18	Specific	4	>sp|Q9D7N9|APMAP_MOUSE Adipocyte plasma membrane-associated protein OS=Mus musculus OX=10090 GN=Apmap PE=1 SV=1	144	48.968	controllerType=0 controllerNumber=1 scan=13770		KS_Brain_lysate_100ul_E_En1_631_2523.13770.13770.2	high-energy collision-induced dissociation	0	0	0	0	5.7e-15	2.3e-14
8162 | 630437	138	227	K.AN[+1702.58133]ATIEVK.A	N2(NGlycan / 1702.5813)	HexNAc(2)Hex(8)	1.4e-10	5.8e-10	9.84	593.3	404.8	404.8	2	1274.53	1274.53	3.18		2548.06	2548.05	Specific	2	>sp|P97300|NPTN_MOUSE Neuroplastin OS=Mus musculus OX=10090 GN=Nptn PE=1 SV=3	86	15.6134	controllerType=0 controllerNumber=1 scan=3861		KS_Brain_lysate_100ul_E_En1_631_2523.3861.3861.2	high-energy collision-induced dissociation	0	0	0	0	2.9e-12	1.2e-11
8163 | 630317	138	227	K.AN[+1702.58133]ATIEVK.A	N2(NGlycan / 1702.5813)	HexNAc(2)Hex(8)	1.4e-10	5.8e-10	9.84	590	386.8	386.8	2	1274.53	1274.53	2.32		2548.06	2548.05	Specific	2	>sp|P97300|NPTN_MOUSE Neuroplastin OS=Mus musculus OX=10090 GN=Nptn PE=1 SV=3	86	15.3898	controllerType=0 controllerNumber=1 scan=3808		KS_Brain_lysate_100ul_E_En1_631_2523.3808.3808.2	high-energy collision-induced dissociation	0	0	0	0	2.9e-12	1.1e-11
8164 | 630157	138	227	K.AN[+1702.58133]ATIEVK.A	N2(NGlycan / 1702.5813)	HexNAc(2)Hex(8)	1.4e-10	5.8e-10	9.84	584.5	398.4	398.4	2	1274.53	1274.53	2.41		2548.06	2548.05	Specific	2	>sp|P97300|NPTN_MOUSE Neuroplastin OS=Mus musculus OX=10090 GN=Nptn PE=1 SV=3	86	15.1991	controllerType=0 controllerNumber=1 scan=3761		KS_Brain_lysate_100ul_E_En1_631_2523.3761.3761.2	high-energy collision-induced dissociation	0	0	0	0	2.9e-12	1.1e-11
8165 | 630077	138	227	K.AN[+1702.58133]ATIEVK.A	N2(NGlycan / 1702.5813)	HexNAc(2)Hex(8)	6.4e-07	2.6e-06	6.19	526.6	374.8	374.8	2	1274.53	1274.53	1.17		2548.06	2548.05	Specific	2	>sp|P97300|NPTN_MOUSE Neuroplastin OS=Mus musculus OX=10090 GN=Nptn PE=1 SV=3	86	15.0252	controllerType=0 controllerNumber=1 scan=3719		KS_Brain_lysate_100ul_E_En1_631_2523.3719.3719.2	high-energy collision-induced dissociation	0	0	0	0	7.4e-09	2.9e-08
8166 | 629997	138	227	K.AN[+1702.58133]ATIEVK.A	N2(NGlycan / 1702.5813)	HexNAc(2)Hex(8)	8.6e-07	3.5e-06	6.07	518.9	376.9	376.9	2	1274.53	1274.53	2.51		2548.06	2548.05	Specific	2	>sp|P97300|NPTN_MOUSE Neuroplastin OS=Mus musculus OX=10090 GN=Nptn PE=1 SV=3	86	15.0051	controllerType=0 controllerNumber=1 scan=3714		KS_Brain_lysate_100ul_E_En1_631_2523.3714.3714.2	high-energy collision-induced dissociation	0	0	0	0	9.5e-09	3.8e-08
8167 | 554172	138	227	K.AN[+1540.52851]ATIEVK.A	N2(NGlycan / 1540.5285)	HexNAc(2)Hex(7)	1.6e-11	6.4e-11	10.8	615.7	394.2	394.2	2	1193.51	1193.5	1.28		2386	2386	Specific	2	>sp|P97300|NPTN_MOUSE Neuroplastin OS=Mus musculus OX=10090 GN=Nptn PE=1 SV=3	86	15.9741	controllerType=0 controllerNumber=1 scan=3946		KS_Brain_lysate_100ul_E_En1_631_2523.3946.3946.2	high-energy collision-induced dissociation	0	0	0	0	6.8e-13	2.7e-12
8168 | 554052	138	227	K.AN[+1540.52851]ATIEVK.A	N2(NGlycan / 1540.5285)	HexNAc(2)Hex(7)	1.6e-11	6.4e-11	10.8	609	391.4	391.4	2	1193.51	1193.5	2		2386.01	2386	Specific	2	>sp|P97300|NPTN_MOUSE Neuroplastin OS=Mus musculus OX=10090 GN=Nptn PE=1 SV=3	86	15.7342	controllerType=0 controllerNumber=1 scan=3890		KS_Brain_lysate_100ul_E_En1_631_2523.3890.3890.2	high-energy collision-induced dissociation	0	0	0	0	6.8e-13	2.7e-12
8169 | 553852	138	227	K.AN[+1540.52851]ATIEVK.A	N2(NGlycan / 1540.5285)	HexNAc(2)Hex(7)	3e-10	1.2e-09	9.52	590.4	417.9	417.9	2	1193.51	1193.5	0.67		2386	2386	Specific	2	>sp|P97300|NPTN_MOUSE Neuroplastin OS=Mus musculus OX=10090 GN=Nptn PE=1 SV=3	86	15.5364	controllerType=0 controllerNumber=1 scan=3843		KS_Brain_lysate_100ul_E_En1_631_2523.3843.3843.2	high-energy collision-induced dissociation	0	0	0	0	5.1e-12	2e-11
8170 | 553612	138	227	K.AN[+1540.52851]ATIEVK.A	N2(NGlycan / 1540.5285)	HexNAc(2)Hex(7)	7.4e-09	3e-08	8.13	554.6	392.7	392.7	2	1193.51	1193.5	2.51		2386.01	2386	Specific	2	>sp|P97300|NPTN_MOUSE Neuroplastin OS=Mus musculus OX=10090 GN=Nptn PE=1 SV=3	86	15.3015	controllerType=0 controllerNumber=1 scan=3785		KS_Brain_lysate_100ul_E_En1_631_2523.3785.3785.2	high-energy collision-induced dissociation	0	0	0	0	2.2e-10	8.7e-10
8171 | 481265	138	227	K.AN[+1378.47569]ATIEVK.A	N2(NGlycan / 1378.4757)	HexNAc(2)Hex(6)	1.4e-11	5.8e-11	10.84	627.4	405.4	405.4	2	1112.48	1112.48	2.63		2223.95	2223.95	Specific	2	>sp|P97300|NPTN_MOUSE Neuroplastin OS=Mus musculus OX=10090 GN=Nptn PE=1 SV=3	86	16.0077	controllerType=0 controllerNumber=1 scan=3954		KS_Brain_lysate_100ul_E_En1_631_2523.3954.3954.2	high-energy collision-induced dissociation	0	0	0	0	6e-13	2.4e-12
8172 | 481625	138	227	K.AN[+1378.47569]ATIEVK.A	N2(NGlycan / 1378.4757)	HexNAc(2)Hex(6)	1.6e-10	6.4e-10	9.8	583	389.3	389.3	2	1112.48	1112.48	1.2		2223.95	2223.95	Specific	2	>sp|P97300|NPTN_MOUSE Neuroplastin OS=Mus musculus OX=10090 GN=Nptn PE=1 SV=3	86	16.2307	controllerType=0 controllerNumber=1 scan=4007		KS_Brain_lysate_100ul_E_En1_631_2523.4007.4007.2	high-energy collision-induced dissociation	0	0	0	0	3.3e-12	1.3e-11
8173 | 481065	138	227	K.AN[+1378.47569]ATIEVK.A	N2(NGlycan / 1378.4757)	HexNAc(2)Hex(6)	1.6e-08	6.6e-08	7.79	581.7	373.3	373.3	2	1112.48	1112.48	0.83		2223.95	2223.95	Specific	2	>sp|P97300|NPTN_MOUSE Neuroplastin OS=Mus musculus OX=10090 GN=Nptn PE=1 SV=3	86	15.7623	controllerType=0 controllerNumber=1 scan=3896		KS_Brain_lysate_100ul_E_En1_631_2523.3896.3896.2	high-energy collision-induced dissociation	0	0	0	0	4.6e-10	1.9e-09
8174 | 481385	138	227	K.AN[+1378.47569]ATIEVK.A	N2(NGlycan / 1378.4757)	HexNAc(2)Hex(6)	4.8e-09	1.9e-08	8.32	576.8	387	387	2	1112.48	1112.48	2.41		2223.95	2223.95	Specific	2	>sp|P97300|NPTN_MOUSE Neuroplastin OS=Mus musculus OX=10090 GN=Nptn PE=1 SV=3	86	16.0754	controllerType=0 controllerNumber=1 scan=3970		KS_Brain_lysate_100ul_E_En1_631_2523.3970.3970.2	high-energy collision-induced dissociation	0	0	0	0	1.5e-10	6.1e-10
8175 | 405768	138	227	K.AN[+1216.42286]ATIEVK.A	N2(NGlycan / 1216.4229)	HexNAc(2)Hex(5)	4.8e-09	1.9e-08	8.32	574	400.8	400.8	2	1031.45	1031.45	2.52		2061.9	2061.9	Specific	2	>sp|P97300|NPTN_MOUSE Neuroplastin OS=Mus musculus OX=10090 GN=Nptn PE=1 SV=3	86	16.438	controllerType=0 controllerNumber=1 scan=4059		KS_Brain_lysate_100ul_E_En1_631_2523.4059.4059.2	high-energy collision-induced dissociation	0	0	0	0	1.5e-10	6.1e-10
8176 | 405888	138	227	K.AN[+1216.42286]ATIEVK.A	N2(NGlycan / 1216.4229)	HexNAc(2)Hex(5)	5.3e-09	2.1e-08	8.28	567.3	398	398	2	1031.45	1031.45	1.22		2061.9	2061.9	Specific	2	>sp|P97300|NPTN_MOUSE Neuroplastin OS=Mus musculus OX=10090 GN=Nptn PE=1 SV=3	86	16.6167	controllerType=0 controllerNumber=1 scan=4104		KS_Brain_lysate_100ul_E_En1_631_2523.4104.4104.2	high-energy collision-induced dissociation	0	0	0	0	1.6e-10	6.6e-10
8177 | 405648	138	227	K.AN[+1216.42286]ATIEVK.A	N2(NGlycan / 1216.4229)	HexNAc(2)Hex(5)	2.3e-06	9.2e-06	5.64	528.7	350.4	350.4	2	1031.45	1031.45	0.47		2061.9	2061.9	Specific	2	>sp|P97300|NPTN_MOUSE Neuroplastin OS=Mus musculus OX=10090 GN=Nptn PE=1 SV=3	86	16.2506	controllerType=0 controllerNumber=1 scan=4012		KS_Brain_lysate_100ul_E_En1_631_2523.4012.4012.2	high-energy collision-induced dissociation	0	0	0	0	2.4e-08	9.5e-08
8259 | 788890	142	295	K.TQVFGPVDPTVN[+876.32230]TTYAFFNTFFK.E	N12(NGlycan / 876.3223)	HexNAc(2)Hex(2)Fuc(1)	4.9e-09	2e-08	8.31	474.5	456.6	456.6	3	1173.22	1173.21	4.24		3517.63	3517.62	Specific	12	>sp|P20060|HEXB_MOUSE Beta-hexosaminidase subunit beta OS=Mus musculus OX=10090 GN=Hexb PE=1 SV=2	190	85.2329	controllerType=0 controllerNumber=1 scan=24118		KS_Brain_lysate_100ul_E_En1_631_2523.24118.24118.2	high-energy collision-induced dissociation	0	0	0	0	1.5e-10	6.2e-10
8276 | 637918	143	54	R.ISPGKN[+1038.37512]ATGMEVGWYR.S	N6(NGlycan / 1038.3751)	HexNAc(2)Hex(3)Fuc(1)	9.7e-14	3.9e-13	13.01	747.6	478.4	478.4	3	935.423	935.42	3.35		2804.25	2804.24	Specific	6	>sp|Q61885|MOG_MOUSE Myelin-oligodendrocyte glycoprotein OS=Mus musculus OX=10090 GN=Mog PE=1 SV=1	24	38.5594	controllerType=0 controllerNumber=1 scan=10550		KS_Brain_lysate_100ul_E_En1_631_2523.10550.10550.3	high-energy collision-induced dissociation	0	0	0	0	7.6e-15	3.1e-14
8277 | 638198	143	54	R.ISPGKN[+1038.37512]ATGMEVGWYR.S	N6(NGlycan / 1038.3751)	HexNAc(2)Hex(3)Fuc(1)	2.5e-06	1e-05	5.6	488.5	336.5	336.5	3	935.421	935.42	1.91		2804.25	2804.24	Specific	6	>sp|Q61885|MOG_MOUSE Myelin-oligodendrocyte glycoprotein OS=Mus musculus OX=10090 GN=Mog PE=1 SV=1	24	38.7964	controllerType=0 controllerNumber=1 scan=10628		KS_Brain_lysate_100ul_E_En1_631_2523.10628.10628.3	high-energy collision-induced dissociation	0	0	0	0	2.7e-08	1.1e-07
8283 | 565052	143	59	K.N[+1038.37512]ATGMEVGWYR.S	N1(NGlycan / 1038.3751)	HexNAc(2)Hex(3)Fuc(1)	1.3e-09	5.1e-09	8.89	575.2	452	452	2	1161.48	1161.48	1.55		2321.96	2321.96	Specific	1	>sp|Q61885|MOG_MOUSE Myelin-oligodendrocyte glycoprotein OS=Mus musculus OX=10090 GN=Mog PE=1 SV=1	24	41.0979	controllerType=0 controllerNumber=1 scan=11354		KS_Brain_lysate_100ul_E_En1_631_2523.11354.11354.2	high-energy collision-induced dissociation	0	0	0	0	3.2e-11	1.3e-10
8284 | 565172	143	59	K.N[+1038.37512]ATGMEVGWYR.S	N1(NGlycan / 1038.3751)	HexNAc(2)Hex(3)Fuc(1)	1e-05	4.2e-05	4.98	395.7	241.4	241.4	2	1161.49	1161.48	2.85		2321.97	2321.96	Specific	1	>sp|Q61885|MOG_MOUSE Myelin-oligodendrocyte glycoprotein OS=Mus musculus OX=10090 GN=Mog PE=1 SV=1	24	41.3697	controllerType=0 controllerNumber=1 scan=11434		KS_Brain_lysate_100ul_E_En1_631_2523.11434.11434.2	high-energy collision-induced dissociation	0	0	0	0	1.1e-07	4.4e-07
8347 | 630757	145	2498	R.VETGEN[+1216.42286]C[+57.02146]TSPAPK.E	N6(NGlycan / 1216.4229)	HexNAc(2)Hex(5)	2.8e-12	1.1e-11	11.55	644.2	488.6	488.6	2	1303.53	1303.53	3		2606.06	2606.05	Specific	6	>sp|P11881|ITPR1_MOUSE Inositol 1,4,5-trisphosphate receptor type 1 OS=Mus musculus OX=10090 GN=Itpr1 PE=1 SV=2	628	16.3604	controllerType=0 controllerNumber=1 scan=4039	C7(Carbamidomethyl / 57.0215)	KS_Brain_lysate_100ul_E_En1_631_2523.4039.4039.2	high-energy collision-induced dissociation	0	0	0	0	1.5e-13	5.8e-13
8348 | 630677	145	2498	R.VETGEN[+1216.42286]C[+57.02146]TSPAPK.E	N6(NGlycan / 1216.4229)	HexNAc(2)Hex(5)	3.1e-12	1.2e-11	11.51	623.3	471.6	471.6	2	1303.53	1303.53	1.4		2606.06	2606.05	Specific	6	>sp|P11881|ITPR1_MOUSE Inositol 1,4,5-trisphosphate receptor type 1 OS=Mus musculus OX=10090 GN=Itpr1 PE=1 SV=2	628	16.2024	controllerType=0 controllerNumber=1 scan=4000	C7(Carbamidomethyl / 57.0215)	KS_Brain_lysate_100ul_E_En1_631_2523.4000.4000.2	high-energy collision-induced dissociation	0	0	0	0	1.9e-13	7.5e-13
8359 | 484785	146	194	R.LLN[+1378.47569]QTLR.E	N3(NGlycan / 1378.4757)	HexNAc(2)Hex(6)	1.1e-05	4.5e-05	4.95	420.7	346.8	346.8	2	1118.5	1118.5	0.97		2236	2236	Specific	3	>sp|Q9CQF9|PCYOX_MOUSE Prenylcysteine oxidase OS=Mus musculus OX=10090 GN=Pcyox1 PE=1 SV=1	258	24.0211	controllerType=0 controllerNumber=1 scan=6089		KS_Brain_lysate_100ul_E_En1_631_2523.6089.6089.2	high-energy collision-induced dissociation	0	0	0	0	1.2e-07	4.7e-07
8361 | 485105	146	194	R.LLN[+1216.42286]QTLR.E	N3(NGlycan / 1216.4229)	HexNAc(2)Hex(5)	3.6e-06	1.4e-05	5.45	444.2	346.5	346.5	2	1037.48	1037.48	2.5		2073.95	2073.94	Specific	3	>sp|Q9CQF9|PCYOX_MOUSE Prenylcysteine oxidase OS=Mus musculus OX=10090 GN=Pcyox1 PE=1 SV=1	258	24.5007	controllerType=0 controllerNumber=1 scan=6219		KS_Brain_lysate_100ul_E_En1_631_2523.6219.6219.2	high-energy collision-induced dissociation	0	0	0	0	3.8e-08	1.5e-07
8362 | 484945	146	194	R.LLN[+1216.42286]QTLR.E	N3(NGlycan / 1216.4229)	HexNAc(2)Hex(5)	5.9e-06	2.4e-05	5.23	423.6	345.2	345.2	2	1037.48	1037.48	1.91		2073.95	2073.94	Specific	3	>sp|Q9CQF9|PCYOX_MOUSE Prenylcysteine oxidase OS=Mus musculus OX=10090 GN=Pcyox1 PE=1 SV=1	258	24.325	controllerType=0 controllerNumber=1 scan=6171		KS_Brain_lysate_100ul_E_En1_631_2523.6171.6171.2	high-energy collision-induced dissociation	0	0	0	0	6.1e-08	2.5e-07
8363 | 485225	146	194	R.LLN[+1216.42286]QTLR.E	N3(NGlycan / 1216.4229)	HexNAc(2)Hex(5)	2.6e-05	0.00011	4.58	378.8	304.1	304.1	2	1037.48	1037.48	1.91		2073.95	2073.94	Specific	3	>sp|Q9CQF9|PCYOX_MOUSE Prenylcysteine oxidase OS=Mus musculus OX=10090 GN=Pcyox1 PE=1 SV=1	258	24.6965	controllerType=0 controllerNumber=1 scan=6272		KS_Brain_lysate_100ul_E_En1_631_2523.6272.6272.2	high-energy collision-induced dissociation	0	0	0	0	3e-07	1.2e-06
8372 | 635678	146	350	K.GELN[+1378.47569]STLFSSRPK.D	N4(NGlycan / 1378.4757)	HexNAc(2)Hex(6)	2.2e-12	8.6e-12	11.67	671.9	380.8	380.8	3	938.748	938.748	-0.25		2814.23	2814.23	Specific	4	>sp|Q9CQF9|PCYOX_MOUSE Prenylcysteine oxidase OS=Mus musculus OX=10090 GN=Pcyox1 PE=1 SV=1	258	33.2569	controllerType=0 controllerNumber=1 scan=8863		KS_Brain_lysate_100ul_E_En1_631_2523.8863.8863.3	high-energy collision-induced dissociation	0	0	0	0	1.3e-13	5.1e-13
8373 | 635558	146	350	K.GELN[+1378.47569]STLFSSRPK.D	N4(NGlycan / 1378.4757)	HexNAc(2)Hex(6)	7e-07	2.8e-06	6.15	552.7	265.3	265.3	3	938.749	938.748	1.44		2814.23	2814.23	Specific	4	>sp|Q9CQF9|PCYOX_MOUSE Prenylcysteine oxidase OS=Mus musculus OX=10090 GN=Pcyox1 PE=1 SV=1	258	33.1834	controllerType=0 controllerNumber=1 scan=8841		KS_Brain_lysate_100ul_E_En1_631_2523.8841.8841.3	high-energy collision-induced dissociation	0	0	0	0	8.2e-09	3.3e-08
8413 | 752426	148	822	R.LSALDN[+0.98402]LLN[+1378.47569]HSSIFLK.G	N6(Deamidated / 0.984); N9(NGlycan / 1378.4757)	HexNAc(2)Hex(6)	4e-05	0.00016	4.39	344.2	247.8	247.8	3	1055.49	1055.49	6.39		3164.47	3164.45	Specific	9	>sp|Q9JKR6|HYOU1_MOUSE Hypoxia up-regulated protein 1 OS=Mus musculus OX=10090 GN=Hyou1 PE=1 SV=1	565	66.7931	controllerType=0 controllerNumber=1 scan=19227		KS_Brain_lysate_100ul_E_En1_631_2523.19227.19227.3	high-energy collision-induced dissociation	0	0	0	0	4.6e-07	1.9e-06
8414 | 715131	148	822	R.LSALDNLLN[+1216.42286]HSSIFLK.G	N9(NGlycan / 1216.4229)	HexNAc(2)Hex(5)	3e-16	1.2e-15	15.52	848.6	627.8	627.8	3	1001.15	1001.14	3.96		3001.43	3001.41	Specific	9	>sp|Q9JKR6|HYOU1_MOUSE Hypoxia up-regulated protein 1 OS=Mus musculus OX=10090 GN=Hyou1 PE=1 SV=1	565	67.1336	controllerType=0 controllerNumber=1 scan=19325		KS_Brain_lysate_100ul_E_En1_631_2523.19325.19325.3	high-energy collision-induced dissociation	0	0	0	0	4.2e-17	1.7e-16
8415 | 715091	148	822	R.LSALDNLLN[+1216.42286]HSSIFLK.G	N9(NGlycan / 1216.4229)	HexNAc(2)Hex(5)	3e-16	1.2e-15	15.52	822.4	644.5	644.5	3	1001.15	1001.14	4.05		3001.43	3001.41	Specific	9	>sp|Q9JKR6|HYOU1_MOUSE Hypoxia up-regulated protein 1 OS=Mus musculus OX=10090 GN=Hyou1 PE=1 SV=1	565	67.0822	controllerType=0 controllerNumber=1 scan=19311		KS_Brain_lysate_100ul_E_En1_631_2523.19311.19311.3	high-energy collision-induced dissociation	0	0	0	0	4.2e-17	1.7e-16
8419 | 566292	148	860	K.VIN[+1378.47569]DTWAWK.N	N3(NGlycan / 1378.4757)	HexNAc(2)Hex(6)	3.8e-13	1.5e-12	12.42	736.3	514.5	514.5	2	1256.04	1256.03	7.03		2511.07	2511.05	Specific	3	>sp|Q9JKR6|HYOU1_MOUSE Hypoxia up-regulated protein 1 OS=Mus musculus OX=10090 GN=Hyou1 PE=1 SV=1	565	43.2811	controllerType=0 controllerNumber=1 scan=12014		KS_Brain_lysate_100ul_E_En1_631_2523.12014.12014.2	high-energy collision-induced dissociation	0	0	0	0	3.4e-14	1.4e-13
8675 | 743266	161	183	K.DGKPLLN[+2018.70838]DSR.M	N7(NGlycan / 2018.7084)	HexNAc(3)Hex(6)Fuc(1)NeuAc(1)	6.5e-05	0.00026	4.18	445.6	169.1	169.1	3	1045.11	1045.1	3.63		3133.3	3133.29	Specific	7	>sp|Q640R3|HECAM_MOUSE Hepatocyte cell adhesion molecule OS=Mus musculus OX=10090 GN=Hepacam PE=1 SV=2	91	21.516	controllerType=0 controllerNumber=1 scan=5404		KS_Brain_lysate_100ul_E_En1_631_2523.5404.5404.3	high-energy collision-induced dissociation	0	0	0	0	7.7e-07	3.1e-06
8687 | 554532	161	183	K.DGKPLLN[+1216.42286]DSR.M	N7(NGlycan / 1216.4229)	HexNAc(2)Hex(5)	5.9e-05	0.00024	4.23	410.5	173.3	173.3	3	777.675	777.674	1.59		2331.01	2331.01	Specific	7	>sp|Q640R3|HECAM_MOUSE Hepatocyte cell adhesion molecule OS=Mus musculus OX=10090 GN=Hepacam PE=1 SV=2	91	16.9148	controllerType=0 controllerNumber=1 scan=4181		KS_Brain_lysate_100ul_E_En1_631_2523.4181.4181.3	high-energy collision-induced dissociation	0	0	0	0	7e-07	2.8e-06
8716 | 634518	162	254	R.SVLEN[+1216.42286]TTSYEEAK.N	N5(NGlycan / 1216.4229)	HexNAc(2)Hex(5)	6e-15	2.4e-14	14.22	786.5	651.3	651.3	2	1344.07	1344.06	3.94		2687.13	2687.12	Specific	5	>sp|Q9WV54|ASAH1_MOUSE Acid ceramidase OS=Mus musculus OX=10090 GN=Asah1 PE=1 SV=1	184	29.517	controllerType=0 controllerNumber=1 scan=7683		KS_Brain_lysate_100ul_E_En1_631_2523.7683.7683.2	high-energy collision-induced dissociation	0	0	0	0	6.6e-16	2.6e-15
8717 | 634598	162	254	R.SVLEN[+1216.42286]TTSYEEAK.N	N5(NGlycan / 1216.4229)	HexNAc(2)Hex(5)	3.1e-12	1.2e-11	11.51	630.1	525.1	525.1	2	1344.06	1344.06	1.18		2687.12	2687.12	Specific	5	>sp|Q9WV54|ASAH1_MOUSE Acid ceramidase OS=Mus musculus OX=10090 GN=Asah1 PE=1 SV=1	184	29.7437	controllerType=0 controllerNumber=1 scan=7753		KS_Brain_lysate_100ul_E_En1_631_2523.7753.7753.2	high-energy collision-induced dissociation	0	0	0	0	1.9e-13	7.6e-13
8905 | 557292	173	1508	K.WTGHN[+1216.42286]VTVVQR.T	N5(NGlycan / 1216.4229)	HexNAc(2)Hex(5)	7.5e-13	3e-12	12.12	657.4	442.2	442.2	3	838.376	838.373	3.41		2513.11	2513.1	Specific	5	>sp|Q91ZX7|LRP1_MOUSE Prolow-density lipoprotein receptor-related protein 1 OS=Mus musculus OX=10090 GN=Lrp1 PE=1 SV=1	601	23.0926	controllerType=0 controllerNumber=1 scan=5831		KS_Brain_lysate_100ul_E_En1_631_2523.5831.5831.3	high-energy collision-induced dissociation	0	0	0	0	5.6e-14	2.3e-13
8906 | 557252	173	1508	K.WTGHN[+1216.42286]VTVVQR.T	N5(NGlycan / 1216.4229)	HexNAc(2)Hex(5)	3.8e-12	1.5e-11	11.42	630.2	388.3	388.3	3	838.374	838.373	1.95		2513.11	2513.1	Specific	5	>sp|Q91ZX7|LRP1_MOUSE Prolow-density lipoprotein receptor-related protein 1 OS=Mus musculus OX=10090 GN=Lrp1 PE=1 SV=1	601	23.0774	controllerType=0 controllerNumber=1 scan=5827		KS_Brain_lysate_100ul_E_En1_631_2523.5827.5827.3	high-energy collision-induced dissociation	0	0	0	0	2.6e-13	1.1e-12
9040 | 627157	179	239	K.HMN[+1216.42286]ETSHTQGSLR.I	N3(NGlycan / 1216.4229)	HexNAc(2)Hex(5)	6.9e-12	2.8e-11	11.16	713.8	319.8	319.8	4	679.284	679.283	1.78		2714.11	2714.11	Specific	3	>sp|P15209|NTRK2_MOUSE BDNF/NT-3 growth factors receptor OS=Mus musculus OX=10090 GN=Ntrk2 PE=1 SV=1	192	12.416	controllerType=0 controllerNumber=1 scan=3051		KS_Brain_lysate_100ul_E_En1_631_2523.3051.3051.4	high-energy collision-induced dissociation	0	0	0	0	3.7e-13	1.5e-12
9041 | 627357	179	239	K.HMN[+1216.42286]ETSHTQGSLR.I	N3(NGlycan / 1216.4229)	HexNAc(2)Hex(5)	2.3e-12	9.3e-12	11.64	691.7	454.4	454.4	3	905.376	905.375	2.12		2714.11	2714.11	Specific	3	>sp|P15209|NTRK2_MOUSE BDNF/NT-3 growth factors receptor OS=Mus musculus OX=10090 GN=Ntrk2 PE=1 SV=1	192	12.5826	controllerType=0 controllerNumber=1 scan=3096		KS_Brain_lysate_100ul_E_En1_631_2523.3096.3096.3	high-energy collision-induced dissociation	0	0	0	0	1.3e-13	5.3e-13
9042 | 627117	179	239	K.HMN[+1216.42286]ETSHTQGSLR.I	N3(NGlycan / 1216.4229)	HexNAc(2)Hex(5)	2.3e-12	9.3e-12	11.64	689	451.5	451.5	3	905.376	905.375	1.52		2714.11	2714.11	Specific	3	>sp|P15209|NTRK2_MOUSE BDNF/NT-3 growth factors receptor OS=Mus musculus OX=10090 GN=Ntrk2 PE=1 SV=1	192	12.4098	controllerType=0 controllerNumber=1 scan=3049		KS_Brain_lysate_100ul_E_En1_631_2523.3049.3049.3	high-energy collision-induced dissociation	0	0	0	0	1.3e-13	5.3e-13
9043 | 627397	179	239	K.HMN[+1216.42286]ETSHTQGSLR.I	N3(NGlycan / 1216.4229)	HexNAc(2)Hex(5)	1.2e-09	5e-09	8.9	640.4	267.7	267.7	4	679.284	679.283	2.41		2714.12	2714.11	Specific	3	>sp|P15209|NTRK2_MOUSE BDNF/NT-3 growth factors receptor OS=Mus musculus OX=10090 GN=Ntrk2 PE=1 SV=1	192	12.5888	controllerType=0 controllerNumber=1 scan=3098		KS_Brain_lysate_100ul_E_En1_631_2523.3098.3098.4	high-energy collision-induced dissociation	0	0	0	0	3.1e-11	1.2e-10
9044 | 626997	179	239	K.HMN[+1216.42286]ETSHTQGSLR.I	N3(NGlycan / 1216.4229)	HexNAc(2)Hex(5)	1.4e-08	5.8e-08	7.84	593.8	246.2	246.2	4	679.285	679.283	2.68		2714.12	2714.11	Specific	3	>sp|P15209|NTRK2_MOUSE BDNF/NT-3 growth factors receptor OS=Mus musculus OX=10090 GN=Ntrk2 PE=1 SV=1	192	12.241	controllerType=0 controllerNumber=1 scan=3003		KS_Brain_lysate_100ul_E_En1_631_2523.3003.3003.4	high-energy collision-induced dissociation	0	0	0	0	4.1e-10	1.6e-09
9045 | 627637	179	239	K.HMN[+1216.42286]ETSHTQGSLR.I	N3(NGlycan / 1216.4229)	HexNAc(2)Hex(5)	1.7e-05	6.7e-05	4.78	497.8	278.1	278.1	3	905.376	905.375	2.12		2714.11	2714.11	Specific	3	>sp|P15209|NTRK2_MOUSE BDNF/NT-3 growth factors receptor OS=Mus musculus OX=10090 GN=Ntrk2 PE=1 SV=1	192	12.7593	controllerType=0 controllerNumber=1 scan=3145		KS_Brain_lysate_100ul_E_En1_631_2523.3145.3145.3	high-energy collision-induced dissociation	0	0	0	0	1.6e-07	6.6e-07
9046 | 627317	179	239	K.HMN[+1054.37004]ETSHTQGSLR.I	N3(NGlycan / 1054.37)	HexNAc(2)Hex(4)	1.7e-06	6.9e-06	5.77	560.8	301.4	301.4	3	851.358	851.357	1.29		2552.06	2552.06	Specific	3	>sp|P15209|NTRK2_MOUSE BDNF/NT-3 growth factors receptor OS=Mus musculus OX=10090 GN=Ntrk2 PE=1 SV=1	192	12.5654	controllerType=0 controllerNumber=1 scan=3091		KS_Brain_lysate_100ul_E_En1_631_2523.3091.3091.3	high-energy collision-induced dissociation	0	0	0	0	1.7e-08	6.9e-08
9047 | 627237	179	239	K.HMN[+1054.37004]ETSHTQGSLR.I	N3(NGlycan / 1054.37)	HexNAc(2)Hex(4)	1e-05	4.2e-05	4.98	490.5	148.6	148.6	4	638.771	638.769	2.31		2552.06	2552.06	Specific	3	>sp|P15209|NTRK2_MOUSE BDNF/NT-3 growth factors receptor OS=Mus musculus OX=10090 GN=Ntrk2 PE=1 SV=1	192	12.4301	controllerType=0 controllerNumber=1 scan=3054		KS_Brain_lysate_100ul_E_En1_631_2523.3054.3054.4	high-energy collision-induced dissociation	0	0	0	0	1.1e-07	4.4e-07
9061 | 561972	180	818	R.VDVMN[+1216.42286]STLVK.V	N5(NGlycan / 1216.4229)	HexNAc(2)Hex(5)	1.7e-08	6.7e-08	7.78	469.4	380.2	317.6	2	1161.51	1161.51	1.68		2322.02	2322.01	Specific	5	>sp|P70232|NCHL1_MOUSE Neural cell adhesion molecule L1-like protein OS=Mus musculus OX=10090 GN=Chl1 PE=1 SV=2	394	35.2524	controllerType=0 controllerNumber=1 scan=9493		KS_Brain_lysate_100ul_E_En1_631_2523.9493.9493.2	high-energy collision-induced dissociation	0	0	0	0	4.7e-10	1.9e-09
9189 | 411528	187	691	K.SN[+1216.42286]ISILR.V	N2(NGlycan / 1216.4229)	HexNAc(2)Hex(5)	5e-05	0.0002	4.3	425.3	269.3	269.3	2	1009.95	1009.95	0.61		2018.9	2018.9	Specific	2	>sp|P15116|CADH2_MOUSE Cadherin-2 OS=Mus musculus OX=10090 GN=Cdh2 PE=1 SV=2	247	27.6284	controllerType=0 controllerNumber=1 scan=7117		KS_Brain_lysate_100ul_E_En1_631_2523.7117.7117.2	high-energy collision-induced dissociation	0	0	0	0	5.7e-07	2.3e-06
9414 | 902378	199	333	R.VLN[+1866.68753]VSGNQLTTLEESAFHSVGNLETLILDSNPLAC[+57.02146]DC[+57.02146]R.L	N3(NGlycan / 1866.6875)	HexNAc(6)Hex(4)	8.2e-09	3.3e-08	8.08	544.8	544.8	544.8	4	1514.18	1514.19	-2.93		6053.71	6053.73	Specific	3	>sp|Q9D1T0|LIGO1_MOUSE Leucine-rich repeat and immunoglobulin-like domain-containing nogo receptor-interacting protein 1 OS=Mus musculus OX=10090 GN=Lingo1 PE=1 SV=1	435	96.2532	controllerType=0 controllerNumber=1 scan=26634	C35(Carbamidomethyl / 57.0215); C37(Carbamidomethyl / 57.0215)	KS_Brain_lysate_100ul_E_En1_631_2523.26634.26634.4	high-energy collision-induced dissociation	0	0	0	0	2.5e-10	1e-09
9445 | 700931	201	205	R.N[+1216.42286]SSHLVC[+57.02146]SAC[+57.02146]FGPC[+57.02146]AR.C	N1(NGlycan / 1216.4229)	HexNAc(2)Hex(5)	1.4e-15	5.6e-15	14.86	790.8	648.3	648.3	3	1013.74	1013.74	2.5		3039.21	3039.2	Specific	1	>sp|Q91XD7|CREL1_MOUSE Protein disulfide isomerase Creld1 OS=Mus musculus OX=10090 GN=Creld1 PE=1 SV=1	366	30.8196	controllerType=0 controllerNumber=1 scan=8067	C7(Carbamidomethyl / 57.0215); C10(Carbamidomethyl / 57.0215); C14(Carbamidomethyl / 57.0215)	KS_Brain_lysate_100ul_E_En1_631_2523.8067.8067.3	high-energy collision-induced dissociation	0	0	0	0	1.5e-16	5.9e-16
9446 | 700851	201	205	R.N[+1216.42286]SSHLVC[+57.02146]SAC[+57.02146]FGPC[+57.02146]AR.C	N1(NGlycan / 1216.4229)	HexNAc(2)Hex(5)	1.5e-14	6.2e-14	13.81	711.6	551.5	551.5	3	1013.74	1013.74	2.25		3039.21	3039.2	Specific	1	>sp|Q91XD7|CREL1_MOUSE Protein disulfide isomerase Creld1 OS=Mus musculus OX=10090 GN=Creld1 PE=1 SV=1	366	30.7871	controllerType=0 controllerNumber=1 scan=8058	C7(Carbamidomethyl / 57.0215); C10(Carbamidomethyl / 57.0215); C14(Carbamidomethyl / 57.0215)	KS_Brain_lysate_100ul_E_En1_631_2523.8058.8058.3	high-energy collision-induced dissociation	0	0	0	0	1.6e-15	6.2e-15
9447 | 700971	201	205	R.N[+1216.42286]SSHLVC[+57.02146]SAC[+57.02146]FGPC[+57.02146]AR.C	N1(NGlycan / 1216.4229)	HexNAc(2)Hex(5)	3e-14	1.2e-13	13.52	706.1	616.7	616.7	3	1013.74	1013.74	3.73		3039.21	3039.2	Specific	1	>sp|Q91XD7|CREL1_MOUSE Protein disulfide isomerase Creld1 OS=Mus musculus OX=10090 GN=Creld1 PE=1 SV=1	366	31.0752	controllerType=0 controllerNumber=1 scan=8148	C7(Carbamidomethyl / 57.0215); C10(Carbamidomethyl / 57.0215); C14(Carbamidomethyl / 57.0215)	KS_Brain_lysate_100ul_E_En1_631_2523.8148.8148.3	high-energy collision-induced dissociation	0	0	0	0	3e-15	1.2e-14
9508 | 851498	206	169	K.GGC[+57.02146]DQGLVPIPLLAN[+1216.42286]LTVEAQPPWLPGLEAR.Y	N15(NGlycan / 1216.4229)	HexNAc(2)Hex(5)	7.7e-18	3.1e-17	17.11	899.9	869	869	3	1500.06	1500.06	1.09		4498.16	4498.16	Specific	15	>sp|P50428|ARSA_MOUSE Arylsulfatase A OS=Mus musculus OX=10090 GN=Arsa PE=1 SV=2	587	89.6984	controllerType=0 controllerNumber=1 scan=25146	C3(Carbamidomethyl / 57.0215)	KS_Brain_lysate_100ul_E_En1_631_2523.25146.25146.3	high-energy collision-induced dissociation	0	0	0	0	1.1e-18	4.6e-18
9693 | 487225	216	182	R.N[+1038.37512]YTVVMSTR.F	N1(NGlycan / 1038.3751)	HexNAc(2)Hex(3)Fuc(1)	1.1e-05	4.5e-05	4.95	459.5	283.5	283.5	2	1054.96	1054.96	0.25		2108.91	2108.91	Specific	1	>sp|Q99M71|EPDR1_MOUSE Mammalian ependymin-related protein 1 OS=Mus musculus OX=10090 GN=Epdr1 PE=1 SV=1	167	29.5981	controllerType=0 controllerNumber=1 scan=7708		KS_Brain_lysate_100ul_E_En1_631_2523.7708.7708.2	high-energy collision-induced dissociation	0	0	0	0	1.1e-07	4.6e-07
9695 | 408168	216	182	R.N[+876.32230]YTVVM[+15.99492]STR.F	N1(NGlycan / 876.3223); M6(Oxidation / 15.9949)	HexNAc(2)Hex(2)Fuc(1)	2.8e-05	0.00011	4.56	374.9	251.4	163.1	2	981.93	981.927	3.08		1962.85	1962.85	Specific	1	>sp|Q99M71|EPDR1_MOUSE Mammalian ependymin-related protein 1 OS=Mus musculus OX=10090 GN=Epdr1 PE=1 SV=1	167	22.0589	controllerType=0 controllerNumber=1 scan=5545		KS_Brain_lysate_100ul_E_En1_631_2523.5545.5545.2	high-energy collision-induced dissociation	0	0	0	0	3.1e-07	1.2e-06
9696 | 412208	216	182	R.N[+876.32230]YTVVMSTR.F	N1(NGlycan / 876.3223)	HexNAc(2)Hex(2)Fuc(1)	5.3e-06	2.1e-05	5.28	443.1	290.2	290.2	2	973.932	973.93	2.33		1946.86	1946.85	Specific	1	>sp|Q99M71|EPDR1_MOUSE Mammalian ependymin-related protein 1 OS=Mus musculus OX=10090 GN=Epdr1 PE=1 SV=1	167	29.7391	controllerType=0 controllerNumber=1 scan=7752		KS_Brain_lysate_100ul_E_En1_631_2523.7752.7752.2	high-energy collision-induced dissociation	0	0	0	0	5.5e-08	2.2e-07
9760 | 825449	221	138	R.GN[+2060.75533]GTLITFHSAFQC[+57.02146]C[+57.02146]GK.E	N2(NGlycan / 2060.7553)	HexNAc(4)Hex(5)Fuc(3)	5.1e-10	2e-09	9.29	571.4	435.3	435.3	3	1320.22	1320.21	2.05		3958.63	3958.62	Specific	2	>sp|Q922J6|TSN2_MOUSE Tetraspanin-2 OS=Mus musculus OX=10090 GN=Tspan2 PE=1 SV=1	118	46.228	controllerType=0 controllerNumber=1 scan=12912	C14(Carbamidomethyl / 57.0215); C15(Carbamidomethyl / 57.0215)	KS_Brain_lysate_100ul_E_En1_631_2523.12912.12912.3	high-energy collision-induced dissociation	0	0	0	0	9.4e-12	3.7e-11
9761 | 704811	221	138	R.GN[+1038.37512]GTLITFHSAFQC[+57.02146]C[+57.02146]GK.E	N2(NGlycan / 1038.3751)	HexNAc(2)Hex(3)Fuc(1)	1.4e-21	5.6e-21	20.86	1053.1	864.6	864.6	3	979.422	979.419	2.74		2936.25	2936.24	Specific	2	>sp|Q922J6|TSN2_MOUSE Tetraspanin-2 OS=Mus musculus OX=10090 GN=Tspan2 PE=1 SV=1	118	42.269	controllerType=0 controllerNumber=1 scan=11697	C14(Carbamidomethyl / 57.0215); C15(Carbamidomethyl / 57.0215)	KS_Brain_lysate_100ul_E_En1_631_2523.11697.11697.3	high-energy collision-induced dissociation	0	0	0	0	2.6e-22	1e-21
9762 | 704971	221	138	R.GN[+1038.37512]GTLITFHSAFQC[+57.02146]C[+57.02146]GK.E	N2(NGlycan / 1038.3751)	HexNAc(2)Hex(3)Fuc(1)	1.5e-20	6.2e-20	19.81	1014.6	858.1	858.1	3	979.421	979.419	1.74		2936.25	2936.24	Specific	2	>sp|Q922J6|TSN2_MOUSE Tetraspanin-2 OS=Mus musculus OX=10090 GN=Tspan2 PE=1 SV=1	118	42.4774	controllerType=0 controllerNumber=1 scan=11757	C14(Carbamidomethyl / 57.0215); C15(Carbamidomethyl / 57.0215)	KS_Brain_lysate_100ul_E_En1_631_2523.11757.11757.3	high-energy collision-induced dissociation	0	0	0	0	2.6e-21	1e-20
10045 | 482105	241	208	R.YN[+1540.52851]LTAK.D	N2(NGlycan / 1540.5285)	HexNAc(2)Hex(7)	7.8e-06	3.1e-05	5.11	486.9	330.8	330.8	2	1125.46	1125.46	2.48		2249.92	2249.92	Specific	2	>sp|O89023|TPP1_MOUSE Tripeptidyl-peptidase 1 OS=Mus musculus OX=10090 GN=Tpp1 PE=1 SV=2	212	17.0341	controllerType=0 controllerNumber=1 scan=4212		KS_Brain_lysate_100ul_E_En1_631_2523.4212.4212.2	high-energy collision-induced dissociation	0	0	0	0	8e-08	3.2e-07
10046 | 482025	241	208	R.YN[+1540.52851]LTAK.D	N2(NGlycan / 1540.5285)	HexNAc(2)Hex(7)	2.5e-05	0.0001	4.6	445.8	334.6	334.6	2	1125.46	1125.46	0.96		2249.92	2249.92	Specific	2	>sp|O89023|TPP1_MOUSE Tripeptidyl-peptidase 1 OS=Mus musculus OX=10090 GN=Tpp1 PE=1 SV=2	212	16.8347	controllerType=0 controllerNumber=1 scan=4160		KS_Brain_lysate_100ul_E_En1_631_2523.4160.4160.2	high-energy collision-induced dissociation	0	0	0	0	2.8e-07	1.1e-06
10047 | 482305	241	208	R.YN[+1378.47569]LTAK.D	N2(NGlycan / 1378.4757)	HexNAc(2)Hex(6)	8.3e-06	3.3e-05	5.08	456.4	343.4	343.4	2	1044.44	1044.44	2.83		2087.87	2087.86	Specific	2	>sp|O89023|TPP1_MOUSE Tripeptidyl-peptidase 1 OS=Mus musculus OX=10090 GN=Tpp1 PE=1 SV=2	212	17.3962	controllerType=0 controllerNumber=1 scan=4301		KS_Brain_lysate_100ul_E_En1_631_2523.4301.4301.2	high-energy collision-induced dissociation	0	0	0	0	8.6e-08	3.4e-07
10058 | 701331	241	431	K.SSSHLPPSSYFN[+1216.42286]ASGR.A	N12(NGlycan / 1216.4229)	HexNAc(2)Hex(5)	1.5e-13	6.2e-13	12.81	663.5	468.6	468.6	3	970.745	970.743	1.83		2910.22	2910.22	Specific	12	>sp|O89023|TPP1_MOUSE Tripeptidyl-peptidase 1 OS=Mus musculus OX=10090 GN=Tpp1 PE=1 SV=2	212	31.7156	controllerType=0 controllerNumber=1 scan=8355		KS_Brain_lysate_100ul_E_En1_631_2523.8355.8355.3	high-energy collision-induced dissociation	0	0	0	0	1.2e-14	4.8e-14
10059 | 701291	241	431	K.SSSHLPPSSYFN[+1216.42286]ASGR.A	N12(NGlycan / 1216.4229)	HexNAc(2)Hex(5)	6.4e-12	2.6e-11	11.2	606.6	424.8	424.8	3	970.748	970.743	4.54		2910.23	2910.22	Specific	12	>sp|O89023|TPP1_MOUSE Tripeptidyl-peptidase 1 OS=Mus musculus OX=10090 GN=Tpp1 PE=1 SV=2	212	31.6371	controllerType=0 controllerNumber=1 scan=8329		KS_Brain_lysate_100ul_E_En1_631_2523.8329.8329.3	high-energy collision-induced dissociation	0	0	0	0	3.6e-13	1.5e-12
10060 | 701171	241	431	K.SSSHLPPSSYFN[+1216.42286]ASGR.A	N12(NGlycan / 1216.4229)	HexNAc(2)Hex(5)	7.8e-07	3.1e-06	6.11	450.8	319.8	319.8	3	970.747	970.743	3.25		2910.23	2910.22	Specific	12	>sp|O89023|TPP1_MOUSE Tripeptidyl-peptidase 1 OS=Mus musculus OX=10090 GN=Tpp1 PE=1 SV=2	212	31.4721	controllerType=0 controllerNumber=1 scan=8280		KS_Brain_lysate_100ul_E_En1_631_2523.8280.8280.3	high-energy collision-induced dissociation	0	0	0	0	8.9e-09	3.6e-08
10217 | 633278	253	200	R.NPN[+1622.58161]GTVTVISR.Y	N3(NGlycan / 1622.5816)	HexNAc(4)Hex(5)	7.1e-05	0.00028	4.15	329.3	204.5	204.5	2	1390.61	1390.61	0.83		2780.21	2780.21	Specific	3	>sp|Q9JKF6|NECT1_MOUSE Nectin-1 OS=Mus musculus OX=10090 GN=Nectin1 PE=1 SV=3	360	24.0119	controllerType=0 controllerNumber=1 scan=6086		KS_Brain_lysate_100ul_E_En1_631_2523.6086.6086.2	high-energy collision-induced dissociation	0	0	0	0	8.3e-07	3.4e-06
10219 | 633238	253	200	R.NPN[+1419.50224]GTVTVISR.Y	N3(NGlycan / 1419.5022)	HexNAc(3)Hex(5)	4e-06	1.6e-05	5.39	422.7	333.5	333.5	2	1289.07	1289.07	3.69		2577.14	2577.13	Specific	3	>sp|Q9JKF6|NECT1_MOUSE Nectin-1 OS=Mus musculus OX=10090 GN=Nectin1 PE=1 SV=3	360	23.9458	controllerType=0 controllerNumber=1 scan=6066		KS_Brain_lysate_100ul_E_En1_631_2523.6066.6066.2	high-energy collision-induced dissociation	0	0	0	0	4.2e-08	1.7e-07
10220 | 633158	253	200	R.NPN[+1419.50224]GTVTVISR.Y	N3(NGlycan / 1419.5022)	HexNAc(3)Hex(5)	9.9e-06	4e-05	5	395.9	277.4	277.4	2	1289.07	1289.07	2.08		2577.13	2577.13	Specific	3	>sp|Q9JKF6|NECT1_MOUSE Nectin-1 OS=Mus musculus OX=10090 GN=Nectin1 PE=1 SV=3	360	23.9087	controllerType=0 controllerNumber=1 scan=6056		KS_Brain_lysate_100ul_E_En1_631_2523.6056.6056.2	high-energy collision-induced dissociation	0	0	0	0	1e-07	4.2e-07
10222 | 557412	253	200	R.NPN[+1216.42286]GTVTVISR.Y	N3(NGlycan / 1216.4229)	HexNAc(2)Hex(5)	1.7e-06	6.8e-06	5.77	419.4	348.9	348.9	2	1187.53	1187.53	1.24		2374.05	2374.05	Specific	3	>sp|Q9JKF6|NECT1_MOUSE Nectin-1 OS=Mus musculus OX=10090 GN=Nectin1 PE=1 SV=3	360	24.1405	controllerType=0 controllerNumber=1 scan=6122		KS_Brain_lysate_100ul_E_En1_631_2523.6122.6122.2	high-energy collision-induced dissociation	0	0	0	0	1.7e-08	6.8e-08
10320 | 698531	260	53	R.LSVEC[+57.02146]AN[+1955.72397]K.T	N7(NGlycan / 1955.724)	HexNAc(5)Hex(4)Fuc(2)	3.8e-05	0.00015	4.42	426.9	239.6	239.6	2	1438.59	1438.59	1.91		2876.18	2876.17	Specific	7	>sp|Q62277|SYPH_MOUSE Synaptophysin OS=Mus musculus OX=10090 GN=Syp PE=1 SV=2	29	18.1524	controllerType=0 controllerNumber=1 scan=4486	C5(Carbamidomethyl / 57.0215)	KS_Brain_lysate_100ul_E_En1_631_2523.4486.4486.2	high-energy collision-induced dissociation	0	0	0	0	4.4e-07	1.8e-06
10321 | 698331	260	53	R.LSVEC[+57.02146]AN[+1955.72397]K.T	N7(NGlycan / 1955.724)	HexNAc(5)Hex(4)Fuc(2)	5.9e-05	0.00024	4.23	393.2	225	225	2	1438.59	1438.59	1.74		2876.18	2876.17	Specific	7	>sp|Q62277|SYPH_MOUSE Synaptophysin OS=Mus musculus OX=10090 GN=Syp PE=1 SV=2	29	17.9185	controllerType=0 controllerNumber=1 scan=4428	C5(Carbamidomethyl / 57.0215)	KS_Brain_lysate_100ul_E_En1_631_2523.4428.4428.2	high-energy collision-induced dissociation	0	0	0	0	6.9e-07	2.8e-06
10325 | 631157	260	53	R.LSVEC[+57.02146]AN[+1752.64460]K.T	N7(NGlycan / 1752.6446)	HexNAc(4)Hex(4)Fuc(2)	1.7e-05	7e-05	4.76	450.2	265.7	265.7	2	1337.05	1337.05	1.43		2673.1	2673.1	Specific	7	>sp|Q62277|SYPH_MOUSE Synaptophysin OS=Mus musculus OX=10090 GN=Syp PE=1 SV=2	29	17.4023	controllerType=0 controllerNumber=1 scan=4303	C5(Carbamidomethyl / 57.0215)	KS_Brain_lysate_100ul_E_En1_631_2523.4303.4303.2	high-energy collision-induced dissociation	0	0	0	0	1.8e-07	7.1e-07
10326 | 632757	260	53	R.LSVEC[+57.02146]AN[+1647.61324]K.T	N7(NGlycan / 1647.6132)	HexNAc(5)Hex(3)Fuc(1)	3.3e-06	1.3e-05	5.48	521	336	336	2	1284.54	1284.54	1.05		2568.07	2568.06	Specific	7	>sp|Q62277|SYPH_MOUSE Synaptophysin OS=Mus musculus OX=10090 GN=Syp PE=1 SV=2	29	19.2813	controllerType=0 controllerNumber=1 scan=4771	C5(Carbamidomethyl / 57.0215)	KS_Brain_lysate_100ul_E_En1_631_2523.4771.4771.2	high-energy collision-induced dissociation	0	0	0	0	3.5e-08	1.4e-07
10327 | 632557	260	53	R.LSVEC[+57.02146]AN[+1647.61324]K.T	N7(NGlycan / 1647.6132)	HexNAc(5)Hex(3)Fuc(1)	2.3e-06	9.2e-06	5.64	513.2	329.1	329.1	2	1284.54	1284.54	2.38		2568.07	2568.06	Specific	7	>sp|Q62277|SYPH_MOUSE Synaptophysin OS=Mus musculus OX=10090 GN=Syp PE=1 SV=2	29	19.0865	controllerType=0 controllerNumber=1 scan=4721	C5(Carbamidomethyl / 57.0215)	KS_Brain_lysate_100ul_E_En1_631_2523.4721.4721.2	high-energy collision-induced dissociation	0	0	0	0	2.4e-08	9.6e-08
10328 | 555332	260	53	R.LSVEC[+57.02146]AN[+1549.56523]K.T	N7(NGlycan / 1549.5652)	HexNAc(3)Hex(4)Fuc(2)	3.4e-06	1.4e-05	5.47	507.4	346	346	2	1235.51	1235.51	0.37		2470.02	2470.02	Specific	7	>sp|Q62277|SYPH_MOUSE Synaptophysin OS=Mus musculus OX=10090 GN=Syp PE=1 SV=2	29	17.6308	controllerType=0 controllerNumber=1 scan=4357	C5(Carbamidomethyl / 57.0215)	KS_Brain_lysate_100ul_E_En1_631_2523.4357.4357.2	high-energy collision-induced dissociation	0	0	0	0	3.6e-08	1.5e-07
10331 | 556052	260	53	R.LSVEC[+57.02146]AN[+1444.53387]K.T	N7(NGlycan / 1444.5339)	HexNAc(4)Hex(3)Fuc(1)	7.4e-07	3e-06	6.13	549.2	350.1	350.1	2	1183	1183	3.01		2364.99	2364.98	Specific	7	>sp|Q62277|SYPH_MOUSE Synaptophysin OS=Mus musculus OX=10090 GN=Syp PE=1 SV=2	29	18.6367	controllerType=0 controllerNumber=1 scan=4608	C5(Carbamidomethyl / 57.0215)	KS_Brain_lysate_100ul_E_En1_631_2523.4608.4608.2	high-energy collision-induced dissociation	0	0	0	0	8.7e-09	3.5e-08
10332 | 555972	260	53	R.LSVEC[+57.02146]AN[+1444.53387]K.T	N7(NGlycan / 1444.5339)	HexNAc(4)Hex(3)Fuc(1)	3.3e-06	1.3e-05	5.49	542.2	267.8	267.8	2	1183	1183	2.29		2364.99	2364.98	Specific	7	>sp|Q62277|SYPH_MOUSE Synaptophysin OS=Mus musculus OX=10090 GN=Syp PE=1 SV=2	29	18.5144	controllerType=0 controllerNumber=1 scan=4575	C5(Carbamidomethyl / 57.0215)	KS_Brain_lysate_100ul_E_En1_631_2523.4575.4575.2	high-energy collision-induced dissociation	0	0	0	0	3.5e-08	1.4e-07
10333 | 555892	260	53	R.LSVEC[+57.02146]AN[+1444.53387]K.T	N7(NGlycan / 1444.5339)	HexNAc(4)Hex(3)Fuc(1)	2.4e-05	9.6e-05	4.62	493.3	301.1	301.1	2	1183	1183	4.97		2365	2364.98	Specific	7	>sp|Q62277|SYPH_MOUSE Synaptophysin OS=Mus musculus OX=10090 GN=Syp PE=1 SV=2	29	18.4439	controllerType=0 controllerNumber=1 scan=4556	C5(Carbamidomethyl / 57.0215)	KS_Brain_lysate_100ul_E_En1_631_2523.4556.4556.2	high-energy collision-induced dissociation	0	0	0	0	2.6e-07	1.1e-06
10335 | 406768	260	53	R.LSVEC[+57.02146]AN[+1038.37512]K.T	N7(NGlycan / 1038.3751)	HexNAc(2)Hex(3)Fuc(1)	1.6e-11	6.4e-11	10.8	615.9	451.4	451.4	2	979.918	979.917	1.86		1958.83	1958.83	Specific	7	>sp|Q62277|SYPH_MOUSE Synaptophysin OS=Mus musculus OX=10090 GN=Syp PE=1 SV=2	29	18.1723	controllerType=0 controllerNumber=1 scan=4491	C5(Carbamidomethyl / 57.0215)	KS_Brain_lysate_100ul_E_En1_631_2523.4491.4491.2	high-energy collision-induced dissociation	0	0	0	0	6.8e-13	2.7e-12
10336 | 406888	260	53	R.LSVEC[+57.02146]AN[+1038.37512]K.T	N7(NGlycan / 1038.3751)	HexNAc(2)Hex(3)Fuc(1)	1.4e-11	5.8e-11	10.84	609.4	434.1	434.1	2	979.919	979.917	2.67		1958.83	1958.83	Specific	7	>sp|Q62277|SYPH_MOUSE Synaptophysin OS=Mus musculus OX=10090 GN=Syp PE=1 SV=2	29	18.3714	controllerType=0 controllerNumber=1 scan=4539	C5(Carbamidomethyl / 57.0215)	KS_Brain_lysate_100ul_E_En1_631_2523.4539.4539.2	high-energy collision-induced dissociation	0	0	0	0	6e-13	2.4e-12
10337 | 406528	260	53	R.LSVEC[+57.02146]AN[+1038.37512]K.T	N7(NGlycan / 1038.3751)	HexNAc(2)Hex(3)Fuc(1)	3.4e-08	1.4e-07	7.47	543.9	392.2	392.2	2	979.921	979.917	4.6		1958.83	1958.83	Specific	7	>sp|Q62277|SYPH_MOUSE Synaptophysin OS=Mus musculus OX=10090 GN=Syp PE=1 SV=2	29	17.9709	controllerType=0 controllerNumber=1 scan=4440	C5(Carbamidomethyl / 57.0215)	KS_Brain_lysate_100ul_E_En1_631_2523.4440.4440.2	high-energy collision-induced dissociation	0	0	0	0	7.9e-10	3.2e-09
10573 | 824809	280	136	K.VLTNQESPYQN[+2351.85075]HTGR.F	N11(NGlycan / 2351.8508)	HexNAc(4)Hex(5)Fuc(3)NeuAc(1)	3.8e-05	0.00015	4.42	474.3	169	169	3	1365.9	1365.9	-0.24		4095.69	4095.69	Specific	11	>sp|P98086|C1QA_MOUSE Complement C1q subcomponent subunit A OS=Mus musculus OX=10090 GN=C1qa PE=1 SV=2	352	27.081	controllerType=0 controllerNumber=1 scan=6955		KS_Brain_lysate_100ul_E_En1_631_2523.6955.6955.3	high-energy collision-induced dissociation	0	0	0	0	4.4e-07	1.8e-06
10578 | 824569	280	136	K.VLTNQESPYQN[+2221.78776]HTGR.F	N11(NGlycan / 2221.7878)	HexNAc(4)Hex(6)Fuc(1)NeuAc(1)	7.5e-07	3e-06	6.12	504.9	273	273	3	1322.55	1322.55	1.98		3965.64	3965.63	Specific	11	>sp|P98086|C1QA_MOUSE Complement C1q subcomponent subunit A OS=Mus musculus OX=10090 GN=C1qa PE=1 SV=2	352	23.4797	controllerType=0 controllerNumber=1 scan=5933		KS_Brain_lysate_100ul_E_En1_631_2523.5933.5933.3	high-energy collision-induced dissociation	0	0	0	0	8.8e-09	3.5e-08
10579 | 824489	280	136	K.VLTNQESPYQN[+2221.78776]HTGR.F	N11(NGlycan / 2221.7878)	HexNAc(4)Hex(6)Fuc(1)NeuAc(1)	5.5e-06	2.2e-05	5.26	471.5	204.7	204.7	3	1322.55	1322.55	3.64		3965.64	3965.63	Specific	11	>sp|P98086|C1QA_MOUSE Complement C1q subcomponent subunit A OS=Mus musculus OX=10090 GN=C1qa PE=1 SV=2	352	23.399	controllerType=0 controllerNumber=1 scan=5912		KS_Brain_lysate_100ul_E_En1_631_2523.5912.5912.3	high-energy collision-induced dissociation	0	0	0	0	5.7e-08	2.3e-07
10580 | 824529	280	136	K.VLTNQESPYQN[+2220.76736]HTGR.F	N11(NGlycan / 2220.7674)	HexNAc(4)Hex(5)NeuAc(1)NeuGc(1)	5.6e-06	2.2e-05	5.25	501.4	233.7	233.7	3	1322.22	1322.21	7.74		3964.64	3964.61	Specific	11	>sp|P98086|C1QA_MOUSE Complement C1q subcomponent subunit A OS=Mus musculus OX=10090 GN=C1qa PE=1 SV=2	352	23.4481	controllerType=0 controllerNumber=1 scan=5924		KS_Brain_lysate_100ul_E_En1_631_2523.5924.5924.3	high-energy collision-induced dissociation	0	0	0	0	5.8e-08	2.3e-07
10581 | 824609	280	136	K.VLTNQESPYQN[+2220.76736]HTGR.F	N11(NGlycan / 2220.7674)	HexNAc(4)Hex(5)NeuAc(1)NeuGc(1)	8.2e-05	0.00033	4.09	383	172.3	172.3	3	1322.22	1322.21	5.99		3964.63	3964.61	Specific	11	>sp|P98086|C1QA_MOUSE Complement C1q subcomponent subunit A OS=Mus musculus OX=10090 GN=C1qa PE=1 SV=2	352	23.7157	controllerType=0 controllerNumber=1 scan=5999		KS_Brain_lysate_100ul_E_En1_631_2523.5999.5999.3	high-energy collision-induced dissociation	0	0	0	0	9.4e-07	3.8e-06
10685 | 702011	289	384	R.IQDFN[+1444.53387]YTDHTLGR.I	N5(NGlycan / 1444.5339)	HexNAc(4)Hex(3)Fuc(1)	9.9e-07	4e-06	6	529.1	306.5	306.5	3	1008.77	1008.77	0.17		3024.28	3024.28	Specific	5	>sp|Q80T41|GABR2_MOUSE Gamma-aminobutyric acid type B receptor subunit 2 OS=Mus musculus OX=10090 GN=Gabbr2 PE=1 SV=2	574	36.4276	controllerType=0 controllerNumber=1 scan=9857		KS_Brain_lysate_100ul_E_En1_631_2523.9857.9857.3	high-energy collision-induced dissociation	0	0	0	0	1.1e-08	4.3e-08
10741 | 485865	295	59	R.QGN[+1216.42286]ASDVILR.V	N3(NGlycan / 1216.4229)	HexNAc(2)Hex(5)	2.6e-09	1.1e-08	8.58	562.3	435.1	435.1	2	1145	1145	1.19		2289	2289	Specific	3	>sp|Q9DB72|BTBDH_MOUSE BTB/POZ domain-containing protein 17 OS=Mus musculus OX=10090 GN=Btbd17 PE=1 SV=1	502	26.1141	controllerType=0 controllerNumber=1 scan=6692		KS_Brain_lysate_100ul_E_En1_631_2523.6692.6692.2	high-energy collision-induced dissociation	0	0	0	0	8.3e-11	3.4e-10
10742 | 485785	295	59	R.QGN[+1216.42286]ASDVILR.V	N3(NGlycan / 1216.4229)	HexNAc(2)Hex(5)	8.5e-06	3.4e-05	5.07	444.2	319.2	319.2	2	1145	1145	0.55		2289	2289	Specific	3	>sp|Q9DB72|BTBDH_MOUSE BTB/POZ domain-containing protein 17 OS=Mus musculus OX=10090 GN=Btbd17 PE=1 SV=1	502	25.9292	controllerType=0 controllerNumber=1 scan=6634		KS_Brain_lysate_100ul_E_En1_631_2523.6634.6634.2	high-energy collision-induced dissociation	0	0	0	0	8.7e-08	3.5e-07
10745 | 708331	295	303	K.FFHVN[+1702.58133]GSAFLPR.N	N5(NGlycan / 1702.5813)	HexNAc(2)Hex(8)	2.3e-05	9.1e-05	4.65	380.6	189.2	189.2	3	1032.11	1032.11	2.05		3094.31	3094.3	Specific	5	>sp|Q9DB72|BTBDH_MOUSE BTB/POZ domain-containing protein 17 OS=Mus musculus OX=10090 GN=Btbd17 PE=1 SV=1	502	49.589	controllerType=0 controllerNumber=1 scan=13962		KS_Brain_lysate_100ul_E_En1_631_2523.13962.13962.3	high-energy collision-induced dissociation	0	0	0	0	2.4e-07	9.8e-07
10843 | 489264	306	287	R.SIN[+1216.42286]LTLDR.S	N3(NGlycan / 1216.4229)	HexNAc(2)Hex(5)	6.8e-06	2.8e-05	5.16	485.3	291.7	291.7	2	1074.48	1074.48	2.69		2147.95	2147.94	Specific	3	>sp|Q9CPW0|CNTP2_MOUSE Contactin-associated protein-like 2 OS=Mus musculus OX=10090 GN=Cntnap2 PE=1 SV=2	619	35.6662	controllerType=0 controllerNumber=1 scan=9616		KS_Brain_lysate_100ul_E_En1_631_2523.9616.9616.2	high-energy collision-induced dissociation	0	0	0	0	6.9e-08	2.8e-07
10844 | 488944	306	287	R.SIN[+1216.42286]LTLDR.S	N3(NGlycan / 1216.4229)	HexNAc(2)Hex(5)	2.2e-05	9e-05	4.65	445.7	291.1	291.1	2	1074.48	1074.48	4.28		2147.95	2147.94	Specific	3	>sp|Q9CPW0|CNTP2_MOUSE Contactin-associated protein-like 2 OS=Mus musculus OX=10090 GN=Cntnap2 PE=1 SV=2	619	35.3421	controllerType=0 controllerNumber=1 scan=9522		KS_Brain_lysate_100ul_E_En1_631_2523.9522.9522.2	high-energy collision-induced dissociation	0	0	0	0	2.4e-07	9.5e-07
10849 | 630917	306	431	K.VGVHIN[+1501.55533]NTQTK.T	N6(NGlycan / 1501.5553)	HexNAc(5)Hex(3)	3.2e-05	0.00013	4.49	420.7	153.9	153.9	3	904.743	904.741	1.74		2712.21	2712.21	Specific	6	>sp|Q9CPW0|CNTP2_MOUSE Contactin-associated protein-like 2 OS=Mus musculus OX=10090 GN=Cntnap2 PE=1 SV=2	619	16.8905	controllerType=0 controllerNumber=1 scan=4175		KS_Brain_lysate_100ul_E_En1_631_2523.4175.4175.3	high-energy collision-induced dissociation	0	0	0	0	3.6e-07	1.4e-06
10850 | 554132	306	431	K.VGVHIN[+1216.42286]NTQTK.T	N6(NGlycan / 1216.4229)	HexNAc(2)Hex(5)	5.2e-07	2.1e-06	6.28	551.9	288.5	288.5	3	809.699	809.697	2.66		2427.08	2427.08	Specific	6	>sp|Q9CPW0|CNTP2_MOUSE Contactin-associated protein-like 2 OS=Mus musculus OX=10090 GN=Cntnap2 PE=1 SV=2	619	15.9171	controllerType=0 controllerNumber=1 scan=3933		KS_Brain_lysate_100ul_E_En1_631_2523.3933.3933.3	high-energy collision-induced dissociation	0	0	0	0	6.4e-09	2.6e-08
10851 | 554012	306	431	K.VGVHIN[+1216.42286]NTQTK.T	N6(NGlycan / 1216.4229)	HexNAc(2)Hex(5)	2.2e-06	8.8e-06	5.66	512.9	251.4	251.4	3	809.699	809.697	2.21		2427.08	2427.08	Specific	6	>sp|Q9CPW0|CNTP2_MOUSE Contactin-associated protein-like 2 OS=Mus musculus OX=10090 GN=Cntnap2 PE=1 SV=2	619	15.6754	controllerType=0 controllerNumber=1 scan=3875		KS_Brain_lysate_100ul_E_En1_631_2523.3875.3875.3	high-energy collision-induced dissociation	0	0	0	0	2.2e-08	9e-08
10852 | 553972	306	431	K.VGVHIN[+1216.42286]NTQTK.T	N6(NGlycan / 1216.4229)	HexNAc(2)Hex(5)	3.7e-06	1.5e-05	5.43	487.4	227.1	227.1	3	809.699	809.697	2.36		2427.08	2427.08	Specific	6	>sp|Q9CPW0|CNTP2_MOUSE Contactin-associated protein-like 2 OS=Mus musculus OX=10090 GN=Cntnap2 PE=1 SV=2	619	15.6321	controllerType=0 controllerNumber=1 scan=3865		KS_Brain_lysate_100ul_E_En1_631_2523.3865.3865.3	high-energy collision-induced dissociation	0	0	0	0	3.9e-08	1.6e-07
11187 | 708971	341	104	R.DAMVGN[+1216.42286]YTC[+57.02146]EVTELSR.E	N6(NGlycan / 1216.4229)	HexNAc(2)Hex(5)	1.5e-12	6.2e-12	11.81	625.7	472.9	211.3	2	1531.13	1531.12	1.67		3061.24	3061.24	Specific	6	>sp|Q61735|CD47_MOUSE Leukocyte surface antigen CD47 OS=Mus musculus OX=10090 GN=Cd47 PE=1 SV=2	47	51.8705	controllerType=0 controllerNumber=1 scan=14646	C9(Carbamidomethyl / 57.0215)	KS_Brain_lysate_100ul_E_En1_631_2523.14646.14646.2	high-energy collision-induced dissociation	0	0	0	0	1e-13	4e-13
11188 | 709011	341	104	R.DAMVGN[+1216.42286]YTC[+57.02146]EVTELSR.E	N6(NGlycan / 1216.4229)	HexNAc(2)Hex(5)	7.8e-10	3.2e-09	9.11	551.3	400.8	165.2	2	1531.13	1531.12	1.67		3061.24	3061.24	Specific	6	>sp|Q61735|CD47_MOUSE Leukocyte surface antigen CD47 OS=Mus musculus OX=10090 GN=Cd47 PE=1 SV=2	47	52.0601	controllerType=0 controllerNumber=1 scan=14702	C9(Carbamidomethyl / 57.0215)	KS_Brain_lysate_100ul_E_En1_631_2523.14702.14702.2	high-energy collision-induced dissociation	0	0	0	0	1.5e-11	6.1e-11
11489 | 563732	369	127	R.LLN[+1216.42286]LTSPEATAK.V	N3(NGlycan / 1216.4229)	HexNAc(2)Hex(5)	4.5e-14	1.8e-13	13.35	750.6	611.5	611.5	2	1237.57	1237.57	-1.29		2474.12	2474.13	Specific	3	>sp|O55026|ENTP2_MOUSE Ectonucleoside triphosphate diphosphohydrolase 2 OS=Mus musculus OX=10090 GN=Entpd2 PE=1 SV=2	263	37.5832	controllerType=0 controllerNumber=1 scan=10233		KS_Brain_lysate_100ul_E_En1_631_2523.10233.10233.2	high-energy collision-induced dissociation	0	0	0	0	4.8e-15	1.9e-14
11966 | 742066	436	188	R.N[+1378.47569]ETHSIC[+57.02146]SAC[+57.02146]DESC[+57.02146]K.T	N1(NGlycan / 1378.4757)	HexNAc(2)Hex(6)	1.4e-14	5.6e-14	13.86	716	573.7	573.7	3	1059.39	1059.39	3.31		3176.17	3176.16	Specific	1	>sp|Q9CYA0|CREL2_MOUSE Protein disulfide isomerase Creld2 OS=Mus musculus OX=10090 GN=Creld2 PE=1 SV=1	970	15.9357	controllerType=0 controllerNumber=1 scan=3937	C7(Carbamidomethyl / 57.0215); C10(Carbamidomethyl / 57.0215); C14(Carbamidomethyl / 57.0215)	KS_Brain_lysate_100ul_E_En1_631_2523.3937.3937.3	high-energy collision-induced dissociation	0	0	0	0	1.2e-15	5e-15
11967 | 742026	436	188	R.N[+1378.47569]ETHSIC[+57.02146]SAC[+57.02146]DESC[+57.02146]K.T	N1(NGlycan / 1378.4757)	HexNAc(2)Hex(6)	2.9e-12	1.2e-11	11.53	630.9	453.5	453.5	3	1059.39	1059.39	0.31		3176.16	3176.16	Specific	1	>sp|Q9CYA0|CREL2_MOUSE Protein disulfide isomerase Creld2 OS=Mus musculus OX=10090 GN=Creld2 PE=1 SV=1	970	15.8923	controllerType=0 controllerNumber=1 scan=3927	C7(Carbamidomethyl / 57.0215); C10(Carbamidomethyl / 57.0215); C14(Carbamidomethyl / 57.0215)	KS_Brain_lysate_100ul_E_En1_631_2523.3927.3927.3	high-energy collision-induced dissociation	0	0	0	0	1.7e-13	6.9e-13
11968 | 741946	436	188	R.N[+1378.47569]ETHSIC[+57.02146]SAC[+57.02146]DESC[+57.02146]K.T	N1(NGlycan / 1378.4757)	HexNAc(2)Hex(6)	2.4e-09	9.7e-09	8.62	563.3	439.1	439.1	3	1059.4	1059.39	7.23		3176.18	3176.16	Specific	1	>sp|Q9CYA0|CREL2_MOUSE Protein disulfide isomerase Creld2 OS=Mus musculus OX=10090 GN=Creld2 PE=1 SV=1	970	15.8533	controllerType=0 controllerNumber=1 scan=3917	C7(Carbamidomethyl / 57.0215); C10(Carbamidomethyl / 57.0215); C14(Carbamidomethyl / 57.0215)	KS_Brain_lysate_100ul_E_En1_631_2523.3917.3917.3	high-energy collision-induced dissociation	0	0	0	0	7.4e-11	3e-10
11969 | 697011	436	188	R.N[+1216.42286]ETHSIC[+57.02146]SAC[+57.02146]DESC[+57.02146]K.T	N1(NGlycan / 1216.4229)	HexNAc(2)Hex(5)	3e-14	1.2e-13	13.52	718.2	551.2	551.2	3	1005.38	1005.37	4.06		3014.12	3014.11	Specific	1	>sp|Q9CYA0|CREL2_MOUSE Protein disulfide isomerase Creld2 OS=Mus musculus OX=10090 GN=Creld2 PE=1 SV=1	970	16.2644	controllerType=0 controllerNumber=1 scan=4015	C7(Carbamidomethyl / 57.0215); C10(Carbamidomethyl / 57.0215); C14(Carbamidomethyl / 57.0215)	KS_Brain_lysate_100ul_E_En1_631_2523.4015.4015.3	high-energy collision-induced dissociation	0	0	0	0	3e-15	1.2e-14
11970 | 697171	436	188	R.N[+1216.42286]ETHSIC[+57.02146]SAC[+57.02146]DESC[+57.02146]K.T	N1(NGlycan / 1216.4229)	HexNAc(2)Hex(5)	1.4e-06	5.5e-06	5.86	416.6	315.5	315.5	3	1005.38	1005.37	2.58		3014.11	3014.11	Specific	1	>sp|Q9CYA0|CREL2_MOUSE Protein disulfide isomerase Creld2 OS=Mus musculus OX=10090 GN=Creld2 PE=1 SV=1	970	16.4859	controllerType=0 controllerNumber=1 scan=4070	C7(Carbamidomethyl / 57.0215); C10(Carbamidomethyl / 57.0215); C14(Carbamidomethyl / 57.0215)	KS_Brain_lysate_100ul_E_En1_631_2523.4070.4070.3	high-energy collision-induced dissociation	0	0	0	0	1.4e-08	5.8e-08
12067 | 782194	453	745	K.GLLTFVDHLPVTQVVVGDTN[+1216.42286]R.S	N20(NGlycan / 1216.4229)	HexNAc(2)Hex(5)	2.9e-12	1.2e-11	11.54	615.4	497.8	497.8	3	1166.23	1166.22	4.84		3496.67	3496.66	Specific	20	>sp|O54991|CNTP1_MOUSE Contactin-associated protein 1 OS=Mus musculus OX=10090 GN=Cntnap1 PE=1 SV=2	652	71.589	controllerType=0 controllerNumber=1 scan=20605		KS_Brain_lysate_100ul_E_En1_631_2523.20605.20605.3	high-energy collision-induced dissociation	0	0	0	0	1.7e-13	6.8e-13
12297 | 410568	489	159	K.N[+1216.42286]VTVVLR.D	N1(NGlycan / 1216.4229)	HexNAc(2)Hex(5)	6.7e-06	2.7e-05	5.17	463.2	306	306	2	1008.97	1008.96	2.8		2016.93	2016.92	Specific	1	>sp|P11438|LAMP1_MOUSE Lysosome-associated membrane glycoprotein 1 OS=Mus musculus OX=10090 GN=Lamp1 PE=1 SV=2	911	26.0246	controllerType=0 controllerNumber=1 scan=6664		KS_Brain_lysate_100ul_E_En1_631_2523.6664.6664.2	high-energy collision-induced dissociation	0	0	0	0	6.7e-08	2.7e-07
12298 | 410528	489	159	K.N[+1216.42286]VTVVLR.D	N1(NGlycan / 1216.4229)	HexNAc(2)Hex(5)	3.2e-05	0.00013	4.49	409.1	246.4	246.4	2	1008.97	1008.96	3.04		2016.93	2016.92	Specific	1	>sp|P11438|LAMP1_MOUSE Lysosome-associated membrane glycoprotein 1 OS=Mus musculus OX=10090 GN=Lamp1 PE=1 SV=2	911	25.9637	controllerType=0 controllerNumber=1 scan=6645		KS_Brain_lysate_100ul_E_En1_631_2523.6645.6645.2	high-energy collision-induced dissociation	0	0	0	0	3.6e-07	1.5e-06
12300 | 410648	489	159	K.N[+1216.42286]VTVVLR.D	N1(NGlycan / 1216.4229)	HexNAc(2)Hex(5)	7.6e-05	0.00031	4.12	353.5	242.3	242.3	2	1008.97	1008.96	2.14		2016.93	2016.92	Specific	1	>sp|P11438|LAMP1_MOUSE Lysosome-associated membrane glycoprotein 1 OS=Mus musculus OX=10090 GN=Lamp1 PE=1 SV=2	911	26.2226	controllerType=0 controllerNumber=1 scan=6722		KS_Brain_lysate_100ul_E_En1_631_2523.6722.6722.2	high-energy collision-induced dissociation	0	0	0	0	8.9e-07	3.6e-06
12303 | 777708	489	246	R.AFN[+1216.42286]ISPN[+0.98402]DTSSGSC[+57.02146]GINLVTLK.V	N3(NGlycan / 1216.4229); N7(Deamidated / 0.984)	HexNAc(2)Hex(5)	1e-08	4.1e-08	7.99	472.2	424	42.3	3	1171.52	1171.52	5.06		3512.55	3512.54	Specific	3	>sp|P11438|LAMP1_MOUSE Lysosome-associated membrane glycoprotein 1 OS=Mus musculus OX=10090 GN=Lamp1 PE=1 SV=2	911	58.2567	controllerType=0 controllerNumber=1 scan=16620	C14(Carbamidomethyl / 57.0215)	KS_Brain_lysate_100ul_E_En1_631_2523.16620.16620.3	high-energy collision-induced dissociation	0	0	0	0	3e-10	1.2e-09
12729 | 557092	574	53	R.LRPLFN[+1540.52851]K.S	N6(NGlycan / 1540.5285)	HexNAc(2)Hex(7)	6.4e-05	0.00026	4.19	344.7	315.6	315.6	3	810.03	810.03	0.74		2428.08	2428.07	Specific	6	>sp|P24668|MPRD_MOUSE Cation-dependent mannose-6-phosphate receptor OS=Mus musculus OX=10090 GN=M6pr PE=1 SV=1	316	22.857	controllerType=0 controllerNumber=1 scan=5763		KS_Brain_lysate_100ul_E_En1_631_2523.5763.5763.3	high-energy collision-induced dissociation	0	0	0	0	7.5e-07	3.1e-06
13197 | 825849	686	67	K.VGVNKN[+2018.70838]QTVTATFGYPFR.L	N6(NGlycan / 2018.7084)	HexNAc(3)Hex(6)Fuc(1)NeuAc(1)	4.7e-09	1.9e-08	8.33	572.2	402.3	402.3	3	1339.92	1339.92	0.68		4017.75	4017.75	Specific	6	>sp|O09117|SYPL1_MOUSE Synaptophysin-like protein 1 OS=Mus musculus OX=10090 GN=Sypl1 PE=1 SV=2	1058	50.8395	controllerType=0 controllerNumber=1 scan=14340		KS_Brain_lysate_100ul_E_En1_631_2523.14340.14340.3	high-energy collision-induced dissociation	0	0	0	0	1.5e-10	5.9e-10
13306 | 558292	720	440	R.N[+1378.47569]ISQVLEK.K	N1(NGlycan / 1378.4757)	HexNAc(2)Hex(6)	3.1e-11	1.2e-10	10.51	635.5	414.5	414.5	2	1155.01	1155	4.49		2309.01	2309	Specific	1	>sp|O35598|ADA10_MOUSE Disintegrin and metalloproteinase domain-containing protein 10 OS=Mus musculus OX=10090 GN=Adam10 PE=1 SV=2	229	27.5485	controllerType=0 controllerNumber=1 scan=7094		KS_Brain_lysate_100ul_E_En1_631_2523.7094.7094.2	high-energy collision-induced dissociation	0	0	0	0	1.2e-12	4.6e-12
13750 | 482785	904	60	K.SC[+57.02146]N[+1216.42286]ISVTEK.S	N3(NGlycan / 1216.4229)	HexNAc(2)Hex(5)	1.5e-11	6.2e-11	10.81	624	444.4	444.4	2	1127.46	1127.46	1.02		2253.92	2253.92	Specific	3	>sp|P21995|EMB_MOUSE Embigin OS=Mus musculus OX=10090 GN=Emb PE=1 SV=2	443	18.22	controllerType=0 controllerNumber=1 scan=4502	C2(Carbamidomethyl / 57.0215)	KS_Brain_lysate_100ul_E_En1_631_2523.4502.4502.2	high-energy collision-induced dissociation	0	0	0	0	6.3e-13	2.5e-12
13965 | 741506	1009	625	R.DN[+1864.63416]HTSC[+57.02146]AEC[+57.02146]LK.F	N2(NGlycan / 1864.6342)	HexNAc(2)Hex(9)	1.5e-05	5.9e-05	4.83	414.6	274.7	274.7	3	1067.07	1067.07	3.84		3199.19	3199.18	Specific	2	>sp|P11835|ITB2_MOUSE Integrin beta-2 OS=Mus musculus OX=10090 GN=Itgb2 PE=1 SV=2	1064	14.5547	controllerType=0 controllerNumber=1 scan=3603	C6(Carbamidomethyl / 57.0215); C9(Carbamidomethyl / 57.0215)	KS_Brain_lysate_100ul_E_En1_631_2523.3603.3603.3	high-energy collision-induced dissociation	0	0	0	0	1.5e-07	6e-07

## Sheet: Sheet3
PID	Prot._x000D_ Rank	Pos.	Sequence_x000D_ (unformatted)	Mods_x000D_ (variable)	Glycans	PEP_x000D_ 2D	PEP_x000D_ 1D	|Log Prob|	Score	Delta_x000D_ Score	Delta Mod._x000D_ Score	z	Obs._x000D_ m/z	Calc._x000D_ m/z	ppm_x000D_ err.	Off-_x000D_ By-X	Obs._x000D_ MH	Calc._x000D_ MH	Cleavage	Glycans_x000D_ Pos.	Protein_x000D_ Name	Prot._x000D_ Id	Scan_x000D_ Time	Scan #	Mods_x000D_ (fixed)	Comment	Fragment_x000D_ Type	FDR_x000D_ 2D	FDR_x000D_ 1D	FDR uniq._x000D_ 2D	FDR uniq._x000D_ 1D	q-value_x000D_ 2D	q-value_x000D_ 1D	Scan info	MobilityValue

## Sheet: Sheet4
PID	Prot._x000D_ Rank	Pos.	Sequence_x000D_ (unformatted)	Mods_x000D_ (variable)	Glycans	PEP_x000D_ 2D	PEP_x000D_ 1D	|Log Prob|	Score	Delta_x000D_ Score	Delta Mod._x000D_ Score	z	Obs._x000D_ m/z	Calc._x000D_ m/z	ppm_x000D_ err.	Off-_x000D_ By-X	Obs._x000D_ MH	Calc._x000D_ MH	Cleavage	Glycans_x000D_ Pos.	Protein_x000D_ Name	Prot._x000D_ Id	Scan_x000D_ Time	Scan #	Mods_x000D_ (fixed)	Comment	Fragment_x000D_ Type	FDR_x000D_ 2D	FDR_x000D_ 1D	FDR uniq._x000D_ 2D	FDR uniq._x000D_ 1D	q-value_x000D_ 2D	q-value_x000D_ 1D	Scan info	MobilityValue
2247 | 473991	15	451	K.GTEWLVN[+1216.42286]SSR.I	N7(NGlycan / 1216.4229)	HexNAc(2)Hex(5)	5.5e-13	4.4e-12	12.26	631.4	432.6	432.6	2	1183	1183	2.37		2365	2364.99	Specific	7	>sp|P12960|CNTN1_MOUSE Contactin-1 OS=Mus musculus OX=10090 GN=Cntn1 PE=1 SV=1	105	33.2704	controllerType=0 controllerNumber=1 scan=8675		KS_Brain_lysate_100ul_E_En2_634_2530.8675.8675.2	high-energy collision-induced dissociation	0	0	0	0	3.4e-14	2.7e-13
2248 | 474311	15	451	K.GTEWLVN[+1216.42286]SSR.I	N7(NGlycan / 1216.4229)	HexNAc(2)Hex(5)	7.2e-13	5.8e-12	12.14	606.1	445.9	445.9	2	1183	1183	4.13		2365	2364.99	Specific	7	>sp|P12960|CNTN1_MOUSE Contactin-1 OS=Mus musculus OX=10090 GN=Cntn1 PE=1 SV=1	105	33.6571	controllerType=0 controllerNumber=1 scan=8775		KS_Brain_lysate_100ul_E_En2_634_2530.8775.8775.2	high-energy collision-induced dissociation	0	0	0	0	4.5e-14	3.6e-13
2249 | 474191	15	451	K.GTEWLVN[+1216.42286]SSR.I	N7(NGlycan / 1216.4229)	HexNAc(2)Hex(5)	7.2e-12	5.8e-11	11.14	594.6	411.8	411.8	2	1183	1183	3.09		2365	2364.99	Specific	7	>sp|P12960|CNTN1_MOUSE Contactin-1 OS=Mus musculus OX=10090 GN=Cntn1 PE=1 SV=1	105	33.4656	controllerType=0 controllerNumber=1 scan=8726		KS_Brain_lysate_100ul_E_En2_634_2530.8726.8726.2	high-energy collision-induced dissociation	0	0	0	0	2.6e-13	2.1e-12
2250 | 473951	15	451	K.GTEWLVN[+1216.42286]SSR.I	N7(NGlycan / 1216.4229)	HexNAc(2)Hex(5)	1.7e-06	1.3e-05	5.78	406.7	283.3	283.3	2	1183.01	1183	5.26		2365	2364.99	Specific	7	>sp|P12960|CNTN1_MOUSE Contactin-1 OS=Mus musculus OX=10090 GN=Cntn1 PE=1 SV=1	105	33.101	controllerType=0 controllerNumber=1 scan=8631		KS_Brain_lysate_100ul_E_En2_634_2530.8631.8631.2	high-energy collision-induced dissociation	0	0	0	0	1.6e-08	1.3e-07
2256 | 539246	15	491	R.GKAN[+1444.53387]STGTLVITNPTR.I	N4(NGlycan / 1444.5339)	HexNAc(4)Hex(3)Fuc(1)	1e-12	8.4e-12	11.98	624.2	390.7	390.7	3	1025.48	1025.48	2.18		3074.43	3074.43	Specific	4	>sp|P12960|CNTN1_MOUSE Contactin-1 OS=Mus musculus OX=10090 GN=Cntn1 PE=1 SV=1	105	27.2774	controllerType=0 controllerNumber=1 scan=7138		KS_Brain_lysate_100ul_E_En2_634_2530.7138.7138.3	high-energy collision-induced dissociation	0	0	0	0	5.1e-14	4.1e-13
2257 | 539206	15	491	R.GKAN[+1444.53387]STGTLVITNPTR.I	N4(NGlycan / 1444.5339)	HexNAc(4)Hex(3)Fuc(1)	9.6e-11	7.7e-10	10.02	604.7	362.7	362.7	3	1025.48	1025.48	1.35		3074.43	3074.43	Specific	4	>sp|P12960|CNTN1_MOUSE Contactin-1 OS=Mus musculus OX=10090 GN=Cntn1 PE=1 SV=1	105	27.1009	controllerType=0 controllerNumber=1 scan=7091		KS_Brain_lysate_100ul_E_En2_634_2530.7091.7091.3	high-energy collision-induced dissociation	0	0	0	0	2.8e-12	2.2e-11
2258 | 539286	15	491	R.GKAN[+1038.37512]STGTLVITNPTR.I	N4(NGlycan / 1038.3751)	HexNAc(2)Hex(3)Fuc(1)	1e-12	8.4e-12	11.98	645.5	415.3	415.3	3	890.096	890.094	2.91		2668.27	2668.27	Specific	4	>sp|P12960|CNTN1_MOUSE Contactin-1 OS=Mus musculus OX=10090 GN=Cntn1 PE=1 SV=1	105	27.3353	controllerType=0 controllerNumber=1 scan=7152		KS_Brain_lysate_100ul_E_En2_634_2530.7152.7152.3	high-energy collision-induced dissociation	0	0	0	0	5.2e-14	4.1e-13
2260 | 601057	15	583	R.YTC[+57.02146]TAQTIVDN[+1216.42286]SSASADLVVR.G	N11(NGlycan / 1216.4229)	HexNAc(2)Hex(5)	3e-15	2.4e-14	14.53	725.7	701.3	701.3	3	1163.18	1163.18	2.77		3487.52	3487.51	Specific	11	>sp|P12960|CNTN1_MOUSE Contactin-1 OS=Mus musculus OX=10090 GN=Cntn1 PE=1 SV=1	105	48.4913	controllerType=0 controllerNumber=1 scan=12496	C3(Carbamidomethyl / 57.0215)	KS_Brain_lysate_100ul_E_En2_634_2530.12496.12496.3	high-energy collision-induced dissociation	0	0	0	0	2.5e-16	2e-15
2685 | 642086	20	195	K.VLVAPPSEEAN[+2717.97820]TTK.A	N11(NGlycan / 2717.9782)	HexNAc(7)Hex(8)	1.1e-05	9e-05	4.95	416.5	206.3	206.3	3	1391.93	1391.92	6.07		4173.77	4173.75	Specific	11	>sp|P43006|EAA2_MOUSE Excitatory amino acid transporter 2 OS=Mus musculus OX=10090 GN=Slc1a2 PE=1 SV=1	46	32.0623	controllerType=0 controllerNumber=1 scan=8372		KS_Brain_lysate_100ul_E_En2_634_2530.8372.8372.3	high-energy collision-induced dissociation	0	0	0	0	1.1e-07	8.7e-07
2686 | 642286	20	195	K.VLVAPPSEEAN[+2717.97820]TTK.A	N11(NGlycan / 2717.9782)	HexNAc(7)Hex(8)	4.7e-06	3.8e-05	5.33	362.9	217.3	217.3	3	1391.92	1391.92	0.41		4173.75	4173.75	Specific	11	>sp|P43006|EAA2_MOUSE Excitatory amino acid transporter 2 OS=Mus musculus OX=10090 GN=Slc1a2 PE=1 SV=1	46	32.5814	controllerType=0 controllerNumber=1 scan=8499		KS_Brain_lysate_100ul_E_En2_634_2530.8499.8499.3	high-energy collision-induced dissociation	0	0	0	0	3.9e-08	3.1e-07
2687 | 642046	20	195	K.VLVAPPSEEAN[+2717.97820]TTK.A	N11(NGlycan / 2717.9782)	HexNAc(7)Hex(8)	1.1e-05	9e-05	4.95	314.3	184.1	184.1	3	1391.92	1391.92	2.74		4173.76	4173.75	Specific	11	>sp|P43006|EAA2_MOUSE Excitatory amino acid transporter 2 OS=Mus musculus OX=10090 GN=Slc1a2 PE=1 SV=1	46	32.0169	controllerType=0 controllerNumber=1 scan=8360		KS_Brain_lysate_100ul_E_En2_634_2530.8360.8360.3	high-energy collision-induced dissociation	0	0	0	0	1.1e-07	8.8e-07
2688 | 642166	20	195	K.VLVAPPSEEAN[+2716.98295]TTK.A	N11(NGlycan / 2716.9829)	HexNAc(5)Hex(6)Fuc(3)NeuAc(1)	2.1e-07	1.7e-06	6.69	490.2	292.8	292.8	3	1391.59	1391.59	2.97		4172.76	4172.75	Specific	11	>sp|P43006|EAA2_MOUSE Excitatory amino acid transporter 2 OS=Mus musculus OX=10090 GN=Slc1a2 PE=1 SV=1	46	32.2794	controllerType=0 controllerNumber=1 scan=8426		KS_Brain_lysate_100ul_E_En2_634_2530.8426.8426.3	high-energy collision-induced dissociation	0	0	0	0	2.5e-09	2e-08
2689 | 642206	20	195	K.VLVAPPSEEAN[+2716.98295]TTK.A	N11(NGlycan / 2716.9829)	HexNAc(5)Hex(6)Fuc(3)NeuAc(1)	4.8e-06	3.9e-05	5.31	417.3	272.6	272.6	3	1391.59	1391.59	-0.1		4172.75	4172.75	Specific	11	>sp|P43006|EAA2_MOUSE Excitatory amino acid transporter 2 OS=Mus musculus OX=10090 GN=Slc1a2 PE=1 SV=1	46	32.3134	controllerType=0 controllerNumber=1 scan=8434		KS_Brain_lysate_100ul_E_En2_634_2530.8434.8434.3	high-energy collision-induced dissociation	0	0	0	0	4.1e-08	3.3e-07
2690 | 642126	20	195	K.VLVAPPSEEAN[+2716.98295]TTK.A	N11(NGlycan / 2716.9829)	HexNAc(5)Hex(6)Fuc(3)NeuAc(1)	7.1e-06	5.8e-05	5.15	392	144.1	144.1	3	1391.59	1391.59	2.1		4172.76	4172.75	Specific	11	>sp|P43006|EAA2_MOUSE Excitatory amino acid transporter 2 OS=Mus musculus OX=10090 GN=Slc1a2 PE=1 SV=1	46	32.1041	controllerType=0 controllerNumber=1 scan=8382		KS_Brain_lysate_100ul_E_En2_634_2530.8382.8382.3	high-energy collision-induced dissociation	0	0	0	0	6.5e-08	5.2e-07
2691 | 599461	20	195	K.VLVAPPSEEAN[+2263.83471]TTK.A	N11(NGlycan / 2263.8347)	HexNAc(5)Hex(5)Fuc(3)	4.3e-06	3.5e-05	5.36	355.9	185.1	185.1	3	1240.54	1240.54	2.43		3719.61	3719.6	Specific	11	>sp|P43006|EAA2_MOUSE Excitatory amino acid transporter 2 OS=Mus musculus OX=10090 GN=Slc1a2 PE=1 SV=1	46	28.1867	controllerType=0 controllerNumber=1 scan=7373		KS_Brain_lysate_100ul_E_En2_634_2530.7373.7373.3	high-energy collision-induced dissociation	0	0	0	0	3.6e-08	2.9e-07
2692 | 599421	20	195	K.VLVAPPSEEAN[+2263.83471]TTK.A	N11(NGlycan / 2263.8347)	HexNAc(5)Hex(5)Fuc(3)	4.7e-06	3.8e-05	5.33	351.7	204.9	204.9	3	1240.54	1240.54	1.25		3719.61	3719.6	Specific	11	>sp|P43006|EAA2_MOUSE Excitatory amino acid transporter 2 OS=Mus musculus OX=10090 GN=Slc1a2 PE=1 SV=1	46	27.9572	controllerType=0 controllerNumber=1 scan=7314		KS_Brain_lysate_100ul_E_En2_634_2530.7314.7314.3	high-energy collision-induced dissociation	0	0	0	0	3.9e-08	3.1e-07
4344 | 642806	53	153	K.LDWLGN[+2158.80335]C[+57.02146]SGLNDDSYGYR.E	N6(NGlycan / 2158.8033)	HexNAc(6)Hex(4)Fuc(2)	2.9e-10	2.3e-09	9.54	537.3	417.9	322.2	3	1421.91	1421.91	0.85		4263.71	4263.71	Specific	6	>sp|P14094|AT1B1_MOUSE Sodium/potassium-transporting ATPase subunit beta-1 OS=Mus musculus OX=10090 GN=Atp1b1 PE=1 SV=1	2	56.1987	controllerType=0 controllerNumber=1 scan=14425	C7(Carbamidomethyl / 57.0215)	KS_Brain_lysate_100ul_E_En2_634_2530.14425.14425.3	high-energy collision-induced dissociation	0	0	0	0	9e-12	7.3e-11
4345 | 642766	53	153	K.LDWLGN[+1955.72397]C[+57.02146]SGLNDDSYGYR.E	N6(NGlycan / 1955.724)	HexNAc(5)Hex(4)Fuc(2)	1.9e-10	1.5e-09	9.72	530.6	437.4	437.4	3	1354.22	1354.21	3.69		4060.64	4060.63	Specific	6	>sp|P14094|AT1B1_MOUSE Sodium/potassium-transporting ATPase subunit beta-1 OS=Mus musculus OX=10090 GN=Atp1b1 PE=1 SV=1	2	56.1322	controllerType=0 controllerNumber=1 scan=14410	C7(Carbamidomethyl / 57.0215)	KS_Brain_lysate_100ul_E_En2_634_2530.14410.14410.3	high-energy collision-induced dissociation	0	0	0	0	6.5e-12	5.3e-11
4346 | 602051	53	153	K.LDWLGN[+1647.61324]C[+57.02146]SGLNDDSYGYR.E	N6(NGlycan / 1647.6132)	HexNAc(5)Hex(3)Fuc(1)	1.2e-10	9.4e-10	9.93	563.4	488.4	488.4	3	1251.52	1251.51	3.87		3752.53	3752.52	Specific	6	>sp|P14094|AT1B1_MOUSE Sodium/potassium-transporting ATPase subunit beta-1 OS=Mus musculus OX=10090 GN=Atp1b1 PE=1 SV=1	2	56.8636	controllerType=0 controllerNumber=1 scan=14584	C7(Carbamidomethyl / 57.0215)	KS_Brain_lysate_100ul_E_En2_634_2530.14584.14584.3	high-energy collision-induced dissociation	0	0	0	0	3.2e-12	2.6e-11
4861 | 542526	68	328	R.FEN[+1038.37512]QTC[+57.02146]FPLPDSR.F	N3(NGlycan / 1038.3751)	HexNAc(2)Hex(3)Fuc(1)	3.2e-16	2.6e-15	15.49	784.9	654.3	654.3	2	1325.06	1325.05	2.14		2649.11	2649.1	Specific	3	>sp|Q62059|CSPG2_MOUSE Versican core protein OS=Mus musculus OX=10090 GN=Vcan PE=1 SV=2	101	43.6483	controllerType=0 controllerNumber=1 scan=11252	C6(Carbamidomethyl / 57.0215)	KS_Brain_lysate_100ul_E_En2_634_2530.11252.11252.2	high-energy collision-induced dissociation	0	0	0	0	4.5e-17	3.6e-16
4862 | 542406	68	328	R.FEN[+1038.37512]QTC[+57.02146]FPLPDSR.F	N3(NGlycan / 1038.3751)	HexNAc(2)Hex(3)Fuc(1)	6.4e-16	5.2e-15	15.19	780.6	643.8	643.8	2	1325.06	1325.05	0.29		2649.1	2649.1	Specific	3	>sp|Q62059|CSPG2_MOUSE Versican core protein OS=Mus musculus OX=10090 GN=Vcan PE=1 SV=2	101	43.3684	controllerType=0 controllerNumber=1 scan=11185	C6(Carbamidomethyl / 57.0215)	KS_Brain_lysate_100ul_E_En2_634_2530.11185.11185.2	high-energy collision-induced dissociation	0	0	0	0	6.9e-17	5.5e-16
4863 | 542606	68	328	R.FEN[+1038.37512]QTC[+57.02146]FPLPDSR.F	N3(NGlycan / 1038.3751)	HexNAc(2)Hex(3)Fuc(1)	1.3e-14	1.1e-13	13.87	732.9	590	590	2	1325.06	1325.05	4.63		2649.11	2649.1	Specific	3	>sp|Q62059|CSPG2_MOUSE Versican core protein OS=Mus musculus OX=10090 GN=Vcan PE=1 SV=2	101	43.8959	controllerType=0 controllerNumber=1 scan=11313	C6(Carbamidomethyl / 57.0215)	KS_Brain_lysate_100ul_E_En2_634_2530.11313.11313.2	high-energy collision-induced dissociation	0	0	0	0	1.1e-15	8.6e-15
4864 | 542566	68	328	R.FEN[+1038.37512]QTC[+57.02146]FPLPDSR.F	N3(NGlycan / 1038.3751)	HexNAc(2)Hex(3)Fuc(1)	1.3e-14	1.1e-13	13.87	729	565.1	565.1	3	883.707	883.706	1.72		2649.11	2649.1	Specific	3	>sp|Q62059|CSPG2_MOUSE Versican core protein OS=Mus musculus OX=10090 GN=Vcan PE=1 SV=2	101	43.729	controllerType=0 controllerNumber=1 scan=11271	C6(Carbamidomethyl / 57.0215)	KS_Brain_lysate_100ul_E_En2_634_2530.11271.11271.3	high-energy collision-induced dissociation	0	0	0	0	1.1e-15	8.6e-15
4865 | 542446	68	328	R.FEN[+1038.37512]QTC[+57.02146]FPLPDSR.F	N3(NGlycan / 1038.3751)	HexNAc(2)Hex(3)Fuc(1)	8.8e-07	7.2e-06	6.05	473.9	374.1	374.1	3	883.705	883.706	-0.29		2649.1	2649.1	Specific	3	>sp|Q62059|CSPG2_MOUSE Versican core protein OS=Mus musculus OX=10090 GN=Vcan PE=1 SV=2	101	43.4541	controllerType=0 controllerNumber=1 scan=11206	C6(Carbamidomethyl / 57.0215)	KS_Brain_lysate_100ul_E_En2_634_2530.11206.11206.3	high-energy collision-induced dissociation	0	0	0	0	8.5e-09	6.9e-08
4903 | 481521	70	120	R.AN[+1216.42286]ATLLLGPLR.A	N2(NGlycan / 1216.4229)	HexNAc(2)Hex(5)	3.2e-12	2.6e-11	11.49	576.1	510.4	510.4	2	1178.07	1178.06	2.78		2355.12	2355.12	Specific	2	>sp|P55066|NCAN_MOUSE Neurocan core protein OS=Mus musculus OX=10090 GN=Ncan PE=1 SV=1	114	49.1306	controllerType=0 controllerNumber=1 scan=12659		KS_Brain_lysate_100ul_E_En2_634_2530.12659.12659.2	high-energy collision-induced dissociation	0	0	0	0	1.5e-13	1.2e-12
4904 | 481361	70	120	R.AN[+1216.42286]ATLLLGPLR.A	N2(NGlycan / 1216.4229)	HexNAc(2)Hex(5)	1.4e-09	1.1e-08	8.86	557.8	492.5	492.5	2	1178.06	1178.06	-1.16		2355.11	2355.12	Specific	2	>sp|P55066|NCAN_MOUSE Neurocan core protein OS=Mus musculus OX=10090 GN=Ncan PE=1 SV=1	114	48.7778	controllerType=0 controllerNumber=1 scan=12570		KS_Brain_lysate_100ul_E_En2_634_2530.12570.12570.2	high-energy collision-induced dissociation	0	0	0	0	3.6e-11	2.9e-10
4905 | 481761	70	120	R.AN[+1216.42286]ATLLLGPLR.A	N2(NGlycan / 1216.4229)	HexNAc(2)Hex(5)	1.2e-07	9.6e-07	6.93	386.8	332.4	332.4	2	1178.07	1178.06	2.88		2355.12	2355.12	Specific	2	>sp|P55066|NCAN_MOUSE Neurocan core protein OS=Mus musculus OX=10090 GN=Ncan PE=1 SV=1	114	49.4533	controllerType=0 controllerNumber=1 scan=12738		KS_Brain_lysate_100ul_E_En2_634_2530.12738.12738.2	high-energy collision-induced dissociation	0	0	0	0	1.6e-09	1.3e-08
5146 | 471870	76	56	R.GGN[+1444.53387]VTLPC[+57.02146]K.F	N3(NGlycan / 1444.5339)	HexNAc(4)Hex(3)Fuc(1)	3.7e-07	3e-06	6.44	421.1	303.5	303.5	2	1195.52	1195.51	3.33		2390.02	2390.02	Specific	3	>sp|Q9QUP5|HPLN1_MOUSE Hyaluronan and proteoglycan link protein 1 OS=Mus musculus OX=10090 GN=Hapln1 PE=1 SV=1	160	23.2683	controllerType=0 controllerNumber=1 scan=6008	C8(Carbamidomethyl / 57.0215)	KS_Brain_lysate_100ul_E_En2_634_2530.6008.6008.2	high-energy collision-induced dissociation	0	0	0	0	4.1e-09	3.3e-08
5147 | 471910	76	56	R.GGN[+1444.53387]VTLPC[+57.02146]K.F	N3(NGlycan / 1444.5339)	HexNAc(4)Hex(3)Fuc(1)	2.5e-06	2.1e-05	5.59	416.8	300.8	300.8	2	1195.51	1195.51	0.27		2390.02	2390.02	Specific	3	>sp|Q9QUP5|HPLN1_MOUSE Hyaluronan and proteoglycan link protein 1 OS=Mus musculus OX=10090 GN=Hapln1 PE=1 SV=1	160	23.414	controllerType=0 controllerNumber=1 scan=6050	C8(Carbamidomethyl / 57.0215)	KS_Brain_lysate_100ul_E_En2_634_2530.6050.6050.2	high-energy collision-induced dissociation	0	0	0	0	2.3e-08	1.8e-07
5148 | 471830	76	56	R.GGN[+1444.53387]VTLPC[+57.02146]K.F	N3(NGlycan / 1444.5339)	HexNAc(4)Hex(3)Fuc(1)	1.1e-06	9.3e-06	5.94	369.6	248.1	248.1	2	1195.51	1195.51	2.41		2390.02	2390.02	Specific	3	>sp|Q9QUP5|HPLN1_MOUSE Hyaluronan and proteoglycan link protein 1 OS=Mus musculus OX=10090 GN=Hapln1 PE=1 SV=1	160	23.2296	controllerType=0 controllerNumber=1 scan=5997	C8(Carbamidomethyl / 57.0215)	KS_Brain_lysate_100ul_E_En2_634_2530.5997.5997.2	high-energy collision-induced dissociation	0	0	0	0	1.1e-08	9.1e-08
5149 | 329409	76	56	R.GGN[+1038.37512]VTLPC[+57.02146]K.F	N3(NGlycan / 1038.3751)	HexNAc(2)Hex(3)Fuc(1)	1.8e-10	1.5e-09	9.74	561	441.7	441.7	2	992.435	992.432	2.93		1983.86	1983.86	Specific	3	>sp|Q9QUP5|HPLN1_MOUSE Hyaluronan and proteoglycan link protein 1 OS=Mus musculus OX=10090 GN=Hapln1 PE=1 SV=1	160	23.1566	controllerType=0 controllerNumber=1 scan=5976	C8(Carbamidomethyl / 57.0215)	KS_Brain_lysate_100ul_E_En2_634_2530.5976.5976.2	high-energy collision-induced dissociation	0	0	0	0	6.3e-12	5.1e-11
5150 | 329529	76	56	R.GGN[+1038.37512]VTLPC[+57.02146]K.F	N3(NGlycan / 1038.3751)	HexNAc(2)Hex(3)Fuc(1)	2.7e-10	2.2e-09	9.56	557.3	448	448	2	992.434	992.432	1.27		1983.86	1983.86	Specific	3	>sp|Q9QUP5|HPLN1_MOUSE Hyaluronan and proteoglycan link protein 1 OS=Mus musculus OX=10090 GN=Hapln1 PE=1 SV=1	160	23.3408	controllerType=0 controllerNumber=1 scan=6030	C8(Carbamidomethyl / 57.0215)	KS_Brain_lysate_100ul_E_En2_634_2530.6030.6030.2	high-energy collision-induced dissociation	0	0	0	0	8.7e-12	7.1e-11
5151 | 329289	76	56	R.GGN[+1038.37512]VTLPC[+57.02146]K.F	N3(NGlycan / 1038.3751)	HexNAc(2)Hex(3)Fuc(1)	5.4e-10	4.4e-09	9.27	506.6	388.4	388.4	2	992.435	992.432	2.99		1983.86	1983.86	Specific	3	>sp|Q9QUP5|HPLN1_MOUSE Hyaluronan and proteoglycan link protein 1 OS=Mus musculus OX=10090 GN=Hapln1 PE=1 SV=1	160	22.9845	controllerType=0 controllerNumber=1 scan=5926	C8(Carbamidomethyl / 57.0215)	KS_Brain_lysate_100ul_E_En2_634_2530.5926.5926.2	high-energy collision-induced dissociation	0	0	0	0	1.6e-11	1.3e-10
5152 | 329129	76	56	R.GGN[+1038.37512]VTLPC[+57.02146]K.F	N3(NGlycan / 1038.3751)	HexNAc(2)Hex(3)Fuc(1)	1.7e-07	1.3e-06	6.78	459.7	371.3	371.3	2	992.437	992.432	5.09		1983.87	1983.86	Specific	3	>sp|Q9QUP5|HPLN1_MOUSE Hyaluronan and proteoglycan link protein 1 OS=Mus musculus OX=10090 GN=Hapln1 PE=1 SV=1	160	22.8074	controllerType=0 controllerNumber=1 scan=5876	C8(Carbamidomethyl / 57.0215)	KS_Brain_lysate_100ul_E_En2_634_2530.5876.5876.2	high-energy collision-induced dissociation	0	0	0	0	2e-09	1.6e-08
5153 | 329689	76	56	R.GGN[+1038.37512]VTLPC[+57.02146]K.F	N3(NGlycan / 1038.3751)	HexNAc(2)Hex(3)Fuc(1)	5.2e-08	4.2e-07	7.28	454.6	368.2	368.2	2	992.436	992.432	3.24		1983.86	1983.86	Specific	3	>sp|Q9QUP5|HPLN1_MOUSE Hyaluronan and proteoglycan link protein 1 OS=Mus musculus OX=10090 GN=Hapln1 PE=1 SV=1	160	23.4404	controllerType=0 controllerNumber=1 scan=6057	C8(Carbamidomethyl / 57.0215)	KS_Brain_lysate_100ul_E_En2_634_2530.6057.6057.2	high-energy collision-induced dissociation	0	0	0	0	7.3e-10	6e-09
5436 | 643018	85	88	K.TENLDVIVN[+1540.52851]ISDTESWGQHVQK.L	N9(NGlycan / 1540.5285)	HexNAc(2)Hex(7)	5.2e-19	4.2e-18	18.29	881.5	760.6	760.6	3	1351.6	1351.59	3.7		4052.77	4052.76	Specific	9	>sp|P14231|AT1B2_MOUSE Sodium/potassium-transporting ATPase subunit beta-2 OS=Mus musculus OX=10090 GN=Atp1b2 PE=1 SV=2	5	58.2061	controllerType=0 controllerNumber=1 scan=14902		KS_Brain_lysate_100ul_E_En2_634_2530.14902.14902.3	high-energy collision-induced dissociation	0	0	0	0	5.8e-20	4.7e-19
5437 | 642978	85	88	K.TENLDVIVN[+1378.47569]ISDTESWGQHVQK.L	N9(NGlycan / 1378.4757)	HexNAc(2)Hex(6)	5.2e-23	4.2e-22	22.29	1056	886	886	3	1297.58	1297.57	3.59		3890.72	3890.71	Specific	9	>sp|P14231|AT1B2_MOUSE Sodium/potassium-transporting ATPase subunit beta-2 OS=Mus musculus OX=10090 GN=Atp1b2 PE=1 SV=2	5	58.1784	controllerType=0 controllerNumber=1 scan=14896		KS_Brain_lysate_100ul_E_En2_634_2530.14896.14896.3	high-energy collision-induced dissociation	0	0	0	0	6.6e-24	5.3e-23
5438 | 643138	85	88	K.TENLDVIVN[+1378.47569]ISDTESWGQHVQK.L	N9(NGlycan / 1378.4757)	HexNAc(2)Hex(6)	3.8e-14	3.1e-13	13.42	672.6	582.8	582.8	3	1297.58	1297.57	6.98		3890.73	3890.71	Specific	9	>sp|P14231|AT1B2_MOUSE Sodium/potassium-transporting ATPase subunit beta-2 OS=Mus musculus OX=10090 GN=Atp1b2 PE=1 SV=2	5	58.5156	controllerType=0 controllerNumber=1 scan=14979		KS_Brain_lysate_100ul_E_En2_634_2530.14979.14979.3	high-energy collision-induced dissociation	0	0	0	0	3.6e-15	2.9e-14
5439 | 541366	85	113	K.FLEPYN[+1216.42286]DSIQAQK.N	N6(NGlycan / 1216.4229)	HexNAc(2)Hex(5)	6.4e-16	5.2e-15	15.19	775.3	659.2	659.2	2	1385.1	1385.1	1.18		2769.19	2769.19	Specific	6	>sp|P14231|AT1B2_MOUSE Sodium/potassium-transporting ATPase subunit beta-2 OS=Mus musculus OX=10090 GN=Atp1b2 PE=1 SV=2	5	39.0703	controllerType=0 controllerNumber=1 scan=10114		KS_Brain_lysate_100ul_E_En2_634_2530.10114.10114.2	high-energy collision-induced dissociation	0	0	0	0	6.8e-17	5.5e-16
5440 | 541486	85	113	K.FLEPYN[+1216.42286]DSIQAQK.N	N6(NGlycan / 1216.4229)	HexNAc(2)Hex(5)	4.2e-15	3.4e-14	14.37	730.2	603.2	603.2	2	1385.1	1385.1	3.91		2769.2	2769.19	Specific	6	>sp|P14231|AT1B2_MOUSE Sodium/potassium-transporting ATPase subunit beta-2 OS=Mus musculus OX=10090 GN=Atp1b2 PE=1 SV=2	5	39.305	controllerType=0 controllerNumber=1 scan=10172		KS_Brain_lysate_100ul_E_En2_634_2530.10172.10172.2	high-energy collision-induced dissociation	0	0	0	0	4.7e-16	3.8e-15
5441 | 541446	85	113	K.FLEPYN[+1216.42286]DSIQAQK.N	N6(NGlycan / 1216.4229)	HexNAc(2)Hex(5)	2.2e-06	1.8e-05	5.65	364.9	261.9	261.9	3	923.737	923.734	3.82		2769.2	2769.19	Specific	6	>sp|P14231|AT1B2_MOUSE Sodium/potassium-transporting ATPase subunit beta-2 OS=Mus musculus OX=10090 GN=Atp1b2 PE=1 SV=2	5	39.1274	controllerType=0 controllerNumber=1 scan=10127		KS_Brain_lysate_100ul_E_En2_634_2530.10127.10127.3	high-energy collision-induced dissociation	0	0	0	0	2.1e-08	1.7e-07
5449 | 542166	85	235	K.FHVN[+1540.52851]YTQPLVAVK.F	N4(NGlycan / 1540.5285)	HexNAc(2)Hex(7)	3.2e-16	2.6e-15	15.49	752.2	527.9	527.9	3	1019.46	1019.46	1.72		3056.37	3056.36	Specific	4	>sp|P14231|AT1B2_MOUSE Sodium/potassium-transporting ATPase subunit beta-2 OS=Mus musculus OX=10090 GN=Atp1b2 PE=1 SV=2	5	42.9645	controllerType=0 controllerNumber=1 scan=11080		KS_Brain_lysate_100ul_E_En2_634_2530.11080.11080.3	high-energy collision-induced dissociation	0	0	0	0	4.4e-17	3.6e-16
5450 | 542246	85	235	K.FHVN[+1378.47569]YTQPLVAVK.F	N4(NGlycan / 1378.4757)	HexNAc(2)Hex(6)	4.2e-19	3.4e-18	18.37	921	670.3	670.3	3	965.444	965.441	3.43		2894.32	2894.31	Specific	4	>sp|P14231|AT1B2_MOUSE Sodium/potassium-transporting ATPase subunit beta-2 OS=Mus musculus OX=10090 GN=Atp1b2 PE=1 SV=2	5	43.0833	controllerType=0 controllerNumber=1 scan=11110		KS_Brain_lysate_100ul_E_En2_634_2530.11110.11110.3	high-energy collision-induced dissociation	0	0	0	0	5.4e-20	4.4e-19
5451 | 542326	85	235	K.FHVN[+1378.47569]YTQPLVAVK.F	N4(NGlycan / 1378.4757)	HexNAc(2)Hex(6)	3.2e-18	2.6e-17	17.49	879.9	663.7	663.7	3	965.442	965.441	1.79		2894.31	2894.31	Specific	4	>sp|P14231|AT1B2_MOUSE Sodium/potassium-transporting ATPase subunit beta-2 OS=Mus musculus OX=10090 GN=Atp1b2 PE=1 SV=2	5	43.3143	controllerType=0 controllerNumber=1 scan=11172		KS_Brain_lysate_100ul_E_En2_634_2530.11172.11172.3	high-energy collision-induced dissociation	0	0	0	0	4.6e-19	3.8e-18
5452 | 542486	85	235	K.FHVN[+1378.47569]YTQPLVAVK.F	N4(NGlycan / 1378.4757)	HexNAc(2)Hex(6)	4.2e-17	3.4e-16	16.37	824.1	588.8	588.8	3	965.444	965.441	3.87		2894.32	2894.31	Specific	4	>sp|P14231|AT1B2_MOUSE Sodium/potassium-transporting ATPase subunit beta-2 OS=Mus musculus OX=10090 GN=Atp1b2 PE=1 SV=2	5	43.5778	controllerType=0 controllerNumber=1 scan=11235		KS_Brain_lysate_100ul_E_En2_634_2530.11235.11235.3	high-energy collision-induced dissociation	0	0	0	0	6.1e-18	4.9e-17
6117 | 600061	116	327	R.TVYLHAN[+1444.53387]QTGYPDPSSR.Y	N7(NGlycan / 1444.5339)	HexNAc(4)Hex(3)Fuc(1)	6.4e-13	5.2e-12	12.19	619.7	503.2	503.2	3	1117.49	1117.49	5.75		3350.46	3350.44	Specific	7	>sp|Q61282|PGCA_MOUSE Aggrecan core protein OS=Mus musculus OX=10090 GN=Acan PE=1 SV=2	284	32.4163	controllerType=0 controllerNumber=1 scan=8460		KS_Brain_lysate_100ul_E_En2_634_2530.8460.8460.3	high-energy collision-induced dissociation	0	0	0	0	3.6e-14	2.9e-13
6121 | 539926	116	327	R.TVYLHAN[+1038.37512]QTGYPDPSSR.Y	N7(NGlycan / 1038.3751)	HexNAc(2)Hex(3)Fuc(1)	8.5e-21	6.9e-20	20.07	963.9	778.7	778.7	3	982.102	982.1	2.58		2944.29	2944.28	Specific	7	>sp|Q61282|PGCA_MOUSE Aggrecan core protein OS=Mus musculus OX=10090 GN=Acan PE=1 SV=2	284	32.4314	controllerType=0 controllerNumber=1 scan=8464		KS_Brain_lysate_100ul_E_En2_634_2530.8464.8464.3	high-energy collision-induced dissociation	0	0	0	0	1.6e-21	1.3e-20
6122 | 540006	116	327	R.TVYLHAN[+1038.37512]QTGYPDPSSR.Y	N7(NGlycan / 1038.3751)	HexNAc(2)Hex(3)Fuc(1)	1.1e-18	9.1e-18	17.95	898.5	772.7	772.7	3	982.103	982.1	3.64		2944.29	2944.28	Specific	7	>sp|Q61282|PGCA_MOUSE Aggrecan core protein OS=Mus musculus OX=10090 GN=Acan PE=1 SV=2	284	32.692	controllerType=0 controllerNumber=1 scan=8526		KS_Brain_lysate_100ul_E_En2_634_2530.8526.8526.3	high-energy collision-induced dissociation	0	0	0	0	1.9e-19	1.5e-18
6123 | 540046	116	327	R.TVYLHAN[+1038.37512]QTGYPDPSSR.Y	N7(NGlycan / 1038.3751)	HexNAc(2)Hex(3)Fuc(1)	1.1e-09	8.8e-09	8.96	511.9	410.6	410.6	3	982.098	982.1	-1.06		2944.28	2944.28	Specific	7	>sp|Q61282|PGCA_MOUSE Aggrecan core protein OS=Mus musculus OX=10090 GN=Acan PE=1 SV=2	284	32.9124	controllerType=0 controllerNumber=1 scan=8582		KS_Brain_lysate_100ul_E_En2_634_2530.8582.8582.3	high-energy collision-induced dissociation	0	0	0	0	3e-11	2.4e-10
6709 | 537686	151	512	R.EIC[+57.02146]SGN[+1216.42286]SSQC[+57.02146]APNVHK.M	N6(NGlycan / 1216.4229)	HexNAc(2)Hex(5)	1.1e-18	9.1e-18	17.95	869.2	653.4	653.4	3	1002.08	1002.07	3.01		3004.21	3004.2	Specific	6	>sp|Q9R1V6|ADA22_MOUSE Disintegrin and metalloproteinase domain-containing protein 22 OS=Mus musculus OX=10090 GN=Adam22 PE=1 SV=2	75	18.018	controllerType=0 controllerNumber=1 scan=4547	C3(Carbamidomethyl / 57.0215); C10(Carbamidomethyl / 57.0215)	KS_Brain_lysate_100ul_E_En2_634_2530.4547.4547.3	high-energy collision-induced dissociation	0	0	0	0	1.8e-19	1.5e-18
6710 | 537806	151	512	R.EIC[+57.02146]SGN[+1216.42286]SSQC[+57.02146]APNVHK.M	N6(NGlycan / 1216.4229)	HexNAc(2)Hex(5)	8.5e-17	6.9e-16	16.07	794.2	600.2	600.2	3	1002.08	1002.07	2.71		3004.21	3004.2	Specific	6	>sp|Q9R1V6|ADA22_MOUSE Disintegrin and metalloproteinase domain-containing protein 22 OS=Mus musculus OX=10090 GN=Adam22 PE=1 SV=2	75	18.1904	controllerType=0 controllerNumber=1 scan=4596	C3(Carbamidomethyl / 57.0215); C10(Carbamidomethyl / 57.0215)	KS_Brain_lysate_100ul_E_En2_634_2530.4596.4596.3	high-energy collision-induced dissociation	0	0	0	0	1e-17	8.1e-17
6711 | 537606	151	512	R.EIC[+57.02146]SGN[+1216.42286]SSQC[+57.02146]APNVHK.M	N6(NGlycan / 1216.4229)	HexNAc(2)Hex(5)	1.1e-13	9.1e-13	12.95	631.5	449.6	449.6	3	1002.08	1002.07	3.44		3004.21	3004.2	Specific	6	>sp|Q9R1V6|ADA22_MOUSE Disintegrin and metalloproteinase domain-containing protein 22 OS=Mus musculus OX=10090 GN=Adam22 PE=1 SV=2	75	17.8402	controllerType=0 controllerNumber=1 scan=4498	C3(Carbamidomethyl / 57.0215); C10(Carbamidomethyl / 57.0215)	KS_Brain_lysate_100ul_E_En2_634_2530.4498.4498.3	high-energy collision-induced dissociation	0	0	0	0	7.6e-15	6.1e-14
6712 | 537566	151	512	R.EIC[+57.02146]SGN[+1216.42286]SSQC[+57.02146]APNVHK.M	N6(NGlycan / 1216.4229)	HexNAc(2)Hex(5)	1.9e-08	1.6e-07	7.71	517	316.9	316.9	3	1002.07	1002.07	1.3		3004.21	3004.2	Specific	6	>sp|Q9R1V6|ADA22_MOUSE Disintegrin and metalloproteinase domain-containing protein 22 OS=Mus musculus OX=10090 GN=Adam22 PE=1 SV=2	75	17.8045	controllerType=0 controllerNumber=1 scan=4489	C3(Carbamidomethyl / 57.0215); C10(Carbamidomethyl / 57.0215)	KS_Brain_lysate_100ul_E_En2_634_2530.4489.4489.3	high-energy collision-induced dissociation	0	0	0	0	3.1e-10	2.5e-09
6713 | 537886	151	512	R.EIC[+57.02146]SGN[+1216.42286]SSQC[+57.02146]APNVHK.M	N6(NGlycan / 1216.4229)	HexNAc(2)Hex(5)	4.9e-07	3.9e-06	6.31	446.2	312.3	312.3	3	1002.07	1002.07	-2.17		3004.2	3004.2	Specific	6	>sp|Q9R1V6|ADA22_MOUSE Disintegrin and metalloproteinase domain-containing protein 22 OS=Mus musculus OX=10090 GN=Adam22 PE=1 SV=2	75	18.3109	controllerType=0 controllerNumber=1 scan=4629	C3(Carbamidomethyl / 57.0215); C10(Carbamidomethyl / 57.0215)	KS_Brain_lysate_100ul_E_En2_634_2530.4629.4629.3	high-energy collision-induced dissociation	0	0	0	0	5.5e-09	4.5e-08
7551 | 473190	220	62	K.VAWLN[+1540.52851]R.S	N5(NGlycan / 1540.5285)	HexNAc(2)Hex(7)	7e-06	5.6e-05	5.16	386.8	248.4	248.4	2	1149.99	1149.98	2.15		2298.96	2298.96	Specific	5	>sp|Q8BLK3|LSAMP_MOUSE Limbic system-associated membrane protein OS=Mus musculus OX=10090 GN=Lsamp PE=1 SV=1	300	29.0334	controllerType=0 controllerNumber=1 scan=7599		KS_Brain_lysate_100ul_E_En2_634_2530.7599.7599.2	high-energy collision-induced dissociation	0	0	0	0	6.3e-08	5.1e-07
7552 | 473310	220	62	K.VAWLN[+1540.52851]R.S	N5(NGlycan / 1540.5285)	HexNAc(2)Hex(7)	1.7e-05	0.00013	4.78	359.4	211.9	211.9	2	1149.99	1149.98	1.73		2298.96	2298.96	Specific	5	>sp|Q8BLK3|LSAMP_MOUSE Limbic system-associated membrane protein OS=Mus musculus OX=10090 GN=Lsamp PE=1 SV=1	300	29.2164	controllerType=0 controllerNumber=1 scan=7649		KS_Brain_lysate_100ul_E_En2_634_2530.7649.7649.2	high-energy collision-induced dissociation	0	0	0	0	1.5e-07	1.2e-06
7553 | 473110	220	62	K.VAWLN[+1540.52851]R.S	N5(NGlycan / 1540.5285)	HexNAc(2)Hex(7)	3.6e-05	0.00029	4.44	343.1	212.5	212.5	2	1149.99	1149.98	1.83		2298.96	2298.96	Specific	5	>sp|Q8BLK3|LSAMP_MOUSE Limbic system-associated membrane protein OS=Mus musculus OX=10090 GN=Lsamp PE=1 SV=1	300	28.8408	controllerType=0 controllerNumber=1 scan=7546		KS_Brain_lysate_100ul_E_En2_634_2530.7546.7546.2	high-energy collision-induced dissociation	0	0	0	0	3.4e-07	2.7e-06
7554 | 473030	220	62	K.VAWLN[+1540.52851]R.S	N5(NGlycan / 1540.5285)	HexNAc(2)Hex(7)	6.6e-05	0.00053	4.18	335.5	195.8	195.8	2	1149.99	1149.98	2.79		2298.97	2298.96	Specific	5	>sp|Q8BLK3|LSAMP_MOUSE Limbic system-associated membrane protein OS=Mus musculus OX=10090 GN=Lsamp PE=1 SV=1	300	28.6537	controllerType=0 controllerNumber=1 scan=7492		KS_Brain_lysate_100ul_E_En2_634_2530.7492.7492.2	high-energy collision-induced dissociation	0	0	0	0	5.6e-07	4.5e-06
7555 | 404474	220	62	K.VAWLN[+1378.47569]R.S	N5(NGlycan / 1378.4757)	HexNAc(2)Hex(6)	5.9e-05	0.00048	4.23	355	196.4	196.4	2	1068.96	1068.96	0.64		2136.91	2136.91	Specific	5	>sp|Q8BLK3|LSAMP_MOUSE Limbic system-associated membrane protein OS=Mus musculus OX=10090 GN=Lsamp PE=1 SV=1	300	29.3388	controllerType=0 controllerNumber=1 scan=7684		KS_Brain_lysate_100ul_E_En2_634_2530.7684.7684.2	high-energy collision-induced dissociation	0	0	0	0	4.8e-07	3.9e-06
7556 | 404393	220	62	K.VAWLN[+1378.47569]R.S	N5(NGlycan / 1378.4757)	HexNAc(2)Hex(6)	2.2e-05	0.00018	4.66	350.3	200.8	200.8	2	1068.96	1068.96	3.73		2136.91	2136.91	Specific	5	>sp|Q8BLK3|LSAMP_MOUSE Limbic system-associated membrane protein OS=Mus musculus OX=10090 GN=Lsamp PE=1 SV=1	300	29.1473	controllerType=0 controllerNumber=1 scan=7631		KS_Brain_lysate_100ul_E_En2_634_2530.7631.7631.2	high-energy collision-induced dissociation	0	0	0	0	2.1e-07	1.7e-06
7557 | 404313	220	62	K.VAWLN[+1378.47569]R.S	N5(NGlycan / 1378.4757)	HexNAc(2)Hex(6)	9.9e-05	0.0008	4.01	323.4	176.6	176.6	2	1068.96	1068.96	3.5		2136.91	2136.91	Specific	5	>sp|Q8BLK3|LSAMP_MOUSE Limbic system-associated membrane protein OS=Mus musculus OX=10090 GN=Lsamp PE=1 SV=1	300	28.9809	controllerType=0 controllerNumber=1 scan=7585		KS_Brain_lysate_100ul_E_En2_634_2530.7585.7585.2	high-energy collision-induced dissociation	0	0	0	0	9.5e-07	7.7e-06
7658 | 472230	231	59	R.QGN[+1216.42286]ASDVILR.V	N3(NGlycan / 1216.4229)	HexNAc(2)Hex(5)	1.1e-07	9e-07	6.95	450.4	347	347	2	1145.01	1145	3.96		2289.01	2289	Specific	3	>sp|Q9DB72|BTBDH_MOUSE BTB/POZ domain-containing protein 17 OS=Mus musculus OX=10090 GN=Btbd17 PE=1 SV=1	502	26.447	controllerType=0 controllerNumber=1 scan=6911		KS_Brain_lysate_100ul_E_En2_634_2530.6911.6911.2	high-energy collision-induced dissociation	0	0	0	0	1.5e-09	1.2e-08
7659 | 472350	231	59	R.QGN[+1216.42286]ASDVILR.V	N3(NGlycan / 1216.4229)	HexNAc(2)Hex(5)	5.3e-07	4.2e-06	6.28	413.2	291.9	291.9	2	1145.01	1145	3.86		2289.01	2289	Specific	3	>sp|Q9DB72|BTBDH_MOUSE BTB/POZ domain-containing protein 17 OS=Mus musculus OX=10090 GN=Btbd17 PE=1 SV=1	502	26.6309	controllerType=0 controllerNumber=1 scan=6961		KS_Brain_lysate_100ul_E_En2_634_2530.6961.6961.2	high-energy collision-induced dissociation	0	0	0	0	5.9e-09	4.8e-08
7660 | 472470	231	59	R.QGN[+1216.42286]ASDVILR.V	N3(NGlycan / 1216.4229)	HexNAc(2)Hex(5)	1.4e-06	1.1e-05	5.85	388	210.9	210.9	2	1145	1145	2.26		2289	2289	Specific	3	>sp|Q9DB72|BTBDH_MOUSE BTB/POZ domain-containing protein 17 OS=Mus musculus OX=10090 GN=Btbd17 PE=1 SV=1	502	26.7883	controllerType=0 controllerNumber=1 scan=7004		KS_Brain_lysate_100ul_E_En2_634_2530.7004.7004.2	high-energy collision-induced dissociation	0	0	0	0	1.4e-08	1.1e-07
7661 | 472150	231	59	R.QGN[+1216.42286]ASDVILR.V	N3(NGlycan / 1216.4229)	HexNAc(2)Hex(5)	6.3e-07	5.1e-06	6.2	371.9	275.2	275.2	2	1145	1145	1.83		2289	2289	Specific	3	>sp|Q9DB72|BTBDH_MOUSE BTB/POZ domain-containing protein 17 OS=Mus musculus OX=10090 GN=Btbd17 PE=1 SV=1	502	26.249	controllerType=0 controllerNumber=1 scan=6858		KS_Brain_lysate_100ul_E_En2_634_2530.6858.6858.2	high-energy collision-induced dissociation	0	0	0	0	7e-09	5.7e-08
8239 | 470984	292	53	R.LSVEC[+57.02146]AN[+1647.61324]K.T	N7(NGlycan / 1647.6132)	HexNAc(5)Hex(3)Fuc(1)	1.8e-05	0.00015	4.74	337.6	159.9	159.9	2	1284.54	1284.54	0.96		2568.07	2568.06	Specific	7	>sp|Q62277|SYPH_MOUSE Synaptophysin OS=Mus musculus OX=10090 GN=Syp PE=1 SV=2	29	19.3667	controllerType=0 controllerNumber=1 scan=4910	C5(Carbamidomethyl / 57.0215)	KS_Brain_lysate_100ul_E_En2_634_2530.4910.4910.2	high-energy collision-induced dissociation	0	0	0	0	1.8e-07	1.4e-06
8242 | 470784	292	53	R.LSVEC[+57.02146]AN[+1444.53387]K.T	N7(NGlycan / 1444.5339)	HexNAc(4)Hex(3)Fuc(1)	3.2e-05	0.00026	4.49	358.4	199.4	199.4	2	1183	1183	0.23		2364.99	2364.98	Specific	7	>sp|Q62277|SYPH_MOUSE Synaptophysin OS=Mus musculus OX=10090 GN=Syp PE=1 SV=2	29	18.9476	controllerType=0 controllerNumber=1 scan=4801	C5(Carbamidomethyl / 57.0215)	KS_Brain_lysate_100ul_E_En2_634_2530.4801.4801.2	high-energy collision-induced dissociation	0	0	0	0	2.9e-07	2.4e-06
8294 | 403592	297	862	R.YVPFN[+1216.42286]GTK.L	N5(NGlycan / 1216.4229)	HexNAc(2)Hex(5)	5.9e-07	4.8e-06	6.23	392.6	298.1	298.1	2	1071.46	1071.45	3.7		2141.91	2141.9	Specific	5	>sp|Q810U3|NFASC_MOUSE Neurofascin OS=Mus musculus OX=10090 GN=Nfasc PE=1 SV=1	28	25.9695	controllerType=0 controllerNumber=1 scan=6781		KS_Brain_lysate_100ul_E_En2_634_2530.6781.6781.2	high-energy collision-induced dissociation	0	0	0	0	6.7e-09	5.4e-08
8295 | 403512	297	862	R.YVPFN[+1216.42286]GTK.L	N5(NGlycan / 1216.4229)	HexNAc(2)Hex(5)	3.1e-07	2.5e-06	6.5	388.7	316.9	316.9	2	1071.46	1071.45	2.22		2141.91	2141.9	Specific	5	>sp|Q810U3|NFASC_MOUSE Neurofascin OS=Mus musculus OX=10090 GN=Nfasc PE=1 SV=1	28	25.7846	controllerType=0 controllerNumber=1 scan=6728		KS_Brain_lysate_100ul_E_En2_634_2530.6728.6728.2	high-energy collision-induced dissociation	0	0	0	0	3.5e-09	2.8e-08
8296 | 403272	297	862	R.YVPFN[+1216.42286]GTK.L	N5(NGlycan / 1216.4229)	HexNAc(2)Hex(5)	1.2e-06	1e-05	5.9	365.2	293.9	293.9	2	1071.46	1071.45	1.42		2141.9	2141.9	Specific	5	>sp|Q810U3|NFASC_MOUSE Neurofascin OS=Mus musculus OX=10090 GN=Nfasc PE=1 SV=1	28	25.5669	controllerType=0 controllerNumber=1 scan=6669		KS_Brain_lysate_100ul_E_En2_634_2530.6669.6669.2	high-energy collision-induced dissociation	0	0	0	0	1.2e-08	1e-07
10293 | 470144	813	227	K.AN[+1702.58133]ATIEVK.A	N2(NGlycan / 1702.5813)	HexNAc(2)Hex(8)	1e-05	8.1e-05	5	324.9	206.7	206.7	2	1274.53	1274.53	1.55		2548.06	2548.05	Specific	2	>sp|P97300|NPTN_MOUSE Neuroplastin OS=Mus musculus OX=10090 GN=Nptn PE=1 SV=3	86	15.6376	controllerType=0 controllerNumber=1 scan=3873		KS_Brain_lysate_100ul_E_En2_634_2530.3873.3873.2	high-energy collision-induced dissociation	0	0	0	0	9.4e-08	7.6e-07
10332 | 469704	834	216	R.FN[+1216.42286]HTQTIQQK.Q	N2(NGlycan / 1216.4229)	HexNAc(2)Hex(5)	8.3e-07	6.7e-06	6.08	429	211.6	211.6	3	821.027	821.025	2.04		2461.07	2461.06	Specific	2	>sp|Q810U4|NRCAM_MOUSE Neuronal cell adhesion molecule OS=Mus musculus OX=10090 GN=Nrcam PE=1 SV=2	180	14.1931	controllerType=0 controllerNumber=1 scan=3453		KS_Brain_lysate_100ul_E_En2_634_2530.3453.3453.3	high-energy collision-induced dissociation	0	0	0	0	8.2e-09	6.6e-08
10348 | 536190	842	239	K.HMN[+1216.42286]ETSHTQGSLR.I	N3(NGlycan / 1216.4229)	HexNAc(2)Hex(5)	3.9e-05	0.00032	4.41	341.2	167.1	167.1	3	905.377	905.375	2.73		2714.12	2714.11	Specific	3	>sp|P15209|NTRK2_MOUSE BDNF/NT-3 growth factors receptor OS=Mus musculus OX=10090 GN=Ntrk2 PE=1 SV=1	192	13.5101	controllerType=0 controllerNumber=1 scan=3258		KS_Brain_lysate_100ul_E_En2_634_2530.3258.3258.3	high-energy collision-induced dissociation	0	0	0	0	3.6e-07	2.9e-06

## Sheet: Sheet5
PID	Prot._x000D_ Rank	Pos.	Sequence_x000D_ (unformatted)	Mods_x000D_ (variable)	Glycans	PEP_x000D_ 2D	PEP_x000D_ 1D	|Log Prob|	Score	Delta_x000D_ Score	Delta Mod._x000D_ Score	z	Obs._x000D_ m/z	Calc._x000D_ m/z	ppm_x000D_ err.	Off-_x000D_ By-X	Obs._x000D_ MH	Calc._x000D_ MH	Cleavage	Glycans_x000D_ Pos.	Protein_x000D_ Name	Prot._x000D_ Id	Scan_x000D_ Time	Scan #	Mods_x000D_ (fixed)	Comment	Fragment_x000D_ Type	FDR_x000D_ 2D	FDR_x000D_ 1D	FDR uniq._x000D_ 2D	FDR uniq._x000D_ 1D	q-value_x000D_ 2D	q-value_x000D_ 1D	Scan info	MobilityValue
1632 | 787435	11	194	K.KVLVAPPSEEAN[+2263.83471]TTK.A	N12(NGlycan / 2263.8347)	HexNAc(5)Hex(5)Fuc(3)	1.3e-07	1.7e-06	6.88	441.7	185.2	185.2	3	1283.24	1283.24	3.14		3847.71	3847.7	Specific	12	>sp|P43006|EAA2_MOUSE Excitatory amino acid transporter 2 OS=Mus musculus OX=10090 GN=Slc1a2 PE=1 SV=1	46	23.2612	controllerType=0 controllerNumber=1 scan=6019		KS_Brain_lysate_150ul_W4_En1_638_2539.6019.6019.3	high-energy collision-induced dissociation	0	0	0	0	1.4e-09	1.8e-08
1633 | 787555	11	194	K.KVLVAPPSEEAN[+2263.83471]TTK.A	N12(NGlycan / 2263.8347)	HexNAc(5)Hex(5)Fuc(3)	3.1e-07	4.1e-06	6.51	361.3	171.7	171.7	3	1283.24	1283.24	2.24		3847.71	3847.7	Specific	12	>sp|P43006|EAA2_MOUSE Excitatory amino acid transporter 2 OS=Mus musculus OX=10090 GN=Slc1a2 PE=1 SV=1	46	23.4729	controllerType=0 controllerNumber=1 scan=6078		KS_Brain_lysate_150ul_W4_En1_638_2539.6078.6078.3	high-energy collision-induced dissociation	0	0	0	0	2.9e-09	3.7e-08
1634 | 787395	11	194	K.KVLVAPPSEEAN[+2263.83471]TTK.A	N12(NGlycan / 2263.8347)	HexNAc(5)Hex(5)Fuc(3)	3.2e-06	4.2e-05	5.49	336.7	157.6	157.6	3	1283.24	1283.24	5.29		3847.72	3847.7	Specific	12	>sp|P43006|EAA2_MOUSE Excitatory amino acid transporter 2 OS=Mus musculus OX=10090 GN=Slc1a2 PE=1 SV=1	46	23.2149	controllerType=0 controllerNumber=1 scan=6005		KS_Brain_lysate_150ul_W4_En1_638_2539.6005.6005.3	high-energy collision-induced dissociation	0	0	0	0	3.1e-08	4.1e-07
1635 | 817694	11	195	K.VLVAPPSEEAN[+3229.16830]TTK.A	N11(NGlycan / 3229.1683)	HexNAc(8)Hex(9)Fuc(1)	1.4e-06	1.8e-05	5.87	419.8	194.7	194.7	3	1562.32	1562.32	2.22		4684.95	4684.94	Specific	11	>sp|P43006|EAA2_MOUSE Excitatory amino acid transporter 2 OS=Mus musculus OX=10090 GN=Slc1a2 PE=1 SV=1	46	31.7902	controllerType=0 controllerNumber=1 scan=8387		KS_Brain_lysate_150ul_W4_En1_638_2539.8387.8387.3	high-energy collision-induced dissociation	0	0	0	0	1.3e-08	1.7e-07
1636 | 817654	11	195	K.VLVAPPSEEAN[+3229.16830]TTK.A	N11(NGlycan / 3229.1683)	HexNAc(8)Hex(9)Fuc(1)	3.8e-06	5e-05	5.42	382	162	162	3	1562.32	1562.32	2.3		4684.95	4684.94	Specific	11	>sp|P43006|EAA2_MOUSE Excitatory amino acid transporter 2 OS=Mus musculus OX=10090 GN=Slc1a2 PE=1 SV=1	46	31.7793	controllerType=0 controllerNumber=1 scan=8384		KS_Brain_lysate_150ul_W4_En1_638_2539.8384.8384.3	high-energy collision-induced dissociation	0	0	0	0	3.7e-08	4.8e-07
1637 | 817814	11	195	K.VLVAPPSEEAN[+3228.17305]TTK.A	N11(NGlycan / 3228.1731)	HexNAc(6)Hex(7)Fuc(4)NeuAc(1)	2.8e-06	3.7e-05	5.55	388.1	195.4	195.4	3	1561.99	1561.99	1.88		4683.95	4683.94	Specific	11	>sp|P43006|EAA2_MOUSE Excitatory amino acid transporter 2 OS=Mus musculus OX=10090 GN=Slc1a2 PE=1 SV=1	46	31.9751	controllerType=0 controllerNumber=1 scan=8438		KS_Brain_lysate_150ul_W4_En1_638_2539.8438.8438.3	high-energy collision-induced dissociation	0	0	0	0	2.7e-08	3.6e-07
1638 | 804298	11	195	K.VLVAPPSEEAN[+2716.98295]TTK.A	N11(NGlycan / 2716.9829)	HexNAc(5)Hex(6)Fuc(3)NeuAc(1)	4.1e-14	5.4e-13	13.39	676.6	391.7	391.7	3	1391.59	1391.59	3.59		4172.77	4172.75	Specific	11	>sp|P43006|EAA2_MOUSE Excitatory amino acid transporter 2 OS=Mus musculus OX=10090 GN=Slc1a2 PE=1 SV=1	46	32.3716	controllerType=0 controllerNumber=1 scan=8547		KS_Brain_lysate_150ul_W4_En1_638_2539.8547.8547.3	high-energy collision-induced dissociation	0	0	0	0	2.5e-15	3.3e-14
1639 | 804218	11	195	K.VLVAPPSEEAN[+2716.98295]TTK.A	N11(NGlycan / 2716.9829)	HexNAc(5)Hex(6)Fuc(3)NeuAc(1)	1.9e-10	2.5e-09	9.71	596.6	350.3	350.3	3	1391.59	1391.59	2.45		4172.76	4172.75	Specific	11	>sp|P43006|EAA2_MOUSE Excitatory amino acid transporter 2 OS=Mus musculus OX=10090 GN=Slc1a2 PE=1 SV=1	46	32.1757	controllerType=0 controllerNumber=1 scan=8494		KS_Brain_lysate_150ul_W4_En1_638_2539.8494.8494.3	high-energy collision-induced dissociation	0	0	0	0	5.3e-12	7e-11
1640 | 804178	11	195	K.VLVAPPSEEAN[+2716.98295]TTK.A	N11(NGlycan / 2716.9829)	HexNAc(5)Hex(6)Fuc(3)NeuAc(1)	9.7e-08	1.3e-06	7.01	499.6	292	292	3	1391.59	1391.59	1.83		4172.76	4172.75	Specific	11	>sp|P43006|EAA2_MOUSE Excitatory amino acid transporter 2 OS=Mus musculus OX=10090 GN=Slc1a2 PE=1 SV=1	46	32.0216	controllerType=0 controllerNumber=1 scan=8451		KS_Brain_lysate_150ul_W4_En1_638_2539.8451.8451.3	high-energy collision-induced dissociation	0	0	0	0	9.5e-10	1.2e-08
1641 | 804258	11	195	K.VLVAPPSEEAN[+2716.98295]TTK.A	N11(NGlycan / 2716.9829)	HexNAc(5)Hex(6)Fuc(3)NeuAc(1)	2.2e-07	2.9e-06	6.66	477.7	264.3	264.3	3	1391.59	1391.59	1.22		4172.76	4172.75	Specific	11	>sp|P43006|EAA2_MOUSE Excitatory amino acid transporter 2 OS=Mus musculus OX=10090 GN=Slc1a2 PE=1 SV=1	46	32.2858	controllerType=0 controllerNumber=1 scan=8524		KS_Brain_lysate_150ul_W4_En1_638_2539.8524.8524.3	high-energy collision-induced dissociation	0	0	0	0	2e-09	2.6e-08
1642 | 804138	11	195	K.VLVAPPSEEAN[+2716.98295]TTK.A	N11(NGlycan / 2716.9829)	HexNAc(5)Hex(6)Fuc(3)NeuAc(1)	8.6e-07	1.1e-05	6.07	420.3	216.2	216.2	3	1391.59	1391.59	2.97		4172.76	4172.75	Specific	11	>sp|P43006|EAA2_MOUSE Excitatory amino acid transporter 2 OS=Mus musculus OX=10090 GN=Slc1a2 PE=1 SV=1	46	31.8757	controllerType=0 controllerNumber=1 scan=8411		KS_Brain_lysate_150ul_W4_En1_638_2539.8411.8411.3	high-energy collision-induced dissociation	0	0	0	0	7.5e-09	9.8e-08
1643 | 804338	11	195	K.VLVAPPSEEAN[+2715.96255]TTK.A	N11(NGlycan / 2715.9625)	HexNAc(5)Hex(6)Fuc(1)NeuAc(2)	6.1e-07	8e-06	6.22	455.8	274.5	274.5	3	1391.26	1391.25	5.99		4171.76	4171.73	Specific	11	>sp|P43006|EAA2_MOUSE Excitatory amino acid transporter 2 OS=Mus musculus OX=10090 GN=Slc1a2 PE=1 SV=1	46	32.589	controllerType=0 controllerNumber=1 scan=8606		KS_Brain_lysate_150ul_W4_En1_638_2539.8606.8606.3	high-energy collision-induced dissociation	0	0	0	0	5.4e-09	7.1e-08
1644 | 767925	11	195	K.VLVAPPSEEAN[+2263.83471]TTK.A	N11(NGlycan / 2263.8347)	HexNAc(5)Hex(5)Fuc(3)	1.3e-07	1.7e-06	6.89	499.6	311.2	311.2	3	1240.54	1240.54	4.4		3719.62	3719.6	Specific	11	>sp|P43006|EAA2_MOUSE Excitatory amino acid transporter 2 OS=Mus musculus OX=10090 GN=Slc1a2 PE=1 SV=1	46	27.8707	controllerType=0 controllerNumber=1 scan=7325		KS_Brain_lysate_150ul_W4_En1_638_2539.7325.7325.3	high-energy collision-induced dissociation	0	0	0	0	1.3e-09	1.7e-08
3113 | 804458	31	153	K.LDWLGN[+2158.80335]C[+57.02146]SGLNDDSYGYR.E	N6(NGlycan / 2158.8033)	HexNAc(6)Hex(4)Fuc(2)	3.9e-11	5.2e-10	10.41	534.1	464.3	464.3	3	1421.91	1421.91	3.17		4263.72	4263.71	Specific	6	>sp|P14094|AT1B1_MOUSE Sodium/potassium-transporting ATPase subunit beta-1 OS=Mus musculus OX=10090 GN=Atp1b1 PE=1 SV=1	2	56.1579	controllerType=0 controllerNumber=1 scan=15304	C7(Carbamidomethyl / 57.0215)	KS_Brain_lysate_150ul_W4_En1_638_2539.15304.15304.3	high-energy collision-induced dissociation	0	0	0	0	1e-12	1.3e-11
3114 | 788315	31	153	K.LDWLGN[+1751.62420]C[+57.02146]SGLNDDSYGYR.E	N6(NGlycan / 1751.6242)	HexNAc(4)Hex(4)NeuAc(1)	6.1e-13	8e-12	12.21	634.4	530.1	530.1	3	1286.19	1286.18	9.34		3856.56	3856.53	Specific	6	>sp|P14094|AT1B1_MOUSE Sodium/potassium-transporting ATPase subunit beta-1 OS=Mus musculus OX=10090 GN=Atp1b1 PE=1 SV=1	2	56.3056	controllerType=0 controllerNumber=1 scan=15343	C7(Carbamidomethyl / 57.0215)	KS_Brain_lysate_150ul_W4_En1_638_2539.15343.15343.3	high-energy collision-induced dissociation	0	0	0	0	2.1e-14	2.8e-13
3115 | 768640	31	153	K.LDWLGN[+1647.61324]C[+57.02146]SGLNDDSYGYR.E	N6(NGlycan / 1647.6132)	HexNAc(5)Hex(3)Fuc(1)	2.4e-16	3.2e-15	15.62	780.6	680.2	680.2	3	1251.52	1251.51	5.63		3752.54	3752.52	Specific	6	>sp|P14094|AT1B1_MOUSE Sodium/potassium-transporting ATPase subunit beta-1 OS=Mus musculus OX=10090 GN=Atp1b1 PE=1 SV=1	2	56.6922	controllerType=0 controllerNumber=1 scan=15445	C7(Carbamidomethyl / 57.0215)	KS_Brain_lysate_150ul_W4_En1_638_2539.15445.15445.3	high-energy collision-induced dissociation	0	0	0	0	2.8e-17	3.6e-16
3116 | 768720	31	153	K.LDWLGN[+1647.61324]C[+57.02146]SGLNDDSYGYR.E	N6(NGlycan / 1647.6132)	HexNAc(5)Hex(3)Fuc(1)	4.5e-17	5.9e-16	16.35	769.4	670.4	670.4	3	1251.51	1251.51	2.89		3752.53	3752.52	Specific	6	>sp|P14094|AT1B1_MOUSE Sodium/potassium-transporting ATPase subunit beta-1 OS=Mus musculus OX=10090 GN=Atp1b1 PE=1 SV=1	2	56.9146	controllerType=0 controllerNumber=1 scan=15506	C7(Carbamidomethyl / 57.0215)	KS_Brain_lysate_150ul_W4_En1_638_2539.15506.15506.3	high-energy collision-induced dissociation	0	0	0	0	6.1e-18	8e-17
6644 | 788195	118	138	R.GN[+1971.71889]GTLITFHSAFQC[+57.02146]C[+57.02146]GK.E	N2(NGlycan / 1971.7189)	HexNAc(5)Hex(5)Fuc(1)	4.3e-11	5.6e-10	10.37	498.4	385.9	385.9	3	1290.54	1290.53	3.6		3869.6	3869.59	Specific	2	>sp|Q922J6|TSN2_MOUSE Tetraspanin-2 OS=Mus musculus OX=10090 GN=Tspan2 PE=1 SV=1	118	42.1251	controllerType=0 controllerNumber=1 scan=11267	C14(Carbamidomethyl / 57.0215); C15(Carbamidomethyl / 57.0215)	KS_Brain_lysate_150ul_W4_En1_638_2539.11267.11267.3	high-energy collision-induced dissociation	0	0	0	0	1.1e-12	1.4e-11
6645 | 768245	118	138	R.GN[+1809.66607]GTLITFHSAFQC[+57.02146]C[+57.02146]GK.E	N2(NGlycan / 1809.6661)	HexNAc(5)Hex(4)Fuc(1)	1.4e-07	1.8e-06	6.85	412.2	332.6	332.6	3	1236.52	1236.52	-0.67		3707.53	3707.53	Specific	2	>sp|Q922J6|TSN2_MOUSE Tetraspanin-2 OS=Mus musculus OX=10090 GN=Tspan2 PE=1 SV=1	118	42.408	controllerType=0 controllerNumber=1 scan=11352	C14(Carbamidomethyl / 57.0215); C15(Carbamidomethyl / 57.0215)	KS_Brain_lysate_150ul_W4_En1_638_2539.11352.11352.3	high-energy collision-induced dissociation	0	0	0	0	1.4e-09	1.9e-08
6646 | 747095	118	138	R.GN[+1606.58669]GTLITFHSAFQC[+57.02146]C[+57.02146]GK.E	N2(NGlycan / 1606.5867)	HexNAc(4)Hex(4)Fuc(1)	1.8e-16	2.3e-15	15.75	742.6	619.7	619.7	3	1168.83	1168.82	2.17		3504.46	3504.46	Specific	2	>sp|Q922J6|TSN2_MOUSE Tetraspanin-2 OS=Mus musculus OX=10090 GN=Tspan2 PE=1 SV=1	118	42.3592	controllerType=0 controllerNumber=1 scan=11337	C14(Carbamidomethyl / 57.0215); C15(Carbamidomethyl / 57.0215)	KS_Brain_lysate_150ul_W4_En1_638_2539.11337.11337.3	high-energy collision-induced dissociation	0	0	0	0	2.1e-17	2.7e-16
6647 | 747055	118	138	R.GN[+1606.58669]GTLITFHSAFQC[+57.02146]C[+57.02146]GK.E	N2(NGlycan / 1606.5867)	HexNAc(4)Hex(4)Fuc(1)	2.7e-15	3.5e-14	14.58	676.5	482.7	482.7	3	1168.83	1168.82	1.96		3504.46	3504.46	Specific	2	>sp|Q922J6|TSN2_MOUSE Tetraspanin-2 OS=Mus musculus OX=10090 GN=Tspan2 PE=1 SV=1	118	42.1807	controllerType=0 controllerNumber=1 scan=11287	C14(Carbamidomethyl / 57.0215); C15(Carbamidomethyl / 57.0215)	KS_Brain_lysate_150ul_W4_En1_638_2539.11287.11287.3	high-energy collision-induced dissociation	0	0	0	0	2.2e-16	2.9e-15
6648 | 747175	118	138	R.GN[+1444.53387]GTLITFHSAFQC[+57.02146]C[+57.02146]GK.E	N2(NGlycan / 1444.5339)	HexNAc(4)Hex(3)Fuc(1)	1.9e-10	2.5e-09	9.73	518.4	400.3	400.3	3	1114.8	1114.81	-1.34		3342.4	3342.4	Specific	2	>sp|Q922J6|TSN2_MOUSE Tetraspanin-2 OS=Mus musculus OX=10090 GN=Tspan2 PE=1 SV=1	118	42.7281	controllerType=0 controllerNumber=1 scan=11449	C14(Carbamidomethyl / 57.0215); C15(Carbamidomethyl / 57.0215)	KS_Brain_lysate_150ul_W4_En1_638_2539.11449.11449.3	high-energy collision-induced dissociation	0	0	0	0	5.2e-12	6.8e-11
8293 | 769680	191	68	K.TVVTEAGNLLKDN[+876.32230]ATQEEILHYLEK.T	N13(NGlycan / 876.3223)	HexNAc(2)Hex(2)Fuc(1)	4.6e-18	6.1e-17	17.34	862.7	632.4	632.4	4	926.958	926.953	5.25		3704.81	3704.79	Specific	13	>sp|Q61207|SAP_MOUSE Prosaposin OS=Mus musculus OX=10090 GN=Psap PE=1 SV=2	15	67.3094	controllerType=0 controllerNumber=1 scan=18358		KS_Brain_lysate_150ul_W4_En1_638_2539.18358.18358.4	high-energy collision-induced dissociation	0	0	0	0	7.3e-19	9.6e-18
8294 | 639350	191	79	K.DN[+876.32230]ATQEEILHYLEK.T	N2(NGlycan / 876.3223)	HexNAc(2)Hex(2)Fuc(1)	4.7e-13	6.2e-12	12.33	637.4	453.7	453.7	3	860.389	860.388	0.74		2579.15	2579.15	Specific	2	>sp|Q61207|SAP_MOUSE Prosaposin OS=Mus musculus OX=10090 GN=Psap PE=1 SV=2	15	54.9293	controllerType=0 controllerNumber=1 scan=14962		KS_Brain_lysate_150ul_W4_En1_638_2539.14962.14962.3	high-energy collision-induced dissociation	0	0	0	0	1.8e-14	2.4e-13
8773 | 719332	220	53	R.LSVEC[+57.02146]AN[+2263.83471]K.T	N7(NGlycan / 2263.8347)	HexNAc(5)Hex(5)Fuc(3)	1.8e-07	2.4e-06	6.74	507	286.1	286.1	3	1062.1	1062.1	2.69		3184.29	3184.29	Specific	7	>sp|Q62277|SYPH_MOUSE Synaptophysin OS=Mus musculus OX=10090 GN=Syp PE=1 SV=2	29	17.0688	controllerType=0 controllerNumber=1 scan=4280	C5(Carbamidomethyl / 57.0215)	KS_Brain_lysate_150ul_W4_En1_638_2539.4280.4280.3	high-energy collision-induced dissociation	0	0	0	0	1.8e-09	2.3e-08
8774 | 719492	220	53	R.LSVEC[+57.02146]AN[+2263.83471]K.T	N7(NGlycan / 2263.8347)	HexNAc(5)Hex(5)Fuc(3)	5.3e-07	7e-06	6.27	491.3	249.8	249.8	3	1062.1	1062.1	3.04		3184.3	3184.29	Specific	7	>sp|Q62277|SYPH_MOUSE Synaptophysin OS=Mus musculus OX=10090 GN=Syp PE=1 SV=2	29	17.2504	controllerType=0 controllerNumber=1 scan=4330	C5(Carbamidomethyl / 57.0215)	KS_Brain_lysate_150ul_W4_En1_638_2539.4330.4330.3	high-energy collision-induced dissociation	0	0	0	0	4.8e-09	6.3e-08
8775 | 719652	220	53	R.LSVEC[+57.02146]AN[+2263.83471]K.T	N7(NGlycan / 2263.8347)	HexNAc(5)Hex(5)Fuc(3)	1.6e-06	2e-05	5.81	397.3	233	233	3	1062.1	1062.1	3.04		3184.3	3184.29	Specific	7	>sp|Q62277|SYPH_MOUSE Synaptophysin OS=Mus musculus OX=10090 GN=Syp PE=1 SV=2	29	17.4181	controllerType=0 controllerNumber=1 scan=4376	C5(Carbamidomethyl / 57.0215)	KS_Brain_lysate_150ul_W4_En1_638_2539.4376.4376.3	high-energy collision-induced dissociation	0	0	0	0	1.5e-08	1.9e-07
8776 | 719372	220	53	R.LSVEC[+57.02146]AN[+2263.83471]K.T	N7(NGlycan / 2263.8347)	HexNAc(5)Hex(5)Fuc(3)	2.1e-05	0.00028	4.67	308.4	141.2	141.2	2	1592.65	1592.65	3.45		3184.3	3184.29	Specific	7	>sp|Q62277|SYPH_MOUSE Synaptophysin OS=Mus musculus OX=10090 GN=Syp PE=1 SV=2	29	17.1832	controllerType=0 controllerNumber=1 scan=4311	C5(Carbamidomethyl / 57.0215)	KS_Brain_lysate_150ul_W4_En1_638_2539.4311.4311.2	high-energy collision-induced dissociation	0	0	0	0	2e-07	2.7e-06
8786 | 681927	220	53	R.LSVEC[+57.02146]AN[+2117.77680]K.T	N7(NGlycan / 2117.7768)	HexNAc(5)Hex(5)Fuc(2)	4.8e-05	0.00062	4.32	330.5	192.8	192.8	3	1013.41	1013.41	0.5		3038.23	3038.23	Specific	7	>sp|Q62277|SYPH_MOUSE Synaptophysin OS=Mus musculus OX=10090 GN=Syp PE=1 SV=2	29	17.3642	controllerType=0 controllerNumber=1 scan=4361	C5(Carbamidomethyl / 57.0215)	KS_Brain_lysate_150ul_W4_En1_638_2539.4361.4361.3	high-energy collision-induced dissociation	0	0	0	0	4.3e-07	5.9e-06
8787 | 681687	220	53	R.LSVEC[+57.02146]AN[+2117.77680]K.T	N7(NGlycan / 2117.7768)	HexNAc(5)Hex(5)Fuc(2)	5.6e-05	0.00073	4.25	302.6	144.8	144.8	3	1013.42	1013.41	3.45		3038.24	3038.23	Specific	7	>sp|Q62277|SYPH_MOUSE Synaptophysin OS=Mus musculus OX=10090 GN=Syp PE=1 SV=2	29	17.1662	controllerType=0 controllerNumber=1 scan=4306	C5(Carbamidomethyl / 57.0215)	KS_Brain_lysate_150ul_W4_En1_638_2539.4306.4306.3	high-energy collision-induced dissociation	0	0	0	0	5e-07	6.8e-06
8792 | 681847	220	53	R.LSVEC[+57.02146]AN[+2116.75640]K.T	N7(NGlycan / 2116.7564)	HexNAc(5)Hex(4)Fuc(1)NeuGc(1)	3.4e-06	4.4e-05	5.47	351.3	230	230	3	1013.08	1013.07	2.69		3037.22	3037.21	Specific	7	>sp|Q62277|SYPH_MOUSE Synaptophysin OS=Mus musculus OX=10090 GN=Syp PE=1 SV=2	29	17.2639	controllerType=0 controllerNumber=1 scan=4333	C5(Carbamidomethyl / 57.0215)	KS_Brain_lysate_150ul_W4_En1_638_2539.4333.4333.3	high-energy collision-induced dissociation	0	0	0	0	3.3e-08	4.3e-07
8795 | 682527	220	53	R.LSVEC[+57.02146]AN[+1955.72397]K.T	N7(NGlycan / 1955.724)	HexNAc(5)Hex(4)Fuc(2)	4.1e-07	5.4e-06	6.39	498.1	313.2	313.2	2	1438.59	1438.59	0.72		2876.18	2876.17	Specific	7	>sp|Q62277|SYPH_MOUSE Synaptophysin OS=Mus musculus OX=10090 GN=Syp PE=1 SV=2	29	18.184	controllerType=0 controllerNumber=1 scan=4579	C5(Carbamidomethyl / 57.0215)	KS_Brain_lysate_150ul_W4_En1_638_2539.4579.4579.2	high-energy collision-induced dissociation	0	0	0	0	3.8e-09	4.9e-08
8796 | 682687	220	53	R.LSVEC[+57.02146]AN[+1955.72397]K.T	N7(NGlycan / 1955.724)	HexNAc(5)Hex(4)Fuc(2)	1.2e-07	1.6e-06	6.91	472.6	294.3	294.3	2	1438.59	1438.59	2.34		2876.18	2876.17	Specific	7	>sp|Q62277|SYPH_MOUSE Synaptophysin OS=Mus musculus OX=10090 GN=Syp PE=1 SV=2	29	18.3609	controllerType=0 controllerNumber=1 scan=4629	C5(Carbamidomethyl / 57.0215)	KS_Brain_lysate_150ul_W4_En1_638_2539.4629.4629.2	high-energy collision-induced dissociation	0	0	0	0	1.2e-09	1.5e-08
8797 | 682647	220	53	R.LSVEC[+57.02146]AN[+1955.72397]K.T	N7(NGlycan / 1955.724)	HexNAc(5)Hex(4)Fuc(2)	1.5e-06	1.9e-05	5.83	420	241	241	3	959.399	959.396	2.69		2876.18	2876.17	Specific	7	>sp|Q62277|SYPH_MOUSE Synaptophysin OS=Mus musculus OX=10090 GN=Syp PE=1 SV=2	29	18.2837	controllerType=0 controllerNumber=1 scan=4607	C5(Carbamidomethyl / 57.0215)	KS_Brain_lysate_150ul_W4_En1_638_2539.4607.4607.3	high-energy collision-induced dissociation	0	0	0	0	1.4e-08	1.8e-07
8798 | 682847	220	53	R.LSVEC[+57.02146]AN[+1955.72397]K.T	N7(NGlycan / 1955.724)	HexNAc(5)Hex(4)Fuc(2)	1e-06	1.3e-05	6	406	226.2	226.2	2	1438.59	1438.59	2.68		2876.18	2876.17	Specific	7	>sp|Q62277|SYPH_MOUSE Synaptophysin OS=Mus musculus OX=10090 GN=Syp PE=1 SV=2	29	18.5171	controllerType=0 controllerNumber=1 scan=4670	C5(Carbamidomethyl / 57.0215)	KS_Brain_lysate_150ul_W4_En1_638_2539.4670.4670.2	high-energy collision-induced dissociation	0	0	0	0	8.7e-09	1.1e-07
8799 | 682487	220	53	R.LSVEC[+57.02146]AN[+1955.72397]K.T	N7(NGlycan / 1955.724)	HexNAc(5)Hex(4)Fuc(2)	1e-05	0.00013	4.99	359	190.3	190.3	3	959.4	959.396	3.33		2876.18	2876.17	Specific	7	>sp|Q62277|SYPH_MOUSE Synaptophysin OS=Mus musculus OX=10090 GN=Syp PE=1 SV=2	29	18.1103	controllerType=0 controllerNumber=1 scan=4558	C5(Carbamidomethyl / 57.0215)	KS_Brain_lysate_150ul_W4_En1_638_2539.4558.4558.3	high-energy collision-induced dissociation	0	0	0	0	1.1e-07	1.4e-06
8800 | 682887	220	53	R.LSVEC[+57.02146]AN[+1955.72397]K.T	N7(NGlycan / 1955.724)	HexNAc(5)Hex(4)Fuc(2)	7.3e-06	9.5e-05	5.14	336.6	154.6	154.6	2	1438.59	1438.59	2.25		2876.18	2876.17	Specific	7	>sp|Q62277|SYPH_MOUSE Synaptophysin OS=Mus musculus OX=10090 GN=Syp PE=1 SV=2	29	18.541	controllerType=0 controllerNumber=1 scan=4676	C5(Carbamidomethyl / 57.0215)	KS_Brain_lysate_150ul_W4_En1_638_2539.4676.4676.2	high-energy collision-induced dissociation	0	0	0	0	7e-08	9.2e-07
8801 | 682407	220	53	R.LSVEC[+57.02146]AN[+1955.72397]K.T	N7(NGlycan / 1955.724)	HexNAc(5)Hex(4)Fuc(2)	8.5e-06	0.00011	5.07	329.7	169.8	169.8	2	1438.6	1438.59	3.27		2876.18	2876.17	Specific	7	>sp|Q62277|SYPH_MOUSE Synaptophysin OS=Mus musculus OX=10090 GN=Syp PE=1 SV=2	29	18.0116	controllerType=0 controllerNumber=1 scan=4531	C5(Carbamidomethyl / 57.0215)	KS_Brain_lysate_150ul_W4_En1_638_2539.4531.4531.2	high-energy collision-induced dissociation	0	0	0	0	8.7e-08	1.1e-06
8807 | 631349	220	53	R.LSVEC[+57.02146]AN[+1752.64460]K.T	N7(NGlycan / 1752.6446)	HexNAc(4)Hex(4)Fuc(2)	1.4e-07	1.9e-06	6.84	499.2	313.8	313.8	2	1337.06	1337.05	3.8		2673.11	2673.1	Specific	7	>sp|Q62277|SYPH_MOUSE Synaptophysin OS=Mus musculus OX=10090 GN=Syp PE=1 SV=2	29	17.6726	controllerType=0 controllerNumber=1 scan=4443	C5(Carbamidomethyl / 57.0215)	KS_Brain_lysate_150ul_W4_En1_638_2539.4443.4443.2	high-energy collision-induced dissociation	0	0	0	0	1.5e-09	1.9e-08
8808 | 631269	220	53	R.LSVEC[+57.02146]AN[+1752.64460]K.T	N7(NGlycan / 1752.6446)	HexNAc(4)Hex(4)Fuc(2)	1.8e-07	2.4e-06	6.74	472.3	291.1	291.1	2	1337.05	1337.05	1.34		2673.1	2673.1	Specific	7	>sp|Q62277|SYPH_MOUSE Synaptophysin OS=Mus musculus OX=10090 GN=Syp PE=1 SV=2	29	17.4979	controllerType=0 controllerNumber=1 scan=4398	C5(Carbamidomethyl / 57.0215)	KS_Brain_lysate_150ul_W4_En1_638_2539.4398.4398.2	high-energy collision-induced dissociation	0	0	0	0	1.8e-09	2.4e-08
8809 | 631389	220	53	R.LSVEC[+57.02146]AN[+1752.64460]K.T	N7(NGlycan / 1752.6446)	HexNAc(4)Hex(4)Fuc(2)	7.3e-07	9.6e-06	6.14	455.5	269.6	269.6	2	1337.06	1337.05	4.62		2673.11	2673.1	Specific	7	>sp|Q62277|SYPH_MOUSE Synaptophysin OS=Mus musculus OX=10090 GN=Syp PE=1 SV=2	29	17.8763	controllerType=0 controllerNumber=1 scan=4496	C5(Carbamidomethyl / 57.0215)	KS_Brain_lysate_150ul_W4_En1_638_2539.4496.4496.2	high-energy collision-induced dissociation	0	0	0	0	6.1e-09	7.9e-08
8810 | 631189	220	53	R.LSVEC[+57.02146]AN[+1752.64460]K.T	N7(NGlycan / 1752.6446)	HexNAc(4)Hex(4)Fuc(2)	4.5e-06	5.9e-05	5.35	346.5	181.9	181.9	2	1337.05	1337.05	2.34		2673.1	2673.1	Specific	7	>sp|Q62277|SYPH_MOUSE Synaptophysin OS=Mus musculus OX=10090 GN=Syp PE=1 SV=2	29	17.3998	controllerType=0 controllerNumber=1 scan=4370	C5(Carbamidomethyl / 57.0215)	KS_Brain_lysate_150ul_W4_En1_638_2539.4370.4370.2	high-energy collision-induced dissociation	0	0	0	0	4.4e-08	5.8e-07
8815 | 566596	220	53	R.LSVEC[+57.02146]AN[+1647.61324]K.T	N7(NGlycan / 1647.6132)	HexNAc(5)Hex(3)Fuc(1)	3.2e-11	4.2e-10	10.5	624	336.4	336.4	2	1284.54	1284.54	2		2568.07	2568.06	Specific	7	>sp|Q62277|SYPH_MOUSE Synaptophysin OS=Mus musculus OX=10090 GN=Syp PE=1 SV=2	29	19.4059	controllerType=0 controllerNumber=1 scan=4911	C5(Carbamidomethyl / 57.0215)	KS_Brain_lysate_150ul_W4_En1_638_2539.4911.4911.2	high-energy collision-induced dissociation	0	0	0	0	7.2e-13	9.5e-12
8816 | 566516	220	53	R.LSVEC[+57.02146]AN[+1647.61324]K.T	N7(NGlycan / 1647.6132)	HexNAc(5)Hex(3)Fuc(1)	1.1e-08	1.5e-07	7.95	556.7	365.6	365.6	2	1284.54	1284.54	1.91		2568.07	2568.06	Specific	7	>sp|Q62277|SYPH_MOUSE Synaptophysin OS=Mus musculus OX=10090 GN=Syp PE=1 SV=2	29	19.2263	controllerType=0 controllerNumber=1 scan=4864	C5(Carbamidomethyl / 57.0215)	KS_Brain_lysate_150ul_W4_En1_638_2539.4864.4864.2	high-energy collision-induced dissociation	0	0	0	0	1.6e-10	2.1e-09
8819 | 565796	220	53	R.LSVEC[+57.02146]AN[+1549.56523]K.T	N7(NGlycan / 1549.5652)	HexNAc(3)Hex(4)Fuc(2)	9.4e-07	1.2e-05	6.03	446.3	283.6	283.6	2	1235.51	1235.51	-0.03		2470.02	2470.02	Specific	7	>sp|Q62277|SYPH_MOUSE Synaptophysin OS=Mus musculus OX=10090 GN=Syp PE=1 SV=2	29	17.7592	controllerType=0 controllerNumber=1 scan=4466	C5(Carbamidomethyl / 57.0215)	KS_Brain_lysate_150ul_W4_En1_638_2539.4466.4466.2	high-energy collision-induced dissociation	0	0	0	0	8.3e-09	1.1e-07
8821 | 566276	220	53	R.LSVEC[+57.02146]AN[+1444.53387]K.T	N7(NGlycan / 1444.5339)	HexNAc(4)Hex(3)Fuc(1)	1.8e-08	2.3e-07	7.75	543.5	355.2	355.2	2	1183	1183	1.88		2364.99	2364.98	Specific	7	>sp|Q62277|SYPH_MOUSE Synaptophysin OS=Mus musculus OX=10090 GN=Syp PE=1 SV=2	29	18.864	controllerType=0 controllerNumber=1 scan=4761	C5(Carbamidomethyl / 57.0215)	KS_Brain_lysate_150ul_W4_En1_638_2539.4761.4761.2	high-energy collision-induced dissociation	0	0	0	0	2.4e-10	3.2e-09
8822 | 566156	220	53	R.LSVEC[+57.02146]AN[+1444.53387]K.T	N7(NGlycan / 1444.5339)	HexNAc(4)Hex(3)Fuc(1)	1.9e-08	2.4e-07	7.73	524.8	338.9	338.9	2	1183	1183	2.19		2364.99	2364.98	Specific	7	>sp|Q62277|SYPH_MOUSE Synaptophysin OS=Mus musculus OX=10090 GN=Syp PE=1 SV=2	29	18.6764	controllerType=0 controllerNumber=1 scan=4710	C5(Carbamidomethyl / 57.0215)	KS_Brain_lysate_150ul_W4_En1_638_2539.4710.4710.2	high-energy collision-induced dissociation	0	0	0	0	2.5e-10	3.3e-09
8823 | 566436	220	53	R.LSVEC[+57.02146]AN[+1444.53387]K.T	N7(NGlycan / 1444.5339)	HexNAc(4)Hex(3)Fuc(1)	7.8e-06	0.0001	5.11	405.5	234.2	234.2	2	1183.01	1183	8.59		2365	2364.98	Specific	7	>sp|Q62277|SYPH_MOUSE Synaptophysin OS=Mus musculus OX=10090 GN=Syp PE=1 SV=2	29	19.0679	controllerType=0 controllerNumber=1 scan=4819	C5(Carbamidomethyl / 57.0215)	KS_Brain_lysate_150ul_W4_En1_638_2539.4819.4819.2	high-energy collision-induced dissociation	0	0	0	0	7.9e-08	1e-06
8824 | 566076	220	53	R.LSVEC[+57.02146]AN[+1444.53387]K.T	N7(NGlycan / 1444.5339)	HexNAc(4)Hex(3)Fuc(1)	5.2e-05	0.00069	4.28	322.4	155.2	155.2	2	1183	1183	-0.22		2364.98	2364.98	Specific	7	>sp|Q62277|SYPH_MOUSE Synaptophysin OS=Mus musculus OX=10090 GN=Syp PE=1 SV=2	29	18.5016	controllerType=0 controllerNumber=1 scan=4666	C5(Carbamidomethyl / 57.0215)	KS_Brain_lysate_150ul_W4_En1_638_2539.4666.4666.2	high-energy collision-induced dissociation	0	0	0	0	4.9e-07	6.6e-06
8825 | 420616	220	53	R.LSVEC[+57.02146]AN[+1038.37512]K.T	N7(NGlycan / 1038.3751)	HexNAc(2)Hex(3)Fuc(1)	2.6e-06	3.4e-05	5.59	354.6	211	211	2	979.92	979.917	3.54		1958.83	1958.83	Specific	7	>sp|Q62277|SYPH_MOUSE Synaptophysin OS=Mus musculus OX=10090 GN=Syp PE=1 SV=2	29	18.4028	controllerType=0 controllerNumber=1 scan=4640	C5(Carbamidomethyl / 57.0215)	KS_Brain_lysate_150ul_W4_En1_638_2539.4640.4640.2	high-energy collision-induced dissociation	0	0	0	0	2.2e-08	2.9e-07
9042 | 721412	235	54	R.ISPGKN[+1444.53387]ATGMEVGWYR.S	N6(NGlycan / 1444.5339)	HexNAc(4)Hex(3)Fuc(1)	3.8e-14	5e-13	13.42	650.8	480.6	480.6	3	1070.81	1070.81	1.8		3210.41	3210.4	Specific	6	>sp|Q61885|MOG_MOUSE Myelin-oligodendrocyte glycoprotein OS=Mus musculus OX=10090 GN=Mog PE=1 SV=1	24	39.0816	controllerType=0 controllerNumber=1 scan=10404		KS_Brain_lysate_150ul_W4_En1_638_2539.10404.10404.3	high-energy collision-induced dissociation	0	0	0	0	2.4e-15	3.2e-14
11304 | 685477	498	235	K.FHVN[+1378.47569]YTQPLVAVK.F	N4(NGlycan / 1378.4757)	HexNAc(2)Hex(6)	3.2e-15	4.2e-14	14.49	727	544.6	544.6	3	965.445	965.441	4.57		2894.32	2894.31	Specific	4	>sp|P14231|AT1B2_MOUSE Sodium/potassium-transporting ATPase subunit beta-2 OS=Mus musculus OX=10090 GN=Atp1b2 PE=1 SV=2	5	43.0576	controllerType=0 controllerNumber=1 scan=11543		KS_Brain_lysate_150ul_W4_En1_638_2539.11543.11543.3	high-energy collision-induced dissociation	0	0	0	0	2.8e-16	3.7e-15
12354 | 682367	842	512	R.EIC[+57.02146]SGN[+1216.42286]SSQC[+57.02146]APNVHK.M	N6(NGlycan / 1216.4229)	HexNAc(2)Hex(5)	5.3e-14	6.9e-13	13.28	637.6	419.9	419.9	3	1002.08	1002.07	3.8		3004.21	3004.2	Specific	6	>sp|Q9R1V6|ADA22_MOUSE Disintegrin and metalloproteinase domain-containing protein 22 OS=Mus musculus OX=10090 GN=Adam22 PE=1 SV=2	75	18.007	controllerType=0 controllerNumber=1 scan=4530	C3(Carbamidomethyl / 57.0215); C10(Carbamidomethyl / 57.0215)	KS_Brain_lysate_150ul_W4_En1_638_2539.4530.4530.3	high-energy collision-induced dissociation	0	0	0	0	3.2e-15	4.2e-14
12355 | 682447	842	512	R.EIC[+57.02146]SGN[+1216.42286]SSQC[+57.02146]APNVHK.M	N6(NGlycan / 1216.4229)	HexNAc(2)Hex(5)	4.7e-09	6.1e-08	8.33	500.6	323.1	323.1	3	1002.07	1002.07	2.34		3004.21	3004.2	Specific	6	>sp|Q9R1V6|ADA22_MOUSE Disintegrin and metalloproteinase domain-containing protein 22 OS=Mus musculus OX=10090 GN=Adam22 PE=1 SV=2	75	18.0409	controllerType=0 controllerNumber=1 scan=4538	C3(Carbamidomethyl / 57.0215); C10(Carbamidomethyl / 57.0215)	KS_Brain_lysate_150ul_W4_En1_638_2539.4538.4538.3	high-energy collision-induced dissociation	0	0	0	0	7.7e-11	1e-09
12429 | 565556	891	227	K.AN[+1702.58133]ATIEVK.A	N2(NGlycan / 1702.5813)	HexNAc(2)Hex(8)	9e-07	1.2e-05	6.05	399.7	272.6	272.6	2	1274.54	1274.53	3.43		2548.06	2548.05	Specific	2	>sp|P97300|NPTN_MOUSE Neuroplastin OS=Mus musculus OX=10090 GN=Nptn PE=1 SV=3	86	15.4603	controllerType=0 controllerNumber=1 scan=3839		KS_Brain_lysate_150ul_W4_En1_638_2539.3839.3839.2	high-energy collision-induced dissociation	0	0	0	0	7.9e-09	1e-07
12430 | 565596	891	227	K.AN[+1702.58133]ATIEVK.A	N2(NGlycan / 1702.5813)	HexNAc(2)Hex(8)	5.1e-06	6.6e-05	5.3	308.5	210.3	210.3	2	1274.53	1274.53	2.41		2548.06	2548.05	Specific	2	>sp|P97300|NPTN_MOUSE Neuroplastin OS=Mus musculus OX=10090 GN=Nptn PE=1 SV=3	86	15.6354	controllerType=0 controllerNumber=1 scan=3886		KS_Brain_lysate_150ul_W4_En1_638_2539.3886.3886.2	high-energy collision-induced dissociation	0	0	0	0	4.9e-08	6.4e-07

## Sheet: Sheet6
PID	Prot._x000D_ Rank	Pos.	Sequence_x000D_ (unformatted)	Mods_x000D_ (variable)	Glycans	PEP_x000D_ 2D	PEP_x000D_ 1D	|Log Prob|	Score	Delta_x000D_ Score	Delta Mod._x000D_ Score	z	Obs._x000D_ m/z	Calc._x000D_ m/z	ppm_x000D_ err.	Off-_x000D_ By-X	Obs._x000D_ MH	Calc._x000D_ MH	Cleavage	Glycans_x000D_ Pos.	Protein_x000D_ Name	Prot._x000D_ Id	Scan_x000D_ Time	Scan #	Mods_x000D_ (fixed)	Comment	Fragment_x000D_ Type	FDR_x000D_ 2D	FDR_x000D_ 1D	FDR uniq._x000D_ 2D	FDR uniq._x000D_ 1D	q-value_x000D_ 2D	q-value_x000D_ 1D	Scan info	MobilityValue
30 | 774896	1	303	R.ITN[+1216.42286]VSEEDSGEYFC[+57.02146]LASNK.M	N3(NGlycan / 1216.4229)	HexNAc(2)Hex(5)	7.7e-19	2.5e-18	18.11	950.7	782.1	782.1	3	1127.13	1127.13	0.26		3379.38	3379.38	Specific	3	>sp|Q810U3|NFASC_MOUSE Neurofascin OS=Mus musculus OX=10090 GN=Nfasc PE=1 SV=1	28	46.7471	controllerType=0 controllerNumber=1 scan=13848	C14(Carbamidomethyl / 57.0215)	KS_Brain_lysate_150ul_E_En1_632_2525.13848.13848.3	high-energy collision-induced dissociation	0	0	0	0	8.4e-20	2.7e-19
39 | 892570	1	404	R.AVYQC[+57.02146]N[+1540.52851]TSN[+0.98402]EHGYLLANAFVSVLDVPPR.M	N6(NGlycan / 1540.5285); N9(Deamidated / 0.984)	HexNAc(2)Hex(7)	6.6e-09	2.2e-08	8.18	550.2	530.7	79.9	3	1559.37	1559.35	7.71		4676.09	4676.05	Specific	6	>sp|Q810U3|NFASC_MOUSE Neurofascin OS=Mus musculus OX=10090 GN=Nfasc PE=1 SV=1	28	69.557	controllerType=0 controllerNumber=1 scan=21860	C5(Carbamidomethyl / 57.0215)	KS_Brain_lysate_150ul_E_En1_632_2525.21860.21860.3	high-energy collision-induced dissociation	0	0	0	0	1.7e-10	5.6e-10
40 | 892490	1	404	R.AVYQC[+57.02146]N[+1540.52851]TSN[+0.98402]EHGYLLANAFVSVLDVPPR.M	N6(NGlycan / 1540.5285); N9(Deamidated / 0.984)	HexNAc(2)Hex(7)	1.5e-08	5e-08	7.81	480.2	390.4	75.8	3	1559.36	1559.35	6.19		4676.08	4676.05	Specific	6	>sp|Q810U3|NFASC_MOUSE Neurofascin OS=Mus musculus OX=10090 GN=Nfasc PE=1 SV=1	28	69.2794	controllerType=0 controllerNumber=1 scan=21776	C5(Carbamidomethyl / 57.0215)	KS_Brain_lysate_150ul_E_En1_632_2525.21776.21776.3	high-energy collision-induced dissociation	0	0	0	0	3.7e-10	1.2e-09
41 | 892450	1	404	R.AVYQC[+57.02146]N[+1378.47569]TSN[+0.98402]EHGYLLANAFVSVLDVPPR.M	N6(NGlycan / 1378.4757); N9(Deamidated / 0.984)	HexNAc(2)Hex(6)	3.2e-09	1e-08	8.49	577.9	553	66.7	3	1505.35	1505.34	6.55		4514.03	4514	Specific	6	>sp|Q810U3|NFASC_MOUSE Neurofascin OS=Mus musculus OX=10090 GN=Nfasc PE=1 SV=1	28	69.2076	controllerType=0 controllerNumber=1 scan=21755	C5(Carbamidomethyl / 57.0215)	KS_Brain_lysate_150ul_E_En1_632_2525.21755.21755.3	high-energy collision-induced dissociation	0	0	0	0	7.5e-11	2.5e-10
42 | 892530	1	404	R.AVYQC[+57.02146]N[+1378.47569]TSNEHGYLLANAFVSVLDVPPR.M	N6(NGlycan / 1378.4757)	HexNAc(2)Hex(6)	2.3e-18	7.4e-18	17.65	939.2	807.8	807.8	3	1505.01	1505.01	3.31		4513.03	4513.01	Specific	6	>sp|Q810U3|NFASC_MOUSE Neurofascin OS=Mus musculus OX=10090 GN=Nfasc PE=1 SV=1	28	69.3638	controllerType=0 controllerNumber=1 scan=21803	C5(Carbamidomethyl / 57.0215)	KS_Brain_lysate_150ul_E_En1_632_2525.21803.21803.3	high-energy collision-induced dissociation	0	0	0	0	4.1e-19	1.3e-18
59 | 816397	1	467	K.N[+0.98402]GQGSNLDGGNYHVYEN[+1216.42286]GSLEIK.M	N1(Deamidated / 0.984); N17(NGlycan / 1216.4229)	HexNAc(2)Hex(5)	1.3e-17	4.2e-17	16.89	879.6	684.8	127.9	3	1228.19	1228.18	1.31		3682.54	3682.54	Specific	17	>sp|Q810U3|NFASC_MOUSE Neurofascin OS=Mus musculus OX=10090 GN=Nfasc PE=1 SV=1	28	44.2909	controllerType=0 controllerNumber=1 scan=12967		KS_Brain_lysate_150ul_E_En1_632_2525.12967.12967.3	high-energy collision-induced dissociation	0	0	0	0	2e-18	6.7e-18
114 | 708759	1	774	R.ETWNN[+1444.53387]VTVWGSR.Y	N5(NGlycan / 1444.5339)	HexNAc(4)Hex(3)Fuc(1)	2.4e-09	7.8e-09	8.62	573.4	390.8	390.8	2	1447.12	1447.12	1.15		2893.23	2893.23	Specific	5	>sp|Q810U3|NFASC_MOUSE Neurofascin OS=Mus musculus OX=10090 GN=Nfasc PE=1 SV=1	28	45.5305	controllerType=0 controllerNumber=1 scan=13405		KS_Brain_lysate_150ul_E_En1_632_2525.13405.13405.2	high-energy collision-induced dissociation	0	0	0	0	5.1e-11	1.7e-10
115 | 636148	1	774	R.ETWNN[+1038.37512]VTVWGSR.Y	N5(NGlycan / 1038.3751)	HexNAc(2)Hex(3)Fuc(1)	1.2e-06	4e-06	5.92	526.2	370.3	370.3	2	1244.05	1244.04	6.52		2487.08	2487.07	Specific	5	>sp|Q810U3|NFASC_MOUSE Neurofascin OS=Mus musculus OX=10090 GN=Nfasc PE=1 SV=1	28	45.9869	controllerType=0 controllerNumber=1 scan=13567		KS_Brain_lysate_150ul_E_En1_632_2525.13567.13567.2	high-energy collision-induced dissociation	0	0	0	0	1.3e-08	4.2e-08
132 | 480216	1	862	R.YVPFN[+1216.42286]GTK.L	N5(NGlycan / 1216.4229)	HexNAc(2)Hex(5)	2.2e-08	7.2e-08	7.66	522.9	406.9	406.9	2	1071.46	1071.45	3.47		2141.91	2141.9	Specific	5	>sp|Q810U3|NFASC_MOUSE Neurofascin OS=Mus musculus OX=10090 GN=Nfasc PE=1 SV=1	28	25.483	controllerType=0 controllerNumber=1 scan=6582		KS_Brain_lysate_150ul_E_En1_632_2525.6582.6582.2	high-energy collision-induced dissociation	0	0	0	0	5e-10	1.6e-09
133 | 480176	1	862	R.YVPFN[+1216.42286]GTK.L	N5(NGlycan / 1216.4229)	HexNAc(2)Hex(5)	4e-08	1.3e-07	7.4	515.9	419.9	419.9	2	1071.45	1071.45	0.96		2141.9	2141.9	Specific	5	>sp|Q810U3|NFASC_MOUSE Neurofascin OS=Mus musculus OX=10090 GN=Nfasc PE=1 SV=1	28	25.2932	controllerType=0 controllerNumber=1 scan=6522		KS_Brain_lysate_150ul_E_En1_632_2525.6522.6522.2	high-energy collision-induced dissociation	0	0	0	0	8.2e-10	2.7e-09
134 | 480096	1	862	R.YVPFN[+1216.42286]GTK.L	N5(NGlycan / 1216.4229)	HexNAc(2)Hex(5)	2.6e-08	8.4e-08	7.59	514.2	425.1	425.1	2	1071.46	1071.45	2.1		2141.91	2141.9	Specific	5	>sp|Q810U3|NFASC_MOUSE Neurofascin OS=Mus musculus OX=10090 GN=Nfasc PE=1 SV=1	28	25.1182	controllerType=0 controllerNumber=1 scan=6464		KS_Brain_lysate_150ul_E_En1_632_2525.6464.6464.2	high-energy collision-induced dissociation	0	0	0	0	5.9e-10	1.9e-09
135 | 479976	1	862	R.YVPFN[+1216.42286]GTK.L	N5(NGlycan / 1216.4229)	HexNAc(2)Hex(5)	2.6e-08	8.4e-08	7.59	501.3	422.3	422.3	2	1071.46	1071.45	1.42		2141.9	2141.9	Specific	5	>sp|Q810U3|NFASC_MOUSE Neurofascin OS=Mus musculus OX=10090 GN=Nfasc PE=1 SV=1	28	24.9508	controllerType=0 controllerNumber=1 scan=6409		KS_Brain_lysate_150ul_E_En1_632_2525.6409.6409.2	high-energy collision-induced dissociation	0	0	0	0	5.9e-10	1.9e-09
136 | 479816	1	862	R.YVPFN[+1216.42286]GTK.L	N5(NGlycan / 1216.4229)	HexNAc(2)Hex(5)	3.9e-08	1.3e-07	7.41	467.3	393.6	393.6	2	1071.46	1071.45	1.65		2141.9	2141.9	Specific	5	>sp|Q810U3|NFASC_MOUSE Neurofascin OS=Mus musculus OX=10090 GN=Nfasc PE=1 SV=1	28	24.7812	controllerType=0 controllerNumber=1 scan=6349		KS_Brain_lysate_150ul_E_En1_632_2525.6349.6349.2	high-energy collision-induced dissociation	0	0	0	0	8.2e-10	2.7e-09
138 | 699599	1	873	K.QMVENFSPN[+1444.53387]QTK.F	N9(NGlycan / 1444.5339)	HexNAc(4)Hex(3)Fuc(1)	2.3e-12	7.6e-12	11.63	672.8	459.6	9.6	2	1434.1	1434.1	-0.09		2867.2	2867.2	Specific	9	>sp|Q810U3|NFASC_MOUSE Neurofascin OS=Mus musculus OX=10090 GN=Nfasc PE=1 SV=1	28	30.2643	controllerType=0 controllerNumber=1 scan=8055		KS_Brain_lysate_150ul_E_En1_632_2525.8055.8055.2	high-energy collision-induced dissociation	0	0	0	0	1.4e-13	4.6e-13
139 | 699479	1	873	K.QMVEN[+1444.53387]FSPNQTK.F	N5(NGlycan / 1444.5339)	HexNAc(4)Hex(3)Fuc(1)	8e-05	0.00026	4.1	415.8	222.3	8.3	3	956.407	956.405	1.13		2867.21	2867.2	Specific	5	>sp|Q810U3|NFASC_MOUSE Neurofascin OS=Mus musculus OX=10090 GN=Nfasc PE=1 SV=1	28	30.0735	controllerType=0 controllerNumber=1 scan=7998		KS_Brain_lysate_150ul_E_En1_632_2525.7998.7998.3	high-energy collision-induced dissociation	0	0	0	0	7.9e-07	2.6e-06
141 | 490256	1	1024	K.WAN[+1216.42286]ITWK.H	N3(NGlycan / 1216.4229)	HexNAc(2)Hex(5)	9.6e-11	3.1e-10	10.02	609.6	485.2	485.2	2	1067.96	1067.96	0.03		2134.91	2134.91	Specific	3	>sp|Q810U3|NFASC_MOUSE Neurofascin OS=Mus musculus OX=10090 GN=Nfasc PE=1 SV=1	28	40.588	controllerType=0 controllerNumber=1 scan=11661		KS_Brain_lysate_150ul_E_En1_632_2525.11661.11661.2	high-energy collision-induced dissociation	0	0	0	0	2.9e-12	9.5e-12
142 | 490816	1	1024	K.WAN[+1216.42286]ITWK.H	N3(NGlycan / 1216.4229)	HexNAc(2)Hex(5)	6.3e-09	2.1e-08	8.2	577.6	486.2	486.2	2	1067.96	1067.96	1.52		2134.91	2134.91	Specific	3	>sp|Q810U3|NFASC_MOUSE Neurofascin OS=Mus musculus OX=10090 GN=Nfasc PE=1 SV=1	28	40.9936	controllerType=0 controllerNumber=1 scan=11804		KS_Brain_lysate_150ul_E_En1_632_2525.11804.11804.2	high-energy collision-induced dissociation	0	0	0	0	1.7e-10	5.4e-10
143 | 490936	1	1024	K.WAN[+1216.42286]ITWK.H	N3(NGlycan / 1216.4229)	HexNAc(2)Hex(5)	6.3e-09	2.1e-08	8.2	564	473.8	473.8	2	1067.96	1067.96	1.86		2134.91	2134.91	Specific	3	>sp|Q810U3|NFASC_MOUSE Neurofascin OS=Mus musculus OX=10090 GN=Nfasc PE=1 SV=1	28	41.1732	controllerType=0 controllerNumber=1 scan=11870		KS_Brain_lysate_150ul_E_En1_632_2525.11870.11870.2	high-energy collision-induced dissociation	0	0	0	0	1.7e-10	5.4e-10
144 | 490616	1	1024	K.WAN[+1216.42286]ITWK.H	N3(NGlycan / 1216.4229)	HexNAc(2)Hex(5)	3.3e-08	1.1e-07	7.49	557.3	467.5	467.5	2	1067.96	1067.96	4.15		2134.91	2134.91	Specific	3	>sp|Q810U3|NFASC_MOUSE Neurofascin OS=Mus musculus OX=10090 GN=Nfasc PE=1 SV=1	28	40.7783	controllerType=0 controllerNumber=1 scan=11734		KS_Brain_lysate_150ul_E_En1_632_2525.11734.11734.2	high-energy collision-induced dissociation	0	0	0	0	7.2e-10	2.4e-09
834 | 816117	5	579	R.GTN[+1444.53387]ESEASSTQFTTEIDAPK.N	N3(NGlycan / 1444.5339)	HexNAc(4)Hex(3)Fuc(1)	7.7e-14	2.5e-13	13.11	737.8	621.5	621.5	3	1186.5	1186.5	1.37		3557.5	3557.49	Specific	3	>sp|Q8BYI9|TENR_MOUSE Tenascin-R OS=Mus musculus OX=10090 GN=Tnr PE=1 SV=2	25	39.0116	controllerType=0 controllerNumber=1 scan=11083		KS_Brain_lysate_150ul_E_En1_632_2525.11083.11083.3	high-energy collision-induced dissociation	0	0	0	0	7.7e-15	2.5e-14
835 | 816037	5	579	R.GTN[+1444.53387]ESEASSTQFTTEIDAPK.N	N3(NGlycan / 1444.5339)	HexNAc(4)Hex(3)Fuc(1)	5e-12	1.6e-11	11.3	624.5	531.7	531.7	3	1186.5	1186.5	1.47		3557.5	3557.49	Specific	3	>sp|Q8BYI9|TENR_MOUSE Tenascin-R OS=Mus musculus OX=10090 GN=Tnr PE=1 SV=2	25	38.8544	controllerType=0 controllerNumber=1 scan=11025		KS_Brain_lysate_150ul_E_En1_632_2525.11025.11025.3	high-energy collision-induced dissociation	0	0	0	0	3.4e-13	1.1e-12
1117 | 860402	7	88	K.TENLDVIVN[+1540.52851]ISDTESWGQHVQK.L	N9(NGlycan / 1540.5285)	HexNAc(2)Hex(7)	5.7e-22	1.9e-21	21.24	1120.4	948	948	3	1351.59	1351.59	-0.19		4052.76	4052.76	Specific	9	>sp|P14231|AT1B2_MOUSE Sodium/potassium-transporting ATPase subunit beta-2 OS=Mus musculus OX=10090 GN=Atp1b2 PE=1 SV=2	5	57.909	controllerType=0 controllerNumber=1 scan=17844		KS_Brain_lysate_150ul_E_En1_632_2525.17844.17844.3	high-energy collision-induced dissociation	0	0	0	0	7.5e-23	2.5e-22
1118 | 860362	7	88	K.TENLDVIVN[+1540.52851]ISDTESWGQHVQK.L	N9(NGlycan / 1540.5285)	HexNAc(2)Hex(7)	1.7e-21	5.6e-21	20.77	1090.3	920.7	920.7	3	1351.59	1351.59	1.17		4052.76	4052.76	Specific	9	>sp|P14231|AT1B2_MOUSE Sodium/potassium-transporting ATPase subunit beta-2 OS=Mus musculus OX=10090 GN=Atp1b2 PE=1 SV=2	5	57.8536	controllerType=0 controllerNumber=1 scan=17824		KS_Brain_lysate_150ul_E_En1_632_2525.17824.17824.3	high-energy collision-induced dissociation	0	0	0	0	3e-22	9.7e-22
1119 | 860202	7	88	K.TENLDVIVN[+1540.52851]ISDTESWGQHVQK.L	N9(NGlycan / 1540.5285)	HexNAc(2)Hex(7)	1.1e-21	3.6e-21	20.96	1066	872.2	872.2	3	1351.59	1351.59	2.25		4052.77	4052.76	Specific	9	>sp|P14231|AT1B2_MOUSE Sodium/potassium-transporting ATPase subunit beta-2 OS=Mus musculus OX=10090 GN=Atp1b2 PE=1 SV=2	5	57.6002	controllerType=0 controllerNumber=1 scan=17726		KS_Brain_lysate_150ul_E_En1_632_2525.17726.17726.3	high-energy collision-induced dissociation	0	0	0	0	1.8e-22	6e-22
1120 | 860602	7	88	K.TENLDVIVN[+1540.52851]ISDTESWGQHVQK.L	N9(NGlycan / 1540.5285)	HexNAc(2)Hex(7)	1.7e-20	5.6e-20	19.77	1036.7	885	885	3	1351.59	1351.59	1.22		4052.76	4052.76	Specific	9	>sp|P14231|AT1B2_MOUSE Sodium/potassium-transporting ATPase subunit beta-2 OS=Mus musculus OX=10090 GN=Atp1b2 PE=1 SV=2	5	58.2819	controllerType=0 controllerNumber=1 scan=17988		KS_Brain_lysate_150ul_E_En1_632_2525.17988.17988.3	high-energy collision-induced dissociation	0	0	0	0	3.3e-21	1.1e-20
1121 | 860082	7	88	K.TENLDVIVN[+1540.52851]ISDTESWGQHVQK.L	N9(NGlycan / 1540.5285)	HexNAc(2)Hex(7)	1.1e-20	3.6e-20	19.96	1015.2	829.4	829.4	3	1351.59	1351.59	1.89		4052.77	4052.76	Specific	9	>sp|P14231|AT1B2_MOUSE Sodium/potassium-transporting ATPase subunit beta-2 OS=Mus musculus OX=10090 GN=Atp1b2 PE=1 SV=2	5	57.3716	controllerType=0 controllerNumber=1 scan=17649		KS_Brain_lysate_150ul_E_En1_632_2525.17649.17649.3	high-energy collision-induced dissociation	0	0	0	0	1.7e-21	5.5e-21
1122 | 861002	7	88	K.TEN[+0.98402]LDVIVN[+1378.47569]ISDTESWGQHVQK.L	N3(Deamidated / 0.984); N9(NGlycan / 1378.4757)	HexNAc(2)Hex(6)	1.5e-12	5e-12	11.82	636.9	530.1	530.1	3	1297.91	1297.9	3.55		3891.7	3891.69	Specific	9	>sp|P14231|AT1B2_MOUSE Sodium/potassium-transporting ATPase subunit beta-2 OS=Mus musculus OX=10090 GN=Atp1b2 PE=1 SV=2	5	59.0574	controllerType=0 controllerNumber=1 scan=18272		KS_Brain_lysate_150ul_E_En1_632_2525.18272.18272.3	high-energy collision-induced dissociation	0	0	0	0	9e-14	2.9e-13
1123 | 860882	7	88	K.TEN[+0.98402]LDVIVN[+1378.47569]ISDTESWGQHVQK.L	N3(Deamidated / 0.984); N9(NGlycan / 1378.4757)	HexNAc(2)Hex(6)	8.1e-12	2.7e-11	11.09	603.8	462.5	462.5	3	1297.91	1297.9	7.78		3891.72	3891.69	Specific	9	>sp|P14231|AT1B2_MOUSE Sodium/potassium-transporting ATPase subunit beta-2 OS=Mus musculus OX=10090 GN=Atp1b2 PE=1 SV=2	5	58.7993	controllerType=0 controllerNumber=1 scan=18178		KS_Brain_lysate_150ul_E_En1_632_2525.18178.18178.3	high-energy collision-induced dissociation	0	0	0	0	5.2e-13	1.7e-12
1124 | 860442	7	88	K.TEN[+0.98402]LDVIVN[+1378.47569]ISDTESWGQHVQK.L	N3(Deamidated / 0.984); N9(NGlycan / 1378.4757)	HexNAc(2)Hex(6)	8.1e-11	2.7e-10	10.09	590.6	453.3	453.3	3	1297.91	1297.9	8.48		3891.72	3891.69	Specific	9	>sp|P14231|AT1B2_MOUSE Sodium/potassium-transporting ATPase subunit beta-2 OS=Mus musculus OX=10090 GN=Atp1b2 PE=1 SV=2	5	58.0125	controllerType=0 controllerNumber=1 scan=17885		KS_Brain_lysate_150ul_E_En1_632_2525.17885.17885.3	high-energy collision-induced dissociation	0	0	0	0	2.7e-12	8.8e-12
1125 | 860282	7	88	K.TENLDVIVN[+1378.47569]ISDTESWGQHVQK.L	N9(NGlycan / 1378.4757)	HexNAc(2)Hex(6)	1.7e-22	5.6e-22	21.77	1111.4	934	934	3	1297.57	1297.57	0.77		3890.71	3890.71	Specific	9	>sp|P14231|AT1B2_MOUSE Sodium/potassium-transporting ATPase subunit beta-2 OS=Mus musculus OX=10090 GN=Atp1b2 PE=1 SV=2	5	57.7735	controllerType=0 controllerNumber=1 scan=17793		KS_Brain_lysate_150ul_E_En1_632_2525.17793.17793.3	high-energy collision-induced dissociation	0	0	0	0	3.5e-23	1.1e-22
1126 | 859922	7	88	K.TENLDVIVN[+1378.47569]ISDTESWGQHVQK.L	N9(NGlycan / 1378.4757)	HexNAc(2)Hex(6)	1.7e-21	5.6e-21	20.77	1076.7	913.5	913.5	3	1297.58	1297.57	1.33		3890.71	3890.71	Specific	9	>sp|P14231|AT1B2_MOUSE Sodium/potassium-transporting ATPase subunit beta-2 OS=Mus musculus OX=10090 GN=Atp1b2 PE=1 SV=2	5	57.1369	controllerType=0 controllerNumber=1 scan=17566		KS_Brain_lysate_150ul_E_En1_632_2525.17566.17566.3	high-energy collision-induced dissociation	0	0	0	0	2.9e-22	9.6e-22
1127 | 860162	7	88	K.TENLDVIVN[+1378.47569]ISDTESWGQHVQK.L	N9(NGlycan / 1378.4757)	HexNAc(2)Hex(6)	1.1e-21	3.6e-21	20.96	1070.2	889.6	889.6	3	1297.58	1297.57	1.62		3890.71	3890.71	Specific	9	>sp|P14231|AT1B2_MOUSE Sodium/potassium-transporting ATPase subunit beta-2 OS=Mus musculus OX=10090 GN=Atp1b2 PE=1 SV=2	5	57.553	controllerType=0 controllerNumber=1 scan=17708		KS_Brain_lysate_150ul_E_En1_632_2525.17708.17708.3	high-energy collision-induced dissociation	0	0	0	0	1.8e-22	6e-22
1128 | 860482	7	88	K.TENLDVIVN[+1378.47569]ISDTESWGQHVQK.L	N9(NGlycan / 1378.4757)	HexNAc(2)Hex(6)	1.7e-20	5.6e-20	19.77	1047.1	876.2	876.2	3	1297.58	1297.57	1.24		3890.71	3890.71	Specific	9	>sp|P14231|AT1B2_MOUSE Sodium/potassium-transporting ATPase subunit beta-2 OS=Mus musculus OX=10090 GN=Atp1b2 PE=1 SV=2	5	58.0526	controllerType=0 controllerNumber=1 scan=17900		KS_Brain_lysate_150ul_E_En1_632_2525.17900.17900.3	high-energy collision-induced dissociation	0	0	0	0	3.2e-21	1.1e-20
1129 | 860842	7	88	K.TENLDVIVN[+1378.47569]ISDTESWGQHVQK.L	N9(NGlycan / 1378.4757)	HexNAc(2)Hex(6)	3.5e-20	1.2e-19	19.45	1041.6	868.7	868.7	3	1297.58	1297.57	4.11		3890.72	3890.71	Specific	9	>sp|P14231|AT1B2_MOUSE Sodium/potassium-transporting ATPase subunit beta-2 OS=Mus musculus OX=10090 GN=Atp1b2 PE=1 SV=2	5	58.6813	controllerType=0 controllerNumber=1 scan=18127		KS_Brain_lysate_150ul_E_En1_632_2525.18127.18127.3	high-energy collision-induced dissociation	0	0	0	0	5e-21	1.6e-20
1130 | 859962	7	88	K.TENLDVIVN[+1378.47569]ISDTESWGQHVQK.L	N9(NGlycan / 1378.4757)	HexNAc(2)Hex(6)	1.1e-20	3.6e-20	19.96	1040.6	893.2	893.2	3	1297.58	1297.57	2.28		3890.72	3890.71	Specific	9	>sp|P14231|AT1B2_MOUSE Sodium/potassium-transporting ATPase subunit beta-2 OS=Mus musculus OX=10090 GN=Atp1b2 PE=1 SV=2	5	57.2328	controllerType=0 controllerNumber=1 scan=17603		KS_Brain_lysate_150ul_E_En1_632_2525.17603.17603.3	high-energy collision-induced dissociation	0	0	0	0	1.7e-21	5.4e-21
1131 | 819754	7	88	K.TENLDVIVN[+1216.42286]ISDTESWGQHVQK.L	N9(NGlycan / 1216.4229)	HexNAc(2)Hex(5)	1.1e-22	3.6e-22	21.96	1140.4	956.8	956.8	3	1243.56	1243.56	1.52		3728.66	3728.65	Specific	9	>sp|P14231|AT1B2_MOUSE Sodium/potassium-transporting ATPase subunit beta-2 OS=Mus musculus OX=10090 GN=Atp1b2 PE=1 SV=2	5	57.7444	controllerType=0 controllerNumber=1 scan=17781		KS_Brain_lysate_150ul_E_En1_632_2525.17781.17781.3	high-energy collision-induced dissociation	0	0	0	0	2.2e-23	7.1e-23
1132 | 819594	7	88	K.TENLDVIVN[+1216.42286]ISDTESWGQHVQK.L	N9(NGlycan / 1216.4229)	HexNAc(2)Hex(5)	1e-21	3.3e-21	21	1119.3	908.1	908.1	3	1243.55	1243.56	-1.82		3728.65	3728.65	Specific	9	>sp|P14231|AT1B2_MOUSE Sodium/potassium-transporting ATPase subunit beta-2 OS=Mus musculus OX=10090 GN=Atp1b2 PE=1 SV=2	5	57.5039	controllerType=0 controllerNumber=1 scan=17692		KS_Brain_lysate_150ul_E_En1_632_2525.17692.17692.3	high-energy collision-induced dissociation	0	0	0	0	1.6e-22	5.3e-22
1133 | 819634	7	88	K.TENLDVIVN[+1216.42286]ISDTESWGQHVQK.L	N9(NGlycan / 1216.4229)	HexNAc(2)Hex(5)	1.5e-22	5e-22	21.82	1100.4	933.2	933.2	3	1243.56	1243.56	2.69		3728.66	3728.65	Specific	9	>sp|P14231|AT1B2_MOUSE Sodium/potassium-transporting ATPase subunit beta-2 OS=Mus musculus OX=10090 GN=Atp1b2 PE=1 SV=2	5	57.5381	controllerType=0 controllerNumber=1 scan=17704		KS_Brain_lysate_150ul_E_En1_632_2525.17704.17704.3	high-energy collision-induced dissociation	0	0	0	0	3e-23	9.7e-23
1134 | 819874	7	88	K.TENLDVIVN[+1216.42286]ISDTESWGQHVQK.L	N9(NGlycan / 1216.4229)	HexNAc(2)Hex(5)	5.7e-20	1.9e-19	19.24	1022.7	844.1	844.1	3	1243.56	1243.56	-0.45		3728.65	3728.65	Specific	9	>sp|P14231|AT1B2_MOUSE Sodium/potassium-transporting ATPase subunit beta-2 OS=Mus musculus OX=10090 GN=Atp1b2 PE=1 SV=2	5	58.1068	controllerType=0 controllerNumber=1 scan=17922		KS_Brain_lysate_150ul_E_En1_632_2525.17922.17922.3	high-energy collision-induced dissociation	0	0	0	0	7.5e-21	2.4e-20
1135 | 819954	7	88	K.TENLDVIVN[+1216.42286]ISDTESWGQHVQK.L	N9(NGlycan / 1216.4229)	HexNAc(2)Hex(5)	1e-14	3.3e-14	14	770.2	632.9	632.9	3	1243.55	1243.56	-1.08		3728.65	3728.65	Specific	9	>sp|P14231|AT1B2_MOUSE Sodium/potassium-transporting ATPase subunit beta-2 OS=Mus musculus OX=10090 GN=Atp1b2 PE=1 SV=2	5	58.3571	controllerType=0 controllerNumber=1 scan=18016		KS_Brain_lysate_150ul_E_En1_632_2525.18016.18016.3	high-energy collision-induced dissociation	0	0	0	0	9.4e-16	3.1e-15
1136 | 771536	7	113	K.FLEPYN[+1540.52851]DSIQAQK.N	N6(NGlycan / 1540.5285)	HexNAc(2)Hex(7)	3.8e-16	1.2e-15	15.42	812.7	601.4	601.4	2	1547.15	1547.15	2.02		3093.3	3093.29	Specific	6	>sp|P14231|AT1B2_MOUSE Sodium/potassium-transporting ATPase subunit beta-2 OS=Mus musculus OX=10090 GN=Atp1b2 PE=1 SV=2	5	37.9108	controllerType=0 controllerNumber=1 scan=10686		KS_Brain_lysate_150ul_E_En1_632_2525.10686.10686.2	high-energy collision-induced dissociation	0	0	0	0	5.1e-17	1.7e-16
1137 | 771496	7	113	K.FLEPYN[+1540.52851]DSIQAQK.N	N6(NGlycan / 1540.5285)	HexNAc(2)Hex(7)	3.8e-15	1.2e-14	14.42	775.8	565.6	565.6	2	1547.15	1547.15	2.1		3093.3	3093.29	Specific	6	>sp|P14231|AT1B2_MOUSE Sodium/potassium-transporting ATPase subunit beta-2 OS=Mus musculus OX=10090 GN=Atp1b2 PE=1 SV=2	5	37.8773	controllerType=0 controllerNumber=1 scan=10675		KS_Brain_lysate_150ul_E_En1_632_2525.10675.10675.2	high-energy collision-induced dissociation	0	0	0	0	4.5e-16	1.5e-15
1138 | 771456	7	113	K.FLEPYN[+1540.52851]DSIQAQK.N	N6(NGlycan / 1540.5285)	HexNAc(2)Hex(7)	3.8e-14	1.2e-13	13.42	735.6	633.8	633.8	2	1547.15	1547.15	2.02		3093.3	3093.29	Specific	6	>sp|P14231|AT1B2_MOUSE Sodium/potassium-transporting ATPase subunit beta-2 OS=Mus musculus OX=10090 GN=Atp1b2 PE=1 SV=2	5	37.8413	controllerType=0 controllerNumber=1 scan=10662		KS_Brain_lysate_150ul_E_En1_632_2525.10662.10662.2	high-energy collision-induced dissociation	0	0	0	0	3.5e-15	1.2e-14
1139 | 771696	7	113	K.FLEPYN[+1540.52851]DSIQAQK.N	N6(NGlycan / 1540.5285)	HexNAc(2)Hex(7)	1.2e-13	4e-13	12.92	732.5	600.8	600.8	2	1547.16	1547.15	3.99		3093.31	3093.29	Specific	6	>sp|P14231|AT1B2_MOUSE Sodium/potassium-transporting ATPase subunit beta-2 OS=Mus musculus OX=10090 GN=Atp1b2 PE=1 SV=2	5	38.0893	controllerType=0 controllerNumber=1 scan=10752		KS_Brain_lysate_150ul_E_En1_632_2525.10752.10752.2	high-energy collision-induced dissociation	0	0	0	0	9.1e-15	3e-14
1140 | 771576	7	113	K.FLEPYN[+1540.52851]DSIQAQK.N	N6(NGlycan / 1540.5285)	HexNAc(2)Hex(7)	2e-11	6.6e-11	10.69	612	463.1	463.1	3	1031.77	1031.77	3.18		3093.3	3093.29	Specific	6	>sp|P14231|AT1B2_MOUSE Sodium/potassium-transporting ATPase subunit beta-2 OS=Mus musculus OX=10090 GN=Atp1b2 PE=1 SV=2	5	38.018	controllerType=0 controllerNumber=1 scan=10728		KS_Brain_lysate_150ul_E_En1_632_2525.10728.10728.3	high-energy collision-induced dissociation	0	0	0	0	8.4e-13	2.7e-12
1141 | 771416	7	113	K.FLEPYN[+1540.52851]DSIQAQK.N	N6(NGlycan / 1540.5285)	HexNAc(2)Hex(7)	2.2e-06	7.2e-06	5.66	495.6	343.4	343.4	3	1031.77	1031.77	2.09		3093.3	3093.29	Specific	6	>sp|P14231|AT1B2_MOUSE Sodium/potassium-transporting ATPase subunit beta-2 OS=Mus musculus OX=10090 GN=Atp1b2 PE=1 SV=2	5	37.7651	controllerType=0 controllerNumber=1 scan=10634		KS_Brain_lysate_150ul_E_En1_632_2525.10634.10634.3	high-energy collision-induced dissociation	0	0	0	0	2.2e-08	7.4e-08
1143 | 703639	7	113	K.FLEPYN[+1378.47569]DSIQAQK.N	N6(NGlycan / 1378.4757)	HexNAc(2)Hex(6)	3.8e-15	1.2e-14	14.42	799.6	583	583	2	1466.13	1466.12	2.5		2931.25	2931.24	Specific	6	>sp|P14231|AT1B2_MOUSE Sodium/potassium-transporting ATPase subunit beta-2 OS=Mus musculus OX=10090 GN=Atp1b2 PE=1 SV=2	5	38.5539	controllerType=0 controllerNumber=1 scan=10914		KS_Brain_lysate_150ul_E_En1_632_2525.10914.10914.2	high-energy collision-induced dissociation	0	0	0	0	4.6e-16	1.5e-15
1144 | 702959	7	113	K.FLEPYN[+1378.47569]DSIQAQK.N	N6(NGlycan / 1378.4757)	HexNAc(2)Hex(6)	3.8e-15	1.2e-14	14.42	788.5	574.8	574.8	2	1466.13	1466.12	2.5		2931.25	2931.24	Specific	6	>sp|P14231|AT1B2_MOUSE Sodium/potassium-transporting ATPase subunit beta-2 OS=Mus musculus OX=10090 GN=Atp1b2 PE=1 SV=2	5	38.0077	controllerType=0 controllerNumber=1 scan=10724		KS_Brain_lysate_150ul_E_En1_632_2525.10724.10724.2	high-energy collision-induced dissociation	0	0	0	0	4.6e-16	1.5e-15
1145 | 703239	7	113	K.FLEPYN[+1378.47569]DSIQAQK.N	N6(NGlycan / 1378.4757)	HexNAc(2)Hex(6)	1.5e-14	4.8e-14	13.83	785.7	573.8	573.8	3	977.753	977.751	1.45		2931.24	2931.24	Specific	6	>sp|P14231|AT1B2_MOUSE Sodium/potassium-transporting ATPase subunit beta-2 OS=Mus musculus OX=10090 GN=Atp1b2 PE=1 SV=2	5	38.3379	controllerType=0 controllerNumber=1 scan=10837		KS_Brain_lysate_150ul_E_En1_632_2525.10837.10837.3	high-energy collision-induced dissociation	0	0	0	0	1.3e-15	4.2e-15
1146 | 703439	7	113	K.FLEPYN[+1378.47569]DSIQAQK.N	N6(NGlycan / 1378.4757)	HexNAc(2)Hex(6)	5.2e-15	1.7e-14	14.29	757.6	655.5	655.5	2	1466.13	1466.12	3.5		2931.25	2931.24	Specific	6	>sp|P14231|AT1B2_MOUSE Sodium/potassium-transporting ATPase subunit beta-2 OS=Mus musculus OX=10090 GN=Atp1b2 PE=1 SV=2	5	38.4504	controllerType=0 controllerNumber=1 scan=10878		KS_Brain_lysate_150ul_E_En1_632_2525.10878.10878.2	high-energy collision-induced dissociation	0	0	0	0	6.5e-16	2.1e-15
1147 | 703159	7	113	K.FLEPYN[+1378.47569]DSIQAQK.N	N6(NGlycan / 1378.4757)	HexNAc(2)Hex(6)	5.8e-14	1.9e-13	13.23	735.8	618.6	618.6	2	1466.12	1466.12	0.25		2931.24	2931.24	Specific	6	>sp|P14231|AT1B2_MOUSE Sodium/potassium-transporting ATPase subunit beta-2 OS=Mus musculus OX=10090 GN=Atp1b2 PE=1 SV=2	5	38.2291	controllerType=0 controllerNumber=1 scan=10800		KS_Brain_lysate_150ul_E_En1_632_2525.10800.10800.2	high-energy collision-induced dissociation	0	0	0	0	6.1e-15	2e-14
1148 | 702999	7	113	K.FLEPYN[+1378.47569]DSIQAQK.N	N6(NGlycan / 1378.4757)	HexNAc(2)Hex(6)	1.5e-12	4.8e-12	11.83	674.5	540.5	540.5	3	977.753	977.751	1.83		2931.25	2931.24	Specific	6	>sp|P14231|AT1B2_MOUSE Sodium/potassium-transporting ATPase subunit beta-2 OS=Mus musculus OX=10090 GN=Atp1b2 PE=1 SV=2	5	38.1314	controllerType=0 controllerNumber=1 scan=10766		KS_Brain_lysate_150ul_E_En1_632_2525.10766.10766.3	high-energy collision-induced dissociation	0	0	0	0	8.8e-14	2.9e-13
1149 | 704119	7	113	K.FLEPYN[+1216.42286]DSIQAQK.N	N6(NGlycan / 1216.4229)	HexNAc(2)Hex(5)	2e-14	6.4e-14	13.71	798	687.9	687.9	2	1385.1	1385.1	-1.03		2769.18	2769.19	Specific	6	>sp|P14231|AT1B2_MOUSE Sodium/potassium-transporting ATPase subunit beta-2 OS=Mus musculus OX=10090 GN=Atp1b2 PE=1 SV=2	5	39.0506	controllerType=0 controllerNumber=1 scan=11095		KS_Brain_lysate_150ul_E_En1_632_2525.11095.11095.2	high-energy collision-induced dissociation	0	0	0	0	1.6e-15	5.1e-15
1150 | 703959	7	113	K.FLEPYN[+1216.42286]DSIQAQK.N	N6(NGlycan / 1216.4229)	HexNAc(2)Hex(5)	5.8e-15	1.9e-14	14.23	789.1	675.1	675.1	2	1385.1	1385.1	1.18		2769.19	2769.19	Specific	6	>sp|P14231|AT1B2_MOUSE Sodium/potassium-transporting ATPase subunit beta-2 OS=Mus musculus OX=10090 GN=Atp1b2 PE=1 SV=2	5	38.813	controllerType=0 controllerNumber=1 scan=11009		KS_Brain_lysate_150ul_E_En1_632_2525.11009.11009.2	high-energy collision-induced dissociation	0	0	0	0	7e-16	2.3e-15
1151 | 703079	7	113	K.FLEPYN[+1216.42286]DSIQAQK.N	N6(NGlycan / 1216.4229)	HexNAc(2)Hex(5)	2e-14	6.4e-14	13.71	758.1	642.1	642.1	2	1385.1	1385.1	-0.32		2769.19	2769.19	Specific	6	>sp|P14231|AT1B2_MOUSE Sodium/potassium-transporting ATPase subunit beta-2 OS=Mus musculus OX=10090 GN=Atp1b2 PE=1 SV=2	5	38.2028	controllerType=0 controllerNumber=1 scan=10793		KS_Brain_lysate_150ul_E_En1_632_2525.10793.10793.2	high-energy collision-induced dissociation	0	0	0	0	1.6e-15	5.1e-15
1152 | 704199	7	113	K.FLEPYN[+1216.42286]DSIQAQK.N	N6(NGlycan / 1216.4229)	HexNAc(2)Hex(5)	3.8e-14	1.2e-13	13.42	738.3	618.8	618.8	2	1385.1	1385.1	2.32		2769.19	2769.19	Specific	6	>sp|P14231|AT1B2_MOUSE Sodium/potassium-transporting ATPase subunit beta-2 OS=Mus musculus OX=10090 GN=Atp1b2 PE=1 SV=2	5	39.0944	controllerType=0 controllerNumber=1 scan=11118		KS_Brain_lysate_150ul_E_En1_632_2525.11118.11118.2	high-energy collision-induced dissociation	0	0	0	0	3.5e-15	1.2e-14
1153 | 703279	7	113	K.FLEPYN[+1216.42286]DSIQAQK.N	N6(NGlycan / 1216.4229)	HexNAc(2)Hex(5)	5.8e-14	1.9e-13	13.23	718.7	601	601	2	1385.1	1385.1	1.18		2769.19	2769.19	Specific	6	>sp|P14231|AT1B2_MOUSE Sodium/potassium-transporting ATPase subunit beta-2 OS=Mus musculus OX=10090 GN=Atp1b2 PE=1 SV=2	5	38.3888	controllerType=0 controllerNumber=1 scan=10854		KS_Brain_lysate_150ul_E_En1_632_2525.10854.10854.2	high-energy collision-induced dissociation	0	0	0	0	6.1e-15	2e-14
1154 | 703679	7	113	K.FLEPYN[+1216.42286]DSIQAQK.N	N6(NGlycan / 1216.4229)	HexNAc(2)Hex(5)	5.8e-14	1.9e-13	13.23	717.5	581.5	581.5	2	1385.1	1385.1	1.26		2769.19	2769.19	Specific	6	>sp|P14231|AT1B2_MOUSE Sodium/potassium-transporting ATPase subunit beta-2 OS=Mus musculus OX=10090 GN=Atp1b2 PE=1 SV=2	5	38.5931	controllerType=0 controllerNumber=1 scan=10928		KS_Brain_lysate_150ul_E_En1_632_2525.10928.10928.2	high-energy collision-induced dissociation	0	0	0	0	6.1e-15	2e-14
1155 | 704039	7	113	K.FLEPYN[+1216.42286]DSIQAQK.N	N6(NGlycan / 1216.4229)	HexNAc(2)Hex(5)	1.5e-11	4.8e-11	10.83	605.7	488.7	488.7	3	923.735	923.734	1.57		2769.19	2769.19	Specific	6	>sp|P14231|AT1B2_MOUSE Sodium/potassium-transporting ATPase subunit beta-2 OS=Mus musculus OX=10090 GN=Atp1b2 PE=1 SV=2	5	38.8452	controllerType=0 controllerNumber=1 scan=11021		KS_Brain_lysate_150ul_E_En1_632_2525.11021.11021.3	high-energy collision-induced dissociation	0	0	0	0	7.1e-13	2.3e-12
1156 | 703719	7	113	K.FLEPYN[+1216.42286]DSIQAQK.N	N6(NGlycan / 1216.4229)	HexNAc(2)Hex(5)	1.5e-10	4.8e-10	9.83	596	457.2	457.2	3	923.735	923.734	1.7		2769.19	2769.19	Specific	6	>sp|P14231|AT1B2_MOUSE Sodium/potassium-transporting ATPase subunit beta-2 OS=Mus musculus OX=10090 GN=Atp1b2 PE=1 SV=2	5	38.6149	controllerType=0 controllerNumber=1 scan=10937		KS_Brain_lysate_150ul_E_En1_632_2525.10937.10937.3	high-energy collision-induced dissociation	0	0	0	0	3.5e-12	1.2e-11
1157 | 703359	7	113	K.FLEPYN[+1216.42286]DSIQAQK.N	N6(NGlycan / 1216.4229)	HexNAc(2)Hex(5)	1.3e-06	4.3e-06	5.88	484.3	370.7	370.7	3	923.735	923.734	1.57		2769.19	2769.19	Specific	6	>sp|P14231|AT1B2_MOUSE Sodium/potassium-transporting ATPase subunit beta-2 OS=Mus musculus OX=10090 GN=Atp1b2 PE=1 SV=2	5	38.4226	controllerType=0 controllerNumber=1 scan=10869		KS_Brain_lysate_150ul_E_En1_632_2525.10869.10869.3	high-energy collision-induced dissociation	0	0	0	0	1.4e-08	4.5e-08
1207 | 890250	7	185	R.VINFYAGAN[+0.98402]QSMN[+2432.88345]VTC[+57.02146]VGK.R	N9(Deamidated / 0.984); N13(NGlycan / 2432.8834)	HexNAc(6)Hex(3)Fuc(1)NeuAc(2)	4.6e-11	1.5e-10	10.34	609.6	481.3	91	3	1502.95	1502.96	-2.02		4506.85	4506.86	Specific	13	>sp|P14231|AT1B2_MOUSE Sodium/potassium-transporting ATPase subunit beta-2 OS=Mus musculus OX=10090 GN=Atp1b2 PE=1 SV=2	5	47.0429	controllerType=0 controllerNumber=1 scan=13957	C16(Carbamidomethyl / 57.0215)	KS_Brain_lysate_150ul_E_En1_632_2525.13957.13957.3	high-energy collision-induced dissociation	0	0	0	0	1.9e-12	6.1e-12
1208 | 890290	7	185	R.VINFYAGAN[+2026.68698]QSMN[+406.15875]VTC[+57.02146]VGK.R	N9(NGlycan / 2026.687); N13(NGlycan / 406.1587)	HexNAc(2)Hex(10); HexNAc(2)	5e-16	1.6e-15	15.3	830.4	444.2	4.1	3	1502.62	1502.62	1.8		4505.84	4505.83	Specific	9;13	>sp|P14231|AT1B2_MOUSE Sodium/potassium-transporting ATPase subunit beta-2 OS=Mus musculus OX=10090 GN=Atp1b2 PE=1 SV=2	5	47.1254	controllerType=0 controllerNumber=1 scan=13987	C16(Carbamidomethyl / 57.0215)	KS_Brain_lysate_150ul_E_En1_632_2525.13987.13987.3	high-energy collision-induced dissociation	0	0	0	0	6.9e-17	2.3e-16
1209 | 890370	7	185	R.VINFYAGAN[+1378.47569]QSMN[+1054.37004]VTC[+57.02146]VGK.R	N9(NGlycan / 1378.4757); N13(NGlycan / 1054.37)	HexNAc(2)Hex(6); HexNAc(2)Hex(4)	2.6e-15	8.5e-15	14.59	812.5	604.2	0	3	1502.62	1502.62	-0.64		4505.83	4505.83	Specific	9;13	>sp|P14231|AT1B2_MOUSE Sodium/potassium-transporting ATPase subunit beta-2 OS=Mus musculus OX=10090 GN=Atp1b2 PE=1 SV=2	5	47.4146	controllerType=0 controllerNumber=1 scan=14091	C16(Carbamidomethyl / 57.0215)	KS_Brain_lysate_150ul_E_En1_632_2525.14091.14091.3	high-energy collision-induced dissociation	0	0	0	0	3.2e-16	1e-15
1212 | 857882	7	185	R.VINFYAGAN[+1929.67194]QSMNVTC[+57.02146]VGK.R	N9(NGlycan / 1929.6719)	HexNAc(4)Hex(5)NeuGc(1)	2.4e-05	7.7e-05	4.63	423.5	355.1	6	3	1334.89	1334.89	-2.29		4002.65	4002.66	Specific	9	>sp|P14231|AT1B2_MOUSE Sodium/potassium-transporting ATPase subunit beta-2 OS=Mus musculus OX=10090 GN=Atp1b2 PE=1 SV=2	5	39.6238	controllerType=0 controllerNumber=1 scan=11326	C16(Carbamidomethyl / 57.0215)	KS_Brain_lysate_150ul_E_En1_632_2525.11326.11326.3	high-energy collision-induced dissociation	0	0	0	0	2.2e-07	7.1e-07
1213 | 857922	7	185	R.VINFYAGAN[+1929.67194]QSMNVTC[+57.02146]VGK.R	N9(NGlycan / 1929.6719)	HexNAc(4)Hex(5)NeuGc(1)	1.1e-05	3.5e-05	4.97	399.5	317.3	3.8	3	1334.9	1334.89	2.93		4002.67	4002.66	Specific	9	>sp|P14231|AT1B2_MOUSE Sodium/potassium-transporting ATPase subunit beta-2 OS=Mus musculus OX=10090 GN=Atp1b2 PE=1 SV=2	5	39.718	controllerType=0 controllerNumber=1 scan=11357	C16(Carbamidomethyl / 57.0215)	KS_Brain_lysate_150ul_E_En1_632_2525.11357.11357.3	high-energy collision-induced dissociation	0	0	0	0	9.6e-08	3.2e-07
1216 | 815797	7	185	R.VINFYAGAN[+1784.63443]QSMNVTC[+57.02146]VGK.R	N9(NGlycan / 1784.6344)	HexNAc(4)Hex(6)	1.3e-05	4.1e-05	4.9	424.1	247.9	3.4	3	1286.55	1286.55	2.19		3857.63	3857.62	Specific	9	>sp|P14231|AT1B2_MOUSE Sodium/potassium-transporting ATPase subunit beta-2 OS=Mus musculus OX=10090 GN=Atp1b2 PE=1 SV=2	5	35.1849	controllerType=0 controllerNumber=1 scan=9706	C16(Carbamidomethyl / 57.0215)	KS_Brain_lysate_150ul_E_En1_632_2525.9706.9706.3	high-energy collision-induced dissociation	0	0	0	0	1.2e-07	4.1e-07
1217 | 815757	7	185	R.VINFYAGAN[+1784.63443]QSMNVTC[+57.02146]VGK.R	N9(NGlycan / 1784.6344)	HexNAc(4)Hex(6)	6.5e-05	0.00021	4.19	423.5	254.8	3.7	3	1286.55	1286.55	-0.75		3857.62	3857.62	Specific	9	>sp|P14231|AT1B2_MOUSE Sodium/potassium-transporting ATPase subunit beta-2 OS=Mus musculus OX=10090 GN=Atp1b2 PE=1 SV=2	5	34.9742	controllerType=0 controllerNumber=1 scan=9641	C16(Carbamidomethyl / 57.0215)	KS_Brain_lysate_150ul_E_En1_632_2525.9641.9641.3	high-energy collision-induced dissociation	0	0	0	0	6.8e-07	2.2e-06
1218 | 817477	7	185	R.VINFYAGANQSMN[+1727.61297]VTC[+57.02146]VGK.R	N13(NGlycan / 1727.613)	HexNAc(3)Hex(6)Fuc(1)	7.7e-17	2.5e-16	16.11	893.5	643.2	13.2	3	1267.54	1267.54	0.26		3800.6	3800.6	Specific	13	>sp|P14231|AT1B2_MOUSE Sodium/potassium-transporting ATPase subunit beta-2 OS=Mus musculus OX=10090 GN=Atp1b2 PE=1 SV=2	5	49.9333	controllerType=0 controllerNumber=1 scan=14995	C16(Carbamidomethyl / 57.0215)	KS_Brain_lysate_150ul_E_En1_632_2525.14995.14995.3	high-energy collision-induced dissociation	0	0	0	0	9.6e-18	3.1e-17
1219 | 817557	7	185	R.VINFYAGANQSMN[+1727.61297]VTC[+57.02146]VGK.R	N13(NGlycan / 1727.613)	HexNAc(3)Hex(6)Fuc(1)	1.6e-15	5.3e-15	14.79	845.9	413.8	14.9	3	1267.55	1267.54	4.98		3800.62	3800.6	Specific	13	>sp|P14231|AT1B2_MOUSE Sodium/potassium-transporting ATPase subunit beta-2 OS=Mus musculus OX=10090 GN=Atp1b2 PE=1 SV=2	5	50.1505	controllerType=0 controllerNumber=1 scan=15069	C16(Carbamidomethyl / 57.0215)	KS_Brain_lysate_150ul_E_En1_632_2525.15069.15069.3	high-energy collision-induced dissociation	0	0	0	0	1.6e-16	5.3e-16
1220 | 817437	7	185	R.VINFYAGANQSMN[+1727.61297]VTC[+57.02146]VGK.R	N13(NGlycan / 1727.613)	HexNAc(3)Hex(6)Fuc(1)	6.9e-16	2.2e-15	15.16	811.6	409.6	12.4	3	1267.54	1267.54	3.06		3800.61	3800.6	Specific	13	>sp|P14231|AT1B2_MOUSE Sodium/potassium-transporting ATPase subunit beta-2 OS=Mus musculus OX=10090 GN=Atp1b2 PE=1 SV=2	5	49.8731	controllerType=0 controllerNumber=1 scan=14973	C16(Carbamidomethyl / 57.0215)	KS_Brain_lysate_150ul_E_En1_632_2525.14973.14973.3	high-energy collision-induced dissociation	0	0	0	0	8.6e-17	2.8e-16
1223 | 815957	7	185	R.VINFYAGAN[+1419.50224]QSM[+15.99492]NVTC[+57.02146]VGK.R	N9(NGlycan / 1419.5022); M12(Oxidation / 15.9949)	HexNAc(3)Hex(5)	1.8e-05	5.9e-05	4.75	323	287.6	3.4	3	1170.17	1170.17	1.79		3508.49	3508.49	Specific	9	>sp|P14231|AT1B2_MOUSE Sodium/potassium-transporting ATPase subunit beta-2 OS=Mus musculus OX=10090 GN=Atp1b2 PE=1 SV=2	5	35.535	controllerType=0 controllerNumber=1 scan=9815	C16(Carbamidomethyl / 57.0215)	KS_Brain_lysate_150ul_E_En1_632_2525.9815.9815.3	high-energy collision-induced dissociation	0	0	0	0	1.6e-07	5.4e-07
1224 | 770816	7	185	R.VINFYAGAN[+1257.44941]QSM[+15.99492]NVTC[+57.02146]VGK.R	N9(NGlycan / 1257.4494); M12(Oxidation / 15.9949)	HexNAc(3)Hex(4)	5.1e-06	1.7e-05	5.29	430.9	327.2	2.2	3	1116.15	1116.15	1.39		3346.44	3346.43	Specific	9	>sp|P14231|AT1B2_MOUSE Sodium/potassium-transporting ATPase subunit beta-2 OS=Mus musculus OX=10090 GN=Atp1b2 PE=1 SV=2	5	35.8215	controllerType=0 controllerNumber=1 scan=9912	C16(Carbamidomethyl / 57.0215)	KS_Brain_lysate_150ul_E_En1_632_2525.9912.9912.3	high-energy collision-induced dissociation	0	0	0	0	5.2e-08	1.7e-07
1225 | 770776	7	185	R.VINFYAGAN[+1257.44941]QSM[+15.99492]NVTC[+57.02146]VGK.R	N9(NGlycan / 1257.4494); M12(Oxidation / 15.9949)	HexNAc(3)Hex(4)	7e-06	2.3e-05	5.15	404.1	295.3	0.2	3	1116.15	1116.15	2.26		3346.44	3346.43	Specific	9	>sp|P14231|AT1B2_MOUSE Sodium/potassium-transporting ATPase subunit beta-2 OS=Mus musculus OX=10090 GN=Atp1b2 PE=1 SV=2	5	35.5964	controllerType=0 controllerNumber=1 scan=9836	C16(Carbamidomethyl / 57.0215)	KS_Brain_lysate_150ul_E_En1_632_2525.9836.9836.3	high-energy collision-induced dissociation	0	0	0	0	6.7e-08	2.2e-07
1226 | 775576	7	185	R.VINFYAGANQSMN[+1216.42286]VTC[+57.02146]VGK.R	N13(NGlycan / 1216.4229)	HexNAc(2)Hex(5)	5e-16	1.6e-15	15.3	808.4	727.5	14.2	3	1097.14	1097.14	2.26		3289.42	3289.41	Specific	13	>sp|P14231|AT1B2_MOUSE Sodium/potassium-transporting ATPase subunit beta-2 OS=Mus musculus OX=10090 GN=Atp1b2 PE=1 SV=2	5	50.4956	controllerType=0 controllerNumber=1 scan=15188	C16(Carbamidomethyl / 57.0215)	KS_Brain_lysate_150ul_E_En1_632_2525.15188.15188.3	high-energy collision-induced dissociation	0	0	0	0	6.9e-17	2.3e-16
1227 | 893250	7	204	K.RDEDAEN[+0.98402]LGHFVMFPAN[+1216.42286]GSIDLMYFPYYGK.K	N7(Deamidated / 0.984); N17(NGlycan / 1216.4229)	HexNAc(2)Hex(5)	2.9e-09	9.5e-09	8.54	534.7	383.5	383.5	4	1179.26	1179.26	5.59		4714.03	4714	Specific	17	>sp|P14231|AT1B2_MOUSE Sodium/potassium-transporting ATPase subunit beta-2 OS=Mus musculus OX=10090 GN=Atp1b2 PE=1 SV=2	5	75.4522	controllerType=0 controllerNumber=1 scan=23600		KS_Brain_lysate_150ul_E_En1_632_2525.23600.23600.4	high-energy collision-induced dissociation	0	0	0	0	6.7e-11	2.2e-10
1228 | 893010	7	205	R.DEDAENLGHFVMFPAN[+1257.44941]GSIDLM[+15.99492]YFPYYGK.K	N16(NGlycan / 1257.4494); M22(Oxidation / 15.9949)	HexNAc(3)Hex(4)	1.6e-05	5.3e-05	4.79	379.8	349.3	31	4	1154.24	1154.24	3.35		4613.96	4613.94	Specific	16	>sp|P14231|AT1B2_MOUSE Sodium/potassium-transporting ATPase subunit beta-2 OS=Mus musculus OX=10090 GN=Atp1b2 PE=1 SV=2	5	72.9609	controllerType=0 controllerNumber=1 scan=22892		KS_Brain_lysate_150ul_E_En1_632_2525.22892.22892.4	high-energy collision-induced dissociation	0	0	0	0	1.5e-07	5e-07
1229 | 771216	7	234	K.KFHVN[+1540.52851]YTQPLVAVK.F	N5(NGlycan / 1540.5285)	HexNAc(2)Hex(7)	4.1e-12	1.4e-11	11.38	650.1	510	510	3	1062.16	1062.16	1.26		3184.46	3184.46	Specific	5	>sp|P14231|AT1B2_MOUSE Sodium/potassium-transporting ATPase subunit beta-2 OS=Mus musculus OX=10090 GN=Atp1b2 PE=1 SV=2	5	36.4846	controllerType=0 controllerNumber=1 scan=10144		KS_Brain_lysate_150ul_E_En1_632_2525.10144.10144.3	high-energy collision-induced dissociation	0	0	0	0	2.6e-13	8.3e-13
1232 | 702199	7	234	K.KFHVN[+1378.47569]YTQPLVAVK.F	N5(NGlycan / 1378.4757)	HexNAc(2)Hex(6)	2.7e-17	8.8e-17	16.57	924.4	714.6	714.6	3	1008.14	1008.14	1.75		3022.41	3022.4	Specific	5	>sp|P14231|AT1B2_MOUSE Sodium/potassium-transporting ATPase subunit beta-2 OS=Mus musculus OX=10090 GN=Atp1b2 PE=1 SV=2	5	36.3664	controllerType=0 controllerNumber=1 scan=10104		KS_Brain_lysate_150ul_E_En1_632_2525.10104.10104.3	high-energy collision-induced dissociation	0	0	0	0	4.2e-18	1.4e-17
1233 | 702679	7	234	K.KFHVN[+1378.47569]YTQPLVAVK.F	N5(NGlycan / 1378.4757)	HexNAc(2)Hex(6)	1.4e-15	4.5e-15	14.86	887.3	680.1	680.1	3	1008.14	1008.14	-0.55		3022.4	3022.4	Specific	5	>sp|P14231|AT1B2_MOUSE Sodium/potassium-transporting ATPase subunit beta-2 OS=Mus musculus OX=10090 GN=Atp1b2 PE=1 SV=2	5	36.8788	controllerType=0 controllerNumber=1 scan=10293		KS_Brain_lysate_150ul_E_En1_632_2525.10293.10293.3	high-energy collision-induced dissociation	0	0	0	0	1.5e-16	4.8e-16
1234 | 702599	7	234	K.KFHVN[+1378.47569]YTQPLVAVK.F	N5(NGlycan / 1378.4757)	HexNAc(2)Hex(6)	2.7e-16	8.8e-16	15.57	879.1	691.2	691.2	3	1008.14	1008.14	1.63		3022.41	3022.4	Specific	5	>sp|P14231|AT1B2_MOUSE Sodium/potassium-transporting ATPase subunit beta-2 OS=Mus musculus OX=10090 GN=Atp1b2 PE=1 SV=2	5	36.8532	controllerType=0 controllerNumber=1 scan=10284		KS_Brain_lysate_150ul_E_En1_632_2525.10284.10284.3	high-energy collision-induced dissociation	0	0	0	0	3.7e-17	1.2e-16
1235 | 702159	7	234	K.KFHVN[+1378.47569]YTQPLVAVK.F	N5(NGlycan / 1378.4757)	HexNAc(2)Hex(6)	4.1e-16	1.4e-15	15.38	869.4	703.1	703.1	3	1008.14	1008.14	1.45		3022.41	3022.4	Specific	5	>sp|P14231|AT1B2_MOUSE Sodium/potassium-transporting ATPase subunit beta-2 OS=Mus musculus OX=10090 GN=Atp1b2 PE=1 SV=2	5	36.3213	controllerType=0 controllerNumber=1 scan=10089		KS_Brain_lysate_150ul_E_En1_632_2525.10089.10089.3	high-energy collision-induced dissociation	0	0	0	0	5.9e-17	1.9e-16
1236 | 702439	7	234	K.KFHVN[+1378.47569]YTQPLVAVK.F	N5(NGlycan / 1378.4757)	HexNAc(2)Hex(6)	2.7e-16	8.8e-16	15.57	868.8	718.9	718.9	3	1008.14	1008.14	1.57		3022.41	3022.4	Specific	5	>sp|P14231|AT1B2_MOUSE Sodium/potassium-transporting ATPase subunit beta-2 OS=Mus musculus OX=10090 GN=Atp1b2 PE=1 SV=2	5	36.649	controllerType=0 controllerNumber=1 scan=10207		KS_Brain_lysate_150ul_E_En1_632_2525.10207.10207.3	high-energy collision-induced dissociation	0	0	0	0	3.7e-17	1.2e-16
1237 | 702399	7	234	K.KFHVN[+1378.47569]YTQPLVAVK.F	N5(NGlycan / 1378.4757)	HexNAc(2)Hex(6)	3.8e-12	1.2e-11	11.42	605.1	381	381	4	756.357	756.356	1.89		3022.41	3022.4	Specific	5	>sp|P14231|AT1B2_MOUSE Sodium/potassium-transporting ATPase subunit beta-2 OS=Mus musculus OX=10090 GN=Atp1b2 PE=1 SV=2	5	36.5869	controllerType=0 controllerNumber=1 scan=10180		KS_Brain_lysate_150ul_E_En1_632_2525.10180.10180.4	high-energy collision-induced dissociation	0	0	0	0	2.2e-13	7.2e-13
1238 | 702239	7	234	K.KFHVN[+1378.47569]YTQPLVAVK.F	N5(NGlycan / 1378.4757)	HexNAc(2)Hex(6)	6.4e-07	2.1e-06	6.19	572.3	329	329	4	756.359	756.356	4.39		3022.42	3022.4	Specific	5	>sp|P14231|AT1B2_MOUSE Sodium/potassium-transporting ATPase subunit beta-2 OS=Mus musculus OX=10090 GN=Atp1b2 PE=1 SV=2	5	36.3784	controllerType=0 controllerNumber=1 scan=10107		KS_Brain_lysate_150ul_E_En1_632_2525.10107.10107.4	high-energy collision-induced dissociation	0	0	0	0	7.8e-09	2.5e-08
1239 | 773096	7	235	K.FHVN[+1702.58133]YTQPLVAVK.F	N4(NGlycan / 1702.5813)	HexNAc(2)Hex(8)	3.8e-16	1.2e-15	15.42	828.9	614.2	614.2	3	1073.48	1073.48	2.35		3218.42	3218.41	Specific	4	>sp|P14231|AT1B2_MOUSE Sodium/potassium-transporting ATPase subunit beta-2 OS=Mus musculus OX=10090 GN=Atp1b2 PE=1 SV=2	5	41.7871	controllerType=0 controllerNumber=1 scan=12072		KS_Brain_lysate_150ul_E_En1_632_2525.12072.12072.3	high-energy collision-induced dissociation	0	0	0	0	5.1e-17	1.7e-16
1240 | 773256	7	235	K.FHVN[+1702.58133]YTQPLVAVK.F	N4(NGlycan / 1702.5813)	HexNAc(2)Hex(8)	5.8e-15	1.9e-14	14.23	760.3	547.4	547.4	3	1073.48	1073.48	0.87		3218.42	3218.41	Specific	4	>sp|P14231|AT1B2_MOUSE Sodium/potassium-transporting ATPase subunit beta-2 OS=Mus musculus OX=10090 GN=Atp1b2 PE=1 SV=2	5	41.9804	controllerType=0 controllerNumber=1 scan=12138		KS_Brain_lysate_150ul_E_En1_632_2525.12138.12138.3	high-energy collision-induced dissociation	0	0	0	0	7e-16	2.3e-15
1241 | 706479	7	235	K.FHVN[+1540.52851]YTQPLVAVK.F	N4(NGlycan / 1540.5285)	HexNAc(2)Hex(7)	3.8e-18	1.2e-17	17.42	924.4	689.8	689.8	3	1019.46	1019.46	1.66		3056.37	3056.36	Specific	4	>sp|P14231|AT1B2_MOUSE Sodium/potassium-transporting ATPase subunit beta-2 OS=Mus musculus OX=10090 GN=Atp1b2 PE=1 SV=2	5	41.9602	controllerType=0 controllerNumber=1 scan=12131		KS_Brain_lysate_150ul_E_En1_632_2525.12131.12131.3	high-energy collision-induced dissociation	0	0	0	0	5.7e-19	1.9e-18
1242 | 705559	7	235	K.FHVN[+1540.52851]YTQPLVAVK.F	N4(NGlycan / 1540.5285)	HexNAc(2)Hex(7)	5.2e-18	1.7e-17	17.29	922.4	682.4	682.4	3	1019.46	1019.46	2.62		3056.37	3056.36	Specific	4	>sp|P14231|AT1B2_MOUSE Sodium/potassium-transporting ATPase subunit beta-2 OS=Mus musculus OX=10090 GN=Atp1b2 PE=1 SV=2	5	41.5398	controllerType=0 controllerNumber=1 scan=11992		KS_Brain_lysate_150ul_E_En1_632_2525.11992.11992.3	high-energy collision-induced dissociation	0	0	0	0	7.3e-19	2.4e-18
1243 | 706079	7	235	K.FHVN[+1540.52851]YTQPLVAVK.F	N4(NGlycan / 1540.5285)	HexNAc(2)Hex(7)	3.8e-17	1.2e-16	16.42	895.5	659.8	659.8	3	1019.46	1019.46	2.14		3056.37	3056.36	Specific	4	>sp|P14231|AT1B2_MOUSE Sodium/potassium-transporting ATPase subunit beta-2 OS=Mus musculus OX=10090 GN=Atp1b2 PE=1 SV=2	5	41.7499	controllerType=0 controllerNumber=1 scan=12057		KS_Brain_lysate_150ul_E_En1_632_2525.12057.12057.3	high-energy collision-induced dissociation	0	0	0	0	5.7e-18	1.9e-17
1244 | 706199	7	235	K.FHVN[+1540.52851]YTQPLVAVK.F	N4(NGlycan / 1540.5285)	HexNAc(2)Hex(7)	8.6e-15	2.8e-14	14.07	809.7	678.1	678.1	2	1528.69	1528.68	4.36		3056.37	3056.36	Specific	4	>sp|P14231|AT1B2_MOUSE Sodium/potassium-transporting ATPase subunit beta-2 OS=Mus musculus OX=10090 GN=Atp1b2 PE=1 SV=2	5	41.8011	controllerType=0 controllerNumber=1 scan=12078		KS_Brain_lysate_150ul_E_En1_632_2525.12078.12078.2	high-energy collision-induced dissociation	0	0	0	0	9e-16	2.9e-15
1245 | 706119	7	235	K.FHVN[+1540.52851]YTQPLVAVK.F	N4(NGlycan / 1540.5285)	HexNAc(2)Hex(7)	2.7e-15	8.8e-15	14.57	803.8	671.2	671.2	2	1528.69	1528.68	2.29		3056.37	3056.36	Specific	4	>sp|P14231|AT1B2_MOUSE Sodium/potassium-transporting ATPase subunit beta-2 OS=Mus musculus OX=10090 GN=Atp1b2 PE=1 SV=2	5	41.7617	controllerType=0 controllerNumber=1 scan=12063		KS_Brain_lysate_150ul_E_En1_632_2525.12063.12063.2	high-energy collision-induced dissociation	0	0	0	0	3.2e-16	1.1e-15
1248 | 707399	7	235	K.FHVN[+1378.47569]YTQPLVAVK.F	N4(NGlycan / 1378.4757)	HexNAc(2)Hex(6)	5.2e-19	1.7e-18	18.29	968.1	702	702	3	965.444	965.441	3.24		2894.32	2894.31	Specific	4	>sp|P14231|AT1B2_MOUSE Sodium/potassium-transporting ATPase subunit beta-2 OS=Mus musculus OX=10090 GN=Atp1b2 PE=1 SV=2	5	42.4999	controllerType=0 controllerNumber=1 scan=12324		KS_Brain_lysate_150ul_E_En1_632_2525.12324.12324.3	high-energy collision-induced dissociation	0	0	0	0	6.7e-20	2.2e-19
1249 | 705759	7	235	K.FHVN[+1378.47569]YTQPLVAVK.F	N4(NGlycan / 1378.4757)	HexNAc(2)Hex(6)	1.2e-17	4e-17	16.92	934.2	605.6	605.6	3	965.444	965.441	3.81		2894.32	2894.31	Specific	4	>sp|P14231|AT1B2_MOUSE Sodium/potassium-transporting ATPase subunit beta-2 OS=Mus musculus OX=10090 GN=Atp1b2 PE=1 SV=2	5	41.6409	controllerType=0 controllerNumber=1 scan=12023		KS_Brain_lysate_150ul_E_En1_632_2525.12023.12023.3	high-energy collision-induced dissociation	0	0	0	0	1.6e-18	5.1e-18
1250 | 706319	7	235	K.FHVN[+1378.47569]YTQPLVAVK.F	N4(NGlycan / 1378.4757)	HexNAc(2)Hex(6)	3.8e-18	1.2e-17	17.42	919.9	678.4	678.4	3	965.443	965.441	2.23		2894.31	2894.31	Specific	4	>sp|P14231|AT1B2_MOUSE Sodium/potassium-transporting ATPase subunit beta-2 OS=Mus musculus OX=10090 GN=Atp1b2 PE=1 SV=2	5	41.8527	controllerType=0 controllerNumber=1 scan=12096		KS_Brain_lysate_150ul_E_En1_632_2525.12096.12096.3	high-energy collision-induced dissociation	0	0	0	0	5.7e-19	1.9e-18
1251 | 706759	7	235	K.FHVN[+1378.47569]YTQPLVAVK.F	N4(NGlycan / 1378.4757)	HexNAc(2)Hex(6)	3.8e-17	1.2e-16	16.42	897.7	669	669	3	965.443	965.441	2.1		2894.31	2894.31	Specific	4	>sp|P14231|AT1B2_MOUSE Sodium/potassium-transporting ATPase subunit beta-2 OS=Mus musculus OX=10090 GN=Atp1b2 PE=1 SV=2	5	42.0835	controllerType=0 controllerNumber=1 scan=12172		KS_Brain_lysate_150ul_E_En1_632_2525.12172.12172.3	high-energy collision-induced dissociation	0	0	0	0	5.7e-18	1.9e-17
1252 | 707079	7	235	K.FHVN[+1378.47569]YTQPLVAVK.F	N4(NGlycan / 1378.4757)	HexNAc(2)Hex(6)	3.8e-17	1.2e-16	16.42	890.1	673.2	673.2	3	965.443	965.441	2.04		2894.31	2894.31	Specific	4	>sp|P14231|AT1B2_MOUSE Sodium/potassium-transporting ATPase subunit beta-2 OS=Mus musculus OX=10090 GN=Atp1b2 PE=1 SV=2	5	42.2723	controllerType=0 controllerNumber=1 scan=12237		KS_Brain_lysate_150ul_E_En1_632_2525.12237.12237.3	high-energy collision-induced dissociation	0	0	0	0	5.7e-18	1.9e-17
1253 | 707639	7	235	K.FHVN[+1378.47569]YTQPLVAVK.F	N4(NGlycan / 1378.4757)	HexNAc(2)Hex(6)	3.8e-17	1.2e-16	16.42	887.5	660.4	660.4	3	965.442	965.441	1.6		2894.31	2894.31	Specific	4	>sp|P14231|AT1B2_MOUSE Sodium/potassium-transporting ATPase subunit beta-2 OS=Mus musculus OX=10090 GN=Atp1b2 PE=1 SV=2	5	42.6877	controllerType=0 controllerNumber=1 scan=12396		KS_Brain_lysate_150ul_E_En1_632_2525.12396.12396.3	high-energy collision-induced dissociation	0	0	0	0	5.7e-18	1.9e-17
1254 | 707279	7	235	K.FHVN[+1378.47569]YTQPLVAVK.F	N4(NGlycan / 1378.4757)	HexNAc(2)Hex(6)	8.6e-16	2.8e-15	15.07	862.5	646.9	646.9	2	1447.66	1447.66	3.96		2894.32	2894.31	Specific	4	>sp|P14231|AT1B2_MOUSE Sodium/potassium-transporting ATPase subunit beta-2 OS=Mus musculus OX=10090 GN=Atp1b2 PE=1 SV=2	5	42.4264	controllerType=0 controllerNumber=1 scan=12297		KS_Brain_lysate_150ul_E_En1_632_2525.12297.12297.2	high-energy collision-induced dissociation	0	0	0	0	1e-16	3.3e-16
1255 | 706959	7	235	K.FHVN[+1378.47569]YTQPLVAVK.F	N4(NGlycan / 1378.4757)	HexNAc(2)Hex(6)	2.7e-15	8.8e-15	14.57	806.3	670.3	670.3	2	1447.66	1447.66	1.94		2894.31	2894.31	Specific	4	>sp|P14231|AT1B2_MOUSE Sodium/potassium-transporting ATPase subunit beta-2 OS=Mus musculus OX=10090 GN=Atp1b2 PE=1 SV=2	5	42.1855	controllerType=0 controllerNumber=1 scan=12208		KS_Brain_lysate_150ul_E_En1_632_2525.12208.12208.2	high-energy collision-induced dissociation	0	0	0	0	3.2e-16	1.1e-15
1256 | 706039	7	235	K.FHVN[+1378.47569]YTQPLVAVK.F	N4(NGlycan / 1378.4757)	HexNAc(2)Hex(6)	8.6e-14	2.8e-13	13.07	799.4	667.9	667.9	2	1447.66	1447.66	4.55		2894.32	2894.31	Specific	4	>sp|P14231|AT1B2_MOUSE Sodium/potassium-transporting ATPase subunit beta-2 OS=Mus musculus OX=10090 GN=Atp1b2 PE=1 SV=2	5	41.7415	controllerType=0 controllerNumber=1 scan=12054		KS_Brain_lysate_150ul_E_En1_632_2525.12054.12054.2	high-energy collision-induced dissociation	0	0	0	0	7.9e-15	2.6e-14
1257 | 706519	7	235	K.FHVN[+1378.47569]YTQPLVAVK.F	N4(NGlycan / 1378.4757)	HexNAc(2)Hex(6)	2.7e-14	8.8e-14	13.57	759.4	637.1	637.1	2	1447.66	1447.66	2.28		2894.31	2894.31	Specific	4	>sp|P14231|AT1B2_MOUSE Sodium/potassium-transporting ATPase subunit beta-2 OS=Mus musculus OX=10090 GN=Atp1b2 PE=1 SV=2	5	41.9632	controllerType=0 controllerNumber=1 scan=12133		KS_Brain_lysate_150ul_E_En1_632_2525.12133.12133.2	high-energy collision-induced dissociation	0	0	0	0	2.4e-15	7.8e-15
1258 | 706999	7	235	K.FHVN[+1216.42286]YTQPLVAVK.F	N4(NGlycan / 1216.4229)	HexNAc(2)Hex(5)	3.8e-17	1.2e-16	16.42	894.8	653.4	653.4	3	911.425	911.423	2.19		2732.26	2732.25	Specific	4	>sp|P14231|AT1B2_MOUSE Sodium/potassium-transporting ATPase subunit beta-2 OS=Mus musculus OX=10090 GN=Atp1b2 PE=1 SV=2	5	42.2289	controllerType=0 controllerNumber=1 scan=12221		KS_Brain_lysate_150ul_E_En1_632_2525.12221.12221.3	high-energy collision-induced dissociation	0	0	0	0	5.7e-18	1.9e-17
1259 | 706839	7	235	K.FHVN[+1216.42286]YTQPLVAVK.F	N4(NGlycan / 1216.4229)	HexNAc(2)Hex(5)	2.4e-16	7.7e-16	15.63	866.6	630.6	630.6	3	911.428	911.423	5.07		2732.27	2732.25	Specific	4	>sp|P14231|AT1B2_MOUSE Sodium/potassium-transporting ATPase subunit beta-2 OS=Mus musculus OX=10090 GN=Atp1b2 PE=1 SV=2	5	42.1116	controllerType=0 controllerNumber=1 scan=12184		KS_Brain_lysate_150ul_E_En1_632_2525.12184.12184.3	high-energy collision-induced dissociation	0	0	0	0	3.5e-17	1.1e-16
1261 | 817597	7	248	K.FLN[+1955.72397]VTPNVEVNVEC[+57.02146]R.I	N3(NGlycan / 1955.724)	HexNAc(5)Hex(4)Fuc(2)	2.8e-16	9.2e-16	15.55	898.5	664.3	664.3	3	1249.21	1249.21	3.99		3745.63	3745.61	Specific	3	>sp|P14231|AT1B2_MOUSE Sodium/potassium-transporting ATPase subunit beta-2 OS=Mus musculus OX=10090 GN=Atp1b2 PE=1 SV=2	5	50.2551	controllerType=0 controllerNumber=1 scan=15108	C14(Carbamidomethyl / 57.0215)	KS_Brain_lysate_150ul_E_En1_632_2525.15108.15108.3	high-energy collision-induced dissociation	0	0	0	0	3.8e-17	1.2e-16
1262 | 817677	7	248	K.FLN[+1955.72397]VTPNVEVNVEC[+57.02146]R.I	N3(NGlycan / 1955.724)	HexNAc(5)Hex(4)Fuc(2)	4.5e-14	1.5e-13	13.35	760.6	537.7	373.3	3	1249.21	1249.21	-0.12		3745.61	3745.61	Specific	3	>sp|P14231|AT1B2_MOUSE Sodium/potassium-transporting ATPase subunit beta-2 OS=Mus musculus OX=10090 GN=Atp1b2 PE=1 SV=2	5	50.4299	controllerType=0 controllerNumber=1 scan=15168	C14(Carbamidomethyl / 57.0215)	KS_Brain_lysate_150ul_E_En1_632_2525.15168.15168.3	high-energy collision-induced dissociation	0	0	0	0	4.4e-15	1.5e-14
1542 | 927675	10	38	R.VAGTAVSISC[+57.02146]N[+1257.44941]VSDYEGPAQQDFEWFM[+15.99492]YRPEAPATSLGIVSTK.D	N11(NGlycan / 1257.4494); M27(Oxidation / 15.9949)	HexNAc(3)Hex(4)	2.6e-11	8.6e-11	10.58	633.4	585.5	585.5	4	1488.92	1488.92	4.48		5952.68	5952.65	Specific	11	>sp|Q8R366|IGSF8_MOUSE Immunoglobulin superfamily member 8 OS=Mus musculus OX=10090 GN=Igsf8 PE=1 SV=2	17	68.66	controllerType=0 controllerNumber=1 scan=21580	C10(Carbamidomethyl / 57.0215)	KS_Brain_lysate_150ul_E_En1_632_2525.21580.21580.4	high-energy collision-induced dissociation	0	0	0	0	1.1e-12	3.4e-12
1543 | 927715	10	38	R.VAGTAVSISC[+57.02146]N[+1257.44941]VSDYEGPAQQDFEWFM[+15.99492]YRPEAPATSLGIVSTK.D	N11(NGlycan / 1257.4494); M27(Oxidation / 15.9949)	HexNAc(3)Hex(4)	2.6e-10	8.6e-10	9.58	583	528.5	528.5	4	1488.92	1488.92	4.16		5952.68	5952.65	Specific	11	>sp|Q8R366|IGSF8_MOUSE Immunoglobulin superfamily member 8 OS=Mus musculus OX=10090 GN=Igsf8 PE=1 SV=2	17	69.1489	controllerType=0 controllerNumber=1 scan=21738	C10(Carbamidomethyl / 57.0215)	KS_Brain_lysate_150ul_E_En1_632_2525.21738.21738.4	high-energy collision-induced dissociation	0	0	0	0	5.2e-12	1.7e-11
1544 | 927795	10	38	R.VAGTAVSISC[+57.02146]N[+1216.42286]VSDYEGPAQQDFEWFM[+15.99492]YRPEAPATSLGIVSTK.D	N11(NGlycan / 1216.4229); M27(Oxidation / 15.9949)	HexNAc(2)Hex(5)	2.6e-24	8.6e-24	23.58	1286	1188.4	1188.4	4	1478.67	1478.66	4.55		5911.65	5911.62	Specific	11	>sp|Q8R366|IGSF8_MOUSE Immunoglobulin superfamily member 8 OS=Mus musculus OX=10090 GN=Igsf8 PE=1 SV=2	17	73.1713	controllerType=0 controllerNumber=1 scan=22950	C10(Carbamidomethyl / 57.0215)	KS_Brain_lysate_150ul_E_En1_632_2525.22950.22950.4	high-energy collision-induced dissociation	0	0	0	0	4.5e-25	1.5e-24
1545 | 928035	10	38	R.VAGTAVSISC[+57.02146]N[+1216.42286]VSDYEGPAQQDFEWFMYRPEAPATSLGIVSTK.D	N11(NGlycan / 1216.4229)	HexNAc(2)Hex(5)	1.1e-27	3.7e-27	26.95	1427	1359.9	780	4	1474.67	1474.66	3.7		5895.65	5895.63	Specific	11	>sp|Q8R366|IGSF8_MOUSE Immunoglobulin superfamily member 8 OS=Mus musculus OX=10090 GN=Igsf8 PE=1 SV=2	17	76.6944	controllerType=0 controllerNumber=1 scan=23945	C10(Carbamidomethyl / 57.0215)	KS_Brain_lysate_150ul_E_En1_632_2525.23945.23945.4	high-energy collision-induced dissociation	0	0	0	0	3e-28	1e-27
1556 | 890890	10	115	R.LQAQDSGFYEC[+57.02146]YTPSTDTQYLGN[+1216.42286]YSAK.V	N23(NGlycan / 1216.4229)	HexNAc(2)Hex(5)	8.8e-18	2.9e-17	17.05	902.9	812	812	3	1441.94	1441.93	3.01		4323.79	4323.78	Specific	23	>sp|Q8R366|IGSF8_MOUSE Immunoglobulin superfamily member 8 OS=Mus musculus OX=10090 GN=Igsf8 PE=1 SV=2	17	56.2037	controllerType=0 controllerNumber=1 scan=17242	C11(Carbamidomethyl / 57.0215)	KS_Brain_lysate_150ul_E_En1_632_2525.17242.17242.3	high-energy collision-induced dissociation	0	0	0	0	1.1e-18	3.6e-18
1558 | 859722	10	115	R.LQAQDSGFYEC[+57.02146]YTPSTDTQYLGN[+1038.37512]YSAK.V	N23(NGlycan / 1038.3751)	HexNAc(2)Hex(3)Fuc(1)	2.1e-15	6.8e-15	14.68	831.3	740.7	740.7	3	1382.59	1382.58	4.46		4145.75	4145.73	Specific	23	>sp|Q8R366|IGSF8_MOUSE Immunoglobulin superfamily member 8 OS=Mus musculus OX=10090 GN=Igsf8 PE=1 SV=2	17	56.5194	controllerType=0 controllerNumber=1 scan=17349	C11(Carbamidomethyl / 57.0215)	KS_Brain_lysate_150ul_E_En1_632_2525.17349.17349.3	high-energy collision-induced dissociation	0	0	0	0	2.2e-16	7.2e-16
1595 | 821514	10	313	R.RIGPGEPLELLC[+57.02146]N[+1216.42286]VSGALPPPGR.H	N13(NGlycan / 1216.4229)	HexNAc(2)Hex(5)	3.5e-07	1.1e-06	6.46	446.3	351	351	3	1205.91	1205.91	2.91		3615.72	3615.71	Specific	13	>sp|Q8R366|IGSF8_MOUSE Immunoglobulin superfamily member 8 OS=Mus musculus OX=10090 GN=Igsf8 PE=1 SV=2	17	62.7123	controllerType=0 controllerNumber=1 scan=19546	C12(Carbamidomethyl / 57.0215)	KS_Brain_lysate_150ul_E_En1_632_2525.19546.19546.3	high-energy collision-induced dissociation	0	0	0	0	5.2e-09	1.7e-08
1596 | 892370	10	314	R.IGPGEPLELLC[+57.02146]N[+2076.75025]VSGALPPPGR.H	N12(NGlycan / 2076.7502)	HexNAc(4)Hex(6)Fuc(2)	5.9e-15	1.9e-14	14.23	780.5	648.2	648.2	3	1440.65	1440.65	3.18		4319.95	4319.94	Specific	12	>sp|Q8R366|IGSF8_MOUSE Immunoglobulin superfamily member 8 OS=Mus musculus OX=10090 GN=Igsf8 PE=1 SV=2	17	68.7455	controllerType=0 controllerNumber=1 scan=21606	C11(Carbamidomethyl / 57.0215)	KS_Brain_lysate_150ul_E_En1_632_2525.21606.21606.3	high-energy collision-induced dissociation	0	0	0	0	7.4e-16	2.4e-15
1597 | 862522	10	314	R.IGPGEPLELLC[+57.02146]N[+1914.69743]VSGALPPPGR.H	N12(NGlycan / 1914.6974)	HexNAc(4)Hex(5)Fuc(2)	4.3e-14	1.4e-13	13.37	718.2	573.1	573.1	3	1386.63	1386.63	1.65		4157.89	4157.88	Specific	12	>sp|Q8R366|IGSF8_MOUSE Immunoglobulin superfamily member 8 OS=Mus musculus OX=10090 GN=Igsf8 PE=1 SV=2	17	68.7717	controllerType=0 controllerNumber=1 scan=21615	C11(Carbamidomethyl / 57.0215)	KS_Brain_lysate_150ul_E_En1_632_2525.21615.21615.3	high-energy collision-induced dissociation	0	0	0	0	4.3e-15	1.4e-14
1598 | 862602	10	314	R.IGPGEPLELLC[+57.02146]N[+1768.63952]VSGALPPPGR.H	N12(NGlycan / 1768.6395)	HexNAc(4)Hex(5)Fuc(1)	6.7e-17	2.2e-16	16.18	882.9	769.2	769.2	3	1337.95	1337.95	0.61		4011.83	4011.82	Specific	12	>sp|Q8R366|IGSF8_MOUSE Immunoglobulin superfamily member 8 OS=Mus musculus OX=10090 GN=Igsf8 PE=1 SV=2	17	68.995	controllerType=0 controllerNumber=1 scan=21685	C11(Carbamidomethyl / 57.0215)	KS_Brain_lysate_150ul_E_En1_632_2525.21685.21685.3	high-energy collision-induced dissociation	0	0	0	0	8.9e-18	2.9e-17
1599 | 862562	10	314	R.IGPGEPLELLC[+57.02146]N[+1768.63952]VSGALPPPGR.H	N12(NGlycan / 1768.6395)	HexNAc(4)Hex(5)Fuc(1)	4.3e-17	1.4e-16	16.37	868.6	734.9	734.9	3	1337.95	1337.95	1.39		4011.83	4011.82	Specific	12	>sp|Q8R366|IGSF8_MOUSE Immunoglobulin superfamily member 8 OS=Mus musculus OX=10090 GN=Igsf8 PE=1 SV=2	17	68.8791	controllerType=0 controllerNumber=1 scan=21648	C11(Carbamidomethyl / 57.0215)	KS_Brain_lysate_150ul_E_En1_632_2525.21648.21648.3	high-energy collision-induced dissociation	0	0	0	0	6.6e-18	2.2e-17
1600 | 824794	10	314	R.IGPGEPLELLC[+57.02146]N[+1565.56014]VSGALPPPGR.H	N12(NGlycan / 1565.5601)	HexNAc(3)Hex(5)Fuc(1)	4.3e-17	1.4e-16	16.37	896.9	804.9	804.9	3	1270.26	1270.25	2.14		3808.75	3808.75	Specific	12	>sp|Q8R366|IGSF8_MOUSE Immunoglobulin superfamily member 8 OS=Mus musculus OX=10090 GN=Igsf8 PE=1 SV=2	17	69.0158	controllerType=0 controllerNumber=1 scan=21693	C11(Carbamidomethyl / 57.0215)	KS_Brain_lysate_150ul_E_En1_632_2525.21693.21693.3	high-energy collision-induced dissociation	0	0	0	0	6.6e-18	2.2e-17
1601 | 824634	10	314	R.IGPGEPLELLC[+57.02146]N[+1565.56014]VSGALPPPGR.H	N12(NGlycan / 1565.5601)	HexNAc(3)Hex(5)Fuc(1)	2.5e-16	8.1e-16	15.61	894.9	795.7	795.7	3	1270.26	1270.25	6.37		3808.77	3808.75	Specific	12	>sp|Q8R366|IGSF8_MOUSE Immunoglobulin superfamily member 8 OS=Mus musculus OX=10090 GN=Igsf8 PE=1 SV=2	17	68.7392	controllerType=0 controllerNumber=1 scan=21604	C11(Carbamidomethyl / 57.0215)	KS_Brain_lysate_150ul_E_En1_632_2525.21604.21604.3	high-energy collision-induced dissociation	0	0	0	0	3.6e-17	1.2e-16
1602 | 825314	10	314	R.IGPGEPLELLC[+57.02146]N[+1564.53974]VSGALPPPGR.H	N12(NGlycan / 1564.5397)	HexNAc(3)Hex(4)NeuGc(1)	2.5e-16	8.1e-16	15.61	877.4	789.6	789.6	3	1269.92	1269.91	6.7		3807.75	3807.72	Specific	12	>sp|Q8R366|IGSF8_MOUSE Immunoglobulin superfamily member 8 OS=Mus musculus OX=10090 GN=Igsf8 PE=1 SV=2	17	69.4732	controllerType=0 controllerNumber=1 scan=21835	C11(Carbamidomethyl / 57.0215)	KS_Brain_lysate_150ul_E_En1_632_2525.21835.21835.3	high-energy collision-induced dissociation	0	0	0	0	3.6e-17	1.2e-16
1603 | 825354	10	314	R.IGPGEPLELLC[+57.02146]N[+1444.53387]VSGALPPPGR.H	N12(NGlycan / 1444.5339)	HexNAc(4)Hex(3)Fuc(1)	4.3e-17	1.4e-16	16.37	888	806	806	3	1229.91	1229.91	2.55		3687.73	3687.72	Specific	12	>sp|Q8R366|IGSF8_MOUSE Immunoglobulin superfamily member 8 OS=Mus musculus OX=10090 GN=Igsf8 PE=1 SV=2	17	69.5392	controllerType=0 controllerNumber=1 scan=21856	C11(Carbamidomethyl / 57.0215)	KS_Brain_lysate_150ul_E_En1_632_2525.21856.21856.3	high-energy collision-induced dissociation	0	0	0	0	6.6e-18	2.2e-17
1604 | 825234	10	314	R.IGPGEPLELLC[+57.02146]N[+1444.53387]VSGALPPPGR.H	N12(NGlycan / 1444.5339)	HexNAc(4)Hex(3)Fuc(1)	5.9e-17	1.9e-16	16.23	885.8	780.6	780.6	3	1229.91	1229.91	2.65		3687.73	3687.72	Specific	12	>sp|Q8R366|IGSF8_MOUSE Immunoglobulin superfamily member 8 OS=Mus musculus OX=10090 GN=Igsf8 PE=1 SV=2	17	69.4222	controllerType=0 controllerNumber=1 scan=21820	C11(Carbamidomethyl / 57.0215)	KS_Brain_lysate_150ul_E_En1_632_2525.21820.21820.3	high-energy collision-induced dissociation	0	0	0	0	8.4e-18	2.8e-17
1605 | 824554	10	314	R.IGPGEPLELLC[+57.02146]N[+1419.50224]VSGALPPPGR.H	N12(NGlycan / 1419.5022)	HexNAc(3)Hex(5)	2.7e-16	8.8e-16	15.57	897.7	799.5	799.5	3	1221.57	1221.57	5.97		3662.71	3662.69	Specific	12	>sp|Q8R366|IGSF8_MOUSE Immunoglobulin superfamily member 8 OS=Mus musculus OX=10090 GN=Igsf8 PE=1 SV=2	17	68.6898	controllerType=0 controllerNumber=1 scan=21587	C11(Carbamidomethyl / 57.0215)	KS_Brain_lysate_150ul_E_En1_632_2525.21587.21587.3	high-energy collision-induced dissociation	0	0	0	0	3.7e-17	1.2e-16
1606 | 825034	10	314	R.IGPGEPLELLC[+57.02146]N[+1403.50732]VSGALPPPGR.H	N12(NGlycan / 1403.5073)	HexNAc(3)Hex(4)Fuc(1)	4.3e-16	1.4e-15	15.37	841.6	709.5	709.5	3	1216.24	1216.24	1.46		3646.7	3646.69	Specific	12	>sp|Q8R366|IGSF8_MOUSE Immunoglobulin superfamily member 8 OS=Mus musculus OX=10090 GN=Igsf8 PE=1 SV=2	17	69.2122	controllerType=0 controllerNumber=1 scan=21756	C11(Carbamidomethyl / 57.0215)	KS_Brain_lysate_150ul_E_En1_632_2525.21756.21756.3	high-energy collision-induced dissociation	0	0	0	0	6e-17	2e-16
1607 | 788313	10	314	R.IGPGEPLELLC[+57.02146]N[+1216.42286]VSGALPPPGR.H	N12(NGlycan / 1216.4229)	HexNAc(2)Hex(5)	5.9e-19	1.9e-18	18.23	959.3	871.3	871.3	3	1153.88	1153.87	2.63		3459.62	3459.61	Specific	12	>sp|Q8R366|IGSF8_MOUSE Immunoglobulin superfamily member 8 OS=Mus musculus OX=10090 GN=Igsf8 PE=1 SV=2	17	69.0056	controllerType=0 controllerNumber=1 scan=21688	C11(Carbamidomethyl / 57.0215)	KS_Brain_lysate_150ul_E_En1_632_2525.21688.21688.3	high-energy collision-induced dissociation	0	0	0	0	7.3e-20	2.4e-19
1608 | 788593	10	314	R.IGPGEPLELLC[+57.02146]N[+1216.42286]VSGALPPPGR.H	N12(NGlycan / 1216.4229)	HexNAc(2)Hex(5)	6.7e-18	2.2e-17	17.18	938.5	835.5	835.5	3	1153.88	1153.87	0.72		3459.61	3459.61	Specific	12	>sp|Q8R366|IGSF8_MOUSE Immunoglobulin superfamily member 8 OS=Mus musculus OX=10090 GN=Igsf8 PE=1 SV=2	17	69.3176	controllerType=0 controllerNumber=1 scan=21789	C11(Carbamidomethyl / 57.0215)	KS_Brain_lysate_150ul_E_En1_632_2525.21789.21789.3	high-energy collision-induced dissociation	0	0	0	0	8.4e-19	2.7e-18
1609 | 788056	10	314	R.IGPGEPLELLC[+57.02146]N[+1216.42286]VSGALPPPGR.H	N12(NGlycan / 1216.4229)	HexNAc(2)Hex(5)	4.3e-18	1.4e-17	17.37	916.3	850.7	850.7	3	1153.88	1153.87	2.1		3459.62	3459.61	Specific	12	>sp|Q8R366|IGSF8_MOUSE Immunoglobulin superfamily member 8 OS=Mus musculus OX=10090 GN=Igsf8 PE=1 SV=2	17	68.7516	controllerType=0 controllerNumber=1 scan=21608	C11(Carbamidomethyl / 57.0215)	KS_Brain_lysate_150ul_E_En1_632_2525.21608.21608.3	high-energy collision-induced dissociation	0	0	0	0	6.4e-19	2.1e-18
1610 | 787736	10	314	R.IGPGEPLELLC[+57.02146]N[+1216.42286]VSGALPPPGR.H	N12(NGlycan / 1216.4229)	HexNAc(2)Hex(5)	4.3e-17	1.4e-16	16.37	892.2	773.9	773.9	3	1153.88	1153.87	1.57		3459.61	3459.61	Specific	12	>sp|Q8R366|IGSF8_MOUSE Immunoglobulin superfamily member 8 OS=Mus musculus OX=10090 GN=Igsf8 PE=1 SV=2	17	68.4343	controllerType=0 controllerNumber=1 scan=21508	C11(Carbamidomethyl / 57.0215)	KS_Brain_lysate_150ul_E_En1_632_2525.21508.21508.3	high-energy collision-induced dissociation	0	0	0	0	6.5e-18	2.1e-17
1611 | 787856	10	314	R.IGPGEPLELLC[+57.02146]N[+1216.42286]VSGALPPPGR.H	N12(NGlycan / 1216.4229)	HexNAc(2)Hex(5)	4.3e-17	1.4e-16	16.37	850.1	743.2	743.2	3	1153.88	1153.87	2.31		3459.62	3459.61	Specific	12	>sp|Q8R366|IGSF8_MOUSE Immunoglobulin superfamily member 8 OS=Mus musculus OX=10090 GN=Igsf8 PE=1 SV=2	17	68.5127	controllerType=0 controllerNumber=1 scan=21534	C11(Carbamidomethyl / 57.0215)	KS_Brain_lysate_150ul_E_En1_632_2525.21534.21534.3	high-energy collision-induced dissociation	0	0	0	0	6.5e-18	2.1e-17
1646 | 773856	10	453	R.GETASLLC[+57.02146]N[+1955.72397]ISVR.G	N9(NGlycan / 1955.724)	HexNAc(5)Hex(4)Fuc(2)	2.4e-05	8e-05	4.61	552.4	252.8	252.8	3	1125.82	1125.82	-0.83		3375.45	3375.45	Specific	9	>sp|Q8R366|IGSF8_MOUSE Immunoglobulin superfamily member 8 OS=Mus musculus OX=10090 GN=Igsf8 PE=1 SV=2	17	44.4287	controllerType=0 controllerNumber=1 scan=13014	C8(Carbamidomethyl / 57.0215)	KS_Brain_lysate_150ul_E_En1_632_2525.13014.13014.3	high-energy collision-induced dissociation	0	0	0	0	2.2e-07	7.2e-07
1647 | 773896	10	453	R.GETASLLC[+57.02146]N[+1955.72397]ISVR.G	N9(NGlycan / 1955.724)	HexNAc(5)Hex(4)Fuc(2)	4.1e-05	0.00014	4.38	435	230.1	230.1	3	1125.82	1125.82	2.1		3375.46	3375.45	Specific	9	>sp|Q8R366|IGSF8_MOUSE Immunoglobulin superfamily member 8 OS=Mus musculus OX=10090 GN=Igsf8 PE=1 SV=2	17	44.4526	controllerType=0 controllerNumber=1 scan=13023	C8(Carbamidomethyl / 57.0215)	KS_Brain_lysate_150ul_E_En1_632_2525.13023.13023.3	high-energy collision-induced dissociation	0	0	0	0	4e-07	1.3e-06
1649 | 774216	10	453	R.GETASLLC[+57.02146]N[+1647.61324]ISVR.G	N9(NGlycan / 1647.6132)	HexNAc(5)Hex(3)Fuc(1)	2e-11	6.6e-11	10.69	649.1	411.9	411.9	3	1023.12	1023.12	2.99		3067.35	3067.34	Specific	9	>sp|Q8R366|IGSF8_MOUSE Immunoglobulin superfamily member 8 OS=Mus musculus OX=10090 GN=Igsf8 PE=1 SV=2	17	45.1371	controllerType=0 controllerNumber=1 scan=13267	C8(Carbamidomethyl / 57.0215)	KS_Brain_lysate_150ul_E_En1_632_2525.13267.13267.3	high-energy collision-induced dissociation	0	0	0	0	8.4e-13	2.7e-12
1650 | 774096	10	453	R.GETASLLC[+57.02146]N[+1647.61324]ISVR.G	N9(NGlycan / 1647.6132)	HexNAc(5)Hex(3)Fuc(1)	7.8e-05	0.00026	4.11	453.6	297.5	297.5	3	1023.12	1023.12	0.12		3067.34	3067.34	Specific	9	>sp|Q8R366|IGSF8_MOUSE Immunoglobulin superfamily member 8 OS=Mus musculus OX=10090 GN=Igsf8 PE=1 SV=2	17	44.8508	controllerType=0 controllerNumber=1 scan=13166	C8(Carbamidomethyl / 57.0215)	KS_Brain_lysate_150ul_E_En1_632_2525.13166.13166.3	high-energy collision-induced dissociation	0	0	0	0	7.8e-07	2.5e-06
1687 | 695670	11	512	R.EIC[+57.02146]SGN[+1216.42286]SSQC[+57.02146]APNVHK.M	N6(NGlycan / 1216.4229)	HexNAc(2)Hex(5)	2.2e-18	7.3e-18	17.65	917.1	708.5	708.5	3	1002.07	1002.07	1.55		3004.21	3004.2	Specific	6	>sp|Q9R1V6|ADA22_MOUSE Disintegrin and metalloproteinase domain-containing protein 22 OS=Mus musculus OX=10090 GN=Adam22 PE=1 SV=2	75	17.7091	controllerType=0 controllerNumber=1 scan=4323	C3(Carbamidomethyl / 57.0215); C10(Carbamidomethyl / 57.0215)	KS_Brain_lysate_150ul_E_En1_632_2525.4323.4323.3	high-energy collision-induced dissociation	0	0	0	0	3.6e-19	1.2e-18
1688 | 695390	11	512	R.EIC[+57.02146]SGN[+1216.42286]SSQC[+57.02146]APNVHK.M	N6(NGlycan / 1216.4229)	HexNAc(2)Hex(5)	2.2e-18	7.3e-18	17.65	904	666.7	666.7	3	1002.07	1002.07	2.1		3004.21	3004.2	Specific	6	>sp|Q9R1V6|ADA22_MOUSE Disintegrin and metalloproteinase domain-containing protein 22 OS=Mus musculus OX=10090 GN=Adam22 PE=1 SV=2	75	17.2772	controllerType=0 controllerNumber=1 scan=4216	C3(Carbamidomethyl / 57.0215); C10(Carbamidomethyl / 57.0215)	KS_Brain_lysate_150ul_E_En1_632_2525.4216.4216.3	high-energy collision-induced dissociation	0	0	0	0	3.6e-19	1.2e-18
1689 | 695550	11	512	R.EIC[+57.02146]SGN[+1216.42286]SSQC[+57.02146]APNVHK.M	N6(NGlycan / 1216.4229)	HexNAc(2)Hex(5)	2.2e-17	7.3e-17	16.65	897.7	705.8	705.8	3	1002.07	1002.07	1.79		3004.21	3004.2	Specific	6	>sp|Q9R1V6|ADA22_MOUSE Disintegrin and metalloproteinase domain-containing protein 22 OS=Mus musculus OX=10090 GN=Adam22 PE=1 SV=2	75	17.5043	controllerType=0 controllerNumber=1 scan=4272	C3(Carbamidomethyl / 57.0215); C10(Carbamidomethyl / 57.0215)	KS_Brain_lysate_150ul_E_En1_632_2525.4272.4272.3	high-energy collision-induced dissociation	0	0	0	0	3.1e-18	1e-17
1690 | 695590	11	512	R.EIC[+57.02146]SGN[+1216.42286]SSQC[+57.02146]APNVHK.M	N6(NGlycan / 1216.4229)	HexNAc(2)Hex(5)	1e-07	3.4e-07	6.99	551.4	391.8	391.8	2	1502.6	1502.61	-2.21		3004.2	3004.2	Specific	6	>sp|Q9R1V6|ADA22_MOUSE Disintegrin and metalloproteinase domain-containing protein 22 OS=Mus musculus OX=10090 GN=Adam22 PE=1 SV=2	75	17.5824	controllerType=0 controllerNumber=1 scan=4290	C3(Carbamidomethyl / 57.0215); C10(Carbamidomethyl / 57.0215)	KS_Brain_lysate_150ul_E_En1_632_2525.4290.4290.2	high-energy collision-induced dissociation	0	0	0	0	1.9e-09	6.3e-09
1708 | 690486	11	630	R.TLN[+1955.72397]C[+57.02146]SGAHVK.L	N3(NGlycan / 1955.724)	HexNAc(5)Hex(4)Fuc(2)	1.3e-06	4.1e-06	5.9	532.2	264.1	264.1	3	1014.76	1014.76	2.3		3042.27	3042.26	Specific	3	>sp|Q9R1V6|ADA22_MOUSE Disintegrin and metalloproteinase domain-containing protein 22 OS=Mus musculus OX=10090 GN=Adam22 PE=1 SV=2	75	12.6154	controllerType=0 controllerNumber=1 scan=3086	C4(Carbamidomethyl / 57.0215)	KS_Brain_lysate_150ul_E_En1_632_2525.3086.3086.3	high-energy collision-induced dissociation	0	0	0	0	1.3e-08	4.4e-08
1709 | 690846	11	630	R.TLN[+1955.72397]C[+57.02146]SGAHVK.L	N3(NGlycan / 1955.724)	HexNAc(5)Hex(4)Fuc(2)	1.2e-06	3.9e-06	5.92	529.6	294.1	294.1	3	1014.76	1014.76	2.48		3042.27	3042.26	Specific	3	>sp|Q9R1V6|ADA22_MOUSE Disintegrin and metalloproteinase domain-containing protein 22 OS=Mus musculus OX=10090 GN=Adam22 PE=1 SV=2	75	12.8248	controllerType=0 controllerNumber=1 scan=3139	C4(Carbamidomethyl / 57.0215)	KS_Brain_lysate_150ul_E_En1_632_2525.3139.3139.3	high-energy collision-induced dissociation	0	0	0	0	1.3e-08	4.2e-08
1710 | 691046	11	630	R.TLN[+1955.72397]C[+57.02146]SGAHVK.L	N3(NGlycan / 1955.724)	HexNAc(5)Hex(4)Fuc(2)	3.5e-05	0.00011	4.46	436.4	197	197	3	1014.76	1014.76	2.96		3042.27	3042.26	Specific	3	>sp|Q9R1V6|ADA22_MOUSE Disintegrin and metalloproteinase domain-containing protein 22 OS=Mus musculus OX=10090 GN=Adam22 PE=1 SV=2	75	13.0248	controllerType=0 controllerNumber=1 scan=3188	C4(Carbamidomethyl / 57.0215)	KS_Brain_lysate_150ul_E_En1_632_2525.3188.3188.3	high-energy collision-induced dissociation	0	0	0	0	3.2e-07	1e-06
1712 | 689926	11	630	R.TLN[+1914.69743]C[+57.02146]SGAHVK.L	N3(NGlycan / 1914.6974)	HexNAc(4)Hex(5)Fuc(2)	3.5e-06	1.2e-05	5.45	520.8	258.9	258.9	3	1001.08	1001.08	1.15		3001.24	3001.23	Specific	3	>sp|Q9R1V6|ADA22_MOUSE Disintegrin and metalloproteinase domain-containing protein 22 OS=Mus musculus OX=10090 GN=Adam22 PE=1 SV=2	75	12.3876	controllerType=0 controllerNumber=1 scan=3027	C4(Carbamidomethyl / 57.0215)	KS_Brain_lysate_150ul_E_En1_632_2525.3027.3027.3	high-energy collision-induced dissociation	0	0	0	0	3.6e-08	1.2e-07
1713 | 690286	11	630	R.TLN[+1914.69743]C[+57.02146]SGAHVK.L	N3(NGlycan / 1914.6974)	HexNAc(4)Hex(5)Fuc(2)	3.7e-06	1.2e-05	5.43	505	249	249	3	1001.08	1001.08	1.88		3001.24	3001.23	Specific	3	>sp|Q9R1V6|ADA22_MOUSE Disintegrin and metalloproteinase domain-containing protein 22 OS=Mus musculus OX=10090 GN=Adam22 PE=1 SV=2	75	12.5578	controllerType=0 controllerNumber=1 scan=3071	C4(Carbamidomethyl / 57.0215)	KS_Brain_lysate_150ul_E_En1_632_2525.3071.3071.3	high-energy collision-induced dissociation	0	0	0	0	3.8e-08	1.2e-07
1717 | 690166	11	630	R.TLN[+1768.63952]C[+57.02146]SGAHVK.L	N3(NGlycan / 1768.6395)	HexNAc(4)Hex(5)Fuc(1)	2e-06	6.6e-06	5.69	515.1	272.3	272.3	3	952.399	952.397	2.04		2855.18	2855.18	Specific	3	>sp|Q9R1V6|ADA22_MOUSE Disintegrin and metalloproteinase domain-containing protein 22 OS=Mus musculus OX=10090 GN=Adam22 PE=1 SV=2	75	12.5004	controllerType=0 controllerNumber=1 scan=3056	C4(Carbamidomethyl / 57.0215)	KS_Brain_lysate_150ul_E_En1_632_2525.3056.3056.3	high-energy collision-induced dissociation	0	0	0	0	2e-08	6.5e-08
1718 | 689726	11	630	R.TLN[+1768.63952]C[+57.02146]SGAHVK.L	N3(NGlycan / 1768.6395)	HexNAc(4)Hex(5)Fuc(1)	8.2e-05	0.00027	4.09	384.9	154	154	3	952.398	952.397	1.27		2855.18	2855.18	Specific	3	>sp|Q9R1V6|ADA22_MOUSE Disintegrin and metalloproteinase domain-containing protein 22 OS=Mus musculus OX=10090 GN=Adam22 PE=1 SV=2	75	12.3005	controllerType=0 controllerNumber=1 scan=3005	C4(Carbamidomethyl / 57.0215)	KS_Brain_lysate_150ul_E_En1_632_2525.3005.3005.3	high-energy collision-induced dissociation	0	0	0	0	8.2e-07	2.7e-06
1721 | 690126	11	630	R.TLN[+1752.64460]C[+57.02146]SGAHVK.L	N3(NGlycan / 1752.6446)	HexNAc(4)Hex(4)Fuc(2)	4.1e-06	1.3e-05	5.39	504	237.4	237.4	3	947.067	947.065	1.89		2839.19	2839.18	Specific	3	>sp|Q9R1V6|ADA22_MOUSE Disintegrin and metalloproteinase domain-containing protein 22 OS=Mus musculus OX=10090 GN=Adam22 PE=1 SV=2	75	12.4507	controllerType=0 controllerNumber=1 scan=3044	C4(Carbamidomethyl / 57.0215)	KS_Brain_lysate_150ul_E_En1_632_2525.3044.3044.3	high-energy collision-induced dissociation	0	0	0	0	4.2e-08	1.4e-07
1724 | 690766	11	630	R.TLN[+1606.58669]C[+57.02146]SGAHVK.L	N3(NGlycan / 1606.5867)	HexNAc(4)Hex(4)Fuc(1)	3.7e-06	1.2e-05	5.43	517.8	247.3	247.3	3	898.38	898.379	1.52		2693.13	2693.12	Specific	3	>sp|Q9R1V6|ADA22_MOUSE Disintegrin and metalloproteinase domain-containing protein 22 OS=Mus musculus OX=10090 GN=Adam22 PE=1 SV=2	75	12.8046	controllerType=0 controllerNumber=1 scan=3134	C4(Carbamidomethyl / 57.0215)	KS_Brain_lysate_150ul_E_En1_632_2525.3134.3134.3	high-energy collision-induced dissociation	0	0	0	0	3.8e-08	1.3e-07
1795 | 894290	13	107	R.VALPAYPASLTDVSLVLSELRPN[+1216.42286]DSGVYR.C	N23(NGlycan / 1216.4229)	HexNAc(2)Hex(5)	2.9e-06	9.5e-06	5.54	335.1	335.1	335.1	3	1440.36	1440.36	2.32		4319.08	4319.07	Specific	23	>sp|Q61361|PGCB_MOUSE Brevican core protein OS=Mus musculus OX=10090 GN=Bcan PE=1 SV=2	33	79.6577	controllerType=0 controllerNumber=1 scan=24776		KS_Brain_lysate_150ul_E_En1_632_2525.24776.24776.3	high-energy collision-induced dissociation	0	0	0	0	2.7e-08	8.9e-08
1796 | 894010	13	107	R.VALPAYPASLTDVSLVLSELRPN[+1216.42286]DSGVYR.C	N23(NGlycan / 1216.4229)	HexNAc(2)Hex(5)	1.2e-05	4e-05	4.92	323.5	315.5	315.5	3	1440.37	1440.36	2.74		4319.08	4319.07	Specific	23	>sp|Q61361|PGCB_MOUSE Brevican core protein OS=Mus musculus OX=10090 GN=Bcan PE=1 SV=2	33	79.4269	controllerType=0 controllerNumber=1 scan=24713		KS_Brain_lysate_150ul_E_En1_632_2525.24713.24713.3	high-energy collision-induced dissociation	0	0	0	0	1.2e-07	3.8e-07
1974 | 556250	15	451	K.GTEWLVN[+1216.42286]SSR.I	N7(NGlycan / 1216.4229)	HexNAc(2)Hex(5)	4.5e-13	1.5e-12	12.35	686.8	499.5	499.5	2	1183	1183	2.06		2365	2364.99	Specific	7	>sp|P12960|CNTN1_MOUSE Contactin-1 OS=Mus musculus OX=10090 GN=Cntn1 PE=1 SV=1	105	32.9082	controllerType=0 controllerNumber=1 scan=8938		KS_Brain_lysate_150ul_E_En1_632_2525.8938.8938.2	high-energy collision-induced dissociation	0	0	0	0	3.7e-14	1.2e-13
1975 | 556010	15	451	K.GTEWLVN[+1216.42286]SSR.I	N7(NGlycan / 1216.4229)	HexNAc(2)Hex(5)	7e-13	2.3e-12	12.16	667.5	491.8	491.8	2	1183	1183	1.24		2365	2364.99	Specific	7	>sp|P12960|CNTN1_MOUSE Contactin-1 OS=Mus musculus OX=10090 GN=Cntn1 PE=1 SV=1	105	32.6885	controllerType=0 controllerNumber=1 scan=8867		KS_Brain_lysate_150ul_E_En1_632_2525.8867.8867.2	high-energy collision-induced dissociation	0	0	0	0	5.8e-14	1.9e-13
1976 | 556410	15	451	K.GTEWLVN[+1216.42286]SSR.I	N7(NGlycan / 1216.4229)	HexNAc(2)Hex(5)	6.2e-13	2e-12	12.21	660.4	487.3	487.3	2	1183	1183	3.2		2365	2364.99	Specific	7	>sp|P12960|CNTN1_MOUSE Contactin-1 OS=Mus musculus OX=10090 GN=Cntn1 PE=1 SV=1	105	33.086	controllerType=0 controllerNumber=1 scan=9000		KS_Brain_lysate_150ul_E_En1_632_2525.9000.9000.2	high-energy collision-induced dissociation	0	0	0	0	5.2e-14	1.7e-13
1977 | 785256	15	461	R.ILIWEDGSLEINN[+1444.53387]ITR.N	N13(NGlycan / 1444.5339)	HexNAc(4)Hex(3)Fuc(1)	4.6e-05	0.00015	4.33	455.2	283	283	3	1110.85	1110.85	0.05		3330.54	3330.54	Specific	13	>sp|P12960|CNTN1_MOUSE Contactin-1 OS=Mus musculus OX=10090 GN=Cntn1 PE=1 SV=1	105	64.9464	controllerType=0 controllerNumber=1 scan=20333		KS_Brain_lysate_150ul_E_En1_632_2525.20333.20333.3	high-energy collision-induced dissociation	0	0	0	0	4.8e-07	1.6e-06
1983 | 769096	15	491	R.GKAN[+1444.53387]STGTLVITNPTR.I	N4(NGlycan / 1444.5339)	HexNAc(4)Hex(3)Fuc(1)	1.5e-12	4.8e-12	11.83	693.2	455.4	455.4	3	1025.48	1025.48	1.7		3074.43	3074.43	Specific	4	>sp|P12960|CNTN1_MOUSE Contactin-1 OS=Mus musculus OX=10090 GN=Cntn1 PE=1 SV=1	105	26.4886	controllerType=0 controllerNumber=1 scan=6896		KS_Brain_lysate_150ul_E_En1_632_2525.6896.6896.3	high-energy collision-induced dissociation	0	0	0	0	8.9e-14	2.9e-13
1984 | 769056	15	491	R.GKAN[+1444.53387]STGTLVITNPTR.I	N4(NGlycan / 1444.5339)	HexNAc(4)Hex(3)Fuc(1)	7.6e-12	2.5e-11	11.12	669.9	448	448	3	1025.48	1025.48	-0.56		3074.42	3074.43	Specific	4	>sp|P12960|CNTN1_MOUSE Contactin-1 OS=Mus musculus OX=10090 GN=Cntn1 PE=1 SV=1	105	26.2859	controllerType=0 controllerNumber=1 scan=6839		KS_Brain_lysate_150ul_E_En1_632_2525.6839.6839.3	high-energy collision-induced dissociation	0	0	0	0	5.1e-13	1.7e-12
1989 | 816797	15	583	R.YTC[+57.02146]TAQTIVDN[+1216.42286]SSASADLVVR.G	N11(NGlycan / 1216.4229)	HexNAc(2)Hex(5)	5.9e-20	1.9e-19	19.23	1012.2	989.4	989.4	3	1163.18	1163.18	2.98		3487.53	3487.51	Specific	11	>sp|P12960|CNTN1_MOUSE Contactin-1 OS=Mus musculus OX=10090 GN=Cntn1 PE=1 SV=1	105	48.0688	controllerType=0 controllerNumber=1 scan=14320	C3(Carbamidomethyl / 57.0215)	KS_Brain_lysate_150ul_E_En1_632_2525.14320.14320.3	high-energy collision-induced dissociation	0	0	0	0	7.5e-21	2.5e-20
1990 | 816757	15	583	R.YTC[+57.02146]TAQTIVDN[+1216.42286]SSASADLVVR.G	N11(NGlycan / 1216.4229)	HexNAc(2)Hex(5)	4.3e-19	1.4e-18	18.37	974.9	935.1	935.1	3	1163.18	1163.18	1.93		3487.52	3487.51	Specific	11	>sp|P12960|CNTN1_MOUSE Contactin-1 OS=Mus musculus OX=10090 GN=Cntn1 PE=1 SV=1	105	47.855	controllerType=0 controllerNumber=1 scan=14244	C3(Carbamidomethyl / 57.0215)	KS_Brain_lysate_150ul_E_En1_632_2525.14244.14244.3	high-energy collision-induced dissociation	0	0	0	0	5.9e-20	1.9e-19
1991 | 816837	15	583	R.YTC[+57.02146]TAQTIVDN[+1216.42286]SSASADLVVR.G	N11(NGlycan / 1216.4229)	HexNAc(2)Hex(5)	4.3e-19	1.4e-18	18.37	963.1	919.2	919.2	3	1163.18	1163.18	1.93		3487.52	3487.51	Specific	11	>sp|P12960|CNTN1_MOUSE Contactin-1 OS=Mus musculus OX=10090 GN=Cntn1 PE=1 SV=1	105	48.1139	controllerType=0 controllerNumber=1 scan=14335	C3(Carbamidomethyl / 57.0215)	KS_Brain_lysate_150ul_E_En1_632_2525.14335.14335.3	high-energy collision-induced dissociation	0	0	0	0	6e-20	1.9e-19
2272 | 889450	18	194	K.KVLVAPPSEEAN[+2716.98295]TTK.A	N12(NGlycan / 2716.9829)	HexNAc(5)Hex(6)Fuc(3)NeuAc(1)	4.1e-05	0.00013	4.39	434.6	219	219	3	1434.29	1434.29	-0.53		4300.84	4300.85	Specific	12	>sp|P43006|EAA2_MOUSE Excitatory amino acid transporter 2 OS=Mus musculus OX=10090 GN=Slc1a2 PE=1 SV=1	46	26.2943	controllerType=0 controllerNumber=1 scan=6841		KS_Brain_lysate_150ul_E_En1_632_2525.6841.6841.3	high-energy collision-induced dissociation	0	0	0	0	3.9e-07	1.3e-06
2273 | 814517	18	194	K.KVLVAPPSEEAN[+2263.83471]TTK.A	N12(NGlycan / 2263.8347)	HexNAc(5)Hex(5)Fuc(3)	1.3e-05	4.2e-05	4.89	419.1	204.3	204.3	3	1283.24	1283.24	1.24		3847.7	3847.7	Specific	12	>sp|P43006|EAA2_MOUSE Excitatory amino acid transporter 2 OS=Mus musculus OX=10090 GN=Slc1a2 PE=1 SV=1	46	22.6278	controllerType=0 controllerNumber=1 scan=5707		KS_Brain_lysate_150ul_E_En1_632_2525.5707.5707.3	high-energy collision-induced dissociation	0	0	0	0	1.3e-07	4.3e-07
2274 | 889650	18	195	K.VLVAPPSEEAN[+3229.16830]TTK.A	N11(NGlycan / 3229.1683)	HexNAc(8)Hex(9)Fuc(1)	1.6e-05	5.4e-05	4.79	506.1	326.6	326.6	3	1562.32	1562.32	-0.71		4684.93	4684.94	Specific	11	>sp|P43006|EAA2_MOUSE Excitatory amino acid transporter 2 OS=Mus musculus OX=10090 GN=Slc1a2 PE=1 SV=1	46	31.5105	controllerType=0 controllerNumber=1 scan=8467		KS_Brain_lysate_150ul_E_En1_632_2525.8467.8467.3	high-energy collision-induced dissociation	0	0	0	0	1.5e-07	5e-07
2278 | 857402	18	195	K.VLVAPPSEEAN[+2717.97820]TTK.A	N11(NGlycan / 2717.9782)	HexNAc(7)Hex(8)	2.6e-08	8.5e-08	7.59	550.6	388.8	388.8	3	1391.93	1391.92	3.79		4173.76	4173.75	Specific	11	>sp|P43006|EAA2_MOUSE Excitatory amino acid transporter 2 OS=Mus musculus OX=10090 GN=Slc1a2 PE=1 SV=1	46	32.1053	controllerType=0 controllerNumber=1 scan=8672		KS_Brain_lysate_150ul_E_En1_632_2525.8672.8672.3	high-energy collision-induced dissociation	0	0	0	0	6e-10	2e-09
2279 | 857442	18	195	K.VLVAPPSEEAN[+2716.98295]TTK.A	N11(NGlycan / 2716.9829)	HexNAc(5)Hex(6)Fuc(3)NeuAc(1)	1.5e-11	4.8e-11	10.83	648.2	427.4	427.4	3	1391.59	1391.59	2.1		4172.76	4172.75	Specific	11	>sp|P43006|EAA2_MOUSE Excitatory amino acid transporter 2 OS=Mus musculus OX=10090 GN=Slc1a2 PE=1 SV=1	46	32.1253	controllerType=0 controllerNumber=1 scan=8680		KS_Brain_lysate_150ul_E_En1_632_2525.8680.8680.3	high-energy collision-induced dissociation	0	0	0	0	7.1e-13	2.3e-12
2280 | 857322	18	195	K.VLVAPPSEEAN[+2716.98295]TTK.A	N11(NGlycan / 2716.9829)	HexNAc(5)Hex(6)Fuc(3)NeuAc(1)	2.1e-08	6.8e-08	7.68	584.4	353.6	353.6	3	1391.59	1391.59	0.34		4172.75	4172.75	Specific	11	>sp|P43006|EAA2_MOUSE Excitatory amino acid transporter 2 OS=Mus musculus OX=10090 GN=Slc1a2 PE=1 SV=1	46	31.8999	controllerType=0 controllerNumber=1 scan=8600		KS_Brain_lysate_150ul_E_En1_632_2525.8600.8600.3	high-energy collision-induced dissociation	0	0	0	0	4.8e-10	1.6e-09
2281 | 857362	18	195	K.VLVAPPSEEAN[+2716.98295]TTK.A	N11(NGlycan / 2716.9829)	HexNAc(5)Hex(6)Fuc(3)NeuAc(1)	2.5e-06	8.2e-06	5.6	575.8	361.2	361.2	3	1391.59	1391.59	-1.06		4172.75	4172.75	Specific	11	>sp|P43006|EAA2_MOUSE Excitatory amino acid transporter 2 OS=Mus musculus OX=10090 GN=Slc1a2 PE=1 SV=1	46	31.9173	controllerType=0 controllerNumber=1 scan=8605		KS_Brain_lysate_150ul_E_En1_632_2525.8605.8605.3	high-energy collision-induced dissociation	0	0	0	0	2.5e-08	8.1e-08
2282 | 857522	18	195	K.VLVAPPSEEAN[+2716.98295]TTK.A	N11(NGlycan / 2716.9829)	HexNAc(5)Hex(6)Fuc(3)NeuAc(1)	6.7e-05	0.00022	4.18	549.1	250.1	250.1	3	1391.58	1391.59	-3.7		4172.74	4172.75	Specific	11	>sp|P43006|EAA2_MOUSE Excitatory amino acid transporter 2 OS=Mus musculus OX=10090 GN=Slc1a2 PE=1 SV=1	46	32.3723	controllerType=0 controllerNumber=1 scan=8759		KS_Brain_lysate_150ul_E_En1_632_2525.8759.8759.3	high-energy collision-induced dissociation	0	0	0	0	6.9e-07	2.3e-06
2283 | 857282	18	195	K.VLVAPPSEEAN[+2716.98295]TTK.A	N11(NGlycan / 2716.9829)	HexNAc(5)Hex(6)Fuc(3)NeuAc(1)	4.2e-06	1.4e-05	5.38	529.7	310.3	310.3	3	1391.59	1391.59	0.52		4172.75	4172.75	Specific	11	>sp|P43006|EAA2_MOUSE Excitatory amino acid transporter 2 OS=Mus musculus OX=10090 GN=Slc1a2 PE=1 SV=1	46	31.6868	controllerType=0 controllerNumber=1 scan=8526		KS_Brain_lysate_150ul_E_En1_632_2525.8526.8526.3	high-energy collision-induced dissociation	0	0	0	0	4.4e-08	1.4e-07
2284 | 814957	18	195	K.VLVAPPSEEAN[+2263.83471]TTK.A	N11(NGlycan / 2263.8347)	HexNAc(5)Hex(5)Fuc(3)	2.3e-13	7.5e-13	12.64	700.5	447.4	447.4	3	1240.54	1240.54	0.95		3719.61	3719.6	Specific	11	>sp|P43006|EAA2_MOUSE Excitatory amino acid transporter 2 OS=Mus musculus OX=10090 GN=Slc1a2 PE=1 SV=1	46	27.6078	controllerType=0 controllerNumber=1 scan=7236		KS_Brain_lysate_150ul_E_En1_632_2525.7236.7236.3	high-energy collision-induced dissociation	0	0	0	0	1.7e-14	5.6e-14
2285 | 814797	18	195	K.VLVAPPSEEAN[+2263.83471]TTK.A	N11(NGlycan / 2263.8347)	HexNAc(5)Hex(5)Fuc(3)	6.8e-07	2.2e-06	6.17	558.2	368.9	368.9	3	1240.54	1240.54	1.25		3719.61	3719.6	Specific	11	>sp|P43006|EAA2_MOUSE Excitatory amino acid transporter 2 OS=Mus musculus OX=10090 GN=Slc1a2 PE=1 SV=1	46	27.3559	controllerType=0 controllerNumber=1 scan=7163		KS_Brain_lysate_150ul_E_En1_632_2525.7163.7163.3	high-energy collision-induced dissociation	0	0	0	0	8.2e-09	2.7e-08
2286 | 814837	18	195	K.VLVAPPSEEAN[+2262.81431]TTK.A	N11(NGlycan / 2262.8143)	HexNAc(5)Hex(5)Fuc(1)NeuAc(1)	8.4e-11	2.8e-10	10.07	606.9	413.9	413.9	3	1240.21	1240.2	6.8		3718.61	3718.58	Specific	11	>sp|P43006|EAA2_MOUSE Excitatory amino acid transporter 2 OS=Mus musculus OX=10090 GN=Slc1a2 PE=1 SV=1	46	27.3951	controllerType=0 controllerNumber=1 scan=7174		KS_Brain_lysate_150ul_E_En1_632_2525.7174.7174.3	high-energy collision-induced dissociation	0	0	0	0	2.7e-12	8.9e-12
2890 | 891210	24	134	K.N[+1378.47569]GTSFDIHYGSGSLSGYLSQDTVSVPC[+57.02146]K.S	N1(NGlycan / 1378.4757)	HexNAc(2)Hex(6)	2.5e-13	8.3e-13	12.59	657.8	563.7	563.7	3	1452.29	1452.29	1.25		4354.85	4354.84	Specific	1	>sp|P18242|CATD_MOUSE Cathepsin D OS=Mus musculus OX=10090 GN=Ctsd PE=1 SV=1	74	58.4745	controllerType=0 controllerNumber=1 scan=18052	C27(Carbamidomethyl / 57.0215)	KS_Brain_lysate_150ul_E_En1_632_2525.18052.18052.3	high-energy collision-induced dissociation	0	0	0	0	1.8e-14	5.9e-14
2891 | 860722	24	134	K.N[+1216.42286]GTSFDIHYGSGSLSGYLSQDTVSVPC[+57.02146]K.S	N1(NGlycan / 1216.4229)	HexNAc(2)Hex(5)	2.5e-16	8.3e-16	15.59	836.6	747.9	747.9	3	1398.27	1398.27	0.71		4192.79	4192.79	Specific	1	>sp|P18242|CATD_MOUSE Cathepsin D OS=Mus musculus OX=10090 GN=Ctsd PE=1 SV=1	74	58.4698	controllerType=0 controllerNumber=1 scan=18051	C27(Carbamidomethyl / 57.0215)	KS_Brain_lysate_150ul_E_En1_632_2525.18051.18051.3	high-energy collision-induced dissociation	0	0	0	0	3.6e-17	1.2e-16
2892 | 860922	24	134	K.N[+1054.37004]GTSFDIHYGSGSLSGYLSQDTVSVPC[+57.02146]K.S	N1(NGlycan / 1054.37)	HexNAc(2)Hex(4)	1.6e-15	5.4e-15	14.78	786.1	699.6	699.6	3	1344.25	1344.25	1.95		4030.75	4030.74	Specific	1	>sp|P18242|CATD_MOUSE Cathepsin D OS=Mus musculus OX=10090 GN=Ctsd PE=1 SV=1	74	58.8848	controllerType=0 controllerNumber=1 scan=18206	C27(Carbamidomethyl / 57.0215)	KS_Brain_lysate_150ul_E_En1_632_2525.18206.18206.3	high-energy collision-induced dissociation	0	0	0	0	1.7e-16	5.4e-16
2893 | 820234	24	134	K.N[+892.31722]GTSFDIHYGSGSLSGYLSQDTVSVPC[+57.02146]K.S	N1(NGlycan / 892.3172)	HexNAc(2)Hex(3)	1.6e-15	5.4e-15	14.78	791.2	724.5	724.5	3	1290.24	1290.23	2.43		3868.69	3868.69	Specific	1	>sp|P18242|CATD_MOUSE Cathepsin D OS=Mus musculus OX=10090 GN=Ctsd PE=1 SV=1	74	59.1267	controllerType=0 controllerNumber=1 scan=18293	C27(Carbamidomethyl / 57.0215)	KS_Brain_lysate_150ul_E_En1_632_2525.18293.18293.3	high-energy collision-induced dissociation	0	0	0	0	1.7e-16	5.4e-16
2907 | 705359	24	252	K.YYHGELSYLN[+1378.47569]VTR.K	N10(NGlycan / 1378.4757)	HexNAc(2)Hex(6)	2.4e-12	7.7e-12	11.63	684.5	468	468	3	998.432	998.427	5.12		2993.28	2993.27	Specific	10	>sp|P18242|CATD_MOUSE Cathepsin D OS=Mus musculus OX=10090 GN=Ctsd PE=1 SV=1	74	41.3839	controllerType=0 controllerNumber=1 scan=11942		KS_Brain_lysate_150ul_E_En1_632_2525.11942.11942.3	high-energy collision-induced dissociation	0	0	0	0	1.5e-13	4.7e-13
2908 | 705239	24	252	K.YYHGELSYLN[+1216.42286]VTR.K	N10(NGlycan / 1216.4229)	HexNAc(2)Hex(5)	3.8e-14	1.2e-13	13.42	704.8	500.8	500.8	3	944.411	944.409	1.95		2831.22	2831.21	Specific	10	>sp|P18242|CATD_MOUSE Cathepsin D OS=Mus musculus OX=10090 GN=Ctsd PE=1 SV=1	74	41.2876	controllerType=0 controllerNumber=1 scan=11912		KS_Brain_lysate_150ul_E_En1_632_2525.11912.11912.3	high-energy collision-induced dissociation	0	0	0	0	3.6e-15	1.2e-14
2909 | 705599	24	252	K.YYHGELSYLN[+1216.42286]VTR.K	N10(NGlycan / 1216.4229)	HexNAc(2)Hex(5)	3.8e-13	1.2e-12	12.42	684.6	494.5	494.5	3	944.412	944.409	2.08		2831.22	2831.21	Specific	10	>sp|P18242|CATD_MOUSE Cathepsin D OS=Mus musculus OX=10090 GN=Ctsd PE=1 SV=1	74	41.5445	controllerType=0 controllerNumber=1 scan=11993		KS_Brain_lysate_150ul_E_En1_632_2525.11993.11993.3	high-energy collision-induced dissociation	0	0	0	0	2.8e-14	9.3e-14
2910 | 633567	24	252	K.YYHGELSYLN[+892.31722]VTR.K	N10(NGlycan / 892.3172)	HexNAc(2)Hex(3)	5.8e-13	1.9e-12	12.23	678.8	443.8	443.8	3	836.375	836.374	0.96		2507.11	2507.11	Specific	10	>sp|P18242|CATD_MOUSE Cathepsin D OS=Mus musculus OX=10090 GN=Ctsd PE=1 SV=1	74	41.9405	controllerType=0 controllerNumber=1 scan=12124		KS_Brain_lysate_150ul_E_En1_632_2525.12124.12124.3	high-energy collision-induced dissociation	0	0	0	0	4.8e-14	1.6e-13
2911 | 561249	24	252	K.YYHGELSYLN[+730.26439]VTR.K	N10(NGlycan / 730.2644)	HexNAc(2)Hex(2)	3.2e-13	1.1e-12	12.49	781.6	510.9	510.9	2	1173.03	1173.03	-2.71		2345.05	2345.06	Specific	10	>sp|P18242|CATD_MOUSE Cathepsin D OS=Mus musculus OX=10090 GN=Ctsd PE=1 SV=1	74	42.3926	controllerType=0 controllerNumber=1 scan=12284		KS_Brain_lysate_150ul_E_En1_632_2525.12284.12284.2	high-energy collision-induced dissociation	0	0	0	0	2.3e-14	7.4e-14
2912 | 560929	24	252	K.YYHGELSYLN[+730.26439]VTR.K	N10(NGlycan / 730.2644)	HexNAc(2)Hex(2)	3.8e-13	1.2e-12	12.42	674.3	465.4	465.4	3	782.358	782.357	2.16		2345.06	2345.06	Specific	10	>sp|P18242|CATD_MOUSE Cathepsin D OS=Mus musculus OX=10090 GN=Ctsd PE=1 SV=1	74	42.2784	controllerType=0 controllerNumber=1 scan=12240		KS_Brain_lysate_150ul_E_En1_632_2525.12240.12240.3	high-energy collision-induced dissociation	0	0	0	0	2.9e-14	9.3e-14
2913 | 560689	24	252	K.YYHGELSYLN[+730.26439]VTR.K	N10(NGlycan / 730.2644)	HexNAc(2)Hex(2)	3.8e-13	1.2e-12	12.42	653.3	439.2	439.2	3	782.358	782.357	1.5		2345.06	2345.06	Specific	10	>sp|P18242|CATD_MOUSE Cathepsin D OS=Mus musculus OX=10090 GN=Ctsd PE=1 SV=1	74	42.0732	controllerType=0 controllerNumber=1 scan=12169		KS_Brain_lysate_150ul_E_En1_632_2525.12169.12169.3	high-energy collision-induced dissociation	0	0	0	0	2.8e-14	9.3e-14
2914 | 561289	24	252	K.YYHGELSYLN[+730.26439]VTR.K	N10(NGlycan / 730.2644)	HexNAc(2)Hex(2)	5.2e-11	1.7e-10	10.29	585.1	405	405	3	782.359	782.357	2.71		2345.06	2345.06	Specific	10	>sp|P18242|CATD_MOUSE Cathepsin D OS=Mus musculus OX=10090 GN=Ctsd PE=1 SV=1	74	42.4731	controllerType=0 controllerNumber=1 scan=12315		KS_Brain_lysate_150ul_E_En1_632_2525.12315.12315.3	high-energy collision-induced dissociation	0	0	0	0	2e-12	6.5e-12
3088 | 891330	26	151	R.FKLDWLGN[+2158.80335]C[+57.02146]SGLNDDSYGYR.E	N8(NGlycan / 2158.8033)	HexNAc(6)Hex(4)Fuc(2)	2.7e-12	8.9e-12	11.56	688.2	521.3	521.3	3	1513.63	1513.63	3.83		4538.89	4538.87	Specific	8	>sp|P14094|AT1B1_MOUSE Sodium/potassium-transporting ATPase subunit beta-1 OS=Mus musculus OX=10090 GN=Atp1b1 PE=1 SV=1	2	59.1314	controllerType=0 controllerNumber=1 scan=18294	C9(Carbamidomethyl / 57.0215)	KS_Brain_lysate_150ul_E_En1_632_2525.18294.18294.3	high-energy collision-induced dissociation	0	0	0	0	1.6e-13	5.1e-13
3090 | 861082	26	151	R.FKLDWLGN[+1752.64460]C[+57.02146]SGLN[+0.98402]DDSYGYR.E	N8(NGlycan / 1752.6446); N13(Deamidated / 0.984)	HexNAc(4)Hex(4)Fuc(2)	1.2e-05	3.9e-05	4.92	412.6	378.2	378.2	3	1378.58	1378.57	7.36		4133.73	4133.69	Specific	8	>sp|P14094|AT1B1_MOUSE Sodium/potassium-transporting ATPase subunit beta-1 OS=Mus musculus OX=10090 GN=Atp1b1 PE=1 SV=1	2	59.3225	controllerType=0 controllerNumber=1 scan=18370	C9(Carbamidomethyl / 57.0215)	KS_Brain_lysate_150ul_E_En1_632_2525.18370.18370.3	high-energy collision-induced dissociation	0	0	0	0	1.1e-07	3.6e-07
3091 | 861282	26	151	R.FKLDWLGN[+1647.61324]C[+57.02146]SGLN[+0.98402]DDSYGYR.E	N8(NGlycan / 1647.6132); N13(Deamidated / 0.984)	HexNAc(5)Hex(3)Fuc(1)	1.2e-05	3.9e-05	4.92	416.6	364.6	364.6	3	1343.57	1343.56	6.52		4028.69	4028.66	Specific	8	>sp|P14094|AT1B1_MOUSE Sodium/potassium-transporting ATPase subunit beta-1 OS=Mus musculus OX=10090 GN=Atp1b1 PE=1 SV=1	2	60.1042	controllerType=0 controllerNumber=1 scan=18651	C9(Carbamidomethyl / 57.0215)	KS_Brain_lysate_150ul_E_En1_632_2525.18651.18651.3	high-energy collision-induced dissociation	0	0	0	0	1.1e-07	3.6e-07
3092 | 861202	26	151	R.FKLDWLGN[+1647.61324]C[+57.02146]SGLNDDSYGYR.E	N8(NGlycan / 1647.6132)	HexNAc(5)Hex(3)Fuc(1)	1.3e-15	4.3e-15	14.88	833.6	663.7	663.7	3	1343.23	1343.23	1.29		4027.68	4027.68	Specific	8	>sp|P14094|AT1B1_MOUSE Sodium/potassium-transporting ATPase subunit beta-1 OS=Mus musculus OX=10090 GN=Atp1b1 PE=1 SV=1	2	59.7619	controllerType=0 controllerNumber=1 scan=18528	C9(Carbamidomethyl / 57.0215)	KS_Brain_lysate_150ul_E_En1_632_2525.18528.18528.3	high-energy collision-induced dissociation	0	0	0	0	1.5e-16	4.8e-16
3095 | 891530	26	153	K.LDWLGN[+2303.84086]C[+57.02146]SGLN[+0.98402]DDSYGYR.E	N6(NGlycan / 2303.8409); N11(Deamidated / 0.984)	HexNAc(6)Hex(3)Fuc(2)NeuGc(1)	6.3e-05	0.00021	4.2	419.6	219.1	219.1	3	1470.59	1470.58	8.54		4409.77	4409.73	Specific	6	>sp|P14094|AT1B1_MOUSE Sodium/potassium-transporting ATPase subunit beta-1 OS=Mus musculus OX=10090 GN=Atp1b1 PE=1 SV=1	2	61.9605	controllerType=0 controllerNumber=1 scan=19311	C7(Carbamidomethyl / 57.0215)	KS_Brain_lysate_150ul_E_En1_632_2525.19311.19311.3	high-energy collision-induced dissociation	0	0	0	0	6.6e-07	2.1e-06
3096 | 890850	26	153	K.LDWLGN[+2158.80335]C[+57.02146]SGLNDDSYGYR.E	N6(NGlycan / 2158.8033)	HexNAc(6)Hex(4)Fuc(2)	5e-14	1.6e-13	13.3	705.8	587.2	587.2	3	1421.91	1421.91	2.22		4263.72	4263.71	Specific	6	>sp|P14094|AT1B1_MOUSE Sodium/potassium-transporting ATPase subunit beta-1 OS=Mus musculus OX=10090 GN=Atp1b1 PE=1 SV=1	2	55.6093	controllerType=0 controllerNumber=1 scan=17034	C7(Carbamidomethyl / 57.0215)	KS_Brain_lysate_150ul_E_En1_632_2525.17034.17034.3	high-energy collision-induced dissociation	0	0	0	0	5.4e-15	1.8e-14
3098 | 859522	26	153	K.LDWLGN[+1955.72397]C[+57.02146]SGLNDDSYGYR.E	N6(NGlycan / 1955.724)	HexNAc(5)Hex(4)Fuc(2)	6.9e-16	2.2e-15	15.16	845	712.3	712.3	3	1354.22	1354.21	2.79		4060.64	4060.63	Specific	6	>sp|P14094|AT1B1_MOUSE Sodium/potassium-transporting ATPase subunit beta-1 OS=Mus musculus OX=10090 GN=Atp1b1 PE=1 SV=1	2	55.8871	controllerType=0 controllerNumber=1 scan=17131	C7(Carbamidomethyl / 57.0215)	KS_Brain_lysate_150ul_E_En1_632_2525.17131.17131.3	high-energy collision-induced dissociation	0	0	0	0	8.6e-17	2.8e-16
3099 | 859482	26	153	K.LDWLGN[+1954.70357]C[+57.02146]SGLNDDSYGYR.E	N6(NGlycan / 1954.7036)	HexNAc(5)Hex(4)NeuAc(1)	2.9e-15	9.3e-15	14.54	813.3	675.8	675.8	3	1353.88	1353.87	6.52		4059.63	4059.61	Specific	6	>sp|P14094|AT1B1_MOUSE Sodium/potassium-transporting ATPase subunit beta-1 OS=Mus musculus OX=10090 GN=Atp1b1 PE=1 SV=1	2	55.7059	controllerType=0 controllerNumber=1 scan=17069	C7(Carbamidomethyl / 57.0215)	KS_Brain_lysate_150ul_E_En1_632_2525.17069.17069.3	high-energy collision-induced dissociation	0	0	0	0	3.3e-16	1.1e-15
3100 | 819034	26	153	K.LDWLGN[+1752.64460]C[+57.02146]SGLN[+0.98402]DDSYGYR.E	N6(NGlycan / 1752.6446); N11(Deamidated / 0.984)	HexNAc(4)Hex(4)Fuc(2)	8.5e-05	0.00028	4.07	363.6	279.6	279.6	3	1286.86	1286.85	7.31		3858.56	3858.53	Specific	6	>sp|P14094|AT1B1_MOUSE Sodium/potassium-transporting ATPase subunit beta-1 OS=Mus musculus OX=10090 GN=Atp1b1 PE=1 SV=1	2	55.8439	controllerType=0 controllerNumber=1 scan=17117	C7(Carbamidomethyl / 57.0215)	KS_Brain_lysate_150ul_E_En1_632_2525.17117.17117.3	high-energy collision-induced dissociation	0	0	0	0	9e-07	2.9e-06
3101 | 819194	26	153	K.LDWLGN[+1647.61324]C[+57.02146]SGLNDDSYGYR.E	N6(NGlycan / 1647.6132)	HexNAc(5)Hex(3)Fuc(1)	6.9e-17	2.2e-16	16.16	851.1	720.8	720.8	3	1251.51	1251.51	2.6		3752.53	3752.52	Specific	6	>sp|P14094|AT1B1_MOUSE Sodium/potassium-transporting ATPase subunit beta-1 OS=Mus musculus OX=10090 GN=Atp1b1 PE=1 SV=1	2	56.3391	controllerType=0 controllerNumber=1 scan=17287	C7(Carbamidomethyl / 57.0215)	KS_Brain_lysate_150ul_E_En1_632_2525.17287.17287.3	high-energy collision-induced dissociation	0	0	0	0	9e-18	2.9e-17
3102 | 819114	26	153	K.LDWLGN[+1647.61324]C[+57.02146]SGLNDDSYGYR.E	N6(NGlycan / 1647.6132)	HexNAc(5)Hex(3)Fuc(1)	6.9e-16	2.2e-15	15.16	826	700	700	3	1251.51	1251.51	2.8		3752.53	3752.52	Specific	6	>sp|P14094|AT1B1_MOUSE Sodium/potassium-transporting ATPase subunit beta-1 OS=Mus musculus OX=10090 GN=Atp1b1 PE=1 SV=1	2	56.3058	controllerType=0 controllerNumber=1 scan=17277	C7(Carbamidomethyl / 57.0215)	KS_Brain_lysate_150ul_E_En1_632_2525.17277.17277.3	high-energy collision-induced dissociation	0	0	0	0	8.7e-17	2.8e-16
3103 | 819274	26	153	K.LDWLGN[+1647.61324]C[+57.02146]SGLNDDSYGYR.E	N6(NGlycan / 1647.6132)	HexNAc(5)Hex(3)Fuc(1)	5e-12	1.6e-11	11.3	620	531.3	531.3	3	1251.51	1251.51	2.21		3752.52	3752.52	Specific	6	>sp|P14094|AT1B1_MOUSE Sodium/potassium-transporting ATPase subunit beta-1 OS=Mus musculus OX=10090 GN=Atp1b1 PE=1 SV=1	2	56.8235	controllerType=0 controllerNumber=1 scan=17451	C7(Carbamidomethyl / 57.0215)	KS_Brain_lysate_150ul_E_En1_632_2525.17451.17451.3	high-energy collision-induced dissociation	0	0	0	0	3.4e-13	1.1e-12
3104 | 819234	26	153	K.LDWLGN[+1444.53387]C[+57.02146]SGLNDDSYGYR.E	N6(NGlycan / 1444.5339)	HexNAc(4)Hex(3)Fuc(1)	7.7e-14	2.5e-13	13.11	713.9	613.9	613.9	3	1183.82	1183.82	0.39		3549.44	3549.44	Specific	6	>sp|P14094|AT1B1_MOUSE Sodium/potassium-transporting ATPase subunit beta-1 OS=Mus musculus OX=10090 GN=Atp1b1 PE=1 SV=1	2	56.7248	controllerType=0 controllerNumber=1 scan=17420	C7(Carbamidomethyl / 57.0215)	KS_Brain_lysate_150ul_E_En1_632_2525.17420.17420.3	high-energy collision-induced dissociation	0	0	0	0	7.7e-15	2.5e-14
3317 | 691206	30	216	R.FN[+1540.52851]HTQTIQQK.Q	N2(NGlycan / 1540.5285)	HexNAc(2)Hex(7)	6.2e-13	2e-12	12.21	660	417.9	417.9	3	929.063	929.06	3.19		2785.18	2785.17	Specific	2	>sp|Q810U4|NRCAM_MOUSE Neuronal cell adhesion molecule OS=Mus musculus OX=10090 GN=Nrcam PE=1 SV=2	180	13.0899	controllerType=0 controllerNumber=1 scan=3204		KS_Brain_lysate_150ul_E_En1_632_2525.3204.3204.3	high-energy collision-induced dissociation	0	0	0	0	5.1e-14	1.7e-13
3318 | 690926	30	216	R.FN[+1540.52851]HTQTIQQK.Q	N2(NGlycan / 1540.5285)	HexNAc(2)Hex(7)	1.3e-05	4.1e-05	4.9	437.5	227.6	227.6	3	929.063	929.06	2.33		2785.17	2785.17	Specific	2	>sp|Q810U4|NRCAM_MOUSE Neuronal cell adhesion molecule OS=Mus musculus OX=10090 GN=Nrcam PE=1 SV=2	180	12.8929	controllerType=0 controllerNumber=1 scan=3155		KS_Brain_lysate_150ul_E_En1_632_2525.3155.3155.3	high-energy collision-induced dissociation	0	0	0	0	1.3e-07	4.1e-07
3319 | 619197	30	216	R.FN[+1378.47569]HTQTIQQK.Q	N2(NGlycan / 1378.4757)	HexNAc(2)Hex(6)	4.5e-16	1.5e-15	15.35	832.8	596.5	596.5	3	875.045	875.043	2.51		2623.12	2623.11	Specific	2	>sp|Q810U4|NRCAM_MOUSE Neuronal cell adhesion molecule OS=Mus musculus OX=10090 GN=Nrcam PE=1 SV=2	180	13.158	controllerType=0 controllerNumber=1 scan=3220		KS_Brain_lysate_150ul_E_En1_632_2525.3220.3220.3	high-energy collision-induced dissociation	0	0	0	0	6.2e-17	2e-16
3320 | 619397	30	216	R.FN[+1378.47569]HTQTIQQK.Q	N2(NGlycan / 1378.4757)	HexNAc(2)Hex(6)	2.4e-06	7.9e-06	5.62	484	315.6	315.6	3	875.043	875.043	0.42		2623.11	2623.11	Specific	2	>sp|Q810U4|NRCAM_MOUSE Neuronal cell adhesion molecule OS=Mus musculus OX=10090 GN=Nrcam PE=1 SV=2	180	13.355	controllerType=0 controllerNumber=1 scan=3267		KS_Brain_lysate_150ul_E_En1_632_2525.3267.3267.3	high-energy collision-induced dissociation	0	0	0	0	2.4e-08	7.8e-08
3321 | 618997	30	216	R.FN[+1378.47569]HTQTIQQK.Q	N2(NGlycan / 1378.4757)	HexNAc(2)Hex(6)	4.5e-05	0.00015	4.34	452.5	243.5	243.5	3	875.042	875.043	-0.91		2623.11	2623.11	Specific	2	>sp|Q810U4|NRCAM_MOUSE Neuronal cell adhesion molecule OS=Mus musculus OX=10090 GN=Nrcam PE=1 SV=2	180	12.9332	controllerType=0 controllerNumber=1 scan=3165		KS_Brain_lysate_150ul_E_En1_632_2525.3165.3165.3	high-energy collision-induced dissociation	0	0	0	0	4.5e-07	1.5e-06
3322 | 619677	30	216	R.FN[+1216.42286]HTQTIQQK.Q	N2(NGlycan / 1216.4229)	HexNAc(2)Hex(5)	4.5e-18	1.5e-17	17.35	923.1	644.3	644.3	3	821.027	821.025	2.41		2461.07	2461.06	Specific	2	>sp|Q810U4|NRCAM_MOUSE Neuronal cell adhesion molecule OS=Mus musculus OX=10090 GN=Nrcam PE=1 SV=2	180	13.5986	controllerType=0 controllerNumber=1 scan=3325		KS_Brain_lysate_150ul_E_En1_632_2525.3325.3325.3	high-energy collision-induced dissociation	0	0	0	0	6.6e-19	2.2e-18
3323 | 619437	30	216	R.FN[+1216.42286]HTQTIQQK.Q	N2(NGlycan / 1216.4229)	HexNAc(2)Hex(5)	4.5e-17	1.5e-16	16.35	893.4	641	641	3	821.027	821.025	1.97		2461.07	2461.06	Specific	2	>sp|Q810U4|NRCAM_MOUSE Neuronal cell adhesion molecule OS=Mus musculus OX=10090 GN=Nrcam PE=1 SV=2	180	13.3704	controllerType=0 controllerNumber=1 scan=3271		KS_Brain_lysate_150ul_E_En1_632_2525.3271.3271.3	high-energy collision-induced dissociation	0	0	0	0	6.9e-18	2.3e-17
3324 | 619237	30	216	R.FN[+1216.42286]HTQTIQQK.Q	N2(NGlycan / 1216.4229)	HexNAc(2)Hex(5)	6.2e-17	2e-16	16.21	861.2	617.6	617.6	3	821.028	821.025	3.23		2461.07	2461.06	Specific	2	>sp|Q810U4|NRCAM_MOUSE Neuronal cell adhesion molecule OS=Mus musculus OX=10090 GN=Nrcam PE=1 SV=2	180	13.1629	controllerType=0 controllerNumber=1 scan=3221		KS_Brain_lysate_150ul_E_En1_632_2525.3221.3221.3	high-energy collision-induced dissociation	0	0	0	0	8.5e-18	2.8e-17
3325 | 619557	30	216	R.FN[+1216.42286]HTQTIQQK.Q	N2(NGlycan / 1216.4229)	HexNAc(2)Hex(5)	3.2e-12	1e-11	11.5	670.9	523.5	523.5	2	1231.04	1231.03	1.72		2461.07	2461.06	Specific	2	>sp|Q810U4|NRCAM_MOUSE Neuronal cell adhesion molecule OS=Mus musculus OX=10090 GN=Nrcam PE=1 SV=2	180	13.4391	controllerType=0 controllerNumber=1 scan=3288		KS_Brain_lysate_150ul_E_En1_632_2525.3288.3288.2	high-energy collision-induced dissociation	0	0	0	0	1.8e-13	5.9e-13
3326 | 619357	30	216	R.FN[+1216.42286]HTQTIQQK.Q	N2(NGlycan / 1216.4229)	HexNAc(2)Hex(5)	4.4e-08	1.5e-07	7.35	512.9	421.6	421.6	2	1231.04	1231.03	2.02		2461.07	2461.06	Specific	2	>sp|Q810U4|NRCAM_MOUSE Neuronal cell adhesion molecule OS=Mus musculus OX=10090 GN=Nrcam PE=1 SV=2	180	13.2465	controllerType=0 controllerNumber=1 scan=3241		KS_Brain_lysate_150ul_E_En1_632_2525.3241.3241.2	high-energy collision-induced dissociation	0	0	0	0	8.9e-10	2.9e-09
3338 | 863882	30	353	K.AAPYWIVAPQNLVLSPGEN[+1444.53387]GTLIC[+57.02146]R.A	N19(NGlycan / 1444.5339)	HexNAc(4)Hex(3)Fuc(1)	3.3e-12	1.1e-11	11.49	609.9	549.8	549.8	3	1395.33	1395.33	2.48		4183.97	4183.96	Specific	19	>sp|Q810U4|NRCAM_MOUSE Neuronal cell adhesion molecule OS=Mus musculus OX=10090 GN=Nrcam PE=1 SV=2	180	73.0004	controllerType=0 controllerNumber=1 scan=22901	C24(Carbamidomethyl / 57.0215)	KS_Brain_lysate_150ul_E_En1_632_2525.22901.22901.3	high-energy collision-induced dissociation	0	0	0	0	1.9e-13	6.1e-13
3345 | 817877	30	488	K.GSALHEDIYVLHDN[+1216.42286]GTLEIPVAQK.D	N14(NGlycan / 1216.4229)	HexNAc(2)Hex(5)	4.3e-19	1.4e-18	18.37	954.7	680.6	680.6	4	959.697	959.697	0.14		3835.76	3835.76	Specific	14	>sp|Q810U4|NRCAM_MOUSE Neuronal cell adhesion molecule OS=Mus musculus OX=10090 GN=Nrcam PE=1 SV=2	180	51.3457	controllerType=0 controllerNumber=1 scan=15481		KS_Brain_lysate_150ul_E_En1_632_2525.15481.15481.4	high-energy collision-induced dissociation	0	0	0	0	6e-20	1.9e-19
3346 | 817917	30	488	K.GSALHEDIYVLHDN[+1216.42286]GTLEIPVAQK.D	N14(NGlycan / 1216.4229)	HexNAc(2)Hex(5)	1.3e-15	4.2e-15	14.89	777.4	558	558	4	959.697	959.697	0.4		3835.77	3835.76	Specific	14	>sp|Q810U4|NRCAM_MOUSE Neuronal cell adhesion molecule OS=Mus musculus OX=10090 GN=Nrcam PE=1 SV=2	180	51.4354	controllerType=0 controllerNumber=1 scan=15512		KS_Brain_lysate_150ul_E_En1_632_2525.15512.15512.4	high-energy collision-induced dissociation	0	0	0	0	1.4e-16	4.7e-16
3379 | 776056	31	90	R.LSLSEN[+1444.53387]YTLSIANAK.I	N6(NGlycan / 1444.5339)	HexNAc(4)Hex(3)Fuc(1)	1.2e-11	3.9e-11	10.92	648.2	423.6	423.6	3	1023.47	1023.47	2.8		3068.4	3068.39	Specific	6	>sp|Q61490|CD166_MOUSE CD166 antigen OS=Mus musculus OX=10090 GN=Alcam PE=1 SV=3	35	51.3163	controllerType=0 controllerNumber=1 scan=15473		KS_Brain_lysate_150ul_E_En1_632_2525.15473.15473.3	high-energy collision-induced dissociation	0	0	0	0	6e-13	1.9e-12
3380 | 776216	31	90	R.LSLSEN[+1444.53387]YTLSIANAK.I	N6(NGlycan / 1444.5339)	HexNAc(4)Hex(3)Fuc(1)	3.9e-06	1.3e-05	5.41	468.1	311.4	311.4	3	1023.47	1023.47	2.27		3068.4	3068.39	Specific	6	>sp|Q61490|CD166_MOUSE CD166 antigen OS=Mus musculus OX=10090 GN=Alcam PE=1 SV=3	35	51.5568	controllerType=0 controllerNumber=1 scan=15556		KS_Brain_lysate_150ul_E_En1_632_2525.15556.15556.3	high-energy collision-induced dissociation	0	0	0	0	4.1e-08	1.4e-07
3381 | 776296	31	90	R.LSLSEN[+1444.53387]YTLSIANAK.I	N6(NGlycan / 1444.5339)	HexNAc(4)Hex(3)Fuc(1)	1.4e-05	4.6e-05	4.86	457	282.6	282.6	3	1023.47	1023.47	0.33		3068.39	3068.39	Specific	6	>sp|Q61490|CD166_MOUSE CD166 antigen OS=Mus musculus OX=10090 GN=Alcam PE=1 SV=3	35	51.6577	controllerType=0 controllerNumber=1 scan=15594		KS_Brain_lysate_150ul_E_En1_632_2525.15594.15594.3	high-energy collision-induced dissociation	0	0	0	0	1.4e-07	4.5e-07
3388 | 711079	31	161	R.DSYPDGN[+1444.53387]ITWYR.N	N7(NGlycan / 1444.5339)	HexNAc(4)Hex(3)Fuc(1)	3e-06	9.7e-06	5.53	472.1	291.8	291.8	2	1466.1	1466.1	2.54		2931.2	2931.19	Specific	7	>sp|Q61490|CD166_MOUSE CD166 antigen OS=Mus musculus OX=10090 GN=Alcam PE=1 SV=3	35	48.0882	controllerType=0 controllerNumber=1 scan=14326		KS_Brain_lysate_150ul_E_En1_632_2525.14326.14326.2	high-energy collision-induced dissociation	0	0	0	0	2.8e-08	9.1e-08
3389 | 710959	31	161	R.DSYPDGN[+1216.42286]ITWYR.N	N7(NGlycan / 1216.4229)	HexNAc(2)Hex(5)	4.7e-07	1.5e-06	6.33	511.7	363.6	363.6	2	1352.05	1352.04	2.91		2703.09	2703.08	Specific	7	>sp|Q61490|CD166_MOUSE CD166 antigen OS=Mus musculus OX=10090 GN=Alcam PE=1 SV=3	35	48.0478	controllerType=0 controllerNumber=1 scan=14313		KS_Brain_lysate_150ul_E_En1_632_2525.14313.14313.2	high-energy collision-induced dissociation	0	0	0	0	6.3e-09	2e-08
3440 | 556170	31	361	R.N[+1444.53387]ATVVWMK.D	N1(NGlycan / 1444.5339)	HexNAc(4)Hex(3)Fuc(1)	1.3e-05	4.2e-05	4.89	507.9	339.8	339.8	2	1197.02	1197.02	4.5		2393.04	2393.03	Specific	1	>sp|Q61490|CD166_MOUSE CD166 antigen OS=Mus musculus OX=10090 GN=Alcam PE=1 SV=3	35	32.8885	controllerType=0 controllerNumber=1 scan=8932		KS_Brain_lysate_150ul_E_En1_632_2525.8932.8932.2	high-energy collision-induced dissociation	0	0	0	0	1.3e-07	4.2e-07
3454 | 818754	31	473	K.IIISPEEN[+1216.42286]VTLTC[+57.02146]TAENQLER.T	N8(NGlycan / 1216.4229)	HexNAc(2)Hex(5)	6.7e-19	2.2e-18	18.18	962.6	692.9	692.9	3	1216.22	1216.22	0.86		3646.64	3646.64	Specific	8	>sp|Q61490|CD166_MOUSE CD166 antigen OS=Mus musculus OX=10090 GN=Alcam PE=1 SV=3	35	54.6147	controllerType=0 controllerNumber=1 scan=16681	C13(Carbamidomethyl / 57.0215)	KS_Brain_lysate_150ul_E_En1_632_2525.16681.16681.3	high-energy collision-induced dissociation	0	0	0	0	7.6e-20	2.5e-19
3455 | 818794	31	473	K.IIISPEEN[+1216.42286]VTLTC[+57.02146]TAENQLER.T	N8(NGlycan / 1216.4229)	HexNAc(2)Hex(5)	1.4e-18	4.5e-18	17.86	959.8	704.8	704.8	3	1216.22	1216.22	4.47		3646.66	3646.64	Specific	8	>sp|Q61490|CD166_MOUSE CD166 antigen OS=Mus musculus OX=10090 GN=Alcam PE=1 SV=3	35	54.7384	controllerType=0 controllerNumber=1 scan=16730	C13(Carbamidomethyl / 57.0215)	KS_Brain_lysate_150ul_E_En1_632_2525.16730.16730.3	high-energy collision-induced dissociation	0	0	0	0	2.4e-19	7.8e-19
3638 | 890570	35	46	R.VDQNDN[+1444.53387]TSLQWSNPAQQTLYFDDKK.A	N6(NGlycan / 1444.5339)	HexNAc(4)Hex(3)Fuc(1)	3.5e-12	1.1e-11	11.46	673.1	595.8	595.8	3	1467.32	1467.31	5.91		4399.94	4399.91	Specific	6	>sp|Q8BLQ9|CADM2_MOUSE Cell adhesion molecule 2 OS=Mus musculus OX=10090 GN=Cadm2 PE=1 SV=2	26	51.5305	controllerType=0 controllerNumber=1 scan=15545		KS_Brain_lysate_150ul_E_En1_632_2525.15545.15545.3	high-energy collision-induced dissociation	0	0	0	0	2.1e-13	6.8e-13
3700 | 770216	36	108	R.NVETNN[+1647.61324]STVLIEGK.K	N6(NGlycan / 1647.6132)	HexNAc(5)Hex(3)Fuc(1)	9.2e-12	3e-11	11.04	668.4	395	0.5	3	1055.81	1055.8	5.18		3165.41	3165.39	Specific	6	>sp|Q9Z218|DPP6_MOUSE Dipeptidyl aminopeptidase-like protein 6 OS=Mus musculus OX=10090 GN=Dpp6 PE=1 SV=1	61	31.3437	controllerType=0 controllerNumber=1 scan=8415		KS_Brain_lysate_150ul_E_En1_632_2525.8415.8415.3	high-energy collision-induced dissociation	0	0	0	0	5.5e-13	1.8e-12
3701 | 770256	36	108	R.NVETNN[+1647.61324]STVLIEGK.K	N6(NGlycan / 1647.6132)	HexNAc(5)Hex(3)Fuc(1)	3.2e-05	0.0001	4.5	470.6	236.8	0.5	3	1055.8	1055.8	0.99		3165.4	3165.39	Specific	6	>sp|Q9Z218|DPP6_MOUSE Dipeptidyl aminopeptidase-like protein 6 OS=Mus musculus OX=10090 GN=Dpp6 PE=1 SV=1	61	31.3867	controllerType=0 controllerNumber=1 scan=8427		KS_Brain_lysate_150ul_E_En1_632_2525.8427.8427.3	high-energy collision-induced dissociation	0	0	0	0	3e-07	9.7e-07
3703 | 699919	36	108	R.NVETNN[+1444.53387]STVLIEGK.K	N6(NGlycan / 1444.5339)	HexNAc(4)Hex(3)Fuc(1)	3.8e-16	1.2e-15	15.42	827.5	619.3	0.7	2	1481.66	1481.66	2.52		2962.32	2962.31	Specific	6	>sp|Q9Z218|DPP6_MOUSE Dipeptidyl aminopeptidase-like protein 6 OS=Mus musculus OX=10090 GN=Dpp6 PE=1 SV=1	61	31.124	controllerType=0 controllerNumber=1 scan=8341		KS_Brain_lysate_150ul_E_En1_632_2525.8341.8341.2	high-energy collision-induced dissociation	0	0	0	0	5e-17	1.7e-16
3722 | 626045	36	252	R.LAYATIN[+1501.55533]DSR.V	N7(NGlycan / 1501.5553)	HexNAc(5)Hex(3)	6e-09	2e-08	8.22	536.4	383.2	383.2	2	1313.07	1313.07	0.55		2625.13	2625.13	Specific	7	>sp|Q9Z218|DPP6_MOUSE Dipeptidyl aminopeptidase-like protein 6 OS=Mus musculus OX=10090 GN=Dpp6 PE=1 SV=1	61	29.2875	controllerType=0 controllerNumber=1 scan=7756		KS_Brain_lysate_150ul_E_En1_632_2525.7756.7756.2	high-energy collision-induced dissociation	0	0	0	0	1.5e-10	4.8e-10
3723 | 625845	36	252	R.LAYATIN[+1501.55533]DSR.V	N7(NGlycan / 1501.5553)	HexNAc(5)Hex(3)	1.8e-06	6e-06	5.74	520.5	356	356	2	1313.07	1313.07	-0.29		2625.13	2625.13	Specific	7	>sp|Q9Z218|DPP6_MOUSE Dipeptidyl aminopeptidase-like protein 6 OS=Mus musculus OX=10090 GN=Dpp6 PE=1 SV=1	61	29.0796	controllerType=0 controllerNumber=1 scan=7694		KS_Brain_lysate_150ul_E_En1_632_2525.7694.7694.2	high-energy collision-induced dissociation	0	0	0	0	1.8e-08	5.8e-08
3725 | 625685	36	252	R.LAYATIN[+1460.52878]DSR.V	N7(NGlycan / 1460.5288)	HexNAc(4)Hex(4)	3.1e-05	0.0001	4.51	427.7	283.5	283.5	2	1292.55	1292.56	-0.6		2584.1	2584.1	Specific	7	>sp|Q9Z218|DPP6_MOUSE Dipeptidyl aminopeptidase-like protein 6 OS=Mus musculus OX=10090 GN=Dpp6 PE=1 SV=1	61	28.7226	controllerType=0 controllerNumber=1 scan=7579		KS_Brain_lysate_150ul_E_En1_632_2525.7579.7579.2	high-energy collision-induced dissociation	0	0	0	0	2.9e-07	9.5e-07
3726 | 625885	36	252	R.LAYATIN[+1298.47596]DSR.V	N7(NGlycan / 1298.476)	HexNAc(4)Hex(3)	7e-11	2.3e-10	10.16	598.5	430.6	430.6	2	1211.53	1211.53	0.51		2422.05	2422.05	Specific	7	>sp|Q9Z218|DPP6_MOUSE Dipeptidyl aminopeptidase-like protein 6 OS=Mus musculus OX=10090 GN=Dpp6 PE=1 SV=1	61	29.1133	controllerType=0 controllerNumber=1 scan=7704		KS_Brain_lysate_150ul_E_En1_632_2525.7704.7704.2	high-energy collision-induced dissociation	0	0	0	0	2.5e-12	8.1e-12
[truncated: 213 more rows]

## Sheet: Sheet7
PID	Prot._x000D_ Rank	Pos.	Sequence_x000D_ (unformatted)	Mods_x000D_ (variable)	Glycans	PEP_x000D_ 2D	PEP_x000D_ 1D	|Log Prob|	Score	Delta_x000D_ Score	Delta Mod._x000D_ Score	z	Obs._x000D_ m/z	Calc._x000D_ m/z	ppm_x000D_ err.	Off-_x000D_ By-X	Obs._x000D_ MH	Calc._x000D_ MH	Cleavage	Glycans_x000D_ Pos.	Protein_x000D_ Name	Prot._x000D_ Id	Scan_x000D_ Time	Scan #	Mods_x000D_ (fixed)	Comment	Fragment_x000D_ Type	FDR_x000D_ 2D	FDR_x000D_ 1D	FDR uniq._x000D_ 2D	FDR uniq._x000D_ 1D	q-value_x000D_ 2D	q-value_x000D_ 1D	Scan info	MobilityValue
[truncated: 5 more rows]

[truncated: 11 more sheets: Sheet8, Sheet9, Sheet10, Sheet11, Sheet12, Sheet13, Sheet14, Sheet15, Sheet16, Sheet17, Sheet18]
