# Supplementary material for: Glycoproteomics Landscape of Asymptomatic and Symptomatic Human Alzheimer’s Disease Brain
Source: Mol Cell Proteomics. 2022 Oct 27;21(12):100433. doi: 10.1016/j.mcpro.2022.100433 (PMC9706167; doi:10.1016/j.mcpro.2022.100433)
Supplement: Supplemental table S3 [file mmc4.xlsx]

## Sheet: Optimization sample info
HILIC fraction	Lectin enrichment fraction	Lysate input (micrograms)	Sheet
HILIC elution	1st elution	660	1
	1st elution	830	2
	1st elution	1000	3
	1st elution	1250	4
HILIC elution	2nd elution	660	5
	2nd elution	830	6
	2nd elution	1000	7
	2nd elution	1250	8
HILIC elution	1st wash	660	9
	1st wash	830	10
	1st wash	1000	11
	1st wash	1250	12
HILIC wash and flow through	1st elution	660	13
	1st elution	830	14
	1st elution	1000	15
	1st elution	1250	16
HILIC elution	1st elution	250	17
	1st elution	500	18
	1st elution	660	19
	1st elution	830	20
HILIC elution	2nd elution	250	21
	2nd elution	500	22
	2nd elution	660	23
	2nd elution	830	24

## Sheet: Sheet1
PID	Prot._x000D_ Rank	Pos.	Sequence_x000D_ (unformatted)	Mods_x000D_ (variable)	Glycans	PEP_x000D_ 2D	PEP_x000D_ 1D	|Log Prob|	Score	Delta_x000D_ Score	Delta Mod._x000D_ Score	z	Obs._x000D_ m/z	Calc._x000D_ m/z	ppm_x000D_ err.	Off-_x000D_ By-X	Obs._x000D_ MH	Calc._x000D_ MH	Cleavage	Glycans_x000D_ Pos.	Protein_x000D_ Name	Prot._x000D_ Id	Scan_x000D_ Time	Scan #	Mods_x000D_ (fixed)	Comment	Fragment_x000D_ Type	FDR_x000D_ 2D	FDR_x000D_ 1D	FDR uniq._x000D_ 2D	FDR uniq._x000D_ 1D	q-value_x000D_ 2D	q-value_x000D_ 1D	Scan info	MobilityValue
10 | 395470	1	88	K.TENLDVIVN[+1540.52851]ISDTESWGQHVQK.L	N9(NGlycan / 1540.5285)	HexNAc(2)Hex(7)	4.2e-09	2.2e-07	8.38	567.9	413.6	413.6	3	1351.59	1351.59	-2.99		4052.75	4052.76	Specific	9	>sp|P14231|AT1B2_MOUSE Sodium/potassium-transporting ATPase subunit beta-2 OS=Mus musculus OX=10090 GN=Atp1b2 PE=1 SV=2	18917	59.4527	controllerType=0 controllerNumber=1 scan=13910		ks_brain_lysate_hilic-elu_1-66-e_657_2823.ScanId;v=1;d1=13910.13910.3	hcd	0	0	0	0	1.3e-10	6.5e-09	FTMS + p NSI d Full ms2 1352.2589@hcd30.00 [120.0000-2000.0000]
102 | 390790	1	185	R.VINFYAGANQSMN[+1872.65048]VTC[+57.02146]VGK.R	N13(NGlycan / 1872.6505)	HexNAc(3)Hex(6)NeuAc(1)	9.1e-18	4.8e-16	17.04	911.2	696	15.3	3	1315.88	1315.88	-0.59		3945.64	3945.64	Specific	13	>sp|P14231|AT1B2_MOUSE Sodium/potassium-transporting ATPase subunit beta-2 OS=Mus musculus OX=10090 GN=Atp1b2 PE=1 SV=2	18917	56.6642	controllerType=0 controllerNumber=1 scan=13276	C16(Carbamidomethyl / 57.0215)	ks_brain_lysate_hilic-elu_1-66-e_657_2823.ScanId;v=1;d1=13276.13276.3	hcd	0	0	0	0	1.5e-18	8.1e-17	FTMS + p NSI d Full ms2 1316.5552@hcd30.00 [120.0000-2000.0000]
103 | 391230	1	185	R.VINFYAGANQSMN[+1872.65048]VTC[+57.02146]VGK.R	N13(NGlycan / 1872.6505)	HexNAc(3)Hex(6)NeuAc(1)	9.1e-18	4.8e-16	17.04	900.6	672.6	15	3	1315.88	1315.88	-0.13		3945.64	3945.64	Specific	13	>sp|P14231|AT1B2_MOUSE Sodium/potassium-transporting ATPase subunit beta-2 OS=Mus musculus OX=10090 GN=Atp1b2 PE=1 SV=2	18917	56.9314	controllerType=0 controllerNumber=1 scan=13337	C16(Carbamidomethyl / 57.0215)	ks_brain_lysate_hilic-elu_1-66-e_657_2823.ScanId;v=1;d1=13337.13337.3	hcd	0	0	0	0	1.5e-18	8.2e-17	FTMS + p NSI d Full ms2 1316.5533@hcd30.00 [120.0000-2000.0000]
104 | 380270	1	185	R.VINFYAGAN[+1784.63443]QSMNVTC[+57.02146]VGK.R	N9(NGlycan / 1784.6344)	HexNAc(4)Hex(6)	8.6e-07	4.5e-05	6.07	436.2	308.4	6.6	3	1286.55	1286.55	0.86		3857.63	3857.62	Specific	9	>sp|P14231|AT1B2_MOUSE Sodium/potassium-transporting ATPase subunit beta-2 OS=Mus musculus OX=10090 GN=Atp1b2 PE=1 SV=2	18917	35.8356	controllerType=0 controllerNumber=1 scan=8533	C16(Carbamidomethyl / 57.0215)	ks_brain_lysate_hilic-elu_1-66-e_657_2823.ScanId;v=1;d1=8533.8533.3	hcd	0	0	0	0	2.5e-08	1.3e-06	FTMS + p NSI d Full ms2 1287.2145@hcd30.00 [120.0000-2000.0000]
105 | 380430	1	185	R.VINFYAGAN[+1784.63443]QSMNVTC[+57.02146]VGK.R	N9(NGlycan / 1784.6344)	HexNAc(4)Hex(6)	1.3e-06	6.7e-05	5.89	413.6	309.2	6.1	3	1286.55	1286.55	-0.84		3857.62	3857.62	Specific	9	>sp|P14231|AT1B2_MOUSE Sodium/potassium-transporting ATPase subunit beta-2 OS=Mus musculus OX=10090 GN=Atp1b2 PE=1 SV=2	18917	36.1836	controllerType=0 controllerNumber=1 scan=8615	C16(Carbamidomethyl / 57.0215)	ks_brain_lysate_hilic-elu_1-66-e_657_2823.ScanId;v=1;d1=8615.8615.3	hcd	0	0	0	0	4.5e-08	2.4e-06	FTMS + p NSI d Full ms2 1287.5476@hcd30.00 [120.0000-2000.0000]
106 | 382390	1	185	R.VINFYAGANQSM[+15.99492]N[+1727.61297]VTC[+57.02146]VGK.R	M12(Oxidation / 15.9949); N13(NGlycan / 1727.613)	HexNAc(3)Hex(6)Fuc(1)	9.1e-16	4.8e-14	15.04	815.2	612.6	4.5	3	1272.87	1272.87	-0.58		3816.59	3816.6	Specific	13	>sp|P14231|AT1B2_MOUSE Sodium/potassium-transporting ATPase subunit beta-2 OS=Mus musculus OX=10090 GN=Atp1b2 PE=1 SV=2	18917	43.4406	controllerType=0 controllerNumber=1 scan=10277	C16(Carbamidomethyl / 57.0215)	ks_brain_lysate_hilic-elu_1-66-e_657_2823.ScanId;v=1;d1=10277.10277.3	hcd	0	0	0	0	1.2e-16	6.2e-15	FTMS + p NSI d Full ms2 1273.5383@hcd30.00 [120.0000-2000.0000]
109 | 344770	1	185	R.VINFYAGANQSMN[+1727.61297]VTC[+57.02146]VGK.R	N13(NGlycan / 1727.613)	HexNAc(3)Hex(6)Fuc(1)	2.6e-17	1.3e-15	16.59	949.3	753.8	17.3	3	1267.54	1267.54	1.42		3800.61	3800.6	Specific	13	>sp|P14231|AT1B2_MOUSE Sodium/potassium-transporting ATPase subunit beta-2 OS=Mus musculus OX=10090 GN=Atp1b2 PE=1 SV=2	18917	50.7879	controllerType=0 controllerNumber=1 scan=11945	C16(Carbamidomethyl / 57.0215)	ks_brain_lysate_hilic-elu_1-66-e_657_2823.ScanId;v=1;d1=11945.11945.3	hcd	0	0	0	0	3.2e-18	1.6e-16	FTMS + p NSI d Full ms2 1268.2068@hcd30.00 [120.0000-2000.0000]
110 | 345370	1	185	R.VINFYAGANQSMN[+1727.61297]VTC[+57.02146]VGK.R	N13(NGlycan / 1727.613)	HexNAc(3)Hex(6)Fuc(1)	8.7e-18	4.6e-16	17.06	925.3	738.6	16.7	3	1267.54	1267.54	0.36		3800.6	3800.6	Specific	13	>sp|P14231|AT1B2_MOUSE Sodium/potassium-transporting ATPase subunit beta-2 OS=Mus musculus OX=10090 GN=Atp1b2 PE=1 SV=2	18917	51.0712	controllerType=0 controllerNumber=1 scan=12009	C16(Carbamidomethyl / 57.0215)	ks_brain_lysate_hilic-elu_1-66-e_657_2823.ScanId;v=1;d1=12009.12009.3	hcd	0	0	0	0	1.5e-18	7.8e-17	FTMS + p NSI d Full ms2 1267.8719@hcd30.00 [120.0000-2000.0000]
111 | 344490	1	185	R.VINFYAGANQSMN[+1727.61297]VTC[+57.02146]VGK.R	N13(NGlycan / 1727.613)	HexNAc(3)Hex(6)Fuc(1)	8.7e-18	4.6e-16	17.06	901.9	709.4	18.5	3	1267.54	1267.54	0.36		3800.6	3800.6	Specific	13	>sp|P14231|AT1B2_MOUSE Sodium/potassium-transporting ATPase subunit beta-2 OS=Mus musculus OX=10090 GN=Atp1b2 PE=1 SV=2	18917	50.5136	controllerType=0 controllerNumber=1 scan=11883	C16(Carbamidomethyl / 57.0215)	ks_brain_lysate_hilic-elu_1-66-e_657_2823.ScanId;v=1;d1=11883.11883.3	hcd	0	0	0	0	1.4e-18	7.7e-17	FTMS + p NSI d Full ms2 1268.2072@hcd30.00 [120.0000-2000.0000]
112 | 344450	1	185	R.VINFYAGANQSMN[+1727.61297]VTC[+57.02146]VGK.R	N13(NGlycan / 1727.613)	HexNAc(3)Hex(6)Fuc(1)	9.1e-16	4.8e-14	15.04	843.4	657.7	13.9	3	1267.54	1267.54	-0.12		3800.6	3800.6	Specific	13	>sp|P14231|AT1B2_MOUSE Sodium/potassium-transporting ATPase subunit beta-2 OS=Mus musculus OX=10090 GN=Atp1b2 PE=1 SV=2	18917	50.4798	controllerType=0 controllerNumber=1 scan=11875	C16(Carbamidomethyl / 57.0215)	ks_brain_lysate_hilic-elu_1-66-e_657_2823.ScanId;v=1;d1=11875.11875.3	hcd	0	0	0	0	1.2e-16	6.2e-15	FTMS + p NSI d Full ms2 1268.5435@hcd30.00 [120.0000-2000.0000]
113 | 344650	1	185	R.VINFYAGANQSMN[+1727.61297]VTC[+57.02146]VGK.R	N13(NGlycan / 1727.613)	HexNAc(3)Hex(6)Fuc(1)	2.6e-06	0.00014	5.58	411.7	332.9	9	4	950.908	950.906	2.04		3800.61	3800.6	Specific	13	>sp|P14231|AT1B2_MOUSE Sodium/potassium-transporting ATPase subunit beta-2 OS=Mus musculus OX=10090 GN=Atp1b2 PE=1 SV=2	18917	50.7108	controllerType=0 controllerNumber=1 scan=11927	C16(Carbamidomethyl / 57.0215)	ks_brain_lysate_hilic-elu_1-66-e_657_2823.ScanId;v=1;d1=11927.11927.4	hcd	0	0	0	0	1e-07	5.7e-06	FTMS + p NSI d Full ms2 951.4081@hcd30.00 [120.0000-2000.0000]
116 | 351210	1	185	R.VINFYAGAN[+1710.59765]QSMNVTC[+57.02146]VGK.R	N9(NGlycan / 1710.5977)	HexNAc(3)Hex(5)NeuAc(1)	9.1e-13	4.8e-11	12.04	671	434.1	7.6	3	1261.87	1261.87	-1.08		3783.58	3783.59	Specific	9	>sp|P14231|AT1B2_MOUSE Sodium/potassium-transporting ATPase subunit beta-2 OS=Mus musculus OX=10090 GN=Atp1b2 PE=1 SV=2	18917	57.1059	controllerType=0 controllerNumber=1 scan=13376	C16(Carbamidomethyl / 57.0215)	ks_brain_lysate_hilic-elu_1-66-e_657_2823.ScanId;v=1;d1=13376.13376.3	hcd	0	0	0	0	7.2e-14	3.8e-12	FTMS + p NSI d Full ms2 1262.5355@hcd30.00 [120.0000-2000.0000]
118 | 344930	1	185	R.VINFYAGANQSMN[+1565.56014]VTC[+57.02146]VGK.R	N13(NGlycan / 1565.5601)	HexNAc(3)Hex(5)Fuc(1)	1.3e-14	7e-13	13.88	812.2	650.5	9	3	1213.51	1213.52	-7.85		3638.52	3638.55	Specific	13	>sp|P14231|AT1B2_MOUSE Sodium/potassium-transporting ATPase subunit beta-2 OS=Mus musculus OX=10090 GN=Atp1b2 PE=1 SV=2	18917	50.8908	controllerType=0 controllerNumber=1 scan=11968	C16(Carbamidomethyl / 57.0215)	ks_brain_lysate_hilic-elu_1-66-e_657_2823.ScanId;v=1;d1=11968.11968.3	hcd	0	0	0	0	1.3e-15	6.7e-14	FTMS + p NSI d Full ms2 1214.1904@hcd30.00 [120.0000-2000.0000]
119 | 345130	1	185	R.VINFYAGANQSMN[+1564.53974]VTC[+57.02146]VGK.R	N13(NGlycan / 1564.5397)	HexNAc(3)Hex(4)NeuGc(1)	2.6e-11	1.3e-09	10.59	629.6	454.8	8.4	3	1213.18	1213.18	1.85		3637.54	3637.53	Specific	13	>sp|P14231|AT1B2_MOUSE Sodium/potassium-transporting ATPase subunit beta-2 OS=Mus musculus OX=10090 GN=Atp1b2 PE=1 SV=2	18917	50.9756	controllerType=0 controllerNumber=1 scan=11987	C16(Carbamidomethyl / 57.0215)	ks_brain_lysate_hilic-elu_1-66-e_657_2823.ScanId;v=1;d1=11987.11987.3	hcd	0	0	0	0	1.2e-12	5.8e-11	FTMS + p NSI d Full ms2 1213.8511@hcd30.00 [120.0000-2000.0000]
12 | 394110	1	88	K.TENLDVIVN[+1378.47569]ISDTESWGQHVQK.L	N9(NGlycan / 1378.4757)	HexNAc(2)Hex(6)	6e-26	3.2e-24	25.22	1327.1	1034.6	1034.6	4	973.432	973.432	0.12		3890.71	3890.71	Specific	9	>sp|P14231|AT1B2_MOUSE Sodium/potassium-transporting ATPase subunit beta-2 OS=Mus musculus OX=10090 GN=Atp1b2 PE=1 SV=2	18917	58.3831	controllerType=0 controllerNumber=1 scan=13666		ks_brain_lysate_hilic-elu_1-66-e_657_2823.ScanId;v=1;d1=13666.13666.4	hcd	0	0	0	0	2.4e-26	1.2e-24	FTMS + p NSI d Full ms2 973.6832@hcd30.00 [120.0000-2000.0000]
120 | 344890	1	185	R.VINFYAGANQSMN[+1540.52851]VTC[+57.02146]VGK.R	N13(NGlycan / 1540.5285)	HexNAc(2)Hex(7)	8.7e-18	4.6e-16	17.06	949.9	769.8	18	3	1205.18	1205.18	0.41		3613.52	3613.52	Specific	13	>sp|P14231|AT1B2_MOUSE Sodium/potassium-transporting ATPase subunit beta-2 OS=Mus musculus OX=10090 GN=Atp1b2 PE=1 SV=2	18917	50.877	controllerType=0 controllerNumber=1 scan=11965	C16(Carbamidomethyl / 57.0215)	ks_brain_lysate_hilic-elu_1-66-e_657_2823.ScanId;v=1;d1=11965.11965.3	hcd	0	0	0	0	1.5e-18	7.8e-17	FTMS + p NSI d Full ms2 1205.5106@hcd30.00 [120.0000-2000.0000]
121 | 345330	1	185	R.VINFYAGANQSMN[+1378.47569]VTC[+57.02146]VGK.R	N13(NGlycan / 1378.4757)	HexNAc(2)Hex(6)	1.2e-08	6.1e-07	7.93	533.3	398.7	15.3	3	1151.16	1151.16	-1.67		3451.46	3451.46	Specific	13	>sp|P14231|AT1B2_MOUSE Sodium/potassium-transporting ATPase subunit beta-2 OS=Mus musculus OX=10090 GN=Atp1b2 PE=1 SV=2	18917	51.0651	controllerType=0 controllerNumber=1 scan=12007	C16(Carbamidomethyl / 57.0215)	ks_brain_lysate_hilic-elu_1-66-e_657_2823.ScanId;v=1;d1=12007.12007.3	hcd	0	0	0	0	4.2e-10	2.3e-08	FTMS + p NSI d Full ms2 1152.2186@hcd30.00 [120.0000-2000.0000]
1213 | 379190	9	274	K.GQC[+57.02146]AN[+1444.53387]GTC[+57.02146]LC[+57.02146]QEGYAGEDC[+57.02146]SQR.R	N5(NGlycan / 1444.5339)	HexNAc(4)Hex(3)Fuc(1)	3.1e-12	1.6e-10	11.5	655.7	536.9	536.9	3	1322.51	1322.5	2.23		3965.5	3965.49	Specific	5	>sp|Q8BYI9|TENR_MOUSE Tenascin-R OS=Mus musculus OX=10090 GN=Tnr PE=1 SV=2	12914	31.027	controllerType=0 controllerNumber=1 scan=7432	C3(Carbamidomethyl / 57.0215); C8(Carbamidomethyl / 57.0215); C10(Carbamidomethyl / 57.0215); C19(Carbamidomethyl / 57.0215)	ks_brain_lysate_hilic-elu_1-66-e_657_2823.ScanId;v=1;d1=7432.7432.3	hcd	0	0	0	0	1.9e-13	9.9e-12	FTMS + p NSI d Full ms2 1323.1718@hcd30.00 [120.0000-2000.0000]
1217 | 495057	9	453	K.NNEGGVIAQLPSDVTSFN[+1444.53387]QTGLKPGEEYIVNVVALK.E	N18(NGlycan / 1444.5339)	HexNAc(4)Hex(3)Fuc(1)	4.8e-12	2.5e-10	11.32	606.2	486.7	486.7	4	1312.13	1312.13	-0.06		5245.5	5245.5	Specific	18	>sp|Q8BYI9|TENR_MOUSE Tenascin-R OS=Mus musculus OX=10090 GN=Tnr PE=1 SV=2	12914	73.9942	controllerType=0 controllerNumber=1 scan=17461		ks_brain_lysate_hilic-elu_1-66-e_657_2823.ScanId;v=1;d1=17461.17461.4	hcd	0	0	0	0	2.8e-13	1.4e-11	FTMS + p NSI d Full ms2 1312.8835@hcd30.00 [120.0000-2000.0000]
1218 | 495096	9	453	K.NNEGGVIAQLPSDVTSFN[+1444.53387]QTGLKPGEEYIVNVVALK.E	N18(NGlycan / 1444.5339)	HexNAc(4)Hex(3)Fuc(1)	3.6e-10	1.9e-08	9.44	587	498	498	4	1312.14	1312.13	3.48		5245.52	5245.5	Specific	18	>sp|Q8BYI9|TENR_MOUSE Tenascin-R OS=Mus musculus OX=10090 GN=Tnr PE=1 SV=2	12914	74.0345	controllerType=0 controllerNumber=1 scan=17471		ks_brain_lysate_hilic-elu_1-66-e_657_2823.ScanId;v=1;d1=17471.17471.4	hcd	0	0	0	0	1.1e-11	5e-10	FTMS + p NSI d Full ms2 1312.8837@hcd30.00 [120.0000-2000.0000]
1219 | 494976	9	453	K.NNEGGVIAQLPSDVTSFN[+1444.53387]QTGLKPGEEYIVNVVALK.E	N18(NGlycan / 1444.5339)	HexNAc(4)Hex(3)Fuc(1)	1.1e-07	5.9e-06	6.95	471.5	366.7	366.7	4	1312.13	1312.13	0.03		5245.5	5245.5	Specific	18	>sp|Q8BYI9|TENR_MOUSE Tenascin-R OS=Mus musculus OX=10090 GN=Tnr PE=1 SV=2	12914	73.8457	controllerType=0 controllerNumber=1 scan=17418		ks_brain_lysate_hilic-elu_1-66-e_657_2823.ScanId;v=1;d1=17418.17418.4	hcd	0	0	0	0	2.5e-09	1.3e-07	FTMS + p NSI d Full ms2 1312.8824@hcd30.00 [120.0000-2000.0000]
122 | 345890	1	185	R.VINFYAGANQSMN[+1378.47569]VTC[+57.02146]VGK.R	N13(NGlycan / 1378.4757)	HexNAc(2)Hex(6)	3.1e-08	1.6e-06	7.51	504.3	391.4	6.4	3	1151.16	1151.16	2.36		3451.47	3451.46	Specific	13	>sp|P14231|AT1B2_MOUSE Sodium/potassium-transporting ATPase subunit beta-2 OS=Mus musculus OX=10090 GN=Atp1b2 PE=1 SV=2	18917	51.4404	controllerType=0 controllerNumber=1 scan=12093	C16(Carbamidomethyl / 57.0215)	ks_brain_lysate_hilic-elu_1-66-e_657_2823.ScanId;v=1;d1=12093.12093.3	hcd	0	0	0	0	8.2e-10	4.3e-08	FTMS + p NSI d Full ms2 1151.4928@hcd30.00 [120.0000-2000.0000]
1226 | 381150	9	579	R.GTN[+1955.72397]ESEASSTQFTTEIDAPK.N	N3(NGlycan / 1955.724)	HexNAc(5)Hex(4)Fuc(2)	8.7e-11	4.6e-09	10.06	583.4	395.6	395.6	3	1356.9	1356.9	0.77		4068.68	4068.68	Specific	3	>sp|Q8BYI9|TENR_MOUSE Tenascin-R OS=Mus musculus OX=10090 GN=Tnr PE=1 SV=2	12914	39.4084	controllerType=0 controllerNumber=1 scan=9351		ks_brain_lysate_hilic-elu_1-66-e_657_2823.ScanId;v=1;d1=9351.9351.3	hcd	0	0	0	0	3.7e-12	1.8e-10	FTMS + p NSI d Full ms2 1357.5670@hcd30.00 [120.0000-2000.0000]
1227 | 381270	9	579	R.GTN[+1955.72397]ESEASSTQFTTEIDAPK.N	N3(NGlycan / 1955.724)	HexNAc(5)Hex(4)Fuc(2)	3.4e-09	1.8e-07	8.47	550.8	445.7	445.7	3	1356.9	1356.9	0.86		4068.68	4068.68	Specific	3	>sp|Q8BYI9|TENR_MOUSE Tenascin-R OS=Mus musculus OX=10090 GN=Tnr PE=1 SV=2	12914	39.6066	controllerType=0 controllerNumber=1 scan=9398		ks_brain_lysate_hilic-elu_1-66-e_657_2823.ScanId;v=1;d1=9398.9398.3	hcd	0	0	0	0	1.1e-10	5.3e-09	FTMS + p NSI d Full ms2 1357.2316@hcd30.00 [120.0000-2000.0000]
1228 | 381230	9	579	R.GTN[+1954.70357]ESEASSTQFTTEIDAPK.N	N3(NGlycan / 1954.7036)	HexNAc(5)Hex(4)NeuAc(1)	6.9e-11	3.6e-09	10.16	631.7	460	460	3	1356.56	1356.56	3.59		4067.67	4067.66	Specific	3	>sp|Q8BYI9|TENR_MOUSE Tenascin-R OS=Mus musculus OX=10090 GN=Tnr PE=1 SV=2	12914	39.5356	controllerType=0 controllerNumber=1 scan=9381		ks_brain_lysate_hilic-elu_1-66-e_657_2823.ScanId;v=1;d1=9381.9381.3	hcd	0	0	0	0	3.1e-12	1.5e-10	FTMS + p NSI d Full ms2 1357.5658@hcd30.00 [120.0000-2000.0000]
1229 | 381350	9	579	R.GTN[+1768.63952]ESEASSTQFTTEIDAPK.N	N3(NGlycan / 1768.6395)	HexNAc(4)Hex(5)Fuc(1)	1e-09	5.3e-08	8.99	580.8	484.8	484.8	3	1294.54	1294.54	4.42		3881.61	3881.6	Specific	3	>sp|Q8BYI9|TENR_MOUSE Tenascin-R OS=Mus musculus OX=10090 GN=Tnr PE=1 SV=2	12914	39.8081	controllerType=0 controllerNumber=1 scan=9444		ks_brain_lysate_hilic-elu_1-66-e_657_2823.ScanId;v=1;d1=9444.9444.3	hcd	0	0	0	0	2.8e-11	1.4e-09	FTMS + p NSI d Full ms2 1294.8706@hcd30.00 [120.0000-2000.0000]
1230 | 381311	9	579	R.GTN[+1752.64460]ESEASSTQFTTEIDAPK.N	N3(NGlycan / 1752.6446)	HexNAc(4)Hex(4)Fuc(2)	8.7e-15	4.6e-13	14.06	787.4	588.2	588.2	3	1289.21	1289.21	0.06		3865.6	3865.6	Specific	3	>sp|Q8BYI9|TENR_MOUSE Tenascin-R OS=Mus musculus OX=10090 GN=Tnr PE=1 SV=2	12914	39.6592	controllerType=0 controllerNumber=1 scan=9410		ks_brain_lysate_hilic-elu_1-66-e_657_2823.ScanId;v=1;d1=9410.9410.3	hcd	0	0	0	0	9.5e-16	5e-14	FTMS + p NSI d Full ms2 1289.8744@hcd30.00 [120.0000-2000.0000]
1231 | 381110	9	579	R.GTN[+1752.64460]ESEASSTQFTTEIDAPK.N	N3(NGlycan / 1752.6446)	HexNAc(4)Hex(4)Fuc(2)	8.7e-14	4.6e-12	13.06	731.5	553.2	553.2	3	1289.21	1289.21	0.25		3865.6	3865.6	Specific	3	>sp|Q8BYI9|TENR_MOUSE Tenascin-R OS=Mus musculus OX=10090 GN=Tnr PE=1 SV=2	12914	39.3419	controllerType=0 controllerNumber=1 scan=9336		ks_brain_lysate_hilic-elu_1-66-e_657_2823.ScanId;v=1;d1=9336.9336.3	hcd	0	0	0	0	8.3e-15	4.3e-13	FTMS + p NSI d Full ms2 1289.8735@hcd30.00 [120.0000-2000.0000]
1232 | 336382	9	579	R.GTN[+1647.61324]ESEASSTQFTTEIDAPK.N	N3(NGlycan / 1647.6132)	HexNAc(5)Hex(3)Fuc(1)	8.7e-13	4.6e-11	12.06	689.3	524.1	524.1	3	1254.2	1254.19	0.41		3760.57	3760.57	Specific	3	>sp|Q8BYI9|TENR_MOUSE Tenascin-R OS=Mus musculus OX=10090 GN=Tnr PE=1 SV=2	12914	39.9846	controllerType=0 controllerNumber=1 scan=9486		ks_brain_lysate_hilic-elu_1-66-e_657_2823.ScanId;v=1;d1=9486.9486.3	hcd	0	0	0	0	6.9e-14	3.7e-12	FTMS + p NSI d Full ms2 1254.8644@hcd30.00 [120.0000-2000.0000]
1233 | 336863	9	579	R.GTN[+1647.61324]ESEASSTQFTTEIDAPK.N	N3(NGlycan / 1647.6132)	HexNAc(5)Hex(3)Fuc(1)	2e-06	0.00011	5.69	434.6	340.4	340.4	3	1254.19	1254.19	-3		3760.56	3760.57	Specific	3	>sp|Q8BYI9|TENR_MOUSE Tenascin-R OS=Mus musculus OX=10090 GN=Tnr PE=1 SV=2	12914	40.2018	controllerType=0 controllerNumber=1 scan=9536		ks_brain_lysate_hilic-elu_1-66-e_657_2823.ScanId;v=1;d1=9536.9536.3	hcd	0	0	0	0	7.9e-08	4.3e-06	FTMS + p NSI d Full ms2 1255.1975@hcd30.00 [120.0000-2000.0000]
1234 | 336463	9	579	R.GTN[+1605.56629]ESEASSTQFTTEIDAPK.N	N3(NGlycan / 1605.5663)	HexNAc(4)Hex(3)NeuGc(1)	2.2e-08	1.2e-06	7.66	489.2	422.3	422.3	3	1240.18	1240.18	1.91		3718.53	3718.52	Specific	3	>sp|Q8BYI9|TENR_MOUSE Tenascin-R OS=Mus musculus OX=10090 GN=Tnr PE=1 SV=2	12914	40.0031	controllerType=0 controllerNumber=1 scan=9490		ks_brain_lysate_hilic-elu_1-66-e_657_2823.ScanId;v=1;d1=9490.9490.3	hcd	0	0	0	0	6.3e-10	3.4e-08	FTMS + p NSI d Full ms2 1240.8518@hcd30.00 [120.0000-2000.0000]
1235 | 336302	9	579	R.GTN[+1565.56014]ESEASSTQFTTEIDAPK.N	N3(NGlycan / 1565.5601)	HexNAc(3)Hex(5)Fuc(1)	1.1e-08	5.5e-07	7.98	571.5	432.1	432.1	3	1226.85	1226.84	3.08		3678.53	3678.52	Specific	3	>sp|Q8BYI9|TENR_MOUSE Tenascin-R OS=Mus musculus OX=10090 GN=Tnr PE=1 SV=2	12914	39.8689	controllerType=0 controllerNumber=1 scan=9459		ks_brain_lysate_hilic-elu_1-66-e_657_2823.ScanId;v=1;d1=9459.9459.3	hcd	0	0	0	0	3.7e-10	2e-08	FTMS + p NSI d Full ms2 1227.5114@hcd30.00 [120.0000-2000.0000]
1236 | 336663	9	579	R.GTN[+1444.53387]ESEASSTQFTTEIDAPK.N	N3(NGlycan / 1444.5339)	HexNAc(4)Hex(3)Fuc(1)	9.1e-19	4.8e-17	18.04	998.6	876.6	876.6	3	1186.5	1186.5	-0.28		3557.49	3557.49	Specific	3	>sp|Q8BYI9|TENR_MOUSE Tenascin-R OS=Mus musculus OX=10090 GN=Tnr PE=1 SV=2	12914	40.101	controllerType=0 controllerNumber=1 scan=9513		ks_brain_lysate_hilic-elu_1-66-e_657_2823.ScanId;v=1;d1=9513.9513.3	hcd	0	0	0	0	1.5e-19	7.8e-18	FTMS + p NSI d Full ms2 1187.1688@hcd30.00 [120.0000-2000.0000]
1237 | 337103	9	579	R.GTN[+1444.53387]ESEASSTQFTTEIDAPK.N	N3(NGlycan / 1444.5339)	HexNAc(4)Hex(3)Fuc(1)	8.7e-17	4.6e-15	16.06	878.6	745.1	745.1	3	1186.5	1186.5	0.03		3557.49	3557.49	Specific	3	>sp|Q8BYI9|TENR_MOUSE Tenascin-R OS=Mus musculus OX=10090 GN=Tnr PE=1 SV=2	12914	40.3635	controllerType=0 controllerNumber=1 scan=9574		ks_brain_lysate_hilic-elu_1-66-e_657_2823.ScanId;v=1;d1=9574.9574.3	hcd	0	0	0	0	1.2e-17	5.9e-16	FTMS + p NSI d Full ms2 1187.1709@hcd30.00 [120.0000-2000.0000]
1238 | 336263	9	579	R.GTN[+1403.50732]ESEASSTQFTTEIDAPK.N	N3(NGlycan / 1403.5073)	HexNAc(3)Hex(4)Fuc(1)	2.1e-14	1.1e-12	13.67	779.3	652.4	652.4	3	1172.82	1172.83	-1.44		3516.46	3516.46	Specific	3	>sp|Q8BYI9|TENR_MOUSE Tenascin-R OS=Mus musculus OX=10090 GN=Tnr PE=1 SV=2	12914	39.8597	controllerType=0 controllerNumber=1 scan=9457		ks_brain_lysate_hilic-elu_1-66-e_657_2823.ScanId;v=1;d1=9457.9457.3	hcd	0	0	0	0	1.7e-15	8.8e-14	FTMS + p NSI d Full ms2 1173.4916@hcd30.00 [120.0000-2000.0000]
1239 | 336782	9	579	R.GTN[+1403.50732]ESEASSTQFTTEIDAPK.N	N3(NGlycan / 1403.5073)	HexNAc(3)Hex(4)Fuc(1)	8.7e-15	4.6e-13	14.06	772.9	631.6	631.6	3	1172.83	1172.83	0.22		3516.46	3516.46	Specific	3	>sp|Q8BYI9|TENR_MOUSE Tenascin-R OS=Mus musculus OX=10090 GN=Tnr PE=1 SV=2	12914	40.1185	controllerType=0 controllerNumber=1 scan=9517		ks_brain_lysate_hilic-elu_1-66-e_657_2823.ScanId;v=1;d1=9517.9517.3	hcd	0	0	0	0	9.5e-16	5e-14	FTMS + p NSI d Full ms2 1173.4916@hcd30.00 [120.0000-2000.0000]
1240 | 336983	9	579	R.GTN[+1403.50732]ESEASSTQFTTEIDAPK.N	N3(NGlycan / 1403.5073)	HexNAc(3)Hex(4)Fuc(1)	4.8e-06	0.00025	5.32	438.2	338.8	338.8	3	1172.82	1172.83	-5.51		3516.44	3516.46	Specific	3	>sp|Q8BYI9|TENR_MOUSE Tenascin-R OS=Mus musculus OX=10090 GN=Tnr PE=1 SV=2	12914	40.339	controllerType=0 controllerNumber=1 scan=9568		ks_brain_lysate_hilic-elu_1-66-e_657_2823.ScanId;v=1;d1=9568.9568.3	hcd	0	0	0	0	2e-07	1.1e-05	FTMS + p NSI d Full ms2 1173.4932@hcd30.00 [120.0000-2000.0000]
1241 | 287274	9	579	R.GTN[+1216.42286]ESEASSTQFTTEIDAPK.N	N3(NGlycan / 1216.4229)	HexNAc(2)Hex(5)	8.7e-21	4.6e-19	20.06	1099.5	956.1	956.1	3	1110.46	1110.46	0.24		3329.38	3329.38	Specific	3	>sp|Q8BYI9|TENR_MOUSE Tenascin-R OS=Mus musculus OX=10090 GN=Tnr PE=1 SV=2	12914	39.9027	controllerType=0 controllerNumber=1 scan=9467		ks_brain_lysate_hilic-elu_1-66-e_657_2823.ScanId;v=1;d1=9467.9467.3	hcd	0	0	0	0	1.2e-21	6e-20	FTMS + p NSI d Full ms2 1110.7992@hcd30.00 [120.0000-2000.0000]
1242 | 287114	9	579	R.GTN[+1216.42286]ESEASSTQFTTEIDAPK.N	N3(NGlycan / 1216.4229)	HexNAc(2)Hex(5)	8.7e-20	4.6e-18	19.06	1041	899.8	899.8	3	1110.46	1110.46	0.13		3329.38	3329.38	Specific	3	>sp|Q8BYI9|TENR_MOUSE Tenascin-R OS=Mus musculus OX=10090 GN=Tnr PE=1 SV=2	12914	39.65	controllerType=0 controllerNumber=1 scan=9408		ks_brain_lysate_hilic-elu_1-66-e_657_2823.ScanId;v=1;d1=9408.9408.3	hcd	0	0	0	0	1.2e-20	6.4e-19	FTMS + p NSI d Full ms2 1110.4642@hcd30.00 [120.0000-2000.0000]
1243 | 287074	9	579	R.GTN[+1216.42286]ESEASSTQFTTEIDAPK.N	N3(NGlycan / 1216.4229)	HexNAc(2)Hex(5)	9.1e-17	4.8e-15	16.04	891.6	754.6	754.6	3	1110.46	1110.46	-0.86		3329.38	3329.38	Specific	3	>sp|Q8BYI9|TENR_MOUSE Tenascin-R OS=Mus musculus OX=10090 GN=Tnr PE=1 SV=2	12914	39.5402	controllerType=0 controllerNumber=1 scan=9382		ks_brain_lysate_hilic-elu_1-66-e_657_2823.ScanId;v=1;d1=9382.9382.3	hcd	0	0	0	0	1.2e-17	6.2e-16	FTMS + p NSI d Full ms2 1110.7981@hcd30.00 [120.0000-2000.0000]
1244 | 287434	9	579	R.GTN[+1200.42795]ESEASSTQFTTEIDAPK.N	N3(NGlycan / 1200.4279)	HexNAc(2)Hex(4)Fuc(1)	9.1e-15	4.8e-13	14.04	753.1	568.7	568.7	3	1105.13	1105.13	-0.22		3313.38	3313.38	Specific	3	>sp|Q8BYI9|TENR_MOUSE Tenascin-R OS=Mus musculus OX=10090 GN=Tnr PE=1 SV=2	12914	40.1415	controllerType=0 controllerNumber=1 scan=9522		ks_brain_lysate_hilic-elu_1-66-e_657_2823.ScanId;v=1;d1=9522.9522.3	hcd	0	0	0	0	1e-15	5.4e-14	FTMS + p NSI d Full ms2 1105.8013@hcd30.00 [120.0000-2000.0000]
1245 | 287754	9	579	R.GTN[+1200.42795]ESEASSTQFTTEIDAPK.N	N3(NGlycan / 1200.4279)	HexNAc(2)Hex(4)Fuc(1)	1.5e-06	7.6e-05	5.84	477.3	342.1	342.1	3	1105.13	1105.13	-2.66		3313.38	3313.38	Specific	3	>sp|Q8BYI9|TENR_MOUSE Tenascin-R OS=Mus musculus OX=10090 GN=Tnr PE=1 SV=2	12914	40.41	controllerType=0 controllerNumber=1 scan=9584		ks_brain_lysate_hilic-elu_1-66-e_657_2823.ScanId;v=1;d1=9584.9584.3	hcd	0	0	0	0	5.5e-08	3e-06	FTMS + p NSI d Full ms2 1105.4652@hcd30.00 [120.0000-2000.0000]
1252 | 426015	9	1257	R.IGSYN[+1444.53387]GTAGDSLSYHQGRPFSTEDR.D	N5(NGlycan / 1444.5339)	HexNAc(4)Hex(3)Fuc(1)	1.3e-12	6.8e-11	11.89	702	366.9	366.9	4	1040.7	1040.7	-0.81		4159.77	4159.77	Specific	5	>sp|Q8BYI9|TENR_MOUSE Tenascin-R OS=Mus musculus OX=10090 GN=Tnr PE=1 SV=2	12914	37.6054	controllerType=0 controllerNumber=1 scan=8939		ks_brain_lysate_hilic-elu_1-66-e_657_2823.ScanId;v=1;d1=8939.8939.4	hcd	0	0	0	0	9.2e-14	4.8e-12	FTMS + p NSI d Full ms2 1041.2001@hcd30.00 [120.0000-2000.0000]
1253 | 331382	9	1257	R.IGSYN[+1752.64460]GTAGDSLSYHQGR.P	N5(NGlycan / 1752.6446)	HexNAc(4)Hex(4)Fuc(2)	2.4e-13	1.3e-11	12.61	681.4	445.5	445.5	3	1212.51	1212.51	0.08		3635.51	3635.51	Specific	5	>sp|Q8BYI9|TENR_MOUSE Tenascin-R OS=Mus musculus OX=10090 GN=Tnr PE=1 SV=2	12914	30.4628	controllerType=0 controllerNumber=1 scan=7303		ks_brain_lysate_hilic-elu_1-66-e_657_2823.ScanId;v=1;d1=7303.7303.3	hcd	0	0	0	0	1.7e-14	9e-13	FTMS + p NSI d Full ms2 1213.1786@hcd30.00 [120.0000-2000.0000]
1255 | 331302	9	1257	R.IGSYN[+1549.56523]GTAGDSLSYHQGR.P	N5(NGlycan / 1549.5652)	HexNAc(3)Hex(4)Fuc(2)	1e-07	5.4e-06	6.99	524.7	315.8	315.8	3	1144.82	1144.82	-0.79		3432.43	3432.43	Specific	5	>sp|Q8BYI9|TENR_MOUSE Tenascin-R OS=Mus musculus OX=10090 GN=Tnr PE=1 SV=2	12914	30.3577	controllerType=0 controllerNumber=1 scan=7279		ks_brain_lysate_hilic-elu_1-66-e_657_2823.ScanId;v=1;d1=7279.7279.3	hcd	0	0	0	0	2.4e-09	1.2e-07	FTMS + p NSI d Full ms2 1145.1511@hcd30.00 [120.0000-2000.0000]
1256 | 277354	9	1257	R.IGSYN[+1444.53387]GTAGDSLSYHQGR.P	N5(NGlycan / 1444.5339)	HexNAc(4)Hex(3)Fuc(1)	2.4e-12	1.3e-10	11.61	628.5	388.4	388.4	3	1109.81	1109.81	0.25		3327.4	3327.4	Specific	5	>sp|Q8BYI9|TENR_MOUSE Tenascin-R OS=Mus musculus OX=10090 GN=Tnr PE=1 SV=2	12914	30.7961	controllerType=0 controllerNumber=1 scan=7378		ks_brain_lysate_hilic-elu_1-66-e_657_2823.ScanId;v=1;d1=7378.7378.3	hcd	0	0	0	0	1.4e-13	7.5e-12	FTMS + p NSI d Full ms2 1110.4746@hcd30.00 [120.0000-2000.0000]
1257 | 277394	9	1257	R.IGSYN[+1444.53387]GTAGDSLSYHQGR.P	N5(NGlycan / 1444.5339)	HexNAc(4)Hex(3)Fuc(1)	2.5e-12	1.3e-10	11.6	608.6	388.1	388.1	3	1109.8	1109.81	-0.74		3327.4	3327.4	Specific	5	>sp|Q8BYI9|TENR_MOUSE Tenascin-R OS=Mus musculus OX=10090 GN=Tnr PE=1 SV=2	12914	30.8621	controllerType=0 controllerNumber=1 scan=7393		ks_brain_lysate_hilic-elu_1-66-e_657_2823.ScanId;v=1;d1=7393.7393.3	hcd	0	0	0	0	1.6e-13	8.1e-12	FTMS + p NSI d Full ms2 1109.8052@hcd30.00 [120.0000-2000.0000]
126 | 294154	1	185	R.VINFYAGANQSM[+15.99492]N[+1216.42286]VTC[+57.02146]VGK.R	M12(Oxidation / 15.9949); N13(NGlycan / 1216.4229)	HexNAc(2)Hex(5)	9.1e-17	4.8e-15	16.04	875	686.5	14.7	3	1102.47	1102.47	-0.94		3305.4	3305.41	Specific	13	>sp|P14231|AT1B2_MOUSE Sodium/potassium-transporting ATPase subunit beta-2 OS=Mus musculus OX=10090 GN=Atp1b2 PE=1 SV=2	18917	44.0606	controllerType=0 controllerNumber=1 scan=10417	C16(Carbamidomethyl / 57.0215)	ks_brain_lysate_hilic-elu_1-66-e_657_2823.ScanId;v=1;d1=10417.10417.3	hcd	0	0	0	0	1.2e-17	6.3e-16	FTMS + p NSI d Full ms2 1102.8076@hcd30.00 [120.0000-2000.0000]
1263 | 288634	10	207	R.GN[+1501.55533]YSC[+57.02146]FVSSPSITK.S	N2(NGlycan / 1501.5553)	HexNAc(5)Hex(3)	6.8e-07	3.6e-05	6.17	550.6	337.4	337.4	3	1016.76	1016.76	-1.37		3048.27	3048.28	Specific	2	>sp|P12960|CNTN1_MOUSE Contactin-1 OS=Mus musculus OX=10090 GN=Cntn1 PE=1 SV=1	19393	41.0275	controllerType=0 controllerNumber=1 scan=9724	C5(Carbamidomethyl / 57.0215)	ks_brain_lysate_hilic-elu_1-66-e_657_2823.ScanId;v=1;d1=9724.9724.3	hcd	0	0	0	0	2.1e-08	1.1e-06	FTMS + p NSI d Full ms2 1017.0958@hcd30.00 [120.0000-2000.0000]
1266 | 230443	10	207	R.GN[+1298.47596]YSC[+57.02146]FVSSPSITK.S	N2(NGlycan / 1298.476)	HexNAc(4)Hex(3)	1.4e-13	7.4e-12	12.85	736.7	482.5	482.5	3	949.069	949.07	-0.88		2845.19	2845.2	Specific	2	>sp|P12960|CNTN1_MOUSE Contactin-1 OS=Mus musculus OX=10090 GN=Cntn1 PE=1 SV=1	19393	41.0226	controllerType=0 controllerNumber=1 scan=9723	C5(Carbamidomethyl / 57.0215)	ks_brain_lysate_hilic-elu_1-66-e_657_2823.ScanId;v=1;d1=9723.9723.3	hcd	0	0	0	0	1.2e-14	6.4e-13	FTMS + p NSI d Full ms2 949.4038@hcd30.00 [120.0000-2000.0000]
1267 | 231083	10	207	R.GN[+1298.47596]YSC[+57.02146]FVSSPSITK.S	N2(NGlycan / 1298.476)	HexNAc(4)Hex(3)	1.4e-13	7.1e-12	12.87	707.4	500.6	500.6	3	949.071	949.07	0.8		2845.2	2845.2	Specific	2	>sp|P12960|CNTN1_MOUSE Contactin-1 OS=Mus musculus OX=10090 GN=Cntn1 PE=1 SV=1	19393	41.3131	controllerType=0 controllerNumber=1 scan=9789	C5(Carbamidomethyl / 57.0215)	ks_brain_lysate_hilic-elu_1-66-e_657_2823.ScanId;v=1;d1=9789.9789.3	hcd	0	0	0	0	1.2e-14	6e-13	FTMS + p NSI d Full ms2 949.4052@hcd30.00 [120.0000-2000.0000]
1268 | 230523	10	207	R.GN[+1298.47596]YSC[+57.02146]FVSSPSITK.S	N2(NGlycan / 1298.476)	HexNAc(4)Hex(3)	2.7e-08	1.4e-06	7.56	514.8	403	403	2	1423.1	1423.1	-3.14		2845.19	2845.2	Specific	2	>sp|P12960|CNTN1_MOUSE Contactin-1 OS=Mus musculus OX=10090 GN=Cntn1 PE=1 SV=1	19393	41.0598	controllerType=0 controllerNumber=1 scan=9731	C5(Carbamidomethyl / 57.0215)	ks_brain_lysate_hilic-elu_1-66-e_657_2823.ScanId;v=1;d1=9731.9731.2	hcd	0	0	0	0	7.6e-10	4.1e-08	FTMS + p NSI d Full ms2 1423.6017@hcd30.00 [120.0000-2000.0000]
1269 | 230043	10	207	R.GN[+1216.42286]YSC[+57.02146]FVSSPSITK.S	N2(NGlycan / 1216.4229)	HexNAc(2)Hex(5)	4.2e-09	2.2e-07	8.38	641.1	377	377	3	921.725	921.719	5.55		2763.16	2763.14	Specific	2	>sp|P12960|CNTN1_MOUSE Contactin-1 OS=Mus musculus OX=10090 GN=Cntn1 PE=1 SV=1	19393	40.7943	controllerType=0 controllerNumber=1 scan=9671	C5(Carbamidomethyl / 57.0215)	ks_brain_lysate_hilic-elu_1-66-e_657_2823.ScanId;v=1;d1=9671.9671.3	hcd	0	0	0	0	1.3e-10	6.6e-09	FTMS + p NSI d Full ms2 922.0540@hcd30.00 [120.0000-2000.0000]
127 | 294474	1	185	R.VINFYAGANQSM[+15.99492]N[+1216.42286]VTC[+57.02146]VGK.R	M12(Oxidation / 15.9949); N13(NGlycan / 1216.4229)	HexNAc(2)Hex(5)	2.6e-14	1.3e-12	13.59	772	612.7	11.9	3	1102.48	1102.47	1.27		3305.41	3305.41	Specific	13	>sp|P14231|AT1B2_MOUSE Sodium/potassium-transporting ATPase subunit beta-2 OS=Mus musculus OX=10090 GN=Atp1b2 PE=1 SV=2	18917	44.3401	controllerType=0 controllerNumber=1 scan=10480	C16(Carbamidomethyl / 57.0215)	ks_brain_lysate_hilic-elu_1-66-e_657_2823.ScanId;v=1;d1=10480.10480.3	hcd	0	0	0	0	2.1e-15	1.1e-13	FTMS + p NSI d Full ms2 1103.1414@hcd30.00 [120.0000-2000.0000]
1270 | 230363	10	207	R.GN[+1216.42286]YSC[+57.02146]FVSSPSITK.S	N2(NGlycan / 1216.4229)	HexNAc(2)Hex(5)	2.8e-06	0.00015	5.55	473.7	313.7	313.7	3	921.721	921.719	1.77		2763.15	2763.14	Specific	2	>sp|P12960|CNTN1_MOUSE Contactin-1 OS=Mus musculus OX=10090 GN=Cntn1 PE=1 SV=1	19393	40.9934	controllerType=0 controllerNumber=1 scan=9716	C5(Carbamidomethyl / 57.0215)	ks_brain_lysate_hilic-elu_1-66-e_657_2823.ScanId;v=1;d1=9716.9716.3	hcd	0	0	0	0	1.1e-07	6.1e-06	FTMS + p NSI d Full ms2 922.0536@hcd30.00 [120.0000-2000.0000]
1272 | 179412	10	207	R.GN[+892.31722]YSC[+57.02146]FVSSPSITK.S	N2(NGlycan / 892.3172)	HexNAc(2)Hex(3)	9.4e-07	4.9e-05	6.03	550.7	359.4	359.4	3	813.682	813.684	-3.25		2439.03	2439.04	Specific	2	>sp|P12960|CNTN1_MOUSE Contactin-1 OS=Mus musculus OX=10090 GN=Cntn1 PE=1 SV=1	19393	41.54	controllerType=0 controllerNumber=1 scan=9840	C5(Carbamidomethyl / 57.0215)	ks_brain_lysate_hilic-elu_1-66-e_657_2823.ScanId;v=1;d1=9840.9840.3	hcd	0	0	0	0	3e-08	1.6e-06	FTMS + p NSI d Full ms2 813.6808@hcd30.00 [120.0000-2000.0000]
1273 | 169732	10	451	K.GTEWLVN[+1216.42286]SSR.I	N7(NGlycan / 1216.4229)	HexNAc(2)Hex(5)	9.8e-13	5.1e-11	12.01	685.4	496.6	496.6	2	1183	1183	-0.93		2364.99	2364.99	Specific	7	>sp|P12960|CNTN1_MOUSE Contactin-1 OS=Mus musculus OX=10090 GN=Cntn1 PE=1 SV=1	19393	33.8627	controllerType=0 controllerNumber=1 scan=8081		ks_brain_lysate_hilic-elu_1-66-e_657_2823.ScanId;v=1;d1=8081.8081.2	hcd	0	0	0	0	7.6e-14	4e-12	FTMS + p NSI d Full ms2 1183.5010@hcd30.00 [120.0000-2000.0000]
1274 | 170292	10	451	K.GTEWLVN[+1216.42286]SSR.I	N7(NGlycan / 1216.4229)	HexNAc(2)Hex(5)	9.8e-13	5.1e-11	12.01	657.6	480.4	480.4	2	1183	1183	-0.21		2364.99	2364.99	Specific	7	>sp|P12960|CNTN1_MOUSE Contactin-1 OS=Mus musculus OX=10090 GN=Cntn1 PE=1 SV=1	19393	34.1301	controllerType=0 controllerNumber=1 scan=8142		ks_brain_lysate_hilic-elu_1-66-e_657_2823.ScanId;v=1;d1=8142.8142.2	hcd	0	0	0	0	7.6e-14	4e-12	FTMS + p NSI d Full ms2 1183.5005@hcd30.00 [120.0000-2000.0000]
1275 | 169292	10	451	K.GTEWLVN[+1216.42286]SSR.I	N7(NGlycan / 1216.4229)	HexNAc(2)Hex(5)	9.4e-11	4.9e-09	10.03	597.1	433.5	433.5	2	1183	1183	0.1		2364.99	2364.99	Specific	7	>sp|P12960|CNTN1_MOUSE Contactin-1 OS=Mus musculus OX=10090 GN=Cntn1 PE=1 SV=1	19393	33.6001	controllerType=0 controllerNumber=1 scan=8022		ks_brain_lysate_hilic-elu_1-66-e_657_2823.ScanId;v=1;d1=8022.8022.2	hcd	0	0	0	0	4e-12	1.9e-10	FTMS + p NSI d Full ms2 1183.5013@hcd30.00 [120.0000-2000.0000]
1276 | 170772	10	451	K.GTEWLVN[+1216.42286]SSR.I	N7(NGlycan / 1216.4229)	HexNAc(2)Hex(5)	9.8e-11	5.1e-09	10.01	583.4	420	420	2	1183	1183	-1.14		2364.99	2364.99	Specific	7	>sp|P12960|CNTN1_MOUSE Contactin-1 OS=Mus musculus OX=10090 GN=Cntn1 PE=1 SV=1	19393	34.394	controllerType=0 controllerNumber=1 scan=8203		ks_brain_lysate_hilic-elu_1-66-e_657_2823.ScanId;v=1;d1=8203.8203.2	hcd	0	0	0	0	4.1e-12	1.9e-10	FTMS + p NSI d Full ms2 1183.5022@hcd30.00 [120.0000-2000.0000]
128 | 303914	1	185	R.VINFYAGANQSMN[+1216.42286]VTC[+57.02146]VGK.R	N13(NGlycan / 1216.4229)	HexNAc(2)Hex(5)	8.7e-19	4.6e-17	18.06	956.4	762.4	16.9	3	1097.14	1097.14	0.48		3289.41	3289.41	Specific	13	>sp|P14231|AT1B2_MOUSE Sodium/potassium-transporting ATPase subunit beta-2 OS=Mus musculus OX=10090 GN=Atp1b2 PE=1 SV=2	18917	51.3436	controllerType=0 controllerNumber=1 scan=12071	C16(Carbamidomethyl / 57.0215)	ks_brain_lysate_hilic-elu_1-66-e_657_2823.ScanId;v=1;d1=12071.12071.3	hcd	0	0	0	0	1.4e-19	7.4e-18	FTMS + p NSI d Full ms2 1097.8108@hcd30.00 [120.0000-2000.0000]
1284 | 316838	10	461	R.ILIWEDGSLEINN[+1444.53387]ITR.N	N13(NGlycan / 1444.5339)	HexNAc(4)Hex(3)Fuc(1)	8.3e-13	4.4e-11	12.08	694.3	518.9	518.9	3	1110.85	1110.85	-0.39		3330.53	3330.54	Specific	13	>sp|P12960|CNTN1_MOUSE Contactin-1 OS=Mus musculus OX=10090 GN=Cntn1 PE=1 SV=1	19393	65.5093	controllerType=0 controllerNumber=1 scan=15308		ks_brain_lysate_hilic-elu_1-66-e_657_2823.ScanId;v=1;d1=15308.15308.3	hcd	0	0	0	0	6.1e-14	3.2e-12	FTMS + p NSI d Full ms2 1111.1838@hcd30.00 [120.0000-2000.0000]
129 | 303514	1	185	R.VINFYAGANQSMN[+1216.42286]VTC[+57.02146]VGK.R	N13(NGlycan / 1216.4229)	HexNAc(2)Hex(5)	8.7e-19	4.6e-17	18.06	953	742.9	15.9	3	1097.14	1097.14	0.81		3289.41	3289.41	Specific	13	>sp|P14231|AT1B2_MOUSE Sodium/potassium-transporting ATPase subunit beta-2 OS=Mus musculus OX=10090 GN=Atp1b2 PE=1 SV=2	18917	51.0853	controllerType=0 controllerNumber=1 scan=12012	C16(Carbamidomethyl / 57.0215)	ks_brain_lysate_hilic-elu_1-66-e_657_2823.ScanId;v=1;d1=12012.12012.3	hcd	0	0	0	0	1.4e-19	7.3e-18	FTMS + p NSI d Full ms2 1097.8098@hcd30.00 [120.0000-2000.0000]
1294 | 273194	10	491	R.GKAN[+1752.64460]STGTLVITNPTR.I	N4(NGlycan / 1752.6446)	HexNAc(4)Hex(4)Fuc(2)	9.8e-11	5.1e-09	10.01	658.5	358.8	358.8	3	1128.18	1128.18	0.61		3382.54	3382.54	Specific	4	>sp|P12960|CNTN1_MOUSE Contactin-1 OS=Mus musculus OX=10090 GN=Cntn1 PE=1 SV=1	19393	26.495	controllerType=0 controllerNumber=1 scan=6399		ks_brain_lysate_hilic-elu_1-66-e_657_2823.ScanId;v=1;d1=6399.6399.3	hcd	0	0	0	0	4.1e-12	2e-10	FTMS + p NSI d Full ms2 1128.8518@hcd30.00 [120.0000-2000.0000]
1295 | 273034	10	491	R.GKAN[+1752.64460]STGTLVITNPTR.I	N4(NGlycan / 1752.6446)	HexNAc(4)Hex(4)Fuc(2)	1e-09	5.4e-08	8.99	638.4	350.5	350.5	3	1128.18	1128.18	-0.26		3382.54	3382.54	Specific	4	>sp|P12960|CNTN1_MOUSE Contactin-1 OS=Mus musculus OX=10090 GN=Cntn1 PE=1 SV=1	19393	26.2462	controllerType=0 controllerNumber=1 scan=6341		ks_brain_lysate_hilic-elu_1-66-e_657_2823.ScanId;v=1;d1=6341.6341.3	hcd	0	0	0	0	2.9e-11	1.4e-09	FTMS + p NSI d Full ms2 1128.8516@hcd30.00 [120.0000-2000.0000]
13 | 393470	1	88	K.TENLDVIVN[+1378.47569]ISDTESWGQHVQK.L	N9(NGlycan / 1378.4757)	HexNAc(2)Hex(6)	6.3e-23	3.3e-21	22.2	1191.6	907	907	4	973.432	973.432	-0.44		3890.71	3890.71	Specific	9	>sp|P14231|AT1B2_MOUSE Sodium/potassium-transporting ATPase subunit beta-2 OS=Mus musculus OX=10090 GN=Atp1b2 PE=1 SV=2	18917	58.135	controllerType=0 controllerNumber=1 scan=13609		ks_brain_lysate_hilic-elu_1-66-e_657_2823.ScanId;v=1;d1=13609.13609.4	hcd	0	0	0	0	1.4e-23	7.4e-22	FTMS + p NSI d Full ms2 973.9313@hcd30.00 [120.0000-2000.0000]
130 | 304154	1	185	R.VINFYAGANQSMN[+1216.42286]VTC[+57.02146]VGK.R	N13(NGlycan / 1216.4229)	HexNAc(2)Hex(5)	8.7e-18	4.6e-16	17.06	931.3	740	15.7	3	1097.14	1097.14	0.59		3289.41	3289.41	Specific	13	>sp|P14231|AT1B2_MOUSE Sodium/potassium-transporting ATPase subunit beta-2 OS=Mus musculus OX=10090 GN=Atp1b2 PE=1 SV=2	18917	51.6253	controllerType=0 controllerNumber=1 scan=12135	C16(Carbamidomethyl / 57.0215)	ks_brain_lysate_hilic-elu_1-66-e_657_2823.ScanId;v=1;d1=12135.12135.3	hcd	0	0	0	0	1.5e-18	7.9e-17	FTMS + p NSI d Full ms2 1097.8099@hcd30.00 [120.0000-2000.0000]
1302 | 273714	10	491	R.GKAN[+1444.53387]STGTLVITNPTR.I	N4(NGlycan / 1444.5339)	HexNAc(4)Hex(3)Fuc(1)	1e-10	5.4e-09	9.99	670.6	359.8	359.8	3	1025.48	1025.48	-0.44		3074.42	3074.43	Specific	4	>sp|P12960|CNTN1_MOUSE Contactin-1 OS=Mus musculus OX=10090 GN=Cntn1 PE=1 SV=1	19393	26.9858	controllerType=0 controllerNumber=1 scan=6512		ks_brain_lysate_hilic-elu_1-66-e_657_2823.ScanId;v=1;d1=6512.6512.3	hcd	0	0	0	0	4.3e-12	2.1e-10	FTMS + p NSI d Full ms2 1025.8138@hcd30.00 [120.0000-2000.0000]
1303 | 273834	10	491	R.GKAN[+1444.53387]STGTLVITNPTR.I	N4(NGlycan / 1444.5339)	HexNAc(4)Hex(3)Fuc(1)	2.9e-11	1.5e-09	10.54	647	388.7	388.7	3	1025.48	1025.48	-0.08		3074.43	3074.43	Specific	4	>sp|P12960|CNTN1_MOUSE Contactin-1 OS=Mus musculus OX=10090 GN=Cntn1 PE=1 SV=1	19393	27.2498	controllerType=0 controllerNumber=1 scan=6572		ks_brain_lysate_hilic-elu_1-66-e_657_2823.ScanId;v=1;d1=6572.6572.3	hcd	0	0	0	0	1.4e-12	6.5e-11	FTMS + p NSI d Full ms2 1025.8141@hcd30.00 [120.0000-2000.0000]
1304 | 273474	10	491	R.GKAN[+1444.53387]STGTLVITNPTR.I	N4(NGlycan / 1444.5339)	HexNAc(4)Hex(3)Fuc(1)	1.5e-09	7.8e-08	8.82	622.7	336.1	336.1	3	1025.48	1025.48	-0.08		3074.43	3074.43	Specific	4	>sp|P12960|CNTN1_MOUSE Contactin-1 OS=Mus musculus OX=10090 GN=Cntn1 PE=1 SV=1	19393	26.7597	controllerType=0 controllerNumber=1 scan=6460		ks_brain_lysate_hilic-elu_1-66-e_657_2823.ScanId;v=1;d1=6460.6460.3	hcd	0	0	0	0	4.4e-11	2.2e-09	FTMS + p NSI d Full ms2 1025.8137@hcd30.00 [120.0000-2000.0000]
1305 | 273434	10	491	R.GKAN[+1444.53387]STGTLVITNPTR.I	N4(NGlycan / 1444.5339)	HexNAc(4)Hex(3)Fuc(1)	3.5e-08	1.8e-06	7.45	597.8	338.5	338.5	3	1025.48	1025.48	-1.16		3074.42	3074.43	Specific	4	>sp|P12960|CNTN1_MOUSE Contactin-1 OS=Mus musculus OX=10090 GN=Cntn1 PE=1 SV=1	19393	26.687	controllerType=0 controllerNumber=1 scan=6443		ks_brain_lysate_hilic-elu_1-66-e_657_2823.ScanId;v=1;d1=6443.6443.3	hcd	0	0	0	0	8.8e-10	4.7e-08	FTMS + p NSI d Full ms2 1025.8154@hcd30.00 [120.0000-2000.0000]
1307 | 215091	10	491	R.GKAN[+1241.45450]STGTLVITNPTR.I	N4(NGlycan / 1241.4545)	HexNAc(3)Hex(3)Fuc(1)	2.1e-08	1.1e-06	7.67	583.4	317.5	317.5	3	957.787	957.787	-0.53		2871.34	2871.35	Specific	4	>sp|P12960|CNTN1_MOUSE Contactin-1 OS=Mus musculus OX=10090 GN=Cntn1 PE=1 SV=1	19393	27.0803	controllerType=0 controllerNumber=1 scan=6533		ks_brain_lysate_hilic-elu_1-66-e_657_2823.ScanId;v=1;d1=6533.6533.3	hcd	0	0	0	0	6.2e-10	3.3e-08	FTMS + p NSI d Full ms2 958.1208@hcd30.00 [120.0000-2000.0000]
1308 | 220971	10	493	K.AN[+1444.53387]STGTLVITNPTR.I	N2(NGlycan / 1444.5339)	HexNAc(4)Hex(3)Fuc(1)	7.4e-10	3.9e-08	9.13	646.4	339	339	3	963.774	963.775	-0.18		2889.31	2889.31	Specific	2	>sp|P12960|CNTN1_MOUSE Contactin-1 OS=Mus musculus OX=10090 GN=Cntn1 PE=1 SV=1	19393	33.0311	controllerType=0 controllerNumber=1 scan=7893		ks_brain_lysate_hilic-elu_1-66-e_657_2823.ScanId;v=1;d1=7893.7893.3	hcd	0	0	0	0	2e-11	9.1e-10	FTMS + p NSI d Full ms2 964.4407@hcd30.00 [120.0000-2000.0000]
1312 | 343210	10	583	R.YTC[+57.02146]TAQTIVDN[+1378.47569]SSASADLVVR.G	N11(NGlycan / 1378.4757)	HexNAc(2)Hex(6)	4.6e-18	2.4e-16	17.34	990.9	835.6	835.6	3	1217.2	1217.19	3.23		3649.58	3649.57	Specific	11	>sp|P12960|CNTN1_MOUSE Contactin-1 OS=Mus musculus OX=10090 GN=Cntn1 PE=1 SV=1	19393	49.0323	controllerType=0 controllerNumber=1 scan=11546	C3(Carbamidomethyl / 57.0215)	ks_brain_lysate_hilic-elu_1-66-e_657_2823.ScanId;v=1;d1=11546.11546.3	hcd	0	0	0	0	6.1e-19	3.1e-17	FTMS + p NSI d Full ms2 1217.5288@hcd30.00 [120.0000-2000.0000]
1313 | 342970	10	583	R.YTC[+57.02146]TAQTIVDN[+1378.47569]SSASADLVVR.G	N11(NGlycan / 1378.4757)	HexNAc(2)Hex(6)	4.3e-17	2.3e-15	16.36	917.9	783.9	783.9	3	1217.19	1217.19	-2.49		3649.56	3649.57	Specific	11	>sp|P12960|CNTN1_MOUSE Contactin-1 OS=Mus musculus OX=10090 GN=Cntn1 PE=1 SV=1	19393	48.751	controllerType=0 controllerNumber=1 scan=11482	C3(Carbamidomethyl / 57.0215)	ks_brain_lysate_hilic-elu_1-66-e_657_2823.ScanId;v=1;d1=11482.11482.3	hcd	0	0	0	0	5.1e-18	2.5e-16	FTMS + p NSI d Full ms2 1218.1973@hcd30.00 [120.0000-2000.0000]
1314 | 343050	10	583	R.YTC[+57.02146]TAQTIVDN[+1216.42286]SSASADLVVR.G	N11(NGlycan / 1216.4229)	HexNAc(2)Hex(5)	9.1e-21	4.8e-19	20.04	1056.3	906.5	906.5	3	1163.18	1163.18	-1.11		3487.51	3487.51	Specific	11	>sp|P12960|CNTN1_MOUSE Contactin-1 OS=Mus musculus OX=10090 GN=Cntn1 PE=1 SV=1	19393	48.8221	controllerType=0 controllerNumber=1 scan=11498	C3(Carbamidomethyl / 57.0215)	ks_brain_lysate_hilic-elu_1-66-e_657_2823.ScanId;v=1;d1=11498.11498.3	hcd	0	0	0	0	1.3e-21	6.3e-20	FTMS + p NSI d Full ms2 1163.5114@hcd30.00 [120.0000-2000.0000]
1315 | 343290	10	583	R.YTC[+57.02146]TAQTIVDN[+1216.42286]SSASADLVVR.G	N11(NGlycan / 1216.4229)	HexNAc(2)Hex(5)	2.6e-20	1.3e-18	19.59	1054.3	907	907	3	1163.18	1163.18	1.41		3487.52	3487.51	Specific	11	>sp|P12960|CNTN1_MOUSE Contactin-1 OS=Mus musculus OX=10090 GN=Cntn1 PE=1 SV=1	19393	49.0891	controllerType=0 controllerNumber=1 scan=11559	C3(Carbamidomethyl / 57.0215)	ks_brain_lysate_hilic-elu_1-66-e_657_2823.ScanId;v=1;d1=11559.11559.3	hcd	0	0	0	0	3.2e-21	1.7e-19	FTMS + p NSI d Full ms2 1163.5132@hcd30.00 [120.0000-2000.0000]
133 | 282874	1	234	K.KFHVN[+1540.52851]YTQPLVAVK.F	N5(NGlycan / 1540.5285)	HexNAc(2)Hex(7)	4.3e-10	2.2e-08	9.37	618.6	324.3	324.3	4	796.87	796.869	0.39		3184.46	3184.46	Specific	5	>sp|P14231|AT1B2_MOUSE Sodium/potassium-transporting ATPase subunit beta-2 OS=Mus musculus OX=10090 GN=Atp1b2 PE=1 SV=2	18917	36.4754	controllerType=0 controllerNumber=1 scan=8681		ks_brain_lysate_hilic-elu_1-66-e_657_2823.ScanId;v=1;d1=8681.8681.4	hcd	0	0	0	0	1.3e-11	5.6e-10	FTMS + p NSI d Full ms2 797.3700@hcd30.00 [120.0000-2000.0000]
1342 | 396470	10	923	R.YIITWDHVVALSN[+1444.53387]ESTVTGYK.I	N13(NGlycan / 1444.5339)	HexNAc(4)Hex(3)Fuc(1)	1.5e-12	8.1e-11	11.81	695.1	463.8	463.8	3	1280.92	1280.92	1.93		3840.75	3840.75	Specific	13	>sp|P12960|CNTN1_MOUSE Contactin-1 OS=Mus musculus OX=10090 GN=Cntn1 PE=1 SV=1	19393	60.6201	controllerType=0 controllerNumber=1 scan=14175		ks_brain_lysate_hilic-elu_1-66-e_657_2823.ScanId;v=1;d1=14175.14175.3	hcd	0	0	0	0	1e-13	5.4e-12	FTMS + p NSI d Full ms2 1281.5897@hcd30.00 [120.0000-2000.0000]
1343 | 356130	10	923	R.YIITWDHVVALSN[+1216.42286]ESTVTGYK.I	N13(NGlycan / 1216.4229)	HexNAc(2)Hex(5)	5.4e-17	2.8e-15	16.26	857.2	636.4	636.4	3	1204.88	1204.88	-0.57		3612.63	3612.64	Specific	13	>sp|P12960|CNTN1_MOUSE Contactin-1 OS=Mus musculus OX=10090 GN=Cntn1 PE=1 SV=1	19393	60.7915	controllerType=0 controllerNumber=1 scan=14214		ks_brain_lysate_hilic-elu_1-66-e_657_2823.ScanId;v=1;d1=14214.14214.3	hcd	0	0	0	0	7.6e-18	3.9e-16	FTMS + p NSI d Full ms2 1205.5520@hcd30.00 [120.0000-2000.0000]
135 | 283634	1	234	K.KFHVN[+1378.47569]YTQPLVAVK.F	N5(NGlycan / 1378.4757)	HexNAc(2)Hex(6)	8.5e-19	4.4e-17	18.07	964.8	590	590	4	756.356	756.356	-0.69		3022.4	3022.4	Specific	5	>sp|P14231|AT1B2_MOUSE Sodium/potassium-transporting ATPase subunit beta-2 OS=Mus musculus OX=10090 GN=Atp1b2 PE=1 SV=2	18917	36.9132	controllerType=0 controllerNumber=1 scan=8782		ks_brain_lysate_hilic-elu_1-66-e_657_2823.ScanId;v=1;d1=8782.8782.4	hcd	0	0	0	0	1.3e-19	7e-18	FTMS + p NSI d Full ms2 756.6069@hcd30.00 [120.0000-2000.0000]
136 | 282994	1	234	K.KFHVN[+1378.47569]YTQPLVAVK.F	N5(NGlycan / 1378.4757)	HexNAc(2)Hex(6)	8.5e-16	4.4e-14	15.07	819.6	459.5	459.5	4	756.356	756.356	-0.21		3022.4	3022.4	Specific	5	>sp|P14231|AT1B2_MOUSE Sodium/potassium-transporting ATPase subunit beta-2 OS=Mus musculus OX=10090 GN=Atp1b2 PE=1 SV=2	18917	36.5825	controllerType=0 controllerNumber=1 scan=8706		ks_brain_lysate_hilic-elu_1-66-e_657_2823.ScanId;v=1;d1=8706.8706.4	hcd	0	0	0	0	1e-16	5.3e-15	FTMS + p NSI d Full ms2 756.6061@hcd30.00 [120.0000-2000.0000]
137 | 282954	1	234	K.KFHVN[+1378.47569]YTQPLVAVK.F	N5(NGlycan / 1378.4757)	HexNAc(2)Hex(6)	2.5e-14	1.3e-12	13.6	808.9	473.9	473.9	3	1008.14	1008.14	-1.28		3022.4	3022.4	Specific	5	>sp|P14231|AT1B2_MOUSE Sodium/potassium-transporting ATPase subunit beta-2 OS=Mus musculus OX=10090 GN=Atp1b2 PE=1 SV=2	18917	36.528	controllerType=0 controllerNumber=1 scan=8693		ks_brain_lysate_hilic-elu_1-66-e_657_2823.ScanId;v=1;d1=8693.8693.3	hcd	0	0	0	0	2e-15	1e-13	FTMS + p NSI d Full ms2 1008.1391@hcd30.00 [120.0000-2000.0000]
138 | 283514	1	234	K.KFHVN[+1378.47569]YTQPLVAVK.F	N5(NGlycan / 1378.4757)	HexNAc(2)Hex(6)	1e-13	5.3e-12	12.99	767.7	475	475	3	1008.14	1008.14	0.42		3022.4	3022.4	Specific	5	>sp|P14231|AT1B2_MOUSE Sodium/potassium-transporting ATPase subunit beta-2 OS=Mus musculus OX=10090 GN=Atp1b2 PE=1 SV=2	18917	36.8661	controllerType=0 controllerNumber=1 scan=8771		ks_brain_lysate_hilic-elu_1-66-e_657_2823.ScanId;v=1;d1=8771.8771.3	hcd	0	0	0	0	9.8e-15	5.2e-13	FTMS + p NSI d Full ms2 1008.4734@hcd30.00 [120.0000-2000.0000]
139 | 284314	1	234	K.KFHVN[+1378.47569]YTQPLVAVK.F	N5(NGlycan / 1378.4757)	HexNAc(2)Hex(6)	2.2e-11	1.2e-09	10.65	660.3	366.4	366.4	4	756.356	756.356	-0.21		3022.4	3022.4	Specific	5	>sp|P14231|AT1B2_MOUSE Sodium/potassium-transporting ATPase subunit beta-2 OS=Mus musculus OX=10090 GN=Atp1b2 PE=1 SV=2	18917	37.18	controllerType=0 controllerNumber=1 scan=8843		ks_brain_lysate_hilic-elu_1-66-e_657_2823.ScanId;v=1;d1=8843.8843.4	hcd	0	0	0	0	1.1e-12	5.3e-11	FTMS + p NSI d Full ms2 756.8577@hcd30.00 [120.0000-2000.0000]
1398 | 424535	11	195	K.VLVAPPSEEAN[+2716.98295]TTK.A	N11(NGlycan / 2716.9829)	HexNAc(5)Hex(6)Fuc(3)NeuAc(1)	3e-08	1.6e-06	7.52	597.6	312.3	312.3	3	1391.59	1391.59	1.92		4172.76	4172.75	Specific	11	>sp|P43006|EAA2_MOUSE Excitatory amino acid transporter 2 OS=Mus musculus OX=10090 GN=Slc1a2 PE=1 SV=1	21410	32.8273	controllerType=0 controllerNumber=1 scan=7847		ks_brain_lysate_hilic-elu_1-66-e_657_2823.ScanId;v=1;d1=7847.7847.3	hcd	0	0	0	0	7.9e-10	4.2e-08	FTMS + p NSI d Full ms2 1392.2565@hcd30.00 [120.0000-2000.0000]
14 | 394510	1	88	K.TENLDVIVN[+1378.47569]ISDTESWGQHVQK.L	N9(NGlycan / 1378.4757)	HexNAc(2)Hex(6)	3.6e-22	1.9e-20	21.44	1113.4	928.4	928.4	3	1297.58	1297.57	0.96		3890.71	3890.71	Specific	9	>sp|P14231|AT1B2_MOUSE Sodium/potassium-transporting ATPase subunit beta-2 OS=Mus musculus OX=10090 GN=Atp1b2 PE=1 SV=2	18917	58.5612	controllerType=0 controllerNumber=1 scan=13707		ks_brain_lysate_hilic-elu_1-66-e_657_2823.ScanId;v=1;d1=13707.13707.3	hcd	0	0	0	0	4.9e-23	2.4e-21	FTMS + p NSI d Full ms2 1298.2433@hcd30.00 [120.0000-2000.0000]
1406 | 378390	11	195	K.VLVAPPSEEAN[+2425.88753]TTK.A	N11(NGlycan / 2425.8875)	HexNAc(5)Hex(6)Fuc(3)	3.3e-07	1.7e-05	6.48	565.3	345.1	345.1	3	1294.56	1294.56	1.64		3881.66	3881.66	Specific	11	>sp|P43006|EAA2_MOUSE Excitatory amino acid transporter 2 OS=Mus musculus OX=10090 GN=Slc1a2 PE=1 SV=1	21410	28.212	controllerType=0 controllerNumber=1 scan=6791		ks_brain_lysate_hilic-elu_1-66-e_657_2823.ScanId;v=1;d1=6791.6791.3	hcd	0	0	0	0	8.5e-09	3.9e-07	FTMS + p NSI d Full ms2 1294.5573@hcd30.00 [120.0000-2000.0000]
141 | 224571	1	234	K.KFHVN[+1054.37004]YTQPLVAVK.F	N5(NGlycan / 1054.37)	HexNAc(2)Hex(4)	1.2e-12	6.2e-11	11.93	756.4	443.9	443.9	3	900.108	900.104	5.08		2698.31	2698.3	Specific	5	>sp|P14231|AT1B2_MOUSE Sodium/potassium-transporting ATPase subunit beta-2 OS=Mus musculus OX=10090 GN=Atp1b2 PE=1 SV=2	18917	36.592	controllerType=0 controllerNumber=1 scan=8708		ks_brain_lysate_hilic-elu_1-66-e_657_2823.ScanId;v=1;d1=8708.8708.3	hcd	0	0	0	0	8.5e-14	4.5e-12	FTMS + p NSI d Full ms2 900.7714@hcd30.00 [120.0000-2000.0000]
1411 | 329703	11	195	K.VLVAPPSEEAN[+2263.83471]TTK.A	N11(NGlycan / 2263.8347)	HexNAc(5)Hex(5)Fuc(3)	4.9e-11	2.5e-09	10.31	653.6	351.3	351.3	3	1240.54	1240.54	0.95		3719.61	3719.6	Specific	11	>sp|P43006|EAA2_MOUSE Excitatory amino acid transporter 2 OS=Mus musculus OX=10090 GN=Slc1a2 PE=1 SV=1	21410	28.2074	controllerType=0 controllerNumber=1 scan=6790		ks_brain_lysate_hilic-elu_1-66-e_657_2823.ScanId;v=1;d1=6790.6790.3	hcd	0	0	0	0	2.2e-12	1.1e-10	FTMS + p NSI d Full ms2 1241.2074@hcd30.00 [120.0000-2000.0000]
1412 | 330542	11	195	K.VLVAPPSEEAN[+2263.83471]TTK.A	N11(NGlycan / 2263.8347)	HexNAc(5)Hex(5)Fuc(3)	3.7e-10	2e-08	9.43	646.9	368.4	368.4	3	1240.54	1240.54	-0.72		3719.6	3719.6	Specific	11	>sp|P43006|EAA2_MOUSE Excitatory amino acid transporter 2 OS=Mus musculus OX=10090 GN=Slc1a2 PE=1 SV=1	21410	28.7862	controllerType=0 controllerNumber=1 scan=6921		ks_brain_lysate_hilic-elu_1-66-e_657_2823.ScanId;v=1;d1=6921.6921.3	hcd	0	0	0	0	1.1e-11	5.1e-10	FTMS + p NSI d Full ms2 1241.2073@hcd30.00 [120.0000-2000.0000]
142 | 290794	1	235	K.FHVN[+1702.58133]YTQPLVAVK.F	N4(NGlycan / 1702.5813)	HexNAc(2)Hex(8)	8.1e-19	4.3e-17	18.09	988.6	648.8	648.8	3	1073.48	1073.48	-0.04		3218.41	3218.41	Specific	4	>sp|P14231|AT1B2_MOUSE Sodium/potassium-transporting ATPase subunit beta-2 OS=Mus musculus OX=10090 GN=Atp1b2 PE=1 SV=2	18917	42.2117	controllerType=0 controllerNumber=1 scan=9993		ks_brain_lysate_hilic-elu_1-66-e_657_2823.ScanId;v=1;d1=9993.9993.3	hcd	0	0	0	0	1.2e-19	6.2e-18	FTMS + p NSI d Full ms2 1074.1433@hcd30.00 [120.0000-2000.0000]
143 | 291394	1	235	K.FHVN[+1702.58133]YTQPLVAVK.F	N4(NGlycan / 1702.5813)	HexNAc(2)Hex(8)	8.1e-18	4.3e-16	17.09	933.6	657.5	657.5	3	1073.48	1073.48	0.07		3218.41	3218.41	Specific	4	>sp|P14231|AT1B2_MOUSE Sodium/potassium-transporting ATPase subunit beta-2 OS=Mus musculus OX=10090 GN=Atp1b2 PE=1 SV=2	18917	42.4975	controllerType=0 controllerNumber=1 scan=10059		ks_brain_lysate_hilic-elu_1-66-e_657_2823.ScanId;v=1;d1=10059.10059.3	hcd	0	0	0	0	1.2e-18	6.3e-17	FTMS + p NSI d Full ms2 1073.8102@hcd30.00 [120.0000-2000.0000]
1432 | 216011	11	195	K.VLVAPPSEEAN[+1216.42286]TTK.A	N11(NGlycan / 1216.4229)	HexNAc(2)Hex(5)	4.6e-07	2.4e-05	6.34	475.4	358.7	358.7	3	891.402	891.402	0.28		2672.19	2672.19	Specific	11	>sp|P43006|EAA2_MOUSE Excitatory amino acid transporter 2 OS=Mus musculus OX=10090 GN=Slc1a2 PE=1 SV=1	21410	29.3078	controllerType=0 controllerNumber=1 scan=7040		ks_brain_lysate_hilic-elu_1-66-e_657_2823.ScanId;v=1;d1=7040.7040.3	hcd	0	0	0	0	1.2e-08	6e-07	FTMS + p NSI d Full ms2 891.4016@hcd30.00 [120.0000-2000.0000]
1433 | 216331	11	195	K.VLVAPPSEEAN[+1216.42286]TTK.A	N11(NGlycan / 1216.4229)	HexNAc(2)Hex(5)	2.8e-06	0.00015	5.56	426.2	332.8	332.8	2	1336.6	1336.6	-2.3		2672.19	2672.19	Specific	11	>sp|P43006|EAA2_MOUSE Excitatory amino acid transporter 2 OS=Mus musculus OX=10090 GN=Slc1a2 PE=1 SV=1	21410	29.4202	controllerType=0 controllerNumber=1 scan=7066		ks_brain_lysate_hilic-elu_1-66-e_657_2823.ScanId;v=1;d1=7066.7066.2	hcd	0	0	0	0	1.1e-07	6e-06	FTMS + p NSI d Full ms2 1337.1067@hcd30.00 [120.0000-2000.0000]
144 | 291954	1	235	K.FHVN[+1702.58133]YTQPLVAVK.F	N4(NGlycan / 1702.5813)	HexNAc(2)Hex(8)	8.5e-16	4.4e-14	15.07	833.7	587.4	587.4	3	1073.48	1073.48	-0.5		3218.41	3218.41	Specific	4	>sp|P14231|AT1B2_MOUSE Sodium/potassium-transporting ATPase subunit beta-2 OS=Mus musculus OX=10090 GN=Atp1b2 PE=1 SV=2	18917	42.7336	controllerType=0 controllerNumber=1 scan=10114		ks_brain_lysate_hilic-elu_1-66-e_657_2823.ScanId;v=1;d1=10114.10114.3	hcd	0	0	0	0	1e-16	5.5e-15	FTMS + p NSI d Full ms2 1073.8101@hcd30.00 [120.0000-2000.0000]
1440 | 511417	11	209	K.AVISMLN[+3372.19016]ETMNEAPEETK.I	N7(NGlycan / 3372.1902)	HexNAc(6)Hex(7)Fuc(1)NeuAc(3)	2.7e-08	1.4e-06	7.57	529.9	389.3	389.3	4	1345.54	1345.54	4.62		5379.16	5379.13	Specific	7	>sp|P43006|EAA2_MOUSE Excitatory amino acid transporter 2 OS=Mus musculus OX=10090 GN=Slc1a2 PE=1 SV=1	21410	63.1708	controllerType=0 controllerNumber=1 scan=14757		ks_brain_lysate_hilic-elu_1-66-e_657_2823.ScanId;v=1;d1=14757.14757.4	hcd	0	0	0	0	7.4e-10	4e-08	FTMS + p NSI d Full ms2 1346.2959@hcd30.00 [120.0000-2000.0000]
1443 | 491497	11	209	K.AVISMLN[+3228.17305]ETMNEAPEETK.I	N7(NGlycan / 3228.1731)	HexNAc(6)Hex(7)Fuc(4)NeuAc(1)	2.3e-09	1.2e-07	8.64	533.1	385.8	385.8	4	1309.53	1309.53	0.18		5235.11	5235.11	Specific	7	>sp|P43006|EAA2_MOUSE Excitatory amino acid transporter 2 OS=Mus musculus OX=10090 GN=Slc1a2 PE=1 SV=1	21410	56.1075	controllerType=0 controllerNumber=1 scan=13150		ks_brain_lysate_hilic-elu_1-66-e_657_2823.ScanId;v=1;d1=13150.13150.4	hcd	0	0	0	0	7.4e-11	3.7e-09	FTMS + p NSI d Full ms2 1310.2878@hcd30.00 [120.0000-2000.0000]
145 | 290594	1	235	K.FHVN[+1540.52851]YTQPLVAVK.F	N4(NGlycan / 1540.5285)	HexNAc(2)Hex(7)	8.5e-19	4.4e-17	18.07	983.3	646.7	646.7	3	1019.46	1019.46	-0.25		3056.36	3056.36	Specific	4	>sp|P14231|AT1B2_MOUSE Sodium/potassium-transporting ATPase subunit beta-2 OS=Mus musculus OX=10090 GN=Atp1b2 PE=1 SV=2	18917	42.1406	controllerType=0 controllerNumber=1 scan=9977		ks_brain_lysate_hilic-elu_1-66-e_657_2823.ScanId;v=1;d1=9977.9977.3	hcd	0	0	0	0	1.3e-19	7.1e-18	FTMS + p NSI d Full ms2 1020.1259@hcd30.00 [120.0000-2000.0000]
1451 | 466512	11	209	K.AVISMLN[+2715.96255]ETMNEAPEETK.I	N7(NGlycan / 2715.9625)	HexNAc(5)Hex(6)Fuc(1)NeuAc(2)	3.2e-11	1.7e-09	10.49	602.9	468.7	468.7	3	1574.98	1574.97	3.51		4722.92	4722.9	Specific	7	>sp|P43006|EAA2_MOUSE Excitatory amino acid transporter 2 OS=Mus musculus OX=10090 GN=Slc1a2 PE=1 SV=1	21410	56.2542	controllerType=0 controllerNumber=1 scan=13183		ks_brain_lysate_hilic-elu_1-66-e_657_2823.ScanId;v=1;d1=13183.13183.3	hcd	0	0	0	0	1.5e-12	7.2e-11	FTMS + p NSI d Full ms2 1575.9810@hcd30.00 [120.0000-2000.0000]
1456 | 463993	11	209	K.AVISMLN[+2555.92537]ETM[+15.99492]NEAPEETK.I	N7(NGlycan / 2555.9254); M10(Oxidation / 15.9949)	HexNAc(7)Hex(7)	4.7e-06	0.00024	5.33	410.6	339.8	20.2	3	1526.97	1526.96	4.86		4578.88	4578.86	Specific	7	>sp|P43006|EAA2_MOUSE Excitatory amino acid transporter 2 OS=Mus musculus OX=10090 GN=Slc1a2 PE=1 SV=1	21410	50.0531	controllerType=0 controllerNumber=1 scan=11779		ks_brain_lysate_hilic-elu_1-66-e_657_2823.ScanId;v=1;d1=11779.11779.3	hcd	0	0	0	0	2e-07	1.1e-05	FTMS + p NSI d Full ms2 1527.6350@hcd30.00 [120.0000-2000.0000]
146 | 292274	1	235	K.FHVN[+1540.52851]YTQPLVAVK.F	N4(NGlycan / 1540.5285)	HexNAc(2)Hex(7)	8.5e-18	4.4e-16	17.07	932.7	663.4	663.4	3	1019.46	1019.46	-0.08		3056.36	3056.36	Specific	4	>sp|P14231|AT1B2_MOUSE Sodium/potassium-transporting ATPase subunit beta-2 OS=Mus musculus OX=10090 GN=Atp1b2 PE=1 SV=2	18917	42.9248	controllerType=0 controllerNumber=1 scan=10158		ks_brain_lysate_hilic-elu_1-66-e_657_2823.ScanId;v=1;d1=10158.10158.3	hcd	0	0	0	0	1.4e-18	7.4e-17	FTMS + p NSI d Full ms2 1019.7921@hcd30.00 [120.0000-2000.0000]
147 | 291114	1	235	K.FHVN[+1540.52851]YTQPLVAVK.F	N4(NGlycan / 1540.5285)	HexNAc(2)Hex(7)	8.5e-18	4.4e-16	17.07	924.2	660.1	660.1	3	1019.46	1019.46	-0.08		3056.36	3056.36	Specific	4	>sp|P14231|AT1B2_MOUSE Sodium/potassium-transporting ATPase subunit beta-2 OS=Mus musculus OX=10090 GN=Atp1b2 PE=1 SV=2	18917	42.4248	controllerType=0 controllerNumber=1 scan=10041		ks_brain_lysate_hilic-elu_1-66-e_657_2823.ScanId;v=1;d1=10041.10041.3	hcd	0	0	0	0	1.4e-18	7.3e-17	FTMS + p NSI d Full ms2 1019.7930@hcd30.00 [120.0000-2000.0000]
148 | 291794	1	235	K.FHVN[+1540.52851]YTQPLVAVK.F	N4(NGlycan / 1540.5285)	HexNAc(2)Hex(7)	8.1e-18	4.3e-16	17.09	901.6	647.5	647.5	3	1019.46	1019.46	0.16		3056.36	3056.36	Specific	4	>sp|P14231|AT1B2_MOUSE Sodium/potassium-transporting ATPase subunit beta-2 OS=Mus musculus OX=10090 GN=Atp1b2 PE=1 SV=2	18917	42.6719	controllerType=0 controllerNumber=1 scan=10099		ks_brain_lysate_hilic-elu_1-66-e_657_2823.ScanId;v=1;d1=10099.10099.3	hcd	0	0	0	0	1.2e-18	6.4e-17	FTMS + p NSI d Full ms2 1019.7931@hcd30.00 [120.0000-2000.0000]
1489 | 203233	12	216	R.FN[+1378.47569]HTQTIQQK.Q	N2(NGlycan / 1378.4757)	HexNAc(2)Hex(6)	2.3e-15	1.2e-13	14.64	843.7	494	494	3	875.042	875.043	-1.19		2623.11	2623.11	Specific	2	>sp|Q810U4|NRCAM_MOUSE Neuronal cell adhesion molecule OS=Mus musculus OX=10090 GN=Nrcam PE=1 SV=2	5733	13.2773	controllerType=0 controllerNumber=1 scan=3389		ks_brain_lysate_hilic-elu_1-66-e_657_2823.ScanId;v=1;d1=3389.3389.3	hcd	0	0	0	0	1.9e-16	9.9e-15	FTMS + p NSI d Full ms2 875.3768@hcd30.00 [120.0000-2000.0000]
1491 | 148324	12	216	R.FN[+1216.42286]HTQTIQQK.Q	N2(NGlycan / 1216.4229)	HexNAc(2)Hex(5)	9.4e-18	4.9e-16	17.03	905.9	552.1	552.1	3	821.025	821.025	0.26		2461.06	2461.06	Specific	2	>sp|Q810U4|NRCAM_MOUSE Neuronal cell adhesion molecule OS=Mus musculus OX=10090 GN=Nrcam PE=1 SV=2	5733	13.5519	controllerType=0 controllerNumber=1 scan=3451		ks_brain_lysate_hilic-elu_1-66-e_657_2823.ScanId;v=1;d1=3451.3451.3	hcd	0	0	0	0	1.6e-18	8.3e-17	FTMS + p NSI d Full ms2 821.3591@hcd30.00 [120.0000-2000.0000]
1492 | 148407	12	216	R.FN[+1216.42286]HTQTIQQK.Q	N2(NGlycan / 1216.4229)	HexNAc(2)Hex(5)	9.4e-17	4.9e-15	16.03	898.4	545.2	545.2	3	821.026	821.025	0.78		2461.06	2461.06	Specific	2	>sp|Q810U4|NRCAM_MOUSE Neuronal cell adhesion molecule OS=Mus musculus OX=10090 GN=Nrcam PE=1 SV=2	5733	13.8177	controllerType=0 controllerNumber=1 scan=3511		ks_brain_lysate_hilic-elu_1-66-e_657_2823.ScanId;v=1;d1=3511.3511.3	hcd	0	0	0	0	1.2e-17	6.4e-16	FTMS + p NSI d Full ms2 821.3591@hcd30.00 [120.0000-2000.0000]
15 | 393630	1	88	K.TENLDVIVN[+1378.47569]ISDTESWGQHVQK.L	N9(NGlycan / 1378.4757)	HexNAc(2)Hex(6)	3.6e-21	1.9e-19	20.44	1086.6	905.1	905.1	3	1297.57	1297.57	0.68		3890.71	3890.71	Specific	9	>sp|P14231|AT1B2_MOUSE Sodium/potassium-transporting ATPase subunit beta-2 OS=Mus musculus OX=10090 GN=Atp1b2 PE=1 SV=2	18917	58.1731	controllerType=0 controllerNumber=1 scan=13618		ks_brain_lysate_hilic-elu_1-66-e_657_2823.ScanId;v=1;d1=13618.13618.3	hcd	0	0	0	0	4.2e-22	2.1e-20	FTMS + p NSI d Full ms2 1298.2424@hcd30.00 [120.0000-2000.0000]
150 | 232243	1	235	K.FHVN[+1378.47569]YTQPLVAVK.F	N4(NGlycan / 1378.4757)	HexNAc(2)Hex(6)	8.1e-18	4.3e-16	17.09	939	670	670	3	965.441	965.441	0.27		2894.31	2894.31	Specific	4	>sp|P14231|AT1B2_MOUSE Sodium/potassium-transporting ATPase subunit beta-2 OS=Mus musculus OX=10090 GN=Atp1b2 PE=1 SV=2	18917	42.2398	controllerType=0 controllerNumber=1 scan=9999		ks_brain_lysate_hilic-elu_1-66-e_657_2823.ScanId;v=1;d1=9999.9999.3	hcd	0	0	0	0	1.2e-18	6.2e-17	FTMS + p NSI d Full ms2 965.7755@hcd30.00 [120.0000-2000.0000]
151 | 232723	1	235	K.FHVN[+1378.47569]YTQPLVAVK.F	N4(NGlycan / 1378.4757)	HexNAc(2)Hex(6)	8.1e-18	4.3e-16	17.09	936.8	670.2	670.2	3	965.441	965.441	0.46		2894.31	2894.31	Specific	4	>sp|P14231|AT1B2_MOUSE Sodium/potassium-transporting ATPase subunit beta-2 OS=Mus musculus OX=10090 GN=Atp1b2 PE=1 SV=2	18917	42.4922	controllerType=0 controllerNumber=1 scan=10057		ks_brain_lysate_hilic-elu_1-66-e_657_2823.ScanId;v=1;d1=10057.10057.3	hcd	0	0	0	0	1.2e-18	6.3e-17	FTMS + p NSI d Full ms2 965.7749@hcd30.00 [120.0000-2000.0000]
1512 | 447735	12	353	K.AAPYWIVAPQNLVLSPGEN[+1444.53387]GTLIC[+57.02146]R.A	N19(NGlycan / 1444.5339)	HexNAc(4)Hex(3)Fuc(1)	7.9e-12	4.1e-10	11.1	609.9	472.6	472.6	3	1395.33	1395.33	-0.06		4183.96	4183.96	Specific	19	>sp|Q810U4|NRCAM_MOUSE Neuronal cell adhesion molecule OS=Mus musculus OX=10090 GN=Nrcam PE=1 SV=2	5733	73.3495	controllerType=0 controllerNumber=1 scan=17280	C24(Carbamidomethyl / 57.0215)	ks_brain_lysate_hilic-elu_1-66-e_657_2823.ScanId;v=1;d1=17280.17280.3	hcd	0	0	0	0	4.6e-13	2.4e-11	FTMS + p NSI d Full ms2 1395.9958@hcd30.00 [120.0000-2000.0000]
1513 | 447496	12	353	K.AAPYWIVAPQNLVLSPGEN[+1444.53387]GTLIC[+57.02146]R.A	N19(NGlycan / 1444.5339)	HexNAc(4)Hex(3)Fuc(1)	3.2e-09	1.7e-07	8.49	545.7	435.8	435.8	3	1395.33	1395.33	-0.41		4183.96	4183.96	Specific	19	>sp|Q810U4|NRCAM_MOUSE Neuronal cell adhesion molecule OS=Mus musculus OX=10090 GN=Nrcam PE=1 SV=2	5733	73.1548	controllerType=0 controllerNumber=1 scan=17227	C24(Carbamidomethyl / 57.0215)	ks_brain_lysate_hilic-elu_1-66-e_657_2823.ScanId;v=1;d1=17227.17227.3	hcd	0	0	0	0	1e-10	4.9e-09	FTMS + p NSI d Full ms2 1395.9917@hcd30.00 [120.0000-2000.0000]
1518 | 464273	12	405	R.KIDGDTIIFSNVQESSSAVYQC[+57.02146]N[+1864.63416]ASNK.Y	N23(NGlycan / 1864.6342)	HexNAc(2)Hex(9)	3.5e-17	1.8e-15	16.46	851.4	671.3	671.3	4	1210.76	1210.77	-0.38		4840.04	4840.04	Specific	23	>sp|Q810U4|NRCAM_MOUSE Neuronal cell adhesion molecule OS=Mus musculus OX=10090 GN=Nrcam PE=1 SV=2	5733	50.3004	controllerType=0 controllerNumber=1 scan=11835	C22(Carbamidomethyl / 57.0215)	ks_brain_lysate_hilic-elu_1-66-e_657_2823.ScanId;v=1;d1=11835.11835.4	hcd	0	0	0	0	4.1e-18	2e-16	FTMS + p NSI d Full ms2 1211.5170@hcd30.00 [120.0000-2000.0000]
1519 | 463792	12	405	R.KIDGDTIIFSNVQESSSAVYQC[+57.02146]N[+1864.63416]ASNK.Y	N23(NGlycan / 1864.6342)	HexNAc(2)Hex(9)	3.3e-16	1.7e-14	15.48	800.4	629.7	629.7	4	1210.77	1210.77	0.02		4840.04	4840.04	Specific	23	>sp|Q810U4|NRCAM_MOUSE Neuronal cell adhesion molecule OS=Mus musculus OX=10090 GN=Nrcam PE=1 SV=2	5733	49.8518	controllerType=0 controllerNumber=1 scan=11733	C22(Carbamidomethyl / 57.0215)	ks_brain_lysate_hilic-elu_1-66-e_657_2823.ScanId;v=1;d1=11733.11733.4	hcd	0	0	0	0	3.3e-17	1.6e-15	FTMS + p NSI d Full ms2 1211.0143@hcd30.00 [120.0000-2000.0000]
152 | 233203	1	235	K.FHVN[+1378.47569]YTQPLVAVK.F	N4(NGlycan / 1378.4757)	HexNAc(2)Hex(6)	8.1e-18	4.3e-16	17.09	932.5	659.9	659.9	3	965.441	965.441	0.2		2894.31	2894.31	Specific	4	>sp|P14231|AT1B2_MOUSE Sodium/potassium-transporting ATPase subunit beta-2 OS=Mus musculus OX=10090 GN=Atp1b2 PE=1 SV=2	18917	42.7128	controllerType=0 controllerNumber=1 scan=10109		ks_brain_lysate_hilic-elu_1-66-e_657_2823.ScanId;v=1;d1=10109.10109.3	hcd	0	0	0	0	1.2e-18	6.4e-17	FTMS + p NSI d Full ms2 965.7757@hcd30.00 [120.0000-2000.0000]
1522 | 463952	12	405	R.KIDGDTIIFSNVQESSSAVYQC[+57.02146]N[+1702.58133]ASNK.Y	N23(NGlycan / 1702.5813)	HexNAc(2)Hex(8)	3.6e-08	1.9e-06	7.45	505.6	368.9	368.9	3	1560	1560	0.06		4677.99	4677.99	Specific	23	>sp|Q810U4|NRCAM_MOUSE Neuronal cell adhesion molecule OS=Mus musculus OX=10090 GN=Nrcam PE=1 SV=2	5733	50.047	controllerType=0 controllerNumber=1 scan=11777	C22(Carbamidomethyl / 57.0215)	ks_brain_lysate_hilic-elu_1-66-e_657_2823.ScanId;v=1;d1=11777.11777.3	hcd	0	0	0	0	8.9e-10	4.7e-08	FTMS + p NSI d Full ms2 1560.6637@hcd30.00 [120.0000-2000.0000]
1523 | 464392	12	405	R.KIDGDTIIFSNVQESSSAVYQC[+57.02146]N[+1702.58133]ASNK.Y	N23(NGlycan / 1702.5813)	HexNAc(2)Hex(8)	9.8e-08	5.1e-06	7.01	465.5	329.6	329.6	3	1560	1560	0.14		4677.99	4677.99	Specific	23	>sp|Q810U4|NRCAM_MOUSE Neuronal cell adhesion molecule OS=Mus musculus OX=10090 GN=Nrcam PE=1 SV=2	5733	50.3377	controllerType=0 controllerNumber=1 scan=11843	C22(Carbamidomethyl / 57.0215)	ks_brain_lysate_hilic-elu_1-66-e_657_2823.ScanId;v=1;d1=11843.11843.3	hcd	0	0	0	0	2.2e-09	1.1e-07	FTMS + p NSI d Full ms2 1560.6716@hcd30.00 [120.0000-2000.0000]
1524 | 464872	12	488	K.GSALHEDIYVLHDN[+2026.68698]GTLEIPVAQK.D	N14(NGlycan / 2026.687)	HexNAc(2)Hex(10)	4.7e-16	2.5e-14	15.32	809.7	568.5	568.5	4	1162.26	1162.26	0.5		4646.03	4646.03	Specific	14	>sp|Q810U4|NRCAM_MOUSE Neuronal cell adhesion molecule OS=Mus musculus OX=10090 GN=Nrcam PE=1 SV=2	5733	51.4976	controllerType=0 controllerNumber=1 scan=12106		ks_brain_lysate_hilic-elu_1-66-e_657_2823.ScanId;v=1;d1=12106.12106.4	hcd	0	0	0	0	4.5e-17	2.2e-15	FTMS + p NSI d Full ms2 1162.7653@hcd30.00 [120.0000-2000.0000]
1525 | 429335	12	488	K.GSALHEDIYVLHDN[+1864.63416]GTLEIPVAQK.D	N14(NGlycan / 1864.6342)	HexNAc(2)Hex(9)	1.2e-14	6.1e-13	13.94	783.3	414	414	4	1121.75	1121.75	-1.65		4483.97	4483.98	Specific	14	>sp|Q810U4|NRCAM_MOUSE Neuronal cell adhesion molecule OS=Mus musculus OX=10090 GN=Nrcam PE=1 SV=2	5733	51.2914	controllerType=0 controllerNumber=1 scan=12059		ks_brain_lysate_hilic-elu_1-66-e_657_2823.ScanId;v=1;d1=12059.12059.4	hcd	0	0	0	0	1.1e-15	6e-14	FTMS + p NSI d Full ms2 1122.2490@hcd30.00 [120.0000-2000.0000]
1526 | 429375	12	488	K.GSALHEDIYVLHDN[+1702.58133]GTLEIPVAQK.D	N14(NGlycan / 1702.5813)	HexNAc(2)Hex(8)	1.4e-17	7.3e-16	16.86	902.1	604.6	604.6	4	1081.24	1081.24	1.7		4321.93	4321.92	Specific	14	>sp|Q810U4|NRCAM_MOUSE Neuronal cell adhesion molecule OS=Mus musculus OX=10090 GN=Nrcam PE=1 SV=2	5733	51.63	controllerType=0 controllerNumber=1 scan=12136		ks_brain_lysate_hilic-elu_1-66-e_657_2823.ScanId;v=1;d1=12136.12136.4	hcd	0	0	0	0	1.9e-18	9.9e-17	FTMS + p NSI d Full ms2 1081.7372@hcd30.00 [120.0000-2000.0000]
1527 | 386872	12	488	K.GSALHEDIYVLHDN[+1378.47569]GTLEIPVAQK.D	N14(NGlycan / 1378.4757)	HexNAc(2)Hex(6)	4.9e-17	2.6e-15	16.31	883.4	578.1	578.1	4	1000.21	1000.21	-0.86		3997.81	3997.82	Specific	14	>sp|Q810U4|NRCAM_MOUSE Neuronal cell adhesion molecule OS=Mus musculus OX=10090 GN=Nrcam PE=1 SV=2	5733	51.7168	controllerType=0 controllerNumber=1 scan=12155		ks_brain_lysate_hilic-elu_1-66-e_657_2823.ScanId;v=1;d1=12155.12155.4	hcd	0	0	0	0	5.9e-18	2.9e-16	FTMS + p NSI d Full ms2 1000.7103@hcd30.00 [120.0000-2000.0000]
1528 | 387191	12	488	K.GSALHEDIYVLHDN[+1378.47569]GTLEIPVAQK.D	N14(NGlycan / 1378.4757)	HexNAc(2)Hex(6)	4.9e-14	2.6e-12	13.31	711.4	418.4	418.4	4	1000.21	1000.21	-0.07		3997.82	3997.82	Specific	14	>sp|Q810U4|NRCAM_MOUSE Neuronal cell adhesion molecule OS=Mus musculus OX=10090 GN=Nrcam PE=1 SV=2	5733	52.0594	controllerType=0 controllerNumber=1 scan=12232		ks_brain_lysate_hilic-elu_1-66-e_657_2823.ScanId;v=1;d1=12232.12232.4	hcd	0	0	0	0	4.3e-15	2.1e-13	FTMS + p NSI d Full ms2 1000.7104@hcd30.00 [120.0000-2000.0000]
1529 | 386991	12	488	K.GSALHEDIYVLHDN[+1216.42286]GTLEIPVAQK.D	N14(NGlycan / 1216.4229)	HexNAc(2)Hex(5)	4.7e-22	2.5e-20	21.32	1141.8	752.4	752.4	4	959.697	959.697	0.14		3835.76	3835.76	Specific	14	>sp|Q810U4|NRCAM_MOUSE Neuronal cell adhesion molecule OS=Mus musculus OX=10090 GN=Nrcam PE=1 SV=2	5733	51.7835	controllerType=0 controllerNumber=1 scan=12170		ks_brain_lysate_hilic-elu_1-66-e_657_2823.ScanId;v=1;d1=12170.12170.4	hcd	0	0	0	0	6.7e-23	3.4e-21	FTMS + p NSI d Full ms2 960.1983@hcd30.00 [120.0000-2000.0000]
153 | 233883	1	235	K.FHVN[+1378.47569]YTQPLVAVK.F	N4(NGlycan / 1378.4757)	HexNAc(2)Hex(6)	2.4e-17	1.3e-15	16.62	921	644	644	3	965.442	965.441	1.91		2894.31	2894.31	Specific	4	>sp|P14231|AT1B2_MOUSE Sodium/potassium-transporting ATPase subunit beta-2 OS=Mus musculus OX=10090 GN=Atp1b2 PE=1 SV=2	18917	42.9804	controllerType=0 controllerNumber=1 scan=10171		ks_brain_lysate_hilic-elu_1-66-e_657_2823.ScanId;v=1;d1=10171.10171.3	hcd	0	0	0	0	2.6e-18	1.3e-16	FTMS + p NSI d Full ms2 965.7751@hcd30.00 [120.0000-2000.0000]
1530 | 387271	12	488	K.GSALHEDIYVLHDN[+1216.42286]GTLEIPVAQK.D	N14(NGlycan / 1216.4229)	HexNAc(2)Hex(5)	4.7e-20	2.5e-18	19.32	1010	693.2	693.2	4	959.697	959.697	0.21		3835.76	3835.76	Specific	14	>sp|Q810U4|NRCAM_MOUSE Neuronal cell adhesion molecule OS=Mus musculus OX=10090 GN=Nrcam PE=1 SV=2	5733	52.2631	controllerType=0 controllerNumber=1 scan=12278		ks_brain_lysate_hilic-elu_1-66-e_657_2823.ScanId;v=1;d1=12278.12278.4	hcd	0	0	0	0	6e-21	3.2e-19	FTMS + p NSI d Full ms2 960.1980@hcd30.00 [120.0000-2000.0000]
1531 | 387230	12	488	K.GSALHEDIYVLHDN[+1216.42286]GTLEIPVAQK.D	N14(NGlycan / 1216.4229)	HexNAc(2)Hex(5)	1.7e-14	9.1e-13	13.76	804.1	600.1	600.1	3	1279.26	1279.26	1.15		3835.77	3835.76	Specific	14	>sp|Q810U4|NRCAM_MOUSE Neuronal cell adhesion molecule OS=Mus musculus OX=10090 GN=Nrcam PE=1 SV=2	5733	52.0871	controllerType=0 controllerNumber=1 scan=12238		ks_brain_lysate_hilic-elu_1-66-e_657_2823.ScanId;v=1;d1=12238.12238.3	hcd	0	0	0	0	1.5e-15	7.6e-14	FTMS + p NSI d Full ms2 1279.9320@hcd30.00 [120.0000-2000.0000]
1532 | 387470	12	488	K.GSALHEDIYVLHDN[+1216.42286]GTLEIPVAQK.D	N14(NGlycan / 1216.4229)	HexNAc(2)Hex(5)	1.4e-11	7.3e-10	10.86	618.6	409.8	409.8	4	959.698	959.697	1.29		3835.77	3835.76	Specific	14	>sp|Q810U4|NRCAM_MOUSE Neuronal cell adhesion molecule OS=Mus musculus OX=10090 GN=Nrcam PE=1 SV=2	5733	52.4706	controllerType=0 controllerNumber=1 scan=12325		ks_brain_lysate_hilic-elu_1-66-e_657_2823.ScanId;v=1;d1=12325.12325.4	hcd	0	0	0	0	7.6e-13	4e-11	FTMS + p NSI d Full ms2 959.9461@hcd30.00 [120.0000-2000.0000]
1537 | 339023	12	782	R.QKDGDDEWTSVVVAN[+1444.53387]VSK.Y	N15(NGlycan / 1444.5339)	HexNAc(4)Hex(3)Fuc(1)	1.5e-13	7.6e-12	12.84	743	566.3	566.3	3	1141.17	1141.17	-0.76		3421.49	3421.49	Specific	15	>sp|Q810U4|NRCAM_MOUSE Neuronal cell adhesion molecule OS=Mus musculus OX=10090 GN=Nrcam PE=1 SV=2	5733	43.5212	controllerType=0 controllerNumber=1 scan=10295		ks_brain_lysate_hilic-elu_1-66-e_657_2823.ScanId;v=1;d1=10295.10295.3	hcd	0	0	0	0	1.3e-14	6.6e-13	FTMS + p NSI d Full ms2 1141.5018@hcd30.00 [120.0000-2000.0000]
1538 | 338903	12	782	R.QKDGDDEWTSVVVAN[+1444.53387]VSK.Y	N15(NGlycan / 1444.5339)	HexNAc(4)Hex(3)Fuc(1)	3.4e-13	1.8e-11	12.47	724.1	554.8	554.8	3	1141.17	1141.17	-2.05		3421.48	3421.49	Specific	15	>sp|Q810U4|NRCAM_MOUSE Neuronal cell adhesion molecule OS=Mus musculus OX=10090 GN=Nrcam PE=1 SV=2	5733	43.2462	controllerType=0 controllerNumber=1 scan=10233		ks_brain_lysate_hilic-elu_1-66-e_657_2823.ScanId;v=1;d1=10233.10233.3	hcd	0	0	0	0	2.4e-14	1.2e-12	FTMS + p NSI d Full ms2 1141.8356@hcd30.00 [120.0000-2000.0000]
154 | 234323	1	235	K.FHVN[+1378.47569]YTQPLVAVK.F	N4(NGlycan / 1378.4757)	HexNAc(2)Hex(6)	8.5e-18	4.4e-16	17.07	912.3	634.5	634.5	3	965.44	965.441	-0.87		2894.3	2894.31	Specific	4	>sp|P14231|AT1B2_MOUSE Sodium/potassium-transporting ATPase subunit beta-2 OS=Mus musculus OX=10090 GN=Atp1b2 PE=1 SV=2	18917	43.2322	controllerType=0 controllerNumber=1 scan=10229		ks_brain_lysate_hilic-elu_1-66-e_657_2823.ScanId;v=1;d1=10229.10229.3	hcd	0	0	0	0	1.4e-18	7.4e-17	FTMS + p NSI d Full ms2 965.7744@hcd30.00 [120.0000-2000.0000]
1542 | 349651	12	848	R.VSVVN[+1647.61324]STLAEVHWDPVPPK.S	N5(NGlycan / 1647.6132)	HexNAc(5)Hex(3)Fuc(1)	5.2e-12	2.7e-10	11.28	645.5	458.4	458.4	3	1241.24	1241.24	0.88		3721.71	3721.71	Specific	5	>sp|Q810U4|NRCAM_MOUSE Neuronal cell adhesion molecule OS=Mus musculus OX=10090 GN=Nrcam PE=1 SV=2	5733	55.2582	controllerType=0 controllerNumber=1 scan=12958		ks_brain_lysate_hilic-elu_1-66-e_657_2823.ScanId;v=1;d1=12958.12958.3	hcd	0	0	0	0	3.4e-13	1.7e-11	FTMS + p NSI d Full ms2 1241.9066@hcd30.00 [120.0000-2000.0000]
1543 | 350131	12	848	R.VSVVN[+1647.61324]STLAEVHWDPVPPK.S	N5(NGlycan / 1647.6132)	HexNAc(5)Hex(3)Fuc(1)	5.4e-08	2.8e-06	7.27	555.6	371.4	371.4	3	1241.24	1241.24	0.88		3721.71	3721.71	Specific	5	>sp|Q810U4|NRCAM_MOUSE Neuronal cell adhesion molecule OS=Mus musculus OX=10090 GN=Nrcam PE=1 SV=2	5733	55.5578	controllerType=0 controllerNumber=1 scan=13026		ks_brain_lysate_hilic-elu_1-66-e_657_2823.ScanId;v=1;d1=13026.13026.3	hcd	0	0	0	0	1.2e-09	6.3e-08	FTMS + p NSI d Full ms2 1241.5804@hcd30.00 [120.0000-2000.0000]
1544 | 350170	12	848	R.VSVVN[+1444.53387]STLAEVHWDPVPPK.S	N5(NGlycan / 1444.5339)	HexNAc(4)Hex(3)Fuc(1)	5.4e-15	2.8e-13	14.26	782.7	544.7	544.7	3	1173.55	1173.55	-0.1		3518.63	3518.63	Specific	5	>sp|Q810U4|NRCAM_MOUSE Neuronal cell adhesion molecule OS=Mus musculus OX=10090 GN=Nrcam PE=1 SV=2	5733	55.615	controllerType=0 controllerNumber=1 scan=13039		ks_brain_lysate_hilic-elu_1-66-e_657_2823.ScanId;v=1;d1=13039.13039.3	hcd	0	0	0	0	5.3e-16	2.7e-14	FTMS + p NSI d Full ms2 1174.2167@hcd30.00 [120.0000-2000.0000]
1548 | 332382	13	108	R.NVETNN[+1955.72397]STVLIEGK.K	N6(NGlycan / 1955.724)	HexNAc(5)Hex(4)Fuc(2)	7.1e-10	3.7e-08	9.15	629	332.1	0.5	3	1158.51	1158.51	0.77		3473.51	3473.5	Specific	6	>sp|Q9Z218|DPP6_MOUSE Dipeptidyl aminopeptidase-like protein 6 OS=Mus musculus OX=10090 GN=Dpp6 PE=1 SV=1	13674	31.2611	controllerType=0 controllerNumber=1 scan=7486		ks_brain_lysate_hilic-elu_1-66-e_657_2823.ScanId;v=1;d1=7486.7486.3	hcd	0	0	0	0	2e-11	8.8e-10	FTMS + p NSI d Full ms2 1159.1760@hcd30.00 [120.0000-2000.0000]
155 | 234883	1	235	K.FHVN[+1378.47569]YTQPLVAVK.F	N4(NGlycan / 1378.4757)	HexNAc(2)Hex(6)	8.1e-17	4.3e-15	16.09	889.4	640.7	640.7	3	965.441	965.441	0.46		2894.31	2894.31	Specific	4	>sp|P14231|AT1B2_MOUSE Sodium/potassium-transporting ATPase subunit beta-2 OS=Mus musculus OX=10090 GN=Atp1b2 PE=1 SV=2	18917	43.5165	controllerType=0 controllerNumber=1 scan=10294		ks_brain_lysate_hilic-elu_1-66-e_657_2823.ScanId;v=1;d1=10294.10294.3	hcd	0	0	0	0	1e-17	5e-16	FTMS + p NSI d Full ms2 965.7744@hcd30.00 [120.0000-2000.0000]
1550 | 332502	13	108	R.NVETNN[+1914.69743]STVLIEGK.K	N6(NGlycan / 1914.6974)	HexNAc(4)Hex(5)Fuc(2)	3.7e-10	2e-08	9.43	625.8	369.7	0.5	3	1144.83	1144.83	-0.12		3432.48	3432.48	Specific	6	>sp|Q9Z218|DPP6_MOUSE Dipeptidyl aminopeptidase-like protein 6 OS=Mus musculus OX=10090 GN=Dpp6 PE=1 SV=1	13674	31.3686	controllerType=0 controllerNumber=1 scan=7510		ks_brain_lysate_hilic-elu_1-66-e_657_2823.ScanId;v=1;d1=7510.7510.3	hcd	0	0	0	0	1.2e-11	5.1e-10	FTMS + p NSI d Full ms2 1145.1604@hcd30.00 [120.0000-2000.0000]
1551 | 332542	13	108	R.NVETNN[+1914.69743]STVLIEGK.K	N6(NGlycan / 1914.6974)	HexNAc(4)Hex(5)Fuc(2)	4.9e-10	2.5e-08	9.31	621.4	342.8	0.5	3	1144.83	1144.83	0.1		3432.48	3432.48	Specific	6	>sp|Q9Z218|DPP6_MOUSE Dipeptidyl aminopeptidase-like protein 6 OS=Mus musculus OX=10090 GN=Dpp6 PE=1 SV=1	13674	31.3966	controllerType=0 controllerNumber=1 scan=7517		ks_brain_lysate_hilic-elu_1-66-e_657_2823.ScanId;v=1;d1=7517.7517.3	hcd	0	0	0	0	1.4e-11	6.4e-10	FTMS + p NSI d Full ms2 1145.1649@hcd30.00 [120.0000-2000.0000]
1556 | 279114	13	108	R.NVETNN[+1647.61324]STVLIEGK.K	N6(NGlycan / 1647.6132)	HexNAc(5)Hex(3)Fuc(1)	1.4e-17	7.1e-16	16.87	912.1	569.4	4.8	3	1055.8	1055.8	0.09		3165.39	3165.39	Specific	6	>sp|Q9Z218|DPP6_MOUSE Dipeptidyl aminopeptidase-like protein 6 OS=Mus musculus OX=10090 GN=Dpp6 PE=1 SV=1	13674	32.1562	controllerType=0 controllerNumber=1 scan=7690		ks_brain_lysate_hilic-elu_1-66-e_657_2823.ScanId;v=1;d1=7690.7690.3	hcd	0	0	0	0	1.9e-18	9.8e-17	FTMS + p NSI d Full ms2 1056.1381@hcd30.00 [120.0000-2000.0000]
1557 | 278834	13	108	R.NVETNN[+1647.61324]STVLIEGK.K	N6(NGlycan / 1647.6132)	HexNAc(5)Hex(3)Fuc(1)	1.4e-13	7.1e-12	12.87	742.1	397.3	11.4	3	1055.8	1055.8	0.9		3165.4	3165.39	Specific	6	>sp|Q9Z218|DPP6_MOUSE Dipeptidyl aminopeptidase-like protein 6 OS=Mus musculus OX=10090 GN=Dpp6 PE=1 SV=1	13674	31.9024	controllerType=0 controllerNumber=1 scan=7632		ks_brain_lysate_hilic-elu_1-66-e_657_2823.ScanId;v=1;d1=7632.7632.3	hcd	0	0	0	0	1.1e-14	5.9e-13	FTMS + p NSI d Full ms2 1056.4720@hcd30.00 [120.0000-2000.0000]
1558 | 279274	13	108	R.NVETNN[+1647.61324]STVLIEGK.K	N6(NGlycan / 1647.6132)	HexNAc(5)Hex(3)Fuc(1)	1.4e-13	7.1e-12	12.87	705.4	403.4	9.2	3	1055.8	1055.8	0.2		3165.39	3165.39	Specific	6	>sp|Q9Z218|DPP6_MOUSE Dipeptidyl aminopeptidase-like protein 6 OS=Mus musculus OX=10090 GN=Dpp6 PE=1 SV=1	13674	32.3925	controllerType=0 controllerNumber=1 scan=7745		ks_brain_lysate_hilic-elu_1-66-e_657_2823.ScanId;v=1;d1=7745.7745.3	hcd	0	0	0	0	1.2e-14	6e-13	FTMS + p NSI d Full ms2 1055.8029@hcd30.00 [120.0000-2000.0000]
1559 | 219891	13	108	R.NVETNN[+1444.53387]STVLIEGK.K	N6(NGlycan / 1444.5339)	HexNAc(4)Hex(3)Fuc(1)	1.4e-17	7.4e-16	16.85	943	606.7	5.7	3	988.11	988.11	-0.08		2962.31	2962.31	Specific	6	>sp|Q9Z218|DPP6_MOUSE Dipeptidyl aminopeptidase-like protein 6 OS=Mus musculus OX=10090 GN=Dpp6 PE=1 SV=1	13674	32.2289	controllerType=0 controllerNumber=1 scan=7707		ks_brain_lysate_hilic-elu_1-66-e_657_2823.ScanId;v=1;d1=7707.7707.3	hcd	0	0	0	0	2e-18	1e-16	FTMS + p NSI d Full ms2 988.4438@hcd30.00 [120.0000-2000.0000]
156 | 235483	1	235	K.FHVN[+1378.47569]YTQPLVAVK.F	N4(NGlycan / 1378.4757)	HexNAc(2)Hex(6)	2.4e-16	1.3e-14	15.62	861.6	561.5	561.5	3	965.442	965.441	1.28		2894.31	2894.31	Specific	4	>sp|P14231|AT1B2_MOUSE Sodium/potassium-transporting ATPase subunit beta-2 OS=Mus musculus OX=10090 GN=Atp1b2 PE=1 SV=2	18917	43.7958	controllerType=0 controllerNumber=1 scan=10357		ks_brain_lysate_hilic-elu_1-66-e_657_2823.ScanId;v=1;d1=10357.10357.3	hcd	0	0	0	0	2.2e-17	1.1e-15	FTMS + p NSI d Full ms2 966.1100@hcd30.00 [120.0000-2000.0000]
1560 | 219811	13	108	R.NVETN[+349.13728]N[+1095.39659]STVLIEGK.K	N5(NGlycan / 349.1373); N6(NGlycan / 1095.3966)	HexNAc(1)Fuc(1); HexNAc(3)Hex(3)	2.4e-14	1.3e-12	13.62	760.1	520.9	4.3	2	1481.66	1481.66	1.78		2962.32	2962.31	Specific	5;6	>sp|Q9Z218|DPP6_MOUSE Dipeptidyl aminopeptidase-like protein 6 OS=Mus musculus OX=10090 GN=Dpp6 PE=1 SV=1	13674	32.1178	controllerType=0 controllerNumber=1 scan=7681		ks_brain_lysate_hilic-elu_1-66-e_657_2823.ScanId;v=1;d1=7681.7681.2	hcd	0	0	0	0	1.7e-15	9e-14	FTMS + p NSI d Full ms2 1482.1622@hcd30.00 [120.0000-2000.0000]
1561 | 219571	13	108	R.NVETNN[+1444.53387]STVLIEGK.K	N6(NGlycan / 1444.5339)	HexNAc(4)Hex(3)Fuc(1)	1.4e-13	7.1e-12	12.87	731.7	452.4	7.3	3	988.11	988.11	0.41		2962.32	2962.31	Specific	6	>sp|Q9Z218|DPP6_MOUSE Dipeptidyl aminopeptidase-like protein 6 OS=Mus musculus OX=10090 GN=Dpp6 PE=1 SV=1	13674	31.907	controllerType=0 controllerNumber=1 scan=7633		ks_brain_lysate_hilic-elu_1-66-e_657_2823.ScanId;v=1;d1=7633.7633.3	hcd	0	0	0	0	1.2e-14	5.9e-13	FTMS + p NSI d Full ms2 988.7783@hcd30.00 [120.0000-2000.0000]
1568 | 217331	13	252	R.LAYATIN[+1501.55533]DSR.V	N7(NGlycan / 1501.5553)	HexNAc(5)Hex(3)	4.2e-07	2.2e-05	6.37	489.1	324.5	324.5	2	1313.07	1313.07	0.92		2625.13	2625.13	Specific	7	>sp|Q9Z218|DPP6_MOUSE Dipeptidyl aminopeptidase-like protein 6 OS=Mus musculus OX=10090 GN=Dpp6 PE=1 SV=1	13674	30.2589	controllerType=0 controllerNumber=1 scan=7257		ks_brain_lysate_hilic-elu_1-66-e_657_2823.ScanId;v=1;d1=7257.7257.2	hcd	0	0	0	0	1.2e-08	5.6e-07	FTMS + p NSI d Full ms2 1313.5696@hcd30.00 [120.0000-2000.0000]
157 | 233403	1	235	K.FHVN[+1378.47569]YTQPLVAVK.F	N4(NGlycan / 1378.4757)	HexNAc(2)Hex(6)	1e-14	5.3e-13	13.99	840.4	596.4	596.4	2	1447.66	1447.66	0.76		2894.31	2894.31	Specific	4	>sp|P14231|AT1B2_MOUSE Sodium/potassium-transporting ATPase subunit beta-2 OS=Mus musculus OX=10090 GN=Atp1b2 PE=1 SV=2	18917	42.7766	controllerType=0 controllerNumber=1 scan=10124		ks_brain_lysate_hilic-elu_1-66-e_657_2823.ScanId;v=1;d1=10124.10124.2	hcd	0	0	0	0	1.1e-15	5.8e-14	FTMS + p NSI d Full ms2 1448.1595@hcd30.00 [120.0000-2000.0000]
1579 | 165772	13	252	R.LAYATIN[+1298.47596]DSR.V	N7(NGlycan / 1298.476)	HexNAc(4)Hex(3)	9.7e-08	5.1e-06	7.01	545.3	362.6	362.6	2	1211.53	1211.53	0.31		2422.05	2422.05	Specific	7	>sp|Q9Z218|DPP6_MOUSE Dipeptidyl aminopeptidase-like protein 6 OS=Mus musculus OX=10090 GN=Dpp6 PE=1 SV=1	13674	30.1783	controllerType=0 controllerNumber=1 scan=7239		ks_brain_lysate_hilic-elu_1-66-e_657_2823.ScanId;v=1;d1=7239.7239.2	hcd	0	0	0	0	2.2e-09	1.1e-07	FTMS + p NSI d Full ms2 1212.0300@hcd30.00 [120.0000-2000.0000]
158 | 232883	1	235	K.FHVN[+1378.47569]YTQPLVAVK.F	N4(NGlycan / 1378.4757)	HexNAc(2)Hex(6)	1e-14	5.3e-13	13.99	801	572.9	572.9	2	1447.66	1447.66	0.34		2894.31	2894.31	Specific	4	>sp|P14231|AT1B2_MOUSE Sodium/potassium-transporting ATPase subunit beta-2 OS=Mus musculus OX=10090 GN=Atp1b2 PE=1 SV=2	18917	42.5146	controllerType=0 controllerNumber=1 scan=10063		ks_brain_lysate_hilic-elu_1-66-e_657_2823.ScanId;v=1;d1=10063.10063.2	hcd	0	0	0	0	1.1e-15	5.8e-14	FTMS + p NSI d Full ms2 1448.1578@hcd30.00 [120.0000-2000.0000]
1583 | 165052	13	252	R.LAYATIN[+1257.44941]DSR.V	N7(NGlycan / 1257.4494)	HexNAc(3)Hex(4)	5e-07	2.6e-05	6.3	513.3	314.7	314.7	2	1191.01	1191.02	-0.54		2381.02	2381.02	Specific	7	>sp|Q9Z218|DPP6_MOUSE Dipeptidyl aminopeptidase-like protein 6 OS=Mus musculus OX=10090 GN=Dpp6 PE=1 SV=1	13674	29.7672	controllerType=0 controllerNumber=1 scan=7146		ks_brain_lysate_hilic-elu_1-66-e_657_2823.ScanId;v=1;d1=7146.7146.2	hcd	0	0	0	0	1.5e-08	7.3e-07	FTMS + p NSI d Full ms2 1191.0154@hcd30.00 [120.0000-2000.0000]
1584 | 164652	13	252	R.LAYATIN[+1257.44941]DSR.V	N7(NGlycan / 1257.4494)	HexNAc(3)Hex(4)	8.8e-07	4.6e-05	6.06	456.5	303.1	303.1	2	1191.01	1191.02	-0.64		2381.02	2381.02	Specific	7	>sp|Q9Z218|DPP6_MOUSE Dipeptidyl aminopeptidase-like protein 6 OS=Mus musculus OX=10090 GN=Dpp6 PE=1 SV=1	13674	29.5252	controllerType=0 controllerNumber=1 scan=7090		ks_brain_lysate_hilic-elu_1-66-e_657_2823.ScanId;v=1;d1=7090.7090.2	hcd	0	0	0	0	2.7e-08	1.4e-06	FTMS + p NSI d Full ms2 1191.5177@hcd30.00 [120.0000-2000.0000]
1586 | 164572	13	252	R.LAYATIN[+1216.42286]DSR.V	N7(NGlycan / 1216.4229)	HexNAc(2)Hex(5)	9.8e-12	5.1e-10	11.01	639.1	444.1	444.1	2	1170.5	1170.5	-0.26		2340	2340	Specific	7	>sp|Q9Z218|DPP6_MOUSE Dipeptidyl aminopeptidase-like protein 6 OS=Mus musculus OX=10090 GN=Dpp6 PE=1 SV=1	13674	29.4972	controllerType=0 controllerNumber=1 scan=7084		ks_brain_lysate_hilic-elu_1-66-e_657_2823.ScanId;v=1;d1=7084.7084.2	hcd	0	0	0	0	6.1e-13	3.2e-11	FTMS + p NSI d Full ms2 1171.0028@hcd30.00 [120.0000-2000.0000]
1587 | 165092	13	252	R.LAYATIN[+1216.42286]DSR.V	N7(NGlycan / 1216.4229)	HexNAc(2)Hex(5)	2.2e-09	1.1e-07	8.66	561.4	386.3	386.3	2	1170.5	1170.5	0.16		2340	2340	Specific	7	>sp|Q9Z218|DPP6_MOUSE Dipeptidyl aminopeptidase-like protein 6 OS=Mus musculus OX=10090 GN=Dpp6 PE=1 SV=1	13674	29.7718	controllerType=0 controllerNumber=1 scan=7147		ks_brain_lysate_hilic-elu_1-66-e_657_2823.ScanId;v=1;d1=7147.7147.2	hcd	0	0	0	0	6.7e-11	3.3e-09	FTMS + p NSI d Full ms2 1171.0032@hcd30.00 [120.0000-2000.0000]
159 | 236643	1	235	K.FHVN[+1378.47569]YTQPLVAVK.F	N4(NGlycan / 1378.4757)	HexNAc(2)Hex(6)	8.1e-15	4.3e-13	14.09	792.9	493.9	493.9	3	965.441	965.441	0.77		2894.31	2894.31	Specific	4	>sp|P14231|AT1B2_MOUSE Sodium/potassium-transporting ATPase subunit beta-2 OS=Mus musculus OX=10090 GN=Atp1b2 PE=1 SV=2	18917	44.5348	controllerType=0 controllerNumber=1 scan=10524		ks_brain_lysate_hilic-elu_1-66-e_657_2823.ScanId;v=1;d1=10524.10524.3	hcd	0	0	0	0	7.8e-16	4e-14	FTMS + p NSI d Full ms2 966.1082@hcd30.00 [120.0000-2000.0000]
1590 | 346610	13	341	R.AQN[+1378.47569]VSILTLC[+57.02146]DATTGVC[+57.02146]TK.K	N3(NGlycan / 1378.4757)	HexNAc(2)Hex(6)	8.7e-19	4.6e-17	18.06	971.9	827.8	827.8	3	1144.17	1144.17	0.03		3430.49	3430.49	Specific	3	>sp|Q9Z218|DPP6_MOUSE Dipeptidyl aminopeptidase-like protein 6 OS=Mus musculus OX=10090 GN=Dpp6 PE=1 SV=1	13674	52.045	controllerType=0 controllerNumber=1 scan=12229	C10(Carbamidomethyl / 57.0215); C17(Carbamidomethyl / 57.0215)	ks_brain_lysate_hilic-elu_1-66-e_657_2823.ScanId;v=1;d1=12229.12229.3	hcd	0	0	0	0	1.4e-19	7.5e-18	FTMS + p NSI d Full ms2 1144.8348@hcd30.00 [120.0000-2000.0000]
1591 | 346370	13	341	R.AQN[+1378.47569]VSILTLC[+57.02146]DATTGVC[+57.02146]TK.K	N3(NGlycan / 1378.4757)	HexNAc(2)Hex(6)	8.7e-16	4.6e-14	15.06	819	680.8	680.8	3	1144.17	1144.17	0.77		3430.49	3430.49	Specific	3	>sp|Q9Z218|DPP6_MOUSE Dipeptidyl aminopeptidase-like protein 6 OS=Mus musculus OX=10090 GN=Dpp6 PE=1 SV=1	13674	51.8404	controllerType=0 controllerNumber=1 scan=12183	C10(Carbamidomethyl / 57.0215); C17(Carbamidomethyl / 57.0215)	ks_brain_lysate_hilic-elu_1-66-e_657_2823.ScanId;v=1;d1=12183.12183.3	hcd	0	0	0	0	1.1e-16	5.9e-15	FTMS + p NSI d Full ms2 1144.5016@hcd30.00 [120.0000-2000.0000]
1592 | 305274	13	341	R.AQN[+1216.42286]VSILTLC[+57.02146]DATTGVC[+57.02146]TK.K	N3(NGlycan / 1216.4229)	HexNAc(2)Hex(5)	8.7e-20	4.6e-18	19.06	1042	896.1	896.1	3	1090.15	1090.15	0.5		3268.43	3268.43	Specific	3	>sp|Q9Z218|DPP6_MOUSE Dipeptidyl aminopeptidase-like protein 6 OS=Mus musculus OX=10090 GN=Dpp6 PE=1 SV=1	13674	52.4997	controllerType=0 controllerNumber=1 scan=12332	C10(Carbamidomethyl / 57.0215); C17(Carbamidomethyl / 57.0215)	ks_brain_lysate_hilic-elu_1-66-e_657_2823.ScanId;v=1;d1=12332.12332.3	hcd	0	0	0	0	1.2e-20	6.5e-19	FTMS + p NSI d Full ms2 1090.4840@hcd30.00 [120.0000-2000.0000]
1593 | 304954	13	341	R.AQN[+1216.42286]VSILTLC[+57.02146]DATTGVC[+57.02146]TK.K	N3(NGlycan / 1216.4229)	HexNAc(2)Hex(5)	9.1e-20	4.8e-18	19.04	1035.6	884.2	884.2	3	1090.15	1090.15	-0.28		3268.43	3268.43	Specific	3	>sp|Q9Z218|DPP6_MOUSE Dipeptidyl aminopeptidase-like protein 6 OS=Mus musculus OX=10090 GN=Dpp6 PE=1 SV=1	13674	52.259	controllerType=0 controllerNumber=1 scan=12277	C10(Carbamidomethyl / 57.0215); C17(Carbamidomethyl / 57.0215)	ks_brain_lysate_hilic-elu_1-66-e_657_2823.ScanId;v=1;d1=12277.12277.3	hcd	0	0	0	0	1.3e-20	7e-19	FTMS + p NSI d Full ms2 1091.1548@hcd30.00 [120.0000-2000.0000]
1594 | 245649	13	341	R.AQN[+568.21157]VSILTLC[+57.02146]DATTGVC[+57.02146]TK.K	N3(NGlycan / 568.2116)	HexNAc(2)Hex(1)	1.8e-05	0.00096	4.74	403.2	304.2	304.2	3	874.077	874.079	-2.18		2620.22	2620.22	Specific	3	>sp|Q9Z218|DPP6_MOUSE Dipeptidyl aminopeptidase-like protein 6 OS=Mus musculus OX=10090 GN=Dpp6 PE=1 SV=1	13674	52.5653	controllerType=0 controllerNumber=1 scan=12346	C10(Carbamidomethyl / 57.0215); C17(Carbamidomethyl / 57.0215)	ks_brain_lysate_hilic-elu_1-66-e_657_2823.ScanId;v=1;d1=12346.12346.3	hcd	0	0	0	0	7.7e-07	4.1e-05	FTMS + p NSI d Full ms2 874.0768@hcd30.00 [120.0000-2000.0000]
1595 | 491816	13	399	K.FYHITVSSSQPN[+1751.62420]SSNDNIQSITSGDWDVTK.I	N12(NGlycan / 1751.6242)	HexNAc(4)Hex(4)NeuAc(1)	4.9e-07	2.6e-05	6.31	531.3	366	366	4	1270.55	1270.55	4.52		5079.19	5079.16	Specific	12	>sp|Q9Z218|DPP6_MOUSE Dipeptidyl aminopeptidase-like protein 6 OS=Mus musculus OX=10090 GN=Dpp6 PE=1 SV=1	13674	58.1862	controllerType=0 controllerNumber=1 scan=13621		ks_brain_lysate_hilic-elu_1-66-e_657_2823.ScanId;v=1;d1=13621.13621.4	hcd	0	0	0	0	1.4e-08	6.9e-07	FTMS + p NSI d Full ms2 1271.0515@hcd30.00 [120.0000-2000.0000]
1596 | 491696	13	399	K.FYHITVSSSQPN[+1751.62420]SSNDNIQSITSGDWDVTK.I	N12(NGlycan / 1751.6242)	HexNAc(4)Hex(4)NeuAc(1)	3.2e-08	1.7e-06	7.5	476.9	394.4	394.4	4	1270.55	1270.55	5		5079.19	5079.16	Specific	12	>sp|Q9Z218|DPP6_MOUSE Dipeptidyl aminopeptidase-like protein 6 OS=Mus musculus OX=10090 GN=Dpp6 PE=1 SV=1	13674	57.8574	controllerType=0 controllerNumber=1 scan=13546		ks_brain_lysate_hilic-elu_1-66-e_657_2823.ScanId;v=1;d1=13546.13546.3	hcd	0	0	0	0	8.3e-10	4.4e-08	FTMS + p NSI d Full ms2 1270.8522@hcd30.00 [120.0000-2000.0000]
1597 | 467472	13	399	K.FYHITVSSSQPN[+1444.53387]SSNDNIQSITSGDWDVTK.I	N12(NGlycan / 1444.5339)	HexNAc(4)Hex(3)Fuc(1)	5.1e-15	2.7e-13	14.29	750.2	662.8	662.8	3	1591.37	1591.36	1.63		4772.08	4772.07	Specific	12	>sp|Q9Z218|DPP6_MOUSE Dipeptidyl aminopeptidase-like protein 6 OS=Mus musculus OX=10090 GN=Dpp6 PE=1 SV=1	13674	58.2093	controllerType=0 controllerNumber=1 scan=13626		ks_brain_lysate_hilic-elu_1-66-e_657_2823.ScanId;v=1;d1=13626.13626.3	hcd	0	0	0	0	5e-16	2.5e-14	FTMS + p NSI d Full ms2 1591.6949@hcd30.00 [120.0000-2000.0000]
1598 | 467552	13	399	K.FYHITVSSSQPN[+1444.53387]SSNDNIQSITSGDWDVTK.I	N12(NGlycan / 1444.5339)	HexNAc(4)Hex(3)Fuc(1)	2.3e-11	1.2e-09	10.64	630.6	545.6	545.6	4	1193.78	1193.77	3.31		4772.09	4772.07	Specific	12	>sp|Q9Z218|DPP6_MOUSE Dipeptidyl aminopeptidase-like protein 6 OS=Mus musculus OX=10090 GN=Dpp6 PE=1 SV=1	13674	58.5822	controllerType=0 controllerNumber=1 scan=13712		ks_brain_lysate_hilic-elu_1-66-e_657_2823.ScanId;v=1;d1=13712.13712.4	hcd	0	0	0	0	1.1e-12	5.4e-11	FTMS + p NSI d Full ms2 1194.2772@hcd30.00 [120.0000-2000.0000]
16 | 395110	1	88	K.TENLDVIVN[+1378.47569]ISDTESWGQHVQK.L	N9(NGlycan / 1378.4757)	HexNAc(2)Hex(6)	3.6e-21	1.9e-19	20.44	1053.3	851.4	851.4	3	1297.57	1297.57	0.68		3890.71	3890.71	Specific	9	>sp|P14231|AT1B2_MOUSE Sodium/potassium-transporting ATPase subunit beta-2 OS=Mus musculus OX=10090 GN=Atp1b2 PE=1 SV=2	18917	58.9973	controllerType=0 controllerNumber=1 scan=13807		ks_brain_lysate_hilic-elu_1-66-e_657_2823.ScanId;v=1;d1=13807.13807.3	hcd	0	0	0	0	4.6e-22	2.4e-20	FTMS + p NSI d Full ms2 1298.2432@hcd30.00 [120.0000-2000.0000]
160 | 237443	1	235	K.FHVN[+1378.47569]YTQPLVAVK.F	N4(NGlycan / 1378.4757)	HexNAc(2)Hex(6)	8.5e-15	4.4e-13	14.07	770.4	461.2	461.2	3	965.44	965.441	-0.62		2894.31	2894.31	Specific	4	>sp|P14231|AT1B2_MOUSE Sodium/potassium-transporting ATPase subunit beta-2 OS=Mus musculus OX=10090 GN=Atp1b2 PE=1 SV=2	18917	45.2778	controllerType=0 controllerNumber=1 scan=10692		ks_brain_lysate_hilic-elu_1-66-e_657_2823.ScanId;v=1;d1=10692.10692.3	hcd	0	0	0	0	8.9e-16	4.7e-14	FTMS + p NSI d Full ms2 965.7751@hcd30.00 [120.0000-2000.0000]
1608 | 275794	13	493	K.C[+57.02146]EGPGVPTVTVHN[+1501.55533]TTDK.R	N13(NGlycan / 1501.5553)	HexNAc(5)Hex(3)	2.5e-12	1.3e-10	11.6	645.5	450.1	450.1	3	1105.14	1105.14	-0.28		3313.41	3313.41	Specific	13	>sp|Q9Z218|DPP6_MOUSE Dipeptidyl aminopeptidase-like protein 6 OS=Mus musculus OX=10090 GN=Dpp6 PE=1 SV=1	13674	29.2706	controllerType=0 controllerNumber=1 scan=7032	C1(Carbamidomethyl / 57.0215)	ks_brain_lysate_hilic-elu_1-66-e_657_2823.ScanId;v=1;d1=7032.7032.3	hcd	0	0	0	0	1.6e-13	8e-12	FTMS + p NSI d Full ms2 1105.4768@hcd30.00 [120.0000-2000.0000]
161 | 232043	1	235	K.FHVN[+1378.47569]YTQPLVAVK.F	N4(NGlycan / 1378.4757)	HexNAc(2)Hex(6)	4.2e-12	2.2e-10	11.37	659.7	511.9	511.9	3	965.443	965.441	2.55		2894.31	2894.31	Specific	4	>sp|P14231|AT1B2_MOUSE Sodium/potassium-transporting ATPase subunit beta-2 OS=Mus musculus OX=10090 GN=Atp1b2 PE=1 SV=2	18917	42.1345	controllerType=0 controllerNumber=1 scan=9975		ks_brain_lysate_hilic-elu_1-66-e_657_2823.ScanId;v=1;d1=9975.9975.3	hcd	0	0	0	0	2.3e-13	1.2e-11	FTMS + p NSI d Full ms2 964.7621@hcd30.00 [120.0000-2000.0000]
1610 | 272354	13	493	K.C[+57.02146]EGPGVPTVTVHN[+1216.42286]TTDKR.R	N13(NGlycan / 1216.4229)	HexNAc(2)Hex(5)	1.5e-13	7.6e-12	12.84	729.4	495.2	495.2	4	796.851	796.851	-0.21		3184.38	3184.38	Specific	13	>sp|Q9Z218|DPP6_MOUSE Dipeptidyl aminopeptidase-like protein 6 OS=Mus musculus OX=10090 GN=Dpp6 PE=1 SV=1	13674	25.4942	controllerType=0 controllerNumber=1 scan=6170	C1(Carbamidomethyl / 57.0215)	ks_brain_lysate_hilic-elu_1-66-e_657_2823.ScanId;v=1;d1=6170.6170.4	hcd	0	0	0	0	1.3e-14	6.6e-13	FTMS + p NSI d Full ms2 797.3538@hcd30.00 [120.0000-2000.0000]
1611 | 272194	13	493	K.C[+57.02146]EGPGVPTVTVHN[+1216.42286]TTDKR.R	N13(NGlycan / 1216.4229)	HexNAc(2)Hex(5)	1.5e-11	7.6e-10	10.84	639.5	396.5	396.5	4	796.851	796.851	-0.59		3184.38	3184.38	Specific	13	>sp|Q9Z218|DPP6_MOUSE Dipeptidyl aminopeptidase-like protein 6 OS=Mus musculus OX=10090 GN=Dpp6 PE=1 SV=1	13674	25.366	controllerType=0 controllerNumber=1 scan=6141	C1(Carbamidomethyl / 57.0215)	ks_brain_lysate_hilic-elu_1-66-e_657_2823.ScanId;v=1;d1=6141.6141.4	hcd	0	0	0	0	7.8e-13	4.1e-11	FTMS + p NSI d Full ms2 797.3547@hcd30.00 [120.0000-2000.0000]
1614 | 275354	13	493	K.C[+57.02146]EGPGVPTVTVHN[+1216.42286]TTDK.R	N13(NGlycan / 1216.4229)	HexNAc(2)Hex(5)	2.4e-15	1.3e-13	14.61	770.8	580.1	580.1	3	1010.1	1010.1	0.02		3028.28	3028.28	Specific	13	>sp|Q9Z218|DPP6_MOUSE Dipeptidyl aminopeptidase-like protein 6 OS=Mus musculus OX=10090 GN=Dpp6 PE=1 SV=1	13674	29.0275	controllerType=0 controllerNumber=1 scan=6976	C1(Carbamidomethyl / 57.0215)	ks_brain_lysate_hilic-elu_1-66-e_657_2823.ScanId;v=1;d1=6976.6976.3	hcd	0	0	0	0	2e-16	1.1e-14	FTMS + p NSI d Full ms2 1010.4334@hcd30.00 [120.0000-2000.0000]
1615 | 275114	13	493	K.C[+57.02146]EGPGVPTVTVHN[+1216.42286]TTDK.R	N13(NGlycan / 1216.4229)	HexNAc(2)Hex(5)	1.3e-13	6.6e-12	12.9	721.9	523.6	523.6	3	1010.1	1010.1	2.26		3028.29	3028.28	Specific	13	>sp|Q9Z218|DPP6_MOUSE Dipeptidyl aminopeptidase-like protein 6 OS=Mus musculus OX=10090 GN=Dpp6 PE=1 SV=1	13674	28.7947	controllerType=0 controllerNumber=1 scan=6923	C1(Carbamidomethyl / 57.0215)	ks_brain_lysate_hilic-elu_1-66-e_657_2823.ScanId;v=1;d1=6923.6923.3	hcd	0	0	0	0	1.1e-14	5.6e-13	FTMS + p NSI d Full ms2 1010.4379@hcd30.00 [120.0000-2000.0000]
162 | 238843	1	235	K.FHVN[+1378.47569]YTQPLVAVK.F	N4(NGlycan / 1378.4757)	HexNAc(2)Hex(6)	2.1e-10	1.1e-08	9.67	600.4	361.4	361.4	3	965.442	965.441	0.99		2894.31	2894.31	Specific	4	>sp|P14231|AT1B2_MOUSE Sodium/potassium-transporting ATPase subunit beta-2 OS=Mus musculus OX=10090 GN=Atp1b2 PE=1 SV=2	18917	47.0205	controllerType=0 controllerNumber=1 scan=11089		ks_brain_lysate_hilic-elu_1-66-e_657_2823.ScanId;v=1;d1=11089.11089.3	hcd	0	0	0	0	6.6e-12	3e-10	FTMS + p NSI d Full ms2 965.7733@hcd30.00 [120.0000-2000.0000]
1621 | 429895	13	751	K.AN[+1864.63416]YSLQIYPDESHYFHSVALK.Q	N2(NGlycan / 1864.6342)	HexNAc(2)Hex(9)	5.2e-22	2.7e-20	21.28	1143	850.3	850.3	4	1087.47	1087.46	0.97		4346.84	4346.84	Specific	2	>sp|Q9Z218|DPP6_MOUSE Dipeptidyl aminopeptidase-like protein 6 OS=Mus musculus OX=10090 GN=Dpp6 PE=1 SV=1	13674	53.1476	controllerType=0 controllerNumber=1 scan=12479		ks_brain_lysate_hilic-elu_1-66-e_657_2823.ScanId;v=1;d1=12479.12479.4	hcd	0	0	0	0	9e-23	4.7e-21	FTMS + p NSI d Full ms2 1087.9667@hcd30.00 [120.0000-2000.0000]
1622 | 429975	13	751	K.AN[+1702.58133]YSLQIYPDESHYFHSVALK.Q	N2(NGlycan / 1702.5813)	HexNAc(2)Hex(8)	1.3e-18	6.7e-17	17.89	964.3	714.7	714.7	4	1046.95	1046.95	-2.12		4184.78	4184.79	Specific	2	>sp|Q9Z218|DPP6_MOUSE Dipeptidyl aminopeptidase-like protein 6 OS=Mus musculus OX=10090 GN=Dpp6 PE=1 SV=1	13674	53.2278	controllerType=0 controllerNumber=1 scan=12497		ks_brain_lysate_hilic-elu_1-66-e_657_2823.ScanId;v=1;d1=12497.12497.4	hcd	0	0	0	0	1.7e-19	8.9e-18	FTMS + p NSI d Full ms2 1047.2023@hcd30.00 [120.0000-2000.0000]
1647 | 223811	14	492	R.M[+15.99492]SGEC[+57.02146]APN[+203.07937]VSVSVSTSHTTISGGGSR.G	M1(Oxidation / 15.9949); N8(NGlycan / 203.0794)	HexNAc(1)	2.1e-21	1.1e-19	20.68	1090.1	974.4	974.4	3	928.752	928.752	-0.28		2784.24	2784.24	Specific	8	>sp|K2C1_HUMAN|(Common contaminant protein)	25376	35.5665	controllerType=0 controllerNumber=1 scan=8471	C5(Carbamidomethyl / 57.0215)	ks_brain_lysate_hilic-elu_1-66-e_657_2823.ScanId;v=1;d1=8471.8471.3	hcd	0	0	0	0	2.2e-22	1.2e-20	FTMS + p NSI d Full ms2 929.0858@hcd30.00 [120.0000-2000.0000]
1648 | 225571	14	492	R.MSGEC[+57.02146]APN[+203.07937]VSVSVSTSHTTISGGGSR.G	N8(NGlycan / 203.0794)	HexNAc(1)	2.1e-18	1.1e-16	17.68	941.3	889	889	3	923.419	923.42	-1.11		2768.24	2768.25	Specific	8	>sp|K2C1_HUMAN|(Common contaminant protein)	25376	37.4819	controllerType=0 controllerNumber=1 scan=8911	C5(Carbamidomethyl / 57.0215)	ks_brain_lysate_hilic-elu_1-66-e_657_2823.ScanId;v=1;d1=8911.8911.3	hcd	0	0	0	0	2.5e-19	1.2e-17	FTMS + p NSI d Full ms2 923.4189@hcd30.00 [120.0000-2000.0000]
1649 | 225891	14	492	R.MSGEC[+57.02146]APN[+203.07937]VSVSVSTSHTTISGGGSR.G	N8(NGlycan / 203.0794)	HexNAc(1)	2e-12	1e-10	11.7	620.2	568.8	568.8	3	923.421	923.42	0.61		2768.25	2768.25	Specific	8	>sp|K2C1_HUMAN|(Common contaminant protein)	25376	37.8207	controllerType=0 controllerNumber=1 scan=8988	C5(Carbamidomethyl / 57.0215)	ks_brain_lysate_hilic-elu_1-66-e_657_2823.ScanId;v=1;d1=8988.8988.3	hcd	0	0	0	0	1.2e-13	6.3e-12	FTMS + p NSI d Full ms2 923.7535@hcd30.00 [120.0000-2000.0000]
165 | 233043	1	235	K.FHVN[+1216.42286]YTQPLVAVK.F	N4(NGlycan / 1216.4229)	HexNAc(2)Hex(5)	8.1e-19	4.3e-17	18.09	978.2	707.1	707.1	3	911.424	911.423	0.92		2732.26	2732.25	Specific	4	>sp|P14231|AT1B2_MOUSE Sodium/potassium-transporting ATPase subunit beta-2 OS=Mus musculus OX=10090 GN=Atp1b2 PE=1 SV=2	18917	42.6242	controllerType=0 controllerNumber=1 scan=10088		ks_brain_lysate_hilic-elu_1-66-e_657_2823.ScanId;v=1;d1=10088.10088.3	hcd	0	0	0	0	1.2e-19	6.3e-18	FTMS + p NSI d Full ms2 911.4234@hcd30.00 [120.0000-2000.0000]
166 | 233683	1	235	K.FHVN[+1216.42286]YTQPLVAVK.F	N4(NGlycan / 1216.4229)	HexNAc(2)Hex(5)	8.1e-19	4.3e-17	18.09	967.9	705	705	3	911.423	911.423	0.05		2732.25	2732.25	Specific	4	>sp|P14231|AT1B2_MOUSE Sodium/potassium-transporting ATPase subunit beta-2 OS=Mus musculus OX=10090 GN=Atp1b2 PE=1 SV=2	18917	42.8539	controllerType=0 controllerNumber=1 scan=10142		ks_brain_lysate_hilic-elu_1-66-e_657_2823.ScanId;v=1;d1=10142.10142.3	hcd	0	0	0	0	1.2e-19	6.4e-18	FTMS + p NSI d Full ms2 911.7570@hcd30.00 [120.0000-2000.0000]
167 | 234203	1	235	K.FHVN[+1216.42286]YTQPLVAVK.F	N4(NGlycan / 1216.4229)	HexNAc(2)Hex(5)	2.4e-17	1.3e-15	16.62	914.6	653.8	653.8	3	911.424	911.423	1.25		2732.26	2732.25	Specific	4	>sp|P14231|AT1B2_MOUSE Sodium/potassium-transporting ATPase subunit beta-2 OS=Mus musculus OX=10090 GN=Atp1b2 PE=1 SV=2	18917	43.1088	controllerType=0 controllerNumber=1 scan=10201		ks_brain_lysate_hilic-elu_1-66-e_657_2823.ScanId;v=1;d1=10201.10201.3	hcd	0	0	0	0	2.7e-18	1.3e-16	FTMS + p NSI d Full ms2 911.7568@hcd30.00 [120.0000-2000.0000]
168 | 234643	1	235	K.FHVN[+1216.42286]YTQPLVAVK.F	N4(NGlycan / 1216.4229)	HexNAc(2)Hex(5)	2e-16	1e-14	15.7	873.1	627.8	627.8	3	911.421	911.423	-2.03		2732.25	2732.25	Specific	4	>sp|P14231|AT1B2_MOUSE Sodium/potassium-transporting ATPase subunit beta-2 OS=Mus musculus OX=10090 GN=Atp1b2 PE=1 SV=2	18917	43.3744	controllerType=0 controllerNumber=1 scan=10262		ks_brain_lysate_hilic-elu_1-66-e_657_2823.ScanId;v=1;d1=10262.10262.3	hcd	0	0	0	0	1.9e-17	9.4e-16	FTMS + p NSI d Full ms2 911.4216@hcd30.00 [120.0000-2000.0000]
169 | 180772	1	235	K.FHVN[+1054.37004]YTQPLVAVK.F	N4(NGlycan / 1054.37)	HexNAc(2)Hex(4)	4.2e-18	2.2e-16	17.37	962.2	709.7	709.7	3	857.408	857.405	3.15		2570.21	2570.2	Specific	4	>sp|P14231|AT1B2_MOUSE Sodium/potassium-transporting ATPase subunit beta-2 OS=Mus musculus OX=10090 GN=Atp1b2 PE=1 SV=2	18917	42.9188	controllerType=0 controllerNumber=1 scan=10156		ks_brain_lysate_hilic-elu_1-66-e_657_2823.ScanId;v=1;d1=10156.10156.3	hcd	0	0	0	0	5.8e-19	2.9e-17	FTMS + p NSI d Full ms2 857.4033@hcd30.00 [120.0000-2000.0000]
17 | 395310	1	88	K.TENLDVIVN[+1378.47569]ISDTESWGQHVQK.L	N9(NGlycan / 1378.4757)	HexNAc(2)Hex(6)	3.7e-20	2e-18	19.43	1003.7	802.2	802.2	3	1297.57	1297.57	-0.08		3890.71	3890.71	Specific	9	>sp|P14231|AT1B2_MOUSE Sodium/potassium-transporting ATPase subunit beta-2 OS=Mus musculus OX=10090 GN=Atp1b2 PE=1 SV=2	18917	59.2118	controllerType=0 controllerNumber=1 scan=13856		ks_brain_lysate_hilic-elu_1-66-e_657_2823.ScanId;v=1;d1=13856.13856.3	hcd	0	0	0	0	5e-21	2.7e-19	FTMS + p NSI d Full ms2 1298.2454@hcd30.00 [120.0000-2000.0000]
170 | 180612	1	235	K.FHVN[+1054.37004]YTQPLVAVK.F	N4(NGlycan / 1054.37)	HexNAc(2)Hex(4)	2.5e-14	1.3e-12	13.6	800.4	560.3	560.3	2	1285.6	1285.6	-1.83		2570.2	2570.2	Specific	4	>sp|P14231|AT1B2_MOUSE Sodium/potassium-transporting ATPase subunit beta-2 OS=Mus musculus OX=10090 GN=Atp1b2 PE=1 SV=2	18917	42.7613	controllerType=0 controllerNumber=1 scan=10120		ks_brain_lysate_hilic-elu_1-66-e_657_2823.ScanId;v=1;d1=10120.10120.2	hcd	0	0	0	0	2e-15	1e-13	FTMS + p NSI d Full ms2 1285.6051@hcd30.00 [120.0000-2000.0000]
1724 | 247250	16	473	R.FFPYAN[+1216.42286]GTLSIR.D	N6(NGlycan / 1216.4229)	HexNAc(2)Hex(5)	3.3e-11	1.7e-09	10.48	644	419.7	419.7	3	868.052	868.053	-1.33		2602.14	2602.14	Specific	6	>sp|P11627|L1CAM_MOUSE Neural cell adhesion molecule L1 OS=Mus musculus OX=10090 GN=L1cam PE=1 SV=1	23618	53.7492	controllerType=0 controllerNumber=1 scan=12616		ks_brain_lysate_hilic-elu_1-66-e_657_2823.ScanId;v=1;d1=12616.12616.3	hcd	0	0	0	0	1.5e-12	7.3e-11	FTMS + p NSI d Full ms2 868.3869@hcd30.00 [120.0000-2000.0000]
1725 | 246729	16	473	R.FFPYAN[+1216.42286]GTLSIR.D	N6(NGlycan / 1216.4229)	HexNAc(2)Hex(5)	4e-11	2.1e-09	10.4	603.9	401.7	401.7	3	868.055	868.053	2.05		2602.15	2602.14	Specific	6	>sp|P11627|L1CAM_MOUSE Neural cell adhesion molecule L1 OS=Mus musculus OX=10090 GN=L1cam PE=1 SV=1	23618	53.3652	controllerType=0 controllerNumber=1 scan=12528		ks_brain_lysate_hilic-elu_1-66-e_657_2823.ScanId;v=1;d1=12528.12528.3	hcd	0	0	0	0	1.7e-12	8.5e-11	FTMS + p NSI d Full ms2 868.3859@hcd30.00 [120.0000-2000.0000]
1726 | 247570	16	473	R.FFPYAN[+1216.42286]GTLSIR.D	N6(NGlycan / 1216.4229)	HexNAc(2)Hex(5)	3.6e-10	1.9e-08	9.44	601.4	367.1	367.1	3	868.053	868.053	0.15		2602.14	2602.14	Specific	6	>sp|P11627|L1CAM_MOUSE Neural cell adhesion molecule L1 OS=Mus musculus OX=10090 GN=L1cam PE=1 SV=1	23618	54.0174	controllerType=0 controllerNumber=1 scan=12677		ks_brain_lysate_hilic-elu_1-66-e_657_2823.ScanId;v=1;d1=12677.12677.3	hcd	0	0	0	0	1.1e-11	4.8e-10	FTMS + p NSI d Full ms2 868.3862@hcd30.00 [120.0000-2000.0000]
1727 | 247290	16	473	R.FFPYAN[+1216.42286]GTLSIR.D	N6(NGlycan / 1216.4229)	HexNAc(2)Hex(5)	8.1e-11	4.3e-09	10.09	584.8	395.8	395.8	2	1301.58	1301.58	0.7		2602.15	2602.14	Specific	6	>sp|P11627|L1CAM_MOUSE Neural cell adhesion molecule L1 OS=Mus musculus OX=10090 GN=L1cam PE=1 SV=1	23618	53.8751	controllerType=0 controllerNumber=1 scan=12645		ks_brain_lysate_hilic-elu_1-66-e_657_2823.ScanId;v=1;d1=12645.12645.2	hcd	0	0	0	0	3.5e-12	1.7e-10	FTMS + p NSI d Full ms2 1302.0775@hcd30.00 [120.0000-2000.0000]
1728 | 246810	16	473	R.FFPYAN[+1216.42286]GTLSIR.D	N6(NGlycan / 1216.4229)	HexNAc(2)Hex(5)	1.1e-07	5.9e-06	6.95	567.6	341.3	341.3	3	868.053	868.053	0.22		2602.14	2602.14	Specific	6	>sp|P11627|L1CAM_MOUSE Neural cell adhesion molecule L1 OS=Mus musculus OX=10090 GN=L1cam PE=1 SV=1	23618	53.4409	controllerType=0 controllerNumber=1 scan=12545		ks_brain_lysate_hilic-elu_1-66-e_657_2823.ScanId;v=1;d1=12545.12545.3	hcd	0	0	0	0	2.6e-09	1.3e-07	FTMS + p NSI d Full ms2 868.0528@hcd30.00 [120.0000-2000.0000]
1729 | 247050	16	473	R.FFPYAN[+1216.42286]GTLSIR.D	N6(NGlycan / 1216.4229)	HexNAc(2)Hex(5)	1.6e-07	8.3e-06	6.8	535.2	354.7	354.7	2	1301.58	1301.58	0.51		2602.15	2602.14	Specific	6	>sp|P11627|L1CAM_MOUSE Neural cell adhesion molecule L1 OS=Mus musculus OX=10090 GN=L1cam PE=1 SV=1	23618	53.6098	controllerType=0 controllerNumber=1 scan=12584		ks_brain_lysate_hilic-elu_1-66-e_657_2823.ScanId;v=1;d1=12584.12584.2	hcd	0	0	0	0	3.8e-09	1.9e-07	FTMS + p NSI d Full ms2 1302.0782@hcd30.00 [120.0000-2000.0000]
1730 | 246689	16	473	R.FFPYAN[+1216.42286]GTLSIR.D	N6(NGlycan / 1216.4229)	HexNAc(2)Hex(5)	3e-07	1.6e-05	6.52	519.8	336.3	336.3	2	1301.57	1301.58	-1.18		2602.14	2602.14	Specific	6	>sp|P11627|L1CAM_MOUSE Neural cell adhesion molecule L1 OS=Mus musculus OX=10090 GN=L1cam PE=1 SV=1	23618	53.3468	controllerType=0 controllerNumber=1 scan=12524		ks_brain_lysate_hilic-elu_1-66-e_657_2823.ScanId;v=1;d1=12524.12524.2	hcd	0	0	0	0	7.6e-09	3.6e-07	FTMS + p NSI d Full ms2 1301.5752@hcd30.00 [120.0000-2000.0000]
1733 | 472552	16	575	K.LVIQSLDYSDQGN[+1647.61324]YSC[+57.02146]VASTELDEVESR.A	N13(NGlycan / 1647.6132)	HexNAc(5)Hex(3)Fuc(1)	1.7e-09	9.1e-08	8.76	564.4	519.2	519.2	4	1207.02	1207.02	-1.49		4825.06	4825.07	Specific	13	>sp|P11627|L1CAM_MOUSE Neural cell adhesion molecule L1 OS=Mus musculus OX=10090 GN=L1cam PE=1 SV=1	23618	66.5945	controllerType=0 controllerNumber=1 scan=15568	C16(Carbamidomethyl / 57.0215)	ks_brain_lysate_hilic-elu_1-66-e_657_2823.ScanId;v=1;d1=15568.15568.4	hcd	0	0	0	0	5e-11	2.5e-09	FTMS + p NSI d Full ms2 1207.5226@hcd30.00 [120.0000-2000.0000]
1734 | 472592	16	575	K.LVIQSLDYSDQGN[+1647.61324]YSC[+57.02146]VASTELDEVESR.A	N13(NGlycan / 1647.6132)	HexNAc(5)Hex(3)Fuc(1)	7e-09	3.7e-07	8.16	470.4	416.2	416.2	4	1207.02	1207.02	-1.59		4825.06	4825.07	Specific	13	>sp|P11627|L1CAM_MOUSE Neural cell adhesion molecule L1 OS=Mus musculus OX=10090 GN=L1cam PE=1 SV=1	23618	66.7821	controllerType=0 controllerNumber=1 scan=15613	C16(Carbamidomethyl / 57.0215)	ks_brain_lysate_hilic-elu_1-66-e_657_2823.ScanId;v=1;d1=15613.15613.4	hcd	0	0	0	0	2.4e-10	1.2e-08	FTMS + p NSI d Full ms2 1207.5223@hcd30.00 [120.0000-2000.0000]
1735 | 472632	16	575	K.LVIQSLDYSDQGN[+1647.61324]YSC[+57.02146]VASTELDEVESR.A	N13(NGlycan / 1647.6132)	HexNAc(5)Hex(3)Fuc(1)	9e-07	4.7e-05	6.05	373.5	370.3	370.3	4	1207.03	1207.02	2.76		4825.08	4825.07	Specific	13	>sp|P11627|L1CAM_MOUSE Neural cell adhesion molecule L1 OS=Mus musculus OX=10090 GN=L1cam PE=1 SV=1	23618	66.827	controllerType=0 controllerNumber=1 scan=15624	C16(Carbamidomethyl / 57.0215)	ks_brain_lysate_hilic-elu_1-66-e_657_2823.ScanId;v=1;d1=15624.15624.4	hcd	0	0	0	0	2.8e-08	1.5e-06	FTMS + p NSI d Full ms2 1208.0229@hcd30.00 [120.0000-2000.0000]
1736 | 442855	16	575	K.LVIQSLDYSDQGN[+1216.42286]YSC[+57.02146]VASTELDEVESR.A	N13(NGlycan / 1216.4229)	HexNAc(2)Hex(5)	4.6e-12	2.4e-10	11.33	675.5	566.3	566.3	3	1465.31	1465.3	6.29		4393.9	4393.88	Specific	13	>sp|P11627|L1CAM_MOUSE Neural cell adhesion molecule L1 OS=Mus musculus OX=10090 GN=L1cam PE=1 SV=1	23618	67.067	controllerType=0 controllerNumber=1 scan=15681	C16(Carbamidomethyl / 57.0215)	ks_brain_lysate_hilic-elu_1-66-e_657_2823.ScanId;v=1;d1=15681.15681.3	hcd	0	0	0	0	2.7e-13	1.4e-11	FTMS + p NSI d Full ms2 1465.9664@hcd30.00 [120.0000-2000.0000]
1754 | 340810	16	722	R.GEGN[+1647.61324]ETNNMVITWKPLR.W	N4(NGlycan / 1647.6132)	HexNAc(5)Hex(3)Fuc(1)	8.1e-07	4.2e-05	6.09	497.9	302.4	302.4	3	1202.87	1202.87	2.17		3606.6	3606.59	Specific	4	>sp|P11627|L1CAM_MOUSE Neural cell adhesion molecule L1 OS=Mus musculus OX=10090 GN=L1cam PE=1 SV=1	23618	45.8866	controllerType=0 controllerNumber=1 scan=10832		ks_brain_lysate_hilic-elu_1-66-e_657_2823.ScanId;v=1;d1=10832.10832.3	hcd	0	0	0	0	2.4e-08	1.3e-06	FTMS + p NSI d Full ms2 1203.2008@hcd30.00 [120.0000-2000.0000]
1759 | 341090	16	722	R.GEGN[+1444.53387]ETNNMVITWKPLR.W	N4(NGlycan / 1444.5339)	HexNAc(4)Hex(3)Fuc(1)	1.6e-07	8.5e-06	6.79	493.9	300.5	300.5	3	1135.17	1135.17	-1.05		3403.51	3403.51	Specific	4	>sp|P11627|L1CAM_MOUSE Neural cell adhesion molecule L1 OS=Mus musculus OX=10090 GN=L1cam PE=1 SV=1	23618	46.0679	controllerType=0 controllerNumber=1 scan=10873		ks_brain_lysate_hilic-elu_1-66-e_657_2823.ScanId;v=1;d1=10873.10873.3	hcd	0	0	0	0	3.9e-09	1.9e-07	FTMS + p NSI d Full ms2 1135.5074@hcd30.00 [120.0000-2000.0000]
1764 | 190452	16	846	K.GYN[+1216.42286]VTYWWK.G	N3(NGlycan / 1216.4229)	HexNAc(2)Hex(5)	2.5e-12	1.3e-10	11.6	667.2	478.1	478.1	2	1217.01	1217	0.97		2433	2433	Specific	3	>sp|P11627|L1CAM_MOUSE Neural cell adhesion molecule L1 OS=Mus musculus OX=10090 GN=L1cam PE=1 SV=1	23618	54.0838	controllerType=0 controllerNumber=1 scan=12692		ks_brain_lysate_hilic-elu_1-66-e_657_2823.ScanId;v=1;d1=12692.12692.2	hcd	0	0	0	0	1.5e-13	7.9e-12	FTMS + p NSI d Full ms2 1217.5065@hcd30.00 [120.0000-2000.0000]
1765 | 190052	16	846	K.GYN[+1216.42286]VTYWWK.G	N3(NGlycan / 1216.4229)	HexNAc(2)Hex(5)	7e-10	3.7e-08	9.15	646.6	461.9	461.9	2	1217.01	1217	6.79		2433.02	2433	Specific	3	>sp|P11627|L1CAM_MOUSE Neural cell adhesion molecule L1 OS=Mus musculus OX=10090 GN=L1cam PE=1 SV=1	23618	53.791	controllerType=0 controllerNumber=1 scan=12625		ks_brain_lysate_hilic-elu_1-66-e_657_2823.ScanId;v=1;d1=12625.12625.2	hcd	0	0	0	0	1.9e-11	8.5e-10	FTMS + p NSI d Full ms2 1217.5070@hcd30.00 [120.0000-2000.0000]
177 | 429015	1	248	K.FLN[+2465.89368]VTPNVEVNVEC[+57.02146]R.I	N3(NGlycan / 2465.8937)	HexNAc(6)Hex(5)Fuc(1)NeuAc(1)	9.3e-11	4.9e-09	10.03	629.3	384.5	384.5	3	1419.27	1419.27	5.02		4255.81	4255.78	Specific	3	>sp|P14231|AT1B2_MOUSE Sodium/potassium-transporting ATPase subunit beta-2 OS=Mus musculus OX=10090 GN=Atp1b2 PE=1 SV=2	18917	50.5889	controllerType=0 controllerNumber=1 scan=11900	C14(Carbamidomethyl / 57.0215)	ks_brain_lysate_hilic-elu_1-66-e_657_2823.ScanId;v=1;d1=11900.11900.3	hcd	0	0	0	0	3.9e-12	1.9e-10	FTMS + p NSI d Full ms2 1419.9413@hcd30.00 [120.0000-2000.0000]
1782 | 335182	16	976	R.THN[+1955.72397]LTNLNPDLQYR.F	N3(NGlycan / 1955.724)	HexNAc(5)Hex(4)Fuc(2)	2.9e-11	1.5e-09	10.54	653	359.1	359.1	3	1218.87	1218.86	1.02		3654.58	3654.58	Specific	3	>sp|P11627|L1CAM_MOUSE Neural cell adhesion molecule L1 OS=Mus musculus OX=10090 GN=L1cam PE=1 SV=1	23618	36.5092	controllerType=0 controllerNumber=1 scan=8689		ks_brain_lysate_hilic-elu_1-66-e_657_2823.ScanId;v=1;d1=8689.8689.3	hcd	0	0	0	0	1.4e-12	6.6e-11	FTMS + p NSI d Full ms2 1219.5331@hcd30.00 [120.0000-2000.0000]
1783 | 335142	16	976	R.THN[+1955.72397]LTNLNPDLQYR.F	N3(NGlycan / 1955.724)	HexNAc(5)Hex(4)Fuc(2)	5.2e-08	2.7e-06	7.28	578.5	364	364	3	1218.86	1218.86	-0.98		3654.58	3654.58	Specific	3	>sp|P11627|L1CAM_MOUSE Neural cell adhesion molecule L1 OS=Mus musculus OX=10090 GN=L1cam PE=1 SV=1	23618	36.3906	controllerType=0 controllerNumber=1 scan=8662		ks_brain_lysate_hilic-elu_1-66-e_657_2823.ScanId;v=1;d1=8662.8662.3	hcd	0	0	0	0	1.2e-09	6.1e-08	FTMS + p NSI d Full ms2 1219.2001@hcd30.00 [120.0000-2000.0000]
1789 | 284354	16	976	R.THN[+1647.61324]LTNLNPDLQYR.F	N3(NGlycan / 1647.6132)	HexNAc(5)Hex(3)Fuc(1)	8.5e-15	4.4e-13	14.07	780.1	514.8	514.8	3	1116.16	1116.16	-0.47		3346.47	3346.47	Specific	3	>sp|P11627|L1CAM_MOUSE Neural cell adhesion molecule L1 OS=Mus musculus OX=10090 GN=L1cam PE=1 SV=1	23618	37.2414	controllerType=0 controllerNumber=1 scan=8857		ks_brain_lysate_hilic-elu_1-66-e_657_2823.ScanId;v=1;d1=8857.8857.3	hcd	0	0	0	0	8.7e-16	4.5e-14	FTMS + p NSI d Full ms2 1116.4951@hcd30.00 [120.0000-2000.0000]
1790 | 283714	16	976	R.THN[+1647.61324]LTNLNPDLQYR.F	N3(NGlycan / 1647.6132)	HexNAc(5)Hex(3)Fuc(1)	8.5e-13	4.4e-11	12.07	687	391.9	391.9	3	1116.16	1116.16	-1.13		3346.47	3346.47	Specific	3	>sp|P11627|L1CAM_MOUSE Neural cell adhesion molecule L1 OS=Mus musculus OX=10090 GN=L1cam PE=1 SV=1	23618	36.9689	controllerType=0 controllerNumber=1 scan=8795		ks_brain_lysate_hilic-elu_1-66-e_657_2823.ScanId;v=1;d1=8795.8795.3	hcd	0	0	0	0	6.4e-14	3.4e-12	FTMS + p NSI d Full ms2 1116.4901@hcd30.00 [120.0000-2000.0000]
1791 | 283314	16	976	R.THN[+1606.58669]LTNLNPDLQYR.F	N3(NGlycan / 1606.5867)	HexNAc(4)Hex(4)Fuc(1)	2.2e-12	1.2e-10	11.65	714.9	371.9	371.9	3	1102.48	1102.49	-0.61		3305.44	3305.44	Specific	3	>sp|P11627|L1CAM_MOUSE Neural cell adhesion molecule L1 OS=Mus musculus OX=10090 GN=L1cam PE=1 SV=1	23618	36.7982	controllerType=0 controllerNumber=1 scan=8755		ks_brain_lysate_hilic-elu_1-66-e_657_2823.ScanId;v=1;d1=8755.8755.3	hcd	0	0	0	0	1.3e-13	6.9e-12	FTMS + p NSI d Full ms2 1103.1544@hcd30.00 [120.0000-2000.0000]
1792 | 283954	16	976	R.THN[+1606.58669]LTNLNPDLQYR.F	N3(NGlycan / 1606.5867)	HexNAc(4)Hex(4)Fuc(1)	2.4e-13	1.3e-11	12.62	701.1	447.2	447.2	3	1102.49	1102.49	1.5		3305.45	3305.44	Specific	3	>sp|P11627|L1CAM_MOUSE Neural cell adhesion molecule L1 OS=Mus musculus OX=10090 GN=L1cam PE=1 SV=1	23618	37.0306	controllerType=0 controllerNumber=1 scan=8809		ks_brain_lysate_hilic-elu_1-66-e_657_2823.ScanId;v=1;d1=8809.8809.3	hcd	0	0	0	0	1.7e-14	8.6e-13	FTMS + p NSI d Full ms2 1102.8201@hcd30.00 [120.0000-2000.0000]
1793 | 284514	16	976	R.THN[+1444.53387]LTNLNPDLQYR.F	N3(NGlycan / 1444.5339)	HexNAc(4)Hex(3)Fuc(1)	8.5e-12	4.4e-10	11.07	616.5	423.2	423.2	3	1048.47	1048.47	-1.08		3143.39	3143.39	Specific	3	>sp|P11627|L1CAM_MOUSE Neural cell adhesion molecule L1 OS=Mus musculus OX=10090 GN=L1cam PE=1 SV=1	23618	37.393	controllerType=0 controllerNumber=1 scan=8891		ks_brain_lysate_hilic-elu_1-66-e_657_2823.ScanId;v=1;d1=8891.8891.3	hcd	0	0	0	0	5.2e-13	2.7e-11	FTMS + p NSI d Full ms2 1048.8032@hcd30.00 [120.0000-2000.0000]
1794 | 283474	16	976	R.THN[+1403.50732]LTNLNPDLQYR.F	N3(NGlycan / 1403.5073)	HexNAc(3)Hex(4)Fuc(1)	1.7e-10	8.8e-09	9.77	639.2	402	402	3	1034.79	1034.79	-6.05		3102.34	3102.36	Specific	3	>sp|P11627|L1CAM_MOUSE Neural cell adhesion molecule L1 OS=Mus musculus OX=10090 GN=L1cam PE=1 SV=1	23618	36.849	controllerType=0 controllerNumber=1 scan=8766		ks_brain_lysate_hilic-elu_1-66-e_657_2823.ScanId;v=1;d1=8766.8766.3	hcd	0	0	0	0	5.9e-12	2.7e-10	FTMS + p NSI d Full ms2 1035.1267@hcd30.00 [120.0000-2000.0000]
1795 | 284154	16	976	R.THN[+1403.50732]LTNLNPDLQYR.F	N3(NGlycan / 1403.5073)	HexNAc(3)Hex(4)Fuc(1)	3e-10	1.6e-08	9.52	622.1	357	357	3	1034.79	1034.79	-0.29		3102.36	3102.36	Specific	3	>sp|P11627|L1CAM_MOUSE Neural cell adhesion molecule L1 OS=Mus musculus OX=10090 GN=L1cam PE=1 SV=1	23618	37.1273	controllerType=0 controllerNumber=1 scan=8831		ks_brain_lysate_hilic-elu_1-66-e_657_2823.ScanId;v=1;d1=8831.8831.3	hcd	0	0	0	0	9.3e-12	4e-10	FTMS + p NSI d Full ms2 1035.1299@hcd30.00 [120.0000-2000.0000]
1796 | 225451	16	976	R.THN[+1216.42286]LTNLNPDLQYR.F	N3(NGlycan / 1216.4229)	HexNAc(2)Hex(5)	1e-09	5.5e-08	8.98	602.8	337.6	337.6	3	972.43	972.431	-1.4		2915.27	2915.28	Specific	3	>sp|P11627|L1CAM_MOUSE Neural cell adhesion molecule L1 OS=Mus musculus OX=10090 GN=L1cam PE=1 SV=1	23618	37.2878	controllerType=0 controllerNumber=1 scan=8867		ks_brain_lysate_hilic-elu_1-66-e_657_2823.ScanId;v=1;d1=8867.8867.3	hcd	0	0	0	0	2.9e-11	1.4e-09	FTMS + p NSI d Full ms2 973.4321@hcd30.00 [120.0000-2000.0000]
1798 | 464192	16	1059	K.VSPDHQPQPQYVSYN[+1378.47569]QSSYTQWNLQPDTK.Y	N15(NGlycan / 1378.4757)	HexNAc(2)Hex(6)	2.9e-15	1.5e-13	14.53	774	601.7	601.7	4	1204.27	1204.27	0.81		4814.07	4814.06	Specific	15	>sp|P11627|L1CAM_MOUSE Neural cell adhesion molecule L1 OS=Mus musculus OX=10090 GN=L1cam PE=1 SV=1	23618	50.2343	controllerType=0 controllerNumber=1 scan=11820		ks_brain_lysate_hilic-elu_1-66-e_657_2823.ScanId;v=1;d1=11820.11820.4	hcd	0	0	0	0	2.7e-16	1.3e-14	FTMS + p NSI d Full ms2 1204.7720@hcd30.00 [120.0000-2000.0000]
1799 | 464312	16	1059	K.VSPDHQPQPQYVSYN[+1216.42286]QSSYTQWNLQPDTK.Y	N15(NGlycan / 1216.4229)	HexNAc(2)Hex(5)	2.9e-23	1.5e-21	22.53	1154	907.8	907.8	4	1163.76	1163.76	0.43		4652.01	4652.01	Specific	15	>sp|P11627|L1CAM_MOUSE Neural cell adhesion molecule L1 OS=Mus musculus OX=10090 GN=L1cam PE=1 SV=1	23618	50.3054	controllerType=0 controllerNumber=1 scan=11836		ks_brain_lysate_hilic-elu_1-66-e_657_2823.ScanId;v=1;d1=11836.11836.4	hcd	0	0	0	0	5.5e-24	2.7e-22	FTMS + p NSI d Full ms2 1164.5118@hcd30.00 [120.0000-2000.0000]
18 | 395750	1	88	K.TENLDVIVN[+1378.47569]ISDTESWGQHVQK.L	N9(NGlycan / 1378.4757)	HexNAc(2)Hex(6)	2.6e-12	1.4e-10	11.58	657.7	527.3	527.3	3	1297.57	1297.57	-3.92		3890.69	3890.71	Specific	9	>sp|P14231|AT1B2_MOUSE Sodium/potassium-transporting ATPase subunit beta-2 OS=Mus musculus OX=10090 GN=Atp1b2 PE=1 SV=2	18917	59.761	controllerType=0 controllerNumber=1 scan=13980		ks_brain_lysate_hilic-elu_1-66-e_657_2823.ScanId;v=1;d1=13980.13980.3	hcd	0	0	0	0	1.8e-13	8.8e-12	FTMS + p NSI d Full ms2 1298.5771@hcd30.00 [120.0000-2000.0000]
1800 | 464112	16	1059	K.VSPDHQPQPQYVSYN[+1216.42286]QSSYTQWNLQPDTK.Y	N15(NGlycan / 1216.4229)	HexNAc(2)Hex(5)	2.9e-20	1.5e-18	19.53	1017	836.6	836.6	4	1163.76	1163.76	0.12		4652.01	4652.01	Specific	15	>sp|P11627|L1CAM_MOUSE Neural cell adhesion molecule L1 OS=Mus musculus OX=10090 GN=L1cam PE=1 SV=1	23618	50.1383	controllerType=0 controllerNumber=1 scan=11798		ks_brain_lysate_hilic-elu_1-66-e_657_2823.ScanId;v=1;d1=11798.11798.4	hcd	0	0	0	0	3.7e-21	2e-19	FTMS + p NSI d Full ms2 1164.2600@hcd30.00 [120.0000-2000.0000]
1801 | 464152	16	1059	K.VSPDHQPQPQYVSYN[+1216.42286]QSSYTQWNLQPDTK.Y	N15(NGlycan / 1216.4229)	HexNAc(2)Hex(5)	1.7e-15	9.1e-14	14.76	764.5	623.9	623.9	3	1551.34	1551.34	1.05		4652.02	4652.01	Specific	15	>sp|P11627|L1CAM_MOUSE Neural cell adhesion molecule L1 OS=Mus musculus OX=10090 GN=L1cam PE=1 SV=1	23618	50.2233	controllerType=0 controllerNumber=1 scan=11817		ks_brain_lysate_hilic-elu_1-66-e_657_2823.ScanId;v=1;d1=11817.11817.3	hcd	0	0	0	0	1.6e-16	8.6e-15	FTMS + p NSI d Full ms2 1552.0106@hcd30.00 [120.0000-2000.0000]
1802 | 464832	16	1059	K.VSPDHQPQPQYVSYN[+1216.42286]QSSYTQWNLQPDTK.Y	N15(NGlycan / 1216.4229)	HexNAc(2)Hex(5)	6.8e-10	3.6e-08	9.17	556.3	486.6	486.6	3	1551.34	1551.34	0.42		4652.01	4652.01	Specific	15	>sp|P11627|L1CAM_MOUSE Neural cell adhesion molecule L1 OS=Mus musculus OX=10090 GN=L1cam PE=1 SV=1	23618	50.7449	controllerType=0 controllerNumber=1 scan=11935		ks_brain_lysate_hilic-elu_1-66-e_657_2823.ScanId;v=1;d1=11935.11935.3	hcd	0	0	0	0	1.8e-11	7.9e-10	FTMS + p NSI d Full ms2 1552.0114@hcd30.00 [120.0000-2000.0000]
1803 | 464792	16	1059	K.VSPDHQPQPQYVSYN[+1216.42286]QSSYTQWNLQPDTK.Y	N15(NGlycan / 1216.4229)	HexNAc(2)Hex(5)	6.8e-10	3.6e-08	9.17	540.3	445.3	445.3	3	1551.34	1551.34	0.82		4652.01	4652.01	Specific	15	>sp|P11627|L1CAM_MOUSE Neural cell adhesion molecule L1 OS=Mus musculus OX=10090 GN=L1cam PE=1 SV=1	23618	50.6739	controllerType=0 controllerNumber=1 scan=11919		ks_brain_lysate_hilic-elu_1-66-e_657_2823.ScanId;v=1;d1=11919.11919.3	hcd	0	0	0	0	1.8e-11	7.8e-10	FTMS + p NSI d Full ms2 1551.6749@hcd30.00 [120.0000-2000.0000]
181 | 385550	1	248	K.FLN[+2263.83471]VTPNVEVNVEC[+57.02146]R.I	N3(NGlycan / 2263.8347)	HexNAc(5)Hex(5)Fuc(3)	8e-16	4.2e-14	15.1	842.2	589.1	589.1	3	1351.91	1351.91	0.28		4053.73	4053.72	Specific	3	>sp|P14231|AT1B2_MOUSE Sodium/potassium-transporting ATPase subunit beta-2 OS=Mus musculus OX=10090 GN=Atp1b2 PE=1 SV=2	18917	50.7169	controllerType=0 controllerNumber=1 scan=11929	C14(Carbamidomethyl / 57.0215)	ks_brain_lysate_hilic-elu_1-66-e_657_2823.ScanId;v=1;d1=11929.11929.3	hcd	0	0	0	0	8.1e-17	4.2e-15	FTMS + p NSI d Full ms2 1352.5812@hcd30.00 [120.0000-2000.0000]
182 | 385310	1	248	K.FLN[+2263.83471]VTPNVEVNVEC[+57.02146]R.I	N3(NGlycan / 2263.8347)	HexNAc(5)Hex(5)Fuc(3)	2e-13	1e-11	12.71	726.1	536.6	536.6	3	1351.91	1351.91	-1.53		4053.72	4053.72	Specific	3	>sp|P14231|AT1B2_MOUSE Sodium/potassium-transporting ATPase subunit beta-2 OS=Mus musculus OX=10090 GN=Atp1b2 PE=1 SV=2	18917	50.5185	controllerType=0 controllerNumber=1 scan=11884	C14(Carbamidomethyl / 57.0215)	ks_brain_lysate_hilic-elu_1-66-e_657_2823.ScanId;v=1;d1=11884.11884.3	hcd	0	0	0	0	1.5e-14	7.6e-13	FTMS + p NSI d Full ms2 1352.5837@hcd30.00 [120.0000-2000.0000]
183 | 385990	1	248	K.FLN[+2263.83471]VTPNVEVNVEC[+57.02146]R.I	N3(NGlycan / 2263.8347)	HexNAc(5)Hex(5)Fuc(3)	4.8e-07	2.5e-05	6.32	507.3	343.6	343.6	3	1351.91	1351.91	-1.62		4053.72	4053.72	Specific	3	>sp|P14231|AT1B2_MOUSE Sodium/potassium-transporting ATPase subunit beta-2 OS=Mus musculus OX=10090 GN=Atp1b2 PE=1 SV=2	18917	51.0002	controllerType=0 controllerNumber=1 scan=11993	C14(Carbamidomethyl / 57.0215)	ks_brain_lysate_hilic-elu_1-66-e_657_2823.ScanId;v=1;d1=11993.11993.3	hcd	0	0	0	0	1.3e-08	6.5e-07	FTMS + p NSI d Full ms2 1352.5780@hcd30.00 [120.0000-2000.0000]
1853 | 495258	18	218	R.QSIVN[+1751.62420]ATANLGQSVTLVC[+57.02146]DADGFPEPTMSWTK.D	N5(NGlycan / 1751.6242)	HexNAc(4)Hex(4)NeuAc(1)	4.9e-08	2.6e-06	7.31	471	465.1	465.1	4	1298.08	1298.07	4.62		5189.28	5189.26	Specific	5	>sp|P13595-2|NCAM1_MOUSE Isoform 2 of Neural cell adhesion molecule 1 OS=Mus musculus OX=10090 GN=Ncam1	22597	75.1232	controllerType=0 controllerNumber=1 scan=17761	C18(Carbamidomethyl / 57.0215)	ks_brain_lysate_hilic-elu_1-66-e_657_2823.ScanId;v=1;d1=17761.17761.4	hcd	0	0	0	0	1.1e-09	5.8e-08	FTMS + p NSI d Full ms2 1299.0809@hcd30.00 [120.0000-2000.0000]
186 | 390910	1	248	K.FLN[+2205.79284]VTPNVEVNVEC[+57.02146]R.I	N3(NGlycan / 2205.7928)	HexNAc(4)Hex(5)Fuc(2)NeuAc(1)	1.4e-06	7.4e-05	5.85	514.1	323.6	323.6	3	1332.56	1332.57	-2.56		3995.67	3995.68	Specific	3	>sp|P14231|AT1B2_MOUSE Sodium/potassium-transporting ATPase subunit beta-2 OS=Mus musculus OX=10090 GN=Atp1b2 PE=1 SV=2	18917	56.7104	controllerType=0 controllerNumber=1 scan=13286	C14(Carbamidomethyl / 57.0215)	ks_brain_lysate_hilic-elu_1-66-e_657_2823.ScanId;v=1;d1=13286.13286.3	hcd	0	0	0	0	5.1e-08	2.8e-06	FTMS + p NSI d Full ms2 1332.8990@hcd30.00 [120.0000-2000.0000]
187 | 385750	1	248	K.FLN[+2158.80335]VTPNVEVNVEC[+57.02146]R.I	N3(NGlycan / 2158.8033)	HexNAc(6)Hex(4)Fuc(2)	8.3e-14	4.4e-12	13.08	738.2	469.7	469.7	3	1316.9	1316.9	-0.68		3948.69	3948.69	Specific	3	>sp|P14231|AT1B2_MOUSE Sodium/potassium-transporting ATPase subunit beta-2 OS=Mus musculus OX=10090 GN=Atp1b2 PE=1 SV=2	18917	50.8724	controllerType=0 controllerNumber=1 scan=11964	C14(Carbamidomethyl / 57.0215)	ks_brain_lysate_hilic-elu_1-66-e_657_2823.ScanId;v=1;d1=11964.11964.3	hcd	0	0	0	0	7.4e-15	3.8e-13	FTMS + p NSI d Full ms2 1317.5690@hcd30.00 [120.0000-2000.0000]
189 | 385630	1	248	K.FLN[+2117.77680]VTPNVEVNVEC[+57.02146]R.I	N3(NGlycan / 2117.7768)	HexNAc(5)Hex(5)Fuc(2)	9.3e-12	4.9e-10	11.03	662.8	388.4	388.4	3	1303.23	1303.23	4.45		3907.68	3907.67	Specific	3	>sp|P14231|AT1B2_MOUSE Sodium/potassium-transporting ATPase subunit beta-2 OS=Mus musculus OX=10090 GN=Atp1b2 PE=1 SV=2	18917	50.8151	controllerType=0 controllerNumber=1 scan=11951	C14(Carbamidomethyl / 57.0215)	ks_brain_lysate_hilic-elu_1-66-e_657_2823.ScanId;v=1;d1=11951.11951.3	hcd	0	0	0	0	5.8e-13	3.1e-11	FTMS + p NSI d Full ms2 1303.8944@hcd30.00 [120.0000-2000.0000]
19 | 396190	1	88	K.TENLDVIVN[+1378.47569]ISDTESWGQHVQK.L	N9(NGlycan / 1378.4757)	HexNAc(2)Hex(6)	8.8e-12	4.6e-10	11.06	602.2	452.9	452.9	3	1297.57	1297.57	-1.68		3890.7	3890.71	Specific	9	>sp|P14231|AT1B2_MOUSE Sodium/potassium-transporting ATPase subunit beta-2 OS=Mus musculus OX=10090 GN=Atp1b2 PE=1 SV=2	18917	60.316	controllerType=0 controllerNumber=1 scan=14106		ks_brain_lysate_hilic-elu_1-66-e_657_2823.ScanId;v=1;d1=14106.14106.3	hcd	0	0	0	0	5.6e-13	3e-11	FTMS + p NSI d Full ms2 1298.2445@hcd30.00 [120.0000-2000.0000]
191 | 392150	1	248	K.FLN[+2100.76148]VTPNVEVNVEC[+57.02146]R.I	N3(NGlycan / 2100.7615)	HexNAc(5)Hex(4)Fuc(1)NeuAc(1)	8.3e-12	4.4e-10	11.08	609	408.3	408.3	3	1297.55	1297.56	-0.5		3890.65	3890.65	Specific	3	>sp|P14231|AT1B2_MOUSE Sodium/potassium-transporting ATPase subunit beta-2 OS=Mus musculus OX=10090 GN=Atp1b2 PE=1 SV=2	18917	57.4793	controllerType=0 controllerNumber=1 scan=13460	C14(Carbamidomethyl / 57.0215)	ks_brain_lysate_hilic-elu_1-66-e_657_2823.ScanId;v=1;d1=13460.13460.3	hcd	0	0	0	0	5e-13	2.6e-11	FTMS + p NSI d Full ms2 1297.8911@hcd30.00 [120.0000-2000.0000]
192 | 391790	1	248	K.FLN[+2100.76148]VTPNVEVNVEC[+57.02146]R.I	N3(NGlycan / 2100.7615)	HexNAc(5)Hex(4)Fuc(1)NeuAc(1)	2.2e-08	1.1e-06	7.66	588.9	323.2	323.2	3	1297.56	1297.56	2.79		3890.66	3890.65	Specific	3	>sp|P14231|AT1B2_MOUSE Sodium/potassium-transporting ATPase subunit beta-2 OS=Mus musculus OX=10090 GN=Atp1b2 PE=1 SV=2	18917	57.3096	controllerType=0 controllerNumber=1 scan=13422	C14(Carbamidomethyl / 57.0215)	ks_brain_lysate_hilic-elu_1-66-e_657_2823.ScanId;v=1;d1=13422.13422.3	hcd	0	0	0	0	6.2e-10	3.3e-08	FTMS + p NSI d Full ms2 1298.5482@hcd30.00 [120.0000-2000.0000]
193 | 385910	1	248	K.FLN[+2060.75533]VTPNVEVNVEC[+57.02146]R.I	N3(NGlycan / 2060.7553)	HexNAc(4)Hex(5)Fuc(3)	2e-12	1e-10	11.71	679.6	407.4	407.4	3	1284.22	1284.22	-1.98		3850.64	3850.65	Specific	3	>sp|P14231|AT1B2_MOUSE Sodium/potassium-transporting ATPase subunit beta-2 OS=Mus musculus OX=10090 GN=Atp1b2 PE=1 SV=2	18917	50.9388	controllerType=0 controllerNumber=1 scan=11979	C14(Carbamidomethyl / 57.0215)	ks_brain_lysate_hilic-elu_1-66-e_657_2823.ScanId;v=1;d1=11979.11979.3	hcd	0	0	0	0	1.2e-13	6e-12	FTMS + p NSI d Full ms2 1284.8877@hcd30.00 [120.0000-2000.0000]
194 | 345410	1	248	K.FLN[+1955.72397]VTPNVEVNVEC[+57.02146]R.I	N3(NGlycan / 1955.724)	HexNAc(5)Hex(4)Fuc(2)	8e-17	4.2e-15	16.1	895.8	656.3	656.3	3	1249.21	1249.21	-0.02		3745.61	3745.61	Specific	3	>sp|P14231|AT1B2_MOUSE Sodium/potassium-transporting ATPase subunit beta-2 OS=Mus musculus OX=10090 GN=Atp1b2 PE=1 SV=2	18917	51.0761	controllerType=0 controllerNumber=1 scan=12010	C14(Carbamidomethyl / 57.0215)	ks_brain_lysate_hilic-elu_1-66-e_657_2823.ScanId;v=1;d1=12010.12010.3	hcd	0	0	0	0	8.8e-18	4.4e-16	FTMS + p NSI d Full ms2 1249.5424@hcd30.00 [120.0000-2000.0000]
195 | 345810	1	248	K.FLN[+1955.72397]VTPNVEVNVEC[+57.02146]R.I	N3(NGlycan / 1955.724)	HexNAc(5)Hex(4)Fuc(2)	8e-16	4.2e-14	15.1	844.3	548.3	548.3	3	1249.21	1249.21	0.56		3745.62	3745.61	Specific	3	>sp|P14231|AT1B2_MOUSE Sodium/potassium-transporting ATPase subunit beta-2 OS=Mus musculus OX=10090 GN=Atp1b2 PE=1 SV=2	18917	51.4124	controllerType=0 controllerNumber=1 scan=12087	C14(Carbamidomethyl / 57.0215)	ks_brain_lysate_hilic-elu_1-66-e_657_2823.ScanId;v=1;d1=12087.12087.3	hcd	0	0	0	0	8.1e-17	4.2e-15	FTMS + p NSI d Full ms2 1249.8778@hcd30.00 [120.0000-2000.0000]
1958 | 301874	20	89	K.VLTLAN[+2076.75025]FTTK.D	N6(NGlycan / 2076.7502)	HexNAc(4)Hex(6)Fuc(2)	4.3e-10	2.3e-08	9.36	629.8	364.2	364.2	3	1062.13	1062.14	-0.16		3184.39	3184.39	Specific	6	>sp|P01831|THY1_MOUSE Thy-1 membrane glycoprotein OS=Mus musculus OX=10090 GN=Thy1 PE=1 SV=1	4444	48.8789	controllerType=0 controllerNumber=1 scan=11511		ks_brain_lysate_hilic-elu_1-66-e_657_2823.ScanId;v=1;d1=11511.11511.3	hcd	0	0	0	0	1.3e-11	5.8e-10	FTMS + p NSI d Full ms2 1062.8033@hcd30.00 [120.0000-2000.0000]
1963 | 300714	20	89	K.VLTLAN[+1955.72397]FTTK.D	N6(NGlycan / 1955.724)	HexNAc(5)Hex(4)Fuc(2)	5.9e-09	3.1e-07	8.23	595.3	356.5	356.5	3	1021.79	1021.79	-0.78		3063.36	3063.36	Specific	6	>sp|P01831|THY1_MOUSE Thy-1 membrane glycoprotein OS=Mus musculus OX=10090 GN=Thy1 PE=1 SV=1	4444	48.3964	controllerType=0 controllerNumber=1 scan=11401		ks_brain_lysate_hilic-elu_1-66-e_657_2823.ScanId;v=1;d1=11401.11401.3	hcd	0	0	0	0	1.9e-10	9.9e-09	FTMS + p NSI d Full ms2 1022.1268@hcd30.00 [120.0000-2000.0000]
1964 | 301514	20	89	K.VLTLAN[+1955.72397]FTTK.D	N6(NGlycan / 1955.724)	HexNAc(5)Hex(4)Fuc(2)	8.6e-09	4.5e-07	8.07	591.6	327.5	327.5	3	1021.79	1021.79	-0.66		3063.36	3063.36	Specific	6	>sp|P01831|THY1_MOUSE Thy-1 membrane glycoprotein OS=Mus musculus OX=10090 GN=Thy1 PE=1 SV=1	4444	48.7374	controllerType=0 controllerNumber=1 scan=11479		ks_brain_lysate_hilic-elu_1-66-e_657_2823.ScanId;v=1;d1=11479.11479.3	hcd	0	0	0	0	2.9e-10	1.6e-08	FTMS + p NSI d Full ms2 1022.1280@hcd30.00 [120.0000-2000.0000]
1969 | 302034	20	89	K.VLTLAN[+1914.69743]FTTK.D	N6(NGlycan / 1914.6974)	HexNAc(4)Hex(5)Fuc(2)	4.6e-12	2.4e-10	11.33	674.4	386.3	386.3	3	1008.12	1008.12	1.92		3022.34	3022.34	Specific	6	>sp|P01831|THY1_MOUSE Thy-1 membrane glycoprotein OS=Mus musculus OX=10090 GN=Thy1 PE=1 SV=1	4444	49.0193	controllerType=0 controllerNumber=1 scan=11543		ks_brain_lysate_hilic-elu_1-66-e_657_2823.ScanId;v=1;d1=11543.11543.3	hcd	0	0	0	0	2.7e-13	1.4e-11	FTMS + p NSI d Full ms2 1008.4515@hcd30.00 [120.0000-2000.0000]
197 | 345730	1	248	K.FLN[+1752.64460]VTPNVEVNVEC[+57.02146]R.I	N3(NGlycan / 1752.6446)	HexNAc(4)Hex(4)Fuc(2)	8.3e-16	4.4e-14	15.08	816.6	583.3	583.3	3	1181.52	1181.52	-1.15		3542.53	3542.53	Specific	3	>sp|P14231|AT1B2_MOUSE Sodium/potassium-transporting ATPase subunit beta-2 OS=Mus musculus OX=10090 GN=Atp1b2 PE=1 SV=2	18917	51.346	controllerType=0 controllerNumber=1 scan=12072	C14(Carbamidomethyl / 57.0215)	ks_brain_lysate_hilic-elu_1-66-e_657_2823.ScanId;v=1;d1=12072.12072.3	hcd	0	0	0	0	9.3e-17	4.9e-15	FTMS + p NSI d Full ms2 1181.8499@hcd30.00 [120.0000-2000.0000]
1970 | 302354	20	89	K.VLTLAN[+1914.69743]FTTK.D	N6(NGlycan / 1914.6974)	HexNAc(4)Hex(5)Fuc(2)	8.6e-10	4.5e-08	9.07	600	335	335	3	1008.12	1008.12	-0.39		3022.34	3022.34	Specific	6	>sp|P01831|THY1_MOUSE Thy-1 membrane glycoprotein OS=Mus musculus OX=10090 GN=Thy1 PE=1 SV=1	4444	49.2979	controllerType=0 controllerNumber=1 scan=11607		ks_brain_lysate_hilic-elu_1-66-e_657_2823.ScanId;v=1;d1=11607.11607.3	hcd	0	0	0	0	2.1e-11	9.2e-10	FTMS + p NSI d Full ms2 1008.7861@hcd30.00 [120.0000-2000.0000]
1973 | 242123	20	89	K.VLTLAN[+1768.63952]FTTK.D	N6(NGlycan / 1768.6395)	HexNAc(4)Hex(5)Fuc(1)	3.9e-07	2e-05	6.41	579.2	345.2	345.2	3	959.433	959.432	1.05		2876.28	2876.28	Specific	6	>sp|P01831|THY1_MOUSE Thy-1 membrane glycoprotein OS=Mus musculus OX=10090 GN=Thy1 PE=1 SV=1	4444	49.2269	controllerType=0 controllerNumber=1 scan=11591		ks_brain_lysate_hilic-elu_1-66-e_657_2823.ScanId;v=1;d1=11591.11591.3	hcd	0	0	0	0	9.9e-09	4.7e-07	FTMS + p NSI d Full ms2 959.7672@hcd30.00 [120.0000-2000.0000]
198 | 346170	1	248	K.FLN[+1647.61324]VTPNVEVNVEC[+57.02146]R.I	N3(NGlycan / 1647.6132)	HexNAc(5)Hex(3)Fuc(1)	8.3e-13	4.4e-11	12.08	695.7	417.3	417.3	3	1146.51	1146.51	-0.08		3437.5	3437.5	Specific	3	>sp|P14231|AT1B2_MOUSE Sodium/potassium-transporting ATPase subunit beta-2 OS=Mus musculus OX=10090 GN=Atp1b2 PE=1 SV=2	18917	51.61	controllerType=0 controllerNumber=1 scan=12131	C14(Carbamidomethyl / 57.0215)	ks_brain_lysate_hilic-elu_1-66-e_657_2823.ScanId;v=1;d1=12131.12131.3	hcd	0	0	0	0	6e-14	3.1e-12	FTMS + p NSI d Full ms2 1147.1729@hcd30.00 [120.0000-2000.0000]
1982 | 186932	20	89	K.VLTLAN[+1444.53387]FTTK.D	N6(NGlycan / 1444.5339)	HexNAc(4)Hex(3)Fuc(1)	9.4e-12	4.9e-10	11.03	631.2	436.2	436.2	2	1276.59	1276.59	0.09		2552.17	2552.17	Specific	6	>sp|P01831|THY1_MOUSE Thy-1 membrane glycoprotein OS=Mus musculus OX=10090 GN=Thy1 PE=1 SV=1	4444	49.7144	controllerType=0 controllerNumber=1 scan=11702		ks_brain_lysate_hilic-elu_1-66-e_657_2823.ScanId;v=1;d1=11702.11702.2	hcd	0	0	0	0	5.9e-13	3.1e-11	FTMS + p NSI d Full ms2 1277.0922@hcd30.00 [120.0000-2000.0000]
1983 | 186612	20	89	K.VLTLAN[+1444.53387]FTTK.D	N6(NGlycan / 1444.5339)	HexNAc(4)Hex(3)Fuc(1)	9.8e-12	5.1e-10	11.01	601	385.7	385.7	2	1276.59	1276.59	-0.58		2552.17	2552.17	Specific	6	>sp|P01831|THY1_MOUSE Thy-1 membrane glycoprotein OS=Mus musculus OX=10090 GN=Thy1 PE=1 SV=1	4444	49.4602	controllerType=0 controllerNumber=1 scan=11644		ks_brain_lysate_hilic-elu_1-66-e_657_2823.ScanId;v=1;d1=11644.11644.2	hcd	0	0	0	0	6.1e-13	3.3e-11	FTMS + p NSI d Full ms2 1277.0938@hcd30.00 [120.0000-2000.0000]
1989 | 433935	20	99	K.DEGDYFC[+57.02146]ELQVSGANPMSSN[+1955.72397]K.S	N20(NGlycan / 1955.724)	HexNAc(5)Hex(4)Fuc(2)	1.8e-08	9.3e-07	7.75	554.2	476.7	476.7	3	1435.24	1435.24	2.63		4303.72	4303.7	Specific	20	>sp|P01831|THY1_MOUSE Thy-1 membrane glycoprotein OS=Mus musculus OX=10090 GN=Thy1 PE=1 SV=1	4444	57.9608	controllerType=0 controllerNumber=1 scan=13569	C7(Carbamidomethyl / 57.0215)	ks_brain_lysate_hilic-elu_1-66-e_657_2823.ScanId;v=1;d1=13569.13569.3	hcd	0	0	0	0	5.6e-10	3e-08	FTMS + p NSI d Full ms2 1435.9073@hcd30.00 [120.0000-2000.0000]
199 | 346210	1	248	K.FLN[+1647.61324]VTPNVEVNVEC[+57.02146]R.I	N3(NGlycan / 1647.6132)	HexNAc(5)Hex(3)Fuc(1)	1.9e-09	1e-07	8.71	570.6	384.4	384.4	3	1146.51	1146.51	-0.72		3437.5	3437.5	Specific	3	>sp|P14231|AT1B2_MOUSE Sodium/potassium-transporting ATPase subunit beta-2 OS=Mus musculus OX=10090 GN=Atp1b2 PE=1 SV=2	18917	51.6439	controllerType=0 controllerNumber=1 scan=12139	C14(Carbamidomethyl / 57.0215)	ks_brain_lysate_hilic-elu_1-66-e_657_2823.ScanId;v=1;d1=12139.12139.3	hcd	0	0	0	0	5.6e-11	2.7e-09	FTMS + p NSI d Full ms2 1146.8401@hcd30.00 [120.0000-2000.0000]
1990 | 434015	20	99	K.DEGDYFC[+57.02146]ELQVSGANPMSSN[+1930.69234]K.S	N20(NGlycan / 1930.6923)	HexNAc(4)Hex(6)Fuc(1)	8.7e-15	4.6e-13	14.06	753.7	609.8	499.7	3	1426.9	1426.9	1.02		4278.68	4278.67	Specific	20	>sp|P01831|THY1_MOUSE Thy-1 membrane glycoprotein OS=Mus musculus OX=10090 GN=Thy1 PE=1 SV=1	4444	58.0548	controllerType=0 controllerNumber=1 scan=13591	C7(Carbamidomethyl / 57.0215)	ks_brain_lysate_hilic-elu_1-66-e_657_2823.ScanId;v=1;d1=13591.13591.3	hcd	0	0	0	0	9.8e-16	5.2e-14	FTMS + p NSI d Full ms2 1427.5658@hcd30.00 [120.0000-2000.0000]
1991 | 433855	20	99	K.DEGDYFC[+57.02146]ELQVSGANPMSSN[+1930.69234]K.S	N20(NGlycan / 1930.6923)	HexNAc(4)Hex(6)Fuc(1)	4.6e-11	2.4e-09	10.34	641.5	524.5	459.4	3	1426.9	1426.9	2.65		4278.68	4278.67	Specific	20	>sp|P01831|THY1_MOUSE Thy-1 membrane glycoprotein OS=Mus musculus OX=10090 GN=Thy1 PE=1 SV=1	4444	57.862	controllerType=0 controllerNumber=1 scan=13547	C7(Carbamidomethyl / 57.0215)	ks_brain_lysate_hilic-elu_1-66-e_657_2823.ScanId;v=1;d1=13547.13547.3	hcd	0	0	0	0	2e-12	9.7e-11	FTMS + p NSI d Full ms2 1427.5697@hcd30.00 [120.0000-2000.0000]
1992 | 433695	20	99	K.DEGDYFC[+57.02146]ELQVSGANPMSSN[+1930.69234]K.S	N20(NGlycan / 1930.6923)	HexNAc(4)Hex(6)Fuc(1)	1e-08	5.3e-07	8	546	440.7	440.7	3	1426.9	1426.9	1.28		4278.68	4278.67	Specific	20	>sp|P01831|THY1_MOUSE Thy-1 membrane glycoprotein OS=Mus musculus OX=10090 GN=Thy1 PE=1 SV=1	4444	57.7291	controllerType=0 controllerNumber=1 scan=13517	C7(Carbamidomethyl / 57.0215)	ks_brain_lysate_hilic-elu_1-66-e_657_2823.ScanId;v=1;d1=13517.13517.3	hcd	0	0	0	0	3.2e-10	1.7e-08	FTMS + p NSI d Full ms2 1427.5734@hcd30.00 [120.0000-2000.0000]
1995 | 434215	20	99	K.DEGDYFC[+57.02146]ELQVSGANPMSSN[+1914.69743]K.S	N20(NGlycan / 1914.6974)	HexNAc(4)Hex(5)Fuc(2)	8.7e-15	4.6e-13	14.06	786.8	527.7	527.7	3	1421.57	1421.56	0.92		4262.68	4262.68	Specific	20	>sp|P01831|THY1_MOUSE Thy-1 membrane glycoprotein OS=Mus musculus OX=10090 GN=Thy1 PE=1 SV=1	4444	58.2408	controllerType=0 controllerNumber=1 scan=13634	C7(Carbamidomethyl / 57.0215)	ks_brain_lysate_hilic-elu_1-66-e_657_2823.ScanId;v=1;d1=13634.13634.3	hcd	0	0	0	0	9.8e-16	5.2e-14	FTMS + p NSI d Full ms2 1422.2362@hcd30.00 [120.0000-2000.0000]
1996 | 434095	20	99	K.DEGDYFC[+57.02146]ELQVSGANPMSSN[+1914.69743]K.S	N20(NGlycan / 1914.6974)	HexNAc(4)Hex(5)Fuc(2)	4.6e-11	2.4e-09	10.34	650	458.2	458.2	3	1421.57	1421.56	2.55		4262.69	4262.68	Specific	20	>sp|P01831|THY1_MOUSE Thy-1 membrane glycoprotein OS=Mus musculus OX=10090 GN=Thy1 PE=1 SV=1	4444	58.177	controllerType=0 controllerNumber=1 scan=13619	C7(Carbamidomethyl / 57.0215)	ks_brain_lysate_hilic-elu_1-66-e_657_2823.ScanId;v=1;d1=13619.13619.3	hcd	0	0	0	0	2e-12	9.8e-11	FTMS + p NSI d Full ms2 1422.5681@hcd30.00 [120.0000-2000.0000]
1997 | 433975	20	99	K.DEGDYFC[+57.02146]ELQVSGANPMSSN[+1914.69743]K.S	N20(NGlycan / 1914.6974)	HexNAc(4)Hex(5)Fuc(2)	2.6e-11	1.3e-09	10.59	613.8	411.3	411.3	3	1421.57	1421.56	2.04		4262.69	4262.68	Specific	20	>sp|P01831|THY1_MOUSE Thy-1 membrane glycoprotein OS=Mus musculus OX=10090 GN=Thy1 PE=1 SV=1	4444	57.9995	controllerType=0 controllerNumber=1 scan=13578	C7(Carbamidomethyl / 57.0215)	ks_brain_lysate_hilic-elu_1-66-e_657_2823.ScanId;v=1;d1=13578.13578.3	hcd	0	0	0	0	1.2e-12	5.9e-11	FTMS + p NSI d Full ms2 1422.2354@hcd30.00 [120.0000-2000.0000]
2 | 393830	1	88	K.TENLDVIVN[+1540.52851]ISDTESWGQHVQK.L	N9(NGlycan / 1540.5285)	HexNAc(2)Hex(7)	6e-24	3.2e-22	23.22	1201.9	934	934	4	1013.95	1013.95	0.1		4052.76	4052.76	Specific	9	>sp|P14231|AT1B2_MOUSE Sodium/potassium-transporting ATPase subunit beta-2 OS=Mus musculus OX=10090 GN=Atp1b2 PE=1 SV=2	18917	58.3072	controllerType=0 controllerNumber=1 scan=13649		ks_brain_lysate_hilic-elu_1-66-e_657_2823.ScanId;v=1;d1=13649.13649.4	hcd	0	0	0	0	1.3e-24	6.8e-23	FTMS + p NSI d Full ms2 1014.4468@hcd30.00 [120.0000-2000.0000]
20 | 353290	1	88	K.TENLDVIVN[+1216.42286]ISDTESWGQHVQK.L	N9(NGlycan / 1216.4229)	HexNAc(2)Hex(5)	3.6e-22	1.9e-20	21.44	1107.6	911.6	911.6	3	1243.56	1243.56	0.93		3728.66	3728.65	Specific	9	>sp|P14231|AT1B2_MOUSE Sodium/potassium-transporting ATPase subunit beta-2 OS=Mus musculus OX=10090 GN=Atp1b2 PE=1 SV=2	18917	58.4949	controllerType=0 controllerNumber=1 scan=13692		ks_brain_lysate_hilic-elu_1-66-e_657_2823.ScanId;v=1;d1=13692.13692.3	hcd	0	0	0	0	4.7e-23	2.3e-21	FTMS + p NSI d Full ms2 1243.8914@hcd30.00 [120.0000-2000.0000]
200 | 303874	1	248	K.FLN[+1549.56523]VTPNVEVNVEC[+57.02146]R.I	N3(NGlycan / 1549.5652)	HexNAc(3)Hex(4)Fuc(2)	8e-15	4.2e-13	14.1	752.9	530.6	530.6	3	1113.82	1113.82	-0.03		3339.46	3339.46	Specific	3	>sp|P14231|AT1B2_MOUSE Sodium/potassium-transporting ATPase subunit beta-2 OS=Mus musculus OX=10090 GN=Atp1b2 PE=1 SV=2	18917	51.3006	controllerType=0 controllerNumber=1 scan=12061	C14(Carbamidomethyl / 57.0215)	ks_brain_lysate_hilic-elu_1-66-e_657_2823.ScanId;v=1;d1=12061.12061.3	hcd	0	0	0	0	6.9e-16	3.6e-14	FTMS + p NSI d Full ms2 1114.1594@hcd30.00 [120.0000-2000.0000]
2001 | 393510	20	99	K.DEGDYFC[+57.02146]ELQVSGANPMSSN[+1809.66607]K.S	N20(NGlycan / 1809.6661)	HexNAc(5)Hex(4)Fuc(1)	4.3e-10	2.3e-08	9.36	587.3	460.4	460.4	3	1386.55	1386.55	-2.43		4157.64	4157.65	Specific	20	>sp|P01831|THY1_MOUSE Thy-1 membrane glycoprotein OS=Mus musculus OX=10090 GN=Thy1 PE=1 SV=1	4444	58.1396	controllerType=0 controllerNumber=1 scan=13610	C7(Carbamidomethyl / 57.0215)	ks_brain_lysate_hilic-elu_1-66-e_657_2823.ScanId;v=1;d1=13610.13610.3	hcd	0	0	0	0	1.3e-11	5.8e-10	FTMS + p NSI d Full ms2 1386.8845@hcd30.00 [120.0000-2000.0000]
2003 | 393870	20	99	K.DEGDYFC[+57.02146]ELQVSGANPMSSN[+1768.63952]K.S	N20(NGlycan / 1768.6395)	HexNAc(4)Hex(5)Fuc(1)	8.7e-16	4.6e-14	15.06	801.8	668.3	550.9	3	1372.88	1372.88	1		4116.62	4116.62	Specific	20	>sp|P01831|THY1_MOUSE Thy-1 membrane glycoprotein OS=Mus musculus OX=10090 GN=Thy1 PE=1 SV=1	4444	58.3121	controllerType=0 controllerNumber=1 scan=13650	C7(Carbamidomethyl / 57.0215)	ks_brain_lysate_hilic-elu_1-66-e_657_2823.ScanId;v=1;d1=13650.13650.3	hcd	0	0	0	0	1.1e-16	6e-15	FTMS + p NSI d Full ms2 1373.5475@hcd30.00 [120.0000-2000.0000]
2004 | 393110	20	99	K.DEGDYFC[+57.02146]ELQVSGANPMSSN[+1768.63952]K.S	N20(NGlycan / 1768.6395)	HexNAc(4)Hex(5)Fuc(1)	6.9e-08	3.6e-06	7.16	505.7	382.1	382.1	3	1372.89	1372.88	5.44		4116.64	4116.62	Specific	20	>sp|P01831|THY1_MOUSE Thy-1 membrane glycoprotein OS=Mus musculus OX=10090 GN=Thy1 PE=1 SV=1	4444	57.9654	controllerType=0 controllerNumber=1 scan=13570	C7(Carbamidomethyl / 57.0215)	ks_brain_lysate_hilic-elu_1-66-e_657_2823.ScanId;v=1;d1=13570.13570.3	hcd	0	0	0	0	1.6e-09	8.2e-08	FTMS + p NSI d Full ms2 1373.5520@hcd30.00 [120.0000-2000.0000]
2005 | 393950	20	99	K.DEGDYFC[+57.02146]ELQVSGANPMSSN[+1752.64460]K.S	N20(NGlycan / 1752.6446)	HexNAc(4)Hex(4)Fuc(2)	2.4e-08	1.2e-06	7.63	578.2	473	464.9	3	1367.55	1367.55	4.37		4100.64	4100.63	Specific	20	>sp|P01831|THY1_MOUSE Thy-1 membrane glycoprotein OS=Mus musculus OX=10090 GN=Thy1 PE=1 SV=1	4444	58.3259	controllerType=0 controllerNumber=1 scan=13653	C7(Carbamidomethyl / 57.0215)	ks_brain_lysate_hilic-elu_1-66-e_657_2823.ScanId;v=1;d1=13653.13653.3	hcd	0	0	0	0	7e-10	3.7e-08	FTMS + p NSI d Full ms2 1367.8789@hcd30.00 [120.0000-2000.0000]
2006 | 393150	20	99	K.DEGDYFC[+57.02146]ELQVSGANPMSSN[+1751.62420]K.S	N20(NGlycan / 1751.6242)	HexNAc(4)Hex(4)NeuAc(1)	1.4e-11	7.3e-10	10.86	684.3	549.1	549.1	3	1367.21	1367.21	6.11		4099.63	4099.6	Specific	20	>sp|P01831|THY1_MOUSE Thy-1 membrane glycoprotein OS=Mus musculus OX=10090 GN=Thy1 PE=1 SV=1	4444	58.0225	controllerType=0 controllerNumber=1 scan=13583	C7(Carbamidomethyl / 57.0215)	ks_brain_lysate_hilic-elu_1-66-e_657_2823.ScanId;v=1;d1=13583.13583.3	hcd	0	0	0	0	7.5e-13	3.9e-11	FTMS + p NSI d Full ms2 1368.2111@hcd30.00 [120.0000-2000.0000]
201 | 304594	1	248	K.FLN[+1444.53387]VTPNVEVNVEC[+57.02146]R.I	N3(NGlycan / 1444.5339)	HexNAc(4)Hex(3)Fuc(1)	8e-17	4.2e-15	16.1	865.2	578.6	578.6	3	1078.81	1078.81	0.49		3234.43	3234.42	Specific	3	>sp|P14231|AT1B2_MOUSE Sodium/potassium-transporting ATPase subunit beta-2 OS=Mus musculus OX=10090 GN=Atp1b2 PE=1 SV=2	18917	51.9737	controllerType=0 controllerNumber=1 scan=12213	C14(Carbamidomethyl / 57.0215)	ks_brain_lysate_hilic-elu_1-66-e_657_2823.ScanId;v=1;d1=12213.12213.3	hcd	0	0	0	0	8.9e-18	4.4e-16	FTMS + p NSI d Full ms2 1079.4833@hcd30.00 [120.0000-2000.0000]
2010 | 393710	20	99	K.DEGDYFC[+57.02146]ELQVSGANPMSSN[+1606.58669]K.S	N20(NGlycan / 1606.5867)	HexNAc(4)Hex(4)Fuc(1)	9.1e-15	4.8e-13	14.04	756.8	578.1	517.8	3	1318.86	1318.86	-0.42		3954.57	3954.57	Specific	20	>sp|P01831|THY1_MOUSE Thy-1 membrane glycoprotein OS=Mus musculus OX=10090 GN=Thy1 PE=1 SV=1	4444	58.2596	controllerType=0 controllerNumber=1 scan=13638	C7(Carbamidomethyl / 57.0215)	ks_brain_lysate_hilic-elu_1-66-e_657_2823.ScanId;v=1;d1=13638.13638.3	hcd	0	0	0	0	1e-15	5.4e-14	FTMS + p NSI d Full ms2 1319.5325@hcd30.00 [120.0000-2000.0000]
2011 | 393550	20	99	K.DEGDYFC[+57.02146]ELQVSGANPMSSN[+1606.58669]K.S	N20(NGlycan / 1606.5867)	HexNAc(4)Hex(4)Fuc(1)	8.7e-12	4.6e-10	11.06	616.1	497.5	481.3	3	1318.86	1318.86	0.5		3954.57	3954.57	Specific	20	>sp|P01831|THY1_MOUSE Thy-1 membrane glycoprotein OS=Mus musculus OX=10090 GN=Thy1 PE=1 SV=1	4444	58.1581	controllerType=0 controllerNumber=1 scan=13614	C7(Carbamidomethyl / 57.0215)	ks_brain_lysate_hilic-elu_1-66-e_657_2823.ScanId;v=1;d1=13614.13614.3	hcd	0	0	0	0	5.5e-13	2.9e-11	FTMS + p NSI d Full ms2 1319.5327@hcd30.00 [120.0000-2000.0000]
2012 | 394590	20	99	K.DEGDYFC[+57.02146]ELQVSGANPMSSN[+1606.58669]K.S	N20(NGlycan / 1606.5867)	HexNAc(4)Hex(4)Fuc(1)	3.2e-06	0.00017	5.49	433.1	345.7	345.7	3	1318.87	1318.86	4.11		3954.58	3954.57	Specific	20	>sp|P01831|THY1_MOUSE Thy-1 membrane glycoprotein OS=Mus musculus OX=10090 GN=Thy1 PE=1 SV=1	4444	58.5776	controllerType=0 controllerNumber=1 scan=13711	C7(Carbamidomethyl / 57.0215)	ks_brain_lysate_hilic-elu_1-66-e_657_2823.ScanId;v=1;d1=13711.13711.3	hcd	0	0	0	0	1.3e-07	7.3e-06	FTMS + p NSI d Full ms2 1319.5289@hcd30.00 [120.0000-2000.0000]
2013 | 353570	20	99	K.DEGDYFC[+57.02146]ELQVSGANPMSSN[+1216.42286]K.S	N20(NGlycan / 1216.4229)	HexNAc(2)Hex(5)	9.1e-18	4.8e-16	17.04	901.7	765.9	575.2	3	1188.81	1188.81	-0.84		3564.4	3564.4	Specific	20	>sp|P01831|THY1_MOUSE Thy-1 membrane glycoprotein OS=Mus musculus OX=10090 GN=Thy1 PE=1 SV=1	4444	58.7007	controllerType=0 controllerNumber=1 scan=13739	C7(Carbamidomethyl / 57.0215)	ks_brain_lysate_hilic-elu_1-66-e_657_2823.ScanId;v=1;d1=13739.13739.3	hcd	0	0	0	0	1.5e-18	8.2e-17	FTMS + p NSI d Full ms2 1189.4775@hcd30.00 [120.0000-2000.0000]
2014 | 353330	20	99	K.DEGDYFC[+57.02146]ELQVSGANPMSSN[+1216.42286]K.S	N20(NGlycan / 1216.4229)	HexNAc(2)Hex(5)	2.6e-15	1.3e-13	14.59	845.5	726.8	554.9	3	1188.81	1188.81	1.93		3564.41	3564.4	Specific	20	>sp|P01831|THY1_MOUSE Thy-1 membrane glycoprotein OS=Mus musculus OX=10090 GN=Thy1 PE=1 SV=1	4444	58.5182	controllerType=0 controllerNumber=1 scan=13697	C7(Carbamidomethyl / 57.0215)	ks_brain_lysate_hilic-elu_1-66-e_657_2823.ScanId;v=1;d1=13697.13697.3	hcd	0	0	0	0	2.4e-16	1.3e-14	FTMS + p NSI d Full ms2 1189.1434@hcd30.00 [120.0000-2000.0000]
2015 | 353250	20	99	K.DEGDYFC[+57.02146]ELQVSGANPMSSN[+1216.42286]K.S	N20(NGlycan / 1216.4229)	HexNAc(2)Hex(5)	2.6e-13	1.3e-11	12.59	737.5	621.1	518.2	3	1188.81	1188.81	1.52		3564.41	3564.4	Specific	20	>sp|P01831|THY1_MOUSE Thy-1 membrane glycoprotein OS=Mus musculus OX=10090 GN=Thy1 PE=1 SV=1	4444	58.4541	controllerType=0 controllerNumber=1 scan=13682	C7(Carbamidomethyl / 57.0215)	ks_brain_lysate_hilic-elu_1-66-e_657_2823.ScanId;v=1;d1=13682.13682.3	hcd	0	0	0	0	1.9e-14	1e-12	FTMS + p NSI d Full ms2 1189.1414@hcd30.00 [120.0000-2000.0000]
2016 | 353930	20	99	K.DEGDYFC[+57.02146]ELQVSGANPMSSN[+1216.42286]K.S	N20(NGlycan / 1216.4229)	HexNAc(2)Hex(5)	8.7e-14	4.6e-12	13.06	735.8	638.1	528.5	3	1188.81	1188.81	-0.02		3564.4	3564.4	Specific	20	>sp|P01831|THY1_MOUSE Thy-1 membrane glycoprotein OS=Mus musculus OX=10090 GN=Thy1 PE=1 SV=1	4444	58.9633	controllerType=0 controllerNumber=1 scan=13799	C7(Carbamidomethyl / 57.0215)	ks_brain_lysate_hilic-elu_1-66-e_657_2823.ScanId;v=1;d1=13799.13799.3	hcd	0	0	0	0	8.5e-15	4.4e-13	FTMS + p NSI d Full ms2 1189.4780@hcd30.00 [120.0000-2000.0000]
207 | 476712	2	42	K.SVSVAAGDSTVLN[+2075.72985]C[+57.02146]TLTSLLPVGPIR.W	N13(NGlycan / 2075.7298)	HexNAc(4)Hex(6)NeuAc(1)	1.2e-05	0.00063	4.92	338	311.4	311.4	3	1568.39	1568.38	4.49		4703.16	4703.14	Specific	13	>sp|P97797-2|SHPS1_MOUSE Isoform 2 of Tyrosine-protein phosphatase non-receptor type substrate 1 OS=Mus musculus OX=10090 GN=Sirpa	8873	74.5144	controllerType=0 controllerNumber=1 scan=17602	C14(Carbamidomethyl / 57.0215)	ks_brain_lysate_hilic-elu_1-66-e_657_2823.ScanId;v=1;d1=17602.17602.3	hcd	0	0	0	0	5.1e-07	2.8e-05	FTMS + p NSI d Full ms2 1569.0560@hcd30.00 [120.0000-2000.0000]
2088 | 435015	23	134	K.N[+1378.47569]GTSFDIHYGSGSLSGYLSQDTVSVPC[+57.02146]K.S	N1(NGlycan / 1378.4757)	HexNAc(2)Hex(6)	1.7e-15	9.1e-14	14.76	789	607.7	607.7	3	1452.29	1452.29	-0.01		4354.84	4354.84	Specific	1	>sp|P18242|CATD_MOUSE Cathepsin D OS=Mus musculus OX=10090 GN=Ctsd PE=1 SV=1	15104	59.2785	controllerType=0 controllerNumber=1 scan=13871	C27(Carbamidomethyl / 57.0215)	ks_brain_lysate_hilic-elu_1-66-e_657_2823.ScanId;v=1;d1=13871.13871.3	hcd	0	0	0	0	1.6e-16	8.7e-15	FTMS + p NSI d Full ms2 1452.9562@hcd30.00 [120.0000-2000.0000]
2089 | 435055	23	134	K.N[+1378.47569]GTSFDIHYGSGSLSGYLSQDTVSVPC[+57.02146]K.S	N1(NGlycan / 1378.4757)	HexNAc(2)Hex(6)	8.6e-13	4.5e-11	12.07	671.6	533.1	533.1	4	1089.47	1089.47	1.88		4354.85	4354.84	Specific	1	>sp|P18242|CATD_MOUSE Cathepsin D OS=Mus musculus OX=10090 GN=Ctsd PE=1 SV=1	15104	59.2923	controllerType=0 controllerNumber=1 scan=13874	C27(Carbamidomethyl / 57.0215)	ks_brain_lysate_hilic-elu_1-66-e_657_2823.ScanId;v=1;d1=13874.13874.4	hcd	0	0	0	0	6.8e-14	3.6e-12	FTMS + p NSI d Full ms2 1089.9685@hcd30.00 [120.0000-2000.0000]
2090 | 434895	23	134	K.N[+1378.47569]GTSFDIHYGSGSLSGYLSQDTVSVPC[+57.02146]K.S	N1(NGlycan / 1378.4757)	HexNAc(2)Hex(6)	5.1e-11	2.7e-09	10.29	588.6	423.5	423.5	3	1452.29	1452.29	1.68		4354.85	4354.84	Specific	1	>sp|P18242|CATD_MOUSE Cathepsin D OS=Mus musculus OX=10090 GN=Ctsd PE=1 SV=1	15104	59.1734	controllerType=0 controllerNumber=1 scan=13847	C27(Carbamidomethyl / 57.0215)	ks_brain_lysate_hilic-elu_1-66-e_657_2823.ScanId;v=1;d1=13847.13847.3	hcd	0	0	0	0	2.4e-12	1.2e-10	FTMS + p NSI d Full ms2 1453.2892@hcd30.00 [120.0000-2000.0000]
2094 | 435095	23	134	K.N[+1216.42286]GTSFDIHYGSGSLSGYLSQDTVSVPC[+57.02146]K.S	N1(NGlycan / 1216.4229)	HexNAc(2)Hex(5)	2.9e-17	1.5e-15	16.53	854.2	719	719	4	1048.95	1048.95	0.93		4192.79	4192.79	Specific	1	>sp|P18242|CATD_MOUSE Cathepsin D OS=Mus musculus OX=10090 GN=Ctsd PE=1 SV=1	15104	59.3447	controllerType=0 controllerNumber=1 scan=13886	C27(Carbamidomethyl / 57.0215)	ks_brain_lysate_hilic-elu_1-66-e_657_2823.ScanId;v=1;d1=13886.13886.4	hcd	0	0	0	0	3.6e-18	1.7e-16	FTMS + p NSI d Full ms2 1049.7052@hcd30.00 [120.0000-2000.0000]
2095 | 435255	23	134	K.N[+1216.42286]GTSFDIHYGSGSLSGYLSQDTVSVPC[+57.02146]K.S	N1(NGlycan / 1216.4229)	HexNAc(2)Hex(5)	1.8e-16	9.5e-15	15.74	828.8	651.8	651.8	3	1398.27	1398.27	-0.42		4192.79	4192.79	Specific	1	>sp|P18242|CATD_MOUSE Cathepsin D OS=Mus musculus OX=10090 GN=Ctsd PE=1 SV=1	15104	59.468	controllerType=0 controllerNumber=1 scan=13914	C27(Carbamidomethyl / 57.0215)	ks_brain_lysate_hilic-elu_1-66-e_657_2823.ScanId;v=1;d1=13914.13914.3	hcd	0	0	0	0	1.8e-17	8.9e-16	FTMS + p NSI d Full ms2 1398.6023@hcd30.00 [120.0000-2000.0000]
2096 | 434975	23	134	K.N[+1216.42286]GTSFDIHYGSGSLSGYLSQDTVSVPC[+57.02146]K.S	N1(NGlycan / 1216.4229)	HexNAc(2)Hex(5)	1.8e-15	9.5e-14	14.74	782.6	604.8	604.8	3	1398.27	1398.27	-0.07		4192.79	4192.79	Specific	1	>sp|P18242|CATD_MOUSE Cathepsin D OS=Mus musculus OX=10090 GN=Ctsd PE=1 SV=1	15104	59.249	controllerType=0 controllerNumber=1 scan=13864	C27(Carbamidomethyl / 57.0215)	ks_brain_lysate_hilic-elu_1-66-e_657_2823.ScanId;v=1;d1=13864.13864.3	hcd	0	0	0	0	1.7e-16	8.9e-15	FTMS + p NSI d Full ms2 1398.6066@hcd30.00 [120.0000-2000.0000]
2097 | 395710	23	134	K.N[+1054.37004]GTSFDIHYGSGSLSGYLSQDTVSVPC[+57.02146]K.S	N1(NGlycan / 1054.37)	HexNAc(2)Hex(4)	1.7e-09	8.7e-08	8.78	549.2	383.8	383.8	3	1344.25	1344.25	-1.51		4030.73	4030.74	Specific	1	>sp|P18242|CATD_MOUSE Cathepsin D OS=Mus musculus OX=10090 GN=Ctsd PE=1 SV=1	15104	59.7333	controllerType=0 controllerNumber=1 scan=13974	C27(Carbamidomethyl / 57.0215)	ks_brain_lysate_hilic-elu_1-66-e_657_2823.ScanId;v=1;d1=13974.13974.3	hcd	0	0	0	0	4.7e-11	2.3e-09	FTMS + p NSI d Full ms2 1344.9227@hcd30.00 [120.0000-2000.0000]
21 | 353650	1	88	K.TENLDVIVN[+1216.42286]ISDTESWGQHVQK.L	N9(NGlycan / 1216.4229)	HexNAc(2)Hex(5)	3.6e-21	1.9e-19	20.44	1088	896.7	896.7	3	1243.56	1243.56	0.04		3728.65	3728.65	Specific	9	>sp|P14231|AT1B2_MOUSE Sodium/potassium-transporting ATPase subunit beta-2 OS=Mus musculus OX=10090 GN=Atp1b2 PE=1 SV=2	18917	58.7486	controllerType=0 controllerNumber=1 scan=13750		ks_brain_lysate_hilic-elu_1-66-e_657_2823.ScanId;v=1;d1=13750.13750.3	hcd	0	0	0	0	4.5e-22	2.3e-20	FTMS + p NSI d Full ms2 1243.8906@hcd30.00 [120.0000-2000.0000]
2100 | 395630	23	134	K.N[+892.31722]GTSFDIHYGSGSLSGYLSQDTVSVPC[+57.02146]K.S	N1(NGlycan / 892.3172)	HexNAc(2)Hex(3)	1.3e-07	6.8e-06	6.88	534.9	376	376	3	1290.24	1290.23	2.52		3868.7	3868.69	Specific	1	>sp|P18242|CATD_MOUSE Cathepsin D OS=Mus musculus OX=10090 GN=Ctsd PE=1 SV=1	15104	59.6374	controllerType=0 controllerNumber=1 scan=13952	C27(Carbamidomethyl / 57.0215)	ks_brain_lysate_hilic-elu_1-66-e_657_2823.ScanId;v=1;d1=13952.13952.3	hcd	0	0	0	0	3.1e-09	1.6e-07	FTMS + p NSI d Full ms2 1290.5660@hcd30.00 [120.0000-2000.0000]
2106 | 290034	23	252	K.YYHGELSYLN[+1378.47569]VTR.K	N10(NGlycan / 1378.4757)	HexNAc(2)Hex(6)	8.5e-14	4.4e-12	13.07	705.8	432.7	432.7	3	998.427	998.427	-0.38		2993.27	2993.27	Specific	10	>sp|P18242|CATD_MOUSE Cathepsin D OS=Mus musculus OX=10090 GN=Ctsd PE=1 SV=1	15104	41.858	controllerType=0 controllerNumber=1 scan=9913		ks_brain_lysate_hilic-elu_1-66-e_657_2823.ScanId;v=1;d1=9913.9913.3	hcd	0	0	0	0	7.9e-15	4.1e-13	FTMS + p NSI d Full ms2 998.7613@hcd30.00 [120.0000-2000.0000]
2107 | 289554	23	252	K.YYHGELSYLN[+1378.47569]VTR.K	N10(NGlycan / 1378.4757)	HexNAc(2)Hex(6)	8.5e-12	4.4e-10	11.07	633	400.6	400.6	3	998.427	998.427	-0.51		2993.27	2993.27	Specific	10	>sp|P18242|CATD_MOUSE Cathepsin D OS=Mus musculus OX=10090 GN=Ctsd PE=1 SV=1	15104	41.5723	controllerType=0 controllerNumber=1 scan=9847		ks_brain_lysate_hilic-elu_1-66-e_657_2823.ScanId;v=1;d1=9847.9847.3	hcd	0	0	0	0	5.3e-13	2.8e-11	FTMS + p NSI d Full ms2 998.4263@hcd30.00 [120.0000-2000.0000]
211 | 448137	2	42	K.SVSVAAGDSTVLN[+1768.63952]C[+57.02146]TLTSLLPVGPIR.W	N13(NGlycan / 1768.6395)	HexNAc(4)Hex(5)Fuc(1)	1.7e-12	9.1e-11	11.76	683.6	626.8	626.8	3	1466.02	1466.02	2.83		4396.06	4396.05	Specific	13	>sp|P97797-2|SHPS1_MOUSE Isoform 2 of Tyrosine-protein phosphatase non-receptor type substrate 1 OS=Mus musculus OX=10090 GN=Sirpa	8873	74.7321	controllerType=0 controllerNumber=1 scan=17663	C14(Carbamidomethyl / 57.0215)	ks_brain_lysate_hilic-elu_1-66-e_657_2823.ScanId;v=1;d1=17663.17663.3	hcd	0	0	0	0	1.1e-13	5.5e-12	FTMS + p NSI d Full ms2 1466.6875@hcd30.00 [120.0000-2000.0000]
2110 | 231643	23	252	K.YYHGELSYLN[+1216.42286]VTR.K	N10(NGlycan / 1216.4229)	HexNAc(2)Hex(5)	8.5e-15	4.4e-13	14.07	791.1	521.4	521.4	3	944.409	944.409	-0.89		2831.21	2831.21	Specific	10	>sp|P18242|CATD_MOUSE Cathepsin D OS=Mus musculus OX=10090 GN=Ctsd PE=1 SV=1	15104	41.8011	controllerType=0 controllerNumber=1 scan=9900		ks_brain_lysate_hilic-elu_1-66-e_657_2823.ScanId;v=1;d1=9900.9900.3	hcd	0	0	0	0	8.8e-16	4.6e-14	FTMS + p NSI d Full ms2 944.7438@hcd30.00 [120.0000-2000.0000]
2111 | 231923	23	252	K.YYHGELSYLN[+1216.42286]VTR.K	N10(NGlycan / 1216.4229)	HexNAc(2)Hex(5)	8.5e-15	4.4e-13	14.07	757.7	507.4	507.4	3	944.409	944.409	-0.63		2831.21	2831.21	Specific	10	>sp|P18242|CATD_MOUSE Cathepsin D OS=Mus musculus OX=10090 GN=Ctsd PE=1 SV=1	15104	42.0745	controllerType=0 controllerNumber=1 scan=9962		ks_brain_lysate_hilic-elu_1-66-e_657_2823.ScanId;v=1;d1=9962.9962.3	hcd	0	0	0	0	8.8e-16	4.6e-14	FTMS + p NSI d Full ms2 944.7436@hcd30.00 [120.0000-2000.0000]
2112 | 231603	23	252	K.YYHGELSYLN[+1216.42286]VTR.K	N10(NGlycan / 1216.4229)	HexNAc(2)Hex(5)	8.1e-14	4.3e-12	13.09	745.1	458.4	458.4	3	944.41	944.409	0.14		2831.21	2831.21	Specific	10	>sp|P18242|CATD_MOUSE Cathepsin D OS=Mus musculus OX=10090 GN=Ctsd PE=1 SV=1	15104	41.76	controllerType=0 controllerNumber=1 scan=9890		ks_brain_lysate_hilic-elu_1-66-e_657_2823.ScanId;v=1;d1=9890.9890.3	hcd	0	0	0	0	7.1e-15	3.6e-13	FTMS + p NSI d Full ms2 944.7455@hcd30.00 [120.0000-2000.0000]
2113 | 231803	23	252	K.YYHGELSYLN[+1054.37004]VTR.K	N10(NGlycan / 1054.37)	HexNAc(2)Hex(4)	8.5e-15	4.4e-13	14.07	754.3	416.4	416.4	3	890.391	890.392	-0.43		2669.16	2669.16	Specific	10	>sp|P18242|CATD_MOUSE Cathepsin D OS=Mus musculus OX=10090 GN=Ctsd PE=1 SV=1	15104	42.0229	controllerType=0 controllerNumber=1 scan=9950		ks_brain_lysate_hilic-elu_1-66-e_657_2823.ScanId;v=1;d1=9950.9950.3	hcd	0	0	0	0	8.8e-16	4.6e-14	FTMS + p NSI d Full ms2 890.7281@hcd30.00 [120.0000-2000.0000]
2114 | 232323	23	252	K.YYHGELSYLN[+1054.37004]VTR.K	N10(NGlycan / 1054.37)	HexNAc(2)Hex(4)	2.4e-13	1.3e-11	12.62	730	486.8	486.8	3	890.393	890.392	1.56		2669.17	2669.16	Specific	10	>sp|P18242|CATD_MOUSE Cathepsin D OS=Mus musculus OX=10090 GN=Ctsd PE=1 SV=1	15104	42.2877	controllerType=0 controllerNumber=1 scan=10010		ks_brain_lysate_hilic-elu_1-66-e_657_2823.ScanId;v=1;d1=10010.10010.3	hcd	0	0	0	0	1.7e-14	8.7e-13	FTMS + p NSI d Full ms2 890.7266@hcd30.00 [120.0000-2000.0000]
2115 | 180172	23	252	K.YYHGELSYLN[+892.31722]VTR.K	N10(NGlycan / 892.3172)	HexNAc(2)Hex(3)	8.1e-14	4.3e-12	13.09	705.4	432	432	3	836.375	836.374	0.53		2507.11	2507.11	Specific	10	>sp|P18242|CATD_MOUSE Cathepsin D OS=Mus musculus OX=10090 GN=Ctsd PE=1 SV=1	15104	42.5099	controllerType=0 controllerNumber=1 scan=10062		ks_brain_lysate_hilic-elu_1-66-e_657_2823.ScanId;v=1;d1=10062.10062.3	hcd	0	0	0	0	7.1e-15	3.6e-13	FTMS + p NSI d Full ms2 836.3741@hcd30.00 [120.0000-2000.0000]
2116 | 180492	23	252	K.YYHGELSYLN[+892.31722]VTR.K	N10(NGlycan / 892.3172)	HexNAc(2)Hex(3)	2.1e-10	1.1e-08	9.68	670.4	326.1	326.1	3	836.372	836.374	-2.25		2507.1	2507.11	Specific	10	>sp|P18242|CATD_MOUSE Cathepsin D OS=Mus musculus OX=10090 GN=Ctsd PE=1 SV=1	15104	42.7474	controllerType=0 controllerNumber=1 scan=10117		ks_brain_lysate_hilic-elu_1-66-e_657_2823.ScanId;v=1;d1=10117.10117.3	hcd	0	0	0	0	6.5e-12	2.9e-10	FTMS + p NSI d Full ms2 836.7087@hcd30.00 [120.0000-2000.0000]
2117 | 180012	23	252	K.YYHGELSYLN[+876.32230]VTR.K	N10(NGlycan / 876.3223)	HexNAc(2)Hex(2)Fuc(1)	8.5e-14	4.4e-12	13.07	700.7	449.1	449.1	3	831.042	831.043	-0.46		2491.11	2491.11	Specific	10	>sp|P18242|CATD_MOUSE Cathepsin D OS=Mus musculus OX=10090 GN=Ctsd PE=1 SV=1	15104	42.3293	controllerType=0 controllerNumber=1 scan=10019		ks_brain_lysate_hilic-elu_1-66-e_657_2823.ScanId;v=1;d1=10019.10019.3	hcd	0	0	0	0	8e-15	4.1e-13	FTMS + p NSI d Full ms2 831.3730@hcd30.00 [120.0000-2000.0000]
2118 | 180212	23	252	K.YYHGELSYLN[+876.32230]VTR.K	N10(NGlycan / 876.3223)	HexNAc(2)Hex(2)Fuc(1)	8.5e-13	4.4e-11	12.07	689.5	427.7	427.7	3	831.042	831.043	-0.31		2491.11	2491.11	Specific	10	>sp|P18242|CATD_MOUSE Cathepsin D OS=Mus musculus OX=10090 GN=Ctsd PE=1 SV=1	15104	42.5671	controllerType=0 controllerNumber=1 scan=10075		ks_brain_lysate_hilic-elu_1-66-e_657_2823.ScanId;v=1;d1=10075.10075.3	hcd	0	0	0	0	6.5e-14	3.4e-12	FTMS + p NSI d Full ms2 831.0423@hcd30.00 [120.0000-2000.0000]
2119 | 180252	23	252	K.YYHGELSYLN[+730.26439]VTR.K	N10(NGlycan / 730.2644)	HexNAc(2)Hex(2)	8.1e-15	4.3e-13	14.09	775.1	539.7	539.7	3	782.357	782.357	0.83		2345.06	2345.06	Specific	10	>sp|P18242|CATD_MOUSE Cathepsin D OS=Mus musculus OX=10090 GN=Ctsd PE=1 SV=1	15104	42.6335	controllerType=0 controllerNumber=1 scan=10090		ks_brain_lysate_hilic-elu_1-66-e_657_2823.ScanId;v=1;d1=10090.10090.3	hcd	0	0	0	0	7.8e-16	4e-14	FTMS + p NSI d Full ms2 782.3563@hcd30.00 [120.0000-2000.0000]
212 | 448497	2	42	K.SVSVAAGDSTVLN[+1768.63952]C[+57.02146]TLTSLLPVGPIR.W	N13(NGlycan / 1768.6395)	HexNAc(4)Hex(5)Fuc(1)	1.5e-08	7.8e-07	7.83	498.3	426.3	426.3	3	1466.03	1466.02	3.08		4396.06	4396.05	Specific	13	>sp|P97797-2|SHPS1_MOUSE Isoform 2 of Tyrosine-protein phosphatase non-receptor type substrate 1 OS=Mus musculus OX=10090 GN=Sirpa	8873	75.0427	controllerType=0 controllerNumber=1 scan=17741	C14(Carbamidomethyl / 57.0215)	ks_brain_lysate_hilic-elu_1-66-e_657_2823.ScanId;v=1;d1=17741.17741.3	hcd	0	0	0	0	4.8e-10	2.6e-08	FTMS + p NSI d Full ms2 1467.0272@hcd30.00 [120.0000-2000.0000]
2120 | 180692	23	252	K.YYHGELSYLN[+730.26439]VTR.K	N10(NGlycan / 730.2644)	HexNAc(2)Hex(2)	8.5e-15	4.4e-13	14.07	769.8	487.3	487.3	3	782.356	782.357	-0.41		2345.05	2345.06	Specific	10	>sp|P18242|CATD_MOUSE Cathepsin D OS=Mus musculus OX=10090 GN=Ctsd PE=1 SV=1	15104	42.8587	controllerType=0 controllerNumber=1 scan=10143		ks_brain_lysate_hilic-elu_1-66-e_657_2823.ScanId;v=1;d1=10143.10143.3	hcd	0	0	0	0	8.9e-16	4.7e-14	FTMS + p NSI d Full ms2 782.6910@hcd30.00 [120.0000-2000.0000]
2121 | 180972	23	252	K.YYHGELSYLN[+730.26439]VTR.K	N10(NGlycan / 730.2644)	HexNAc(2)Hex(2)	8.1e-12	4.3e-10	11.09	636	407.5	407.5	3	782.357	782.357	0.21		2345.06	2345.06	Specific	10	>sp|P18242|CATD_MOUSE Cathepsin D OS=Mus musculus OX=10090 GN=Ctsd PE=1 SV=1	15104	43.1183	controllerType=0 controllerNumber=1 scan=10203		ks_brain_lysate_hilic-elu_1-66-e_657_2823.ScanId;v=1;d1=10203.10203.3	hcd	0	0	0	0	4.9e-13	2.6e-11	FTMS + p NSI d Full ms2 783.0259@hcd30.00 [120.0000-2000.0000]
213 | 448015	2	42	K.SVSVAAGDSTVLN[+1768.63952]C[+57.02146]TLTSLLPVGPIR.W	N13(NGlycan / 1768.6395)	HexNAc(4)Hex(5)Fuc(1)	5.6e-07	2.9e-05	6.25	360.9	319.3	319.3	3	1466.02	1466.02	-0.92		4396.04	4396.05	Specific	13	>sp|P97797-2|SHPS1_MOUSE Isoform 2 of Tyrosine-protein phosphatase non-receptor type substrate 1 OS=Mus musculus OX=10090 GN=Sirpa	8873	74.6152	controllerType=0 controllerNumber=1 scan=17630	C14(Carbamidomethyl / 57.0215)	ks_brain_lysate_hilic-elu_1-66-e_657_2823.ScanId;v=1;d1=17630.17630.3	hcd	0	0	0	0	1.7e-08	8.4e-07	FTMS + p NSI d Full ms2 1466.3489@hcd30.00 [120.0000-2000.0000]
2132 | 355570	24	101	K.TVEIN[+1419.50224]LTNDYYLSGGLSEK.V	N5(NGlycan / 1419.5022)	HexNAc(3)Hex(5)	1.6e-08	8.4e-07	7.8	568.9	398.9	398.9	3	1179.19	1179.19	4.13		3535.56	3535.55	Specific	5	>sp|B9EKR1|PTPRZ_MOUSE Receptor-type tyrosine-protein phosphatase zeta OS=Mus musculus OX=10090 GN=Ptprz1 PE=1 SV=1	6775	60.5244	controllerType=0 controllerNumber=1 scan=14153		ks_brain_lysate_hilic-elu_1-66-e_657_2823.ScanId;v=1;d1=14153.14153.3	hcd	0	0	0	0	5.2e-10	2.8e-08	FTMS + p NSI d Full ms2 1179.5223@hcd30.00 [120.0000-2000.0000]
2133 | 355930	24	101	K.TVEIN[+1419.50224]LTNDYYLSGGLSEK.V	N5(NGlycan / 1419.5022)	HexNAc(3)Hex(5)	2.4e-08	1.2e-06	7.63	535.3	412.1	412.1	3	1179.18	1179.19	-2.76		3535.54	3535.55	Specific	5	>sp|B9EKR1|PTPRZ_MOUSE Receptor-type tyrosine-protein phosphatase zeta OS=Mus musculus OX=10090 GN=Ptprz1 PE=1 SV=1	6775	60.6865	controllerType=0 controllerNumber=1 scan=14190		ks_brain_lysate_hilic-elu_1-66-e_657_2823.ScanId;v=1;d1=14190.14190.3	hcd	0	0	0	0	6.9e-10	3.6e-08	FTMS + p NSI d Full ms2 1179.5220@hcd30.00 [120.0000-2000.0000]
2134 | 356610	24	101	K.TVEIN[+1298.47596]LTNDYYLSGGLSEK.V	N5(NGlycan / 1298.476)	HexNAc(4)Hex(3)	9.1e-12	4.8e-10	11.04	616.2	466.3	466.3	3	1138.84	1138.85	-0.21		3414.52	3414.52	Specific	5	>sp|B9EKR1|PTPRZ_MOUSE Receptor-type tyrosine-protein phosphatase zeta OS=Mus musculus OX=10090 GN=Ptprz1 PE=1 SV=1	6775	61.0099	controllerType=0 controllerNumber=1 scan=14264		ks_brain_lysate_hilic-elu_1-66-e_657_2823.ScanId;v=1;d1=14264.14264.3	hcd	0	0	0	0	5.7e-13	3e-11	FTMS + p NSI d Full ms2 1139.5100@hcd30.00 [120.0000-2000.0000]
2135 | 312358	24	101	K.TVEIN[+1216.42286]LTNDYYLSGGLSEK.V	N5(NGlycan / 1216.4229)	HexNAc(2)Hex(5)	9.1e-17	4.8e-15	16.04	891.6	704.5	704.5	3	1111.49	1111.49	-0.14		3332.47	3332.47	Specific	5	>sp|B9EKR1|PTPRZ_MOUSE Receptor-type tyrosine-protein phosphatase zeta OS=Mus musculus OX=10090 GN=Ptprz1 PE=1 SV=1	6775	60.5677	controllerType=0 controllerNumber=1 scan=14163		ks_brain_lysate_hilic-elu_1-66-e_657_2823.ScanId;v=1;d1=14163.14163.3	hcd	0	0	0	0	1.2e-17	6.4e-16	FTMS + p NSI d Full ms2 1111.8285@hcd30.00 [120.0000-2000.0000]
2136 | 413510	24	228	K.YYIYN[+1378.47569]GSLTSPPC[+57.02146]TDTVEWIVFK.D	N5(NGlycan / 1378.4757)	HexNAc(2)Hex(6)	6e-14	3.2e-12	13.22	715.5	624.1	624.1	3	1377.94	1377.94	0.85		4131.8	4131.79	Specific	5	>sp|B9EKR1|PTPRZ_MOUSE Receptor-type tyrosine-protein phosphatase zeta OS=Mus musculus OX=10090 GN=Ptprz1 PE=1 SV=1	6775	75.4399	controllerType=0 controllerNumber=1 scan=17841	C13(Carbamidomethyl / 57.0215)	ks_brain_lysate_hilic-elu_1-66-e_657_2823.ScanId;v=1;d1=17841.17841.3	hcd	0	0	0	0	5.6e-15	2.9e-13	FTMS + p NSI d Full ms2 1378.2726@hcd30.00 [120.0000-2000.0000]
2137 | 413110	24	228	K.YYIYN[+1378.47569]GSLTSPPC[+57.02146]TDTVEWIVFK.D	N5(NGlycan / 1378.4757)	HexNAc(2)Hex(6)	6.3e-14	3.3e-12	13.2	707	572.1	572.1	3	1377.94	1377.94	-0.39		4131.79	4131.79	Specific	5	>sp|B9EKR1|PTPRZ_MOUSE Receptor-type tyrosine-protein phosphatase zeta OS=Mus musculus OX=10090 GN=Ptprz1 PE=1 SV=1	6775	75.2695	controllerType=0 controllerNumber=1 scan=17799	C13(Carbamidomethyl / 57.0215)	ks_brain_lysate_hilic-elu_1-66-e_657_2823.ScanId;v=1;d1=17799.17799.3	hcd	0	0	0	0	5.9e-15	3e-13	FTMS + p NSI d Full ms2 1378.6058@hcd30.00 [120.0000-2000.0000]
2138 | 413830	24	228	K.YYIYN[+1378.47569]GSLTSPPC[+57.02146]TDTVEWIVFK.D	N5(NGlycan / 1378.4757)	HexNAc(2)Hex(6)	6e-13	3.2e-11	12.22	660	596.6	596.6	3	1377.94	1377.94	0.4		4131.79	4131.79	Specific	5	>sp|B9EKR1|PTPRZ_MOUSE Receptor-type tyrosine-protein phosphatase zeta OS=Mus musculus OX=10090 GN=Ptprz1 PE=1 SV=1	6775	75.5598	controllerType=0 controllerNumber=1 scan=17871	C13(Carbamidomethyl / 57.0215)	ks_brain_lysate_hilic-elu_1-66-e_657_2823.ScanId;v=1;d1=17871.17871.3	hcd	0	0	0	0	4.5e-14	2.3e-12	FTMS + p NSI d Full ms2 1378.6024@hcd30.00 [120.0000-2000.0000]
2139 | 412870	24	228	K.YYIYN[+1378.47569]GSLTSPPC[+57.02146]TDTVEWIVFK.D	N5(NGlycan / 1378.4757)	HexNAc(2)Hex(6)	6e-13	3.2e-11	12.22	656.1	567.6	567.6	3	1377.94	1377.94	0.49		4131.79	4131.79	Specific	5	>sp|B9EKR1|PTPRZ_MOUSE Receptor-type tyrosine-protein phosphatase zeta OS=Mus musculus OX=10090 GN=Ptprz1 PE=1 SV=1	6775	75.1294	controllerType=0 controllerNumber=1 scan=17763	C13(Carbamidomethyl / 57.0215)	ks_brain_lysate_hilic-elu_1-66-e_657_2823.ScanId;v=1;d1=17763.17763.3	hcd	0	0	0	0	4.5e-14	2.3e-12	FTMS + p NSI d Full ms2 1378.6062@hcd30.00 [120.0000-2000.0000]
2140 | 412790	24	228	K.YYIYN[+1378.47569]GSLTSPPC[+57.02146]TDTVEWIVFK.D	N5(NGlycan / 1378.4757)	HexNAc(2)Hex(6)	1.5e-09	7.6e-08	8.84	564	441.8	441.8	3	1377.93	1377.94	-0.48		4131.79	4131.79	Specific	5	>sp|B9EKR1|PTPRZ_MOUSE Receptor-type tyrosine-protein phosphatase zeta OS=Mus musculus OX=10090 GN=Ptprz1 PE=1 SV=1	6775	75.0737	controllerType=0 controllerNumber=1 scan=17749	C13(Carbamidomethyl / 57.0215)	ks_brain_lysate_hilic-elu_1-66-e_657_2823.ScanId;v=1;d1=17749.17749.3	hcd	0	0	0	0	4.2e-11	2.1e-09	FTMS + p NSI d Full ms2 1378.9341@hcd30.00 [120.0000-2000.0000]
2141 | 413910	24	228	K.YYIYN[+1216.42286]GSLTSPPC[+57.02146]TDTVEWIVFK.D	N5(NGlycan / 1216.4229)	HexNAc(2)Hex(5)	3e-13	1.6e-11	12.52	727.7	583.7	583.7	3	1323.91	1323.92	-2.32		3969.73	3969.74	Specific	5	>sp|B9EKR1|PTPRZ_MOUSE Receptor-type tyrosine-protein phosphatase zeta OS=Mus musculus OX=10090 GN=Ptprz1 PE=1 SV=1	6775	75.5753	controllerType=0 controllerNumber=1 scan=17875	C13(Carbamidomethyl / 57.0215)	ks_brain_lysate_hilic-elu_1-66-e_657_2823.ScanId;v=1;d1=17875.17875.3	hcd	0	0	0	0	2.1e-14	1.1e-12	FTMS + p NSI d Full ms2 1324.5892@hcd30.00 [120.0000-2000.0000]
2142 | 413790	24	228	K.YYIYN[+1216.42286]GSLTSPPC[+57.02146]TDTVEWIVFK.D	N5(NGlycan / 1216.4229)	HexNAc(2)Hex(5)	1.8e-11	9.3e-10	10.75	636.7	550.6	550.6	3	1323.92	1323.92	2.1		3969.75	3969.74	Specific	5	>sp|B9EKR1|PTPRZ_MOUSE Receptor-type tyrosine-protein phosphatase zeta OS=Mus musculus OX=10090 GN=Ptprz1 PE=1 SV=1	6775	75.5552	controllerType=0 controllerNumber=1 scan=17870	C13(Carbamidomethyl / 57.0215)	ks_brain_lysate_hilic-elu_1-66-e_657_2823.ScanId;v=1;d1=17870.17870.3	hcd	0	0	0	0	8.9e-13	4.6e-11	FTMS + p NSI d Full ms2 1324.2540@hcd30.00 [120.0000-2000.0000]
2147 | 425615	24	493	K.SDVPNTSPN[+1955.72397]STSQHVAEFETER.G	N9(NGlycan / 1955.724)	HexNAc(5)Hex(4)Fuc(2)	9.5e-07	5e-05	6.02	459.8	314.2	5.4	3	1463.28	1463.28	1.96		4387.83	4387.82	Specific	9	>sp|B9EKR1|PTPRZ_MOUSE Receptor-type tyrosine-protein phosphatase zeta OS=Mus musculus OX=10090 GN=Ptprz1 PE=1 SV=1	6775	35.8016	controllerType=0 controllerNumber=1 scan=8525		ks_brain_lysate_hilic-elu_1-66-e_657_2823.ScanId;v=1;d1=8525.8525.3	hcd	0	0	0	0	3.1e-08	1.6e-06	FTMS + p NSI d Full ms2 1463.9454@hcd30.00 [120.0000-2000.0000]
2153 | 380630	24	493	K.SDVPNTSPN[+1444.53387]STSQHVAEFETER.G	N9(NGlycan / 1444.5339)	HexNAc(4)Hex(3)Fuc(1)	3.7e-16	2e-14	15.43	833.3	651.9	12.7	3	1292.88	1292.88	-0.82		3876.63	3876.63	Specific	9	>sp|B9EKR1|PTPRZ_MOUSE Receptor-type tyrosine-protein phosphatase zeta OS=Mus musculus OX=10090 GN=Ptprz1 PE=1 SV=1	6775	36.3718	controllerType=0 controllerNumber=1 scan=8658		ks_brain_lysate_hilic-elu_1-66-e_657_2823.ScanId;v=1;d1=8658.8658.3	hcd	0	0	0	0	3.6e-17	1.8e-15	FTMS + p NSI d Full ms2 1293.5510@hcd30.00 [120.0000-2000.0000]
2157 | 396830	25	54	K.DVTVIEGEVATISC[+57.02146]QVN[+2158.80335]K.S	N17(NGlycan / 2158.8033)	HexNAc(6)Hex(4)Fuc(2)	5.9e-07	3.1e-05	6.23	465.5	336.7	336.7	3	1374.27	1374.27	1.11		4120.79	4120.79	Specific	17	>sp|Q8R5M8|CADM1_MOUSE Cell adhesion molecule 1 OS=Mus musculus OX=10090 GN=Cadm1 PE=1 SV=2	20631	60.7529	controllerType=0 controllerNumber=1 scan=14205	C14(Carbamidomethyl / 57.0215)	ks_brain_lysate_hilic-elu_1-66-e_657_2823.ScanId;v=1;d1=14205.14205.3	hcd	0	0	0	0	1.8e-08	9.1e-07	FTMS + p NSI d Full ms2 1374.9333@hcd30.00 [120.0000-2000.0000]
2158 | 402831	25	54	K.DVTVIEGEVATISC[+57.02146]QVN[+2100.76148]K.S	N17(NGlycan / 2100.7615)	HexNAc(5)Hex(4)Fuc(1)NeuAc(1)	2.8e-09	1.5e-07	8.55	565	411.7	411.7	3	1354.92	1354.92	1.48		4062.75	4062.75	Specific	17	>sp|Q8R5M8|CADM1_MOUSE Cell adhesion molecule 1 OS=Mus musculus OX=10090 GN=Cadm1 PE=1 SV=2	20631	67.1338	controllerType=0 controllerNumber=1 scan=15698	C14(Carbamidomethyl / 57.0215)	ks_brain_lysate_hilic-elu_1-66-e_657_2823.ScanId;v=1;d1=15698.15698.3	hcd	0	0	0	0	8.9e-11	4.3e-09	FTMS + p NSI d Full ms2 1355.5874@hcd30.00 [120.0000-2000.0000]
2159 | 402670	25	54	K.DVTVIEGEVATISC[+57.02146]QVN[+2100.76148]K.S	N17(NGlycan / 2100.7615)	HexNAc(5)Hex(4)Fuc(1)NeuAc(1)	6.4e-07	3.3e-05	6.2	488.4	318.2	318.2	3	1354.92	1354.92	-1.31		4062.74	4062.75	Specific	17	>sp|Q8R5M8|CADM1_MOUSE Cell adhesion molecule 1 OS=Mus musculus OX=10090 GN=Cadm1 PE=1 SV=2	20631	66.9444	controllerType=0 controllerNumber=1 scan=15652	C14(Carbamidomethyl / 57.0215)	ks_brain_lysate_hilic-elu_1-66-e_657_2823.ScanId;v=1;d1=15652.15652.3	hcd	0	0	0	0	2e-08	9.9e-07	FTMS + p NSI d Full ms2 1355.2579@hcd30.00 [120.0000-2000.0000]
2160 | 402630	25	54	K.DVTVIEGEVATISC[+57.02146]QVN[+2100.76148]K.S	N17(NGlycan / 2100.7615)	HexNAc(5)Hex(4)Fuc(1)NeuAc(1)	6e-07	3.1e-05	6.22	408.5	305.7	305.7	3	1354.92	1354.92	-0.23		4062.75	4062.75	Specific	17	>sp|Q8R5M8|CADM1_MOUSE Cell adhesion molecule 1 OS=Mus musculus OX=10090 GN=Cadm1 PE=1 SV=2	20631	66.9198	controllerType=0 controllerNumber=1 scan=15646	C14(Carbamidomethyl / 57.0215)	ks_brain_lysate_hilic-elu_1-66-e_657_2823.ScanId;v=1;d1=15646.15646.3	hcd	0	0	0	0	1.8e-08	9.3e-07	FTMS + p NSI d Full ms2 1355.2506@hcd30.00 [120.0000-2000.0000]
2161 | 397030	25	54	K.DVTVIEGEVATISC[+57.02146]QVN[+1955.72397]K.S	N17(NGlycan / 1955.724)	HexNAc(5)Hex(4)Fuc(2)	4.1e-14	2.1e-12	13.39	721.2	510.5	510.5	3	1306.58	1306.57	0.52		3917.71	3917.71	Specific	17	>sp|Q8R5M8|CADM1_MOUSE Cell adhesion molecule 1 OS=Mus musculus OX=10090 GN=Cadm1 PE=1 SV=2	20631	61.1255	controllerType=0 controllerNumber=1 scan=14291	C14(Carbamidomethyl / 57.0215)	ks_brain_lysate_hilic-elu_1-66-e_657_2823.ScanId;v=1;d1=14291.14291.3	hcd	0	0	0	0	3e-15	1.5e-13	FTMS + p NSI d Full ms2 1307.5764@hcd30.00 [120.0000-2000.0000]
2162 | 396751	25	54	K.DVTVIEGEVATISC[+57.02146]QVN[+1955.72397]K.S	N17(NGlycan / 1955.724)	HexNAc(5)Hex(4)Fuc(2)	4.7e-11	2.5e-09	10.32	634.9	481.3	481.3	3	1306.58	1306.57	5.29		3917.73	3917.71	Specific	17	>sp|Q8R5M8|CADM1_MOUSE Cell adhesion molecule 1 OS=Mus musculus OX=10090 GN=Cadm1 PE=1 SV=2	20631	60.7437	controllerType=0 controllerNumber=1 scan=14203	C14(Carbamidomethyl / 57.0215)	ks_brain_lysate_hilic-elu_1-66-e_657_2823.ScanId;v=1;d1=14203.14203.3	hcd	0	0	0	0	2.1e-12	1e-10	FTMS + p NSI d Full ms2 1306.9075@hcd30.00 [120.0000-2000.0000]
2163 | 397311	25	54	K.DVTVIEGEVATISC[+57.02146]QVN[+1955.72397]K.S	N17(NGlycan / 1955.724)	HexNAc(5)Hex(4)Fuc(2)	9.5e-10	5e-08	9.02	569.2	450.1	450.1	3	1306.58	1306.57	0.8		3917.71	3917.71	Specific	17	>sp|Q8R5M8|CADM1_MOUSE Cell adhesion molecule 1 OS=Mus musculus OX=10090 GN=Cadm1 PE=1 SV=2	20631	61.4997	controllerType=0 controllerNumber=1 scan=14377	C14(Carbamidomethyl / 57.0215)	ks_brain_lysate_hilic-elu_1-66-e_657_2823.ScanId;v=1;d1=14377.14377.3	hcd	0	0	0	0	2.4e-11	1.1e-09	FTMS + p NSI d Full ms2 1307.2424@hcd30.00 [120.0000-2000.0000]
2164 | 397112	25	54	K.DVTVIEGEVATISC[+57.02146]QVN[+1955.72397]K.S	N17(NGlycan / 1955.724)	HexNAc(5)Hex(4)Fuc(2)	1.3e-07	7e-06	6.87	450.8	363.7	363.7	4	980.183	980.183	0.19		3917.71	3917.71	Specific	17	>sp|Q8R5M8|CADM1_MOUSE Cell adhesion molecule 1 OS=Mus musculus OX=10090 GN=Cadm1 PE=1 SV=2	20631	61.1644	controllerType=0 controllerNumber=1 scan=14300	C14(Carbamidomethyl / 57.0215)	ks_brain_lysate_hilic-elu_1-66-e_657_2823.ScanId;v=1;d1=14300.14300.4	hcd	0	0	0	0	3.2e-09	1.6e-07	FTMS + p NSI d Full ms2 980.6849@hcd30.00 [120.0000-2000.0000]
2167 | 356932	25	54	K.DVTVIEGEVATISC[+57.02146]QVN[+1752.64460]K.S	N17(NGlycan / 1752.6446)	HexNAc(4)Hex(4)Fuc(2)	4.1e-13	2.1e-11	12.39	684.3	473.1	473.1	3	1238.88	1238.88	0.95		3714.63	3714.63	Specific	17	>sp|Q8R5M8|CADM1_MOUSE Cell adhesion molecule 1 OS=Mus musculus OX=10090 GN=Cadm1 PE=1 SV=2	20631	61.2648	controllerType=0 controllerNumber=1 scan=14323	C14(Carbamidomethyl / 57.0215)	ks_brain_lysate_hilic-elu_1-66-e_657_2823.ScanId;v=1;d1=14323.14323.3	hcd	0	0	0	0	2.8e-14	1.5e-12	FTMS + p NSI d Full ms2 1239.5497@hcd30.00 [120.0000-2000.0000]
2168 | 356413	25	54	K.DVTVIEGEVATISC[+57.02146]QVN[+1752.64460]K.S	N17(NGlycan / 1752.6446)	HexNAc(4)Hex(4)Fuc(2)	1e-07	5.3e-06	7	461.7	378.1	378.1	3	1238.88	1238.88	0.36		3714.63	3714.63	Specific	17	>sp|Q8R5M8|CADM1_MOUSE Cell adhesion molecule 1 OS=Mus musculus OX=10090 GN=Cadm1 PE=1 SV=2	20631	60.9676	controllerType=0 controllerNumber=1 scan=14254	C14(Carbamidomethyl / 57.0215)	ks_brain_lysate_hilic-elu_1-66-e_657_2823.ScanId;v=1;d1=14254.14254.3	hcd	0	0	0	0	2.3e-09	1.2e-07	FTMS + p NSI d Full ms2 1239.2250@hcd30.00 [120.0000-2000.0000]
2169 | 357774	25	54	K.DVTVIEGEVATISC[+57.02146]QVN[+1647.61324]K.S	N17(NGlycan / 1647.6132)	HexNAc(5)Hex(3)Fuc(1)	4.1e-18	2.1e-16	17.39	911.5	693.3	693.3	3	1203.87	1203.87	0.53		3609.6	3609.6	Specific	17	>sp|Q8R5M8|CADM1_MOUSE Cell adhesion molecule 1 OS=Mus musculus OX=10090 GN=Cadm1 PE=1 SV=2	20631	61.9353	controllerType=0 controllerNumber=1 scan=14477	C14(Carbamidomethyl / 57.0215)	ks_brain_lysate_hilic-elu_1-66-e_657_2823.ScanId;v=1;d1=14477.14477.3	hcd	0	0	0	0	5.6e-19	2.8e-17	FTMS + p NSI d Full ms2 1204.5394@hcd30.00 [120.0000-2000.0000]
217 | 449178	2	42	K.SVSVAAGDSTVLN[+1622.58161]C[+57.02146]TLTSLLPVGPIR.W	N13(NGlycan / 1622.5816)	HexNAc(4)Hex(5)	3.3e-13	1.7e-11	12.48	655	589.9	589.9	3	1417.33	1417.33	0.12		4249.99	4249.99	Specific	13	>sp|P97797-2|SHPS1_MOUSE Isoform 2 of Tyrosine-protein phosphatase non-receptor type substrate 1 OS=Mus musculus OX=10090 GN=Sirpa	8873	75.4042	controllerType=0 controllerNumber=1 scan=17832	C14(Carbamidomethyl / 57.0215)	ks_brain_lysate_hilic-elu_1-66-e_657_2823.ScanId;v=1;d1=17832.17832.3	hcd	0	0	0	0	2.3e-14	1.2e-12	FTMS + p NSI d Full ms2 1418.0055@hcd30.00 [120.0000-2000.0000]
2170 | 357531	25	54	K.DVTVIEGEVATISC[+57.02146]QVN[+1647.61324]K.S	N17(NGlycan / 1647.6132)	HexNAc(5)Hex(3)Fuc(1)	1.2e-15	6.3e-14	14.92	819.1	620.2	620.2	3	1203.87	1203.87	1.14		3609.6	3609.6	Specific	17	>sp|Q8R5M8|CADM1_MOUSE Cell adhesion molecule 1 OS=Mus musculus OX=10090 GN=Cadm1 PE=1 SV=2	20631	61.7004	controllerType=0 controllerNumber=1 scan=14423	C14(Carbamidomethyl / 57.0215)	ks_brain_lysate_hilic-elu_1-66-e_657_2823.ScanId;v=1;d1=14423.14423.3	hcd	0	0	0	0	1.3e-16	7.2e-15	FTMS + p NSI d Full ms2 1204.5425@hcd30.00 [120.0000-2000.0000]
2172 | 357930	25	54	K.DVTVIEGEVATISC[+57.02146]QVN[+1444.53387]K.S	N17(NGlycan / 1444.5339)	HexNAc(4)Hex(3)Fuc(1)	4.2e-16	2.2e-14	15.37	837.4	642.3	642.3	3	1136.18	1136.18	-0.85		3406.52	3406.52	Specific	17	>sp|Q8R5M8|CADM1_MOUSE Cell adhesion molecule 1 OS=Mus musculus OX=10090 GN=Cadm1 PE=1 SV=2	20631	62.0449	controllerType=0 controllerNumber=1 scan=14502	C14(Carbamidomethyl / 57.0215)	ks_brain_lysate_hilic-elu_1-66-e_657_2823.ScanId;v=1;d1=14502.14502.3	hcd	0	0	0	0	4.1e-17	2e-15	FTMS + p NSI d Full ms2 1136.8461@hcd30.00 [120.0000-2000.0000]
2173 | 357651	25	54	K.DVTVIEGEVATISC[+57.02146]QVN[+1444.53387]K.S	N17(NGlycan / 1444.5339)	HexNAc(4)Hex(3)Fuc(1)	1.2e-14	6.3e-13	13.92	781.4	602.3	602.3	3	1136.18	1136.18	1.3		3406.52	3406.52	Specific	17	>sp|Q8R5M8|CADM1_MOUSE Cell adhesion molecule 1 OS=Mus musculus OX=10090 GN=Cadm1 PE=1 SV=2	20631	61.7825	controllerType=0 controllerNumber=1 scan=14442	C14(Carbamidomethyl / 57.0215)	ks_brain_lysate_hilic-elu_1-66-e_657_2823.ScanId;v=1;d1=14442.14442.3	hcd	0	0	0	0	1.2e-15	6.2e-14	FTMS + p NSI d Full ms2 1136.8507@hcd30.00 [120.0000-2000.0000]
218 | 449255	2	42	K.SVSVAAGDSTVLN[+1622.58161]C[+57.02146]TLTSLLPVGPIR.W	N13(NGlycan / 1622.5816)	HexNAc(4)Hex(5)	3.8e-09	2e-07	8.42	546.1	504.7	504.7	3	1417.34	1417.33	1.16		4249.99	4249.99	Specific	13	>sp|P97797-2|SHPS1_MOUSE Isoform 2 of Tyrosine-protein phosphatase non-receptor type substrate 1 OS=Mus musculus OX=10090 GN=Sirpa	8873	75.5242	controllerType=0 controllerNumber=1 scan=17862	C14(Carbamidomethyl / 57.0215)	ks_brain_lysate_hilic-elu_1-66-e_657_2823.ScanId;v=1;d1=17862.17862.3	hcd	0	0	0	0	1.2e-10	5.8e-09	FTMS + p NSI d Full ms2 1417.6694@hcd30.00 [120.0000-2000.0000]
219 | 448857	2	42	K.SVSVAAGDSTVLN[+1622.58161]C[+57.02146]TLTSLLPVGPIR.W	N13(NGlycan / 1622.5816)	HexNAc(4)Hex(5)	5.4e-09	2.8e-07	8.27	539.3	494	494	3	1417.34	1417.33	1.76		4250	4249.99	Specific	13	>sp|P97797-2|SHPS1_MOUSE Isoform 2 of Tyrosine-protein phosphatase non-receptor type substrate 1 OS=Mus musculus OX=10090 GN=Sirpa	8873	75.2009	controllerType=0 controllerNumber=1 scan=17781	C14(Carbamidomethyl / 57.0215)	ks_brain_lysate_hilic-elu_1-66-e_657_2823.ScanId;v=1;d1=17781.17781.3	hcd	0	0	0	0	1.7e-10	8.7e-09	FTMS + p NSI d Full ms2 1418.0052@hcd30.00 [120.0000-2000.0000]
22 | 354330	1	88	K.TENLDVIVN[+1216.42286]ISDTESWGQHVQK.L	N9(NGlycan / 1216.4229)	HexNAc(2)Hex(5)	3.6e-13	1.9e-11	12.44	654.3	514.6	514.6	3	1243.56	1243.56	0.34		3728.66	3728.65	Specific	9	>sp|P14231|AT1B2_MOUSE Sodium/potassium-transporting ATPase subunit beta-2 OS=Mus musculus OX=10090 GN=Atp1b2 PE=1 SV=2	18917	59.2306	controllerType=0 controllerNumber=1 scan=13860		ks_brain_lysate_hilic-elu_1-66-e_657_2823.ScanId;v=1;d1=13860.13860.3	hcd	0	0	0	0	2.5e-14	1.3e-12	FTMS + p NSI d Full ms2 1243.8889@hcd30.00 [120.0000-2000.0000]
220 | 448537	2	42	K.SVSVAAGDSTVLN[+1622.58161]C[+57.02146]TLTSLLPVGPIR.W	N13(NGlycan / 1622.5816)	HexNAc(4)Hex(5)	1.8e-09	9.5e-08	8.74	534	453.8	453.8	3	1417.34	1417.33	0.98		4249.99	4249.99	Specific	13	>sp|P97797-2|SHPS1_MOUSE Isoform 2 of Tyrosine-protein phosphatase non-receptor type substrate 1 OS=Mus musculus OX=10090 GN=Sirpa	8873	75.0582	controllerType=0 controllerNumber=1 scan=17745	C14(Carbamidomethyl / 57.0215)	ks_brain_lysate_hilic-elu_1-66-e_657_2823.ScanId;v=1;d1=17745.17745.3	hcd	0	0	0	0	5.1e-11	2.6e-09	FTMS + p NSI d Full ms2 1418.3428@hcd30.00 [120.0000-2000.0000]
221 | 448576	2	42	K.SVSVAAGDSTVLN[+1622.58161]C[+57.02146]TLTSLLPVGPIR.W	N13(NGlycan / 1622.5816)	HexNAc(4)Hex(5)	2.3e-09	1.2e-07	8.64	515.2	472.1	472.1	3	1417.34	1417.33	0.72		4249.99	4249.99	Specific	13	>sp|P97797-2|SHPS1_MOUSE Isoform 2 of Tyrosine-protein phosphatase non-receptor type substrate 1 OS=Mus musculus OX=10090 GN=Sirpa	8873	75.0689	controllerType=0 controllerNumber=1 scan=17748	C14(Carbamidomethyl / 57.0215)	ks_brain_lysate_hilic-elu_1-66-e_657_2823.ScanId;v=1;d1=17748.17748.3	hcd	0	0	0	0	7e-11	3.4e-09	FTMS + p NSI d Full ms2 1417.6719@hcd30.00 [120.0000-2000.0000]
223 | 449097	2	42	K.SVSVAAGDSTVLN[+1606.58669]C[+57.02146]TLTSLLPVGPIR.W	N13(NGlycan / 1606.5867)	HexNAc(4)Hex(4)Fuc(1)	5.8e-08	3e-06	7.24	400	380.1	380.1	3	1412	1412	-5.35		4233.97	4233.99	Specific	13	>sp|P97797-2|SHPS1_MOUSE Isoform 2 of Tyrosine-protein phosphatase non-receptor type substrate 1 OS=Mus musculus OX=10090 GN=Sirpa	8873	75.3391	controllerType=0 controllerNumber=1 scan=17816	C14(Carbamidomethyl / 57.0215)	ks_brain_lysate_hilic-elu_1-66-e_657_2823.ScanId;v=1;d1=17816.17816.3	hcd	0	0	0	0	1.3e-09	7e-08	FTMS + p NSI d Full ms2 1413.0028@hcd30.00 [120.0000-2000.0000]
224 | 448976	2	42	K.SVSVAAGDSTVLN[+1605.56629]C[+57.02146]TLTSLLPVGPIR.W	N13(NGlycan / 1605.5663)	HexNAc(4)Hex(3)NeuGc(1)	6.1e-06	0.00032	5.21	421.3	366	366	3	1411.68	1411.66	8.96		4233.01	4232.97	Specific	13	>sp|P97797-2|SHPS1_MOUSE Isoform 2 of Tyrosine-protein phosphatase non-receptor type substrate 1 OS=Mus musculus OX=10090 GN=Sirpa	8873	75.3036	controllerType=0 controllerNumber=1 scan=17807	C14(Carbamidomethyl / 57.0215)	ks_brain_lysate_hilic-elu_1-66-e_657_2823.ScanId;v=1;d1=17807.17807.3	hcd	0	0	0	0	2.6e-07	1.4e-05	FTMS + p NSI d Full ms2 1412.6724@hcd30.00 [120.0000-2000.0000]
226 | 448417	2	42	K.SVSVAAGDSTVLN[+1565.56014]C[+57.02146]TLTSLLPVGPIR.W	N13(NGlycan / 1565.5601)	HexNAc(3)Hex(5)Fuc(1)	1.7e-13	9.1e-12	12.76	724.6	647.9	647.9	3	1398.33	1398.33	2.19		4192.98	4192.97	Specific	13	>sp|P97797-2|SHPS1_MOUSE Isoform 2 of Tyrosine-protein phosphatase non-receptor type substrate 1 OS=Mus musculus OX=10090 GN=Sirpa	8873	74.9527	controllerType=0 controllerNumber=1 scan=17719	C14(Carbamidomethyl / 57.0215)	ks_brain_lysate_hilic-elu_1-66-e_657_2823.ScanId;v=1;d1=17719.17719.3	hcd	0	0	0	0	1.4e-14	7.1e-13	FTMS + p NSI d Full ms2 1398.9983@hcd30.00 [120.0000-2000.0000]
227 | 448736	2	42	K.SVSVAAGDSTVLN[+1565.56014]C[+57.02146]TLTSLLPVGPIR.W	N13(NGlycan / 1565.5601)	HexNAc(3)Hex(5)Fuc(1)	3.5e-13	1.8e-11	12.46	658.5	612.7	612.7	3	1398.33	1398.33	-0.7		4192.96	4192.97	Specific	13	>sp|P97797-2|SHPS1_MOUSE Isoform 2 of Tyrosine-protein phosphatase non-receptor type substrate 1 OS=Mus musculus OX=10090 GN=Sirpa	8873	75.1342	controllerType=0 controllerNumber=1 scan=17764	C14(Carbamidomethyl / 57.0215)	ks_brain_lysate_hilic-elu_1-66-e_657_2823.ScanId;v=1;d1=17764.17764.3	hcd	0	0	0	0	2.4e-14	1.2e-12	FTMS + p NSI d Full ms2 1399.3373@hcd30.00 [120.0000-2000.0000]
2279 | 265114	28	512	R.EIC[+57.02146]SGN[+1216.42286]SSQC[+57.02146]APNVHK.M	N6(NGlycan / 1216.4229)	HexNAc(2)Hex(5)	5e-19	2.6e-17	18.3	958.5	705.1	705.1	3	1002.07	1002.07	-0.95		3004.2	3004.2	Specific	6	>sp|Q9R1V6|ADA22_MOUSE Disintegrin and metalloproteinase domain-containing protein 22 OS=Mus musculus OX=10090 GN=Adam22 PE=1 SV=2	13149	18.493	controllerType=0 controllerNumber=1 scan=4566	C3(Carbamidomethyl / 57.0215); C10(Carbamidomethyl / 57.0215)	ks_brain_lysate_hilic-elu_1-66-e_657_2823.ScanId;v=1;d1=4566.4566.3	hcd	0	0	0	0	6.8e-20	3.5e-18	FTMS + p NSI d Full ms2 1002.4067@hcd30.00 [120.0000-2000.0000]
228 | 448096	2	42	K.SVSVAAGDSTVLN[+1565.56014]C[+57.02146]TLTSLLPVGPIR.W	N13(NGlycan / 1565.5601)	HexNAc(3)Hex(5)Fuc(1)	4e-07	2.1e-05	6.4	391	336.4	336.4	3	1398.33	1398.33	-0.3		4192.97	4192.97	Specific	13	>sp|P97797-2|SHPS1_MOUSE Isoform 2 of Tyrosine-protein phosphatase non-receptor type substrate 1 OS=Mus musculus OX=10090 GN=Sirpa	8873	74.7214	controllerType=0 controllerNumber=1 scan=17660	C14(Carbamidomethyl / 57.0215)	ks_brain_lysate_hilic-elu_1-66-e_657_2823.ScanId;v=1;d1=17660.17660.3	hcd	0	0	0	0	1e-08	4.9e-07	FTMS + p NSI d Full ms2 1398.3269@hcd30.00 [120.0000-2000.0000]
2280 | 264884	28	512	R.EIC[+57.02146]SGN[+1216.42286]SSQC[+57.02146]APNVHK.M	N6(NGlycan / 1216.4229)	HexNAc(2)Hex(5)	5e-17	2.6e-15	16.3	898.7	708.4	708.4	3	1002.07	1002.07	-0.59		3004.2	3004.2	Specific	6	>sp|Q9R1V6|ADA22_MOUSE Disintegrin and metalloproteinase domain-containing protein 22 OS=Mus musculus OX=10090 GN=Adam22 PE=1 SV=2	13149	18.2167	controllerType=0 controllerNumber=1 scan=4503	C3(Carbamidomethyl / 57.0215); C10(Carbamidomethyl / 57.0215)	ks_brain_lysate_hilic-elu_1-66-e_657_2823.ScanId;v=1;d1=4503.4503.3	hcd	0	0	0	0	6.2e-18	3.1e-16	FTMS + p NSI d Full ms2 1002.4074@hcd30.00 [120.0000-2000.0000]
2281 | 265409	28	512	R.EIC[+57.02146]SGN[+1216.42286]SSQC[+57.02146]APNVHK.M	N6(NGlycan / 1216.4229)	HexNAc(2)Hex(5)	5e-16	2.6e-14	15.3	831.6	610.4	610.4	3	1002.07	1002.07	-0.52		3004.2	3004.2	Specific	6	>sp|Q9R1V6|ADA22_MOUSE Disintegrin and metalloproteinase domain-containing protein 22 OS=Mus musculus OX=10090 GN=Adam22 PE=1 SV=2	13149	18.7728	controllerType=0 controllerNumber=1 scan=4630	C3(Carbamidomethyl / 57.0215); C10(Carbamidomethyl / 57.0215)	ks_brain_lysate_hilic-elu_1-66-e_657_2823.ScanId;v=1;d1=4630.4630.3	hcd	0	0	0	0	5.2e-17	2.6e-15	FTMS + p NSI d Full ms2 1002.4061@hcd30.00 [120.0000-2000.0000]
2282 | 265518	28	512	R.EIC[+57.02146]SGN[+1216.42286]SSQC[+57.02146]APNVHK.M	N6(NGlycan / 1216.4229)	HexNAc(2)Hex(5)	4.8e-14	2.5e-12	13.32	704	468.1	468.1	3	1002.07	1002.07	0.15		3004.2	3004.2	Specific	6	>sp|Q9R1V6|ADA22_MOUSE Disintegrin and metalloproteinase domain-containing protein 22 OS=Mus musculus OX=10090 GN=Adam22 PE=1 SV=2	13149	19.0548	controllerType=0 controllerNumber=1 scan=4695	C3(Carbamidomethyl / 57.0215); C10(Carbamidomethyl / 57.0215)	ks_brain_lysate_hilic-elu_1-66-e_657_2823.ScanId;v=1;d1=4695.4695.3	hcd	0	0	0	0	3.9e-15	1.8e-13	FTMS + p NSI d Full ms2 1002.4056@hcd30.00 [120.0000-2000.0000]
229 | 413952	2	42	K.SVSVAAGDSTVLN[+1419.50224]C[+57.02146]TLTSLLPVGPIR.W	N13(NGlycan / 1419.5022)	HexNAc(3)Hex(5)	3.3e-14	1.7e-12	13.48	714	663.2	663.2	3	1349.64	1349.64	0.77		4046.91	4046.91	Specific	13	>sp|P97797-2|SHPS1_MOUSE Isoform 2 of Tyrosine-protein phosphatase non-receptor type substrate 1 OS=Mus musculus OX=10090 GN=Sirpa	8873	75.5907	controllerType=0 controllerNumber=1 scan=17879	C14(Carbamidomethyl / 57.0215)	ks_brain_lysate_hilic-elu_1-66-e_657_2823.ScanId;v=1;d1=17879.17879.3	hcd	0	0	0	0	2.6e-15	1.3e-13	FTMS + p NSI d Full ms2 1350.3097@hcd30.00 [120.0000-2000.0000]
2292 | 344419	28	666	R.C[+57.02146]LPVASFN[+1955.72397]FSTC[+57.02146]SSSK.A	N8(NGlycan / 1955.724)	HexNAc(5)Hex(4)Fuc(2)	1e-08	5.4e-07	7.99	589.8	336.4	336.4	3	1249.85	1249.85	-1.6		3747.52	3747.53	Specific	8	>sp|Q9R1V6|ADA22_MOUSE Disintegrin and metalloproteinase domain-containing protein 22 OS=Mus musculus OX=10090 GN=Adam22 PE=1 SV=2	13149	50.3516	controllerType=0 controllerNumber=1 scan=11846	C1(Carbamidomethyl / 57.0215); C12(Carbamidomethyl / 57.0215)	ks_brain_lysate_hilic-elu_1-66-e_657_2823.ScanId;v=1;d1=11846.11846.3	hcd	0	0	0	0	3.4e-10	1.8e-08	FTMS + p NSI d Full ms2 1250.5190@hcd30.00 [120.0000-2000.0000]
2293 | 344690	28	666	R.C[+57.02146]LPVASFN[+1954.70357]FSTC[+57.02146]SSSK.A	N8(NGlycan / 1954.7036)	HexNAc(5)Hex(4)NeuAc(1)	1.3e-10	6.7e-09	9.89	629.4	629.4	629.4	3	1249.52	1249.51	6.54		3746.53	3746.51	Specific	8	>sp|Q9R1V6|ADA22_MOUSE Disintegrin and metalloproteinase domain-containing protein 22 OS=Mus musculus OX=10090 GN=Adam22 PE=1 SV=2	13149	50.7219	controllerType=0 controllerNumber=1 scan=11930	C1(Carbamidomethyl / 57.0215); C12(Carbamidomethyl / 57.0215)	ks_brain_lysate_hilic-elu_1-66-e_657_2823.ScanId;v=1;d1=11930.11930.3	hcd	0	0	0	0	4.7e-12	2.3e-10	FTMS + p NSI d Full ms2 1250.5145@hcd30.00 [120.0000-2000.0000]
2296 | 345176	28	666	R.C[+57.02146]LPVASFN[+1647.61324]FSTC[+57.02146]SSSK.A	N8(NGlycan / 1647.6132)	HexNAc(5)Hex(3)Fuc(1)	2e-12	1e-10	11.71	679.3	464.7	464.7	3	1147.14	1147.14	-2.23		3439.41	3439.42	Specific	8	>sp|Q9R1V6|ADA22_MOUSE Disintegrin and metalloproteinase domain-containing protein 22 OS=Mus musculus OX=10090 GN=Adam22 PE=1 SV=2	13149	50.9803	controllerType=0 controllerNumber=1 scan=11988	C1(Carbamidomethyl / 57.0215); C12(Carbamidomethyl / 57.0215)	ks_brain_lysate_hilic-elu_1-66-e_657_2823.ScanId;v=1;d1=11988.11988.3	hcd	0	0	0	0	1.2e-13	6e-12	FTMS + p NSI d Full ms2 1147.8136@hcd30.00 [120.0000-2000.0000]
2297 | 345532	28	666	R.C[+57.02146]LPVASFN[+1647.61324]FSTC[+57.02146]SSSK.A	N8(NGlycan / 1647.6132)	HexNAc(5)Hex(3)Fuc(1)	3e-10	1.6e-08	9.53	628.2	354.8	354.8	3	1147.14	1147.14	-0.31		3439.42	3439.42	Specific	8	>sp|Q9R1V6|ADA22_MOUSE Disintegrin and metalloproteinase domain-containing protein 22 OS=Mus musculus OX=10090 GN=Adam22 PE=1 SV=2	13149	51.1517	controllerType=0 controllerNumber=1 scan=12027	C1(Carbamidomethyl / 57.0215); C12(Carbamidomethyl / 57.0215)	ks_brain_lysate_hilic-elu_1-66-e_657_2823.ScanId;v=1;d1=12027.12027.3	hcd	0	0	0	0	8.9e-12	3.8e-10	FTMS + p NSI d Full ms2 1147.8135@hcd30.00 [120.0000-2000.0000]
2298 | 303635	28	666	R.C[+57.02146]LPVASFN[+1444.53387]FSTC[+57.02146]SSSK.A	N8(NGlycan / 1444.5339)	HexNAc(4)Hex(3)Fuc(1)	8e-12	4.2e-10	11.1	642.6	462.7	462.7	3	1079.45	1079.45	0.92		3236.34	3236.34	Specific	8	>sp|Q9R1V6|ADA22_MOUSE Disintegrin and metalloproteinase domain-containing protein 22 OS=Mus musculus OX=10090 GN=Adam22 PE=1 SV=2	13149	51.1656	controllerType=0 controllerNumber=1 scan=12030	C1(Carbamidomethyl / 57.0215); C12(Carbamidomethyl / 57.0215)	ks_brain_lysate_hilic-elu_1-66-e_657_2823.ScanId;v=1;d1=12030.12030.3	hcd	0	0	0	0	4.7e-13	2.4e-11	FTMS + p NSI d Full ms2 1079.7854@hcd30.00 [120.0000-2000.0000]
2299 | 303756	28	666	R.C[+57.02146]LPVASFN[+1444.53387]FSTC[+57.02146]SSSK.A	N8(NGlycan / 1444.5339)	HexNAc(4)Hex(3)Fuc(1)	1.9e-09	1e-07	8.71	569.4	428.5	428.5	3	1079.45	1079.45	-0.55		3236.34	3236.34	Specific	8	>sp|Q9R1V6|ADA22_MOUSE Disintegrin and metalloproteinase domain-containing protein 22 OS=Mus musculus OX=10090 GN=Adam22 PE=1 SV=2	13149	51.2181	controllerType=0 controllerNumber=1 scan=12042	C1(Carbamidomethyl / 57.0215); C12(Carbamidomethyl / 57.0215)	ks_brain_lysate_hilic-elu_1-66-e_657_2823.ScanId;v=1;d1=12042.12042.3	hcd	0	0	0	0	5.5e-11	2.7e-09	FTMS + p NSI d Full ms2 1079.4520@hcd30.00 [120.0000-2000.0000]
230 | 413870	2	42	K.SVSVAAGDSTVLN[+1419.50224]C[+57.02146]TLTSLLPVGPIR.W	N13(NGlycan / 1419.5022)	HexNAc(3)Hex(5)	3.3e-14	1.7e-12	13.48	701	621.8	621.8	3	1349.64	1349.64	-0.05		4046.91	4046.91	Specific	13	>sp|P97797-2|SHPS1_MOUSE Isoform 2 of Tyrosine-protein phosphatase non-receptor type substrate 1 OS=Mus musculus OX=10090 GN=Sirpa	8873	75.5707	controllerType=0 controllerNumber=1 scan=17874	C14(Carbamidomethyl / 57.0215)	ks_brain_lysate_hilic-elu_1-66-e_657_2823.ScanId;v=1;d1=17874.17874.3	hcd	0	0	0	0	2.5e-15	1.3e-13	FTMS + p NSI d Full ms2 1349.9757@hcd30.00 [120.0000-2000.0000]
231 | 412951	2	42	K.SVSVAAGDSTVLN[+1419.50224]C[+57.02146]TLTSLLPVGPIR.W	N13(NGlycan / 1419.5022)	HexNAc(3)Hex(5)	4.6e-09	2.4e-07	8.34	439.7	390.4	390.4	3	1349.64	1349.64	-0.23		4046.91	4046.91	Specific	13	>sp|P97797-2|SHPS1_MOUSE Isoform 2 of Tyrosine-protein phosphatase non-receptor type substrate 1 OS=Mus musculus OX=10090 GN=Sirpa	8873	75.179	controllerType=0 controllerNumber=1 scan=17775	C14(Carbamidomethyl / 57.0215)	ks_brain_lysate_hilic-elu_1-66-e_657_2823.ScanId;v=1;d1=17775.17775.3	hcd	0	0	0	0	1.5e-10	7.2e-09	FTMS + p NSI d Full ms2 1350.3165@hcd30.00 [120.0000-2000.0000]
2312 | 157932	29	1508	K.WTGHN[+1216.42286]VTVVQR.T	N5(NGlycan / 1216.4229)	HexNAc(2)Hex(5)	9.8e-14	5.1e-12	13.01	741.5	425.1	425.1	3	838.372	838.373	-0.6		2513.1	2513.1	Specific	5	>sp|Q91ZX7|LRP1_MOUSE Prolow-density lipoprotein receptor-related protein 1 OS=Mus musculus OX=10090 GN=Lrp1 PE=1 SV=1	7505	23.3755	controllerType=0 controllerNumber=1 scan=5690		ks_brain_lysate_hilic-elu_1-66-e_657_2823.ScanId;v=1;d1=5690.5690.3	hcd	0	0	0	0	9.4e-15	4.9e-13	FTMS + p NSI d Full ms2 838.7078@hcd30.00 [120.0000-2000.0000]
232 | 413752	2	42	K.SVSVAAGDSTVLN[+1216.42286]C[+57.02146]TLTSLLPVGPIR.W	N13(NGlycan / 1216.4229)	HexNAc(2)Hex(5)	3.3e-20	1.7e-18	19.48	1042.3	955.3	955.3	3	1281.95	1281.95	0.05		3843.83	3843.83	Specific	13	>sp|P97797-2|SHPS1_MOUSE Isoform 2 of Tyrosine-protein phosphatase non-receptor type substrate 1 OS=Mus musculus OX=10090 GN=Sirpa	8873	75.5507	controllerType=0 controllerNumber=1 scan=17869	C14(Carbamidomethyl / 57.0215)	ks_brain_lysate_hilic-elu_1-66-e_657_2823.ScanId;v=1;d1=17869.17869.3	hcd	0	0	0	0	4.3e-21	2.3e-19	FTMS + p NSI d Full ms2 1282.6177@hcd30.00 [120.0000-2000.0000]
2322 | 380670	29	2485	R.INNGGC[+57.02146]QDLC[+57.02146]LLTHQGHVN[+1216.42286]C[+57.02146]SC[+57.02146]R.G	N19(NGlycan / 1216.4229)	HexNAc(2)Hex(5)	1.3e-10	7e-09	9.87	621.3	341.8	341.8	4	983.156	983.156	-0.26		3929.6	3929.6	Specific	19	>sp|Q91ZX7|LRP1_MOUSE Prolow-density lipoprotein receptor-related protein 1 OS=Mus musculus OX=10090 GN=Lrp1 PE=1 SV=1	7505	36.3813	controllerType=0 controllerNumber=1 scan=8660	C6(Carbamidomethyl / 57.0215); C10(Carbamidomethyl / 57.0215); C20(Carbamidomethyl / 57.0215); C22(Carbamidomethyl / 57.0215)	ks_brain_lysate_hilic-elu_1-66-e_657_2823.ScanId;v=1;d1=8660.8660.4	hcd	0	0	0	0	5.1e-12	2.4e-10	FTMS + p NSI d Full ms2 983.4082@hcd30.00 [120.0000-2000.0000]
2326 | 219931	29	3330	R.TC[+57.02146]VSN[+1216.42286]C[+57.02146]TASQFVC[+57.02146]K.N	N5(NGlycan / 1216.4229)	HexNAc(2)Hex(5)	1.4e-15	7.1e-14	14.87	820.7	617	617	3	960.049	960.048	0.27		2878.13	2878.13	Specific	5	>sp|Q91ZX7|LRP1_MOUSE Prolow-density lipoprotein receptor-related protein 1 OS=Mus musculus OX=10090 GN=Lrp1 PE=1 SV=1	7505	32.2468	controllerType=0 controllerNumber=1 scan=7711	C2(Carbamidomethyl / 57.0215); C6(Carbamidomethyl / 57.0215); C13(Carbamidomethyl / 57.0215)	ks_brain_lysate_hilic-elu_1-66-e_657_2823.ScanId;v=1;d1=7711.7711.3	hcd	0	0	0	0	1.4e-16	7.7e-15	FTMS + p NSI d Full ms2 960.3839@hcd30.00 [120.0000-2000.0000]
2327 | 219651	29	3330	R.TC[+57.02146]VSN[+1216.42286]C[+57.02146]TASQFVC[+57.02146]K.N	N5(NGlycan / 1216.4229)	HexNAc(2)Hex(5)	1.4e-12	7.1e-11	11.87	687	460.2	460.2	3	960.049	960.048	0.58		2878.13	2878.13	Specific	5	>sp|Q91ZX7|LRP1_MOUSE Prolow-density lipoprotein receptor-related protein 1 OS=Mus musculus OX=10090 GN=Lrp1 PE=1 SV=1	7505	31.985	controllerType=0 controllerNumber=1 scan=7651	C2(Carbamidomethyl / 57.0215); C6(Carbamidomethyl / 57.0215); C13(Carbamidomethyl / 57.0215)	ks_brain_lysate_hilic-elu_1-66-e_657_2823.ScanId;v=1;d1=7651.7651.3	hcd	0	0	0	0	9.5e-14	4.9e-12	FTMS + p NSI d Full ms2 960.0471@hcd30.00 [120.0000-2000.0000]
233 | 414591	2	42	K.SVSVAAGDSTVLN[+1216.42286]C[+57.02146]TLTSLLPVGPIR.W	N13(NGlycan / 1216.4229)	HexNAc(2)Hex(5)	3.3e-20	1.7e-18	19.48	1035.2	955	955	3	1281.95	1281.95	0.24		3843.83	3843.83	Specific	13	>sp|P97797-2|SHPS1_MOUSE Isoform 2 of Tyrosine-protein phosphatase non-receptor type substrate 1 OS=Mus musculus OX=10090 GN=Sirpa	8873	75.9048	controllerType=0 controllerNumber=1 scan=17966	C14(Carbamidomethyl / 57.0215)	ks_brain_lysate_hilic-elu_1-66-e_657_2823.ScanId;v=1;d1=17966.17966.3	hcd	0	0	0	0	4.4e-21	2.3e-19	FTMS + p NSI d Full ms2 1282.6167@hcd30.00 [120.0000-2000.0000]
2332 | 167372	29	3949	R.GVTHLN[+1216.42286]ISGLK.M	N6(NGlycan / 1216.4229)	HexNAc(2)Hex(5)	7.3e-11	3.8e-09	10.14	689.4	303.6	303.6	3	785.698	785.698	-0.21		2355.08	2355.08	Specific	6	>sp|Q91ZX7|LRP1_MOUSE Prolow-density lipoprotein receptor-related protein 1 OS=Mus musculus OX=10090 GN=Lrp1 PE=1 SV=1	7505	32.3772	controllerType=0 controllerNumber=1 scan=7741		ks_brain_lysate_hilic-elu_1-66-e_657_2823.ScanId;v=1;d1=7741.7741.3	hcd	0	0	0	0	3.3e-12	1.6e-10	FTMS + p NSI d Full ms2 785.6974@hcd30.00 [120.0000-2000.0000]
2333 | 167692	29	3949	R.GVTHLN[+1216.42286]ISGLK.M	N6(NGlycan / 1216.4229)	HexNAc(2)Hex(5)	7.3e-11	3.8e-09	10.14	653.6	306.1	306.1	3	785.698	785.698	-0.98		2355.08	2355.08	Specific	6	>sp|Q91ZX7|LRP1_MOUSE Prolow-density lipoprotein receptor-related protein 1 OS=Mus musculus OX=10090 GN=Lrp1 PE=1 SV=1	7505	32.6562	controllerType=0 controllerNumber=1 scan=7807		ks_brain_lysate_hilic-elu_1-66-e_657_2823.ScanId;v=1;d1=7807.7807.3	hcd	0	0	0	0	3.3e-12	1.6e-10	FTMS + p NSI d Full ms2 786.0327@hcd30.00 [120.0000-2000.0000]
2335 | 214571	29	4075	R.LN[+1378.47569]GTDPIVAADSKR.G	N2(NGlycan / 1378.4757)	HexNAc(2)Hex(6)	1.3e-09	6.7e-08	8.89	613.4	372.2	372.2	3	945.755	945.755	-0.2		2835.25	2835.25	Specific	2	>sp|Q91ZX7|LRP1_MOUSE Prolow-density lipoprotein receptor-related protein 1 OS=Mus musculus OX=10090 GN=Lrp1 PE=1 SV=1	7505	26.532	controllerType=0 controllerNumber=1 scan=6407		ks_brain_lysate_hilic-elu_1-66-e_657_2823.ScanId;v=1;d1=6407.6407.3	hcd	0	0	0	0	3.8e-11	1.9e-09	FTMS + p NSI d Full ms2 945.7543@hcd30.00 [120.0000-2000.0000]
2336 | 214731	29	4075	R.LN[+1216.42286]GTDPIVAADSKR.G	N2(NGlycan / 1216.4229)	HexNAc(2)Hex(5)	4.9e-13	2.5e-11	12.31	733	457.6	457.6	3	891.737	891.738	-0.11		2673.2	2673.2	Specific	2	>sp|Q91ZX7|LRP1_MOUSE Prolow-density lipoprotein receptor-related protein 1 OS=Mus musculus OX=10090 GN=Lrp1 PE=1 SV=1	7505	26.6731	controllerType=0 controllerNumber=1 scan=6440		ks_brain_lysate_hilic-elu_1-66-e_657_2823.ScanId;v=1;d1=6440.6440.3	hcd	0	0	0	0	3.6e-14	1.8e-12	FTMS + p NSI d Full ms2 892.0731@hcd30.00 [120.0000-2000.0000]
2337 | 214931	29	4075	R.LN[+1216.42286]GTDPIVAADSKR.G	N2(NGlycan / 1216.4229)	HexNAc(2)Hex(5)	4.7e-12	2.4e-10	11.33	691.7	437	437	3	891.738	891.738	0.23		2673.2	2673.2	Specific	2	>sp|Q91ZX7|LRP1_MOUSE Prolow-density lipoprotein receptor-related protein 1 OS=Mus musculus OX=10090 GN=Lrp1 PE=1 SV=1	7505	26.9427	controllerType=0 controllerNumber=1 scan=6502		ks_brain_lysate_hilic-elu_1-66-e_657_2823.ScanId;v=1;d1=6502.6502.3	hcd	0	0	0	0	2.8e-13	1.4e-11	FTMS + p NSI d Full ms2 892.0718@hcd30.00 [120.0000-2000.0000]
2338 | 166132	29	4075	R.LN[+1216.42286]GTDPIVAADSK.R	N2(NGlycan / 1216.4229)	HexNAc(2)Hex(5)	1.2e-07	6.2e-06	6.93	545.7	349.1	349.1	2	1259.05	1259.05	-0.44		2517.1	2517.1	Specific	2	>sp|Q91ZX7|LRP1_MOUSE Prolow-density lipoprotein receptor-related protein 1 OS=Mus musculus OX=10090 GN=Lrp1 PE=1 SV=1	7505	30.3855	controllerType=0 controllerNumber=1 scan=7285		ks_brain_lysate_hilic-elu_1-66-e_657_2823.ScanId;v=1;d1=7285.7285.2	hcd	0	0	0	0	2.9e-09	1.4e-07	FTMS + p NSI d Full ms2 1259.5563@hcd30.00 [120.0000-2000.0000]
234 | 414230	2	42	K.SVSVAAGDSTVLN[+1216.42286]C[+57.02146]TLTSLLPVGPIR.W	N13(NGlycan / 1216.4229)	HexNAc(2)Hex(5)	3.3e-19	1.7e-17	18.48	993.9	896.4	896.4	3	1281.95	1281.95	0.82		3843.83	3843.83	Specific	13	>sp|P97797-2|SHPS1_MOUSE Isoform 2 of Tyrosine-protein phosphatase non-receptor type substrate 1 OS=Mus musculus OX=10090 GN=Sirpa	8873	75.7305	controllerType=0 controllerNumber=1 scan=17917	C14(Carbamidomethyl / 57.0215)	ks_brain_lysate_hilic-elu_1-66-e_657_2823.ScanId;v=1;d1=17917.17917.3	hcd	0	0	0	0	4.4e-20	2.3e-18	FTMS + p NSI d Full ms2 1282.6177@hcd30.00 [120.0000-2000.0000]
235 | 413312	2	42	K.SVSVAAGDSTVLN[+1216.42286]C[+57.02146]TLTSLLPVGPIR.W	N13(NGlycan / 1216.4229)	HexNAc(2)Hex(5)	3.3e-18	1.7e-16	17.48	949	859.9	859.9	3	1281.95	1281.95	0.91		3843.83	3843.83	Specific	13	>sp|P97797-2|SHPS1_MOUSE Isoform 2 of Tyrosine-protein phosphatase non-receptor type substrate 1 OS=Mus musculus OX=10090 GN=Sirpa	8873	75.3702	controllerType=0 controllerNumber=1 scan=17824	C14(Carbamidomethyl / 57.0215)	ks_brain_lysate_hilic-elu_1-66-e_657_2823.ScanId;v=1;d1=17824.17824.3	hcd	0	0	0	0	4.9e-19	2.4e-17	FTMS + p NSI d Full ms2 1282.6185@hcd30.00 [120.0000-2000.0000]
236 | 414712	2	42	K.SVSVAAGDSTVLN[+1216.42286]C[+57.02146]TLTSLLPVGPIR.W	N13(NGlycan / 1216.4229)	HexNAc(2)Hex(5)	9.8e-15	5.1e-13	14.01	780.7	768.4	768.4	3	1281.95	1281.95	1.58		3843.84	3843.83	Specific	13	>sp|P97797-2|SHPS1_MOUSE Isoform 2 of Tyrosine-protein phosphatase non-receptor type substrate 1 OS=Mus musculus OX=10090 GN=Sirpa	8873	76.0858	controllerType=0 controllerNumber=1 scan=18015	C14(Carbamidomethyl / 57.0215)	ks_brain_lysate_hilic-elu_1-66-e_657_2823.ScanId;v=1;d1=18015.18015.3	hcd	0	0	0	0	1.1e-15	5.7e-14	FTMS + p NSI d Full ms2 1282.6190@hcd30.00 [120.0000-2000.0000]
237 | 413071	2	42	K.SVSVAAGDSTVLN[+1216.42286]C[+57.02146]TLTSLLPVGPIR.W	N13(NGlycan / 1216.4229)	HexNAc(2)Hex(5)	9.8e-13	5.1e-11	12.01	676.7	655.2	655.2	3	1281.95	1281.95	1.39		3843.84	3843.83	Specific	13	>sp|P97797-2|SHPS1_MOUSE Isoform 2 of Tyrosine-protein phosphatase non-receptor type substrate 1 OS=Mus musculus OX=10090 GN=Sirpa	8873	75.2226	controllerType=0 controllerNumber=1 scan=17787	C14(Carbamidomethyl / 57.0215)	ks_brain_lysate_hilic-elu_1-66-e_657_2823.ScanId;v=1;d1=17787.17787.3	hcd	0	0	0	0	7.7e-14	4.1e-12	FTMS + p NSI d Full ms2 1282.6129@hcd30.00 [120.0000-2000.0000]
238 | 414473	2	42	K.SVSVAAGDSTVLN[+1216.42286]C[+57.02146]TLTSLLPVGPIR.W	N13(NGlycan / 1216.4229)	HexNAc(2)Hex(5)	3.6e-12	1.9e-10	11.44	621.3	619.9	619.9	4	961.712	961.713	-1.01		3843.83	3843.83	Specific	13	>sp|P97797-2|SHPS1_MOUSE Isoform 2 of Tyrosine-protein phosphatase non-receptor type substrate 1 OS=Mus musculus OX=10090 GN=Sirpa	8873	75.8395	controllerType=0 controllerNumber=1 scan=17948	C14(Carbamidomethyl / 57.0215)	ks_brain_lysate_hilic-elu_1-66-e_657_2823.ScanId;v=1;d1=17948.17948.4	hcd	0	0	0	0	2e-13	1e-11	FTMS + p NSI d Full ms2 962.2151@hcd30.00 [120.0000-2000.0000]
239 | 414111	2	42	K.SVSVAAGDSTVLN[+1216.42286]C[+57.02146]TLTSLLPVGPIR.W	N13(NGlycan / 1216.4229)	HexNAc(2)Hex(5)	3.6e-11	1.9e-09	10.44	594.9	561	561	4	961.713	961.713	-0.19		3843.83	3843.83	Specific	13	>sp|P97797-2|SHPS1_MOUSE Isoform 2 of Tyrosine-protein phosphatase non-receptor type substrate 1 OS=Mus musculus OX=10090 GN=Sirpa	8873	75.6483	controllerType=0 controllerNumber=1 scan=17894	C14(Carbamidomethyl / 57.0215)	ks_brain_lysate_hilic-elu_1-66-e_657_2823.ScanId;v=1;d1=17894.17894.4	hcd	0	0	0	0	1.6e-12	7.9e-11	FTMS + p NSI d Full ms2 961.9634@hcd30.00 [120.0000-2000.0000]
240 | 414752	2	42	K.SVSVAAGDSTVLN[+1216.42286]C[+57.02146]TLTSLLPVGPIR.W	N13(NGlycan / 1216.4229)	HexNAc(2)Hex(5)	3.3e-09	1.7e-07	8.49	479.9	456.7	456.7	3	1281.95	1281.95	-0.52		3843.83	3843.83	Specific	13	>sp|P97797-2|SHPS1_MOUSE Isoform 2 of Tyrosine-protein phosphatase non-receptor type substrate 1 OS=Mus musculus OX=10090 GN=Sirpa	8873	76.1808	controllerType=0 controllerNumber=1 scan=18041	C14(Carbamidomethyl / 57.0215)	ks_brain_lysate_hilic-elu_1-66-e_657_2823.ScanId;v=1;d1=18041.18041.3	hcd	0	0	0	0	1e-10	5e-09	FTMS + p NSI d Full ms2 1282.9503@hcd30.00 [120.0000-2000.0000]
241 | 413591	2	42	K.SVSVAAGDSTVLN[+1216.42286]C[+57.02146]TLTSLLPVGPIR.W	N13(NGlycan / 1216.4229)	HexNAc(2)Hex(5)	2.1e-08	1.1e-06	7.68	451.4	450.9	450.9	4	961.71	961.713	-2.98		3843.82	3843.83	Specific	13	>sp|P97797-2|SHPS1_MOUSE Isoform 2 of Tyrosine-protein phosphatase non-receptor type substrate 1 OS=Mus musculus OX=10090 GN=Sirpa	8873	75.4755	controllerType=0 controllerNumber=1 scan=17850	C14(Carbamidomethyl / 57.0215)	ks_brain_lysate_hilic-elu_1-66-e_657_2823.ScanId;v=1;d1=17850.17850.4	hcd	0	0	0	0	6.1e-10	3.2e-08	FTMS + p NSI d Full ms2 961.9643@hcd30.00 [120.0000-2000.0000]
2431 | 306874	33	79	K.DN[+1362.48077]ATQEEILHYLEK.T	N2(NGlycan / 1362.4808)	HexNAc(2)Hex(5)Fuc(1)	8.1e-14	4.3e-12	13.09	714.9	406.1	406.1	3	1022.44	1022.44	0.59		3065.31	3065.31	Specific	2	>sp|Q61207|SAP_MOUSE Prosaposin OS=Mus musculus OX=10090 GN=Psap PE=1 SV=2	2280	53.8436	controllerType=0 controllerNumber=1 scan=12637		ks_brain_lysate_hilic-elu_1-66-e_657_2823.ScanId;v=1;d1=12637.12637.3	hcd	0	0	0	0	7.2e-15	3.7e-13	FTMS + p NSI d Full ms2 1023.1124@hcd30.00 [120.0000-2000.0000]
2433 | 246449	33	79	K.DN[+1216.42286]ATQEEILHYLEK.T	N2(NGlycan / 1216.4229)	HexNAc(2)Hex(5)	2e-17	1e-15	16.7	926.6	611.2	611.2	3	973.753	973.755	-2.2		2919.24	2919.25	Specific	2	>sp|Q61207|SAP_MOUSE Prosaposin OS=Mus musculus OX=10090 GN=Psap PE=1 SV=2	2280	53.2186	controllerType=0 controllerNumber=1 scan=12495		ks_brain_lysate_hilic-elu_1-66-e_657_2823.ScanId;v=1;d1=12495.12495.3	hcd	0	0	0	0	2.5e-18	1.2e-16	FTMS + p NSI d Full ms2 974.0900@hcd30.00 [120.0000-2000.0000]
2434 | 247771	33	79	K.DN[+1200.42795]ATQEEILHYLEK.T	N2(NGlycan / 1200.4279)	HexNAc(2)Hex(4)Fuc(1)	8.1e-15	4.3e-13	14.09	757.7	464.4	464.4	3	968.424	968.424	0.15		2903.26	2903.26	Specific	2	>sp|Q61207|SAP_MOUSE Prosaposin OS=Mus musculus OX=10090 GN=Psap PE=1 SV=2	2280	54.1779	controllerType=0 controllerNumber=1 scan=12713		ks_brain_lysate_hilic-elu_1-66-e_657_2823.ScanId;v=1;d1=12713.12713.3	hcd	0	0	0	0	8e-16	4.1e-14	FTMS + p NSI d Full ms2 968.7593@hcd30.00 [120.0000-2000.0000]
2436 | 246890	33	79	K.DN[+1054.37004]ATQEEILHYLEK.T	N2(NGlycan / 1054.37)	HexNAc(2)Hex(4)	2.4e-14	1.3e-12	13.62	795.3	457.3	457.3	3	919.739	919.738	1.42		2757.2	2757.2	Specific	2	>sp|Q61207|SAP_MOUSE Prosaposin OS=Mus musculus OX=10090 GN=Psap PE=1 SV=2	2280	53.5142	controllerType=0 controllerNumber=1 scan=12562		ks_brain_lysate_hilic-elu_1-66-e_657_2823.ScanId;v=1;d1=12562.12562.3	hcd	0	0	0	0	1.8e-15	9.1e-14	FTMS + p NSI d Full ms2 920.4034@hcd30.00 [120.0000-2000.0000]
2437 | 191012	33	79	K.DN[+876.32230]ATQEEILHYLEK.T	N2(NGlycan / 876.3223)	HexNAc(2)Hex(2)Fuc(1)	8.1e-17	4.3e-15	16.09	853.9	577.3	577.3	3	860.389	860.388	0.67		2579.15	2579.15	Specific	2	>sp|Q61207|SAP_MOUSE Prosaposin OS=Mus musculus OX=10090 GN=Psap PE=1 SV=2	2280	54.6975	controllerType=0 controllerNumber=1 scan=12831		ks_brain_lysate_hilic-elu_1-66-e_657_2823.ScanId;v=1;d1=12831.12831.3	hcd	0	0	0	0	1e-17	5.2e-16	FTMS + p NSI d Full ms2 860.3872@hcd30.00 [120.0000-2000.0000]
2438 | 191172	33	79	K.DN[+876.32230]ATQEEILHYLEK.T	N2(NGlycan / 876.3223)	HexNAc(2)Hex(2)Fuc(1)	2.4e-14	1.3e-12	13.62	788	457.6	457.6	3	860.39	860.388	1.73		2579.16	2579.15	Specific	2	>sp|Q61207|SAP_MOUSE Prosaposin OS=Mus musculus OX=10090 GN=Psap PE=1 SV=2	2280	54.9122	controllerType=0 controllerNumber=1 scan=12880		ks_brain_lysate_hilic-elu_1-66-e_657_2823.ScanId;v=1;d1=12880.12880.3	hcd	0	0	0	0	1.8e-15	9.2e-14	FTMS + p NSI d Full ms2 861.0561@hcd30.00 [120.0000-2000.0000]
2442 | 233243	33	459	K.N[+1378.47569]STKEEILAALEK.G	N1(NGlycan / 1378.4757)	HexNAc(2)Hex(6)	4.9e-15	2.5e-13	14.31	810.5	503.3	503.3	3	942.091	942.092	-0.1		2824.26	2824.26	Specific	1	>sp|Q61207|SAP_MOUSE Prosaposin OS=Mus musculus OX=10090 GN=Psap PE=1 SV=2	2280	42.7152	controllerType=0 controllerNumber=1 scan=10110		ks_brain_lysate_hilic-elu_1-66-e_657_2823.ScanId;v=1;d1=10110.10110.3	hcd	0	0	0	0	4.3e-16	2.1e-14	FTMS + p NSI d Full ms2 942.4263@hcd30.00 [120.0000-2000.0000]
2443 | 232763	33	459	K.N[+1378.47569]STKEEILAALEK.G	N1(NGlycan / 1378.4757)	HexNAc(2)Hex(6)	4.7e-14	2.4e-12	13.33	797.3	492.6	492.6	3	942.092	942.092	0.03		2824.26	2824.26	Specific	1	>sp|Q61207|SAP_MOUSE Prosaposin OS=Mus musculus OX=10090 GN=Psap PE=1 SV=2	2280	42.4946	controllerType=0 controllerNumber=1 scan=10058		ks_brain_lysate_hilic-elu_1-66-e_657_2823.ScanId;v=1;d1=10058.10058.3	hcd	0	0	0	0	3.5e-15	1.7e-13	FTMS + p NSI d Full ms2 942.4257@hcd30.00 [120.0000-2000.0000]
2444 | 232163	33	459	K.N[+1378.47569]STKEEILAALEK.G	N1(NGlycan / 1378.4757)	HexNAc(2)Hex(6)	4.7e-14	2.4e-12	13.33	785.1	487.7	487.7	3	942.092	942.092	0.29		2824.26	2824.26	Specific	1	>sp|Q61207|SAP_MOUSE Prosaposin OS=Mus musculus OX=10090 GN=Psap PE=1 SV=2	2280	42.2213	controllerType=0 controllerNumber=1 scan=9995		ks_brain_lysate_hilic-elu_1-66-e_657_2823.ScanId;v=1;d1=9995.9995.3	hcd	0	0	0	0	3.5e-15	1.7e-13	FTMS + p NSI d Full ms2 942.4250@hcd30.00 [120.0000-2000.0000]
2448 | 233283	33	459	K.N[+1216.42286]STKEEILAALEK.G	N1(NGlycan / 1216.4229)	HexNAc(2)Hex(5)	4.9e-15	2.5e-13	14.31	850	527.4	527.4	3	888.073	888.074	-0.83		2662.21	2662.21	Specific	1	>sp|Q61207|SAP_MOUSE Prosaposin OS=Mus musculus OX=10090 GN=Psap PE=1 SV=2	2280	42.72	controllerType=0 controllerNumber=1 scan=10111		ks_brain_lysate_hilic-elu_1-66-e_657_2823.ScanId;v=1;d1=10111.10111.3	hcd	0	0	0	0	4.3e-16	2.1e-14	FTMS + p NSI d Full ms2 888.4085@hcd30.00 [120.0000-2000.0000]
2449 | 232843	33	459	K.N[+1216.42286]STKEEILAALEK.G	N1(NGlycan / 1216.4229)	HexNAc(2)Hex(5)	4.7e-14	2.4e-12	13.33	785.1	466.3	466.3	3	888.075	888.074	0.69		2662.21	2662.21	Specific	1	>sp|Q61207|SAP_MOUSE Prosaposin OS=Mus musculus OX=10090 GN=Psap PE=1 SV=2	2280	42.5053	controllerType=0 controllerNumber=1 scan=10061		ks_brain_lysate_hilic-elu_1-66-e_657_2823.ScanId;v=1;d1=10061.10061.3	hcd	0	0	0	0	3.6e-15	1.7e-13	FTMS + p NSI d Full ms2 888.4081@hcd30.00 [120.0000-2000.0000]
245 | 383110	2	108	R.ISN[+2075.72985]VTPADAGIYYC[+57.02146]VK.F	N3(NGlycan / 2075.7298)	HexNAc(4)Hex(6)NeuAc(1)	3.3e-09	1.7e-07	8.48	605.3	359.2	359.2	3	1282.88	1282.87	5.04		3846.62	3846.6	Specific	3	>sp|P97797-2|SHPS1_MOUSE Isoform 2 of Tyrosine-protein phosphatase non-receptor type substrate 1 OS=Mus musculus OX=10090 GN=Sirpa	8873	45.432	controllerType=0 controllerNumber=1 scan=10727	C14(Carbamidomethyl / 57.0215)	ks_brain_lysate_hilic-elu_1-66-e_657_2823.ScanId;v=1;d1=10727.10727.3	hcd	0	0	0	0	1.1e-10	5.2e-09	FTMS + p NSI d Full ms2 1283.5414@hcd30.00 [120.0000-2000.0000]
2450 | 233923	33	459	K.N[+1216.42286]STKEEILAALEK.G	N1(NGlycan / 1216.4229)	HexNAc(2)Hex(5)	1.4e-13	7.2e-12	12.86	754.9	438.7	438.7	3	888.075	888.074	1.58		2662.21	2662.21	Specific	1	>sp|Q61207|SAP_MOUSE Prosaposin OS=Mus musculus OX=10090 GN=Psap PE=1 SV=2	2280	42.9857	controllerType=0 controllerNumber=1 scan=10173		ks_brain_lysate_hilic-elu_1-66-e_657_2823.ScanId;v=1;d1=10173.10173.3	hcd	0	0	0	0	1.2e-14	6.2e-13	FTMS + p NSI d Full ms2 888.0735@hcd30.00 [120.0000-2000.0000]
2453 | 180812	33	459	K.N[+1054.37004]STKEEILAALEK.G	N1(NGlycan / 1054.37)	HexNAc(2)Hex(4)	1.4e-13	7.2e-12	12.86	777	474.2	474.2	3	834.058	834.056	2.01		2500.16	2500.15	Specific	1	>sp|Q61207|SAP_MOUSE Prosaposin OS=Mus musculus OX=10090 GN=Psap PE=1 SV=2	2280	42.9827	controllerType=0 controllerNumber=1 scan=10172		ks_brain_lysate_hilic-elu_1-66-e_657_2823.ScanId;v=1;d1=10172.10172.3	hcd	0	0	0	0	1.2e-14	6.1e-13	FTMS + p NSI d Full ms2 834.3907@hcd30.00 [120.0000-2000.0000]
2454 | 180412	33	459	K.N[+1054.37004]STKEEILAALEK.G	N1(NGlycan / 1054.37)	HexNAc(2)Hex(4)	4.7e-14	2.4e-12	13.33	770.9	470.4	470.4	3	834.057	834.056	0.33		2500.16	2500.15	Specific	1	>sp|Q61207|SAP_MOUSE Prosaposin OS=Mus musculus OX=10090 GN=Psap PE=1 SV=2	2280	42.6929	controllerType=0 controllerNumber=1 scan=10104		ks_brain_lysate_hilic-elu_1-66-e_657_2823.ScanId;v=1;d1=10104.10104.3	hcd	0	0	0	0	3.6e-15	1.8e-13	FTMS + p NSI d Full ms2 834.0560@hcd30.00 [120.0000-2000.0000]
2455 | 181092	33	459	K.N[+1054.37004]STKEEILAALEK.G	N1(NGlycan / 1054.37)	HexNAc(2)Hex(4)	4.9e-14	2.5e-12	13.31	770.8	454.3	454.3	3	834.056	834.056	-0.19		2500.15	2500.15	Specific	1	>sp|Q61207|SAP_MOUSE Prosaposin OS=Mus musculus OX=10090 GN=Psap PE=1 SV=2	2280	43.2346	controllerType=0 controllerNumber=1 scan=10230		ks_brain_lysate_hilic-elu_1-66-e_657_2823.ScanId;v=1;d1=10230.10230.3	hcd	0	0	0	0	4.2e-15	2.1e-13	FTMS + p NSI d Full ms2 834.3907@hcd30.00 [120.0000-2000.0000]
2456 | 181012	33	459	K.N[+1054.37004]STKEEILAALEK.G	N1(NGlycan / 1054.37)	HexNAc(2)Hex(4)	1.7e-10	9e-09	9.76	665.9	443.6	443.6	2	1250.58	1250.58	1.77		2500.16	2500.15	Specific	1	>sp|Q61207|SAP_MOUSE Prosaposin OS=Mus musculus OX=10090 GN=Psap PE=1 SV=2	2280	43.1321	controllerType=0 controllerNumber=1 scan=10206		ks_brain_lysate_hilic-elu_1-66-e_657_2823.ScanId;v=1;d1=10206.10206.2	hcd	0	0	0	0	6e-12	2.7e-10	FTMS + p NSI d Full ms2 1251.0842@hcd30.00 [120.0000-2000.0000]
2457 | 181412	33	459	K.N[+1054.37004]STKEEILAALEK.G	N1(NGlycan / 1054.37)	HexNAc(2)Hex(4)	3.5e-09	1.8e-07	8.46	643.6	307.2	307.2	3	834.057	834.056	0.25		2500.16	2500.15	Specific	1	>sp|Q61207|SAP_MOUSE Prosaposin OS=Mus musculus OX=10090 GN=Psap PE=1 SV=2	2280	43.5116	controllerType=0 controllerNumber=1 scan=10293		ks_brain_lysate_hilic-elu_1-66-e_657_2823.ScanId;v=1;d1=10293.10293.3	hcd	0	0	0	0	1.1e-10	5.4e-09	FTMS + p NSI d Full ms2 834.0558@hcd30.00 [120.0000-2000.0000]
2459 | 181252	33	459	K.N[+892.31722]STKEEILAALEK.G	N1(NGlycan / 892.3172)	HexNAc(2)Hex(3)	1.2e-11	6.5e-10	10.91	734.5	360.8	360.8	3	780.039	780.039	0.39		2338.1	2338.1	Specific	1	>sp|Q61207|SAP_MOUSE Prosaposin OS=Mus musculus OX=10090 GN=Psap PE=1 SV=2	2280	43.3264	controllerType=0 controllerNumber=1 scan=10251		ks_brain_lysate_hilic-elu_1-66-e_657_2823.ScanId;v=1;d1=10251.10251.3	hcd	0	0	0	0	6.9e-13	3.6e-11	FTMS + p NSI d Full ms2 780.0396@hcd30.00 [120.0000-2000.0000]
246 | 340850	2	108	R.ISN[+1913.67702]VTPADAGIYYC[+57.02146]VK.F	N3(NGlycan / 1913.677)	HexNAc(4)Hex(5)NeuAc(1)	9.3e-13	4.9e-11	12.03	713.4	489.1	489.1	3	1228.86	1228.85	5.29		3684.57	3684.55	Specific	3	>sp|P97797-2|SHPS1_MOUSE Isoform 2 of Tyrosine-protein phosphatase non-receptor type substrate 1 OS=Mus musculus OX=10090 GN=Sirpa	8873	45.9004	controllerType=0 controllerNumber=1 scan=10835	C14(Carbamidomethyl / 57.0215)	ks_brain_lysate_hilic-elu_1-66-e_657_2823.ScanId;v=1;d1=10835.10835.3	hcd	0	0	0	0	7.3e-14	3.9e-12	FTMS + p NSI d Full ms2 1229.5265@hcd30.00 [120.0000-2000.0000]
247 | 340452	2	108	R.ISN[+1768.63952]VTPADAGIYYC[+57.02146]VK.F	N3(NGlycan / 1768.6395)	HexNAc(4)Hex(5)Fuc(1)	8e-18	4.2e-16	17.1	904.6	631.5	631.5	3	1180.51	1180.51	0.03		3539.51	3539.51	Specific	3	>sp|P97797-2|SHPS1_MOUSE Isoform 2 of Tyrosine-protein phosphatase non-receptor type substrate 1 OS=Mus musculus OX=10090 GN=Sirpa	8873	45.687	controllerType=0 controllerNumber=1 scan=10786	C14(Carbamidomethyl / 57.0215)	ks_brain_lysate_hilic-elu_1-66-e_657_2823.ScanId;v=1;d1=10786.10786.3	hcd	0	0	0	0	1e-18	5.4e-17	FTMS + p NSI d Full ms2 1181.1785@hcd30.00 [120.0000-2000.0000]
248 | 341050	2	108	R.ISN[+1768.63952]VTPADAGIYYC[+57.02146]VK.F	N3(NGlycan / 1768.6395)	HexNAc(4)Hex(5)Fuc(1)	8.3e-16	4.4e-14	15.08	838.3	570.7	570.7	3	1180.51	1180.51	-0.07		3539.51	3539.51	Specific	3	>sp|P97797-2|SHPS1_MOUSE Isoform 2 of Tyrosine-protein phosphatase non-receptor type substrate 1 OS=Mus musculus OX=10090 GN=Sirpa	8873	46.0217	controllerType=0 controllerNumber=1 scan=10863	C14(Carbamidomethyl / 57.0215)	ks_brain_lysate_hilic-elu_1-66-e_657_2823.ScanId;v=1;d1=10863.10863.3	hcd	0	0	0	0	9.2e-17	4.8e-15	FTMS + p NSI d Full ms2 1181.5105@hcd30.00 [120.0000-2000.0000]
250 | 341291	2	108	R.ISN[+1647.61324]VTPADAGIYYC[+57.02146]VK.F	N3(NGlycan / 1647.6132)	HexNAc(5)Hex(3)Fuc(1)	8.3e-18	4.4e-16	17.08	936.6	615.3	615.3	3	1140.17	1140.17	-0.49		3418.48	3418.49	Specific	3	>sp|P97797-2|SHPS1_MOUSE Isoform 2 of Tyrosine-protein phosphatase non-receptor type substrate 1 OS=Mus musculus OX=10090 GN=Sirpa	8873	46.2277	controllerType=0 controllerNumber=1 scan=10910	C14(Carbamidomethyl / 57.0215)	ks_brain_lysate_hilic-elu_1-66-e_657_2823.ScanId;v=1;d1=10910.10910.3	hcd	0	0	0	0	1.2e-18	6.5e-17	FTMS + p NSI d Full ms2 1140.8347@hcd30.00 [120.0000-2000.0000]
251 | 341532	2	108	R.ISN[+1647.61324]VTPADAGIYYC[+57.02146]VK.F	N3(NGlycan / 1647.6132)	HexNAc(5)Hex(3)Fuc(1)	8e-18	4.2e-16	17.1	912.1	640.1	640.1	3	1140.17	1140.17	0.16		3418.49	3418.49	Specific	3	>sp|P97797-2|SHPS1_MOUSE Isoform 2 of Tyrosine-protein phosphatase non-receptor type substrate 1 OS=Mus musculus OX=10090 GN=Sirpa	8873	46.5055	controllerType=0 controllerNumber=1 scan=10973	C14(Carbamidomethyl / 57.0215)	ks_brain_lysate_hilic-elu_1-66-e_657_2823.ScanId;v=1;d1=10973.10973.3	hcd	0	0	0	0	1e-18	5.5e-17	FTMS + p NSI d Full ms2 1140.8378@hcd30.00 [120.0000-2000.0000]
252 | 341771	2	108	R.ISN[+1647.61324]VTPADAGIYYC[+57.02146]VK.F	N3(NGlycan / 1647.6132)	HexNAc(5)Hex(3)Fuc(1)	2e-12	1e-10	11.71	679.9	431.2	431.2	3	1140.17	1140.17	-1.45		3418.48	3418.49	Specific	3	>sp|P97797-2|SHPS1_MOUSE Isoform 2 of Tyrosine-protein phosphatase non-receptor type substrate 1 OS=Mus musculus OX=10090 GN=Sirpa	8873	46.7885	controllerType=0 controllerNumber=1 scan=11037	C14(Carbamidomethyl / 57.0215)	ks_brain_lysate_hilic-elu_1-66-e_657_2823.ScanId;v=1;d1=11037.11037.3	hcd	0	0	0	0	1.2e-13	6e-12	FTMS + p NSI d Full ms2 1140.8361@hcd30.00 [120.0000-2000.0000]
253 | 340931	2	108	R.ISN[+1647.61324]VTPADAGIYYC[+57.02146]VK.F	N3(NGlycan / 1647.6132)	HexNAc(5)Hex(3)Fuc(1)	3.6e-06	0.00019	5.44	526.6	348.9	348.9	3	1140.16	1140.17	-7.56		3418.46	3418.49	Specific	3	>sp|P97797-2|SHPS1_MOUSE Isoform 2 of Tyrosine-protein phosphatase non-receptor type substrate 1 OS=Mus musculus OX=10090 GN=Sirpa	8873	45.9692	controllerType=0 controllerNumber=1 scan=10851	C14(Carbamidomethyl / 57.0215)	ks_brain_lysate_hilic-elu_1-66-e_657_2823.ScanId;v=1;d1=10851.10851.3	hcd	0	0	0	0	1.4e-07	7.9e-06	FTMS + p NSI d Full ms2 1140.4988@hcd30.00 [120.0000-2000.0000]
2541 | 353730	37	330	K.TLFLFPN[+1955.72397]QTGFPSK.Q	N7(NGlycan / 1955.724)	HexNAc(5)Hex(4)Fuc(2)	3.6e-10	1.9e-08	9.44	629.7	363.6	363.6	3	1184.86	1184.86	0.08		3552.57	3552.57	Specific	7	>sp|Q61361|PGCB_MOUSE Brevican core protein OS=Mus musculus OX=10090 GN=Bcan PE=1 SV=2	4735	58.8493	controllerType=0 controllerNumber=1 scan=13773		ks_brain_lysate_hilic-elu_1-66-e_657_2823.ScanId;v=1;d1=13773.13773.3	hcd	0	0	0	0	1.1e-11	4.9e-10	FTMS + p NSI d Full ms2 1185.5282@hcd30.00 [120.0000-2000.0000]
2547 | 311238	37	330	K.TLFLFPN[+1444.53387]QTGFPSK.Q	N7(NGlycan / 1444.5339)	HexNAc(4)Hex(3)Fuc(1)	1.4e-11	7.4e-10	10.85	602.6	424.2	424.2	3	1014.46	1014.46	-0.26		3041.38	3041.38	Specific	7	>sp|Q61361|PGCB_MOUSE Brevican core protein OS=Mus musculus OX=10090 GN=Bcan PE=1 SV=2	4735	59.8136	controllerType=0 controllerNumber=1 scan=13992		ks_brain_lysate_hilic-elu_1-66-e_657_2823.ScanId;v=1;d1=13992.13992.3	hcd	0	0	0	0	7.7e-13	4.1e-11	FTMS + p NSI d Full ms2 1014.7973@hcd30.00 [120.0000-2000.0000]
255 | 297754	2	108	R.ISN[+1606.58669]VTPADAGIYYC[+57.02146]VK.F	N3(NGlycan / 1606.5867)	HexNAc(4)Hex(4)Fuc(1)	2.4e-15	1.2e-13	14.63	831	574.3	574.3	3	1126.49	1126.49	1.87		3377.47	3377.46	Specific	3	>sp|P97797-2|SHPS1_MOUSE Isoform 2 of Tyrosine-protein phosphatase non-receptor type substrate 1 OS=Mus musculus OX=10090 GN=Sirpa	8873	46.4344	controllerType=0 controllerNumber=1 scan=10957	C14(Carbamidomethyl / 57.0215)	ks_brain_lysate_hilic-elu_1-66-e_657_2823.ScanId;v=1;d1=10957.10957.3	hcd	0	0	0	0	1.9e-16	1e-14	FTMS + p NSI d Full ms2 1127.1609@hcd30.00 [120.0000-2000.0000]
256 | 297075	2	108	R.ISN[+1606.58669]VTPADAGIYYC[+57.02146]VK.F	N3(NGlycan / 1606.5867)	HexNAc(4)Hex(4)Fuc(1)	8e-15	4.2e-13	14.1	798	573.5	573.5	3	1126.49	1126.49	0.47		3377.46	3377.46	Specific	3	>sp|P97797-2|SHPS1_MOUSE Isoform 2 of Tyrosine-protein phosphatase non-receptor type substrate 1 OS=Mus musculus OX=10090 GN=Sirpa	8873	46.1543	controllerType=0 controllerNumber=1 scan=10893	C14(Carbamidomethyl / 57.0215)	ks_brain_lysate_hilic-elu_1-66-e_657_2823.ScanId;v=1;d1=10893.10893.3	hcd	0	0	0	0	6.9e-16	3.5e-14	FTMS + p NSI d Full ms2 1127.1571@hcd30.00 [120.0000-2000.0000]
257 | 296434	2	108	R.ISN[+1564.53974]VTPADAGIYYC[+57.02146]VK.F	N3(NGlycan / 1564.5397)	HexNAc(3)Hex(4)NeuGc(1)	2.3e-06	0.00012	5.64	501.4	353	353	3	1112.48	1112.48	5.1		3335.43	3335.41	Specific	3	>sp|P97797-2|SHPS1_MOUSE Isoform 2 of Tyrosine-protein phosphatase non-receptor type substrate 1 OS=Mus musculus OX=10090 GN=Sirpa	8873	45.7488	controllerType=0 controllerNumber=1 scan=10800	C14(Carbamidomethyl / 57.0215)	ks_brain_lysate_hilic-elu_1-66-e_657_2823.ScanId;v=1;d1=10800.10800.3	hcd	0	0	0	0	8.7e-08	4.8e-06	FTMS + p NSI d Full ms2 1112.8156@hcd30.00 [120.0000-2000.0000]
258 | 297476	2	108	R.ISN[+1444.53387]VTPADAGIYYC[+57.02146]VK.F	N3(NGlycan / 1444.5339)	HexNAc(4)Hex(3)Fuc(1)	8e-12	4.2e-10	11.1	623.6	429.2	429.2	3	1072.47	1072.47	0.4		3215.41	3215.41	Specific	3	>sp|P97797-2|SHPS1_MOUSE Isoform 2 of Tyrosine-protein phosphatase non-receptor type substrate 1 OS=Mus musculus OX=10090 GN=Sirpa	8873	46.2973	controllerType=0 controllerNumber=1 scan=10926	C14(Carbamidomethyl / 57.0215)	ks_brain_lysate_hilic-elu_1-66-e_657_2823.ScanId;v=1;d1=10926.10926.3	hcd	0	0	0	0	4.7e-13	2.4e-11	FTMS + p NSI d Full ms2 1073.4695@hcd30.00 [120.0000-2000.0000]
260 | 297435	2	108	R.ISN[+1216.42286]VTPADAGIYYC[+57.02146]VK.F	N3(NGlycan / 1216.4229)	HexNAc(2)Hex(5)	8e-20	4.2e-18	19.1	1041.2	794.9	794.9	3	996.437	996.437	0.51		2987.3	2987.3	Specific	3	>sp|P97797-2|SHPS1_MOUSE Isoform 2 of Tyrosine-protein phosphatase non-receptor type substrate 1 OS=Mus musculus OX=10090 GN=Sirpa	8873	46.294	controllerType=0 controllerNumber=1 scan=10925	C14(Carbamidomethyl / 57.0215)	ks_brain_lysate_hilic-elu_1-66-e_657_2823.ScanId;v=1;d1=10925.10925.3	hcd	0	0	0	0	1.2e-20	6.1e-19	FTMS + p NSI d Full ms2 996.7717@hcd30.00 [120.0000-2000.0000]
261 | 296834	2	108	R.ISN[+1216.42286]VTPADAGIYYC[+57.02146]VK.F	N3(NGlycan / 1216.4229)	HexNAc(2)Hex(5)	8e-20	4.2e-18	19.1	1008.8	762.6	762.6	3	996.438	996.437	0.75		2987.3	2987.3	Specific	3	>sp|P97797-2|SHPS1_MOUSE Isoform 2 of Tyrosine-protein phosphatase non-receptor type substrate 1 OS=Mus musculus OX=10090 GN=Sirpa	8873	46.0264	controllerType=0 controllerNumber=1 scan=10864	C14(Carbamidomethyl / 57.0215)	ks_brain_lysate_hilic-elu_1-66-e_657_2823.ScanId;v=1;d1=10864.10864.3	hcd	0	0	0	0	1.1e-20	6e-19	FTMS + p NSI d Full ms2 996.7720@hcd30.00 [120.0000-2000.0000]
262 | 297996	2	108	R.ISN[+1216.42286]VTPADAGIYYC[+57.02146]VK.F	N3(NGlycan / 1216.4229)	HexNAc(2)Hex(5)	8e-19	4.2e-17	18.1	957.8	676.9	676.9	3	996.437	996.437	0.39		2987.3	2987.3	Specific	3	>sp|P97797-2|SHPS1_MOUSE Isoform 2 of Tyrosine-protein phosphatase non-receptor type substrate 1 OS=Mus musculus OX=10090 GN=Sirpa	8873	46.5752	controllerType=0 controllerNumber=1 scan=10989	C14(Carbamidomethyl / 57.0215)	ks_brain_lysate_hilic-elu_1-66-e_657_2823.ScanId;v=1;d1=10989.10989.3	hcd	0	0	0	0	1.1e-19	5.6e-18	FTMS + p NSI d Full ms2 996.7722@hcd30.00 [120.0000-2000.0000]
263 | 297035	2	108	R.ISN[+1216.42286]VTPADAGIYYC[+57.02146]VK.F	N3(NGlycan / 1216.4229)	HexNAc(2)Hex(5)	4.8e-15	2.5e-13	14.32	793.8	602.4	602.4	2	1494.15	1494.15	0.35		2987.3	2987.3	Specific	3	>sp|P97797-2|SHPS1_MOUSE Isoform 2 of Tyrosine-protein phosphatase non-receptor type substrate 1 OS=Mus musculus OX=10090 GN=Sirpa	8873	46.1436	controllerType=0 controllerNumber=1 scan=10890	C14(Carbamidomethyl / 57.0215)	ks_brain_lysate_hilic-elu_1-66-e_657_2823.ScanId;v=1;d1=10890.10890.2	hcd	0	0	0	0	4.1e-16	2e-14	FTMS + p NSI d Full ms2 1494.6508@hcd30.00 [120.0000-2000.0000]
2632 | 310599	40	99	R.N[+1540.52851]C[+57.02146]TLLLSTLSPELGGK.Y	N1(NGlycan / 1540.5285)	HexNAc(2)Hex(7)	8e-14	4.2e-12	13.1	714.5	523.4	523.4	3	1081.82	1081.82	0.34		3243.43	3243.43	Specific	1	>sp|P20917|MAG_MOUSE Myelin-associated glycoprotein OS=Mus musculus OX=10090 GN=Mag PE=1 SV=3	24585	59.4112	controllerType=0 controllerNumber=1 scan=13901	C2(Carbamidomethyl / 57.0215)	ks_brain_lysate_hilic-elu_1-66-e_657_2823.ScanId;v=1;d1=13901.13901.3	hcd	0	0	0	0	6.6e-15	3.3e-13	FTMS + p NSI d Full ms2 1082.1508@hcd30.00 [120.0000-2000.0000]
2633 | 310959	40	99	R.N[+1540.52851]C[+57.02146]TLLLSTLSPELGGK.Y	N1(NGlycan / 1540.5285)	HexNAc(2)Hex(7)	2.4e-12	1.2e-10	11.63	666.2	467.4	467.4	3	1081.82	1081.82	1.36		3243.44	3243.43	Specific	1	>sp|P20917|MAG_MOUSE Myelin-associated glycoprotein OS=Mus musculus OX=10090 GN=Mag PE=1 SV=3	24585	59.6623	controllerType=0 controllerNumber=1 scan=13958	C2(Carbamidomethyl / 57.0215)	ks_brain_lysate_hilic-elu_1-66-e_657_2823.ScanId;v=1;d1=13958.13958.3	hcd	0	0	0	0	1.4e-13	7e-12	FTMS + p NSI d Full ms2 1082.4858@hcd30.00 [120.0000-2000.0000]
2634 | 311198	40	99	R.N[+1378.47569]C[+57.02146]TLLLSTLSPELGGK.Y	N1(NGlycan / 1378.4757)	HexNAc(2)Hex(6)	8e-16	4.2e-14	15.1	807.5	575.9	575.9	3	1027.8	1027.8	0.39		3081.38	3081.38	Specific	1	>sp|P20917|MAG_MOUSE Myelin-associated glycoprotein OS=Mus musculus OX=10090 GN=Mag PE=1 SV=3	24585	59.7948	controllerType=0 controllerNumber=1 scan=13988	C2(Carbamidomethyl / 57.0215)	ks_brain_lysate_hilic-elu_1-66-e_657_2823.ScanId;v=1;d1=13988.13988.3	hcd	0	0	0	0	8.3e-17	4.3e-15	FTMS + p NSI d Full ms2 1028.1334@hcd30.00 [120.0000-2000.0000]
2635 | 310718	40	99	R.N[+1378.47569]C[+57.02146]TLLLSTLSPELGGK.Y	N1(NGlycan / 1378.4757)	HexNAc(2)Hex(6)	8.3e-14	4.4e-12	13.08	719	447.1	447.1	3	1027.8	1027.8	-0.32		3081.38	3081.38	Specific	1	>sp|P20917|MAG_MOUSE Myelin-associated glycoprotein OS=Mus musculus OX=10090 GN=Mag PE=1 SV=3	24585	59.4821	controllerType=0 controllerNumber=1 scan=13917	C2(Carbamidomethyl / 57.0215)	ks_brain_lysate_hilic-elu_1-66-e_657_2823.ScanId;v=1;d1=13917.13917.3	hcd	0	0	0	0	7.5e-15	3.8e-13	FTMS + p NSI d Full ms2 1028.4663@hcd30.00 [120.0000-2000.0000]
2636 | 310519	40	99	R.N[+1378.47569]C[+57.02146]TLLLSTLSPELGGK.Y	N1(NGlycan / 1378.4757)	HexNAc(2)Hex(6)	2.4e-13	1.2e-11	12.63	709.7	462	462	3	1027.8	1027.8	1.82		3081.39	3081.38	Specific	1	>sp|P20917|MAG_MOUSE Myelin-associated glycoprotein OS=Mus musculus OX=10090 GN=Mag PE=1 SV=3	24585	59.4002	controllerType=0 controllerNumber=1 scan=13898	C2(Carbamidomethyl / 57.0215)	ks_brain_lysate_hilic-elu_1-66-e_657_2823.ScanId;v=1;d1=13898.13898.3	hcd	0	0	0	0	1.6e-14	8.3e-13	FTMS + p NSI d Full ms2 1028.4734@hcd30.00 [120.0000-2000.0000]
2637 | 311558	40	99	R.N[+1378.47569]C[+57.02146]TLLLSTLSPELGGK.Y	N1(NGlycan / 1378.4757)	HexNAc(2)Hex(6)	8.3e-13	4.4e-11	12.08	664.6	485.2	485.2	3	1027.8	1027.8	-0.68		3081.38	3081.38	Specific	1	>sp|P20917|MAG_MOUSE Myelin-associated glycoprotein OS=Mus musculus OX=10090 GN=Mag PE=1 SV=3	24585	60.0635	controllerType=0 controllerNumber=1 scan=14049	C2(Carbamidomethyl / 57.0215)	ks_brain_lysate_hilic-elu_1-66-e_657_2823.ScanId;v=1;d1=14049.14049.3	hcd	0	0	0	0	6e-14	3.1e-12	FTMS + p NSI d Full ms2 1028.1331@hcd30.00 [120.0000-2000.0000]
2638 | 252331	40	99	R.N[+1216.42286]C[+57.02146]TLLLSTLSPELGGK.Y	N1(NGlycan / 1216.4229)	HexNAc(2)Hex(5)	8e-18	4.2e-16	17.1	900.3	631.8	631.8	3	973.781	973.781	0.07		2919.33	2919.33	Specific	1	>sp|P20917|MAG_MOUSE Myelin-associated glycoprotein OS=Mus musculus OX=10090 GN=Mag PE=1 SV=3	24585	59.9369	controllerType=0 controllerNumber=1 scan=14020	C2(Carbamidomethyl / 57.0215)	ks_brain_lysate_hilic-elu_1-66-e_657_2823.ScanId;v=1;d1=14020.14020.3	hcd	0	0	0	0	1.1e-18	5.6e-17	FTMS + p NSI d Full ms2 974.1145@hcd30.00 [120.0000-2000.0000]
2639 | 252691	40	99	R.N[+1216.42286]C[+57.02146]TLLLSTLSPELGGK.Y	N1(NGlycan / 1216.4229)	HexNAc(2)Hex(5)	8e-17	4.2e-15	16.1	890.2	610.2	610.2	3	973.781	973.781	0.19		2919.33	2919.33	Specific	1	>sp|P20917|MAG_MOUSE Myelin-associated glycoprotein OS=Mus musculus OX=10090 GN=Mag PE=1 SV=3	24585	60.2056	controllerType=0 controllerNumber=1 scan=14081	C2(Carbamidomethyl / 57.0215)	ks_brain_lysate_hilic-elu_1-66-e_657_2823.ScanId;v=1;d1=14081.14081.3	hcd	0	0	0	0	9e-18	4.5e-16	FTMS + p NSI d Full ms2 974.1144@hcd30.00 [120.0000-2000.0000]
264 | 297317	2	108	R.ISN[+1216.42286]VTPADAGIYYC[+57.02146]VK.F	N3(NGlycan / 1216.4229)	HexNAc(2)Hex(5)	1.4e-13	7.4e-12	12.85	735.8	543.3	543.3	2	1494.15	1494.15	1.17		2987.3	2987.3	Specific	3	>sp|P97797-2|SHPS1_MOUSE Isoform 2 of Tyrosine-protein phosphatase non-receptor type substrate 1 OS=Mus musculus OX=10090 GN=Sirpa	8873	46.2511	controllerType=0 controllerNumber=1 scan=10915	C14(Carbamidomethyl / 57.0215)	ks_brain_lysate_hilic-elu_1-66-e_657_2823.ScanId;v=1;d1=10915.10915.2	hcd	0	0	0	0	1.2e-14	6.3e-13	FTMS + p NSI d Full ms2 1494.6511@hcd30.00 [120.0000-2000.0000]
2640 | 252731	40	99	R.N[+1216.42286]C[+57.02146]TLLLSTLSPELGGK.Y	N1(NGlycan / 1216.4229)	HexNAc(2)Hex(5)	5e-16	2.6e-14	15.3	836.9	691.3	691.3	2	1460.17	1460.17	-0.33		2919.33	2919.33	Specific	1	>sp|P20917|MAG_MOUSE Myelin-associated glycoprotein OS=Mus musculus OX=10090 GN=Mag PE=1 SV=3	24585	60.2079	controllerType=0 controllerNumber=1 scan=14082	C2(Carbamidomethyl / 57.0215)	ks_brain_lysate_hilic-elu_1-66-e_657_2823.ScanId;v=1;d1=14082.14082.2	hcd	0	0	0	0	5.8e-17	2.9e-15	FTMS + p NSI d Full ms2 1460.6685@hcd30.00 [120.0000-2000.0000]
2641 | 252052	40	99	R.N[+1216.42286]C[+57.02146]TLLLSTLSPELGGK.Y	N1(NGlycan / 1216.4229)	HexNAc(2)Hex(5)	2.4e-15	1.2e-13	14.63	835.5	598.3	598.3	3	973.783	973.781	2.01		2919.33	2919.33	Specific	1	>sp|P20917|MAG_MOUSE Myelin-associated glycoprotein OS=Mus musculus OX=10090 GN=Mag PE=1 SV=3	24585	59.6527	controllerType=0 controllerNumber=1 scan=13956	C2(Carbamidomethyl / 57.0215)	ks_brain_lysate_hilic-elu_1-66-e_657_2823.ScanId;v=1;d1=13956.13956.3	hcd	0	0	0	0	1.9e-16	1e-14	FTMS + p NSI d Full ms2 974.1155@hcd30.00 [120.0000-2000.0000]
2642 | 253051	40	99	R.N[+1216.42286]C[+57.02146]TLLLSTLSPELGGK.Y	N1(NGlycan / 1216.4229)	HexNAc(2)Hex(5)	8e-16	4.2e-14	15.1	827	590.7	590.7	3	973.781	973.781	0.25		2919.33	2919.33	Specific	1	>sp|P20917|MAG_MOUSE Myelin-associated glycoprotein OS=Mus musculus OX=10090 GN=Mag PE=1 SV=3	24585	60.4872	controllerType=0 controllerNumber=1 scan=14145	C2(Carbamidomethyl / 57.0215)	ks_brain_lysate_hilic-elu_1-66-e_657_2823.ScanId;v=1;d1=14145.14145.3	hcd	0	0	0	0	8.4e-17	4.4e-15	FTMS + p NSI d Full ms2 974.1147@hcd30.00 [120.0000-2000.0000]
2643 | 252371	40	99	R.N[+1216.42286]C[+57.02146]TLLLSTLSPELGGK.Y	N1(NGlycan / 1216.4229)	HexNAc(2)Hex(5)	4.8e-14	2.5e-12	13.32	739.8	543.5	543.5	2	1460.17	1460.17	0.34		2919.33	2919.33	Specific	1	>sp|P20917|MAG_MOUSE Myelin-associated glycoprotein OS=Mus musculus OX=10090 GN=Mag PE=1 SV=3	24585	59.9401	controllerType=0 controllerNumber=1 scan=14021	C2(Carbamidomethyl / 57.0215)	ks_brain_lysate_hilic-elu_1-66-e_657_2823.ScanId;v=1;d1=14021.14021.2	hcd	0	0	0	0	4.2e-15	2e-13	FTMS + p NSI d Full ms2 1461.1689@hcd30.00 [120.0000-2000.0000]
2644 | 252491	40	99	R.N[+1216.42286]C[+57.02146]TLLLSTLSPELGGK.Y	N1(NGlycan / 1216.4229)	HexNAc(2)Hex(5)	4.8e-14	2.5e-12	13.32	716	529.3	529.3	2	1460.17	1460.17	0.43		2919.33	2919.33	Specific	1	>sp|P20917|MAG_MOUSE Myelin-associated glycoprotein OS=Mus musculus OX=10090 GN=Mag PE=1 SV=3	24585	59.9974	controllerType=0 controllerNumber=1 scan=14034	C2(Carbamidomethyl / 57.0215)	ks_brain_lysate_hilic-elu_1-66-e_657_2823.ScanId;v=1;d1=14034.14034.2	hcd	0	0	0	0	4.2e-15	2e-13	FTMS + p NSI d Full ms2 1461.1697@hcd30.00 [120.0000-2000.0000]
2645 | 252412	40	99	R.N[+1054.37004]C[+57.02146]TLLLSTLSPELGGK.Y	N1(NGlycan / 1054.37)	HexNAc(2)Hex(4)	8.3e-19	4.4e-17	18.08	962.5	740.1	740.1	3	919.762	919.763	-0.89		2757.27	2757.27	Specific	1	>sp|P20917|MAG_MOUSE Myelin-associated glycoprotein OS=Mus musculus OX=10090 GN=Mag PE=1 SV=3	24585	59.9493	controllerType=0 controllerNumber=1 scan=14023	C2(Carbamidomethyl / 57.0215)	ks_brain_lysate_hilic-elu_1-66-e_657_2823.ScanId;v=1;d1=14023.14023.3	hcd	0	0	0	0	1.3e-19	6.7e-18	FTMS + p NSI d Full ms2 919.7617@hcd30.00 [120.0000-2000.0000]
2646 | 252771	40	99	R.N[+1054.37004]C[+57.02146]TLLLSTLSPELGGK.Y	N1(NGlycan / 1054.37)	HexNAc(2)Hex(4)	8e-17	4.2e-15	16.1	877.4	650.7	650.7	3	919.764	919.763	0.83		2757.28	2757.27	Specific	1	>sp|P20917|MAG_MOUSE Myelin-associated glycoprotein OS=Mus musculus OX=10090 GN=Mag PE=1 SV=3	24585	60.2174	controllerType=0 controllerNumber=1 scan=14084	C2(Carbamidomethyl / 57.0215)	ks_brain_lysate_hilic-elu_1-66-e_657_2823.ScanId;v=1;d1=14084.14084.3	hcd	0	0	0	0	9.1e-18	4.5e-16	FTMS + p NSI d Full ms2 920.0922@hcd30.00 [120.0000-2000.0000]
2647 | 252291	40	99	R.N[+1054.37004]C[+57.02146]TLLLSTLSPELGGK.Y	N1(NGlycan / 1054.37)	HexNAc(2)Hex(4)	8e-16	4.2e-14	15.1	822.9	538.1	538.1	3	919.764	919.763	0.5		2757.28	2757.27	Specific	1	>sp|P20917|MAG_MOUSE Myelin-associated glycoprotein OS=Mus musculus OX=10090 GN=Mag PE=1 SV=3	24585	59.9215	controllerType=0 controllerNumber=1 scan=14016	C2(Carbamidomethyl / 57.0215)	ks_brain_lysate_hilic-elu_1-66-e_657_2823.ScanId;v=1;d1=14016.14016.3	hcd	0	0	0	0	8.4e-17	4.4e-15	FTMS + p NSI d Full ms2 920.7623@hcd30.00 [120.0000-2000.0000]
265 | 298475	2	108	R.ISN[+1216.42286]VTPADAGIYYC[+57.02146]VK.F	N3(NGlycan / 1216.4229)	HexNAc(2)Hex(5)	4.2e-12	2.2e-10	11.38	651.2	454.6	454.6	3	996.439	996.437	2.53		2987.3	2987.3	Specific	3	>sp|P97797-2|SHPS1_MOUSE Isoform 2 of Tyrosine-protein phosphatase non-receptor type substrate 1 OS=Mus musculus OX=10090 GN=Sirpa	8873	46.883	controllerType=0 controllerNumber=1 scan=11058	C14(Carbamidomethyl / 57.0215)	ks_brain_lysate_hilic-elu_1-66-e_657_2823.ScanId;v=1;d1=11058.11058.3	hcd	0	0	0	0	2.3e-13	1.2e-11	FTMS + p NSI d Full ms2 996.7720@hcd30.00 [120.0000-2000.0000]
266 | 298036	2	108	R.ISN[+1216.42286]VTPADAGIYYC[+57.02146]VK.F	N3(NGlycan / 1216.4229)	HexNAc(2)Hex(5)	5e-11	2.6e-09	10.3	597.8	455.7	455.7	2	1494.15	1494.15	-0.3		2987.3	2987.3	Specific	3	>sp|P97797-2|SHPS1_MOUSE Isoform 2 of Tyrosine-protein phosphatase non-receptor type substrate 1 OS=Mus musculus OX=10090 GN=Sirpa	8873	46.5802	controllerType=0 controllerNumber=1 scan=10990	C14(Carbamidomethyl / 57.0215)	ks_brain_lysate_hilic-elu_1-66-e_657_2823.ScanId;v=1;d1=10990.10990.2	hcd	0	0	0	0	2.3e-12	1.1e-10	FTMS + p NSI d Full ms2 1494.6548@hcd30.00 [120.0000-2000.0000]
2666 | 435855	41	269	R.AEAVGETLTLPGLVSADN[+1403.50732]GTYTC[+57.02146]EAANK.H	N18(NGlycan / 1403.5073)	HexNAc(3)Hex(4)Fuc(1)	4.9e-09	2.5e-07	8.31	516.3	405.8	405.8	3	1419.29	1419.29	-1.69		4255.86	4255.87	Specific	18	>sp|Q8R464|CADM4_MOUSE Cell adhesion molecule 4 OS=Mus musculus OX=10090 GN=Cadm4 PE=1 SV=1	20864	60.0962	controllerType=0 controllerNumber=1 scan=14056	C23(Carbamidomethyl / 57.0215)	ks_brain_lysate_hilic-elu_1-66-e_657_2823.ScanId;v=1;d1=14056.14056.3	hcd	0	0	0	0	1.6e-10	8e-09	FTMS + p NSI d Full ms2 1419.9659@hcd30.00 [120.0000-2000.0000]
2667 | 395950	41	269	R.AEAVGETLTLPGLVSADN[+1216.42286]GTYTC[+57.02146]EAANK.H	N18(NGlycan / 1216.4229)	HexNAc(2)Hex(5)	3e-11	1.6e-09	10.52	584.3	478.8	478.8	3	1356.93	1356.93	-0.12		4068.78	4068.78	Specific	18	>sp|Q8R464|CADM4_MOUSE Cell adhesion molecule 4 OS=Mus musculus OX=10090 GN=Cadm4 PE=1 SV=1	20864	60.1054	controllerType=0 controllerNumber=1 scan=14058	C23(Carbamidomethyl / 57.0215)	ks_brain_lysate_hilic-elu_1-66-e_657_2823.ScanId;v=1;d1=14058.14058.3	hcd	0	0	0	0	1.4e-12	7e-11	FTMS + p NSI d Full ms2 1357.2690@hcd30.00 [120.0000-2000.0000]
267 | 238165	2	108	R.ISN[+1054.37004]VTPADAGIYYC[+57.02146]VK.F	N3(NGlycan / 1054.37)	HexNAc(2)Hex(4)	6.3e-19	3.3e-17	18.2	1003.1	746.1	746.1	3	942.423	942.419	3.75		2825.25	2825.24	Specific	3	>sp|P97797-2|SHPS1_MOUSE Isoform 2 of Tyrosine-protein phosphatase non-receptor type substrate 1 OS=Mus musculus OX=10090 GN=Sirpa	8873	46.3683	controllerType=0 controllerNumber=1 scan=10942	C14(Carbamidomethyl / 57.0215)	ks_brain_lysate_hilic-elu_1-66-e_657_2823.ScanId;v=1;d1=10942.10942.3	hcd	0	0	0	0	1e-19	5.6e-18	FTMS + p NSI d Full ms2 942.4197@hcd30.00 [120.0000-2000.0000]
27 | 286194	1	113	K.FLEPYN[+1727.61297]DSIQAQK.N	N6(NGlycan / 1727.613)	HexNAc(3)Hex(6)Fuc(1)	1e-12	5.2e-11	12	718.3	444.7	444.7	3	1094.13	1094.13	-3.51		3280.37	3280.38	Specific	6	>sp|P14231|AT1B2_MOUSE Sodium/potassium-transporting ATPase subunit beta-2 OS=Mus musculus OX=10090 GN=Atp1b2 PE=1 SV=2	18917	38.8262	controllerType=0 controllerNumber=1 scan=9218		ks_brain_lysate_hilic-elu_1-66-e_657_2823.ScanId;v=1;d1=9218.9218.3	hcd	0	0	0	0	7.7e-14	4.1e-12	FTMS + p NSI d Full ms2 1094.4655@hcd30.00 [120.0000-2000.0000]
2729 | 412271	44	247	K.LMNAPLYLAEWQN[+2206.81324]ITK.N	N13(NGlycan / 2206.8132)	HexNAc(4)Hex(5)Fuc(4)	3.6e-07	1.9e-05	6.44	577.2	377.3	377.3	3	1371.27	1371.27	-3.94		4111.79	4111.81	Specific	13	>sp|P10852|4F2_MOUSE 4F2 cell-surface antigen heavy chain OS=Mus musculus OX=10090 GN=Slc3a2 PE=1 SV=1	16459	74.654	controllerType=0 controllerNumber=1 scan=17641		ks_brain_lysate_hilic-elu_1-66-e_657_2823.ScanId;v=1;d1=17641.17641.3	hcd	0	0	0	0	9e-09	4.2e-07	FTMS + p NSI d Full ms2 1371.6006@hcd30.00 [120.0000-2000.0000]
2730 | 412310	44	247	K.LMNAPLYLAEWQN[+2205.79284]ITK.N	N13(NGlycan / 2205.7928)	HexNAc(4)Hex(5)Fuc(2)NeuAc(1)	1e-09	5.4e-08	8.99	609.8	324.7	324.7	3	1370.93	1370.93	-1.24		4110.78	4110.79	Specific	13	>sp|P10852|4F2_MOUSE 4F2 cell-surface antigen heavy chain OS=Mus musculus OX=10090 GN=Slc3a2 PE=1 SV=1	16459	74.6602	controllerType=0 controllerNumber=1 scan=17643		ks_brain_lysate_hilic-elu_1-66-e_657_2823.ScanId;v=1;d1=17643.17643.3	hcd	0	0	0	0	2.9e-11	1.4e-09	FTMS + p NSI d Full ms2 1371.6013@hcd30.00 [120.0000-2000.0000]
2731 | 412510	44	247	K.LMNAPLYLAEWQN[+2205.79284]ITK.N	N13(NGlycan / 2205.7928)	HexNAc(4)Hex(5)Fuc(2)NeuAc(1)	1.5e-08	7.6e-07	7.84	595.3	315.4	315.4	3	1370.93	1370.93	-1.42		4110.78	4110.79	Specific	13	>sp|P10852|4F2_MOUSE 4F2 cell-surface antigen heavy chain OS=Mus musculus OX=10090 GN=Slc3a2 PE=1 SV=1	16459	74.8455	controllerType=0 controllerNumber=1 scan=17692		ks_brain_lysate_hilic-elu_1-66-e_657_2823.ScanId;v=1;d1=17692.17692.3	hcd	0	0	0	0	4.7e-10	2.5e-08	FTMS + p NSI d Full ms2 1371.6053@hcd30.00 [120.0000-2000.0000]
2732 | 412030	44	247	K.LMNAPLYLAEWQN[+2205.79284]ITK.N	N13(NGlycan / 2205.7928)	HexNAc(4)Hex(5)Fuc(2)NeuAc(1)	5.7e-07	3e-05	6.25	555	310.9	310.9	3	1370.93	1370.93	-2.13		4110.78	4110.79	Specific	13	>sp|P10852|4F2_MOUSE 4F2 cell-surface antigen heavy chain OS=Mus musculus OX=10090 GN=Slc3a2 PE=1 SV=1	16459	74.4416	controllerType=0 controllerNumber=1 scan=17582		ks_brain_lysate_hilic-elu_1-66-e_657_2823.ScanId;v=1;d1=17582.17582.3	hcd	0	0	0	0	1.7e-08	8.6e-07	FTMS + p NSI d Full ms2 1371.9342@hcd30.00 [120.0000-2000.0000]
2735 | 403430	44	247	K.LMNAPLYLAEWQN[+2060.75533]ITK.N	N13(NGlycan / 2060.7553)	HexNAc(4)Hex(5)Fuc(3)	2.3e-07	1.2e-05	6.63	541.3	306.6	306.6	3	1322.59	1322.59	0.48		3965.75	3965.75	Specific	13	>sp|P10852|4F2_MOUSE 4F2 cell-surface antigen heavy chain OS=Mus musculus OX=10090 GN=Slc3a2 PE=1 SV=1	16459	67.3937	controllerType=0 controllerNumber=1 scan=15762		ks_brain_lysate_hilic-elu_1-66-e_657_2823.ScanId;v=1;d1=15762.15762.3	hcd	0	0	0	0	5.7e-09	2.7e-07	FTMS + p NSI d Full ms2 1323.5909@hcd30.00 [120.0000-2000.0000]
2739 | 310918	44	379	K.APLM[+15.99492]PWN[+1216.42286]ESSIFHIPR.P	M4(Oxidation / 15.9949); N7(NGlycan / 1216.4229)	HexNAc(2)Hex(5)	5e-12	2.6e-10	11.3	603.4	445.1	445.1	3	1043.13	1043.13	-0.7		3127.38	3127.38	Specific	7	>sp|P10852|4F2_MOUSE 4F2 cell-surface antigen heavy chain OS=Mus musculus OX=10090 GN=Slc3a2 PE=1 SV=1	16459	59.6282	controllerType=0 controllerNumber=1 scan=13950		ks_brain_lysate_hilic-elu_1-66-e_657_2823.ScanId;v=1;d1=13950.13950.3	hcd	0	0	0	0	3.1e-13	1.6e-11	FTMS + p NSI d Full ms2 1043.4647@hcd30.00 [120.0000-2000.0000]
2740 | 314879	44	379	K.APLMPWN[+1216.42286]ESSIFHIPR.P	N7(NGlycan / 1216.4229)	HexNAc(2)Hex(5)	4.8e-16	2.5e-14	15.32	849.1	617.6	522.8	3	1037.8	1037.8	0.68		3111.39	3111.39	Specific	7	>sp|P10852|4F2_MOUSE 4F2 cell-surface antigen heavy chain OS=Mus musculus OX=10090 GN=Slc3a2 PE=1 SV=1	16459	64.1106	controllerType=0 controllerNumber=1 scan=14972		ks_brain_lysate_hilic-elu_1-66-e_657_2823.ScanId;v=1;d1=14972.14972.3	hcd	0	0	0	0	4.9e-17	2.4e-15	FTMS + p NSI d Full ms2 1038.1342@hcd30.00 [120.0000-2000.0000]
2741 | 314678	44	379	K.APLMPWN[+1216.42286]ESSIFHIPR.P	N7(NGlycan / 1216.4229)	HexNAc(2)Hex(5)	5e-16	2.6e-14	15.3	831.9	575.1	484.7	3	1037.8	1037.8	-0.73		3111.38	3111.39	Specific	7	>sp|P10852|4F2_MOUSE 4F2 cell-surface antigen heavy chain OS=Mus musculus OX=10090 GN=Slc3a2 PE=1 SV=1	16459	63.8896	controllerType=0 controllerNumber=1 scan=14921		ks_brain_lysate_hilic-elu_1-66-e_657_2823.ScanId;v=1;d1=14921.14921.3	hcd	0	0	0	0	5.9e-17	3e-15	FTMS + p NSI d Full ms2 1038.1345@hcd30.00 [120.0000-2000.0000]
2742 | 314438	44	379	K.APLMPWN[+1216.42286]ESSIFHIPR.P	N7(NGlycan / 1216.4229)	HexNAc(2)Hex(5)	5e-14	2.6e-12	13.3	737	536.4	391.2	3	1037.8	1037.8	-1.08		3111.38	3111.39	Specific	7	>sp|P10852|4F2_MOUSE 4F2 cell-surface antigen heavy chain OS=Mus musculus OX=10090 GN=Slc3a2 PE=1 SV=1	16459	63.665	controllerType=0 controllerNumber=1 scan=14869		ks_brain_lysate_hilic-elu_1-66-e_657_2823.ScanId;v=1;d1=14869.14869.3	hcd	0	0	0	0	4.6e-15	2.3e-13	FTMS + p NSI d Full ms2 1038.1346@hcd30.00 [120.0000-2000.0000]
2753 | 347250	45	104	R.DAMVGN[+1914.69743]YTC[+57.02146]EVTELSR.E	N6(NGlycan / 1914.6974)	HexNAc(4)Hex(5)Fuc(2)	9.6e-07	5e-05	6.02	467.2	324.7	324.7	3	1253.84	1253.84	-1.83		3759.51	3759.51	Specific	6	>sp|Q61735-2|CD47_MOUSE Isoform 2 of Leukocyte surface antigen CD47 OS=Mus musculus OX=10090 GN=Cd47	15644	52.8396	controllerType=0 controllerNumber=1 scan=12408	C9(Carbamidomethyl / 57.0215)	ks_brain_lysate_hilic-elu_1-66-e_657_2823.ScanId;v=1;d1=12408.12408.3	hcd	0	0	0	0	3.1e-08	1.6e-06	FTMS + p NSI d Full ms2 1254.5099@hcd30.00 [120.0000-2000.0000]
2756 | 347331	45	104	R.DAMVGN[+1768.63952]YTC[+57.02146]EVTELSR.E	N6(NGlycan / 1768.6395)	HexNAc(4)Hex(5)Fuc(1)	3.1e-09	1.6e-07	8.51	555.5	425.5	245.8	3	1205.16	1205.16	0.68		3613.46	3613.45	Specific	6	>sp|Q61735-2|CD47_MOUSE Isoform 2 of Leukocyte surface antigen CD47 OS=Mus musculus OX=10090 GN=Cd47	15644	52.8714	controllerType=0 controllerNumber=1 scan=12416	C9(Carbamidomethyl / 57.0215)	ks_brain_lysate_hilic-elu_1-66-e_657_2823.ScanId;v=1;d1=12416.12416.3	hcd	0	0	0	0	1e-10	4.8e-09	FTMS + p NSI d Full ms2 1205.8241@hcd30.00 [120.0000-2000.0000]
2757 | 347571	45	104	R.DAMVGN[+1647.61324]YTC[+57.02146]EVTELSR.E	N6(NGlycan / 1647.6132)	HexNAc(5)Hex(3)Fuc(1)	3.7e-06	0.00019	5.43	440.6	309.3	309.3	3	1164.82	1164.81	2.32		3492.44	3492.43	Specific	6	>sp|Q61735-2|CD47_MOUSE Isoform 2 of Leukocyte surface antigen CD47 OS=Mus musculus OX=10090 GN=Cd47	15644	53.1072	controllerType=0 controllerNumber=1 scan=12469	C9(Carbamidomethyl / 57.0215)	ks_brain_lysate_hilic-elu_1-66-e_657_2823.ScanId;v=1;d1=12469.12469.3	hcd	0	0	0	0	1.5e-07	8.3e-06	FTMS + p NSI d Full ms2 1165.1500@hcd30.00 [120.0000-2000.0000]
2759 | 305395	45	104	R.DAMVGN[+1540.52851]YTC[+57.02146]EVTELSR.E	N6(NGlycan / 1540.5285)	HexNAc(2)Hex(7)	9.7e-09	5.1e-07	8.01	575.3	417.6	417.6	3	1129.12	1129.12	3.09		3385.35	3385.34	Specific	6	>sp|Q61735-2|CD47_MOUSE Isoform 2 of Leukocyte surface antigen CD47 OS=Mus musculus OX=10090 GN=Cd47	15644	52.5952	controllerType=0 controllerNumber=1 scan=12353	C9(Carbamidomethyl / 57.0215)	ks_brain_lysate_hilic-elu_1-66-e_657_2823.ScanId;v=1;d1=12353.12353.3	hcd	0	0	0	0	3.1e-10	1.7e-08	FTMS + p NSI d Full ms2 1129.4604@hcd30.00 [120.0000-2000.0000]
2763 | 301794	45	104	R.DAM[+15.99492]VGN[+1216.42286]YTC[+57.02146]EVTELSR.E	M3(Oxidation / 15.9949); N6(NGlycan / 1216.4229)	HexNAc(2)Hex(5)	8.3e-12	4.4e-10	11.08	601.9	469.4	469.4	3	1026.42	1026.42	-0.32		3077.23	3077.23	Specific	6	>sp|Q61735-2|CD47_MOUSE Isoform 2 of Leukocyte surface antigen CD47 OS=Mus musculus OX=10090 GN=Cd47	15644	48.8314	controllerType=0 controllerNumber=1 scan=11500	C9(Carbamidomethyl / 57.0215)	ks_brain_lysate_hilic-elu_1-66-e_657_2823.ScanId;v=1;d1=11500.11500.3	hcd	0	0	0	0	5e-13	2.6e-11	FTMS + p NSI d Full ms2 1026.7509@hcd30.00 [120.0000-2000.0000]
2764 | 305755	45	104	R.DAMVGN[+1216.42286]YTC[+57.02146]EVTELSR.E	N6(NGlycan / 1216.4229)	HexNAc(2)Hex(5)	8e-19	4.2e-17	18.1	968.3	805.8	559.3	3	1021.08	1021.08	0.25		3061.24	3061.24	Specific	6	>sp|Q61735-2|CD47_MOUSE Isoform 2 of Leukocyte surface antigen CD47 OS=Mus musculus OX=10090 GN=Cd47	15644	53.1388	controllerType=0 controllerNumber=1 scan=12477	C9(Carbamidomethyl / 57.0215)	ks_brain_lysate_hilic-elu_1-66-e_657_2823.ScanId;v=1;d1=12477.12477.3	hcd	0	0	0	0	1.1e-19	5.7e-18	FTMS + p NSI d Full ms2 1021.4202@hcd30.00 [120.0000-2000.0000]
2765 | 306075	45	104	R.DAMVGN[+1216.42286]YTC[+57.02146]EVTELSR.E	N6(NGlycan / 1216.4229)	HexNAc(2)Hex(5)	8e-17	4.2e-15	16.1	863.4	705.5	456.2	3	1021.08	1021.08	0.37		3061.24	3061.24	Specific	6	>sp|Q61735-2|CD47_MOUSE Isoform 2 of Leukocyte surface antigen CD47 OS=Mus musculus OX=10090 GN=Cd47	15644	53.3944	controllerType=0 controllerNumber=1 scan=12535	C9(Carbamidomethyl / 57.0215)	ks_brain_lysate_hilic-elu_1-66-e_657_2823.ScanId;v=1;d1=12535.12535.3	hcd	0	0	0	0	9e-18	4.4e-16	FTMS + p NSI d Full ms2 1021.4182@hcd30.00 [120.0000-2000.0000]
2766 | 305514	45	104	R.DAMVGN[+1216.42286]YTC[+57.02146]EVTELSR.E	N6(NGlycan / 1216.4229)	HexNAc(2)Hex(5)	8e-16	4.2e-14	15.1	821.4	675.5	428.9	3	1021.08	1021.08	0.31		3061.24	3061.24	Specific	6	>sp|Q61735-2|CD47_MOUSE Isoform 2 of Leukocyte surface antigen CD47 OS=Mus musculus OX=10090 GN=Cd47	15644	52.8572	controllerType=0 controllerNumber=1 scan=12413	C9(Carbamidomethyl / 57.0215)	ks_brain_lysate_hilic-elu_1-66-e_657_2823.ScanId;v=1;d1=12413.12413.3	hcd	0	0	0	0	8.3e-17	4.3e-15	FTMS + p NSI d Full ms2 1021.4181@hcd30.00 [120.0000-2000.0000]
2767 | 305674	45	104	R.DAMVGN[+1216.42286]YTC[+57.02146]EVTELSR.E	N6(NGlycan / 1216.4229)	HexNAc(2)Hex(5)	8.2e-09	4.3e-07	8.09	561.9	385.5	197.7	2	1531.12	1531.12	-4.39		3061.22	3061.24	Specific	6	>sp|Q61735-2|CD47_MOUSE Isoform 2 of Leukocyte surface antigen CD47 OS=Mus musculus OX=10090 GN=Cd47	15644	53.0131	controllerType=0 controllerNumber=1 scan=12448	C9(Carbamidomethyl / 57.0215)	ks_brain_lysate_hilic-elu_1-66-e_657_2823.ScanId;v=1;d1=12448.12448.2	hcd	0	0	0	0	2.8e-10	1.4e-08	FTMS + p NSI d Full ms2 1531.6232@hcd30.00 [120.0000-2000.0000]
2769 | 246290	45	104	R.DAMVGN[+1054.37004]YTC[+57.02146]EVTELSR.E	N6(NGlycan / 1054.37)	HexNAc(2)Hex(4)	1.3e-15	6.7e-14	14.89	899.8	737.6	737.6	3	967.072	967.067	5.85		2899.2	2899.19	Specific	6	>sp|Q61735-2|CD47_MOUSE Isoform 2 of Leukocyte surface antigen CD47 OS=Mus musculus OX=10090 GN=Cd47	15644	53.0224	controllerType=0 controllerNumber=1 scan=12450	C9(Carbamidomethyl / 57.0215)	ks_brain_lysate_hilic-elu_1-66-e_657_2823.ScanId;v=1;d1=12450.12450.3	hcd	0	0	0	0	1.4e-16	7.4e-15	FTMS + p NSI d Full ms2 967.4036@hcd30.00 [120.0000-2000.0000]
28 | 286714	1	113	K.FLEPYN[+1622.58161]DSIQAQK.N	N6(NGlycan / 1622.5816)	HexNAc(4)Hex(5)	1.4e-12	7.4e-11	11.85	699.4	416.8	416.8	3	1059.12	1059.12	-0.09		3175.35	3175.35	Specific	6	>sp|P14231|AT1B2_MOUSE Sodium/potassium-transporting ATPase subunit beta-2 OS=Mus musculus OX=10090 GN=Atp1b2 PE=1 SV=2	18917	39.194	controllerType=0 controllerNumber=1 scan=9302		ks_brain_lysate_hilic-elu_1-66-e_657_2823.ScanId;v=1;d1=9302.9302.3	hcd	0	0	0	0	1e-13	5.2e-12	FTMS + p NSI d Full ms2 1059.4523@hcd30.00 [120.0000-2000.0000]
2844 | 304834	48	90	R.LSLSEN[+1444.53387]YTLSIANAK.I	N6(NGlycan / 1444.5339)	HexNAc(4)Hex(3)Fuc(1)	8.3e-17	4.4e-15	16.08	863.5	521	521	3	1023.47	1023.47	-0.95		3068.39	3068.39	Specific	6	>sp|Q61490|CD166_MOUSE CD166 antigen OS=Mus musculus OX=10090 GN=Alcam PE=1 SV=3	21004	52.1163	controllerType=0 controllerNumber=1 scan=12245		ks_brain_lysate_hilic-elu_1-66-e_657_2823.ScanId;v=1;d1=12245.12245.3	hcd	0	0	0	0	1.1e-17	5.4e-16	FTMS + p NSI d Full ms2 1023.8026@hcd30.00 [120.0000-2000.0000]
2845 | 305154	48	90	R.LSLSEN[+1444.53387]YTLSIANAK.I	N6(NGlycan / 1444.5339)	HexNAc(4)Hex(3)Fuc(1)	8e-16	4.2e-14	15.1	835.9	535.2	535.2	3	1023.47	1023.47	-0.06		3068.39	3068.39	Specific	6	>sp|Q61490|CD166_MOUSE CD166 antigen OS=Mus musculus OX=10090 GN=Alcam PE=1 SV=3	21004	52.3819	controllerType=0 controllerNumber=1 scan=12305		ks_brain_lysate_hilic-elu_1-66-e_657_2823.ScanId;v=1;d1=12305.12305.3	hcd	0	0	0	0	8.2e-17	4.3e-15	FTMS + p NSI d Full ms2 1023.8034@hcd30.00 [120.0000-2000.0000]
2849 | 301114	48	161	R.DSYPDGN[+1647.61324]ITWYR.N	N7(NGlycan / 1647.6132)	HexNAc(5)Hex(3)Fuc(1)	1e-10	5.3e-09	9.99	668.1	318.8	318.8	3	1045.43	1045.43	0.4		3134.27	3134.27	Specific	7	>sp|Q61490|CD166_MOUSE CD166 antigen OS=Mus musculus OX=10090 GN=Alcam PE=1 SV=3	21004	48.5413	controllerType=0 controllerNumber=1 scan=11434		ks_brain_lysate_hilic-elu_1-66-e_657_2823.ScanId;v=1;d1=11434.11434.3	hcd	0	0	0	0	4.2e-12	2.1e-10	FTMS + p NSI d Full ms2 1046.0973@hcd30.00 [120.0000-2000.0000]
2855 | 241443	48	161	R.DSYPDGN[+1444.53387]ITWYR.N	N7(NGlycan / 1444.5339)	HexNAc(4)Hex(3)Fuc(1)	1e-08	5.3e-07	7.99	585.3	310.9	310.9	3	977.736	977.736	0.06		2931.19	2931.19	Specific	7	>sp|Q61490|CD166_MOUSE CD166 antigen OS=Mus musculus OX=10090 GN=Alcam PE=1 SV=3	21004	48.8267	controllerType=0 controllerNumber=1 scan=11499		ks_brain_lysate_hilic-elu_1-66-e_657_2823.ScanId;v=1;d1=11499.11499.3	hcd	0	0	0	0	3.3e-10	1.8e-08	FTMS + p NSI d Full ms2 978.0697@hcd30.00 [120.0000-2000.0000]
2862 | 514136	48	262	K.EGDN[+1954.70357]ITLQC[+57.02146]LGNGNPPPEEFMFYLPGQPEGIR.S	N4(NGlycan / 1954.7036)	HexNAc(5)Hex(4)NeuAc(1)	2.7e-06	0.00014	5.56	366.7	359.7	205.9	4	1386.85	1386.85	3.6		5544.4	5544.38	Specific	4	>sp|Q61490|CD166_MOUSE CD166 antigen OS=Mus musculus OX=10090 GN=Alcam PE=1 SV=3	21004	77.2765	controllerType=0 controllerNumber=1 scan=18333	C9(Carbamidomethyl / 57.0215)	ks_brain_lysate_hilic-elu_1-66-e_657_2823.ScanId;v=1;d1=18333.18333.4	hcd	0	0	0	0	1.1e-07	6e-06	FTMS + p NSI d Full ms2 1387.6030@hcd30.00 [120.0000-2000.0000]
2864 | 495696	48	262	K.EGDN[+1444.53387]ITLQC[+57.02146]LGNGNPPPEEFMFYLPGQPEGIR.S	N4(NGlycan / 1444.5339)	HexNAc(4)Hex(3)Fuc(1)	6.2e-09	3.2e-07	8.21	431.7	431.7	431.7	4	1259.31	1259.31	-0.74		5034.2	5034.21	Specific	4	>sp|Q61490|CD166_MOUSE CD166 antigen OS=Mus musculus OX=10090 GN=Alcam PE=1 SV=3	21004	77.7581	controllerType=0 controllerNumber=1 scan=18461	C9(Carbamidomethyl / 57.0215)	ks_brain_lysate_hilic-elu_1-66-e_657_2823.ScanId;v=1;d1=18461.18461.4	hcd	0	0	0	0	2.1e-10	1e-08	FTMS + p NSI d Full ms2 1260.0592@hcd30.00 [120.0000-2000.0000]
2883 | 350290	48	473	K.IIISPEEN[+1216.42286]VTLTC[+57.02146]TAENQLER.T	N8(NGlycan / 1216.4229)	HexNAc(2)Hex(5)	2.6e-18	1.3e-16	17.59	975.9	884.3	884.3	3	1216.22	1216.22	1.46		3646.65	3646.64	Specific	8	>sp|Q61490|CD166_MOUSE CD166 antigen OS=Mus musculus OX=10090 GN=Alcam PE=1 SV=3	21004	55.6811	controllerType=0 controllerNumber=1 scan=13054	C13(Carbamidomethyl / 57.0215)	ks_brain_lysate_hilic-elu_1-66-e_657_2823.ScanId;v=1;d1=13054.13054.3	hcd	0	0	0	0	3.8e-19	2e-17	FTMS + p NSI d Full ms2 1216.8876@hcd30.00 [120.0000-2000.0000]
2884 | 349890	48	473	K.IIISPEEN[+1216.42286]VTLTC[+57.02146]TAENQLER.T	N8(NGlycan / 1216.4229)	HexNAc(2)Hex(5)	9.1e-19	4.8e-17	18.04	971	869.4	869.4	3	1216.22	1216.22	-0.25		3646.64	3646.64	Specific	8	>sp|Q61490|CD166_MOUSE CD166 antigen OS=Mus musculus OX=10090 GN=Alcam PE=1 SV=3	21004	55.3679	controllerType=0 controllerNumber=1 scan=12983	C13(Carbamidomethyl / 57.0215)	ks_brain_lysate_hilic-elu_1-66-e_657_2823.ScanId;v=1;d1=12983.12983.3	hcd	0	0	0	0	1.5e-19	7.9e-18	FTMS + p NSI d Full ms2 1216.8879@hcd30.00 [120.0000-2000.0000]
2886 | 228283	49	138	K.GN[+1378.47569]ETIVNLIHSTR.I	N2(NGlycan / 1378.4757)	HexNAc(2)Hex(6)	8.5e-18	4.4e-16	17.07	914.8	391.1	391.1	3	944.755	944.755	-0.19		2832.25	2832.25	Specific	2	>sp|Q00493|CBPE_MOUSE Carboxypeptidase E OS=Mus musculus OX=10090 GN=Cpe PE=1 SV=2	870	39.4996	controllerType=0 controllerNumber=1 scan=9373		ks_brain_lysate_hilic-elu_1-66-e_657_2823.ScanId;v=1;d1=9373.9373.3	hcd	0	0	0	0	1.4e-18	7.3e-17	FTMS + p NSI d Full ms2 945.0895@hcd30.00 [120.0000-2000.0000]
2887 | 228963	49	138	K.GN[+1378.47569]ETIVNLIHSTR.I	N2(NGlycan / 1378.4757)	HexNAc(2)Hex(6)	2.2e-15	1.2e-13	14.65	898.6	376.3	376.3	3	944.755	944.755	-0.58		2832.25	2832.25	Specific	2	>sp|Q00493|CBPE_MOUSE Carboxypeptidase E OS=Mus musculus OX=10090 GN=Cpe PE=1 SV=2	870	39.7755	controllerType=0 controllerNumber=1 scan=9437		ks_brain_lysate_hilic-elu_1-66-e_657_2823.ScanId;v=1;d1=9437.9437.3	hcd	0	0	0	0	1.9e-16	9.8e-15	FTMS + p NSI d Full ms2 945.0894@hcd30.00 [120.0000-2000.0000]
2888 | 227723	49	138	K.GN[+1378.47569]ETIVNLIHSTR.I	N2(NGlycan / 1378.4757)	HexNAc(2)Hex(6)	4.3e-14	2.2e-12	13.37	831.4	329.8	329.8	3	944.755	944.755	0		2832.25	2832.25	Specific	2	>sp|Q00493|CBPE_MOUSE Carboxypeptidase E OS=Mus musculus OX=10090 GN=Cpe PE=1 SV=2	870	39.1894	controllerType=0 controllerNumber=1 scan=9301		ks_brain_lysate_hilic-elu_1-66-e_657_2823.ScanId;v=1;d1=9301.9301.3	hcd	0	0	0	0	3.2e-15	1.6e-13	FTMS + p NSI d Full ms2 945.4255@hcd30.00 [120.0000-2000.0000]
2890 | 229083	49	138	K.GN[+1216.42286]ETIVNLIHSTR.I	N2(NGlycan / 1216.4229)	HexNAc(2)Hex(5)	8.1e-19	4.3e-17	18.09	993.1	421.2	421.2	3	890.738	890.738	0.17		2670.2	2670.2	Specific	2	>sp|Q00493|CBPE_MOUSE Carboxypeptidase E OS=Mus musculus OX=10090 GN=Cpe PE=1 SV=2	870	39.8488	controllerType=0 controllerNumber=1 scan=9454		ks_brain_lysate_hilic-elu_1-66-e_657_2823.ScanId;v=1;d1=9454.9454.3	hcd	0	0	0	0	1.2e-19	6.2e-18	FTMS + p NSI d Full ms2 891.0715@hcd30.00 [120.0000-2000.0000]
2891 | 228523	49	138	K.GN[+1216.42286]ETIVNLIHSTR.I	N2(NGlycan / 1216.4229)	HexNAc(2)Hex(5)	8.5e-19	4.4e-17	18.07	981.9	439.6	439.6	3	890.737	890.738	-0.85		2670.2	2670.2	Specific	2	>sp|Q00493|CBPE_MOUSE Carboxypeptidase E OS=Mus musculus OX=10090 GN=Cpe PE=1 SV=2	870	39.579	controllerType=0 controllerNumber=1 scan=9392		ks_brain_lysate_hilic-elu_1-66-e_657_2823.ScanId;v=1;d1=9392.9392.3	hcd	0	0	0	0	1.3e-19	7e-18	FTMS + p NSI d Full ms2 891.0717@hcd30.00 [120.0000-2000.0000]
2894 | 391950	49	382	R.DLQGNPIAN[+1378.47569]ATISVDGIDHDVTSAK.D	N9(NGlycan / 1378.4757)	HexNAc(2)Hex(6)	4.9e-22	2.6e-20	21.31	1113.8	922.3	922.3	3	1310.58	1310.58	-0.68		3929.74	3929.74	Specific	9	>sp|Q00493|CBPE_MOUSE Carboxypeptidase E OS=Mus musculus OX=10090 GN=Cpe PE=1 SV=2	870	57.419	controllerType=0 controllerNumber=1 scan=13447		ks_brain_lysate_hilic-elu_1-66-e_657_2823.ScanId;v=1;d1=13447.13447.3	hcd	0	0	0	0	8e-23	4.2e-21	FTMS + p NSI d Full ms2 1311.2527@hcd30.00 [120.0000-2000.0000]
2895 | 352250	49	382	R.DLQGNPIAN[+1216.42286]ATISVDGIDHDVTSAK.D	N9(NGlycan / 1216.4229)	HexNAc(2)Hex(5)	4.7e-23	2.5e-21	22.32	1187.5	985.9	985.9	3	1256.57	1256.57	0.68		3767.69	3767.69	Specific	9	>sp|Q00493|CBPE_MOUSE Carboxypeptidase E OS=Mus musculus OX=10090 GN=Cpe PE=1 SV=2	870	57.8432	controllerType=0 controllerNumber=1 scan=13543		ks_brain_lysate_hilic-elu_1-66-e_657_2823.ScanId;v=1;d1=13543.13543.3	hcd	0	0	0	0	1.1e-23	5.8e-22	FTMS + p NSI d Full ms2 1257.2379@hcd30.00 [120.0000-2000.0000]
2896 | 351770	49	382	R.DLQGNPIAN[+1216.42286]ATISVDGIDHDVTSAK.D	N9(NGlycan / 1216.4229)	HexNAc(2)Hex(5)	4.7e-22	2.5e-20	21.32	1147.5	970.9	970.9	3	1256.57	1256.57	0.09		3767.69	3767.69	Specific	9	>sp|Q00493|CBPE_MOUSE Carboxypeptidase E OS=Mus musculus OX=10090 GN=Cpe PE=1 SV=2	870	57.4927	controllerType=0 controllerNumber=1 scan=13464		ks_brain_lysate_hilic-elu_1-66-e_657_2823.ScanId;v=1;d1=13464.13464.3	hcd	0	0	0	0	7.1e-23	3.7e-21	FTMS + p NSI d Full ms2 1257.2355@hcd30.00 [120.0000-2000.0000]
2897 | 352770	49	382	R.DLQGNPIAN[+1216.42286]ATISVDGIDHDVTSAK.D	N9(NGlycan / 1216.4229)	HexNAc(2)Hex(5)	4.7e-16	2.5e-14	15.32	800.4	594.8	594.8	3	1256.57	1256.57	0		3767.69	3767.69	Specific	9	>sp|Q00493|CBPE_MOUSE Carboxypeptidase E OS=Mus musculus OX=10090 GN=Cpe PE=1 SV=2	870	58.1209	controllerType=0 controllerNumber=1 scan=13606		ks_brain_lysate_hilic-elu_1-66-e_657_2823.ScanId;v=1;d1=13606.13606.3	hcd	0	0	0	0	4.5e-17	2.2e-15	FTMS + p NSI d Full ms2 1257.2361@hcd30.00 [120.0000-2000.0000]
2898 | 351970	49	382	R.DLQGNPIAN[+1216.42286]ATISVDGIDHDVTSAK.D	N9(NGlycan / 1216.4229)	HexNAc(2)Hex(5)	7.9e-13	4.1e-11	12.1	689.9	571.8	571.8	4	942.677	942.677	0.01		3767.69	3767.69	Specific	9	>sp|Q00493|CBPE_MOUSE Carboxypeptidase E OS=Mus musculus OX=10090 GN=Cpe PE=1 SV=2	870	57.6148	controllerType=0 controllerNumber=1 scan=13491		ks_brain_lysate_hilic-elu_1-66-e_657_2823.ScanId;v=1;d1=13491.13491.4	hcd	0	0	0	0	5.3e-14	2.7e-12	FTMS + p NSI d Full ms2 942.6776@hcd30.00 [120.0000-2000.0000]
29 | 286994	1	113	K.FLEPYN[+1622.58161]DSIQAQK.N	N6(NGlycan / 1622.5816)	HexNAc(4)Hex(5)	4e-12	2.1e-10	11.4	695.9	442.7	442.7	3	1059.12	1059.12	1.18		3175.35	3175.35	Specific	6	>sp|P14231|AT1B2_MOUSE Sodium/potassium-transporting ATPase subunit beta-2 OS=Mus musculus OX=10090 GN=Atp1b2 PE=1 SV=2	18917	39.4658	controllerType=0 controllerNumber=1 scan=9365		ks_brain_lysate_hilic-elu_1-66-e_657_2823.ScanId;v=1;d1=9365.9365.3	hcd	0	0	0	0	2.1e-13	1.1e-11	FTMS + p NSI d Full ms2 1059.4552@hcd30.00 [120.0000-2000.0000]
2931 | 444056	52	250	K.IQFGGAN[+1864.63416]VSGFQIVDYDDSLVSK.F	N7(NGlycan / 1864.6342)	HexNAc(2)Hex(9)	1.8e-14	9.3e-13	13.75	751.6	625.3	625.3	3	1441.95	1441.95	1.63		4323.85	4323.84	Specific	7	>sp|P23819|GRIA2_MOUSE Glutamate receptor 2 OS=Mus musculus OX=10090 GN=Gria2 PE=1 SV=3	25227	68.6171	controllerType=0 controllerNumber=1 scan=16081		ks_brain_lysate_hilic-elu_1-66-e_657_2823.ScanId;v=1;d1=16081.16081.3	hcd	0	0	0	0	1.5e-15	7.8e-14	FTMS + p NSI d Full ms2 1442.6215@hcd30.00 [120.0000-2000.0000]
2932 | 443858	52	250	K.IQFGGAN[+1864.63416]VSGFQIVDYDDSLVSK.F	N7(NGlycan / 1864.6342)	HexNAc(2)Hex(9)	1.5e-12	7.7e-11	11.83	672.8	568.4	568.4	3	1441.95	1441.95	-1.25		4323.84	4323.84	Specific	7	>sp|P23819|GRIA2_MOUSE Glutamate receptor 2 OS=Mus musculus OX=10090 GN=Gria2 PE=1 SV=3	25227	68.473	controllerType=0 controllerNumber=1 scan=16039		ks_brain_lysate_hilic-elu_1-66-e_657_2823.ScanId;v=1;d1=16039.16039.3	hcd	0	0	0	0	1e-13	5.3e-12	FTMS + p NSI d Full ms2 1442.6180@hcd30.00 [120.0000-2000.0000]
2933 | 444095	52	250	K.IQFGGAN[+1864.63416]VSGFQIVDYDDSLVSK.F	N7(NGlycan / 1864.6342)	HexNAc(2)Hex(9)	6.3e-12	3.3e-10	11.2	616.9	512.8	512.8	3	1441.95	1441.95	-0.31		4323.84	4323.84	Specific	7	>sp|P23819|GRIA2_MOUSE Glutamate receptor 2 OS=Mus musculus OX=10090 GN=Gria2 PE=1 SV=3	25227	68.6326	controllerType=0 controllerNumber=1 scan=16085		ks_brain_lysate_hilic-elu_1-66-e_657_2823.ScanId;v=1;d1=16085.16085.3	hcd	0	0	0	0	4.1e-13	2.1e-11	FTMS + p NSI d Full ms2 1442.9574@hcd30.00 [120.0000-2000.0000]
2934 | 444256	52	250	K.IQFGGAN[+1702.58133]VSGFQIVDYDDSLVSK.F	N7(NGlycan / 1702.5813)	HexNAc(2)Hex(8)	6e-20	3.2e-18	19.22	1049.5	862	862	3	1387.94	1387.93	0.84		4161.79	4161.79	Specific	7	>sp|P23819|GRIA2_MOUSE Glutamate receptor 2 OS=Mus musculus OX=10090 GN=Gria2 PE=1 SV=3	25227	68.8275	controllerType=0 controllerNumber=1 scan=16138		ks_brain_lysate_hilic-elu_1-66-e_657_2823.ScanId;v=1;d1=16138.16138.3	hcd	0	0	0	0	9.4e-21	5e-19	FTMS + p NSI d Full ms2 1388.6049@hcd30.00 [120.0000-2000.0000]
2935 | 444137	52	250	K.IQFGGAN[+1702.58133]VSGFQIVDYDDSLVSK.F	N7(NGlycan / 1702.5813)	HexNAc(2)Hex(8)	6e-20	3.2e-18	19.22	1036.5	858.1	858.1	3	1387.94	1387.93	0.75		4161.79	4161.79	Specific	7	>sp|P23819|GRIA2_MOUSE Glutamate receptor 2 OS=Mus musculus OX=10090 GN=Gria2 PE=1 SV=3	25227	68.6388	controllerType=0 controllerNumber=1 scan=16087		ks_brain_lysate_hilic-elu_1-66-e_657_2823.ScanId;v=1;d1=16087.16087.3	hcd	0	0	0	0	9.2e-21	5e-19	FTMS + p NSI d Full ms2 1388.6039@hcd30.00 [120.0000-2000.0000]
2936 | 443815	52	250	K.IQFGGAN[+1702.58133]VSGFQIVDYDDSLVSK.F	N7(NGlycan / 1702.5813)	HexNAc(2)Hex(8)	6e-18	3.2e-16	17.22	910.3	750.7	750.7	3	1387.94	1387.93	0.4		4161.79	4161.79	Specific	7	>sp|P23819|GRIA2_MOUSE Glutamate receptor 2 OS=Mus musculus OX=10090 GN=Gria2 PE=1 SV=3	25227	68.4637	controllerType=0 controllerNumber=1 scan=16037		ks_brain_lysate_hilic-elu_1-66-e_657_2823.ScanId;v=1;d1=16037.16037.3	hcd	0	0	0	0	9.5e-19	4.9e-17	FTMS + p NSI d Full ms2 1388.6055@hcd30.00 [120.0000-2000.0000]
2937 | 443736	52	250	K.IQFGGAN[+1702.58133]VSGFQIVDYDDSLVSK.F	N7(NGlycan / 1702.5813)	HexNAc(2)Hex(8)	1.5e-15	7.7e-14	14.83	801	650.1	650.1	3	1387.93	1387.93	-1.8		4161.78	4161.79	Specific	7	>sp|P23819|GRIA2_MOUSE Glutamate receptor 2 OS=Mus musculus OX=10090 GN=Gria2 PE=1 SV=3	25227	68.3598	controllerType=0 controllerNumber=1 scan=16010		ks_brain_lysate_hilic-elu_1-66-e_657_2823.ScanId;v=1;d1=16010.16010.3	hcd	0	0	0	0	1.5e-16	8.1e-15	FTMS + p NSI d Full ms2 1388.6028@hcd30.00 [120.0000-2000.0000]
2938 | 406351	52	250	K.IQFGGAN[+1540.52851]VSGFQIVDYDDSLVSK.F	N7(NGlycan / 1540.5285)	HexNAc(2)Hex(7)	1.5e-18	7.7e-17	17.83	972	781.7	781.7	3	1333.92	1333.92	-1.67		3999.73	3999.74	Specific	7	>sp|P23819|GRIA2_MOUSE Glutamate receptor 2 OS=Mus musculus OX=10090 GN=Gria2 PE=1 SV=3	25227	68.9686	controllerType=0 controllerNumber=1 scan=16176		ks_brain_lysate_hilic-elu_1-66-e_657_2823.ScanId;v=1;d1=16176.16176.3	hcd	0	0	0	0	1.9e-19	9.8e-18	FTMS + p NSI d Full ms2 1334.2529@hcd30.00 [120.0000-2000.0000]
2939 | 406151	52	250	K.IQFGGAN[+1540.52851]VSGFQIVDYDDSLVSK.F	N7(NGlycan / 1540.5285)	HexNAc(2)Hex(7)	1.5e-16	7.7e-15	15.83	850.5	720.1	720.1	3	1333.91	1333.92	-2.13		3999.73	3999.74	Specific	7	>sp|P23819|GRIA2_MOUSE Glutamate receptor 2 OS=Mus musculus OX=10090 GN=Gria2 PE=1 SV=3	25227	68.7647	controllerType=0 controllerNumber=1 scan=16121		ks_brain_lysate_hilic-elu_1-66-e_657_2823.ScanId;v=1;d1=16121.16121.3	hcd	0	0	0	0	1.6e-17	8e-16	FTMS + p NSI d Full ms2 1333.9178@hcd30.00 [120.0000-2000.0000]
2940 | 406030	52	250	K.IQFGGAN[+1540.52851]VSGFQIVDYDDSLVSK.F	N7(NGlycan / 1540.5285)	HexNAc(2)Hex(7)	6.3e-16	3.3e-14	15.2	800.2	654	654	3	1333.92	1333.92	-0.39		3999.74	3999.74	Specific	7	>sp|P23819|GRIA2_MOUSE Glutamate receptor 2 OS=Mus musculus OX=10090 GN=Gria2 PE=1 SV=3	25227	68.7049	controllerType=0 controllerNumber=1 scan=16104		ks_brain_lysate_hilic-elu_1-66-e_657_2823.ScanId;v=1;d1=16104.16104.3	hcd	0	0	0	0	7.4e-17	3.8e-15	FTMS + p NSI d Full ms2 1334.2627@hcd30.00 [120.0000-2000.0000]
2941 | 406951	52	250	K.IQFGGAN[+1540.52851]VSGFQIVDYDDSLVSK.F	N7(NGlycan / 1540.5285)	HexNAc(2)Hex(7)	6e-11	3.2e-09	10.22	599.5	494.6	494.6	3	1333.92	1333.92	0.07		3999.74	3999.74	Specific	7	>sp|P23819|GRIA2_MOUSE Glutamate receptor 2 OS=Mus musculus OX=10090 GN=Gria2 PE=1 SV=3	25227	69.229	controllerType=0 controllerNumber=1 scan=16240		ks_brain_lysate_hilic-elu_1-66-e_657_2823.ScanId;v=1;d1=16240.16240.3	hcd	0	0	0	0	2.7e-12	1.3e-10	FTMS + p NSI d Full ms2 1334.5897@hcd30.00 [120.0000-2000.0000]
2942 | 406431	52	250	K.IQFGGAN[+1378.47569]VSGFQIVDYDDSLVSK.F	N7(NGlycan / 1378.4757)	HexNAc(2)Hex(6)	1.8e-16	9.3e-15	15.75	886.3	729.1	729.1	3	1279.9	1279.9	1.34		3837.69	3837.68	Specific	7	>sp|P23819|GRIA2_MOUSE Glutamate receptor 2 OS=Mus musculus OX=10090 GN=Gria2 PE=1 SV=3	25227	69.0043	controllerType=0 controllerNumber=1 scan=16185		ks_brain_lysate_hilic-elu_1-66-e_657_2823.ScanId;v=1;d1=16185.16185.3	hcd	0	0	0	0	1.7e-17	8.6e-16	FTMS + p NSI d Full ms2 1280.2332@hcd30.00 [120.0000-2000.0000]
2943 | 406471	52	250	K.IQFGGAN[+1378.47569]VSGFQIVDYDDSLVSK.F	N7(NGlycan / 1378.4757)	HexNAc(2)Hex(6)	1.5e-16	7.7e-15	15.83	853.4	687.3	687.3	3	1279.9	1279.9	-1.62		3837.68	3837.68	Specific	7	>sp|P23819|GRIA2_MOUSE Glutamate receptor 2 OS=Mus musculus OX=10090 GN=Gria2 PE=1 SV=3	25227	69.0371	controllerType=0 controllerNumber=1 scan=16194		ks_brain_lysate_hilic-elu_1-66-e_657_2823.ScanId;v=1;d1=16194.16194.3	hcd	0	0	0	0	1.6e-17	8e-16	FTMS + p NSI d Full ms2 1280.5685@hcd30.00 [120.0000-2000.0000]
2944 | 407030	52	250	K.IQFGGAN[+1378.47569]VSGFQIVDYDDSLVSK.F	N7(NGlycan / 1378.4757)	HexNAc(2)Hex(6)	6.3e-15	3.3e-13	14.2	769.9	611	611	3	1279.9	1279.9	-1.05		3837.68	3837.68	Specific	7	>sp|P23819|GRIA2_MOUSE Glutamate receptor 2 OS=Mus musculus OX=10090 GN=Gria2 PE=1 SV=3	25227	69.249	controllerType=0 controllerNumber=1 scan=16245		ks_brain_lysate_hilic-elu_1-66-e_657_2823.ScanId;v=1;d1=16245.16245.3	hcd	0	0	0	0	6.1e-16	3.2e-14	FTMS + p NSI d Full ms2 1280.5656@hcd30.00 [120.0000-2000.0000]
2945 | 407113	52	250	K.IQFGGAN[+1378.47569]VSGFQIVDYDDSLVSK.F	N7(NGlycan / 1378.4757)	HexNAc(2)Hex(6)	1.5e-12	7.7e-11	11.83	688.3	539.7	539.7	3	1279.9	1279.9	-1.43		3837.68	3837.68	Specific	7	>sp|P23819|GRIA2_MOUSE Glutamate receptor 2 OS=Mus musculus OX=10090 GN=Gria2 PE=1 SV=3	25227	69.2692	controllerType=0 controllerNumber=1 scan=16250		ks_brain_lysate_hilic-elu_1-66-e_657_2823.ScanId;v=1;d1=16250.16250.3	hcd	0	0	0	0	1e-13	5.3e-12	FTMS + p NSI d Full ms2 1280.5668@hcd30.00 [120.0000-2000.0000]
2958 | 303354	53	52	R.EEEAIQLDGLN[+1378.47569]ASQIR.E	N11(NGlycan / 1378.4757)	HexNAc(2)Hex(6)	8e-17	4.2e-15	16.1	888.7	689.2	689.2	3	1055.46	1055.46	0.48		3164.37	3164.37	Specific	11	>sp|P08113|ENPL_MOUSE Endoplasmin OS=Mus musculus OX=10090 GN=Hsp90b1 PE=1 SV=2	961	50.8631	controllerType=0 controllerNumber=1 scan=11962		ks_brain_lysate_hilic-elu_1-66-e_657_2823.ScanId;v=1;d1=11962.11962.3	hcd	0	0	0	0	8.8e-18	4.3e-16	FTMS + p NSI d Full ms2 1055.7959@hcd30.00 [120.0000-2000.0000]
2959 | 303594	53	52	R.EEEAIQLDGLN[+1216.42286]ASQIR.E	N11(NGlycan / 1216.4229)	HexNAc(2)Hex(5)	8e-18	4.2e-16	17.1	909.8	714.6	714.6	3	1001.45	1001.45	0.54		3002.32	3002.32	Specific	11	>sp|P08113|ENPL_MOUSE Endoplasmin OS=Mus musculus OX=10090 GN=Hsp90b1 PE=1 SV=2	961	51.1563	controllerType=0 controllerNumber=1 scan=12028		ks_brain_lysate_hilic-elu_1-66-e_657_2823.ScanId;v=1;d1=12028.12028.3	hcd	0	0	0	0	1.1e-18	5.5e-17	FTMS + p NSI d Full ms2 1001.7791@hcd30.00 [120.0000-2000.0000]
2960 | 384750	53	215	K.HNN[+1378.47569]DTQHIWESDSNEFSVIADPR.G	N3(NGlycan / 1378.4757)	HexNAc(2)Hex(6)	3.7e-18	2e-16	17.43	908.8	563.5	563.5	4	1023.18	1023.18	-0.08		4089.68	4089.68	Specific	3	>sp|P08113|ENPL_MOUSE Endoplasmin OS=Mus musculus OX=10090 GN=Hsp90b1 PE=1 SV=2	961	49.3024	controllerType=0 controllerNumber=1 scan=11608		ks_brain_lysate_hilic-elu_1-66-e_657_2823.ScanId;v=1;d1=11608.11608.4	hcd	0	0	0	0	5.3e-19	2.7e-17	FTMS + p NSI d Full ms2 1023.6781@hcd30.00 [120.0000-2000.0000]
2961 | 384990	53	215	K.HNN[+1378.47569]DTQHIWESDSNEFSVIADPR.G	N3(NGlycan / 1378.4757)	HexNAc(2)Hex(6)	3.7e-16	2e-14	15.43	806.7	489.9	489.9	4	1023.18	1023.18	-0.02		4089.68	4089.68	Specific	3	>sp|P08113|ENPL_MOUSE Endoplasmin OS=Mus musculus OX=10090 GN=Hsp90b1 PE=1 SV=2	961	49.57	controllerType=0 controllerNumber=1 scan=11669		ks_brain_lysate_hilic-elu_1-66-e_657_2823.ScanId;v=1;d1=11669.11669.4	hcd	0	0	0	0	3.6e-17	1.8e-15	FTMS + p NSI d Full ms2 1023.4276@hcd30.00 [120.0000-2000.0000]
2962 | 384710	53	215	K.HNN[+1216.42286]DTQHIWESDSNEFSVIADPR.G	N3(NGlycan / 1216.4229)	HexNAc(2)Hex(5)	3.7e-16	2e-14	15.43	829	520.9	520.9	4	982.662	982.663	-1.12		3927.63	3927.63	Specific	3	>sp|P08113|ENPL_MOUSE Endoplasmin OS=Mus musculus OX=10090 GN=Hsp90b1 PE=1 SV=2	961	49.1885	controllerType=0 controllerNumber=1 scan=11582		ks_brain_lysate_hilic-elu_1-66-e_657_2823.ScanId;v=1;d1=11582.11582.4	hcd	0	0	0	0	3.6e-17	1.8e-15	FTMS + p NSI d Full ms2 983.4141@hcd30.00 [120.0000-2000.0000]
3 | 394550	1	88	K.TENLDVIVN[+1540.52851]ISDTESWGQHVQK.L	N9(NGlycan / 1540.5285)	HexNAc(2)Hex(7)	6.3e-23	3.3e-21	22.2	1177.8	884.9	884.9	4	1013.95	1013.95	-0.08		4052.76	4052.76	Specific	9	>sp|P14231|AT1B2_MOUSE Sodium/potassium-transporting ATPase subunit beta-2 OS=Mus musculus OX=10090 GN=Atp1b2 PE=1 SV=2	18917	58.5636	controllerType=0 controllerNumber=1 scan=13708		ks_brain_lysate_hilic-elu_1-66-e_657_2823.ScanId;v=1;d1=13708.13708.4	hcd	0	0	0	0	1.4e-23	7.6e-22	FTMS + p NSI d Full ms2 1014.4473@hcd30.00 [120.0000-2000.0000]
3021 | 281314	56	48	R.GGSLWLN[+1216.42286]C[+57.02146]STNC[+57.02146]PRPER.G	N7(NGlycan / 1216.4229)	HexNAc(2)Hex(5)	2.4e-15	1.3e-13	14.61	770.9	593.5	593.5	3	1074.12	1074.12	0.14		3220.34	3220.34	Specific	7	>sp|Q60625|ICAM5_MOUSE Intercellular adhesion molecule 5 OS=Mus musculus OX=10090 GN=Icam5 PE=1 SV=2	24206	35.2867	controllerType=0 controllerNumber=1 scan=8407	C8(Carbamidomethyl / 57.0215); C12(Carbamidomethyl / 57.0215)	ks_brain_lysate_hilic-elu_1-66-e_657_2823.ScanId;v=1;d1=8407.8407.3	hcd	0	0	0	0	2.1e-16	1.1e-14	FTMS + p NSI d Full ms2 1074.4528@hcd30.00 [120.0000-2000.0000]
3022 | 281034	56	48	R.GGSLWLN[+1216.42286]C[+57.02146]STNC[+57.02146]PRPER.G	N7(NGlycan / 1216.4229)	HexNAc(2)Hex(5)	2.5e-13	1.3e-11	12.6	654.8	466.8	466.8	3	1074.12	1074.12	-0.09		3220.34	3220.34	Specific	7	>sp|Q60625|ICAM5_MOUSE Intercellular adhesion molecule 5 OS=Mus musculus OX=10090 GN=Icam5 PE=1 SV=2	24206	35.0305	controllerType=0 controllerNumber=1 scan=8349	C8(Carbamidomethyl / 57.0215); C12(Carbamidomethyl / 57.0215)	ks_brain_lysate_hilic-elu_1-66-e_657_2823.ScanId;v=1;d1=8349.8349.3	hcd	0	0	0	0	1.9e-14	9.8e-13	FTMS + p NSI d Full ms2 1074.4535@hcd30.00 [120.0000-2000.0000]
3023 | 281594	56	48	R.GGSLWLN[+1216.42286]C[+57.02146]STNC[+57.02146]PRPER.G	N7(NGlycan / 1216.4229)	HexNAc(2)Hex(5)	2.5e-12	1.3e-10	11.6	637.8	462.3	462.3	3	1074.12	1074.12	-0.2		3220.34	3220.34	Specific	7	>sp|Q60625|ICAM5_MOUSE Intercellular adhesion molecule 5 OS=Mus musculus OX=10090 GN=Icam5 PE=1 SV=2	24206	35.5582	controllerType=0 controllerNumber=1 scan=8469	C8(Carbamidomethyl / 57.0215); C12(Carbamidomethyl / 57.0215)	ks_brain_lysate_hilic-elu_1-66-e_657_2823.ScanId;v=1;d1=8469.8469.3	hcd	0	0	0	0	1.6e-13	8.2e-12	FTMS + p NSI d Full ms2 1074.4525@hcd30.00 [120.0000-2000.0000]
3028 | 446895	56	123	R.VELVPLPSWQPVGEN[+1955.72397]FTLSC[+57.02146]R.V	N15(NGlycan / 1955.724)	HexNAc(5)Hex(4)Fuc(2)	4.7e-08	2.4e-06	7.33	513.7	385.4	385.4	3	1462	1461.99	3.46		4383.97	4383.96	Specific	15	>sp|Q60625|ICAM5_MOUSE Intercellular adhesion molecule 5 OS=Mus musculus OX=10090 GN=Icam5 PE=1 SV=2	24206	72.4496	controllerType=0 controllerNumber=1 scan=17037	C20(Carbamidomethyl / 57.0215)	ks_brain_lysate_hilic-elu_1-66-e_657_2823.ScanId;v=1;d1=17037.17037.3	hcd	0	0	0	0	1.1e-09	5.7e-08	FTMS + p NSI d Full ms2 1462.6609@hcd30.00 [120.0000-2000.0000]
3029 | 446935	56	123	R.VELVPLPSWQPVGEN[+1955.72397]FTLSC[+57.02146]R.V	N15(NGlycan / 1955.724)	HexNAc(5)Hex(4)Fuc(2)	3.9e-08	2e-06	7.41	491.7	394.5	394.5	3	1461.99	1461.99	2.2		4383.97	4383.96	Specific	15	>sp|Q60625|ICAM5_MOUSE Intercellular adhesion molecule 5 OS=Mus musculus OX=10090 GN=Icam5 PE=1 SV=2	24206	72.4605	controllerType=0 controllerNumber=1 scan=17040	C20(Carbamidomethyl / 57.0215)	ks_brain_lysate_hilic-elu_1-66-e_657_2823.ScanId;v=1;d1=17040.17040.3	hcd	0	0	0	0	9.6e-10	5.2e-08	FTMS + p NSI d Full ms2 1462.6639@hcd30.00 [120.0000-2000.0000]
3032 | 438095	56	271	R.LNPN[+1647.61324]VTLDGDSLVATATATASAEQEGTK.Q	N4(NGlycan / 1647.6132)	HexNAc(5)Hex(3)Fuc(1)	4.1e-07	2.1e-05	6.39	425.6	356.2	356.2	3	1474.67	1474.67	1.97		4421.99	4421.98	Specific	4	>sp|Q60625|ICAM5_MOUSE Intercellular adhesion molecule 5 OS=Mus musculus OX=10090 GN=Icam5 PE=1 SV=2	24206	62.7429	controllerType=0 controllerNumber=1 scan=14660		ks_brain_lysate_hilic-elu_1-66-e_657_2823.ScanId;v=1;d1=14660.14660.3	hcd	0	0	0	0	1.1e-08	5.3e-07	FTMS + p NSI d Full ms2 1476.0052@hcd30.00 [120.0000-2000.0000]
3033 | 438215	56	271	R.LNPN[+1460.52878]VTLDGDSLVATATATASAEQEGTK.Q	N4(NGlycan / 1460.5288)	HexNAc(4)Hex(4)	6.4e-06	0.00034	5.19	420.8	356.6	356.6	3	1412.32	1412.3	7.88		4234.93	4234.9	Specific	4	>sp|Q60625|ICAM5_MOUSE Intercellular adhesion molecule 5 OS=Mus musculus OX=10090 GN=Icam5 PE=1 SV=2	24206	62.8139	controllerType=0 controllerNumber=1 scan=14676		ks_brain_lysate_hilic-elu_1-66-e_657_2823.ScanId;v=1;d1=14676.14676.3	hcd	0	0	0	0	2.8e-07	1.5e-05	FTMS + p NSI d Full ms2 1413.3158@hcd30.00 [120.0000-2000.0000]
3034 | 438135	56	271	R.LNPN[+1444.53387]VTLDGDSLVATATATASAEQEGTK.Q	N4(NGlycan / 1444.5339)	HexNAc(4)Hex(3)Fuc(1)	3e-18	1.6e-16	17.52	942.6	787.9	787.9	3	1406.97	1406.97	-0.1		4218.9	4218.9	Specific	4	>sp|Q60625|ICAM5_MOUSE Intercellular adhesion molecule 5 OS=Mus musculus OX=10090 GN=Icam5 PE=1 SV=2	24206	62.7907	controllerType=0 controllerNumber=1 scan=14671		ks_brain_lysate_hilic-elu_1-66-e_657_2823.ScanId;v=1;d1=14671.14671.3	hcd	0	0	0	0	4.4e-19	2.2e-17	FTMS + p NSI d Full ms2 1407.6416@hcd30.00 [120.0000-2000.0000]
3035 | 438695	56	271	R.LNPN[+1444.53387]VTLDGDSLVATATATASAEQEGTK.Q	N4(NGlycan / 1444.5339)	HexNAc(4)Hex(3)Fuc(1)	7.1e-14	3.7e-12	13.15	729.2	620.7	620.7	3	1406.97	1406.97	-1.49		4218.9	4218.9	Specific	4	>sp|Q60625|ICAM5_MOUSE Intercellular adhesion molecule 5 OS=Mus musculus OX=10090 GN=Icam5 PE=1 SV=2	24206	63.1044	controllerType=0 controllerNumber=1 scan=14742		ks_brain_lysate_hilic-elu_1-66-e_657_2823.ScanId;v=1;d1=14742.14742.3	hcd	0	0	0	0	6.2e-15	3.1e-13	FTMS + p NSI d Full ms2 1407.6360@hcd30.00 [120.0000-2000.0000]
3036 | 437815	56	271	R.LNPN[+1444.53387]VTLDGDSLVATATATASAEQEGTK.Q	N4(NGlycan / 1444.5339)	HexNAc(4)Hex(3)Fuc(1)	1.4e-06	7.2e-05	5.86	308.8	302	302	4	1055.48	1055.48	-0.64		4218.9	4218.9	Specific	4	>sp|Q60625|ICAM5_MOUSE Intercellular adhesion molecule 5 OS=Mus musculus OX=10090 GN=Icam5 PE=1 SV=2	24206	62.6146	controllerType=0 controllerNumber=1 scan=14631		ks_brain_lysate_hilic-elu_1-66-e_657_2823.ScanId;v=1;d1=14631.14631.4	hcd	0	0	0	0	4.9e-08	2.7e-06	FTMS + p NSI d Full ms2 1055.9840@hcd30.00 [120.0000-2000.0000]
3037 | 443535	56	350	R.ALVTLEGIPAAVPGQPAELQLN[+1752.64460]VTK.N	N22(NGlycan / 1752.6446)	HexNAc(4)Hex(4)Fuc(2)	1e-08	5.5e-07	7.98	424.2	390.8	390.8	3	1428.03	1428.03	0.48		4282.08	4282.07	Specific	22	>sp|Q60625|ICAM5_MOUSE Intercellular adhesion molecule 5 OS=Mus musculus OX=10090 GN=Icam5 PE=1 SV=2	24206	67.5674	controllerType=0 controllerNumber=1 scan=15804		ks_brain_lysate_hilic-elu_1-66-e_657_2823.ScanId;v=1;d1=15804.15804.3	hcd	0	0	0	0	3.5e-10	1.9e-08	FTMS + p NSI d Full ms2 1428.7001@hcd30.00 [120.0000-2000.0000]
3040 | 405390	56	350	R.ALVTLEGIPAAVPGQPAELQLN[+1444.53387]VTK.N	N22(NGlycan / 1444.5339)	HexNAc(4)Hex(3)Fuc(1)	7.9e-13	4.1e-11	12.1	681.6	614.7	614.7	3	1325.33	1325.33	1.05		3973.97	3973.96	Specific	22	>sp|Q60625|ICAM5_MOUSE Intercellular adhesion molecule 5 OS=Mus musculus OX=10090 GN=Icam5 PE=1 SV=2	24206	68.1663	controllerType=0 controllerNumber=1 scan=15959		ks_brain_lysate_hilic-elu_1-66-e_657_2823.ScanId;v=1;d1=15959.15959.3	hcd	0	0	0	0	5.3e-14	2.7e-12	FTMS + p NSI d Full ms2 1326.3307@hcd30.00 [120.0000-2000.0000]
3041 | 405030	56	350	R.ALVTLEGIPAAVPGQPAELQLN[+1444.53387]VTK.N	N22(NGlycan / 1444.5339)	HexNAc(4)Hex(3)Fuc(1)	4.1e-11	2.2e-09	10.38	603.8	536.2	536.2	3	1325.33	1325.33	2.25		3973.97	3973.96	Specific	22	>sp|Q60625|ICAM5_MOUSE Intercellular adhesion molecule 5 OS=Mus musculus OX=10090 GN=Icam5 PE=1 SV=2	24206	67.9827	controllerType=0 controllerNumber=1 scan=15908		ks_brain_lysate_hilic-elu_1-66-e_657_2823.ScanId;v=1;d1=15908.15908.3	hcd	0	0	0	0	1.8e-12	8.9e-11	FTMS + p NSI d Full ms2 1325.9948@hcd30.00 [120.0000-2000.0000]
3042 | 404590	56	350	R.ALVTLEGIPAAVPGQPAELQLN[+1444.53387]VTK.N	N22(NGlycan / 1444.5339)	HexNAc(4)Hex(3)Fuc(1)	9.1e-09	4.8e-07	8.04	542.3	493.3	493.3	3	1325.33	1325.33	1.69		3973.97	3973.96	Specific	22	>sp|Q60625|ICAM5_MOUSE Intercellular adhesion molecule 5 OS=Mus musculus OX=10090 GN=Icam5 PE=1 SV=2	24206	67.8013	controllerType=0 controllerNumber=1 scan=15861		ks_brain_lysate_hilic-elu_1-66-e_657_2823.ScanId;v=1;d1=15861.15861.3	hcd	0	0	0	0	3e-10	1.6e-08	FTMS + p NSI d Full ms2 1325.9941@hcd30.00 [120.0000-2000.0000]
3043 | 404630	56	350	R.ALVTLEGIPAAVPGQPAELQLN[+1444.53387]VTK.N	N22(NGlycan / 1444.5339)	HexNAc(4)Hex(3)Fuc(1)	5.4e-09	2.8e-07	8.27	515.8	496.9	496.9	3	1325.33	1325.33	0.59		3973.96	3973.96	Specific	22	>sp|Q60625|ICAM5_MOUSE Intercellular adhesion molecule 5 OS=Mus musculus OX=10090 GN=Icam5 PE=1 SV=2	24206	67.8214	controllerType=0 controllerNumber=1 scan=15866		ks_brain_lysate_hilic-elu_1-66-e_657_2823.ScanId;v=1;d1=15866.15866.3	hcd	0	0	0	0	1.8e-10	8.8e-09	FTMS + p NSI d Full ms2 1325.9963@hcd30.00 [120.0000-2000.0000]
3044 | 405790	56	350	R.ALVTLEGIPAAVPGQPAELQLN[+1444.53387]VTK.N	N22(NGlycan / 1444.5339)	HexNAc(4)Hex(3)Fuc(1)	5.9e-06	0.00031	5.23	351.5	326.2	326.2	3	1325.33	1325.33	1.23		3973.97	3973.96	Specific	22	>sp|Q60625|ICAM5_MOUSE Intercellular adhesion molecule 5 OS=Mus musculus OX=10090 GN=Icam5 PE=1 SV=2	24206	68.4419	controllerType=0 controllerNumber=1 scan=16031		ks_brain_lysate_hilic-elu_1-66-e_657_2823.ScanId;v=1;d1=16031.16031.3	hcd	0	0	0	0	2.5e-07	1.4e-05	FTMS + p NSI d Full ms2 1325.9945@hcd30.00 [120.0000-2000.0000]
3050 | 386590	56	630	R.NSMTPGNLSPGIYLC[+57.02146]N[+1752.64460]ATNR.H	N16(NGlycan / 1752.6446)	HexNAc(4)Hex(4)Fuc(2)	4.1e-07	2.1e-05	6.39	482.6	331.2	11.7	3	1311.56	1311.56	-0.28		3932.67	3932.67	Specific	16	>sp|Q60625|ICAM5_MOUSE Intercellular adhesion molecule 5 OS=Mus musculus OX=10090 GN=Icam5 PE=1 SV=2	24206	51.4588	controllerType=0 controllerNumber=1 scan=12097	C15(Carbamidomethyl / 57.0215)	ks_brain_lysate_hilic-elu_1-66-e_657_2823.ScanId;v=1;d1=12097.12097.3	hcd	0	0	0	0	1.1e-08	5.3e-07	FTMS + p NSI d Full ms2 1312.2284@hcd30.00 [120.0000-2000.0000]
3051 | 386470	56	630	R.NSMTPGNLSPGIYLC[+57.02146]N[+1752.64460]ATNR.H	N16(NGlycan / 1752.6446)	HexNAc(4)Hex(4)Fuc(2)	8.6e-07	4.5e-05	6.07	421.3	308.4	36.8	3	1311.56	1311.56	0.28		3932.67	3932.67	Specific	16	>sp|Q60625|ICAM5_MOUSE Intercellular adhesion molecule 5 OS=Mus musculus OX=10090 GN=Icam5 PE=1 SV=2	24206	51.333	controllerType=0 controllerNumber=1 scan=12068	C15(Carbamidomethyl / 57.0215)	ks_brain_lysate_hilic-elu_1-66-e_657_2823.ScanId;v=1;d1=12068.12068.3	hcd	0	0	0	0	2.5e-08	1.3e-06	FTMS + p NSI d Full ms2 1311.5559@hcd30.00 [120.0000-2000.0000]
3052 | 386310	56	630	R.NSMTPGNLSPGIYLC[+57.02146]N[+1751.62420]ATNR.H	N16(NGlycan / 1751.6242)	HexNAc(4)Hex(4)NeuAc(1)	6.5e-06	0.00034	5.19	486.3	319.7	29.4	3	1311.23	1311.22	4.41		3931.66	3931.65	Specific	16	>sp|Q60625|ICAM5_MOUSE Intercellular adhesion molecule 5 OS=Mus musculus OX=10090 GN=Icam5 PE=1 SV=2	24206	51.2504	controllerType=0 controllerNumber=1 scan=12049	C15(Carbamidomethyl / 57.0215)	ks_brain_lysate_hilic-elu_1-66-e_657_2823.ScanId;v=1;d1=12049.12049.3	hcd	0	0	0	0	2.8e-07	1.5e-05	FTMS + p NSI d Full ms2 1312.5597@hcd30.00 [120.0000-2000.0000]
3056 | 192373	57	91	R.GYLLTLN[+1378.47569]FTK.N	N7(NGlycan / 1378.4757)	HexNAc(2)Hex(6)	9.8e-13	5.1e-11	12.01	651.6	397.6	397.6	2	1274.57	1274.57	-0.85		2548.13	2548.13	Specific	7	>sp|P11438|LAMP1_MOUSE Lysosome-associated membrane glycoprotein 1 OS=Mus musculus OX=10090 GN=Lamp1 PE=1 SV=2	23400	57.2339	controllerType=0 controllerNumber=1 scan=13405		ks_brain_lysate_hilic-elu_1-66-e_657_2823.ScanId;v=1;d1=13405.13405.2	hcd	0	0	0	0	7.7e-14	4.1e-12	FTMS + p NSI d Full ms2 1275.0707@hcd30.00 [120.0000-2000.0000]
3058 | 433495	57	105	R.YSVQHMYFTYN[+1378.47569]LSDTEHFPNAISK.E	N11(NGlycan / 1378.4757)	HexNAc(2)Hex(6)	2.5e-14	1.3e-12	13.61	775.8	481.6	481.6	4	1068.46	1068.46	2.18		4270.81	4270.81	Specific	11	>sp|P11438|LAMP1_MOUSE Lysosome-associated membrane glycoprotein 1 OS=Mus musculus OX=10090 GN=Lamp1 PE=1 SV=2	23400	57.4562	controllerType=0 controllerNumber=1 scan=13455		ks_brain_lysate_hilic-elu_1-66-e_657_2823.ScanId;v=1;d1=13455.13455.4	hcd	0	0	0	0	1.9e-15	1e-13	FTMS + p NSI d Full ms2 1068.9581@hcd30.00 [120.0000-2000.0000]
3072 | 353050	57	246	R.AFNISPN[+1378.47569]DTSSGSC[+57.02146]GINLVTLK.V	N7(NGlycan / 1378.4757)	HexNAc(2)Hex(6)	3.1e-13	1.6e-11	12.5	732	586.9	16.3	3	1225.21	1225.21	3.17		3673.62	3673.6	Specific	7	>sp|P11438|LAMP1_MOUSE Lysosome-associated membrane glycoprotein 1 OS=Mus musculus OX=10090 GN=Lamp1 PE=1 SV=2	23400	58.3536	controllerType=0 controllerNumber=1 scan=13659	C14(Carbamidomethyl / 57.0215)	ks_brain_lysate_hilic-elu_1-66-e_657_2823.ScanId;v=1;d1=13659.13659.3	hcd	0	0	0	0	2.2e-14	1.1e-12	FTMS + p NSI d Full ms2 1225.8801@hcd30.00 [120.0000-2000.0000]
3073 | 353610	57	246	R.AFNISPN[+1362.48077]DTSSGSC[+57.02146]GINLVTLK.V	N7(NGlycan / 1362.4808)	HexNAc(2)Hex(5)Fuc(1)	1.8e-14	9.3e-13	13.75	774.7	601.1	18.9	3	1219.88	1219.87	1.26		3657.61	3657.61	Specific	7	>sp|P11438|LAMP1_MOUSE Lysosome-associated membrane glycoprotein 1 OS=Mus musculus OX=10090 GN=Lamp1 PE=1 SV=2	23400	58.7102	controllerType=0 controllerNumber=1 scan=13741	C14(Carbamidomethyl / 57.0215)	ks_brain_lysate_hilic-elu_1-66-e_657_2823.ScanId;v=1;d1=13741.13741.3	hcd	0	0	0	0	1.5e-15	7.7e-14	FTMS + p NSI d Full ms2 1220.5386@hcd30.00 [120.0000-2000.0000]
3074 | 353890	57	246	R.AFNISPN[+1362.48077]DTSSGSC[+57.02146]GINLVTLK.V	N7(NGlycan / 1362.4808)	HexNAc(2)Hex(5)Fuc(1)	4.7e-11	2.5e-09	10.32	622.2	523.8	20.5	3	1219.88	1219.87	4.36		3657.63	3657.61	Specific	7	>sp|P11438|LAMP1_MOUSE Lysosome-associated membrane glycoprotein 1 OS=Mus musculus OX=10090 GN=Lamp1 PE=1 SV=2	23400	58.9571	controllerType=0 controllerNumber=1 scan=13797	C14(Carbamidomethyl / 57.0215)	ks_brain_lysate_hilic-elu_1-66-e_657_2823.ScanId;v=1;d1=13797.13797.3	hcd	0	0	0	0	2.1e-12	1e-10	FTMS + p NSI d Full ms2 1220.2076@hcd30.00 [120.0000-2000.0000]
3075 | 353810	57	246	R.AFNISPN[+1216.42286]DTSSGSC[+57.02146]GINLVTLK.V	N7(NGlycan / 1216.4229)	HexNAc(2)Hex(5)	6e-20	3.2e-18	19.22	1047.2	823.6	26.6	3	1171.19	1171.19	0.32		3511.55	3511.55	Specific	7	>sp|P11438|LAMP1_MOUSE Lysosome-associated membrane glycoprotein 1 OS=Mus musculus OX=10090 GN=Lamp1 PE=1 SV=2	23400	58.8922	controllerType=0 controllerNumber=1 scan=13783	C14(Carbamidomethyl / 57.0215)	ks_brain_lysate_hilic-elu_1-66-e_657_2823.ScanId;v=1;d1=13783.13783.3	hcd	0	0	0	0	9.1e-21	4.9e-19	FTMS + p NSI d Full ms2 1171.8573@hcd30.00 [120.0000-2000.0000]
3076 | 353410	57	246	R.AFNISPN[+1216.42286]DTSSGSC[+57.02146]GINLVTLK.V	N7(NGlycan / 1216.4229)	HexNAc(2)Hex(5)	6e-19	3.2e-17	18.22	985.4	785.2	14.6	3	1171.19	1171.19	0.63		3511.55	3511.55	Specific	7	>sp|P11438|LAMP1_MOUSE Lysosome-associated membrane glycoprotein 1 OS=Mus musculus OX=10090 GN=Lamp1 PE=1 SV=2	23400	58.5684	controllerType=0 controllerNumber=1 scan=13709	C14(Carbamidomethyl / 57.0215)	ks_brain_lysate_hilic-elu_1-66-e_657_2823.ScanId;v=1;d1=13709.13709.3	hcd	0	0	0	0	9.9e-20	5.2e-18	FTMS + p NSI d Full ms2 1171.8575@hcd30.00 [120.0000-2000.0000]
3077 | 354290	57	246	R.AFNISPN[+1216.42286]DTSSGSC[+57.02146]GINLVTLK.V	N7(NGlycan / 1216.4229)	HexNAc(2)Hex(5)	6.3e-15	3.3e-13	14.2	780.3	627.2	20.8	3	1171.19	1171.19	-1.04		3511.55	3511.55	Specific	7	>sp|P11438|LAMP1_MOUSE Lysosome-associated membrane glycoprotein 1 OS=Mus musculus OX=10090 GN=Lamp1 PE=1 SV=2	23400	59.2213	controllerType=0 controllerNumber=1 scan=13858	C14(Carbamidomethyl / 57.0215)	ks_brain_lysate_hilic-elu_1-66-e_657_2823.ScanId;v=1;d1=13858.13858.3	hcd	0	0	0	0	6e-16	3.1e-14	FTMS + p NSI d Full ms2 1171.5242@hcd30.00 [120.0000-2000.0000]
3078 | 310238	57	246	R.AFNISPN[+1054.37004]DTSSGSC[+57.02146]GINLVTLK.V	N7(NGlycan / 1054.37)	HexNAc(2)Hex(4)	1.5e-16	7.7e-15	15.83	867.9	577.3	20.5	3	1117.17	1117.17	-1.42		3349.49	3349.5	Specific	7	>sp|P11438|LAMP1_MOUSE Lysosome-associated membrane glycoprotein 1 OS=Mus musculus OX=10090 GN=Lamp1 PE=1 SV=2	23400	58.8971	controllerType=0 controllerNumber=1 scan=13784	C14(Carbamidomethyl / 57.0215)	ks_brain_lysate_hilic-elu_1-66-e_657_2823.ScanId;v=1;d1=13784.13784.3	hcd	0	0	0	0	1.6e-17	7.9e-16	FTMS + p NSI d Full ms2 1117.5037@hcd30.00 [120.0000-2000.0000]
31 | 286434	1	113	K.FLEPYN[+1540.52851]DSIQAQK.N	N6(NGlycan / 1540.5285)	HexNAc(2)Hex(7)	1.4e-18	7.1e-17	17.87	952.1	698.5	698.5	3	1031.77	1031.77	0.81		3093.3	3093.29	Specific	6	>sp|P14231|AT1B2_MOUSE Sodium/potassium-transporting ATPase subunit beta-2 OS=Mus musculus OX=10090 GN=Atp1b2 PE=1 SV=2	18917	39.0159	controllerType=0 controllerNumber=1 scan=9261		ks_brain_lysate_hilic-elu_1-66-e_657_2823.ScanId;v=1;d1=9261.9261.3	hcd	0	0	0	0	1.8e-19	9e-18	FTMS + p NSI d Full ms2 1032.1031@hcd30.00 [120.0000-2000.0000]
3136 | 395430	60	650	K.HDVFC[+57.02146]GFLLC[+57.02146]TN[+1955.72397]LTR.A	N12(NGlycan / 1955.724)	HexNAc(5)Hex(4)Fuc(2)	1.4e-07	7.1e-06	6.87	523.7	336.3	336.3	3	1270.21	1270.21	0.34		3808.61	3808.61	Specific	12	>sp|Q9R1V7|ADA23_MOUSE Disintegrin and metalloproteinase domain-containing protein 23 OS=Mus musculus OX=10090 GN=Adam23 PE=1 SV=1	19943	59.354	controllerType=0 controllerNumber=1 scan=13888	C5(Carbamidomethyl / 57.0215); C10(Carbamidomethyl / 57.0215)	ks_brain_lysate_hilic-elu_1-66-e_657_2823.ScanId;v=1;d1=13888.13888.3	hcd	0	0	0	0	3.3e-09	1.6e-07	FTMS + p NSI d Full ms2 1270.8766@hcd30.00 [120.0000-2000.0000]
3145 | 311999	60	650	K.HDVFC[+57.02146]GFLLC[+57.02146]TN[+1216.42286]LTR.A	N12(NGlycan / 1216.4229)	HexNAc(2)Hex(5)	9.3e-08	4.9e-06	7.03	539.6	346.3	346.3	3	1023.77	1023.77	0.74		3069.31	3069.31	Specific	12	>sp|Q9R1V7|ADA23_MOUSE Disintegrin and metalloproteinase domain-containing protein 23 OS=Mus musculus OX=10090 GN=Adam23 PE=1 SV=1	19943	60.2976	controllerType=0 controllerNumber=1 scan=14102	C5(Carbamidomethyl / 57.0215); C10(Carbamidomethyl / 57.0215)	ks_brain_lysate_hilic-elu_1-66-e_657_2823.ScanId;v=1;d1=14102.14102.3	hcd	0	0	0	0	2.1e-09	1.1e-07	FTMS + p NSI d Full ms2 1024.4453@hcd30.00 [120.0000-2000.0000]
3146 | 312238	60	650	K.HDVFC[+57.02146]GFLLC[+57.02146]TN[+1216.42286]LTR.A	N12(NGlycan / 1216.4229)	HexNAc(2)Hex(5)	9.7e-08	5.1e-06	7.01	521.6	349.9	349.9	3	1023.77	1023.77	-0.93		3069.3	3069.31	Specific	12	>sp|Q9R1V7|ADA23_MOUSE Disintegrin and metalloproteinase domain-containing protein 23 OS=Mus musculus OX=10090 GN=Adam23 PE=1 SV=1	19943	60.5059	controllerType=0 controllerNumber=1 scan=14149	C5(Carbamidomethyl / 57.0215); C10(Carbamidomethyl / 57.0215)	ks_brain_lysate_hilic-elu_1-66-e_657_2823.ScanId;v=1;d1=14149.14149.3	hcd	0	0	0	0	2.2e-09	1.1e-07	FTMS + p NSI d Full ms2 1024.1079@hcd30.00 [120.0000-2000.0000]
32 | 286954	1	113	K.FLEPYN[+1540.52851]DSIQAQK.N	N6(NGlycan / 1540.5285)	HexNAc(2)Hex(7)	1.4e-16	7.1e-15	15.87	879.2	605.2	605.2	3	1031.77	1031.77	0.81		3093.3	3093.29	Specific	6	>sp|P14231|AT1B2_MOUSE Sodium/potassium-transporting ATPase subunit beta-2 OS=Mus musculus OX=10090 GN=Atp1b2 PE=1 SV=2	18917	39.2965	controllerType=0 controllerNumber=1 scan=9326		ks_brain_lysate_hilic-elu_1-66-e_657_2823.ScanId;v=1;d1=9326.9326.3	hcd	0	0	0	0	1.5e-17	7.5e-16	FTMS + p NSI d Full ms2 1032.1028@hcd30.00 [120.0000-2000.0000]
3201 | 285874	64	54	R.ISPGKN[+1444.53387]ATGMEVGWYR.S	N6(NGlycan / 1444.5339)	HexNAc(4)Hex(3)Fuc(1)	7.3e-11	3.8e-09	10.14	666.7	372.8	372.8	3	1070.81	1070.81	0		3210.4	3210.4	Specific	6	>sp|Q61885|MOG_MOUSE Myelin-oligodendrocyte glycoprotein OS=Mus musculus OX=10090 GN=Mog PE=1 SV=1	7338	38.6693	controllerType=0 controllerNumber=1 scan=9182		ks_brain_lysate_hilic-elu_1-66-e_657_2823.ScanId;v=1;d1=9182.9182.3	hcd	0	0	0	0	3.2e-12	1.5e-10	FTMS + p NSI d Full ms2 1070.8055@hcd30.00 [120.0000-2000.0000]
3202 | 286314	64	54	R.ISPGKN[+1444.53387]ATGMEVGWYR.S	N6(NGlycan / 1444.5339)	HexNAc(4)Hex(3)Fuc(1)	1.5e-09	7.8e-08	8.82	645.7	335.1	335.1	3	1070.81	1070.81	-0.8		3210.4	3210.4	Specific	6	>sp|Q61885|MOG_MOUSE Myelin-oligodendrocyte glycoprotein OS=Mus musculus OX=10090 GN=Mog PE=1 SV=1	7338	38.9449	controllerType=0 controllerNumber=1 scan=9245		ks_brain_lysate_hilic-elu_1-66-e_657_2823.ScanId;v=1;d1=9245.9245.3	hcd	0	0	0	0	4.4e-11	2.2e-09	FTMS + p NSI d Full ms2 1071.1416@hcd30.00 [120.0000-2000.0000]
3204 | 285754	64	54	R.ISPGKN[+1362.48077]ATGMEVGWYR.S	N6(NGlycan / 1362.4808)	HexNAc(2)Hex(5)Fuc(1)	7.3e-12	3.8e-10	11.14	731.6	365.8	365.8	3	1043.46	1043.45	0.31		3128.35	3128.35	Specific	6	>sp|Q61885|MOG_MOUSE Myelin-oligodendrocyte glycoprotein OS=Mus musculus OX=10090 GN=Mog PE=1 SV=1	7338	38.4738	controllerType=0 controllerNumber=1 scan=9137		ks_brain_lysate_hilic-elu_1-66-e_657_2823.ScanId;v=1;d1=9137.9137.3	hcd	0	0	0	0	4.4e-13	2.3e-11	FTMS + p NSI d Full ms2 1043.7898@hcd30.00 [120.0000-2000.0000]
3205 | 285554	64	54	R.ISPGKN[+1362.48077]ATGMEVGWYR.S	N6(NGlycan / 1362.4808)	HexNAc(2)Hex(5)Fuc(1)	3.6e-10	1.9e-08	9.44	686.9	371.8	371.8	3	1043.45	1043.45	-2.85		3128.34	3128.35	Specific	6	>sp|Q61885|MOG_MOUSE Myelin-oligodendrocyte glycoprotein OS=Mus musculus OX=10090 GN=Mog PE=1 SV=1	7338	38.276	controllerType=0 controllerNumber=1 scan=9092		ks_brain_lysate_hilic-elu_1-66-e_657_2823.ScanId;v=1;d1=9092.9092.3	hcd	0	0	0	0	1.1e-11	5e-10	FTMS + p NSI d Full ms2 1043.7887@hcd30.00 [120.0000-2000.0000]
3268 | 406591	68	300	K.SAFDPPNFPIC[+57.02146]LLGN[+2026.68698]R.T	N15(NGlycan / 2026.687)	HexNAc(2)Hex(10)	4.6e-09	2.4e-07	8.34	578	460.4	460.4	3	1282.2	1282.2	-1.62		3844.58	3844.59	Specific	15	>sp|Q91V14|S12A5_MOUSE Solute carrier family 12 member 5 OS=Mus musculus OX=10090 GN=Slc12a5 PE=1 SV=2	3171	69.0911	controllerType=0 controllerNumber=1 scan=16207	C11(Carbamidomethyl / 57.0215)	ks_brain_lysate_hilic-elu_1-66-e_657_2823.ScanId;v=1;d1=16207.16207.3	hcd	0	0	0	0	1.4e-10	7.1e-09	FTMS + p NSI d Full ms2 1282.5322@hcd30.00 [120.0000-2000.0000]
3269 | 406231	68	300	K.SAFDPPNFPIC[+57.02146]LLGN[+2026.68698]R.T	N15(NGlycan / 2026.687)	HexNAc(2)Hex(10)	1.9e-09	9.7e-08	8.73	571.1	428.6	428.6	3	1282.2	1282.2	0.29		3844.59	3844.59	Specific	15	>sp|Q91V14|S12A5_MOUSE Solute carrier family 12 member 5 OS=Mus musculus OX=10090 GN=Slc12a5 PE=1 SV=2	3171	68.8795	controllerType=0 controllerNumber=1 scan=16152	C11(Carbamidomethyl / 57.0215)	ks_brain_lysate_hilic-elu_1-66-e_657_2823.ScanId;v=1;d1=16152.16152.3	hcd	0	0	0	0	5.2e-11	2.6e-09	FTMS + p NSI d Full ms2 1282.5334@hcd30.00 [120.0000-2000.0000]
3270 | 407391	68	300	K.SAFDPPNFPIC[+57.02146]LLGN[+2026.68698]R.T	N15(NGlycan / 2026.687)	HexNAc(2)Hex(10)	5.7e-09	3e-07	8.25	501.4	383.7	383.7	3	1282.2	1282.2	-0.67		3844.58	3844.59	Specific	15	>sp|Q91V14|S12A5_MOUSE Solute carrier family 12 member 5 OS=Mus musculus OX=10090 GN=Slc12a5 PE=1 SV=2	3171	69.4258	controllerType=0 controllerNumber=1 scan=16287	C11(Carbamidomethyl / 57.0215)	ks_brain_lysate_hilic-elu_1-66-e_657_2823.ScanId;v=1;d1=16287.16287.3	hcd	0	0	0	0	1.9e-10	9.4e-09	FTMS + p NSI d Full ms2 1282.8699@hcd30.00 [120.0000-2000.0000]
3271 | 406870	68	300	K.SAFDPPNFPIC[+57.02146]LLGN[+2026.68698]R.T	N15(NGlycan / 2026.687)	HexNAc(2)Hex(10)	3.6e-07	1.9e-05	6.45	444.2	350.4	350.4	3	1282.2	1282.2	-0.76		3844.58	3844.59	Specific	15	>sp|Q91V14|S12A5_MOUSE Solute carrier family 12 member 5 OS=Mus musculus OX=10090 GN=Slc12a5 PE=1 SV=2	3171	69.2105	controllerType=0 controllerNumber=1 scan=16236	C11(Carbamidomethyl / 57.0215)	ks_brain_lysate_hilic-elu_1-66-e_657_2823.ScanId;v=1;d1=16236.16236.3	hcd	0	0	0	0	8.8e-09	4.1e-07	FTMS + p NSI d Full ms2 1282.2025@hcd30.00 [120.0000-2000.0000]
3272 | 405990	68	300	K.SAFDPPNFPIC[+57.02146]LLGN[+2026.68698]R.T	N15(NGlycan / 2026.687)	HexNAc(2)Hex(10)	5e-07	2.6e-05	6.3	440.3	337.2	337.2	3	1282.2	1282.2	0.86		3844.59	3844.59	Specific	15	>sp|Q91V14|S12A5_MOUSE Solute carrier family 12 member 5 OS=Mus musculus OX=10090 GN=Slc12a5 PE=1 SV=2	3171	68.6784	controllerType=0 controllerNumber=1 scan=16097	C11(Carbamidomethyl / 57.0215)	ks_brain_lysate_hilic-elu_1-66-e_657_2823.ScanId;v=1;d1=16097.16097.3	hcd	0	0	0	0	1.5e-08	7.6e-07	FTMS + p NSI d Full ms2 1282.5369@hcd30.00 [120.0000-2000.0000]
3273 | 364927	68	300	K.SAFDPPNFPIC[+57.02146]LLGN[+1864.63416]R.T	N15(NGlycan / 1864.6342)	HexNAc(2)Hex(9)	2e-14	1e-12	13.71	765.4	599.7	599.7	3	1228.18	1228.18	-1.27		3682.53	3682.53	Specific	15	>sp|Q91V14|S12A5_MOUSE Solute carrier family 12 member 5 OS=Mus musculus OX=10090 GN=Slc12a5 PE=1 SV=2	3171	69.294	controllerType=0 controllerNumber=1 scan=16256	C11(Carbamidomethyl / 57.0215)	ks_brain_lysate_hilic-elu_1-66-e_657_2823.ScanId;v=1;d1=16256.16256.3	hcd	0	0	0	0	1.6e-15	8.3e-14	FTMS + p NSI d Full ms2 1228.8519@hcd30.00 [120.0000-2000.0000]
3274 | 365368	68	300	K.SAFDPPNFPIC[+57.02146]LLGN[+1864.63416]R.T	N15(NGlycan / 1864.6342)	HexNAc(2)Hex(9)	8e-15	4.2e-13	14.1	761	595.2	595.2	3	1228.18	1228.18	0.62		3682.54	3682.53	Specific	15	>sp|Q91V14|S12A5_MOUSE Solute carrier family 12 member 5 OS=Mus musculus OX=10090 GN=Slc12a5 PE=1 SV=2	3171	69.4798	controllerType=0 controllerNumber=1 scan=16300	C11(Carbamidomethyl / 57.0215)	ks_brain_lysate_hilic-elu_1-66-e_657_2823.ScanId;v=1;d1=16300.16300.3	hcd	0	0	0	0	7e-16	3.6e-14	FTMS + p NSI d Full ms2 1228.8507@hcd30.00 [120.0000-2000.0000]
3275 | 364608	68	300	K.SAFDPPNFPIC[+57.02146]LLGN[+1864.63416]R.T	N15(NGlycan / 1864.6342)	HexNAc(2)Hex(9)	8.3e-15	4.4e-13	14.08	759.7	596.4	596.4	3	1228.18	1228.18	-0.67		3682.53	3682.53	Specific	15	>sp|Q91V14|S12A5_MOUSE Solute carrier family 12 member 5 OS=Mus musculus OX=10090 GN=Slc12a5 PE=1 SV=2	3171	69.0817	controllerType=0 controllerNumber=1 scan=16205	C11(Carbamidomethyl / 57.0215)	ks_brain_lysate_hilic-elu_1-66-e_657_2823.ScanId;v=1;d1=16205.16205.3	hcd	0	0	0	0	8.2e-16	4.3e-14	FTMS + p NSI d Full ms2 1228.8513@hcd30.00 [120.0000-2000.0000]
3276 | 364367	68	300	K.SAFDPPNFPIC[+57.02146]LLGN[+1864.63416]R.T	N15(NGlycan / 1864.6342)	HexNAc(2)Hex(9)	8e-14	4.2e-12	13.1	728.6	553.5	553.5	3	1228.18	1228.18	0.13		3682.53	3682.53	Specific	15	>sp|Q91V14|S12A5_MOUSE Solute carrier family 12 member 5 OS=Mus musculus OX=10090 GN=Slc12a5 PE=1 SV=2	3171	68.9074	controllerType=0 controllerNumber=1 scan=16160	C11(Carbamidomethyl / 57.0215)	ks_brain_lysate_hilic-elu_1-66-e_657_2823.ScanId;v=1;d1=16160.16160.3	hcd	0	0	0	0	6.8e-15	3.4e-13	FTMS + p NSI d Full ms2 1228.8505@hcd30.00 [120.0000-2000.0000]
3277 | 364051	68	300	K.SAFDPPNFPIC[+57.02146]LLGN[+1864.63416]R.T	N15(NGlycan / 1864.6342)	HexNAc(2)Hex(9)	8e-14	4.2e-12	13.1	725.5	544.5	544.5	3	1228.18	1228.18	0.92		3682.54	3682.53	Specific	15	>sp|Q91V14|S12A5_MOUSE Solute carrier family 12 member 5 OS=Mus musculus OX=10090 GN=Slc12a5 PE=1 SV=2	3171	68.7281	controllerType=0 controllerNumber=1 scan=16111	C11(Carbamidomethyl / 57.0215)	ks_brain_lysate_hilic-elu_1-66-e_657_2823.ScanId;v=1;d1=16111.16111.3	hcd	0	0	0	0	6.7e-15	3.4e-13	FTMS + p NSI d Full ms2 1228.8524@hcd30.00 [120.0000-2000.0000]
3278 | 363811	68	300	K.SAFDPPNFPIC[+57.02146]LLGN[+1864.63416]R.T	N15(NGlycan / 1864.6342)	HexNAc(2)Hex(9)	8.3e-13	4.4e-11	12.08	683.9	511.6	511.6	3	1228.18	1228.18	-0.47		3682.53	3682.53	Specific	15	>sp|Q91V14|S12A5_MOUSE Solute carrier family 12 member 5 OS=Mus musculus OX=10090 GN=Slc12a5 PE=1 SV=2	3171	68.5257	controllerType=0 controllerNumber=1 scan=16055	C11(Carbamidomethyl / 57.0215)	ks_brain_lysate_hilic-elu_1-66-e_657_2823.ScanId;v=1;d1=16055.16055.3	hcd	0	0	0	0	6.1e-14	3.2e-12	FTMS + p NSI d Full ms2 1228.8549@hcd30.00 [120.0000-2000.0000]
3279 | 366128	68	300	K.SAFDPPNFPIC[+57.02146]LLGN[+1864.63416]R.T	N15(NGlycan / 1864.6342)	HexNAc(2)Hex(9)	8e-13	4.2e-11	12.1	673.9	520.7	520.7	3	1228.18	1228.18	0.22		3682.54	3682.53	Specific	15	>sp|Q91V14|S12A5_MOUSE Solute carrier family 12 member 5 OS=Mus musculus OX=10090 GN=Slc12a5 PE=1 SV=2	3171	69.735	controllerType=0 controllerNumber=1 scan=16358	C11(Carbamidomethyl / 57.0215)	ks_brain_lysate_hilic-elu_1-66-e_657_2823.ScanId;v=1;d1=16358.16358.3	hcd	0	0	0	0	5.5e-14	2.8e-12	FTMS + p NSI d Full ms2 1228.8511@hcd30.00 [120.0000-2000.0000]
3280 | 363531	68	300	K.SAFDPPNFPIC[+57.02146]LLGN[+1864.63416]R.T	N15(NGlycan / 1864.6342)	HexNAc(2)Hex(9)	5.3e-07	2.8e-05	6.27	491.4	373.6	373.6	3	1228.19	1228.18	2.11		3682.54	3682.53	Specific	15	>sp|Q91V14|S12A5_MOUSE Solute carrier family 12 member 5 OS=Mus musculus OX=10090 GN=Slc12a5 PE=1 SV=2	3171	68.3537	controllerType=0 controllerNumber=1 scan=16008	C11(Carbamidomethyl / 57.0215)	ks_brain_lysate_hilic-elu_1-66-e_657_2823.ScanId;v=1;d1=16008.16008.3	hcd	0	0	0	0	1.6e-08	7.8e-07	FTMS + p NSI d Full ms2 1228.5173@hcd30.00 [120.0000-2000.0000]
3281 | 364567	68	300	K.SAFDPPNFPIC[+57.02146]LLGN[+1702.58133]R.T	N15(NGlycan / 1702.5813)	HexNAc(2)Hex(8)	8e-13	4.2e-11	12.1	677.2	515.3	515.3	3	1174.17	1174.17	0.57		3520.48	3520.48	Specific	15	>sp|Q91V14|S12A5_MOUSE Solute carrier family 12 member 5 OS=Mus musculus OX=10090 GN=Slc12a5 PE=1 SV=2	3171	69.0323	controllerType=0 controllerNumber=1 scan=16193	C11(Carbamidomethyl / 57.0215)	ks_brain_lysate_hilic-elu_1-66-e_657_2823.ScanId;v=1;d1=16193.16193.3	hcd	0	0	0	0	5.4e-14	2.8e-12	FTMS + p NSI d Full ms2 1174.8325@hcd30.00 [120.0000-2000.0000]
3282 | 365208	68	300	K.SAFDPPNFPIC[+57.02146]LLGN[+1702.58133]R.T	N15(NGlycan / 1702.5813)	HexNAc(2)Hex(8)	8e-12	4.2e-10	11.1	630.2	501.8	501.8	3	1174.17	1174.17	0.47		3520.48	3520.48	Specific	15	>sp|Q91V14|S12A5_MOUSE Solute carrier family 12 member 5 OS=Mus musculus OX=10090 GN=Slc12a5 PE=1 SV=2	3171	69.3918	controllerType=0 controllerNumber=1 scan=16279	C11(Carbamidomethyl / 57.0215)	ks_brain_lysate_hilic-elu_1-66-e_657_2823.ScanId;v=1;d1=16279.16279.3	hcd	0	0	0	0	4.8e-13	2.5e-11	FTMS + p NSI d Full ms2 1175.1681@hcd30.00 [120.0000-2000.0000]
3283 | 364207	68	300	K.SAFDPPNFPIC[+57.02146]LLGN[+1702.58133]R.T	N15(NGlycan / 1702.5813)	HexNAc(2)Hex(8)	4e-11	2.1e-09	10.4	604	453	453	3	1174.16	1174.17	-2.34		3520.47	3520.48	Specific	15	>sp|Q91V14|S12A5_MOUSE Solute carrier family 12 member 5 OS=Mus musculus OX=10090 GN=Slc12a5 PE=1 SV=2	3171	68.8477	controllerType=0 controllerNumber=1 scan=16143	C11(Carbamidomethyl / 57.0215)	ks_brain_lysate_hilic-elu_1-66-e_657_2823.ScanId;v=1;d1=16143.16143.3	hcd	0	0	0	0	1.7e-12	8.4e-11	FTMS + p NSI d Full ms2 1174.8363@hcd30.00 [120.0000-2000.0000]
3284 | 363970	68	300	K.SAFDPPNFPIC[+57.02146]LLGN[+1702.58133]R.T	N15(NGlycan / 1702.5813)	HexNAc(2)Hex(8)	1.3e-08	7e-07	7.88	508	417.8	417.8	3	1174.16	1174.17	-1.2		3520.48	3520.48	Specific	15	>sp|Q91V14|S12A5_MOUSE Solute carrier family 12 member 5 OS=Mus musculus OX=10090 GN=Slc12a5 PE=1 SV=2	3171	68.6581	controllerType=0 controllerNumber=1 scan=16092	C11(Carbamidomethyl / 57.0215)	ks_brain_lysate_hilic-elu_1-66-e_657_2823.ScanId;v=1;d1=16092.16092.3	hcd	0	0	0	0	4.5e-10	2.4e-08	FTMS + p NSI d Full ms2 1174.8354@hcd30.00 [120.0000-2000.0000]
3287 | 476432	68	361	R.NN[+3007.05796]VTEIQGIPGAASGLIK.E	N2(NGlycan / 3007.058)	HexNAc(5)Hex(6)Fuc(1)NeuAc(3)	1.1e-06	5.7e-05	5.96	461.2	326.5	326.5	4	1198.02	1198.01	3.05		4789.05	4789.03	Specific	2	>sp|Q91V14|S12A5_MOUSE Solute carrier family 12 member 5 OS=Mus musculus OX=10090 GN=Slc12a5 PE=1 SV=2	3171	73.7583	controllerType=0 controllerNumber=1 scan=17394		ks_brain_lysate_hilic-elu_1-66-e_657_2823.ScanId;v=1;d1=17394.17394.4	hcd	0	0	0	0	3.5e-08	1.9e-06	FTMS + p NSI d Full ms2 1198.5199@hcd30.00 [120.0000-2000.0000]
3294 | 401510	68	361	R.NN[+2350.83035]VTEIQGIPGAASGLIK.E	N2(NGlycan / 2350.8304)	HexNAc(4)Hex(5)Fuc(1)NeuAc(2)	2.1e-11	1.1e-09	10.67	626.2	383.9	383.9	3	1378.28	1378.27	2.3		4132.82	4132.81	Specific	2	>sp|Q91V14|S12A5_MOUSE Solute carrier family 12 member 5 OS=Mus musculus OX=10090 GN=Slc12a5 PE=1 SV=2	3171	65.8189	controllerType=0 controllerNumber=1 scan=15382		ks_brain_lysate_hilic-elu_1-66-e_657_2823.ScanId;v=1;d1=15382.15382.3	hcd	0	0	0	0	1e-12	5e-11	FTMS + p NSI d Full ms2 1378.9420@hcd30.00 [120.0000-2000.0000]
33 | 286074	1	113	K.FLEPYN[+1540.52851]DSIQAQK.N	N6(NGlycan / 1540.5285)	HexNAc(2)Hex(7)	1.4e-16	7.1e-15	15.87	868.8	603.1	603.1	3	1031.77	1031.77	0.69		3093.29	3093.29	Specific	6	>sp|P14231|AT1B2_MOUSE Sodium/potassium-transporting ATPase subunit beta-2 OS=Mus musculus OX=10090 GN=Atp1b2 PE=1 SV=2	18917	38.7636	controllerType=0 controllerNumber=1 scan=9203		ks_brain_lysate_hilic-elu_1-66-e_657_2823.ScanId;v=1;d1=9203.9203.3	hcd	0	0	0	0	1.5e-17	7.4e-16	FTMS + p NSI d Full ms2 1032.1030@hcd30.00 [120.0000-2000.0000]
3326 | 315238	71	513	K.VDGQLVN[+1702.58133]LTLVEFR.K	N7(NGlycan / 1702.5813)	HexNAc(2)Hex(8)	1.4e-11	7.1e-10	10.87	610.4	424.4	424.4	3	1102.49	1102.49	0.94		3305.47	3305.47	Specific	7	>sp|O54991|CNTP1_MOUSE Contactin-associated protein 1 OS=Mus musculus OX=10090 GN=Cntnap1 PE=1 SV=2	21526	64.4227	controllerType=0 controllerNumber=1 scan=15044		ks_brain_lysate_hilic-elu_1-66-e_657_2823.ScanId;v=1;d1=15044.15044.3	hcd	0	0	0	0	7.4e-13	3.8e-11	FTMS + p NSI d Full ms2 1102.8287@hcd30.00 [120.0000-2000.0000]
3327 | 315358	71	513	K.VDGQLVN[+1702.58133]LTLVEFR.K	N7(NGlycan / 1702.5813)	HexNAc(2)Hex(8)	1.4e-11	7.1e-10	10.87	602.2	437	437	3	1102.49	1102.49	0.5		3305.47	3305.47	Specific	7	>sp|O54991|CNTP1_MOUSE Contactin-associated protein 1 OS=Mus musculus OX=10090 GN=Cntnap1 PE=1 SV=2	21526	64.4907	controllerType=0 controllerNumber=1 scan=15060		ks_brain_lysate_hilic-elu_1-66-e_657_2823.ScanId;v=1;d1=15060.15060.3	hcd	0	0	0	0	7.4e-13	3.9e-11	FTMS + p NSI d Full ms2 1102.8280@hcd30.00 [120.0000-2000.0000]
3329 | 369247	71	745	K.GLLTFVDHLPVTQVVVGDTN[+1216.42286]R.S	N20(NGlycan / 1216.4229)	HexNAc(2)Hex(5)	5.4e-13	2.8e-11	12.26	666.2	501	501	3	1166.22	1166.22	-0.08		3496.66	3496.66	Specific	20	>sp|O54991|CNTP1_MOUSE Contactin-associated protein 1 OS=Mus musculus OX=10090 GN=Cntnap1 PE=1 SV=2	21526	71.3626	controllerType=0 controllerNumber=1 scan=16745		ks_brain_lysate_hilic-elu_1-66-e_657_2823.ScanId;v=1;d1=16745.16745.3	hcd	0	0	0	0	4.3e-14	2.2e-12	FTMS + p NSI d Full ms2 1166.8927@hcd30.00 [120.0000-2000.0000]
3330 | 369087	71	745	K.GLLTFVDHLPVTQVVVGDTN[+1216.42286]R.S	N20(NGlycan / 1216.4229)	HexNAc(2)Hex(5)	5.2e-12	2.7e-10	11.28	613.3	428.4	428.4	3	1166.22	1166.22	0.24		3496.66	3496.66	Specific	20	>sp|O54991|CNTP1_MOUSE Contactin-associated protein 1 OS=Mus musculus OX=10090 GN=Cntnap1 PE=1 SV=2	21526	71.1786	controllerType=0 controllerNumber=1 scan=16698		ks_brain_lysate_hilic-elu_1-66-e_657_2823.ScanId;v=1;d1=16698.16698.3	hcd	0	0	0	0	3.5e-13	1.8e-11	FTMS + p NSI d Full ms2 1166.8917@hcd30.00 [120.0000-2000.0000]
3331 | 369327	71	745	K.GLLTFVDHLPVTQVVVGDTN[+1216.42286]R.S	N20(NGlycan / 1216.4229)	HexNAc(2)Hex(5)	5.2e-12	2.7e-10	11.28	612.7	481.8	481.8	3	1166.22	1166.22	0.34		3496.66	3496.66	Specific	20	>sp|O54991|CNTP1_MOUSE Contactin-associated protein 1 OS=Mus musculus OX=10090 GN=Cntnap1 PE=1 SV=2	21526	71.5538	controllerType=0 controllerNumber=1 scan=16796		ks_brain_lysate_hilic-elu_1-66-e_657_2823.ScanId;v=1;d1=16796.16796.3	hcd	0	0	0	0	3.5e-13	1.8e-11	FTMS + p NSI d Full ms2 1166.5586@hcd30.00 [120.0000-2000.0000]
3332 | 369487	71	745	K.GLLTFVDHLPVTQVVVGDTN[+1216.42286]R.S	N20(NGlycan / 1216.4229)	HexNAc(2)Hex(5)	1.3e-07	6.8e-06	6.89	478.4	369.4	369.4	3	1166.22	1166.22	0.24		3496.66	3496.66	Specific	20	>sp|O54991|CNTP1_MOUSE Contactin-associated protein 1 OS=Mus musculus OX=10090 GN=Cntnap1 PE=1 SV=2	21526	71.75	controllerType=0 controllerNumber=1 scan=16845		ks_brain_lysate_hilic-elu_1-66-e_657_2823.ScanId;v=1;d1=16845.16845.3	hcd	0	0	0	0	3.1e-09	1.5e-07	FTMS + p NSI d Full ms2 1166.8928@hcd30.00 [120.0000-2000.0000]
3334 | 341330	71	804	R.AN[+2026.68698]HSLDVSFYFR.T	N2(NGlycan / 2026.687)	HexNAc(2)Hex(10)	1.9e-06	0.0001	5.71	543.6	331.1	331.1	3	1161.47	1161.47	5.06		3482.41	3482.39	Specific	2	>sp|O54991|CNTP1_MOUSE Contactin-associated protein 1 OS=Mus musculus OX=10090 GN=Cntnap1 PE=1 SV=2	21526	46.2834	controllerType=0 controllerNumber=1 scan=10922		ks_brain_lysate_hilic-elu_1-66-e_657_2823.ScanId;v=1;d1=10922.10922.3	hcd	0	0	0	0	7.5e-08	4.1e-06	FTMS + p NSI d Full ms2 1161.8071@hcd30.00 [120.0000-2000.0000]
3336 | 297394	71	804	R.AN[+1864.63416]HSLDVSFYFR.T	N2(NGlycan / 1864.6342)	HexNAc(2)Hex(9)	4.2e-13	2.2e-11	12.37	732.5	502	502	3	1107.45	1107.45	2.55		3320.34	3320.34	Specific	2	>sp|O54991|CNTP1_MOUSE Contactin-associated protein 1 OS=Mus musculus OX=10090 GN=Cntnap1 PE=1 SV=2	21526	46.2649	controllerType=0 controllerNumber=1 scan=10918		ks_brain_lysate_hilic-elu_1-66-e_657_2823.ScanId;v=1;d1=10918.10918.3	hcd	0	0	0	0	2.9e-14	1.5e-12	FTMS + p NSI d Full ms2 1108.1217@hcd30.00 [120.0000-2000.0000]
3337 | 297194	71	804	R.AN[+1864.63416]HSLDVSFYFR.T	N2(NGlycan / 1864.6342)	HexNAc(2)Hex(9)	4.2e-12	2.2e-10	11.37	673	440.5	440.5	3	1107.45	1107.45	2.55		3320.34	3320.34	Specific	2	>sp|O54991|CNTP1_MOUSE Contactin-associated protein 1 OS=Mus musculus OX=10090 GN=Cntnap1 PE=1 SV=2	21526	46.1777	controllerType=0 controllerNumber=1 scan=10898		ks_brain_lysate_hilic-elu_1-66-e_657_2823.ScanId;v=1;d1=10898.10898.3	hcd	0	0	0	0	2.3e-13	1.2e-11	FTMS + p NSI d Full ms2 1107.7847@hcd30.00 [120.0000-2000.0000]
3345 | 224772	72	95	R.N[+1702.58133]LTIVDSGLK.F	N1(NGlycan / 1702.5813)	HexNAc(2)Hex(8)	2.6e-12	1.4e-10	11.59	745.5	367.8	367.8	2	1381.6	1381.6	-0.66		2762.18	2762.19	Specific	1	>sp|P15209|NTRK2_MOUSE BDNF/NT-3 growth factors receptor OS=Mus musculus OX=10090 GN=Ntrk2 PE=1 SV=1	24528	36.7366	controllerType=0 controllerNumber=1 scan=8741		ks_brain_lysate_hilic-elu_1-66-e_657_2823.ScanId;v=1;d1=8741.8741.2	hcd	0	0	0	0	1.7e-13	8.6e-12	FTMS + p NSI d Full ms2 1382.1011@hcd30.00 [120.0000-2000.0000]
3346 | 224452	72	95	R.N[+1702.58133]LTIVDSGLK.F	N1(NGlycan / 1702.5813)	HexNAc(2)Hex(8)	8.2e-11	4.3e-09	10.08	680.4	343.9	343.9	2	1381.59	1381.6	-2.25		2762.18	2762.19	Specific	1	>sp|P15209|NTRK2_MOUSE BDNF/NT-3 growth factors receptor OS=Mus musculus OX=10090 GN=Ntrk2 PE=1 SV=1	24528	36.4892	controllerType=0 controllerNumber=1 scan=8684		ks_brain_lysate_hilic-elu_1-66-e_657_2823.ScanId;v=1;d1=8684.8684.2	hcd	0	0	0	0	3.6e-12	1.7e-10	FTMS + p NSI d Full ms2 1381.5945@hcd30.00 [120.0000-2000.0000]
3351 | 225172	72	95	R.N[+1540.52851]LTIVDSGLK.F	N1(NGlycan / 1540.5285)	HexNAc(2)Hex(7)	9.4e-14	4.9e-12	13.03	701.1	383.6	383.6	2	1300.57	1300.57	0.09		2600.13	2600.13	Specific	1	>sp|P15209|NTRK2_MOUSE BDNF/NT-3 growth factors receptor OS=Mus musculus OX=10090 GN=Ntrk2 PE=1 SV=1	24528	37.104	controllerType=0 controllerNumber=1 scan=8826		ks_brain_lysate_hilic-elu_1-66-e_657_2823.ScanId;v=1;d1=8826.8826.2	hcd	0	0	0	0	9.3e-15	4.9e-13	FTMS + p NSI d Full ms2 1301.0734@hcd30.00 [120.0000-2000.0000]
3353 | 174772	72	95	R.N[+1378.47569]LTIVDSGLK.F	N1(NGlycan / 1378.4757)	HexNAc(2)Hex(6)	9.4e-15	4.9e-13	14.03	751.3	391.4	391.4	2	1219.54	1219.54	0.93		2438.08	2438.08	Specific	1	>sp|P15209|NTRK2_MOUSE BDNF/NT-3 growth factors receptor OS=Mus musculus OX=10090 GN=Ntrk2 PE=1 SV=1	24528	37.3124	controllerType=0 controllerNumber=1 scan=8873		ks_brain_lysate_hilic-elu_1-66-e_657_2823.ScanId;v=1;d1=8873.8873.2	hcd	0	0	0	0	1e-15	5.5e-14	FTMS + p NSI d Full ms2 1220.0453@hcd30.00 [120.0000-2000.0000]
3354 | 174492	72	95	R.N[+1378.47569]LTIVDSGLK.F	N1(NGlycan / 1378.4757)	HexNAc(2)Hex(6)	7.3e-11	3.8e-09	10.14	661.9	313.3	313.3	2	1219.54	1219.54	-0.17		2438.08	2438.08	Specific	1	>sp|P15209|NTRK2_MOUSE BDNF/NT-3 growth factors receptor OS=Mus musculus OX=10090 GN=Ntrk2 PE=1 SV=1	24528	37.0494	controllerType=0 controllerNumber=1 scan=8813		ks_brain_lysate_hilic-elu_1-66-e_657_2823.ScanId;v=1;d1=8813.8813.2	hcd	0	0	0	0	3.4e-12	1.6e-10	FTMS + p NSI d Full ms2 1219.5372@hcd30.00 [120.0000-2000.0000]
3356 | 175092	72	95	R.N[+1216.42286]LTIVDSGLK.F	N1(NGlycan / 1216.4229)	HexNAc(2)Hex(5)	2.5e-11	1.3e-09	10.6	664.1	379	379	2	1138.52	1138.52	0.5		2276.03	2276.03	Specific	1	>sp|P15209|NTRK2_MOUSE BDNF/NT-3 growth factors receptor OS=Mus musculus OX=10090 GN=Ntrk2 PE=1 SV=1	24528	37.6533	controllerType=0 controllerNumber=1 scan=8950		ks_brain_lysate_hilic-elu_1-66-e_657_2823.ScanId;v=1;d1=8950.8950.2	hcd	0	0	0	0	1.2e-12	5.6e-11	FTMS + p NSI d Full ms2 1139.0171@hcd30.00 [120.0000-2000.0000]
3367 | 202847	72	239	K.HMN[+1216.42286]ETSHTQGSLR.I	N3(NGlycan / 1216.4229)	HexNAc(2)Hex(5)	4.4e-13	2.3e-11	12.35	752.4	333.2	333.2	4	679.282	679.283	-0.74		2714.11	2714.11	Specific	3	>sp|P15209|NTRK2_MOUSE BDNF/NT-3 growth factors receptor OS=Mus musculus OX=10090 GN=Ntrk2 PE=1 SV=1	24528	11.9674	controllerType=0 controllerNumber=1 scan=3094		ks_brain_lysate_hilic-elu_1-66-e_657_2823.ScanId;v=1;d1=3094.3094.4	hcd	0	0	0	0	3e-14	1.6e-12	FTMS + p NSI d Full ms2 679.5330@hcd30.00 [120.0000-2000.0000]
3368 | 202973	72	239	K.HMN[+1216.42286]ETSHTQGSLR.I	N3(NGlycan / 1216.4229)	HexNAc(2)Hex(5)	1.1e-12	5.5e-11	11.98	712.8	472.7	449.4	3	905.374	905.375	-0.24		2714.11	2714.11	Specific	3	>sp|P15209|NTRK2_MOUSE BDNF/NT-3 growth factors receptor OS=Mus musculus OX=10090 GN=Ntrk2 PE=1 SV=1	24528	12.201	controllerType=0 controllerNumber=1 scan=3147		ks_brain_lysate_hilic-elu_1-66-e_657_2823.ScanId;v=1;d1=3147.3147.3	hcd	0	0	0	0	7.9e-14	4.2e-12	FTMS + p NSI d Full ms2 905.7080@hcd30.00 [120.0000-2000.0000]
3369 | 202805	72	239	K.HMN[+1216.42286]ETSHTQGSLR.I	N3(NGlycan / 1216.4229)	HexNAc(2)Hex(5)	1.1e-11	5.5e-10	10.98	659	394.9	394.9	3	905.374	905.375	-0.64		2714.11	2714.11	Specific	3	>sp|P15209|NTRK2_MOUSE BDNF/NT-3 growth factors receptor OS=Mus musculus OX=10090 GN=Ntrk2 PE=1 SV=1	24528	11.9398	controllerType=0 controllerNumber=1 scan=3088		ks_brain_lysate_hilic-elu_1-66-e_657_2823.ScanId;v=1;d1=3088.3088.3	hcd	0	0	0	0	6.6e-13	3.5e-11	FTMS + p NSI d Full ms2 905.7087@hcd30.00 [120.0000-2000.0000]
3385 | 292594	73	328	R.FEN[+1549.56523]QTC[+57.02146]FPLPDSR.F	N3(NGlycan / 1549.5652)	HexNAc(3)Hex(4)Fuc(2)	3.6e-11	1.9e-09	10.44	668.3	369.9	369.9	3	1054.1	1054.1	0.25		3160.29	3160.29	Specific	3	>sp|Q62059|CSPG2_MOUSE Versican core protein OS=Mus musculus OX=10090 GN=Vcan PE=1 SV=2	20310	43.047	controllerType=0 controllerNumber=1 scan=10187	C6(Carbamidomethyl / 57.0215)	ks_brain_lysate_hilic-elu_1-66-e_657_2823.ScanId;v=1;d1=10187.10187.3	hcd	0	0	0	0	1.6e-12	7.7e-11	FTMS + p NSI d Full ms2 1054.7721@hcd30.00 [120.0000-2000.0000]
3386 | 292355	73	328	R.FEN[+1549.56523]QTC[+57.02146]FPLPDSR.F	N3(NGlycan / 1549.5652)	HexNAc(3)Hex(4)Fuc(2)	4e-12	2.1e-10	11.4	652.6	415	415	3	1054.1	1054.1	1.06		3160.3	3160.29	Specific	3	>sp|Q62059|CSPG2_MOUSE Versican core protein OS=Mus musculus OX=10090 GN=Vcan PE=1 SV=2	20310	42.9328	controllerType=0 controllerNumber=1 scan=10160	C6(Carbamidomethyl / 57.0215)	ks_brain_lysate_hilic-elu_1-66-e_657_2823.ScanId;v=1;d1=10160.10160.3	hcd	0	0	0	0	2.2e-13	1.1e-11	FTMS + p NSI d Full ms2 1054.4373@hcd30.00 [120.0000-2000.0000]
3387 | 291834	73	328	R.FEN[+1549.56523]QTC[+57.02146]FPLPDSR.F	N3(NGlycan / 1549.5652)	HexNAc(3)Hex(4)Fuc(2)	2.1e-09	1.1e-07	8.68	612.5	322.3	322.3	3	1054.1	1054.1	2.1		3160.3	3160.29	Specific	3	>sp|Q62059|CSPG2_MOUSE Versican core protein OS=Mus musculus OX=10090 GN=Vcan PE=1 SV=2	20310	42.6742	controllerType=0 controllerNumber=1 scan=10100	C6(Carbamidomethyl / 57.0215)	ks_brain_lysate_hilic-elu_1-66-e_657_2823.ScanId;v=1;d1=10100.10100.3	hcd	0	0	0	0	6.2e-11	3.1e-09	FTMS + p NSI d Full ms2 1054.4365@hcd30.00 [120.0000-2000.0000]
3388 | 293514	73	328	R.FEN[+1444.53387]QTC[+57.02146]FPLPDSR.F	N3(NGlycan / 1444.5339)	HexNAc(4)Hex(3)Fuc(1)	1.4e-13	7.1e-12	12.87	717.3	459	459	3	1019.09	1019.09	0.99		3055.26	3055.26	Specific	3	>sp|Q62059|CSPG2_MOUSE Versican core protein OS=Mus musculus OX=10090 GN=Vcan PE=1 SV=2	20310	43.6537	controllerType=0 controllerNumber=1 scan=10325	C6(Carbamidomethyl / 57.0215)	ks_brain_lysate_hilic-elu_1-66-e_657_2823.ScanId;v=1;d1=10325.10325.3	hcd	0	0	0	0	1.2e-14	6e-13	FTMS + p NSI d Full ms2 1019.4273@hcd30.00 [120.0000-2000.0000]
3391 | 235563	73	328	R.FEN[+1241.45450]QTC[+57.02146]FPLPDSR.F	N3(NGlycan / 1241.4545)	HexNAc(3)Hex(3)Fuc(1)	1.2e-07	6.2e-06	6.93	579.5	350.5	350.5	3	951.398	951.399	-0.79		2852.18	2852.18	Specific	3	>sp|Q62059|CSPG2_MOUSE Versican core protein OS=Mus musculus OX=10090 GN=Vcan PE=1 SV=2	20310	43.8097	controllerType=0 controllerNumber=1 scan=10360	C6(Carbamidomethyl / 57.0215)	ks_brain_lysate_hilic-elu_1-66-e_657_2823.ScanId;v=1;d1=10360.10360.3	hcd	0	0	0	0	2.8e-09	1.4e-07	FTMS + p NSI d Full ms2 951.7345@hcd30.00 [120.0000-2000.0000]
3392 | 235083	73	328	R.FEN[+1241.45450]QTC[+57.02146]FPLPDSR.F	N3(NGlycan / 1241.4545)	HexNAc(3)Hex(3)Fuc(1)	1.2e-07	6.2e-06	6.93	572.7	355.5	355.5	3	951.398	951.399	-0.53		2852.18	2852.18	Specific	3	>sp|Q62059|CSPG2_MOUSE Versican core protein OS=Mus musculus OX=10090 GN=Vcan PE=1 SV=2	20310	43.5876	controllerType=0 controllerNumber=1 scan=10310	C6(Carbamidomethyl / 57.0215)	ks_brain_lysate_hilic-elu_1-66-e_657_2823.ScanId;v=1;d1=10310.10310.3	hcd	0	0	0	0	2.8e-09	1.4e-07	FTMS + p NSI d Full ms2 951.3997@hcd30.00 [120.0000-2000.0000]
3393 | 234845	73	328	R.FEN[+1200.42795]QTC[+57.02146]FPLPDSR.F	N3(NGlycan / 1200.4279)	HexNAc(2)Hex(4)Fuc(1)	3.7e-11	2e-09	10.43	657.5	378.5	378.5	3	937.723	937.723	-0.17		2811.15	2811.15	Specific	3	>sp|Q62059|CSPG2_MOUSE Versican core protein OS=Mus musculus OX=10090 GN=Vcan PE=1 SV=2	20310	43.4824	controllerType=0 controllerNumber=1 scan=10286	C6(Carbamidomethyl / 57.0215)	ks_brain_lysate_hilic-elu_1-66-e_657_2823.ScanId;v=1;d1=10286.10286.3	hcd	0	0	0	0	1.7e-12	8.2e-11	FTMS + p NSI d Full ms2 938.3909@hcd30.00 [120.0000-2000.0000]
34 | 286594	1	113	K.FLEPYN[+1540.52851]DSIQAQK.N	N6(NGlycan / 1540.5285)	HexNAc(2)Hex(7)	2.4e-12	1.3e-10	11.62	693.7	533.2	533.2	2	1547.15	1547.15	1.23		3093.3	3093.29	Specific	6	>sp|P14231|AT1B2_MOUSE Sodium/potassium-transporting ATPase subunit beta-2 OS=Mus musculus OX=10090 GN=Atp1b2 PE=1 SV=2	18917	39.0923	controllerType=0 controllerNumber=1 scan=9279		ks_brain_lysate_hilic-elu_1-66-e_657_2823.ScanId;v=1;d1=9279.9279.2	hcd	0	0	0	0	1.4e-13	7.2e-12	FTMS + p NSI d Full ms2 1547.6523@hcd30.00 [120.0000-2000.0000]
342 | 378831	2	205	K.NVSYN[+2756.98910]ISSTVR.V	N5(NGlycan / 2756.9891)	HexNAc(6)Hex(5)Fuc(1)NeuAc(2)	2.9e-07	1.5e-05	6.54	448.2	448.2	7	3	1332.87	1332.88	-8.32		3996.59	3996.62	Specific	5	>sp|P97797-2|SHPS1_MOUSE Isoform 2 of Tyrosine-protein phosphatase non-receptor type substrate 1 OS=Mus musculus OX=10090 GN=Sirpa	8873	30.2294	controllerType=0 controllerNumber=1 scan=7250		ks_brain_lysate_hilic-elu_1-66-e_657_2823.ScanId;v=1;d1=7250.7250.3	hcd	0	0	0	0	7.1e-09	3.3e-07	FTMS + p NSI d Full ms2 1333.8693@hcd30.00 [120.0000-2000.0000]
3436 | 161652	76	59	R.QGN[+1216.42286]ASDVILR.V	N3(NGlycan / 1216.4229)	HexNAc(2)Hex(5)	1.4e-07	7.2e-06	6.86	557.9	342.8	342.8	2	1145	1145	-0.2		2289	2289	Specific	3	>sp|Q9DB72|BTBDH_MOUSE BTB/POZ domain-containing protein 17 OS=Mus musculus OX=10090 GN=Btbd17 PE=1 SV=1	14665	26.8622	controllerType=0 controllerNumber=1 scan=6484		ks_brain_lysate_hilic-elu_1-66-e_657_2823.ScanId;v=1;d1=6484.6484.2	hcd	0	0	0	0	3.3e-09	1.7e-07	FTMS + p NSI d Full ms2 1145.5044@hcd30.00 [120.0000-2000.0000]
3440 | 302394	76	303	K.FFHVN[+1864.63416]GSAFLPR.N	N5(NGlycan / 1864.6342)	HexNAc(2)Hex(9)	8.1e-14	4.3e-12	13.09	710.9	399	399	3	1086.12	1086.12	0.14		3256.36	3256.36	Specific	5	>sp|Q9DB72|BTBDH_MOUSE BTB/POZ domain-containing protein 17 OS=Mus musculus OX=10090 GN=Btbd17 PE=1 SV=1	14665	49.3151	controllerType=0 controllerNumber=1 scan=11611		ks_brain_lysate_hilic-elu_1-66-e_657_2823.ScanId;v=1;d1=11611.11611.3	hcd	0	0	0	0	7.2e-15	3.6e-13	FTMS + p NSI d Full ms2 1086.4580@hcd30.00 [120.0000-2000.0000]
3441 | 302074	76	303	K.FFHVN[+1864.63416]GSAFLPR.N	N5(NGlycan / 1864.6342)	HexNAc(2)Hex(9)	8.6e-11	4.5e-09	10.07	658.8	350.2	350.2	3	1086.13	1086.12	1.94		3256.36	3256.36	Specific	5	>sp|Q9DB72|BTBDH_MOUSE BTB/POZ domain-containing protein 17 OS=Mus musculus OX=10090 GN=Btbd17 PE=1 SV=1	14665	49.023	controllerType=0 controllerNumber=1 scan=11544		ks_brain_lysate_hilic-elu_1-66-e_657_2823.ScanId;v=1;d1=11544.11544.3	hcd	0	0	0	0	3.7e-12	1.8e-10	FTMS + p NSI d Full ms2 1086.7889@hcd30.00 [120.0000-2000.0000]
3444 | 302634	76	303	K.FFHVN[+1702.58133]GSAFLPR.N	N5(NGlycan / 1702.5813)	HexNAc(2)Hex(8)	2.2e-11	1.2e-09	10.65	659.3	364.3	364.3	3	1032.1	1032.11	-1		3094.3	3094.3	Specific	5	>sp|Q9DB72|BTBDH_MOUSE BTB/POZ domain-containing protein 17 OS=Mus musculus OX=10090 GN=Btbd17 PE=1 SV=1	14665	49.4464	controllerType=0 controllerNumber=1 scan=11641		ks_brain_lysate_hilic-elu_1-66-e_657_2823.ScanId;v=1;d1=11641.11641.3	hcd	0	0	0	0	1.1e-12	5.3e-11	FTMS + p NSI d Full ms2 1032.4401@hcd30.00 [120.0000-2000.0000]
3448 | 242563	76	303	K.FFHVN[+1378.47569]GSAFLPR.N	N5(NGlycan / 1378.4757)	HexNAc(2)Hex(6)	8.1e-15	4.3e-13	14.09	759.1	434.4	434.4	3	924.072	924.071	0.86		2770.2	2770.2	Specific	5	>sp|Q9DB72|BTBDH_MOUSE BTB/POZ domain-containing protein 17 OS=Mus musculus OX=10090 GN=Btbd17 PE=1 SV=1	14665	49.4649	controllerType=0 controllerNumber=1 scan=11645		ks_brain_lysate_hilic-elu_1-66-e_657_2823.ScanId;v=1;d1=11645.11645.3	hcd	0	0	0	0	7.9e-16	4.1e-14	FTMS + p NSI d Full ms2 924.0710@hcd30.00 [120.0000-2000.0000]
3449 | 243003	76	303	K.FFHVN[+1378.47569]GSAFLPR.N	N5(NGlycan / 1378.4757)	HexNAc(2)Hex(6)	2.1e-11	1.1e-09	10.67	693.7	364.7	364.7	3	924.071	924.071	0.79		2770.2	2770.2	Specific	5	>sp|Q9DB72|BTBDH_MOUSE BTB/POZ domain-containing protein 17 OS=Mus musculus OX=10090 GN=Btbd17 PE=1 SV=1	14665	49.7328	controllerType=0 controllerNumber=1 scan=11706		ks_brain_lysate_hilic-elu_1-66-e_657_2823.ScanId;v=1;d1=11706.11706.3	hcd	0	0	0	0	1e-12	5.2e-11	FTMS + p NSI d Full ms2 924.4048@hcd30.00 [120.0000-2000.0000]
3451 | 243363	76	303	K.FFHVN[+1216.42286]GSAFLPR.N	N5(NGlycan / 1216.4229)	HexNAc(2)Hex(5)	3e-11	1.6e-09	10.52	659.4	343.6	343.6	3	870.053	870.053	-0.46		2608.14	2608.14	Specific	5	>sp|Q9DB72|BTBDH_MOUSE BTB/POZ domain-containing protein 17 OS=Mus musculus OX=10090 GN=Btbd17 PE=1 SV=1	14665	49.861	controllerType=0 controllerNumber=1 scan=11735		ks_brain_lysate_hilic-elu_1-66-e_657_2823.ScanId;v=1;d1=11735.11735.3	hcd	0	0	0	0	1.4e-12	7e-11	FTMS + p NSI d Full ms2 870.3868@hcd30.00 [120.0000-2000.0000]
347 | 332182	2	205	K.N[+2026.68698]VSYN[+406.15875]ISSTVR.V	N1(NGlycan / 2026.687); N5(NGlycan / 406.1587)	HexNAc(2)Hex(10); HexNAc(2)	2.2e-07	1.2e-05	6.66	548.8	352.3	16.1	3	1224.83	1224.83	0.27		3672.48	3672.48	Specific	1;5	>sp|P97797-2|SHPS1_MOUSE Isoform 2 of Tyrosine-protein phosphatase non-receptor type substrate 1 OS=Mus musculus OX=10090 GN=Sirpa	8873	31.1795	controllerType=0 controllerNumber=1 scan=7467		ks_brain_lysate_hilic-elu_1-66-e_657_2823.ScanId;v=1;d1=7467.7467.3	hcd	0	0	0	0	5.5e-09	2.6e-07	FTMS + p NSI d Full ms2 1225.4994@hcd30.00 [120.0000-2000.0000]
35 | 286234	1	113	K.FLEPYN[+1540.52851]DSIQAQK.N	N6(NGlycan / 1540.5285)	HexNAc(2)Hex(7)	8.1e-12	4.3e-10	11.09	630.8	477.8	477.8	2	1547.15	1547.15	0.76		3093.3	3093.29	Specific	6	>sp|P14231|AT1B2_MOUSE Sodium/potassium-transporting ATPase subunit beta-2 OS=Mus musculus OX=10090 GN=Atp1b2 PE=1 SV=2	18917	38.8354	controllerType=0 controllerNumber=1 scan=9220		ks_brain_lysate_hilic-elu_1-66-e_657_2823.ScanId;v=1;d1=9220.9220.2	hcd	0	0	0	0	4.8e-13	2.5e-11	FTMS + p NSI d Full ms2 1547.1517@hcd30.00 [120.0000-2000.0000]
3509 | 355010	81	163	R.FAVLANNNLQILNIN[+1955.72397]K.S	N15(NGlycan / 1955.724)	HexNAc(5)Hex(4)Fuc(2)	8.3e-12	4.4e-10	11.08	614.2	383.7	383.7	3	1252.25	1252.25	-0.75		3754.74	3754.74	Specific	15	>sp|O35136|NCAM2_MOUSE Neural cell adhesion molecule 2 OS=Mus musculus OX=10090 GN=Ncam2 PE=1 SV=1	23232	60.1626	controllerType=0 controllerNumber=1 scan=14071		ks_brain_lysate_hilic-elu_1-66-e_657_2823.ScanId;v=1;d1=14071.14071.3	hcd	0	0	0	0	5.1e-13	2.6e-11	FTMS + p NSI d Full ms2 1252.5833@hcd30.00 [120.0000-2000.0000]
351 | 331663	2	205	K.N[+1864.63416]VSYN[+406.15875]ISSTVR.V	N1(NGlycan / 1864.6342); N5(NGlycan / 406.1587)	HexNAc(2)Hex(9); HexNAc(2)	2.3e-07	1.2e-05	6.64	547.1	353.9	0.9	3	1170.81	1170.81	-1.05		3510.42	3510.43	Specific	1;5	>sp|P97797-2|SHPS1_MOUSE Isoform 2 of Tyrosine-protein phosphatase non-receptor type substrate 1 OS=Mus musculus OX=10090 GN=Sirpa	8873	30.7777	controllerType=0 controllerNumber=1 scan=7374		ks_brain_lysate_hilic-elu_1-66-e_657_2823.ScanId;v=1;d1=7374.7374.3	hcd	0	0	0	0	5.6e-09	2.7e-07	FTMS + p NSI d Full ms2 1171.1425@hcd30.00 [120.0000-2000.0000]
3510 | 355090	81	163	R.FAVLANNNLQILNIN[+1955.72397]K.S	N15(NGlycan / 1955.724)	HexNAc(5)Hex(4)Fuc(2)	8.3e-12	4.4e-10	11.08	614.2	418.9	418.9	3	1252.25	1252.25	-0.17		3754.74	3754.74	Specific	15	>sp|O35136|NCAM2_MOUSE Neural cell adhesion molecule 2 OS=Mus musculus OX=10090 GN=Ncam2 PE=1 SV=1	23232	60.2127	controllerType=0 controllerNumber=1 scan=14083		ks_brain_lysate_hilic-elu_1-66-e_657_2823.ScanId;v=1;d1=14083.14083.3	hcd	0	0	0	0	5.1e-13	2.7e-11	FTMS + p NSI d Full ms2 1252.5858@hcd30.00 [120.0000-2000.0000]
3511 | 355610	81	163	R.FAVLANNNLQILNIN[+1752.64460]K.S	N15(NGlycan / 1752.6446)	HexNAc(4)Hex(4)Fuc(2)	8e-14	4.2e-12	13.1	738.2	532.7	532.7	3	1184.56	1184.56	0.55		3551.66	3551.66	Specific	15	>sp|O35136|NCAM2_MOUSE Neural cell adhesion molecule 2 OS=Mus musculus OX=10090 GN=Ncam2 PE=1 SV=1	23232	60.5581	controllerType=0 controllerNumber=1 scan=14161		ks_brain_lysate_hilic-elu_1-66-e_657_2823.ScanId;v=1;d1=14161.14161.3	hcd	0	0	0	0	6.6e-15	3.3e-13	FTMS + p NSI d Full ms2 1185.2255@hcd30.00 [120.0000-2000.0000]
3512 | 356530	81	163	R.FAVLANNNLQILNIN[+1647.61324]K.S	N15(NGlycan / 1647.6132)	HexNAc(5)Hex(3)Fuc(1)	8e-13	4.2e-11	12.1	650.6	470.7	470.7	3	1149.55	1149.55	0		3446.63	3446.63	Specific	15	>sp|O35136|NCAM2_MOUSE Neural cell adhesion molecule 2 OS=Mus musculus OX=10090 GN=Ncam2 PE=1 SV=1	23232	60.996	controllerType=0 controllerNumber=1 scan=14261		ks_brain_lysate_hilic-elu_1-66-e_657_2823.ScanId;v=1;d1=14261.14261.3	hcd	0	0	0	0	5.3e-14	2.8e-12	FTMS + p NSI d Full ms2 1150.2157@hcd30.00 [120.0000-2000.0000]
3514 | 312958	81	163	R.FAVLANNNLQILNIN[+1444.53387]K.S	N15(NGlycan / 1444.5339)	HexNAc(4)Hex(3)Fuc(1)	8.3e-13	4.4e-11	12.08	664.9	484.5	484.5	3	1081.85	1081.86	-0.58		3243.55	3243.55	Specific	15	>sp|O35136|NCAM2_MOUSE Neural cell adhesion molecule 2 OS=Mus musculus OX=10090 GN=Ncam2 PE=1 SV=1	23232	61.0868	controllerType=0 controllerNumber=1 scan=14282		ks_brain_lysate_hilic-elu_1-66-e_657_2823.ScanId;v=1;d1=14282.14282.3	hcd	0	0	0	0	6e-14	3.2e-12	FTMS + p NSI d Full ms2 1082.1897@hcd30.00 [120.0000-2000.0000]
3515 | 313278	81	163	R.FAVLANNNLQILNIN[+1444.53387]K.S	N15(NGlycan / 1444.5339)	HexNAc(4)Hex(3)Fuc(1)	1.9e-09	9.7e-08	8.73	576.9	444.9	444.9	3	1081.86	1081.86	0.32		3243.55	3243.55	Specific	15	>sp|O35136|NCAM2_MOUSE Neural cell adhesion molecule 2 OS=Mus musculus OX=10090 GN=Ncam2 PE=1 SV=1	23232	61.308	controllerType=0 controllerNumber=1 scan=14333		ks_brain_lysate_hilic-elu_1-66-e_657_2823.ScanId;v=1;d1=14333.14333.3	hcd	0	0	0	0	5.2e-11	2.6e-09	FTMS + p NSI d Full ms2 1082.1901@hcd30.00 [120.0000-2000.0000]
3519 | 431256	81	309	K.N[+1216.42286]ETTSENGHVTLVC[+57.02146]EAEGEPVPEITWK.R	N1(NGlycan / 1216.4229)	HexNAc(2)Hex(5)	3.6e-08	1.9e-06	7.45	517.2	368.6	368.6	3	1414.95	1414.95	0.38		4242.83	4242.83	Specific	1	>sp|O35136|NCAM2_MOUSE Neural cell adhesion molecule 2 OS=Mus musculus OX=10090 GN=Ncam2 PE=1 SV=1	23232	56.1167	controllerType=0 controllerNumber=1 scan=13152	C14(Carbamidomethyl / 57.0215)	ks_brain_lysate_hilic-elu_1-66-e_657_2823.ScanId;v=1;d1=13152.13152.3	hcd	0	0	0	0	9e-10	4.8e-08	FTMS + p NSI d Full ms2 1415.6146@hcd30.00 [120.0000-2000.0000]
352 | 332343	2	205	K.N[+1702.58133]VSYN[+568.21157]ISSTVR.V	N1(NGlycan / 1702.5813); N5(NGlycan / 568.2116)	HexNAc(2)Hex(8); HexNAc(2)Hex(1)	1.1e-06	5.8e-05	5.96	526.4	325.7	0.4	3	1170.81	1170.81	-2.09		3510.42	3510.43	Specific	1;5	>sp|P97797-2|SHPS1_MOUSE Isoform 2 of Tyrosine-protein phosphatase non-receptor type substrate 1 OS=Mus musculus OX=10090 GN=Sirpa	8873	31.2131	controllerType=0 controllerNumber=1 scan=7475		ks_brain_lysate_hilic-elu_1-66-e_657_2823.ScanId;v=1;d1=7475.7475.3	hcd	0	0	0	0	3.5e-08	1.9e-06	FTMS + p NSI d Full ms2 1171.4834@hcd30.00 [120.0000-2000.0000]
3549 | 293754	84	100	R.SLWN[+1864.63416]MSAANNNIK.L	N4(NGlycan / 1864.6342)	HexNAc(2)Hex(9)	3.3e-15	1.7e-13	14.48	810.2	514.1	514.1	3	1109.78	1109.79	-1.39		3327.34	3327.34	Specific	4	>sp|Q63912|OMGP_MOUSE Oligodendrocyte-myelin glycoprotein OS=Mus musculus OX=10090 GN=Omg PE=1 SV=1	22639	43.8619	controllerType=0 controllerNumber=1 scan=10372		ks_brain_lysate_hilic-elu_1-66-e_657_2823.ScanId;v=1;d1=10372.10372.3	hcd	0	0	0	0	2.9e-16	1.5e-14	FTMS + p NSI d Full ms2 1110.4537@hcd30.00 [120.0000-2000.0000]
3550 | 293274	84	100	R.SLWN[+1864.63416]MSAANNNIK.L	N4(NGlycan / 1864.6342)	HexNAc(2)Hex(9)	1.4e-13	7.4e-12	12.85	736.7	437.9	437.9	3	1109.79	1109.79	-0.51		3327.34	3327.34	Specific	4	>sp|Q63912|OMGP_MOUSE Oligodendrocyte-myelin glycoprotein OS=Mus musculus OX=10090 GN=Omg PE=1 SV=1	22639	43.5396	controllerType=0 controllerNumber=1 scan=10299		ks_brain_lysate_hilic-elu_1-66-e_657_2823.ScanId;v=1;d1=10299.10299.3	hcd	0	0	0	0	1.2e-14	6.4e-13	FTMS + p NSI d Full ms2 1110.4576@hcd30.00 [120.0000-2000.0000]
3551 | 294234	84	100	R.SLWN[+1864.63416]MSAANNNIK.L	N4(NGlycan / 1864.6342)	HexNAc(2)Hex(9)	1.4e-13	7.4e-12	12.85	704.2	422.1	422.1	3	1109.79	1109.79	-0.07		3327.34	3327.34	Specific	4	>sp|Q63912|OMGP_MOUSE Oligodendrocyte-myelin glycoprotein OS=Mus musculus OX=10090 GN=Omg PE=1 SV=1	22639	44.127	controllerType=0 controllerNumber=1 scan=10432		ks_brain_lysate_hilic-elu_1-66-e_657_2823.ScanId;v=1;d1=10432.10432.3	hcd	0	0	0	0	1.2e-14	6.5e-13	FTMS + p NSI d Full ms2 1110.4537@hcd30.00 [120.0000-2000.0000]
3552 | 293194	84	100	R.SLWN[+1864.63416]MSAANNNIK.L	N4(NGlycan / 1864.6342)	HexNAc(2)Hex(9)	1.4e-12	7.1e-11	11.87	652.6	402.7	402.7	3	1109.79	1109.79	0.37		3327.35	3327.34	Specific	4	>sp|Q63912|OMGP_MOUSE Oligodendrocyte-myelin glycoprotein OS=Mus musculus OX=10090 GN=Omg PE=1 SV=1	22639	43.4732	controllerType=0 controllerNumber=1 scan=10284		ks_brain_lysate_hilic-elu_1-66-e_657_2823.ScanId;v=1;d1=10284.10284.3	hcd	0	0	0	0	9.6e-14	4.9e-12	FTMS + p NSI d Full ms2 1110.1222@hcd30.00 [120.0000-2000.0000]
3553 | 294034	84	100	R.SLWN[+1702.58133]MSAANNNIK.L	N4(NGlycan / 1702.5813)	HexNAc(2)Hex(8)	1.4e-16	7.1e-15	15.87	863.7	531.1	531.1	3	1055.77	1055.77	-0.04		3165.29	3165.29	Specific	4	>sp|Q63912|OMGP_MOUSE Oligodendrocyte-myelin glycoprotein OS=Mus musculus OX=10090 GN=Omg PE=1 SV=1	22639	43.9948	controllerType=0 controllerNumber=1 scan=10402		ks_brain_lysate_hilic-elu_1-66-e_657_2823.ScanId;v=1;d1=10402.10402.3	hcd	0	0	0	0	1.5e-17	7.6e-16	FTMS + p NSI d Full ms2 1056.1033@hcd30.00 [120.0000-2000.0000]
3554 | 293554	84	100	R.SLWN[+1702.58133]MSAANNNIK.L	N4(NGlycan / 1702.5813)	HexNAc(2)Hex(8)	1.4e-14	7.1e-13	13.87	779.5	466.2	466.2	3	1055.77	1055.77	0.54		3165.29	3165.29	Specific	4	>sp|Q63912|OMGP_MOUSE Oligodendrocyte-myelin glycoprotein OS=Mus musculus OX=10090 GN=Omg PE=1 SV=1	22639	43.7297	controllerType=0 controllerNumber=1 scan=10342		ks_brain_lysate_hilic-elu_1-66-e_657_2823.ScanId;v=1;d1=10342.10342.3	hcd	0	0	0	0	1.3e-15	6.9e-14	FTMS + p NSI d Full ms2 1056.1045@hcd30.00 [120.0000-2000.0000]
3555 | 293474	84	100	R.SLWN[+1702.58133]MSAANNNIK.L	N4(NGlycan / 1702.5813)	HexNAc(2)Hex(8)	1.1e-12	5.6e-11	11.97	726.6	411.2	411.2	3	1055.77	1055.77	3.55		3165.3	3165.29	Specific	4	>sp|Q63912|OMGP_MOUSE Oligodendrocyte-myelin glycoprotein OS=Mus musculus OX=10090 GN=Omg PE=1 SV=1	22639	43.6476	controllerType=0 controllerNumber=1 scan=10323		ks_brain_lysate_hilic-elu_1-66-e_657_2823.ScanId;v=1;d1=10323.10323.3	hcd	0	0	0	0	8e-14	4.2e-12	FTMS + p NSI d Full ms2 1056.1066@hcd30.00 [120.0000-2000.0000]
3557 | 294394	84	100	R.SLWN[+1540.52851]MSAANNNIK.L	N4(NGlycan / 1540.5285)	HexNAc(2)Hex(7)	3.6e-12	1.9e-10	11.44	707.5	366.2	366.2	3	1001.75	1001.75	0.05		3003.24	3003.24	Specific	4	>sp|Q63912|OMGP_MOUSE Oligodendrocyte-myelin glycoprotein OS=Mus musculus OX=10090 GN=Omg PE=1 SV=1	22639	44.2737	controllerType=0 controllerNumber=1 scan=10465		ks_brain_lysate_hilic-elu_1-66-e_657_2823.ScanId;v=1;d1=10465.10465.3	hcd	0	0	0	0	2e-13	1e-11	FTMS + p NSI d Full ms2 1002.0825@hcd30.00 [120.0000-2000.0000]
3559 | 288474	84	147	R.SLEVLN[+1864.63416]LSSNK.L	N6(NGlycan / 1864.6342)	HexNAc(2)Hex(9)	9.4e-16	4.9e-14	15.03	800.5	494.1	494.1	2	1534.65	1534.65	-0.07		3068.29	3068.29	Specific	6	>sp|Q63912|OMGP_MOUSE Oligodendrocyte-myelin glycoprotein OS=Mus musculus OX=10090 GN=Omg PE=1 SV=1	22639	40.8944	controllerType=0 controllerNumber=1 scan=9694		ks_brain_lysate_hilic-elu_1-66-e_657_2823.ScanId;v=1;d1=9694.9694.2	hcd	0	0	0	0	1.2e-16	6.4e-15	FTMS + p NSI d Full ms2 1535.6515@hcd30.00 [120.0000-2000.0000]
3560 | 288834	84	147	R.SLEVLN[+1864.63416]LSSNK.L	N6(NGlycan / 1864.6342)	HexNAc(2)Hex(9)	9.8e-14	5.1e-12	13.01	719	509.6	509.6	2	1534.65	1534.65	-0.31		3068.29	3068.29	Specific	6	>sp|Q63912|OMGP_MOUSE Oligodendrocyte-myelin glycoprotein OS=Mus musculus OX=10090 GN=Omg PE=1 SV=1	22639	41.1647	controllerType=0 controllerNumber=1 scan=9755		ks_brain_lysate_hilic-elu_1-66-e_657_2823.ScanId;v=1;d1=9755.9755.2	hcd	0	0	0	0	9.6e-15	5.1e-13	FTMS + p NSI d Full ms2 1535.1508@hcd30.00 [120.0000-2000.0000]
3561 | 288034	84	147	R.SLEVLN[+1864.63416]LSSNK.L	N6(NGlycan / 1864.6342)	HexNAc(2)Hex(9)	9.4e-13	4.9e-11	12.03	674.5	461.5	461.5	2	1534.65	1534.65	0.25		3068.29	3068.29	Specific	6	>sp|Q63912|OMGP_MOUSE Oligodendrocyte-myelin glycoprotein OS=Mus musculus OX=10090 GN=Omg PE=1 SV=1	22639	40.5998	controllerType=0 controllerNumber=1 scan=9627		ks_brain_lysate_hilic-elu_1-66-e_657_2823.ScanId;v=1;d1=9627.9627.2	hcd	0	0	0	0	7.4e-14	3.9e-12	FTMS + p NSI d Full ms2 1534.6508@hcd30.00 [120.0000-2000.0000]
3562 | 288714	84	147	R.SLEVLN[+1864.63416]LSSNK.L	N6(NGlycan / 1864.6342)	HexNAc(2)Hex(9)	1.6e-12	8.6e-11	11.78	669.4	383.8	383.8	3	1023.43	1023.44	-0.69		3068.29	3068.29	Specific	6	>sp|Q63912|OMGP_MOUSE Oligodendrocyte-myelin glycoprotein OS=Mus musculus OX=10090 GN=Omg PE=1 SV=1	22639	41.0936	controllerType=0 controllerNumber=1 scan=9739		ks_brain_lysate_hilic-elu_1-66-e_657_2823.ScanId;v=1;d1=9739.9739.3	hcd	0	0	0	0	1.1e-13	5.5e-12	FTMS + p NSI d Full ms2 1023.7686@hcd30.00 [120.0000-2000.0000]
3563 | 288394	84	147	R.SLEVLN[+1864.63416]LSSNK.L	N6(NGlycan / 1864.6342)	HexNAc(2)Hex(9)	5.9e-11	3.1e-09	10.23	663.6	359	359	3	1023.44	1023.44	-0.21		3068.29	3068.29	Specific	6	>sp|Q63912|OMGP_MOUSE Oligodendrocyte-myelin glycoprotein OS=Mus musculus OX=10090 GN=Omg PE=1 SV=1	22639	40.8234	controllerType=0 controllerNumber=1 scan=9678		ks_brain_lysate_hilic-elu_1-66-e_657_2823.ScanId;v=1;d1=9678.9678.3	hcd	0	0	0	0	2.7e-12	1.3e-10	FTMS + p NSI d Full ms2 1023.7681@hcd30.00 [120.0000-2000.0000]
3569 | 178252	84	233	K.QN[+1444.53387]ITYLLK.W	N2(NGlycan / 1444.5339)	HexNAc(4)Hex(3)Fuc(1)	2.5e-11	1.3e-09	10.6	636.7	414.3	414.3	2	1219.06	1219.06	0.13		2437.11	2437.11	Specific	2	>sp|Q63912|OMGP_MOUSE Oligodendrocyte-myelin glycoprotein OS=Mus musculus OX=10090 GN=Omg PE=1 SV=1	22639	40.3204	controllerType=0 controllerNumber=1 scan=9564		ks_brain_lysate_hilic-elu_1-66-e_657_2823.ScanId;v=1;d1=9564.9564.2	hcd	0	0	0	0	1.2e-12	5.7e-11	FTMS + p NSI d Full ms2 1219.5602@hcd30.00 [120.0000-2000.0000]
3570 | 177932	84	233	K.QN[+1444.53387]ITYLLK.W	N2(NGlycan / 1444.5339)	HexNAc(4)Hex(3)Fuc(1)	1.6e-08	8.4e-07	7.79	588	375.8	375.8	2	1219.06	1219.06	-1.57		2437.11	2437.11	Specific	2	>sp|Q63912|OMGP_MOUSE Oligodendrocyte-myelin glycoprotein OS=Mus musculus OX=10090 GN=Omg PE=1 SV=1	22639	40.058	controllerType=0 controllerNumber=1 scan=9503		ks_brain_lysate_hilic-elu_1-66-e_657_2823.ScanId;v=1;d1=9503.9503.2	hcd	0	0	0	0	5.3e-10	2.8e-08	FTMS + p NSI d Full ms2 1219.5610@hcd30.00 [120.0000-2000.0000]
3573 | 121878	84	233	K.QN[+1216.42286]ITYLLK.W	N2(NGlycan / 1216.4229)	HexNAc(2)Hex(5)	2.5e-12	1.3e-10	11.6	671.6	409.3	409.3	2	1105	1105	0.78		2209	2209	Specific	2	>sp|Q63912|OMGP_MOUSE Oligodendrocyte-myelin glycoprotein OS=Mus musculus OX=10090 GN=Omg PE=1 SV=1	22639	39.6546	controllerType=0 controllerNumber=1 scan=9409		ks_brain_lysate_hilic-elu_1-66-e_657_2823.ScanId;v=1;d1=9409.9409.2	hcd	0	0	0	0	1.5e-13	7.9e-12	FTMS + p NSI d Full ms2 1105.0034@hcd30.00 [120.0000-2000.0000]
3574 | 121798	84	233	K.QN[+1216.42286]ITYLLK.W	N2(NGlycan / 1216.4229)	HexNAc(2)Hex(5)	2.5e-12	1.3e-10	11.6	668.3	399.7	399.7	2	1105	1105	0.44		2209	2209	Specific	2	>sp|Q63912|OMGP_MOUSE Oligodendrocyte-myelin glycoprotein OS=Mus musculus OX=10090 GN=Omg PE=1 SV=1	22639	39.3991	controllerType=0 controllerNumber=1 scan=9349		ks_brain_lysate_hilic-elu_1-66-e_657_2823.ScanId;v=1;d1=9349.9349.2	hcd	0	0	0	0	1.5e-13	7.8e-12	FTMS + p NSI d Full ms2 1105.5039@hcd30.00 [120.0000-2000.0000]
3579 | 204367	85	431	K.VGVHIN[+1501.55533]NTQTK.T	N6(NGlycan / 1501.5553)	HexNAc(5)Hex(3)	3.5e-11	1.8e-09	10.45	666.3	357.6	357.6	3	904.741	904.741	-0.08		2712.21	2712.21	Specific	6	>sp|Q9CPW0|CNTP2_MOUSE Contactin-associated protein-like 2 OS=Mus musculus OX=10090 GN=Cntnap2 PE=1 SV=2	20032	17.4728	controllerType=0 controllerNumber=1 scan=4334		ks_brain_lysate_hilic-elu_1-66-e_657_2823.ScanId;v=1;d1=4334.4334.3	hcd	0	0	0	0	1.5e-12	7.5e-11	FTMS + p NSI d Full ms2 905.4100@hcd30.00 [120.0000-2000.0000]
3581 | 149112	85	431	K.VGVHIN[+1216.42286]NTQTK.T	N6(NGlycan / 1216.4229)	HexNAc(2)Hex(5)	2.6e-12	1.4e-10	11.59	715.2	367.4	367.4	3	809.697	809.697	-0.5		2427.08	2427.08	Specific	6	>sp|Q9CPW0|CNTP2_MOUSE Contactin-associated protein-like 2 OS=Mus musculus OX=10090 GN=Cntnap2 PE=1 SV=2	20032	16.197	controllerType=0 controllerNumber=1 scan=4047		ks_brain_lysate_hilic-elu_1-66-e_657_2823.ScanId;v=1;d1=4047.4047.3	hcd	0	0	0	0	1.7e-13	8.5e-12	FTMS + p NSI d Full ms2 810.0320@hcd30.00 [120.0000-2000.0000]
3582 | 149313	85	431	K.VGVHIN[+1216.42286]NTQTK.T	N6(NGlycan / 1216.4229)	HexNAc(2)Hex(5)	9.4e-14	4.9e-12	13.03	707.2	396.9	396.9	3	809.697	809.697	0.17		2427.08	2427.08	Specific	6	>sp|Q9CPW0|CNTP2_MOUSE Contactin-associated protein-like 2 OS=Mus musculus OX=10090 GN=Cntnap2 PE=1 SV=2	20032	16.4391	controllerType=0 controllerNumber=1 scan=4102		ks_brain_lysate_hilic-elu_1-66-e_657_2823.ScanId;v=1;d1=4102.4102.3	hcd	0	0	0	0	9.1e-15	4.8e-13	FTMS + p NSI d Full ms2 810.0311@hcd30.00 [120.0000-2000.0000]
3586 | 310998	85	540	R.KPGSFAN[+1216.42286]VTIDMC[+57.02146]AIIDR.C	N7(NGlycan / 1216.4229)	HexNAc(2)Hex(5)	7.2e-12	3.8e-10	11.14	600	391.9	391.9	3	1075.48	1075.48	1.33		3224.43	3224.42	Specific	7	>sp|Q9CPW0|CNTP2_MOUSE Contactin-associated protein-like 2 OS=Mus musculus OX=10090 GN=Cntnap2 PE=1 SV=2	20032	59.6761	controllerType=0 controllerNumber=1 scan=13961	C13(Carbamidomethyl / 57.0215)	ks_brain_lysate_hilic-elu_1-66-e_657_2823.ScanId;v=1;d1=13961.13961.3	hcd	0	0	0	0	4.4e-13	2.3e-11	FTMS + p NSI d Full ms2 1075.8110@hcd30.00 [120.0000-2000.0000]
3588 | 152692	85	627	K.VYC[+57.02146]N[+1216.42286]MTEDK.V	N4(NGlycan / 1216.4229)	HexNAc(2)Hex(5)	2.3e-06	0.00012	5.64	440.6	318.3	311.3	2	1188.45	1188.45	-0.46		2375.9	2375.9	Specific	4	>sp|Q9CPW0|CNTP2_MOUSE Contactin-associated protein-like 2 OS=Mus musculus OX=10090 GN=Cntnap2 PE=1 SV=2	20032	19.7453	controllerType=0 controllerNumber=1 scan=4851	C3(Carbamidomethyl / 57.0215)	ks_brain_lysate_hilic-elu_1-66-e_657_2823.ScanId;v=1;d1=4851.4851.2	hcd	0	0	0	0	9e-08	4.9e-06	FTMS + p NSI d Full ms2 1188.9580@hcd30.00 [120.0000-2000.0000]
3596 | 209211	85	1107	R.NMANGQPHSVN[+1378.47569]ITR.H	N11(NGlycan / 1378.4757)	HexNAc(2)Hex(6)	4.4e-09	2.3e-07	8.35	598.1	338	338	3	973.079	973.08	-0.4		2917.22	2917.22	Specific	11	>sp|Q9CPW0|CNTP2_MOUSE Contactin-associated protein-like 2 OS=Mus musculus OX=10090 GN=Cntnap2 PE=1 SV=2	20032	23.0237	controllerType=0 controllerNumber=1 scan=5610		ks_brain_lysate_hilic-elu_1-66-e_657_2823.ScanId;v=1;d1=5610.5610.3	hcd	0	0	0	0	1.4e-10	6.9e-09	FTMS + p NSI d Full ms2 973.4128@hcd30.00 [120.0000-2000.0000]
36 | 287034	1	113	K.FLEPYN[+1419.50224]DSIQAQK.N	N6(NGlycan / 1419.5022)	HexNAc(3)Hex(5)	1.4e-13	7.4e-12	12.85	717.3	427.7	427.7	3	991.427	991.427	-0.4		2972.27	2972.27	Specific	6	>sp|P14231|AT1B2_MOUSE Sodium/potassium-transporting ATPase subunit beta-2 OS=Mus musculus OX=10090 GN=Atp1b2 PE=1 SV=2	18917	39.5125	controllerType=0 controllerNumber=1 scan=9376		ks_brain_lysate_hilic-elu_1-66-e_657_2823.ScanId;v=1;d1=9376.9376.3	hcd	0	0	0	0	1.2e-14	6.4e-13	FTMS + p NSI d Full ms2 992.0951@hcd30.00 [120.0000-2000.0000]
360 | 189013	2	243	R.GIAN[+1216.42286]LSNFIR.V	N4(NGlycan / 1216.4229)	HexNAc(2)Hex(5)	3.9e-13	2e-11	12.41	739.8	428.5	428.5	3	774.35	774.351	-1.47		2321.04	2321.04	Specific	4	>sp|P97797-2|SHPS1_MOUSE Isoform 2 of Tyrosine-protein phosphatase non-receptor type substrate 1 OS=Mus musculus OX=10090 GN=Sirpa	8873	52.7933	controllerType=0 controllerNumber=1 scan=12398		ks_brain_lysate_hilic-elu_1-66-e_657_2823.ScanId;v=1;d1=12398.12398.3	hcd	0	0	0	0	2.6e-14	1.4e-12	FTMS + p NSI d Full ms2 774.6851@hcd30.00 [120.0000-2000.0000]
3605 | 219054	86	189	R.VN[+1216.42286]SSQALPVDGGEVK.L	N2(NGlycan / 1216.4229)	HexNAc(2)Hex(5)	1.1e-07	5.7e-06	6.97	485.7	366.6	366.6	2	1358.6	1358.6	0.14		2716.19	2716.19	Specific	2	>sp|Q9CS84|NRX1A_MOUSE Neurexin-1 OS=Mus musculus OX=10090 GN=Nrxn1 PE=1 SV=3	24411	31.4768	controllerType=0 controllerNumber=1 scan=7535		ks_brain_lysate_hilic-elu_1-66-e_657_2823.ScanId;v=1;d1=7535.7535.2	hcd	0	0	0	0	2.5e-09	1.3e-07	FTMS + p NSI d Full ms2 1359.1005@hcd30.00 [120.0000-2000.0000]
361 | 189212	2	243	R.GIAN[+1216.42286]LSNFIR.V	N4(NGlycan / 1216.4229)	HexNAc(2)Hex(5)	4.6e-13	2.4e-11	12.33	712	415.1	415.1	3	774.353	774.351	2.08		2321.04	2321.04	Specific	4	>sp|P97797-2|SHPS1_MOUSE Isoform 2 of Tyrosine-protein phosphatase non-receptor type substrate 1 OS=Mus musculus OX=10090 GN=Sirpa	8873	53.0703	controllerType=0 controllerNumber=1 scan=12461		ks_brain_lysate_hilic-elu_1-66-e_657_2823.ScanId;v=1;d1=12461.12461.3	hcd	0	0	0	0	3.3e-14	1.6e-12	FTMS + p NSI d Full ms2 774.3509@hcd30.00 [120.0000-2000.0000]
3613 | 354653	86	1227	R.SGGN[+1897.68211]ATLQVDSWPVIER.Y	N4(NGlycan / 1897.6821)	HexNAc(4)Hex(4)Fuc(1)NeuAc(1)	1.3e-06	7e-05	5.88	447.3	320.6	320.6	3	1242.88	1242.87	2.9		3726.61	3726.6	Specific	4	>sp|Q9CS84|NRX1A_MOUSE Neurexin-1 OS=Mus musculus OX=10090 GN=Nrxn1 PE=1 SV=3	24411	59.7841	controllerType=0 controllerNumber=1 scan=13985		ks_brain_lysate_hilic-elu_1-66-e_657_2823.ScanId;v=1;d1=13985.13985.3	hcd	0	0	0	0	4.6e-08	2.5e-06	FTMS + p NSI d Full ms2 1243.8805@hcd30.00 [120.0000-2000.0000]
3615 | 348014	86	1227	R.SGGN[+1647.61324]ATLQVDSWPVIER.Y	N4(NGlycan / 1647.6132)	HexNAc(5)Hex(3)Fuc(1)	1.5e-06	7.7e-05	5.83	423.1	327.4	327.4	3	1159.52	1159.52	2.55		3476.54	3476.53	Specific	4	>sp|Q9CS84|NRX1A_MOUSE Neurexin-1 OS=Mus musculus OX=10090 GN=Nrxn1 PE=1 SV=3	24411	53.6282	controllerType=0 controllerNumber=1 scan=12588		ks_brain_lysate_hilic-elu_1-66-e_657_2823.ScanId;v=1;d1=12588.12588.3	hcd	0	0	0	0	5.5e-08	3e-06	FTMS + p NSI d Full ms2 1159.8480@hcd30.00 [120.0000-2000.0000]
3616 | 306715	86	1227	R.SGGN[+1444.53387]ATLQVDSWPVIER.Y	N4(NGlycan / 1444.5339)	HexNAc(4)Hex(3)Fuc(1)	1.7e-09	8.7e-08	8.78	559.3	401.2	401.2	3	1091.82	1091.82	-0.22		3273.45	3273.45	Specific	4	>sp|Q9CS84|NRX1A_MOUSE Neurexin-1 OS=Mus musculus OX=10090 GN=Nrxn1 PE=1 SV=3	24411	53.7679	controllerType=0 controllerNumber=1 scan=12620		ks_brain_lysate_hilic-elu_1-66-e_657_2823.ScanId;v=1;d1=12620.12620.3	hcd	0	0	0	0	4.6e-11	2.3e-09	FTMS + p NSI d Full ms2 1092.4933@hcd30.00 [120.0000-2000.0000]
3617 | 306517	86	1227	R.SGGN[+1444.53387]ATLQVDSWPVIER.Y	N4(NGlycan / 1444.5339)	HexNAc(4)Hex(3)Fuc(1)	3e-07	1.6e-05	6.53	462.2	311.7	311.7	3	1091.82	1091.82	-0.78		3273.45	3273.45	Specific	4	>sp|Q9CS84|NRX1A_MOUSE Neurexin-1 OS=Mus musculus OX=10090 GN=Nrxn1 PE=1 SV=3	24411	53.6375	controllerType=0 controllerNumber=1 scan=12590		ks_brain_lysate_hilic-elu_1-66-e_657_2823.ScanId;v=1;d1=12590.12590.3	hcd	0	0	0	0	7.6e-09	3.6e-07	FTMS + p NSI d Full ms2 1091.8219@hcd30.00 [120.0000-2000.0000]
362 | 188772	2	243	R.GIAN[+1216.42286]LSNFIR.V	N4(NGlycan / 1216.4229)	HexNAc(2)Hex(5)	5.8e-08	3e-06	7.24	566.4	379.3	379.3	2	1161.02	1161.02	0.35		2321.04	2321.04	Specific	4	>sp|P97797-2|SHPS1_MOUSE Isoform 2 of Tyrosine-protein phosphatase non-receptor type substrate 1 OS=Mus musculus OX=10090 GN=Sirpa	8873	52.5714	controllerType=0 controllerNumber=1 scan=12348		ks_brain_lysate_hilic-elu_1-66-e_657_2823.ScanId;v=1;d1=12348.12348.2	hcd	0	0	0	0	1.3e-09	7e-08	FTMS + p NSI d Full ms2 1161.5245@hcd30.00 [120.0000-2000.0000]
363 | 188732	2	243	R.GIAN[+1216.42286]LSNFIR.V	N4(NGlycan / 1216.4229)	HexNAc(2)Hex(5)	2.8e-07	1.5e-05	6.55	564.1	304.8	304.8	3	774.351	774.351	-0.21		2321.04	2321.04	Specific	4	>sp|P97797-2|SHPS1_MOUSE Isoform 2 of Tyrosine-protein phosphatase non-receptor type substrate 1 OS=Mus musculus OX=10090 GN=Sirpa	8873	52.5191	controllerType=0 controllerNumber=1 scan=12336		ks_brain_lysate_hilic-elu_1-66-e_657_2823.ScanId;v=1;d1=12336.12336.3	hcd	0	0	0	0	7e-09	3.2e-07	FTMS + p NSI d Full ms2 774.3514@hcd30.00 [120.0000-2000.0000]
3634 | 318479	88	822	R.LSALDNLLN[+1378.47569]HSSIFLK.G	N9(NGlycan / 1378.4757)	HexNAc(2)Hex(6)	4.8e-16	2.5e-14	15.32	808.8	526.1	526.1	3	1055.16	1055.16	0.05		3163.47	3163.47	Specific	9	>sp|Q9JKR6|HYOU1_MOUSE Hypoxia up-regulated protein 1 OS=Mus musculus OX=10090 GN=Hyou1 PE=1 SV=1	22553	67.3628	controllerType=0 controllerNumber=1 scan=15754		ks_brain_lysate_hilic-elu_1-66-e_657_2823.ScanId;v=1;d1=15754.15754.3	hcd	0	0	0	0	4.9e-17	2.4e-15	FTMS + p NSI d Full ms2 1055.8302@hcd30.00 [120.0000-2000.0000]
3635 | 318399	88	822	R.LSALDNLLN[+1378.47569]HSSIFLK.G	N9(NGlycan / 1378.4757)	HexNAc(2)Hex(6)	5e-14	2.6e-12	13.3	739.3	489.1	489.1	3	1055.16	1055.16	-0.64		3163.46	3163.47	Specific	9	>sp|Q9JKR6|HYOU1_MOUSE Hypoxia up-regulated protein 1 OS=Mus musculus OX=10090 GN=Hyou1 PE=1 SV=1	22553	67.1585	controllerType=0 controllerNumber=1 scan=15704		ks_brain_lysate_hilic-elu_1-66-e_657_2823.ScanId;v=1;d1=15704.15704.3	hcd	0	0	0	0	4.7e-15	2.3e-13	FTMS + p NSI d Full ms2 1055.4940@hcd30.00 [120.0000-2000.0000]
3637 | 318519	88	822	R.LSALDNLLN[+1216.42286]HSSIFLK.G	N9(NGlycan / 1216.4229)	HexNAc(2)Hex(5)	4.8e-18	2.5e-16	17.32	929.4	589.7	589.7	3	1001.14	1001.14	0.27		3001.41	3001.41	Specific	9	>sp|Q9JKR6|HYOU1_MOUSE Hypoxia up-regulated protein 1 OS=Mus musculus OX=10090 GN=Hyou1 PE=1 SV=1	22553	67.4278	controllerType=0 controllerNumber=1 scan=15770		ks_brain_lysate_hilic-elu_1-66-e_657_2823.ScanId;v=1;d1=15770.15770.3	hcd	0	0	0	0	6.8e-19	3.4e-17	FTMS + p NSI d Full ms2 1001.4758@hcd30.00 [120.0000-2000.0000]
3638 | 318439	88	822	R.LSALDNLLN[+1216.42286]HSSIFLK.G	N9(NGlycan / 1216.4229)	HexNAc(2)Hex(5)	1.4e-14	7.4e-13	13.85	794.3	490.8	490.8	3	1001.14	1001.14	1.73		3001.42	3001.41	Specific	9	>sp|Q9JKR6|HYOU1_MOUSE Hypoxia up-regulated protein 1 OS=Mus musculus OX=10090 GN=Hyou1 PE=1 SV=1	22553	67.222	controllerType=0 controllerNumber=1 scan=15719		ks_brain_lysate_hilic-elu_1-66-e_657_2823.ScanId;v=1;d1=15719.15719.3	hcd	0	0	0	0	1.4e-15	7e-14	FTMS + p NSI d Full ms2 1001.4762@hcd30.00 [120.0000-2000.0000]
3639 | 318679	88	822	R.LSALDNLLN[+1216.42286]HSSIFLK.G	N9(NGlycan / 1216.4229)	HexNAc(2)Hex(5)	5e-14	2.6e-12	13.3	746.7	433.4	433.4	3	1001.14	1001.14	-0.4		3001.41	3001.41	Specific	9	>sp|Q9JKR6|HYOU1_MOUSE Hypoxia up-regulated protein 1 OS=Mus musculus OX=10090 GN=Hyou1 PE=1 SV=1	22553	67.6091	controllerType=0 controllerNumber=1 scan=15815		ks_brain_lysate_hilic-elu_1-66-e_657_2823.ScanId;v=1;d1=15815.15815.3	hcd	0	0	0	0	4.7e-15	2.4e-13	FTMS + p NSI d Full ms2 1001.4763@hcd30.00 [120.0000-2000.0000]
364 | 189092	2	243	R.GIAN[+1216.42286]LSNFIR.V	N4(NGlycan / 1216.4229)	HexNAc(2)Hex(5)	9.7e-08	5.1e-06	7.01	546.6	364	364	2	1161.02	1161.02	0.03		2321.04	2321.04	Specific	4	>sp|P97797-2|SHPS1_MOUSE Isoform 2 of Tyrosine-protein phosphatase non-receptor type substrate 1 OS=Mus musculus OX=10090 GN=Sirpa	8873	52.8549	controllerType=0 controllerNumber=1 scan=12412		ks_brain_lysate_hilic-elu_1-66-e_657_2823.ScanId;v=1;d1=12412.12412.2	hcd	0	0	0	0	2.2e-09	1.1e-07	FTMS + p NSI d Full ms2 1161.5242@hcd30.00 [120.0000-2000.0000]
3640 | 181732	88	860	K.VIN[+1378.47569]DTWAWK.N	N3(NGlycan / 1378.4757)	HexNAc(2)Hex(6)	6.8e-10	3.6e-08	9.17	634.7	368.7	368.7	2	1256.03	1256.03	-0.46		2511.05	2511.05	Specific	3	>sp|Q9JKR6|HYOU1_MOUSE Hypoxia up-regulated protein 1 OS=Mus musculus OX=10090 GN=Hyou1 PE=1 SV=1	22553	43.7048	controllerType=0 controllerNumber=1 scan=10336		ks_brain_lysate_hilic-elu_1-66-e_657_2823.ScanId;v=1;d1=10336.10336.2	hcd	0	0	0	0	1.8e-11	8.1e-10	FTMS + p NSI d Full ms2 1256.0272@hcd30.00 [120.0000-2000.0000]
3641 | 181892	88	860	K.VIN[+1378.47569]DTWAWK.N	N3(NGlycan / 1378.4757)	HexNAc(2)Hex(6)	6.8e-10	3.6e-08	9.17	623.4	378.5	378.5	2	1256.03	1256.03	-0.46		2511.05	2511.05	Specific	3	>sp|Q9JKR6|HYOU1_MOUSE Hypoxia up-regulated protein 1 OS=Mus musculus OX=10090 GN=Hyou1 PE=1 SV=1	22553	43.9997	controllerType=0 controllerNumber=1 scan=10403		ks_brain_lysate_hilic-elu_1-66-e_657_2823.ScanId;v=1;d1=10403.10403.2	hcd	0	0	0	0	1.9e-11	8.2e-10	FTMS + p NSI d Full ms2 1256.5303@hcd30.00 [120.0000-2000.0000]
3642 | 182052	88	860	K.VIN[+1378.47569]DTWAWK.N	N3(NGlycan / 1378.4757)	HexNAc(2)Hex(6)	1.5e-06	7.8e-05	5.83	548.8	338	338	2	1256.03	1256.03	1.2		2511.06	2511.05	Specific	3	>sp|Q9JKR6|HYOU1_MOUSE Hypoxia up-regulated protein 1 OS=Mus musculus OX=10090 GN=Hyou1 PE=1 SV=1	22553	44.2599	controllerType=0 controllerNumber=1 scan=10462		ks_brain_lysate_hilic-elu_1-66-e_657_2823.ScanId;v=1;d1=10462.10462.2	hcd	0	0	0	0	5.7e-08	3.1e-06	FTMS + p NSI d Full ms2 1256.5306@hcd30.00 [120.0000-2000.0000]
3643 | 182212	88	860	K.VIN[+1216.42286]DTWAWK.N	N3(NGlycan / 1216.4229)	HexNAc(2)Hex(5)	2.6e-10	1.4e-08	9.59	593.5	390.3	390.3	2	1175	1175	-0.24		2349	2349	Specific	3	>sp|Q9JKR6|HYOU1_MOUSE Hypoxia up-regulated protein 1 OS=Mus musculus OX=10090 GN=Hyou1 PE=1 SV=1	22553	44.402	controllerType=0 controllerNumber=1 scan=10494		ks_brain_lysate_hilic-elu_1-66-e_657_2823.ScanId;v=1;d1=10494.10494.2	hcd	0	0	0	0	8.2e-12	3.5e-10	FTMS + p NSI d Full ms2 1175.5099@hcd30.00 [120.0000-2000.0000]
3646 | 211371	88	926	R.AEPPLN[+1378.47569]ASAGDQEEK.V	N6(NGlycan / 1378.4757)	HexNAc(2)Hex(6)	8e-12	4.2e-10	11.1	647.3	397.8	397.8	3	978.738	978.738	0.23		2934.2	2934.2	Specific	6	>sp|Q9JKR6|HYOU1_MOUSE Hypoxia up-regulated protein 1 OS=Mus musculus OX=10090 GN=Hyou1 PE=1 SV=1	22553	24.7314	controllerType=0 controllerNumber=1 scan=5998		ks_brain_lysate_hilic-elu_1-66-e_657_2823.ScanId;v=1;d1=5998.5998.3	hcd	0	0	0	0	4.7e-13	2.4e-11	FTMS + p NSI d Full ms2 979.4069@hcd30.00 [120.0000-2000.0000]
3647 | 210531	88	926	R.AEPPLN[+1378.47569]ASAGDQEEK.V	N6(NGlycan / 1378.4757)	HexNAc(2)Hex(6)	2e-11	1e-09	10.71	635	388.8	388.8	3	978.736	978.738	-1.39		2934.2	2934.2	Specific	6	>sp|Q9JKR6|HYOU1_MOUSE Hypoxia up-regulated protein 1 OS=Mus musculus OX=10090 GN=Hyou1 PE=1 SV=1	22553	24.3424	controllerType=0 controllerNumber=1 scan=5909		ks_brain_lysate_hilic-elu_1-66-e_657_2823.ScanId;v=1;d1=5909.5909.3	hcd	0	0	0	0	9.3e-13	4.8e-11	FTMS + p NSI d Full ms2 979.4072@hcd30.00 [120.0000-2000.0000]
3648 | 210891	88	926	R.AEPPLN[+1216.42286]ASAGDQEEK.V	N6(NGlycan / 1216.4229)	HexNAc(2)Hex(5)	4e-13	2.1e-11	12.4	720.8	473.8	473.8	3	924.717	924.72	-3.09		2772.14	2772.15	Specific	6	>sp|Q9JKR6|HYOU1_MOUSE Hypoxia up-regulated protein 1 OS=Mus musculus OX=10090 GN=Hyou1 PE=1 SV=1	22553	24.5345	controllerType=0 controllerNumber=1 scan=5953		ks_brain_lysate_hilic-elu_1-66-e_657_2823.ScanId;v=1;d1=5953.5953.3	hcd	0	0	0	0	2.7e-14	1.4e-12	FTMS + p NSI d Full ms2 925.3865@hcd30.00 [120.0000-2000.0000]
3649 | 211531	88	926	R.AEPPLN[+1216.42286]ASAGDQEEK.V	N6(NGlycan / 1216.4229)	HexNAc(2)Hex(5)	8.3e-14	4.4e-12	13.08	715.9	487.8	487.8	3	924.719	924.72	-1.11		2772.14	2772.15	Specific	6	>sp|Q9JKR6|HYOU1_MOUSE Hypoxia up-regulated protein 1 OS=Mus musculus OX=10090 GN=Hyou1 PE=1 SV=1	22553	24.7932	controllerType=0 controllerNumber=1 scan=6012		ks_brain_lysate_hilic-elu_1-66-e_657_2823.ScanId;v=1;d1=6012.6012.3	hcd	0	0	0	0	7.4e-15	3.8e-13	FTMS + p NSI d Full ms2 925.0540@hcd30.00 [120.0000-2000.0000]
365 | 189332	2	243	R.GIAN[+1216.42286]LSNFIR.V	N4(NGlycan / 1216.4229)	HexNAc(2)Hex(5)	4.8e-07	2.5e-05	6.32	512	319.4	319.4	2	1161.02	1161.02	0.56		2321.04	2321.04	Specific	4	>sp|P97797-2|SHPS1_MOUSE Isoform 2 of Tyrosine-protein phosphatase non-receptor type substrate 1 OS=Mus musculus OX=10090 GN=Sirpa	8873	53.1364	controllerType=0 controllerNumber=1 scan=12476		ks_brain_lysate_hilic-elu_1-66-e_657_2823.ScanId;v=1;d1=12476.12476.2	hcd	0	0	0	0	1.3e-08	6.7e-07	FTMS + p NSI d Full ms2 1161.5264@hcd30.00 [120.0000-2000.0000]
3650 | 212371	88	926	R.AEPPLN[+1216.42286]ASAGDQEEK.V	N6(NGlycan / 1216.4229)	HexNAc(2)Hex(5)	7.2e-07	3.8e-05	6.14	499.7	359	359	3	924.721	924.72	1.2		2772.15	2772.15	Specific	6	>sp|Q9JKR6|HYOU1_MOUSE Hypoxia up-regulated protein 1 OS=Mus musculus OX=10090 GN=Hyou1 PE=1 SV=1	22553	25.1713	controllerType=0 controllerNumber=1 scan=6097		ks_brain_lysate_hilic-elu_1-66-e_657_2823.ScanId;v=1;d1=6097.6097.3	hcd	0	0	0	0	2.2e-08	1.1e-06	FTMS + p NSI d Full ms2 925.0546@hcd30.00 [120.0000-2000.0000]
366 | 188613	2	243	R.GIAN[+1216.42286]LSNFIR.V	N4(NGlycan / 1216.4229)	HexNAc(2)Hex(5)	4.2e-07	2.2e-05	6.37	489.5	325	325	2	1161.02	1161.02	-0.08		2321.04	2321.04	Specific	4	>sp|P97797-2|SHPS1_MOUSE Isoform 2 of Tyrosine-protein phosphatase non-receptor type substrate 1 OS=Mus musculus OX=10090 GN=Sirpa	8873	52.3047	controllerType=0 controllerNumber=1 scan=12287		ks_brain_lysate_hilic-elu_1-66-e_657_2823.ScanId;v=1;d1=12287.12287.2	hcd	0	0	0	0	1.2e-08	5.6e-07	FTMS + p NSI d Full ms2 1161.5186@hcd30.00 [120.0000-2000.0000]
3663 | 204214	89	2498	R.VETGEN[+1216.42286]C[+57.02146]TSPAPK.E	N6(NGlycan / 1216.4229)	HexNAc(2)Hex(5)	2.4e-10	1.3e-08	9.62	591.3	468.7	468.7	2	1303.53	1303.53	1.59		2606.06	2606.05	Specific	6	>sp|P11881|ITPR1_MOUSE Inositol 1,4,5-trisphosphate receptor type 1 OS=Mus musculus OX=10090 GN=Itpr1 PE=1 SV=2	23566	17.3304	controllerType=0 controllerNumber=1 scan=4302	C7(Carbamidomethyl / 57.0215)	ks_brain_lysate_hilic-elu_1-66-e_657_2823.ScanId;v=1;d1=4302.4302.2	hcd	0	0	0	0	7.4e-12	3.2e-10	FTMS + p NSI d Full ms2 1304.0328@hcd30.00 [120.0000-2000.0000]
3685 | 389551	92	130	K.FAEIN[+1378.47569]GSALC[+57.02146]SYNIKPSEYTLTSK.S	N5(NGlycan / 1378.4757)	HexNAc(2)Hex(6)	4.9e-19	2.6e-17	18.31	985.9	781.6	781.6	3	1357.93	1357.93	-1.12		4071.78	4071.79	Specific	5	>sp|Q6X893|CTL1_MOUSE Choline transporter-like protein 1 OS=Mus musculus OX=10090 GN=Slc44a1 PE=1 SV=3	14595	55.8511	controllerType=0 controllerNumber=1 scan=13092	C10(Carbamidomethyl / 57.0215)	ks_brain_lysate_hilic-elu_1-66-e_657_2823.ScanId;v=1;d1=13092.13092.3	hcd	0	0	0	0	6.4e-20	3.3e-18	FTMS + p NSI d Full ms2 1358.5905@hcd30.00 [120.0000-2000.0000]
3686 | 389790	92	130	K.FAEIN[+1216.42286]GSALC[+57.02146]SYNIKPSEYTLTSK.S	N5(NGlycan / 1216.4229)	HexNAc(2)Hex(5)	4.7e-23	2.5e-21	22.32	1190.8	956.8	956.8	3	1303.92	1303.92	0.45		3909.74	3909.74	Specific	5	>sp|Q6X893|CTL1_MOUSE Choline transporter-like protein 1 OS=Mus musculus OX=10090 GN=Slc44a1 PE=1 SV=3	14595	56.0933	controllerType=0 controllerNumber=1 scan=13147	C10(Carbamidomethyl / 57.0215)	ks_brain_lysate_hilic-elu_1-66-e_657_2823.ScanId;v=1;d1=13147.13147.3	hcd	0	0	0	0	1.1e-23	5.6e-22	FTMS + p NSI d Full ms2 1304.5862@hcd30.00 [120.0000-2000.0000]
3687 | 390270	92	130	K.FAEIN[+1216.42286]GSALC[+57.02146]SYNIKPSEYTLTSK.S	N5(NGlycan / 1216.4229)	HexNAc(2)Hex(5)	4.7e-22	2.5e-20	21.32	1106.9	923.1	923.1	3	1303.92	1303.92	0.82		3909.74	3909.74	Specific	5	>sp|Q6X893|CTL1_MOUSE Choline transporter-like protein 1 OS=Mus musculus OX=10090 GN=Slc44a1 PE=1 SV=3	14595	56.4556	controllerType=0 controllerNumber=1 scan=13229	C10(Carbamidomethyl / 57.0215)	ks_brain_lysate_hilic-elu_1-66-e_657_2823.ScanId;v=1;d1=13229.13229.3	hcd	0	0	0	0	6.9e-23	3.6e-21	FTMS + p NSI d Full ms2 1304.5846@hcd30.00 [120.0000-2000.0000]
3688 | 173813	92	175	R.C[+57.02146]APVN[+1216.42286]ISC[+57.02146]YAK.F	N5(NGlycan / 1216.4229)	HexNAc(2)Hex(5)	9.4e-15	4.9e-13	14.03	756.8	503.9	503.9	2	1250.01	1250.01	0.9		2499.02	2499.01	Specific	5	>sp|Q6X893|CTL1_MOUSE Choline transporter-like protein 1 OS=Mus musculus OX=10090 GN=Slc44a1 PE=1 SV=3	14595	36.2977	controllerType=0 controllerNumber=1 scan=8641	C1(Carbamidomethyl / 57.0215); C8(Carbamidomethyl / 57.0215)	ks_brain_lysate_hilic-elu_1-66-e_657_2823.ScanId;v=1;d1=8641.8641.2	hcd	0	0	0	0	1e-15	5.5e-14	FTMS + p NSI d Full ms2 1251.0135@hcd30.00 [120.0000-2000.0000]
3689 | 172893	92	175	R.C[+57.02146]APVN[+1216.42286]ISC[+57.02146]YAK.F	N5(NGlycan / 1216.4229)	HexNAc(2)Hex(5)	9.8e-14	5.1e-12	13.01	705.1	520.9	520.9	2	1250.01	1250.01	-0.17		2499.01	2499.01	Specific	5	>sp|Q6X893|CTL1_MOUSE Choline transporter-like protein 1 OS=Mus musculus OX=10090 GN=Slc44a1 PE=1 SV=3	14595	35.7785	controllerType=0 controllerNumber=1 scan=8520	C1(Carbamidomethyl / 57.0215); C8(Carbamidomethyl / 57.0215)	ks_brain_lysate_hilic-elu_1-66-e_657_2823.ScanId;v=1;d1=8520.8520.2	hcd	0	0	0	0	9.5e-15	5e-13	FTMS + p NSI d Full ms2 1250.0093@hcd30.00 [120.0000-2000.0000]
369 | 133034	2	243	R.GIAN[+1054.37004]LSNFIR.V	N4(NGlycan / 1054.37)	HexNAc(2)Hex(4)	4.3e-10	2.3e-08	9.36	616	365	365	3	720.333	720.333	-0.36		2158.99	2158.99	Specific	4	>sp|P97797-2|SHPS1_MOUSE Isoform 2 of Tyrosine-protein phosphatase non-receptor type substrate 1 OS=Mus musculus OX=10090 GN=Sirpa	8873	52.8118	controllerType=0 controllerNumber=1 scan=12402		ks_brain_lysate_hilic-elu_1-66-e_657_2823.ScanId;v=1;d1=12402.12402.3	hcd	0	0	0	0	1.3e-11	5.9e-10	FTMS + p NSI d Full ms2 720.3330@hcd30.00 [120.0000-2000.0000]
3690 | 173413	92	175	R.C[+57.02146]APVN[+1216.42286]ISC[+57.02146]YAK.F	N5(NGlycan / 1216.4229)	HexNAc(2)Hex(5)	9.4e-14	4.9e-12	13.03	700.9	516.5	516.5	2	1250.01	1250.01	-0.07		2499.01	2499.01	Specific	5	>sp|Q6X893|CTL1_MOUSE Choline transporter-like protein 1 OS=Mus musculus OX=10090 GN=Slc44a1 PE=1 SV=3	14595	36.056	controllerType=0 controllerNumber=1 scan=8585	C1(Carbamidomethyl / 57.0215); C8(Carbamidomethyl / 57.0215)	ks_brain_lysate_hilic-elu_1-66-e_657_2823.ScanId;v=1;d1=8585.8585.2	hcd	0	0	0	0	9.2e-15	4.8e-13	FTMS + p NSI d Full ms2 1250.5129@hcd30.00 [120.0000-2000.0000]
3691 | 172812	92	175	R.C[+57.02146]APVN[+1216.42286]ISC[+57.02146]YAK.F	N5(NGlycan / 1216.4229)	HexNAc(2)Hex(5)	2.8e-12	1.5e-10	11.56	670.3	478.7	478.7	2	1250.01	1250.01	1.88		2499.02	2499.01	Specific	5	>sp|Q6X893|CTL1_MOUSE Choline transporter-like protein 1 OS=Mus musculus OX=10090 GN=Slc44a1 PE=1 SV=3	14595	35.7491	controllerType=0 controllerNumber=1 scan=8513	C1(Carbamidomethyl / 57.0215); C8(Carbamidomethyl / 57.0215)	ks_brain_lysate_hilic-elu_1-66-e_657_2823.ScanId;v=1;d1=8513.8513.2	hcd	0	0	0	0	1.8e-13	8.9e-12	FTMS + p NSI d Full ms2 1250.5171@hcd30.00 [120.0000-2000.0000]
37 | 286874	1	113	K.FLEPYN[+1419.50224]DSIQAQK.N	N6(NGlycan / 1419.5022)	HexNAc(3)Hex(5)	1.2e-09	6.2e-08	8.92	606.6	353.9	353.9	3	991.425	991.427	-1.81		2972.26	2972.27	Specific	6	>sp|P14231|AT1B2_MOUSE Sodium/potassium-transporting ATPase subunit beta-2 OS=Mus musculus OX=10090 GN=Atp1b2 PE=1 SV=2	18917	39.2512	controllerType=0 controllerNumber=1 scan=9315		ks_brain_lysate_hilic-elu_1-66-e_657_2823.ScanId;v=1;d1=9315.9315.3	hcd	0	0	0	0	3.3e-11	1.6e-09	FTMS + p NSI d Full ms2 991.7611@hcd30.00 [120.0000-2000.0000]
373 | 334703	2	259	K.VTQQSPTSMNQVN[+1540.52851]LTC[+57.02146]R.A	N13(NGlycan / 1540.5285)	HexNAc(2)Hex(7)	4.2e-17	2.2e-15	16.37	874.9	630.1	630.1	3	1168.82	1168.83	-0.86		3504.46	3504.46	Specific	13	>sp|P97797-2|SHPS1_MOUSE Isoform 2 of Tyrosine-protein phosphatase non-receptor type substrate 1 OS=Mus musculus OX=10090 GN=Sirpa	8873	35.4626	controllerType=0 controllerNumber=1 scan=8447	C16(Carbamidomethyl / 57.0215)	ks_brain_lysate_hilic-elu_1-66-e_657_2823.ScanId;v=1;d1=8447.8447.3	hcd	0	0	0	0	4.8e-18	2.3e-16	FTMS + p NSI d Full ms2 1169.4915@hcd30.00 [120.0000-2000.0000]
3731 | 337982	96	138	R.GN[+1768.63952]GTLITFHSAFQC[+57.02146]C[+57.02146]GK.E	N2(NGlycan / 1768.6395)	HexNAc(4)Hex(5)Fuc(1)	7.2e-15	3.8e-13	14.14	774.4	504.5	504.5	3	1222.84	1222.84	1.35		3666.51	3666.51	Specific	2	>sp|Q922J6|TSN2_MOUSE Tetraspanin-2 OS=Mus musculus OX=10090 GN=Tspan2 PE=1 SV=1	37	41.5995	controllerType=0 controllerNumber=1 scan=9854	C14(Carbamidomethyl / 57.0215); C15(Carbamidomethyl / 57.0215)	ks_brain_lysate_hilic-elu_1-66-e_657_2823.ScanId;v=1;d1=9854.9854.3	hcd	0	0	0	0	6.6e-16	3.4e-14	FTMS + p NSI d Full ms2 1223.5103@hcd30.00 [120.0000-2000.0000]
3732 | 338342	96	138	R.GN[+1768.63952]GTLITFHSAFQC[+57.02146]C[+57.02146]GK.E	N2(NGlycan / 1768.6395)	HexNAc(4)Hex(5)Fuc(1)	2.5e-12	1.3e-10	11.6	608.6	413.5	413.5	3	1222.84	1222.84	-0.94		3666.5	3666.51	Specific	2	>sp|Q922J6|TSN2_MOUSE Tetraspanin-2 OS=Mus musculus OX=10090 GN=Tspan2 PE=1 SV=1	37	41.8861	controllerType=0 controllerNumber=1 scan=9919	C14(Carbamidomethyl / 57.0215); C15(Carbamidomethyl / 57.0215)	ks_brain_lysate_hilic-elu_1-66-e_657_2823.ScanId;v=1;d1=9919.9919.3	hcd	0	0	0	0	1.6e-13	8.3e-12	FTMS + p NSI d Full ms2 1223.5088@hcd30.00 [120.0000-2000.0000]
3733 | 337862	96	138	R.GN[+1768.63952]GTLITFHSAFQC[+57.02146]C[+57.02146]GK.E	N2(NGlycan / 1768.6395)	HexNAc(4)Hex(5)Fuc(1)	9.1e-10	4.7e-08	9.04	580.8	346.8	346.8	3	1222.84	1222.84	-0.15		3666.51	3666.51	Specific	2	>sp|Q922J6|TSN2_MOUSE Tetraspanin-2 OS=Mus musculus OX=10090 GN=Tspan2 PE=1 SV=1	37	41.4551	controllerType=0 controllerNumber=1 scan=9821	C14(Carbamidomethyl / 57.0215); C15(Carbamidomethyl / 57.0215)	ks_brain_lysate_hilic-elu_1-66-e_657_2823.ScanId;v=1;d1=9821.9821.3	hcd	0	0	0	0	2.3e-11	1e-09	FTMS + p NSI d Full ms2 1223.5105@hcd30.00 [120.0000-2000.0000]
3736 | 290874	96	138	R.GN[+1403.50732]GTLITFHSAFQC[+57.02146]C[+57.02146]GK.E	N2(NGlycan / 1403.5073)	HexNAc(3)Hex(4)Fuc(1)	2.4e-14	1.3e-12	13.61	715.8	509.4	509.4	3	1101.13	1101.13	0.73		3301.38	3301.38	Specific	2	>sp|Q922J6|TSN2_MOUSE Tetraspanin-2 OS=Mus musculus OX=10090 GN=Tspan2 PE=1 SV=1	37	42.2923	controllerType=0 controllerNumber=1 scan=10011	C14(Carbamidomethyl / 57.0215); C15(Carbamidomethyl / 57.0215)	ks_brain_lysate_hilic-elu_1-66-e_657_2823.ScanId;v=1;d1=10011.10011.3	hcd	0	0	0	0	1.8e-15	9.5e-14	FTMS + p NSI d Full ms2 1101.4646@hcd30.00 [120.0000-2000.0000]
374 | 334543	2	259	K.VTQQSPTSMNQVN[+1540.52851]LTC[+57.02146]R.A	N13(NGlycan / 1540.5285)	HexNAc(2)Hex(7)	4.2e-14	2.2e-12	13.37	748.5	529.8	529.8	3	1168.82	1168.83	-0.86		3504.46	3504.46	Specific	13	>sp|P97797-2|SHPS1_MOUSE Isoform 2 of Tyrosine-protein phosphatase non-receptor type substrate 1 OS=Mus musculus OX=10090 GN=Sirpa	8873	35.3175	controllerType=0 controllerNumber=1 scan=8414	C16(Carbamidomethyl / 57.0215)	ks_brain_lysate_hilic-elu_1-66-e_657_2823.ScanId;v=1;d1=8414.8414.3	hcd	0	0	0	0	3.1e-15	1.6e-13	FTMS + p NSI d Full ms2 1169.4915@hcd30.00 [120.0000-2000.0000]
375 | 281955	2	259	K.VTQQSPTSMNQVN[+1378.47569]LTC[+57.02146]R.A	N13(NGlycan / 1378.4757)	HexNAc(2)Hex(6)	1e-11	5.2e-10	11	621	483.7	326	3	1114.81	1114.81	-1.45		3342.4	3342.41	Specific	13	>sp|P97797-2|SHPS1_MOUSE Isoform 2 of Tyrosine-protein phosphatase non-receptor type substrate 1 OS=Mus musculus OX=10090 GN=Sirpa	8873	35.8495	controllerType=0 controllerNumber=1 scan=8536	C16(Carbamidomethyl / 57.0215)	ks_brain_lysate_hilic-elu_1-66-e_657_2823.ScanId;v=1;d1=8536.8536.3	hcd	0	0	0	0	6.2e-13	3.3e-11	FTMS + p NSI d Full ms2 1115.4728@hcd30.00 [120.0000-2000.0000]
3775 | 160015	99	717	R.KVEVEAVN[+1216.42286]ATAVK.V	N8(NGlycan / 1216.4229)	HexNAc(2)Hex(5)	2.1e-11	1.1e-09	10.67	699.8	360.8	360.8	3	858.735	858.735	0.14		2574.19	2574.19	Specific	8	>sp|Q64487|PTPRD_MOUSE Receptor-type tyrosine-protein phosphatase delta OS=Mus musculus OX=10090 GN=Ptprd PE=1 SV=3	7243	25.2192	controllerType=0 controllerNumber=1 scan=6108		ks_brain_lysate_hilic-elu_1-66-e_657_2823.ScanId;v=1;d1=6108.6108.3	hcd	0	0	0	0	1e-12	5.2e-11	FTMS + p NSI d Full ms2 858.7348@hcd30.00 [120.0000-2000.0000]
380 | 275555	2	259	K.VTQQSPTSM[+15.99492]NQVN[+1216.42286]LTC[+57.02146]R.A	M9(Oxidation / 15.9949); N13(NGlycan / 1216.4229)	HexNAc(2)Hex(5)	4.2e-19	2.2e-17	18.37	951.2	724.9	724.9	3	1066.12	1066.12	-0.2		3196.35	3196.35	Specific	13	>sp|P97797-2|SHPS1_MOUSE Isoform 2 of Tyrosine-protein phosphatase non-receptor type substrate 1 OS=Mus musculus OX=10090 GN=Sirpa	8873	29.1543	controllerType=0 controllerNumber=1 scan=7005	C16(Carbamidomethyl / 57.0215)	ks_brain_lysate_hilic-elu_1-66-e_657_2823.ScanId;v=1;d1=7005.7005.3	hcd	0	0	0	0	5.3e-20	2.7e-18	FTMS + p NSI d Full ms2 1066.4554@hcd30.00 [120.0000-2000.0000]
381 | 275155	2	259	K.VTQQSPTSM[+15.99492]NQVN[+1216.42286]LTC[+57.02146]R.A	M9(Oxidation / 15.9949); N13(NGlycan / 1216.4229)	HexNAc(2)Hex(5)	4.2e-18	2.2e-16	17.37	926.6	705.8	705.8	3	1066.12	1066.12	-0.32		3196.35	3196.35	Specific	13	>sp|P97797-2|SHPS1_MOUSE Isoform 2 of Tyrosine-protein phosphatase non-receptor type substrate 1 OS=Mus musculus OX=10090 GN=Sirpa	8873	28.8654	controllerType=0 controllerNumber=1 scan=6939	C16(Carbamidomethyl / 57.0215)	ks_brain_lysate_hilic-elu_1-66-e_657_2823.ScanId;v=1;d1=6939.6939.3	hcd	0	0	0	0	5.8e-19	2.9e-17	FTMS + p NSI d Full ms2 1066.7893@hcd30.00 [120.0000-2000.0000]
3810 | 360810	104	109	K.EKTNN[+1378.47569]ISILLSDLEFSDTGR.Y	N5(NGlycan / 1378.4757)	HexNAc(2)Hex(6)	1.5e-11	7.8e-10	10.83	697.3	574.4	574.4	3	1210.87	1210.88	-2.34		3630.61	3630.62	Specific	5	>sp|Q7M729|SCN4B_MOUSE Sodium channel subunit beta-4 OS=Mus musculus OX=10090 GN=Scn4b PE=1 SV=1	1365	65.4103	controllerType=0 controllerNumber=1 scan=15284		ks_brain_lysate_hilic-elu_1-66-e_657_2823.ScanId;v=1;d1=15284.15284.3	hcd	0	0	0	0	8e-13	4.2e-11	FTMS + p NSI d Full ms2 1211.5477@hcd30.00 [120.0000-2000.0000]
3811 | 360970	104	109	K.EKTNN[+1378.47569]ISILLSDLEFSDTGR.Y	N5(NGlycan / 1378.4757)	HexNAc(2)Hex(6)	1.6e-10	8.2e-09	9.81	609	496.7	496.7	3	1210.88	1210.88	2.3		3630.62	3630.62	Specific	5	>sp|Q7M729|SCN4B_MOUSE Sodium channel subunit beta-4 OS=Mus musculus OX=10090 GN=Scn4b PE=1 SV=1	1365	65.6024	controllerType=0 controllerNumber=1 scan=15330		ks_brain_lysate_hilic-elu_1-66-e_657_2823.ScanId;v=1;d1=15330.15330.3	hcd	0	0	0	0	5.5e-12	2.6e-10	FTMS + p NSI d Full ms2 1211.5446@hcd30.00 [120.0000-2000.0000]
3812 | 360570	104	109	K.EKTNN[+1378.47569]ISILLSDLEFSDTGR.Y	N5(NGlycan / 1378.4757)	HexNAc(2)Hex(6)	8.8e-10	4.6e-08	9.05	590.3	469.1	469.1	3	1210.88	1210.88	1.9		3630.62	3630.62	Specific	5	>sp|Q7M729|SCN4B_MOUSE Sodium channel subunit beta-4 OS=Mus musculus OX=10090 GN=Scn4b PE=1 SV=1	1365	65.212	controllerType=0 controllerNumber=1 scan=15234		ks_brain_lysate_hilic-elu_1-66-e_657_2823.ScanId;v=1;d1=15234.15234.3	hcd	0	0	0	0	2.2e-11	1e-09	FTMS + p NSI d Full ms2 1211.5436@hcd30.00 [120.0000-2000.0000]
3813 | 369807	104	111	K.TNN[+1540.52851]ISILLSDLEFSDTGR.Y	N3(NGlycan / 1540.5285)	HexNAc(2)Hex(7)	4.7e-11	2.5e-09	10.32	641.7	591.8	591.8	3	1179.19	1179.18	4.61		3535.55	3535.53	Specific	3	>sp|Q7M729|SCN4B_MOUSE Sodium channel subunit beta-4 OS=Mus musculus OX=10090 GN=Scn4b PE=1 SV=1	1365	71.9377	controllerType=0 controllerNumber=1 scan=16894		ks_brain_lysate_hilic-elu_1-66-e_657_2823.ScanId;v=1;d1=16894.16894.3	hcd	0	0	0	0	2.1e-12	1e-10	FTMS + p NSI d Full ms2 1179.5188@hcd30.00 [120.0000-2000.0000]
3814 | 369967	104	111	K.TNN[+1540.52851]ISILLSDLEFSDTGR.Y	N3(NGlycan / 1540.5285)	HexNAc(2)Hex(7)	1.7e-08	9.1e-07	7.76	529.9	461	461	3	1179.19	1179.18	3.58		3535.54	3535.53	Specific	3	>sp|Q7M729|SCN4B_MOUSE Sodium channel subunit beta-4 OS=Mus musculus OX=10090 GN=Scn4b PE=1 SV=1	1365	72.1702	controllerType=0 controllerNumber=1 scan=16960		ks_brain_lysate_hilic-elu_1-66-e_657_2823.ScanId;v=1;d1=16960.16960.3	hcd	0	0	0	0	5.5e-10	2.9e-08	FTMS + p NSI d Full ms2 1179.5167@hcd30.00 [120.0000-2000.0000]
3815 | 369927	104	111	K.TNN[+1540.52851]ISILLSDLEFSDTGR.Y	N3(NGlycan / 1540.5285)	HexNAc(2)Hex(7)	2.3e-09	1.2e-07	8.64	526.7	478.1	478.1	3	1179.18	1179.18	-0.15		3535.53	3535.53	Specific	3	>sp|Q7M729|SCN4B_MOUSE Sodium channel subunit beta-4 OS=Mus musculus OX=10090 GN=Scn4b PE=1 SV=1	1365	72.1308	controllerType=0 controllerNumber=1 scan=16948		ks_brain_lysate_hilic-elu_1-66-e_657_2823.ScanId;v=1;d1=16948.16948.3	hcd	0	0	0	0	7.3e-11	3.7e-09	FTMS + p NSI d Full ms2 1179.5200@hcd30.00 [120.0000-2000.0000]
3816 | 369687	104	111	K.TNN[+1540.52851]ISILLSDLEFSDTGR.Y	N3(NGlycan / 1540.5285)	HexNAc(2)Hex(7)	8.2e-09	4.3e-07	8.09	505.1	468.5	468.5	3	1179.18	1179.18	1.2		3535.54	3535.53	Specific	3	>sp|Q7M729|SCN4B_MOUSE Sodium channel subunit beta-4 OS=Mus musculus OX=10090 GN=Scn4b PE=1 SV=1	1365	71.8453	controllerType=0 controllerNumber=1 scan=16870		ks_brain_lysate_hilic-elu_1-66-e_657_2823.ScanId;v=1;d1=16870.16870.3	hcd	0	0	0	0	2.7e-10	1.4e-08	FTMS + p NSI d Full ms2 1179.5157@hcd30.00 [120.0000-2000.0000]
3817 | 320479	104	111	K.TNN[+1378.47569]ISILLSDLEFSDTGR.Y	N3(NGlycan / 1378.4757)	HexNAc(2)Hex(6)	4.1e-18	2.1e-16	17.39	901.6	756.6	756.6	3	1125.16	1125.16	0.06		3373.48	3373.48	Specific	3	>sp|Q7M729|SCN4B_MOUSE Sodium channel subunit beta-4 OS=Mus musculus OX=10090 GN=Scn4b PE=1 SV=1	1365	72.4055	controllerType=0 controllerNumber=1 scan=17026		ks_brain_lysate_hilic-elu_1-66-e_657_2823.ScanId;v=1;d1=17026.17026.3	hcd	0	0	0	0	5.6e-19	2.8e-17	FTMS + p NSI d Full ms2 1125.8329@hcd30.00 [120.0000-2000.0000]
3818 | 320319	104	111	K.TNN[+1378.47569]ISILLSDLEFSDTGR.Y	N3(NGlycan / 1378.4757)	HexNAc(2)Hex(6)	4.1e-16	2.1e-14	15.39	816.7	748.5	748.5	3	1125.16	1125.16	0.28		3373.48	3373.48	Specific	3	>sp|Q7M729|SCN4B_MOUSE Sodium channel subunit beta-4 OS=Mus musculus OX=10090 GN=Scn4b PE=1 SV=1	1365	72.2275	controllerType=0 controllerNumber=1 scan=16976		ks_brain_lysate_hilic-elu_1-66-e_657_2823.ScanId;v=1;d1=16976.16976.3	hcd	0	0	0	0	3.9e-17	2e-15	FTMS + p NSI d Full ms2 1125.4976@hcd30.00 [120.0000-2000.0000]
3819 | 320159	104	111	K.TNN[+1378.47569]ISILLSDLEFSDTGR.Y	N3(NGlycan / 1378.4757)	HexNAc(2)Hex(6)	4.1e-16	2.1e-14	15.39	802.1	726.8	726.8	3	1125.16	1125.16	-0.05		3373.48	3373.48	Specific	3	>sp|Q7M729|SCN4B_MOUSE Sodium channel subunit beta-4 OS=Mus musculus OX=10090 GN=Scn4b PE=1 SV=1	1365	72.0335	controllerType=0 controllerNumber=1 scan=16920		ks_brain_lysate_hilic-elu_1-66-e_657_2823.ScanId;v=1;d1=16920.16920.3	hcd	0	0	0	0	3.9e-17	2e-15	FTMS + p NSI d Full ms2 1125.5002@hcd30.00 [120.0000-2000.0000]
382 | 275994	2	259	K.VTQQSPTSM[+15.99492]NQVN[+1216.42286]LTC[+57.02146]R.A	M9(Oxidation / 15.9949); N13(NGlycan / 1216.4229)	HexNAc(2)Hex(5)	4.2e-12	2.2e-10	11.37	624.1	429.3	429.3	3	1066.12	1066.12	-0.78		3196.35	3196.35	Specific	13	>sp|P97797-2|SHPS1_MOUSE Isoform 2 of Tyrosine-protein phosphatase non-receptor type substrate 1 OS=Mus musculus OX=10090 GN=Sirpa	8873	29.445	controllerType=0 controllerNumber=1 scan=7072	C16(Carbamidomethyl / 57.0215)	ks_brain_lysate_hilic-elu_1-66-e_657_2823.ScanId;v=1;d1=7072.7072.3	hcd	0	0	0	0	2.4e-13	1.2e-11	FTMS + p NSI d Full ms2 1066.4547@hcd30.00 [120.0000-2000.0000]
3820 | 320199	104	111	K.TNN[+1378.47569]ISILLSDLEFSDTGR.Y	N3(NGlycan / 1378.4757)	HexNAc(2)Hex(6)	2.1e-11	1.1e-09	10.67	631.2	601.8	601.8	3	1125.17	1125.16	2.23		3373.49	3373.48	Specific	3	>sp|Q7M729|SCN4B_MOUSE Sodium channel subunit beta-4 OS=Mus musculus OX=10090 GN=Scn4b PE=1 SV=1	1365	72.0492	controllerType=0 controllerNumber=1 scan=16924		ks_brain_lysate_hilic-elu_1-66-e_657_2823.ScanId;v=1;d1=16924.16924.3	hcd	0	0	0	0	1e-12	5e-11	FTMS + p NSI d Full ms2 1125.1660@hcd30.00 [120.0000-2000.0000]
3821 | 320559	104	111	K.TNN[+1378.47569]ISILLSDLEFSDTGR.Y	N3(NGlycan / 1378.4757)	HexNAc(2)Hex(6)	4.1e-11	2.1e-09	10.39	587.9	565.2	565.2	3	1125.16	1125.16	0.17		3373.48	3373.48	Specific	3	>sp|Q7M729|SCN4B_MOUSE Sodium channel subunit beta-4 OS=Mus musculus OX=10090 GN=Scn4b PE=1 SV=1	1365	72.5877	controllerType=0 controllerNumber=1 scan=17072		ks_brain_lysate_hilic-elu_1-66-e_657_2823.ScanId;v=1;d1=17072.17072.3	hcd	0	0	0	0	1.8e-12	8.8e-11	FTMS + p NSI d Full ms2 1125.1636@hcd30.00 [120.0000-2000.0000]
3822 | 320639	104	111	K.TNN[+1378.47569]ISILLSDLEFSDTGR.Y	N3(NGlycan / 1378.4757)	HexNAc(2)Hex(6)	8.3e-09	4.3e-07	8.08	542.5	537	537	3	1125.17	1125.16	2.78		3373.49	3373.48	Specific	3	>sp|Q7M729|SCN4B_MOUSE Sodium channel subunit beta-4 OS=Mus musculus OX=10090 GN=Scn4b PE=1 SV=1	1365	72.6708	controllerType=0 controllerNumber=1 scan=17094		ks_brain_lysate_hilic-elu_1-66-e_657_2823.ScanId;v=1;d1=17094.17094.3	hcd	0	0	0	0	2.8e-10	1.5e-08	FTMS + p NSI d Full ms2 1125.8335@hcd30.00 [120.0000-2000.0000]
3823 | 320679	104	111	K.TNN[+1216.42286]ISILLSDLEFSDTGR.Y	N3(NGlycan / 1216.4229)	HexNAc(2)Hex(5)	4.9e-09	2.6e-07	8.31	447	447	447	3	1071.15	1071.15	0.09		3211.43	3211.43	Specific	3	>sp|Q7M729|SCN4B_MOUSE Sodium channel subunit beta-4 OS=Mus musculus OX=10090 GN=Scn4b PE=1 SV=1	1365	72.6987	controllerType=0 controllerNumber=1 scan=17102		ks_brain_lysate_hilic-elu_1-66-e_657_2823.ScanId;v=1;d1=17102.17102.3	hcd	0	0	0	0	1.6e-10	8e-09	FTMS + p NSI d Full ms2 1071.1476@hcd30.00 [120.0000-2000.0000]
383 | 280955	2	259	K.VTQQSPTSM[+15.99492]NQVN[+1216.42286]LTC[+57.02146]R.A	M9(Oxidation / 15.9949); N13(NGlycan / 1216.4229)	HexNAc(2)Hex(5)	5.7e-07	3e-05	6.24	415.6	304.3	304.3	3	1066.12	1066.12	0.14		3196.35	3196.35	Specific	13	>sp|P97797-2|SHPS1_MOUSE Isoform 2 of Tyrosine-protein phosphatase non-receptor type substrate 1 OS=Mus musculus OX=10090 GN=Sirpa	8873	34.8959	controllerType=0 controllerNumber=1 scan=8318	C16(Carbamidomethyl / 57.0215)	ks_brain_lysate_hilic-elu_1-66-e_657_2823.ScanId;v=1;d1=8318.8318.3	hcd	0	0	0	0	1.7e-08	8.8e-07	FTMS + p NSI d Full ms2 1066.7898@hcd30.00 [120.0000-2000.0000]
3836 | 245249	105	136	K.TIN[+1501.55533]LTVDVPISR.P	N3(NGlycan / 1501.5553)	HexNAc(5)Hex(3)	3.9e-07	2e-05	6.41	538.7	321.8	321.8	3	943.777	943.776	0.79		2829.32	2829.31	Specific	3	>sp|Q640R3|HECAM_MOUSE Hepatocyte cell adhesion molecule OS=Mus musculus OX=10090 GN=Hepacam PE=1 SV=2	17564	52.3292	controllerType=0 controllerNumber=1 scan=12293		ks_brain_lysate_hilic-elu_1-66-e_657_2823.ScanId;v=1;d1=12293.12293.3	hcd	0	0	0	0	1e-08	4.7e-07	FTMS + p NSI d Full ms2 944.1096@hcd30.00 [120.0000-2000.0000]
3838 | 188412	105	136	K.TIN[+1216.42286]LTVDVPISR.P	N3(NGlycan / 1216.4229)	HexNAc(2)Hex(5)	4.6e-09	2.4e-07	8.34	533.1	407.9	407.9	2	1272.59	1272.59	-0.69		2544.18	2544.18	Specific	3	>sp|Q640R3|HECAM_MOUSE Hepatocyte cell adhesion molecule OS=Mus musculus OX=10090 GN=Hepacam PE=1 SV=2	17564	51.9583	controllerType=0 controllerNumber=1 scan=12209		ks_brain_lysate_hilic-elu_1-66-e_657_2823.ScanId;v=1;d1=12209.12209.2	hcd	0	0	0	0	1.5e-10	7.4e-09	FTMS + p NSI d Full ms2 1273.0945@hcd30.00 [120.0000-2000.0000]
385 | 281755	2	259	K.VTQQSPTSMNQVN[+1216.42286]LTC[+57.02146]R.A	N13(NGlycan / 1216.4229)	HexNAc(2)Hex(5)	4.2e-21	2.2e-19	20.37	1071.6	866.8	616.6	3	1060.79	1060.79	-0.58		3180.35	3180.36	Specific	13	>sp|P97797-2|SHPS1_MOUSE Isoform 2 of Tyrosine-protein phosphatase non-receptor type substrate 1 OS=Mus musculus OX=10090 GN=Sirpa	8873	35.691	controllerType=0 controllerNumber=1 scan=8500	C16(Carbamidomethyl / 57.0215)	ks_brain_lysate_hilic-elu_1-66-e_657_2823.ScanId;v=1;d1=8500.8500.3	hcd	0	0	0	0	5.6e-22	2.8e-20	FTMS + p NSI d Full ms2 1061.1235@hcd30.00 [120.0000-2000.0000]
386 | 282115	2	259	K.VTQQSPTSMNQVN[+1216.42286]LTC[+57.02146]R.A	N13(NGlycan / 1216.4229)	HexNAc(2)Hex(5)	4.1e-21	2.1e-19	20.39	1069	843.4	626.4	3	1060.79	1060.79	0		3180.36	3180.36	Specific	13	>sp|P97797-2|SHPS1_MOUSE Isoform 2 of Tyrosine-protein phosphatase non-receptor type substrate 1 OS=Mus musculus OX=10090 GN=Sirpa	8873	35.9262	controllerType=0 controllerNumber=1 scan=8554	C16(Carbamidomethyl / 57.0215)	ks_brain_lysate_hilic-elu_1-66-e_657_2823.ScanId;v=1;d1=8554.8554.3	hcd	0	0	0	0	5.4e-22	2.8e-20	FTMS + p NSI d Full ms2 1061.1244@hcd30.00 [120.0000-2000.0000]
387 | 282515	2	259	K.VTQQSPTSMNQVN[+1216.42286]LTC[+57.02146]R.A	N13(NGlycan / 1216.4229)	HexNAc(2)Hex(5)	4.2e-19	2.2e-17	18.37	971.8	781.8	551	3	1060.79	1060.79	-0.58		3180.35	3180.36	Specific	13	>sp|P97797-2|SHPS1_MOUSE Isoform 2 of Tyrosine-protein phosphatase non-receptor type substrate 1 OS=Mus musculus OX=10090 GN=Sirpa	8873	36.1682	controllerType=0 controllerNumber=1 scan=8611	C16(Carbamidomethyl / 57.0215)	ks_brain_lysate_hilic-elu_1-66-e_657_2823.ScanId;v=1;d1=8611.8611.3	hcd	0	0	0	0	5.4e-20	2.7e-18	FTMS + p NSI d Full ms2 1061.1241@hcd30.00 [120.0000-2000.0000]
3870 | 442455	107	67	K.TVVAPSTEGGLN[+2278.80922]LTSTFLR.K	N12(NGlycan / 2278.8092)	HexNAc(5)Hex(5)Fuc(1)NeuGc(1)	2.5e-07	1.3e-05	6.6	534.9	333.6	333.6	3	1414.63	1414.62	0.88		4241.86	4241.86	Specific	12	>sp|O09114|PTGDS_MOUSE Prostaglandin-H2 D-isomerase OS=Mus musculus OX=10090 GN=Ptgds PE=1 SV=1	11978	66.9059	controllerType=0 controllerNumber=1 scan=15643		ks_brain_lysate_hilic-elu_1-66-e_657_2823.ScanId;v=1;d1=15643.15643.3	hcd	0	0	0	0	6.2e-09	2.9e-07	FTMS + p NSI d Full ms2 1415.2889@hcd30.00 [120.0000-2000.0000]
3871 | 442615	107	67	K.TVVAPSTEGGLN[+2278.80922]LTSTFLR.K	N12(NGlycan / 2278.8092)	HexNAc(5)Hex(5)Fuc(1)NeuGc(1)	1.3e-06	6.8e-05	5.88	509.7	309.5	309.5	3	1414.63	1414.62	1.49		4241.86	4241.86	Specific	12	>sp|O09114|PTGDS_MOUSE Prostaglandin-H2 D-isomerase OS=Mus musculus OX=10090 GN=Ptgds PE=1 SV=1	11978	67.0083	controllerType=0 controllerNumber=1 scan=15667		ks_brain_lysate_hilic-elu_1-66-e_657_2823.ScanId;v=1;d1=15667.15667.3	hcd	0	0	0	0	4.5e-08	2.4e-06	FTMS + p NSI d Full ms2 1415.2958@hcd30.00 [120.0000-2000.0000]
3875 | 443016	107	67	K.TVVAPSTEGGLN[+2262.81431]LTSTFLR.K	N12(NGlycan / 2262.8143)	HexNAc(5)Hex(5)Fuc(1)NeuAc(1)	8.7e-11	4.6e-09	10.06	585.3	391.7	391.7	3	1409.29	1409.29	0.52		4225.87	4225.86	Specific	12	>sp|O09114|PTGDS_MOUSE Prostaglandin-H2 D-isomerase OS=Mus musculus OX=10090 GN=Ptgds PE=1 SV=1	11978	67.1634	controllerType=0 controllerNumber=1 scan=15705		ks_brain_lysate_hilic-elu_1-66-e_657_2823.ScanId;v=1;d1=15705.15705.3	hcd	0	0	0	0	3.7e-12	1.8e-10	FTMS + p NSI d Full ms2 1409.9598@hcd30.00 [120.0000-2000.0000]
3876 | 443335	107	67	K.TVVAPSTEGGLN[+2262.81431]LTSTFLR.K	N12(NGlycan / 2262.8143)	HexNAc(5)Hex(5)Fuc(1)NeuAc(1)	1.2e-08	6.3e-07	7.92	584.4	374.1	374.1	3	1409.3	1409.29	2.17		4225.87	4225.86	Specific	12	>sp|O09114|PTGDS_MOUSE Prostaglandin-H2 D-isomerase OS=Mus musculus OX=10090 GN=Ptgds PE=1 SV=1	11978	67.3676	controllerType=0 controllerNumber=1 scan=15755		ks_brain_lysate_hilic-elu_1-66-e_657_2823.ScanId;v=1;d1=15755.15755.3	hcd	0	0	0	0	4.2e-10	2.3e-08	FTMS + p NSI d Full ms2 1410.2982@hcd30.00 [120.0000-2000.0000]
3877 | 443255	107	67	K.TVVAPSTEGGLN[+2262.81431]LTSTFLR.K	N12(NGlycan / 2262.8143)	HexNAc(5)Hex(5)Fuc(1)NeuAc(1)	1.2e-07	6.4e-06	6.91	550.7	350.7	350.7	3	1409.29	1409.29	0.69		4225.87	4225.86	Specific	12	>sp|O09114|PTGDS_MOUSE Prostaglandin-H2 D-isomerase OS=Mus musculus OX=10090 GN=Ptgds PE=1 SV=1	11978	67.3227	controllerType=0 controllerNumber=1 scan=15744		ks_brain_lysate_hilic-elu_1-66-e_657_2823.ScanId;v=1;d1=15744.15744.3	hcd	0	0	0	0	3e-09	1.5e-07	FTMS + p NSI d Full ms2 1409.6282@hcd30.00 [120.0000-2000.0000]
388 | 281514	2	259	K.VTQQSPTSMNQVN[+1216.42286]LTC[+57.02146]R.A	N13(NGlycan / 1216.4229)	HexNAc(2)Hex(5)	1e-18	5.2e-17	18	953.2	708.2	515.9	3	1060.79	1060.79	-1.38		3180.35	3180.36	Specific	13	>sp|P97797-2|SHPS1_MOUSE Isoform 2 of Tyrosine-protein phosphatase non-receptor type substrate 1 OS=Mus musculus OX=10090 GN=Sirpa	8873	35.4534	controllerType=0 controllerNumber=1 scan=8445	C16(Carbamidomethyl / 57.0215)	ks_brain_lysate_hilic-elu_1-66-e_657_2823.ScanId;v=1;d1=8445.8445.3	hcd	0	0	0	0	1.5e-19	8e-18	FTMS + p NSI d Full ms2 1061.4440@hcd30.00 [120.0000-2000.0000]
3885 | 356690	107	67	K.TVVAPSTEGGLN[+1702.58133]LTSTFLR.K	N12(NGlycan / 1702.5813)	HexNAc(2)Hex(8)	4.6e-13	2.4e-11	12.34	714.5	608.7	608.7	3	1222.55	1222.55	2.85		3665.64	3665.63	Specific	12	>sp|O09114|PTGDS_MOUSE Prostaglandin-H2 D-isomerase OS=Mus musculus OX=10090 GN=Ptgds PE=1 SV=1	11978	61.0485	controllerType=0 controllerNumber=1 scan=14273		ks_brain_lysate_hilic-elu_1-66-e_657_2823.ScanId;v=1;d1=14273.14273.3	hcd	0	0	0	0	3.1e-14	1.6e-12	FTMS + p NSI d Full ms2 1222.8885@hcd30.00 [120.0000-2000.0000]
3886 | 356330	107	67	K.TVVAPSTEGGLN[+1702.58133]LTSTFLR.K	N12(NGlycan / 1702.5813)	HexNAc(2)Hex(8)	2.1e-12	1.1e-10	11.67	689.5	551.6	551.6	3	1222.55	1222.55	-1.25		3665.63	3665.63	Specific	12	>sp|O09114|PTGDS_MOUSE Prostaglandin-H2 D-isomerase OS=Mus musculus OX=10090 GN=Ptgds PE=1 SV=1	11978	60.9013	controllerType=0 controllerNumber=1 scan=14239		ks_brain_lysate_hilic-elu_1-66-e_657_2823.ScanId;v=1;d1=14239.14239.3	hcd	0	0	0	0	1.3e-13	6.8e-12	FTMS + p NSI d Full ms2 1222.8831@hcd30.00 [120.0000-2000.0000]
3887 | 357090	107	67	K.TVVAPSTEGGLN[+1647.61324]LTSTFLR.K	N12(NGlycan / 1647.6132)	HexNAc(5)Hex(3)Fuc(1)	8.7e-12	4.6e-10	11.06	635.6	458.4	458.4	3	1204.23	1204.23	0.92		3610.67	3610.66	Specific	12	>sp|O09114|PTGDS_MOUSE Prostaglandin-H2 D-isomerase OS=Mus musculus OX=10090 GN=Ptgds PE=1 SV=1	11978	61.3373	controllerType=0 controllerNumber=1 scan=14340		ks_brain_lysate_hilic-elu_1-66-e_657_2823.ScanId;v=1;d1=14340.14340.3	hcd	0	0	0	0	5.5e-13	2.9e-11	FTMS + p NSI d Full ms2 1204.5604@hcd30.00 [120.0000-2000.0000]
3888 | 356891	107	67	K.TVVAPSTEGGLN[+1647.61324]LTSTFLR.K	N12(NGlycan / 1647.6132)	HexNAc(5)Hex(3)Fuc(1)	2.6e-10	1.3e-08	9.59	583	431.6	431.6	3	1204.23	1204.23	1.73		3610.67	3610.66	Specific	12	>sp|O09114|PTGDS_MOUSE Prostaglandin-H2 D-isomerase OS=Mus musculus OX=10090 GN=Ptgds PE=1 SV=1	11978	61.2123	controllerType=0 controllerNumber=1 scan=14311		ks_brain_lysate_hilic-elu_1-66-e_657_2823.ScanId;v=1;d1=14311.14311.3	hcd	0	0	0	0	7.9e-12	3.4e-10	FTMS + p NSI d Full ms2 1204.5594@hcd30.00 [120.0000-2000.0000]
389 | 281434	2	259	K.VTQQSPTSMNQVN[+1216.42286]LTC[+57.02146]R.A	N13(NGlycan / 1216.4229)	HexNAc(2)Hex(5)	3.2e-12	1.7e-10	11.49	682.9	466	373.3	3	1060.79	1060.79	-4.61		3180.34	3180.36	Specific	13	>sp|P97797-2|SHPS1_MOUSE Isoform 2 of Tyrosine-protein phosphatase non-receptor type substrate 1 OS=Mus musculus OX=10090 GN=Sirpa	8873	35.3792	controllerType=0 controllerNumber=1 scan=8428	C16(Carbamidomethyl / 57.0215)	ks_brain_lysate_hilic-elu_1-66-e_657_2823.ScanId;v=1;d1=8428.8428.3	hcd	0	0	0	0	2e-13	1e-11	FTMS + p NSI d Full ms2 1061.4468@hcd30.00 [120.0000-2000.0000]
3890 | 357210	107	67	K.TVVAPSTEGGLN[+1444.53387]LTSTFLR.K	N12(NGlycan / 1444.5339)	HexNAc(4)Hex(3)Fuc(1)	2e-06	0.0001	5.71	491.4	341.1	341.1	3	1136.53	1136.53	-3.77		3407.57	3407.58	Specific	12	>sp|O09114|PTGDS_MOUSE Prostaglandin-H2 D-isomerase OS=Mus musculus OX=10090 GN=Ptgds PE=1 SV=1	11978	61.4331	controllerType=0 controllerNumber=1 scan=14362		ks_brain_lysate_hilic-elu_1-66-e_657_2823.ScanId;v=1;d1=14362.14362.3	hcd	0	0	0	0	7.6e-08	4.2e-06	FTMS + p NSI d Full ms2 1137.2009@hcd30.00 [120.0000-2000.0000]
390 | 282154	2	259	K.VTQQSPTSMNQVN[+1216.42286]LTC[+57.02146]R.A	N13(NGlycan / 1216.4229)	HexNAc(2)Hex(5)	1e-11	5.4e-10	10.98	638.1	471.5	318.8	4	795.843	795.844	-1.41		3180.35	3180.36	Specific	13	>sp|P97797-2|SHPS1_MOUSE Isoform 2 of Tyrosine-protein phosphatase non-receptor type substrate 1 OS=Mus musculus OX=10090 GN=Sirpa	8873	35.9471	controllerType=0 controllerNumber=1 scan=8560	C16(Carbamidomethyl / 57.0215)	ks_brain_lysate_hilic-elu_1-66-e_657_2823.ScanId;v=1;d1=8560.8560.4	hcd	0	0	0	0	6.3e-13	3.3e-11	FTMS + p NSI d Full ms2 796.5934@hcd30.00 [120.0000-2000.0000]
391 | 282795	2	259	K.VTQQSPTSMNQVN[+1216.42286]LTC[+57.02146]R.A	N13(NGlycan / 1216.4229)	HexNAc(2)Hex(5)	7e-09	3.6e-07	8.16	569.3	388	308.1	3	1060.79	1060.79	-4.03		3180.34	3180.36	Specific	13	>sp|P97797-2|SHPS1_MOUSE Isoform 2 of Tyrosine-protein phosphatase non-receptor type substrate 1 OS=Mus musculus OX=10090 GN=Sirpa	8873	36.4616	controllerType=0 controllerNumber=1 scan=8678	C16(Carbamidomethyl / 57.0215)	ks_brain_lysate_hilic-elu_1-66-e_657_2823.ScanId;v=1;d1=8678.8678.3	hcd	0	0	0	0	2.3e-10	1.2e-08	FTMS + p NSI d Full ms2 1061.1219@hcd30.00 [120.0000-2000.0000]
392 | 281794	2	259	K.VTQQSPTSMNQVN[+1216.42286]LTC[+57.02146]R.A	N13(NGlycan / 1216.4229)	HexNAc(2)Hex(5)	5.9e-10	3.1e-08	9.23	560.6	458.6	180.8	2	1590.68	1590.68	-1.05		3180.35	3180.36	Specific	13	>sp|P97797-2|SHPS1_MOUSE Isoform 2 of Tyrosine-protein phosphatase non-receptor type substrate 1 OS=Mus musculus OX=10090 GN=Sirpa	8873	35.76	controllerType=0 controllerNumber=1 scan=8516	C16(Carbamidomethyl / 57.0215)	ks_brain_lysate_hilic-elu_1-66-e_657_2823.ScanId;v=1;d1=8516.8516.2	hcd	0	0	0	0	1.6e-11	6.9e-10	FTMS + p NSI d Full ms2 1591.6851@hcd30.00 [120.0000-2000.0000]
3920 | 465232	112	396	R.VDVIVAN[+1647.61324]LTVTDKDQPHTPAWNAAYR.I	N7(NGlycan / 1647.6132)	HexNAc(5)Hex(3)Fuc(1)	9e-15	4.7e-13	14.04	832.6	516	516	4	1136.28	1136.28	3.4		4542.11	4542.09	Specific	7	>sp|P15116|CADH2_MOUSE Cadherin-2 OS=Mus musculus OX=10090 GN=Cdh2 PE=1 SV=2	20160	53.0934	controllerType=0 controllerNumber=1 scan=12466		ks_brain_lysate_hilic-elu_1-66-e_657_2823.ScanId;v=1;d1=12466.12466.4	hcd	0	0	0	0	1e-15	5.4e-14	FTMS + p NSI d Full ms2 1136.7794@hcd30.00 [120.0000-2000.0000]
3921 | 429855	112	396	R.VDVIVAN[+1444.53387]LTVTDKDQPHTPAWNAAYR.I	N7(NGlycan / 1444.5339)	HexNAc(4)Hex(3)Fuc(1)	3.4e-20	1.8e-18	19.47	1087.9	737	737	4	1085.51	1085.51	1.82		4339.02	4339.01	Specific	7	>sp|P15116|CADH2_MOUSE Cadherin-2 OS=Mus musculus OX=10090 GN=Cdh2 PE=1 SV=2	20160	53.0749	controllerType=0 controllerNumber=1 scan=12462		ks_brain_lysate_hilic-elu_1-66-e_657_2823.ScanId;v=1;d1=12462.12462.4	hcd	0	0	0	0	4.5e-21	2.4e-19	FTMS + p NSI d Full ms2 1085.7572@hcd30.00 [120.0000-2000.0000]
393 | 282235	2	259	K.VTQQSPTSMNQVN[+1216.42286]LTC[+57.02146]R.A	N13(NGlycan / 1216.4229)	HexNAc(2)Hex(5)	2.2e-09	1.1e-07	8.66	498.8	390.9	187.2	2	1590.68	1590.68	-0.36		3180.35	3180.36	Specific	13	>sp|P97797-2|SHPS1_MOUSE Isoform 2 of Tyrosine-protein phosphatase non-receptor type substrate 1 OS=Mus musculus OX=10090 GN=Sirpa	8873	36.0038	controllerType=0 controllerNumber=1 scan=8573	C16(Carbamidomethyl / 57.0215)	ks_brain_lysate_hilic-elu_1-66-e_657_2823.ScanId;v=1;d1=8573.8573.2	hcd	0	0	0	0	6.5e-11	3.2e-09	FTMS + p NSI d Full ms2 1591.6836@hcd30.00 [120.0000-2000.0000]
3939 | 236483	114	89	R.WIN[+1444.53387]DTVVVYK.T	N3(NGlycan / 1444.5339)	HexNAc(4)Hex(3)Fuc(1)	3.3e-06	0.00017	5.48	499.4	323.3	323.3	2	1341.11	1341.1	3.92		2681.21	2681.2	Specific	3	>sp|Q6NXK7|DPP10_MOUSE Inactive dipeptidyl peptidase 10 OS=Mus musculus OX=10090 GN=Dpp10 PE=1 SV=1	15367	44.3632	controllerType=0 controllerNumber=1 scan=10485		ks_brain_lysate_hilic-elu_1-66-e_657_2823.ScanId;v=1;d1=10485.10485.2	hcd	0	0	0	0	1.4e-07	7.5e-06	FTMS + p NSI d Full ms2 1341.0985@hcd30.00 [120.0000-2000.0000]
3942 | 389670	114	337	R.WLNRPQN[+1216.42286]ISILTLC[+57.02146]ESTTGAC[+57.02146]SR.K	N7(NGlycan / 1216.4229)	HexNAc(2)Hex(5)	2e-09	1.1e-07	8.69	576.1	453.7	453.7	3	1298.58	1298.59	-1.44		3893.74	3893.74	Specific	7	>sp|Q6NXK7|DPP10_MOUSE Inactive dipeptidyl peptidase 10 OS=Mus musculus OX=10090 GN=Dpp10 PE=1 SV=1	15367	55.8941	controllerType=0 controllerNumber=1 scan=13102	C14(Carbamidomethyl / 57.0215); C21(Carbamidomethyl / 57.0215)	ks_brain_lysate_hilic-elu_1-66-e_657_2823.ScanId;v=1;d1=13102.13102.3	hcd	0	0	0	0	6e-11	3e-09	FTMS + p NSI d Full ms2 1299.2511@hcd30.00 [120.0000-2000.0000]
3943 | 389430	114	337	R.WLNRPQN[+1216.42286]ISILTLC[+57.02146]ESTTGAC[+57.02146]SR.K	N7(NGlycan / 1216.4229)	HexNAc(2)Hex(5)	1.1e-08	5.8e-07	7.96	541	405.9	405.9	3	1298.59	1298.59	4.2		3893.76	3893.74	Specific	7	>sp|Q6NXK7|DPP10_MOUSE Inactive dipeptidyl peptidase 10 OS=Mus musculus OX=10090 GN=Dpp10 PE=1 SV=1	15367	55.5948	controllerType=0 controllerNumber=1 scan=13034	C14(Carbamidomethyl / 57.0215); C21(Carbamidomethyl / 57.0215)	ks_brain_lysate_hilic-elu_1-66-e_657_2823.ScanId;v=1;d1=13034.13034.3	hcd	0	0	0	0	3.9e-10	2.1e-08	FTMS + p NSI d Full ms2 1299.2572@hcd30.00 [120.0000-2000.0000]
3944 | 428455	114	746	K.AGVN[+2026.68698]YTLQVYPDEGYHISDK.S	N4(NGlycan / 2026.687)	HexNAc(2)Hex(10)	1.5e-11	8.1e-10	10.81	632.3	451.8	451.8	3	1432.6	1432.59	1.83		4295.77	4295.76	Specific	4	>sp|Q6NXK7|DPP10_MOUSE Inactive dipeptidyl peptidase 10 OS=Mus musculus OX=10090 GN=Dpp10 PE=1 SV=1	15367	48.5025	controllerType=0 controllerNumber=1 scan=11425		ks_brain_lysate_hilic-elu_1-66-e_657_2823.ScanId;v=1;d1=11425.11425.3	hcd	0	0	0	0	8.3e-13	4.3e-11	FTMS + p NSI d Full ms2 1433.2655@hcd30.00 [120.0000-2000.0000]
3945 | 428495	114	746	K.AGVN[+2026.68698]YTLQVYPDEGYHISDK.S	N4(NGlycan / 2026.687)	HexNAc(2)Hex(10)	1.5e-06	7.8e-05	5.83	519.6	363.3	363.3	3	1432.6	1432.59	6.18		4295.79	4295.76	Specific	4	>sp|Q6NXK7|DPP10_MOUSE Inactive dipeptidyl peptidase 10 OS=Mus musculus OX=10090 GN=Dpp10 PE=1 SV=1	15367	48.7175	controllerType=0 controllerNumber=1 scan=11474		ks_brain_lysate_hilic-elu_1-66-e_657_2823.ScanId;v=1;d1=11474.11474.3	hcd	0	0	0	0	5.6e-08	3.1e-06	FTMS + p NSI d Full ms2 1433.2646@hcd30.00 [120.0000-2000.0000]
3946 | 384390	114	746	K.AGVN[+1864.63416]YTLQVYPDEGYHISDK.S	N4(NGlycan / 1864.6342)	HexNAc(2)Hex(9)	5.4e-18	2.8e-16	17.26	945.2	756	756	3	1378.57	1378.58	-1		4133.71	4133.71	Specific	4	>sp|Q6NXK7|DPP10_MOUSE Inactive dipeptidyl peptidase 10 OS=Mus musculus OX=10090 GN=Dpp10 PE=1 SV=1	15367	48.8078	controllerType=0 controllerNumber=1 scan=11495		ks_brain_lysate_hilic-elu_1-66-e_657_2823.ScanId;v=1;d1=11495.11495.3	hcd	0	0	0	0	8.8e-19	4.5e-17	FTMS + p NSI d Full ms2 1379.2444@hcd30.00 [120.0000-2000.0000]
3947 | 384230	114	746	K.AGVN[+1864.63416]YTLQVYPDEGYHISDK.S	N4(NGlycan / 1864.6342)	HexNAc(2)Hex(9)	5.2e-17	2.7e-15	16.28	883.5	624.9	624.9	3	1378.58	1378.58	0.33		4133.71	4133.71	Specific	4	>sp|Q6NXK7|DPP10_MOUSE Inactive dipeptidyl peptidase 10 OS=Mus musculus OX=10090 GN=Dpp10 PE=1 SV=1	15367	48.4748	controllerType=0 controllerNumber=1 scan=11419		ks_brain_lysate_hilic-elu_1-66-e_657_2823.ScanId;v=1;d1=11419.11419.3	hcd	0	0	0	0	7.3e-18	3.7e-16	FTMS + p NSI d Full ms2 1379.5774@hcd30.00 [120.0000-2000.0000]
3948 | 384470	114	746	K.AGVN[+1702.58133]YTLQVYPDEGYHISDK.S	N4(NGlycan / 1702.5813)	HexNAc(2)Hex(8)	5.2e-14	2.7e-12	13.28	749.2	589.6	589.6	3	1324.56	1324.56	1.01		3971.66	3971.66	Specific	4	>sp|Q6NXK7|DPP10_MOUSE Inactive dipeptidyl peptidase 10 OS=Mus musculus OX=10090 GN=Dpp10 PE=1 SV=1	15367	48.9671	controllerType=0 controllerNumber=1 scan=11531		ks_brain_lysate_hilic-elu_1-66-e_657_2823.ScanId;v=1;d1=11531.11531.3	hcd	0	0	0	0	5e-15	2.5e-13	FTMS + p NSI d Full ms2 1325.2260@hcd30.00 [120.0000-2000.0000]
3949 | 384350	114	746	K.AGVN[+1702.58133]YTLQVYPDEGYHISDK.S	N4(NGlycan / 1702.5813)	HexNAc(2)Hex(8)	1.5e-13	8.1e-12	12.81	740.5	579.5	579.5	3	1324.56	1324.56	1.38		3971.66	3971.66	Specific	4	>sp|Q6NXK7|DPP10_MOUSE Inactive dipeptidyl peptidase 10 OS=Mus musculus OX=10090 GN=Dpp10 PE=1 SV=1	15367	48.6806	controllerType=0 controllerNumber=1 scan=11466		ks_brain_lysate_hilic-elu_1-66-e_657_2823.ScanId;v=1;d1=11466.11466.3	hcd	0	0	0	0	1.3e-14	7e-13	FTMS + p NSI d Full ms2 1325.8955@hcd30.00 [120.0000-2000.0000]
4 | 393590	1	88	K.TENLDVIVN[+1540.52851]ISDTESWGQHVQK.L	N9(NGlycan / 1540.5285)	HexNAc(2)Hex(7)	3.6e-22	1.9e-20	21.44	1137.6	919.5	919.5	3	1351.59	1351.59	0.36		4052.76	4052.76	Specific	9	>sp|P14231|AT1B2_MOUSE Sodium/potassium-transporting ATPase subunit beta-2 OS=Mus musculus OX=10090 GN=Atp1b2 PE=1 SV=2	18917	58.1688	controllerType=0 controllerNumber=1 scan=13617		ks_brain_lysate_hilic-elu_1-66-e_657_2823.ScanId;v=1;d1=13617.13617.3	hcd	0	0	0	0	4.5e-23	2.2e-21	FTMS + p NSI d Full ms2 1352.2596@hcd30.00 [120.0000-2000.0000]
40 | 228083	1	113	K.FLEPYN[+1378.47569]DSIQAQK.N	N6(NGlycan / 1378.4757)	HexNAc(2)Hex(6)	1.4e-19	7.4e-18	18.85	1006.6	681.6	681.6	3	977.751	977.751	-0.3		2931.24	2931.24	Specific	6	>sp|P14231|AT1B2_MOUSE Sodium/potassium-transporting ATPase subunit beta-2 OS=Mus musculus OX=10090 GN=Atp1b2 PE=1 SV=2	18917	39.4329	controllerType=0 controllerNumber=1 scan=9357		ks_brain_lysate_hilic-elu_1-66-e_657_2823.ScanId;v=1;d1=9357.9357.3	hcd	0	0	0	0	1.7e-20	8.7e-19	FTMS + p NSI d Full ms2 978.0857@hcd30.00 [120.0000-2000.0000]
4035 | 174052	126	818	R.VDVMN[+1216.42286]STLVK.V	N5(NGlycan / 1216.4229)	HexNAc(2)Hex(5)	9.4e-12	4.9e-10	11.03	624.1	385	385	2	1161.51	1161.51	0.63		2322.02	2322.01	Specific	5	>sp|P70232|NCHL1_MOUSE Neural cell adhesion molecule L1-like protein OS=Mus musculus OX=10090 GN=Chl1 PE=1 SV=2	3870	36.4569	controllerType=0 controllerNumber=1 scan=8677		ks_brain_lysate_hilic-elu_1-66-e_657_2823.ScanId;v=1;d1=8677.8677.2	hcd	0	0	0	0	5.9e-13	3.1e-11	FTMS + p NSI d Full ms2 1162.0118@hcd30.00 [120.0000-2000.0000]
4036 | 173653	126	818	R.VDVMN[+1216.42286]STLVK.V	N5(NGlycan / 1216.4229)	HexNAc(2)Hex(5)	2e-07	1e-05	6.7	551.3	329	329	2	1161.51	1161.51	-0.32		2322.01	2322.01	Specific	5	>sp|P70232|NCHL1_MOUSE Neural cell adhesion molecule L1-like protein OS=Mus musculus OX=10090 GN=Chl1 PE=1 SV=2	3870	36.1929	controllerType=0 controllerNumber=1 scan=8617		ks_brain_lysate_hilic-elu_1-66-e_657_2823.ScanId;v=1;d1=8617.8617.2	hcd	0	0	0	0	5e-09	2.4e-07	FTMS + p NSI d Full ms2 1162.0117@hcd30.00 [120.0000-2000.0000]
405 | 348170	2	306	K.NTDGTYN[+1540.52851]YTSLFLVNSSAHR.E	N7(NGlycan / 1540.5285)	HexNAc(2)Hex(7)	3.7e-09	1.9e-07	8.43	513.4	387.8	39	3	1267.53	1267.54	-0.47		3800.59	3800.59	Specific	7	>sp|P97797-2|SHPS1_MOUSE Isoform 2 of Tyrosine-protein phosphatase non-receptor type substrate 1 OS=Mus musculus OX=10090 GN=Sirpa	8873	53.7864	controllerType=0 controllerNumber=1 scan=12624		ks_brain_lysate_hilic-elu_1-66-e_657_2823.ScanId;v=1;d1=12624.12624.3	hcd	0	0	0	0	1.2e-10	5.6e-09	FTMS + p NSI d Full ms2 1267.5249@hcd30.00 [120.0000-2000.0000]
407 | 348291	2	306	K.NTDGTYN[+1378.47569]YTSLFLVNSSAHR.E	N7(NGlycan / 1378.4757)	HexNAc(2)Hex(6)	6.3e-09	3.3e-07	8.2	577.8	438.3	37.2	3	1213.52	1213.52	2.65		3638.55	3638.54	Specific	7	>sp|P97797-2|SHPS1_MOUSE Isoform 2 of Tyrosine-protein phosphatase non-receptor type substrate 1 OS=Mus musculus OX=10090 GN=Sirpa	8873	53.9972	controllerType=0 controllerNumber=1 scan=12672		ks_brain_lysate_hilic-elu_1-66-e_657_2823.ScanId;v=1;d1=12672.12672.3	hcd	0	0	0	0	2.1e-10	1.1e-08	FTMS + p NSI d Full ms2 1214.1871@hcd30.00 [120.0000-2000.0000]
408 | 348491	2	306	K.NTDGTYN[+1378.47569]YTSLFLVNSSAHR.E	N7(NGlycan / 1378.4757)	HexNAc(2)Hex(6)	3.9e-07	2e-05	6.41	534	379.3	39.5	3	1213.52	1213.52	2.85		3638.55	3638.54	Specific	7	>sp|P97797-2|SHPS1_MOUSE Isoform 2 of Tyrosine-protein phosphatase non-receptor type substrate 1 OS=Mus musculus OX=10090 GN=Sirpa	8873	54.1392	controllerType=0 controllerNumber=1 scan=12704		ks_brain_lysate_hilic-elu_1-66-e_657_2823.ScanId;v=1;d1=12704.12704.3	hcd	0	0	0	0	1e-08	4.8e-07	FTMS + p NSI d Full ms2 1213.5168@hcd30.00 [120.0000-2000.0000]
4080 | 220011	131	431	K.SSSHLPPSSYFN[+1216.42286]ASGR.A	N12(NGlycan / 1216.4229)	HexNAc(2)Hex(5)	4.8e-13	2.5e-11	12.32	667.5	414.6	414.6	3	970.744	970.743	0.13		2910.22	2910.22	Specific	12	>sp|O89023|TPP1_MOUSE Tripeptidyl-peptidase 1 OS=Mus musculus OX=10090 GN=Tpp1 PE=1 SV=2	9213	32.2968	controllerType=0 controllerNumber=1 scan=7723		ks_brain_lysate_hilic-elu_1-66-e_657_2823.ScanId;v=1;d1=7723.7723.3	hcd	0	0	0	0	3.4e-14	1.7e-12	FTMS + p NSI d Full ms2 971.0775@hcd30.00 [120.0000-2000.0000]
4081 | 220451	131	431	K.SSSHLPPSSYFN[+1216.42286]ASGR.A	N12(NGlycan / 1216.4229)	HexNAc(2)Hex(5)	6.9e-08	3.6e-06	7.16	551	346.4	346.4	3	970.743	970.743	-0.87		2910.21	2910.22	Specific	12	>sp|O89023|TPP1_MOUSE Tripeptidyl-peptidase 1 OS=Mus musculus OX=10090 GN=Tpp1 PE=1 SV=2	9213	32.5621	controllerType=0 controllerNumber=1 scan=7785		ks_brain_lysate_hilic-elu_1-66-e_657_2823.ScanId;v=1;d1=7785.7785.3	hcd	0	0	0	0	1.6e-09	8.3e-08	FTMS + p NSI d Full ms2 970.7442@hcd30.00 [120.0000-2000.0000]
4083 | 167332	131	431	K.SSSHLPPSSYFN[+892.31722]ASGR.A	N12(NGlycan / 892.3172)	HexNAc(2)Hex(3)	1.4e-12	7.4e-11	11.85	659	443.9	443.9	3	862.71	862.708	2.06		2586.12	2586.11	Specific	12	>sp|O89023|TPP1_MOUSE Tripeptidyl-peptidase 1 OS=Mus musculus OX=10090 GN=Tpp1 PE=1 SV=2	9213	32.3541	controllerType=0 controllerNumber=1 scan=7736		ks_brain_lysate_hilic-elu_1-66-e_657_2823.ScanId;v=1;d1=7736.7736.3	hcd	0	0	0	0	9.9e-14	5.1e-12	FTMS + p NSI d Full ms2 863.0425@hcd30.00 [120.0000-2000.0000]
4084 | 167612	131	431	K.SSSHLPPSSYFN[+892.31722]ASGR.A	N12(NGlycan / 892.3172)	HexNAc(2)Hex(3)	1.3e-10	6.9e-09	9.88	600.9	374.6	374.6	3	862.708	862.708	-0.63		2586.11	2586.11	Specific	12	>sp|O89023|TPP1_MOUSE Tripeptidyl-peptidase 1 OS=Mus musculus OX=10090 GN=Tpp1 PE=1 SV=2	9213	32.6376	controllerType=0 controllerNumber=1 scan=7802		ks_brain_lysate_hilic-elu_1-66-e_657_2823.ScanId;v=1;d1=7802.7802.3	hcd	0	0	0	0	5e-12	2.4e-10	FTMS + p NSI d Full ms2 862.7075@hcd30.00 [120.0000-2000.0000]
4085 | 168332	131	431	K.SSSHLPPSSYFN[+892.31722]ASGR.A	N12(NGlycan / 892.3172)	HexNAc(2)Hex(3)	1.9e-07	1e-05	6.71	533.2	315.4	315.4	3	862.708	862.708	0.01		2586.11	2586.11	Specific	12	>sp|O89023|TPP1_MOUSE Tripeptidyl-peptidase 1 OS=Mus musculus OX=10090 GN=Tpp1 PE=1 SV=2	9213	33.0726	controllerType=0 controllerNumber=1 scan=7902		ks_brain_lysate_hilic-elu_1-66-e_657_2823.ScanId;v=1;d1=7902.7902.3	hcd	0	0	0	0	4.9e-09	2.3e-07	FTMS + p NSI d Full ms2 863.0421@hcd30.00 [120.0000-2000.0000]
4087 | 167492	131	431	K.SSSHLPPSSYFN[+876.32230]ASGR.A	N12(NGlycan / 876.3223)	HexNAc(2)Hex(2)Fuc(1)	4.9e-07	2.6e-05	6.31	542	359.4	359.4	3	857.374	857.377	-3.59		2570.11	2570.12	Specific	12	>sp|O89023|TPP1_MOUSE Tripeptidyl-peptidase 1 OS=Mus musculus OX=10090 GN=Tpp1 PE=1 SV=2	9213	32.541	controllerType=0 controllerNumber=1 scan=7779		ks_brain_lysate_hilic-elu_1-66-e_657_2823.ScanId;v=1;d1=7779.7779.3	hcd	0	0	0	0	1.4e-08	7e-07	FTMS + p NSI d Full ms2 857.3735@hcd30.00 [120.0000-2000.0000]
4088 | 168252	131	431	K.SSSHLPPSSYFN[+730.26439]ASGR.A	N12(NGlycan / 730.2644)	HexNAc(2)Hex(2)	5e-14	2.6e-12	13.3	731.7	502.7	502.7	3	808.69	808.691	-0.86		2424.06	2424.06	Specific	12	>sp|O89023|TPP1_MOUSE Tripeptidyl-peptidase 1 OS=Mus musculus OX=10090 GN=Tpp1 PE=1 SV=2	9213	32.9831	controllerType=0 controllerNumber=1 scan=7882		ks_brain_lysate_hilic-elu_1-66-e_657_2823.ScanId;v=1;d1=7882.7882.3	hcd	0	0	0	0	4.4e-15	2.2e-13	FTMS + p NSI d Full ms2 809.0252@hcd30.00 [120.0000-2000.0000]
4089 | 167772	131	431	K.SSSHLPPSSYFN[+730.26439]ASGR.A	N12(NGlycan / 730.2644)	HexNAc(2)Hex(2)	4.8e-14	2.5e-12	13.32	721.8	494.2	494.2	3	808.691	808.691	0.27		2424.06	2424.06	Specific	12	>sp|O89023|TPP1_MOUSE Tripeptidyl-peptidase 1 OS=Mus musculus OX=10090 GN=Tpp1 PE=1 SV=2	9213	32.711	controllerType=0 controllerNumber=1 scan=7820		ks_brain_lysate_hilic-elu_1-66-e_657_2823.ScanId;v=1;d1=7820.7820.3	hcd	0	0	0	0	4e-15	1.9e-13	FTMS + p NSI d Full ms2 809.0258@hcd30.00 [120.0000-2000.0000]
409 | 348531	2	306	K.NTDGTYN[+1216.42286]YTSLFLVNSSAHR.E	N7(NGlycan / 1216.4229)	HexNAc(2)Hex(5)	5.2e-20	2.7e-18	19.28	1036.2	872.5	50.6	3	1159.5	1159.5	0.8		3476.49	3476.49	Specific	7	>sp|P97797-2|SHPS1_MOUSE Isoform 2 of Tyrosine-protein phosphatase non-receptor type substrate 1 OS=Mus musculus OX=10090 GN=Sirpa	8873	54.1548	controllerType=0 controllerNumber=1 scan=12708		ks_brain_lysate_hilic-elu_1-66-e_657_2823.ScanId;v=1;d1=12708.12708.3	hcd	0	0	0	0	6.8e-21	3.7e-19	FTMS + p NSI d Full ms2 1159.8369@hcd30.00 [120.0000-2000.0000]
4090 | 167572	131	431	K.SSSHLPPSSYFN[+730.26439]ASGR.A	N12(NGlycan / 730.2644)	HexNAc(2)Hex(2)	4.8e-14	2.5e-12	13.32	701.1	479.6	479.6	3	808.691	808.691	0.27		2424.06	2424.06	Specific	12	>sp|O89023|TPP1_MOUSE Tripeptidyl-peptidase 1 OS=Mus musculus OX=10090 GN=Tpp1 PE=1 SV=2	9213	32.599	controllerType=0 controllerNumber=1 scan=7793		ks_brain_lysate_hilic-elu_1-66-e_657_2823.ScanId;v=1;d1=7793.7793.3	hcd	0	0	0	0	4e-15	1.9e-13	FTMS + p NSI d Full ms2 809.0246@hcd30.00 [120.0000-2000.0000]
4091 | 168652	131	431	K.SSSHLPPSSYFN[+730.26439]ASGR.A	N12(NGlycan / 730.2644)	HexNAc(2)Hex(2)	1.4e-12	7.4e-11	11.85	654.1	402	402	3	808.692	808.691	1.63		2424.06	2424.06	Specific	12	>sp|O89023|TPP1_MOUSE Tripeptidyl-peptidase 1 OS=Mus musculus OX=10090 GN=Tpp1 PE=1 SV=2	9213	33.2254	controllerType=0 controllerNumber=1 scan=7937		ks_brain_lysate_hilic-elu_1-66-e_657_2823.ScanId;v=1;d1=7937.7937.3	hcd	0	0	0	0	9.9e-14	5.1e-12	FTMS + p NSI d Full ms2 809.0238@hcd30.00 [120.0000-2000.0000]
4094 | 511136	132	324	K.SHFYFLEGQNDALLC[+57.02146]GN[+1864.63416]SSDAGQC[+57.02146]PEGYIC[+57.02146]VK.A	N17(NGlycan / 1864.6342)	HexNAc(2)Hex(9)	4.3e-17	2.3e-15	16.36	878.5	790.8	790.8	4	1376.06	1376.06	0.88		5501.22	5501.22	Specific	17	>sp|B1AWN6|SCN2A_MOUSE Sodium channel protein type 2 subunit alpha OS=Mus musculus OX=10090 GN=Scn2a PE=1 SV=1	10618	62.4039	controllerType=0 controllerNumber=1 scan=14583	C15(Carbamidomethyl / 57.0215); C24(Carbamidomethyl / 57.0215); C30(Carbamidomethyl / 57.0215)	ks_brain_lysate_hilic-elu_1-66-e_657_2823.ScanId;v=1;d1=14583.14583.4	hcd	0	0	0	0	5.2e-18	2.5e-16	FTMS + p NSI d Full ms2 1376.5614@hcd30.00 [120.0000-2000.0000]
41 | 227603	1	113	K.FLEPYN[+1378.47569]DSIQAQK.N	N6(NGlycan / 1378.4757)	HexNAc(2)Hex(6)	1.4e-19	7.1e-18	18.87	1000.3	704.9	704.9	3	977.752	977.751	0.26		2931.24	2931.24	Specific	6	>sp|P14231|AT1B2_MOUSE Sodium/potassium-transporting ATPase subunit beta-2 OS=Mus musculus OX=10090 GN=Atp1b2 PE=1 SV=2	18917	39.1538	controllerType=0 controllerNumber=1 scan=9293		ks_brain_lysate_hilic-elu_1-66-e_657_2823.ScanId;v=1;d1=9293.9293.3	hcd	0	0	0	0	1.6e-20	8.4e-19	FTMS + p NSI d Full ms2 978.0864@hcd30.00 [120.0000-2000.0000]
410 | 348851	2	306	K.NTDGTYN[+1216.42286]YTSLFLVNSSAHR.E	N7(NGlycan / 1216.4229)	HexNAc(2)Hex(5)	5.2e-20	2.7e-18	19.28	1012.1	857	49.5	3	1159.5	1159.5	0.48		3476.49	3476.49	Specific	7	>sp|P97797-2|SHPS1_MOUSE Isoform 2 of Tyrosine-protein phosphatase non-receptor type substrate 1 OS=Mus musculus OX=10090 GN=Sirpa	8873	54.4293	controllerType=0 controllerNumber=1 scan=12770		ks_brain_lysate_hilic-elu_1-66-e_657_2823.ScanId;v=1;d1=12770.12770.3	hcd	0	0	0	0	6.9e-21	3.8e-19	FTMS + p NSI d Full ms2 1160.1689@hcd30.00 [120.0000-2000.0000]
411 | 349171	2	306	K.NTDGTYN[+1216.42286]YTSLFLVNSSAHR.E	N7(NGlycan / 1216.4229)	HexNAc(2)Hex(5)	1.2e-09	6.3e-08	8.92	585.7	449.9	44.2	3	1159.49	1159.5	-7.2		3476.46	3476.49	Specific	7	>sp|P97797-2|SHPS1_MOUSE Isoform 2 of Tyrosine-protein phosphatase non-receptor type substrate 1 OS=Mus musculus OX=10090 GN=Sirpa	8873	54.7362	controllerType=0 controllerNumber=1 scan=12840		ks_brain_lysate_hilic-elu_1-66-e_657_2823.ScanId;v=1;d1=12840.12840.3	hcd	0	0	0	0	3.4e-11	1.7e-09	FTMS + p NSI d Full ms2 1160.5032@hcd30.00 [120.0000-2000.0000]
4113 | 277594	136	205	R.N[+1378.47569]SSHLVC[+57.02146]SAC[+57.02146]FGPC[+57.02146]AR.C	N1(NGlycan / 1378.4757)	HexNAc(2)Hex(6)	4.8e-15	2.5e-13	14.32	752	579.4	579.4	3	1067.76	1067.76	0.34		3201.25	3201.25	Specific	1	>sp|Q91XD7|CREL1_MOUSE Protein disulfide isomerase Creld1 OS=Mus musculus OX=10090 GN=Creld1 PE=1 SV=1	16620	30.9209	controllerType=0 controllerNumber=1 scan=7408	C7(Carbamidomethyl / 57.0215); C10(Carbamidomethyl / 57.0215); C14(Carbamidomethyl / 57.0215)	ks_brain_lysate_hilic-elu_1-66-e_657_2823.ScanId;v=1;d1=7408.7408.3	hcd	0	0	0	0	4e-16	1.9e-14	FTMS + p NSI d Full ms2 1068.0909@hcd30.00 [120.0000-2000.0000]
4114 | 277954	136	205	R.N[+1216.42286]SSHLVC[+57.02146]SAC[+57.02146]FGPC[+57.02146]AR.C	N1(NGlycan / 1216.4229)	HexNAc(2)Hex(5)	4.8e-16	2.5e-14	15.32	811	639.7	639.7	3	1013.74	1013.74	0.15		3039.2	3039.2	Specific	1	>sp|Q91XD7|CREL1_MOUSE Protein disulfide isomerase Creld1 OS=Mus musculus OX=10090 GN=Creld1 PE=1 SV=1	16620	31.2426	controllerType=0 controllerNumber=1 scan=7482	C7(Carbamidomethyl / 57.0215); C10(Carbamidomethyl / 57.0215); C14(Carbamidomethyl / 57.0215)	ks_brain_lysate_hilic-elu_1-66-e_657_2823.ScanId;v=1;d1=7482.7482.3	hcd	0	0	0	0	4.7e-17	2.3e-15	FTMS + p NSI d Full ms2 1014.0728@hcd30.00 [120.0000-2000.0000]
4115 | 277674	136	205	R.N[+1216.42286]SSHLVC[+57.02146]SAC[+57.02146]FGPC[+57.02146]AR.C	N1(NGlycan / 1216.4229)	HexNAc(2)Hex(5)	4.8e-15	2.5e-13	14.32	751.2	550.8	550.8	3	1013.74	1013.74	0.03		3039.2	3039.2	Specific	1	>sp|Q91XD7|CREL1_MOUSE Protein disulfide isomerase Creld1 OS=Mus musculus OX=10090 GN=Creld1 PE=1 SV=1	16620	30.9809	controllerType=0 controllerNumber=1 scan=7422	C7(Carbamidomethyl / 57.0215); C10(Carbamidomethyl / 57.0215); C14(Carbamidomethyl / 57.0215)	ks_brain_lysate_hilic-elu_1-66-e_657_2823.ScanId;v=1;d1=7422.7422.3	hcd	0	0	0	0	4e-16	2e-14	FTMS + p NSI d Full ms2 1014.4081@hcd30.00 [120.0000-2000.0000]
4116 | 278474	136	205	R.N[+1216.42286]SSHLVC[+57.02146]SAC[+57.02146]FGPC[+57.02146]AR.C	N1(NGlycan / 1216.4229)	HexNAc(2)Hex(5)	3.8e-12	2e-10	11.42	660.3	495.1	495.1	3	1013.74	1013.74	3.46		3039.21	3039.2	Specific	1	>sp|Q91XD7|CREL1_MOUSE Protein disulfide isomerase Creld1 OS=Mus musculus OX=10090 GN=Creld1 PE=1 SV=1	16620	31.5155	controllerType=0 controllerNumber=1 scan=7544	C7(Carbamidomethyl / 57.0215); C10(Carbamidomethyl / 57.0215); C14(Carbamidomethyl / 57.0215)	ks_brain_lysate_hilic-elu_1-66-e_657_2823.ScanId;v=1;d1=7544.7544.3	hcd	0	0	0	0	2.1e-13	1.1e-11	FTMS + p NSI d Full ms2 1014.0735@hcd30.00 [120.0000-2000.0000]
4117 | 277514	136	205	R.N[+1216.42286]SSHLVC[+57.02146]SAC[+57.02146]FGPC[+57.02146]AR.C	N1(NGlycan / 1216.4229)	HexNAc(2)Hex(5)	4.8e-13	2.5e-11	12.32	659.8	481.6	481.6	3	1013.74	1013.74	0.99		3039.2	3039.2	Specific	1	>sp|Q91XD7|CREL1_MOUSE Protein disulfide isomerase Creld1 OS=Mus musculus OX=10090 GN=Creld1 PE=1 SV=1	16620	30.8869	controllerType=0 controllerNumber=1 scan=7399	C7(Carbamidomethyl / 57.0215); C10(Carbamidomethyl / 57.0215); C14(Carbamidomethyl / 57.0215)	ks_brain_lysate_hilic-elu_1-66-e_657_2823.ScanId;v=1;d1=7399.7399.3	hcd	0	0	0	0	3.4e-14	1.7e-12	FTMS + p NSI d Full ms2 1014.4078@hcd30.00 [120.0000-2000.0000]
4158 | 307154	142	258	R.LFNGQQGIIIQN[+1216.42286]FSTR.S	N12(NGlycan / 1216.4229)	HexNAc(2)Hex(5)	8.3e-14	4.4e-12	13.08	733.1	565	565	3	1018.14	1018.14	-0.46		3052.4	3052.4	Specific	12	>sp|Q80Z24|NEGR1_MOUSE Neuronal growth regulator 1 OS=Mus musculus OX=10090 GN=Negr1 PE=1 SV=1	25348	54.2397	controllerType=0 controllerNumber=1 scan=12727		ks_brain_lysate_hilic-elu_1-66-e_657_2823.ScanId;v=1;d1=12727.12727.3	hcd	0	0	0	0	7.5e-15	3.8e-13	FTMS + p NSI d Full ms2 1018.1403@hcd30.00 [120.0000-2000.0000]
4161 | 428095	143	190	R.FQN[+1727.61297]SSFHVNSETGTLVFNAVHK.D	N3(NGlycan / 1727.613)	HexNAc(3)Hex(6)Fuc(1)	3.7e-17	2e-15	16.43	873	551.2	551.2	4	1048.46	1048.46	-0.33		4190.82	4190.82	Specific	3	>sp|Q9D8B7|JAM3_MOUSE Junctional adhesion molecule C OS=Mus musculus OX=10090 GN=Jam3 PE=1 SV=2	7619	46.0832	controllerType=0 controllerNumber=1 scan=10877		ks_brain_lysate_hilic-elu_1-66-e_657_2823.ScanId;v=1;d1=10877.10877.4	hcd	0	0	0	0	4.4e-18	2.1e-16	FTMS + p NSI d Full ms2 1048.9607@hcd30.00 [120.0000-2000.0000]
4162 | 341730	143	190	R.FQN[+1216.42286]SSFHVNSETGTLVFNAVHK.D	N3(NGlycan / 1216.4229)	HexNAc(2)Hex(5)	3.6e-18	1.9e-16	17.44	941.5	585.1	585.1	4	920.663	920.663	0.26		3679.63	3679.63	Specific	3	>sp|Q9D8B7|JAM3_MOUSE Junctional adhesion molecule C OS=Mus musculus OX=10090 GN=Jam3 PE=1 SV=2	7619	46.75	controllerType=0 controllerNumber=1 scan=11028		ks_brain_lysate_hilic-elu_1-66-e_657_2823.ScanId;v=1;d1=11028.11028.4	hcd	0	0	0	0	5e-19	2.5e-17	FTMS + p NSI d Full ms2 920.9136@hcd30.00 [120.0000-2000.0000]
4163 | 342090	143	190	R.FQN[+1216.42286]SSFHVNSETGTLVFNAVHK.D	N3(NGlycan / 1216.4229)	HexNAc(2)Hex(5)	3.7e-14	2e-12	13.43	747.3	439.7	439.7	4	920.662	920.663	-0.2		3679.63	3679.63	Specific	3	>sp|Q9D8B7|JAM3_MOUSE Junctional adhesion molecule C OS=Mus musculus OX=10090 GN=Jam3 PE=1 SV=2	7619	47.0776	controllerType=0 controllerNumber=1 scan=11102		ks_brain_lysate_hilic-elu_1-66-e_657_2823.ScanId;v=1;d1=11102.11102.4	hcd	0	0	0	0	2.7e-15	1.4e-13	FTMS + p NSI d Full ms2 920.9137@hcd30.00 [120.0000-2000.0000]
4195 | 279394	149	327	R.TVYLHAN[+1444.53387]QTGYPDPSSR.Y	N7(NGlycan / 1444.5339)	HexNAc(4)Hex(3)Fuc(1)	2.5e-16	1.3e-14	15.6	847.4	603.2	603.2	3	1117.49	1117.49	-0.15		3350.44	3350.44	Specific	7	>sp|Q61282|PGCA_MOUSE Aggrecan core protein OS=Mus musculus OX=10090 GN=Acan PE=1 SV=2	7912	32.4746	controllerType=0 controllerNumber=1 scan=7764		ks_brain_lysate_hilic-elu_1-66-e_657_2823.ScanId;v=1;d1=7764.7764.3	hcd	0	0	0	0	2.6e-17	1.3e-15	FTMS + p NSI d Full ms2 1118.1532@hcd30.00 [120.0000-2000.0000]
4196 | 279634	149	327	R.TVYLHAN[+1444.53387]QTGYPDPSSR.Y	N7(NGlycan / 1444.5339)	HexNAc(4)Hex(3)Fuc(1)	2.5e-12	1.3e-10	11.6	624.1	391.8	391.8	3	1117.48	1117.49	-0.92		3350.44	3350.44	Specific	7	>sp|Q61282|PGCA_MOUSE Aggrecan core protein OS=Mus musculus OX=10090 GN=Acan PE=1 SV=2	7912	32.7865	controllerType=0 controllerNumber=1 scan=7837		ks_brain_lysate_hilic-elu_1-66-e_657_2823.ScanId;v=1;d1=7837.7837.3	hcd	0	0	0	0	1.6e-13	8.1e-12	FTMS + p NSI d Full ms2 1118.1558@hcd30.00 [120.0000-2000.0000]
4197 | 445255	149	605	R.AFC[+57.02146]AAQN[+1444.53387]ATLASTGQLYAAWSQGLDK.C	N7(NGlycan / 1444.5339)	HexNAc(4)Hex(3)Fuc(1)	2.3e-08	1.2e-06	7.64	466.2	383.5	383.5	3	1396.62	1396.62	-3.97		4187.83	4187.85	Specific	7	>sp|Q61282|PGCA_MOUSE Aggrecan core protein OS=Mus musculus OX=10090 GN=Acan PE=1 SV=2	7912	69.8545	controllerType=0 controllerNumber=1 scan=16385	C3(Carbamidomethyl / 57.0215)	ks_brain_lysate_hilic-elu_1-66-e_657_2823.ScanId;v=1;d1=16385.16385.3	hcd	0	0	0	0	6.6e-10	3.5e-08	FTMS + p NSI d Full ms2 1397.9718@hcd30.00 [120.0000-2000.0000]
4198 | 309838	149	661	R.TVYLYPN[+1444.53387]QTGLPDPLSK.H	N7(NGlycan / 1444.5339)	HexNAc(4)Hex(3)Fuc(1)	4.1e-12	2.1e-10	11.39	643.7	523.9	523.9	3	1117.52	1117.51	0.31		3350.53	3350.53	Specific	7	>sp|Q61282|PGCA_MOUSE Aggrecan core protein OS=Mus musculus OX=10090 GN=Acan PE=1 SV=2	7912	58.3305	controllerType=0 controllerNumber=1 scan=13654		ks_brain_lysate_hilic-elu_1-66-e_657_2823.ScanId;v=1;d1=13654.13654.3	hcd	0	0	0	0	2.2e-13	1.1e-11	FTMS + p NSI d Full ms2 1118.1830@hcd30.00 [120.0000-2000.0000]
4199 | 309998	149	661	R.TVYLYPN[+1444.53387]QTGLPDPLSK.H	N7(NGlycan / 1444.5339)	HexNAc(4)Hex(3)Fuc(1)	4.2e-12	2.2e-10	11.37	627	479.6	479.6	3	1117.51	1117.51	-0.56		3350.53	3350.53	Specific	7	>sp|Q61282|PGCA_MOUSE Aggrecan core protein OS=Mus musculus OX=10090 GN=Acan PE=1 SV=2	7912	58.573	controllerType=0 controllerNumber=1 scan=13710		ks_brain_lysate_hilic-elu_1-66-e_657_2823.ScanId;v=1;d1=13710.13710.3	hcd	0	0	0	0	2.5e-13	1.3e-11	FTMS + p NSI d Full ms2 1117.8473@hcd30.00 [120.0000-2000.0000]
42 | 227083	1	113	K.FLEPYN[+1378.47569]DSIQAQK.N	N6(NGlycan / 1378.4757)	HexNAc(2)Hex(6)	4e-17	2.1e-15	16.4	930.5	607	607	3	977.753	977.751	1.58		2931.24	2931.24	Specific	6	>sp|P14231|AT1B2_MOUSE Sodium/potassium-transporting ATPase subunit beta-2 OS=Mus musculus OX=10090 GN=Atp1b2 PE=1 SV=2	18917	38.9065	controllerType=0 controllerNumber=1 scan=9236		ks_brain_lysate_hilic-elu_1-66-e_657_2823.ScanId;v=1;d1=9236.9236.3	hcd	0	0	0	0	4.6e-18	2.3e-16	FTMS + p NSI d Full ms2 978.7569@hcd30.00 [120.0000-2000.0000]
4225 | 223171	153	73	K.AN[+1216.42286]TTQPGIVEGGQVLK.C	N2(NGlycan / 1216.4229)	HexNAc(2)Hex(5)	8e-17	4.2e-15	16.1	894.4	615	615	3	943.436	943.436	0.58		2828.29	2828.29	Specific	2	>sp|P43406|ITAV_MOUSE Integrin alpha-V OS=Mus musculus OX=10090 GN=Itgav PE=1 SV=2	25108	35.0581	controllerType=0 controllerNumber=1 scan=8355		ks_brain_lysate_hilic-elu_1-66-e_657_2823.ScanId;v=1;d1=8355.8355.3	hcd	0	0	0	0	8.7e-18	4.3e-16	FTMS + p NSI d Full ms2 944.1007@hcd30.00 [120.0000-2000.0000]
4226 | 223611	153	73	K.AN[+1216.42286]TTQPGIVEGGQVLK.C	N2(NGlycan / 1216.4229)	HexNAc(2)Hex(5)	8.3e-16	4.4e-14	15.08	812.1	572.7	572.7	3	943.435	943.436	-0.98		2828.29	2828.29	Specific	2	>sp|P43406|ITAV_MOUSE Integrin alpha-V OS=Mus musculus OX=10090 GN=Itgav PE=1 SV=2	25108	35.3608	controllerType=0 controllerNumber=1 scan=8424		ks_brain_lysate_hilic-elu_1-66-e_657_2823.ScanId;v=1;d1=8424.8424.3	hcd	0	0	0	0	9.2e-17	4.8e-15	FTMS + p NSI d Full ms2 943.4355@hcd30.00 [120.0000-2000.0000]
4227 | 398590	153	597	R.TAADATGLQPILNQFTPAN[+1702.58133]VSR.Q	N19(NGlycan / 1702.5813)	HexNAc(2)Hex(8)	6.3e-14	3.3e-12	13.2	711.9	566	566	3	1329.93	1329.93	-1.06		3987.77	3987.77	Specific	19	>sp|P43406|ITAV_MOUSE Integrin alpha-V OS=Mus musculus OX=10090 GN=Itgav PE=1 SV=2	25108	62.9761	controllerType=0 controllerNumber=1 scan=14713		ks_brain_lysate_hilic-elu_1-66-e_657_2823.ScanId;v=1;d1=14713.14713.3	hcd	0	0	0	0	5.8e-15	3e-13	FTMS + p NSI d Full ms2 1330.2642@hcd30.00 [120.0000-2000.0000]
4228 | 398430	153	597	R.TAADATGLQPILNQFTPAN[+1702.58133]VSR.Q	N19(NGlycan / 1702.5813)	HexNAc(2)Hex(8)	6.3e-13	3.3e-11	12.2	678.5	575	575	3	1329.93	1329.93	-0.6		3987.77	3987.77	Specific	19	>sp|P43406|ITAV_MOUSE Integrin alpha-V OS=Mus musculus OX=10090 GN=Itgav PE=1 SV=2	25108	62.8324	controllerType=0 controllerNumber=1 scan=14680		ks_brain_lysate_hilic-elu_1-66-e_657_2823.ScanId;v=1;d1=14680.14680.3	hcd	0	0	0	0	4.7e-14	2.5e-12	FTMS + p NSI d Full ms2 1330.2661@hcd30.00 [120.0000-2000.0000]
[truncated: 457 more rows]

## Sheet: Sheet2
PID	Prot._x000D_ Rank	Pos.	Sequence_x000D_ (unformatted)	Mods_x000D_ (variable)	Glycans	PEP_x000D_ 2D	PEP_x000D_ 1D	|Log Prob|	Score	Delta_x000D_ Score	Delta Mod._x000D_ Score	z	Obs._x000D_ m/z	Calc._x000D_ m/z	ppm_x000D_ err.	Off-_x000D_ By-X	Obs._x000D_ MH	Calc._x000D_ MH	Cleavage	Glycans_x000D_ Pos.	Protein_x000D_ Name	Prot._x000D_ Id	Scan_x000D_ Time	Scan #	Mods_x000D_ (fixed)	Comment	Fragment_x000D_ Type	FDR_x000D_ 2D	FDR_x000D_ 1D	FDR uniq._x000D_ 2D	FDR uniq._x000D_ 1D	q-value_x000D_ 2D	q-value_x000D_ 1D	Scan info	MobilityValue
[truncated: 1,964 more rows]

[truncated: 22 more sheets: Sheet3, Sheet4, Sheet5, Sheet6, Sheet7, Sheet8, Sheet9, Sheet10, Sheet11, Sheet12, Sheet13, Sheet14, Sheet15, Sheet16, Sheet17, Sheet18, Sheet19, Sheet20, Sheet21, Sheet22 …]
