# Supplementary material for: Glycoproteomics Landscape of Asymptomatic and Symptomatic Human Alzheimer’s Disease Brain
Source: Mol Cell Proteomics. 2022 Oct 27;21(12):100433. doi: 10.1016/j.mcpro.2022.100433 (PMC9706167; doi:10.1016/j.mcpro.2022.100433)
Supplement: Supplemental table S4 [file mmc5.xlsx]

## Sheet: 1
Protein Rank	Description	|Log Prob|	Best |Log Prob|	Best score	Total Intensity	# of spectra	# of unique peptides	# of mod peptides	Coverage %	# AA's in protein	Protein DB number
1	>sp|P13637|AT1A3_HUMAN Sodium/potassium-transporting ATPase subunit alpha-3 OS=Homo sapiens OX=9606 GN=ATP1A3 PE=1 SV=3	920.85	25.79	1321.8	5.41395e+09	427	65	14	55.08	1013	32822
1	>sp|P13637-2|AT1A3_HUMAN Isoform 2 of Sodium/potassium-transporting ATPase subunit alpha-3 OS=Homo sapiens OX=9606 GN=ATP1A3
1	>sp|P13637-3|AT1A3_HUMAN Isoform 3 of Sodium/potassium-transporting ATPase subunit alpha-3 OS=Homo sapiens OX=9606 GN=ATP1A3
2	>sp|O94856|NFASC_HUMAN Neurofascin OS=Homo sapiens OX=9606 GN=NFASC PE=1 SV=4	790.2	25.9	1398.9	1.08934e+09	185	56	4	47.29	1347	38274
2	>sp|O94856-6|NFASC_HUMAN Isoform 6 of Neurofascin OS=Homo sapiens OX=9606 GN=NFASC
2	>sp|O94856-13|NFASC_HUMAN Isoform 13 of Neurofascin OS=Homo sapiens OX=9606 GN=NFASC
3	>sp|P01023|A2MG_HUMAN Alpha-2-macroglobulin OS=Homo sapiens OX=9606 GN=A2M PE=1 SV=3	747.46	22.1	1084.1	2.9816e+08	107	50	1	53.87	1474	35429
4	>sp|Q12860|CNTN1_HUMAN Contactin-1 OS=Homo sapiens OX=9606 GN=CNTN1 PE=1 SV=1	739.21	23.1	1175	6.25235e+08	148	54	9	61.69	1018	34080
5	>sp|Q92752|TENR_HUMAN Tenascin-R OS=Homo sapiens OX=9606 GN=TNR PE=1 SV=3	727.84	24.48	1190.7	8.81785e+08	195	50	4	54.57	1358	146
6	>sp|P50993|AT1A2_HUMAN Sodium/potassium-transporting ATPase subunit alpha-2 OS=Homo sapiens OX=9606 GN=ATP1A2 PE=1 SV=1	652.37	29.19	1552.4	1515891542	185	47	13	36.86	1020	34083
7	>sp|P06576|ATPB_HUMAN ATP synthase subunit beta, mitochondrial OS=Homo sapiens OX=9606 GN=ATP5F1B PE=1 SV=3	615.76	25.48	1226.2	4.27924e+08	96	39	14	76.56	529	34090
9	>sp|Q92823|NRCAM_HUMAN Neuronal cell adhesion molecule OS=Homo sapiens OX=9606 GN=NRCAM PE=1 SV=3	595.57	27.06	1454.4	454625068	117	43	3	50.38	1304	38101
9	>sp|Q92823-2|NRCAM_HUMAN Isoform 2 of Neuronal cell adhesion molecule OS=Homo sapiens OX=9606 GN=NRCAM
9	>sp|Q92823-5|NRCAM_HUMAN Isoform 5 of Neuronal cell adhesion molecule OS=Homo sapiens OX=9606 GN=NRCAM
10	>sp|P13591|NCAM1_HUMAN Neural cell adhesion molecule 1 OS=Homo sapiens OX=9606 GN=NCAM1 PE=1 SV=3	586.18	29.73	1556.2	1.45842e+09	219	35	4	51.86	858	38760
11	>sp|P05023|AT1A1_HUMAN Sodium/potassium-transporting ATPase subunit alpha-1 OS=Homo sapiens OX=9606 GN=ATP1A1 PE=1 SV=1	523.61	27.29	1357.3	1649554913	157	37	6	29.81	1023	35652
11	>sp|P05023-4|AT1A1_HUMAN Isoform 4 of Sodium/potassium-transporting ATPase subunit alpha-1 OS=Homo sapiens OX=9606 GN=ATP1A1
12	>sp|P68371|TBB4B_HUMAN Tubulin beta-4B chain OS=Homo sapiens OX=9606 GN=TUBB4B PE=1 SV=1	507.24	25.15	1289.5	8.38539e+08	178	38	14	81.57	445	11044
13	>sp|P24821|TENA_HUMAN Tenascin OS=Homo sapiens OX=9606 GN=TNC PE=1 SV=3	506.77	25.01	1216.8	7.39752e+07	55	39	0	29.53	2201	2204
14	>sp|Q9UHC6|CNTP2_HUMAN Contactin-associated protein-like 2 OS=Homo sapiens OX=9606 GN=CNTNAP2 PE=1 SV=1	496.6	24.42	1153.7	9.29519e+07	57	37	1	43.95	1331	33556
15	>sp|P14625|ENPL_HUMAN Endoplasmin OS=Homo sapiens OX=9606 GN=HSP90B1 PE=1 SV=1	489.22	20.26	1049.3	2.21058e+08	81	39	2	55.79	803	13595
16	>sp|P23634-2|AT2B4_HUMAN Isoform XA of Plasma membrane calcium-transporting ATPase 4 OS=Homo sapiens OX=9606 GN=ATP2B4	482.26	18.97	976.5	1.72265e+08	81	37	5	37.69	1170	36555
16	>sp|P23634-3|AT2B4_HUMAN Isoform ZA of Plasma membrane calcium-transporting ATPase 4 OS=Homo sapiens OX=9606 GN=ATP2B4
16	>sp|P23634-4|AT2B4_HUMAN Isoform XK of Plasma membrane calcium-transporting ATPase 4 OS=Homo sapiens OX=9606 GN=ATP2B4
16	>sp|P23634-5|AT2B4_HUMAN Isoform ZK of Plasma membrane calcium-transporting ATPase 4 OS=Homo sapiens OX=9606 GN=ATP2B4
17	>sp|Q9P0K1|ADA22_HUMAN Disintegrin and metalloproteinase domain-containing protein 22 OS=Homo sapiens OX=9606 GN=ADAM22 PE=1 SV=1	475.91	27.79	1480.3	2.11238e+08	81	31	1	44.04	906	22870
18	>sp|P09543|CN37_HUMAN 2',3'-cyclic-nucleotide 3'-phosphodiesterase OS=Homo sapiens OX=9606 GN=CNP PE=1 SV=2	467.49	23.26	1301.5	2.24109e+09	211	36	5	62.47	421	35519
18	>sp|P09543-2|CN37_HUMAN Isoform CNPI of 2',3'-cyclic-nucleotide 3'-phosphodiesterase OS=Homo sapiens OX=9606 GN=CNP
19	>sp|P25705|ATPA_HUMAN ATP synthase subunit alpha, mitochondrial OS=Homo sapiens OX=9606 GN=ATP5F1A PE=1 SV=1	435.38	24.1	1248.1	6.27898e+08	104	35	6	61.12	553	22074
20	>sp|Q96GW7|PGCB_HUMAN Brevican core protein OS=Homo sapiens OX=9606 GN=BCAN PE=1 SV=2	424.19	25.61	1345.1	9.91468e+08	132	32	3	40.5	911	5145
21	>sp|P32004|L1CAM_HUMAN Neural cell adhesion molecule L1 OS=Homo sapiens OX=9606 GN=L1CAM PE=1 SV=2	417.43	22.4	1113.8	2.44511e+08	81	34	3	32.46	1257	30249
22	>sp|Q9Y6R1|S4A4_HUMAN Electrogenic sodium bicarbonate cotransporter 1 OS=Homo sapiens OX=9606 GN=SLC4A4 PE=1 SV=1	412.78	23.23	1162.2	2.20388e+08	66	31	5	35.87	1079	19608
23	>sp|Q969P0|IGSF8_HUMAN Immunoglobulin superfamily member 8 OS=Homo sapiens OX=9606 GN=IGSF8 PE=1 SV=1	406.12	29.84	1577.9	1.03055e+09	126	26	3	58.24	613	23385
24	>sp|P60709|ACTB_HUMAN Actin, cytoplasmic 1 OS=Homo sapiens OX=9606 GN=ACTB PE=1 SV=1	403.54	27.42	1313	1.18199e+09	121	28	11	64	375	35863
24	>sp|P63261|ACTG_HUMAN Actin, cytoplasmic 2 OS=Homo sapiens OX=9606 GN=ACTG1 PE=1 SV=1
25	>sp|P13611|CSPG2_HUMAN Versican core protein OS=Homo sapiens OX=9606 GN=VCAN PE=1 SV=3	401.59	25.15	1410	2.25797e+09	142	27	2	9.25	3396	27584
25	>sp|P13611-3|CSPG2_HUMAN Isoform V2 of Versican core protein OS=Homo sapiens OX=9606 GN=VCAN
26	>sp|Q16555|DPYL2_HUMAN Dihydropyrimidinase-related protein 2 OS=Homo sapiens OX=9606 GN=DPYSL2 PE=1 SV=1	392.8	30	1655.8	1.46465e+08	56	25	1	72.73	572	26053
27	>sp|P43004|EAA2_HUMAN Excitatory amino acid transporter 2 OS=Homo sapiens OX=9606 GN=SLC1A2 PE=1 SV=2	380.69	22.89	1145.1	1.48458e+09	147	24	7	34.67	574	32694
27	>sp|P43004-2|EAA2_HUMAN Isoform 2 of Excitatory amino acid transporter 2 OS=Homo sapiens OX=9606 GN=SLC1A2
28	>sp|O14594|NCAN_HUMAN Neurocan core protein OS=Homo sapiens OX=9606 GN=NCAN PE=1 SV=3	380.13	28.37	1553.2	4.82758e+08	91	28	0	27.48	1321	39841
29	>sp|P68363|TBA1B_HUMAN Tubulin alpha-1B chain OS=Homo sapiens OX=9606 GN=TUBA1B PE=1 SV=1	379.67	27.15	1350.8	9.7747e+08	112	27	5	74.5	451	20982
30	>sp|P23471|PTPRZ_HUMAN Receptor-type tyrosine-protein phosphatase zeta OS=Homo sapiens OX=9606 GN=PTPRZ1 PE=1 SV=4	376.95	29.48	1567.1	4.65314e+08	119	26	3	12.44	2315	6944
30	>sp|P23471-2|PTPRZ_HUMAN Isoform 2 of Receptor-type tyrosine-protein phosphatase zeta OS=Homo sapiens OX=9606 GN=PTPRZ1
31	>sp|P16615|AT2A2_HUMAN Sarcoplasmic/endoplasmic reticulum calcium ATPase 2 OS=Homo sapiens OX=9606 GN=ATP2A2 PE=1 SV=1	370.81	21.1	1037.6	8.04643e+07	46	32	4	39.06	1042	34282
32	>sp|P08195|4F2_HUMAN 4F2 cell-surface antigen heavy chain OS=Homo sapiens OX=9606 GN=SLC3A2 PE=1 SV=3	359.5	20.97	1055.3	2.98676e+08	79	27	0	45.08	630	33827
32	>sp|P08195-2|4F2_HUMAN Isoform 2 of 4F2 cell-surface antigen heavy chain OS=Homo sapiens OX=9606 GN=SLC3A2
32	>sp|P08195-3|4F2_HUMAN Isoform 3 of 4F2 cell-surface antigen heavy chain OS=Homo sapiens OX=9606 GN=SLC3A2
32	>sp|P08195-4|4F2_HUMAN Isoform 4 of 4F2 cell-surface antigen heavy chain OS=Homo sapiens OX=9606 GN=SLC3A2
33	>sp|O00533|NCHL1_HUMAN Neural cell adhesion molecule L1-like protein OS=Homo sapiens OX=9606 GN=CHL1 PE=1 SV=4	356.2	25.68	1271	1.01447e+08	52	25	0	33.44	1208	41126
33	>sp|O00533-2|NCHL1_HUMAN Isoform 2 of Neural cell adhesion molecule L1-like protein OS=Homo sapiens OX=9606 GN=CHL1
34	>sp|P42658|DPP6_HUMAN Dipeptidyl aminopeptidase-like protein 6 OS=Homo sapiens OX=9606 GN=DPP6 PE=1 SV=2	353.97	23.13	1207.3	165862763	58	26	0	43.47	865	23244
34	>sp|P42658-2|DPP6_HUMAN Isoform DPPX-S of Dipeptidyl aminopeptidase-like protein 6 OS=Homo sapiens OX=9606 GN=DPP6
35	>sp|O15394|NCAM2_HUMAN Neural cell adhesion molecule 2 OS=Homo sapiens OX=9606 GN=NCAM2 PE=1 SV=2	351.52	22.15	1101	3.14201e+08	83	27	1	40.98	837	11251
36	>sp|P01024|CO3_HUMAN Complement C3 OS=Homo sapiens OX=9606 GN=C3 PE=1 SV=2	351.47	19.97	976.7	5.2124e+07	47	33	1	28.8	1663	33802
37	>sp|Q02246|CNTN2_HUMAN Contactin-2 OS=Homo sapiens OX=9606 GN=CNTN2 PE=1 SV=1	342.41	20.94	1038.1	1.12958e+08	45	25	0	35.38	1040	33555
38	>sp|Q14764|MVP_HUMAN Major vault protein OS=Homo sapiens OX=9606 GN=MVP PE=1 SV=4	341.89	19.28	913.3	5.64497e+07	40	31	1	47.14	893	41361
39	>sp|Q00610|CLH1_HUMAN Clathrin heavy chain 1 OS=Homo sapiens OX=9606 GN=CLTC PE=1 SV=5	323.5	20.97	1310.8	4.76333e+07	38	27	1	23.7	1675	27091
39	>sp|Q00610-2|CLH1_HUMAN Isoform 2 of Clathrin heavy chain 1 OS=Homo sapiens OX=9606 GN=CLTC
41	>sp|P13645|K1C10_HUMAN Keratin, type I cytoskeletal 10 OS=Homo sapiens OX=9606 GN=KRT10 PE=1 SV=6	310.54	18.07	944.7	6.54992e+07	51	24	2	48.97	584	39423
42	>sp|Q9UMF0|ICAM5_HUMAN Intercellular adhesion molecule 5 OS=Homo sapiens OX=9606 GN=ICAM5 PE=1 SV=3	308.75	25.02	1295.7	7.83668e+07	37	20	0	36.58	924	26652
43	>sp|Q13813|SPTN1_HUMAN Spectrin alpha chain, non-erythrocytic 1 OS=Homo sapiens OX=9606 GN=SPTAN1 PE=1 SV=3	308.67	22.47	1123.7	3.39428e+07	37	28	0	16.95	2472	14845
43	>sp|Q13813-2|SPTN1_HUMAN Isoform 2 of Spectrin alpha chain, non-erythrocytic 1 OS=Homo sapiens OX=9606 GN=SPTAN1
43	>sp|Q13813-3|SPTN1_HUMAN Isoform 3 of Spectrin alpha chain, non-erythrocytic 1 OS=Homo sapiens OX=9606 GN=SPTAN1
44	>sp|P78324|SHPS1_HUMAN Tyrosine-protein phosphatase non-receptor type substrate 1 OS=Homo sapiens OX=9606 GN=SIRPA PE=1 SV=2	306.78	22.29	1263.1	1.43315e+09	96	23	1	59.92	504	3922
45	>sp|P20916|MAG_HUMAN Myelin-associated glycoprotein OS=Homo sapiens OX=9606 GN=MAG PE=1 SV=1	305.44	24.52	1334.1	1.2824e+09	100	19	0	52.08	626	9566
45	>sp|P20916-3|MAG_HUMAN Isoform 3 of Myelin-associated glycoprotein OS=Homo sapiens OX=9606 GN=MAG
46	>sp|P01009|A1AT_HUMAN Alpha-1-antitrypsin OS=Homo sapiens OX=9606 GN=SERPINA1 PE=1 SV=3	302.65	19.94	1048	2.80172e+08	73	25	3	59.09	418	30854
47	>sp|P00738|HPT_HUMAN Haptoglobin OS=Homo sapiens OX=9606 GN=HP PE=1 SV=1	299.96	26.28	1270	1.74221e+08	40	22	1	59.85	406	27633
48	>sp|Q13740-2|CD166_HUMAN Isoform 2 of CD166 antigen OS=Homo sapiens OX=9606 GN=ALCAM	296.81	20.28	986.5	1.57881e+08	57	20	0	52.46	570	34169
49	>sp|Q9NYU2|UGGG1_HUMAN UDP-glucose:glycoprotein glucosyltransferase 1 OS=Homo sapiens OX=9606 GN=UGGT1 PE=1 SV=3	292.66	21.28	1044.8	4.07884e+07	34	27	0	29.45	1555	21267
49	>sp|Q9NYU2-2|UGGG1_HUMAN Isoform 2 of UDP-glucose:glycoprotein glucosyltransferase 1 OS=Homo sapiens OX=9606 GN=UGGT1
50	>sp|Q14697|GANAB_HUMAN Neutral alpha-glucosidase AB OS=Homo sapiens OX=9606 GN=GANAB PE=1 SV=3	288.36	24.15	1208.3	6.62036e+07	34	24	0	38.77	944	24239
51	>sp|P14136|GFAP_HUMAN Glial fibrillary acidic protein OS=Homo sapiens OX=9606 GN=GFAP PE=1 SV=1	280.33	21.02	1014.8	1.77564e+08	54	23	1	57.18	432	28801
51	>sp|P14136-2|GFAP_HUMAN Isoform 2 of Glial fibrillary acidic protein OS=Homo sapiens OX=9606 GN=GFAP
51	>sp|P14136-3|GFAP_HUMAN Isoform 3 of Glial fibrillary acidic protein OS=Homo sapiens OX=9606 GN=GFAP
52	>sp|Q7L0J3|SV2A_HUMAN Synaptic vesicle glycoprotein 2A OS=Homo sapiens OX=9606 GN=SV2A PE=1 SV=1	269.19	28.47	1352.3	2.06366e+08	61	18	2	33.96	742	15058
53	>sp|P07339|CATD_HUMAN Cathepsin D OS=Homo sapiens OX=9606 GN=CTSD PE=1 SV=1	266.02	19.89	1100.5	7.45988e+08	90	22	7	61.89	412	26242
54	>sp|P11142|HSP7C_HUMAN Heat shock cognate 71 kDa protein OS=Homo sapiens OX=9606 GN=HSPA8 PE=1 SV=1	265.85	23.97	1185.7	8.92232e+07	44	21	1	39.47	646	38463
55	>sp|P43003|EAA1_HUMAN Excitatory amino acid transporter 1 OS=Homo sapiens OX=9606 GN=SLC1A3 PE=1 SV=1	265.7	25.1	1264	8.17221e+08	85	19	8	26.2	542	22905
55	>sp|P43003-2|EAA1_HUMAN Isoform 2 of Excitatory amino acid transporter 1 OS=Homo sapiens OX=9606 GN=SLC1A3
56	>sp|O75077|ADA23_HUMAN Disintegrin and metalloproteinase domain-containing protein 23 OS=Homo sapiens OX=9606 GN=ADAM23 PE=1 SV=1	265.32	26.61	1263.8	126934527	37	17	0	30.17	832	24988
56	>sp|O75077-2|ADA23_HUMAN Isoform Beta of Disintegrin and metalloproteinase domain-containing protein 23 OS=Homo sapiens OX=9606 GN=ADAM23
56	>sp|O75077-3|ADA23_HUMAN Isoform Gamma of Disintegrin and metalloproteinase domain-containing protein 23 OS=Homo sapiens OX=9606 GN=ADAM23
57	>sp|P21579|SYT1_HUMAN Synaptotagmin-1 OS=Homo sapiens OX=9606 GN=SYT1 PE=1 SV=1	264.89	20.07	998.2	2.71321e+08	61	22	1	59	422	2612
58	>sp|P04406|G3P_HUMAN Glyceraldehyde-3-phosphate dehydrogenase OS=Homo sapiens OX=9606 GN=GAPDH PE=1 SV=3	261.42	29.04	1481.7	2.59968e+08	64	20	7	73.13	335	23301
59	>sp|Q8N3J6|CADM2_HUMAN Cell adhesion molecule 2 OS=Homo sapiens OX=9606 GN=CADM2 PE=2 SV=1	255.34	25.28	1174.5	4.46387e+08	55	14	2	43.45	435	34941
59	>sp|Q8N3J6-2|CADM2_HUMAN Isoform 2 of Cell adhesion molecule 2 OS=Homo sapiens OX=9606 GN=CADM2
59	>sp|Q8N3J6-3|CADM2_HUMAN Isoform 3 of Cell adhesion molecule 2 OS=Homo sapiens OX=9606 GN=CADM2
60	>sp|P05026|AT1B1_HUMAN Sodium/potassium-transporting ATPase subunit beta-1 OS=Homo sapiens OX=9606 GN=ATP1B1 PE=1 SV=1	247.08	21.28	984.1	2.03386e+09	93	19	3	50.49	303	32518
60	>sp|P05026-2|AT1B1_HUMAN Isoform 2 of Sodium/potassium-transporting ATPase subunit beta-1 OS=Homo sapiens OX=9606 GN=ATP1B1
61	>sp|Q8WWI5|CTL1_HUMAN Choline transporter-like protein 1 OS=Homo sapiens OX=9606 GN=SLC44A1 PE=1 SV=1	242.62	19.94	986.5	3.43464e+08	60	19	4	26.94	657	36703
62	>sp|O60641|AP180_HUMAN Clathrin coat assembly protein AP180 OS=Homo sapiens OX=9606 GN=SNAP91 PE=1 SV=2	241.84	23.32	1190.5	1.32244e+08	48	19	1	27.78	907	34855
63	>sp|P38606|VATA_HUMAN V-type proton ATPase catalytic subunit A OS=Homo sapiens OX=9606 GN=ATP6V1A PE=1 SV=2	241.77	24.23	1188.9	3.907e+07	27	18	1	46.19	617	15894
63	>sp|P38606-2|VATA_HUMAN Isoform 2 of V-type proton ATPase catalytic subunit A OS=Homo sapiens OX=9606 GN=ATP6V1A
64	>sp|Q9BY67-5|CADM1_HUMAN Isoform 5 of Cell adhesion molecule 1 OS=Homo sapiens OX=9606 GN=CADM1	236.54	22.1	1116.6	1.4374e+08	39	16	3	46.86	414	36847
65	>sp|P04264|K2C1_HUMAN Keratin, type II cytoskeletal 1 OS=Homo sapiens OX=9606 GN=KRT1 PE=1 SV=6	233.25	21.6	1026.8	6.35181e+07	33	20	3	34.94	644	12956
66	>sp|O75746|CMC1_HUMAN Calcium-binding mitochondrial carrier protein Aralar1 OS=Homo sapiens OX=9606 GN=SLC25A12 PE=1 SV=2	231.1	17.02	853.8	5.29496e+07	29	22	0	45.58	678	27553
67	>sp|P0C0L4|CO4A_HUMAN Complement C4-A OS=Homo sapiens OX=9606 GN=C4A PE=1 SV=2	229.62	19.07	1007.7	3.3007e+07	26	19	0	20.07	1744	27564
67	>sp|P0C0L4-2|CO4A_HUMAN Isoform 2 of Complement C4-A OS=Homo sapiens OX=9606 GN=C4A
68	>sp|P02675|FIBB_HUMAN Fibrinogen beta chain OS=Homo sapiens OX=9606 GN=FGB PE=1 SV=2	228.84	18.97	916.6	6.07603e+07	32	18	0	50.71	491	32468
69	>sp|Q9HDC9|APMAP_HUMAN Adipocyte plasma membrane-associated protein OS=Homo sapiens OX=9606 GN=APMAP PE=1 SV=2	228	26.42	1297.4	1.5497e+08	50	17	1	56.25	416	25009
70	>sp|Q9ULB1|NRX1A_HUMAN Neurexin-1 OS=Homo sapiens OX=9606 GN=NRXN1 PE=1 SV=1	224.55	20.39	1005.1	2.54868e+07	21	17	0	19.91	1477	37307
70	>sp|Q9ULB1-2|NRX1A_HUMAN Isoform 2a of Neurexin-1 OS=Homo sapiens OX=9606 GN=NRXN1
70	>sp|Q9ULB1-3|NRX1A_HUMAN Isoform 3a of Neurexin-1 OS=Homo sapiens OX=9606 GN=NRXN1
71	>sp|P10915|HPLN1_HUMAN Hyaluronan and proteoglycan link protein 1 OS=Homo sapiens OX=9606 GN=HAPLN1 PE=2 SV=2	219.85	26.28	1259	1.68832e+08	46	19	1	59.32	354	26805
72	>sp|P07196|NFL_HUMAN Neurofilament light polypeptide OS=Homo sapiens OX=9606 GN=NEFL PE=1 SV=3	217.14	22.87	1158.9	8.85537e+07	40	22	2	43.83	543	41362
73	>sp|Q86VP6|CAND1_HUMAN Cullin-associated NEDD8-dissociated protein 1 OS=Homo sapiens OX=9606 GN=CAND1 PE=1 SV=2	210.63	18.15	893.5	3.13677e+07	27	17	0	19.43	1230	37041
74	>sp|P61764|STXB1_HUMAN Syntaxin-binding protein 1 OS=Homo sapiens OX=9606 GN=STXBP1 PE=1 SV=1	206.83	20.19	1022.9	3.10124e+07	25	17	2	42.59	594	473
74	>sp|P61764-2|STXB1_HUMAN Isoform 2 of Syntaxin-binding protein 1 OS=Homo sapiens OX=9606 GN=STXBP1
75	>sp|P12235|ADT1_HUMAN ADP/ATP translocase 1 OS=Homo sapiens OX=9606 GN=SLC25A4 PE=1 SV=4	205.4	18.92	943.5	3.32482e+08	50	17	3	52.68	298	34647
76	>sp|Q96KN2|CNDP1_HUMAN Beta-Ala-His dipeptidase OS=Homo sapiens OX=9606 GN=CNDP1 PE=1 SV=4	204.96	18.89	947.5	6.75915e+07	35	16	0	42.6	507	35768
77	>sp|Q16653|MOG_HUMAN Myelin-oligodendrocyte glycoprotein OS=Homo sapiens OX=9606 GN=MOG PE=1 SV=2	204.69	19.93	1027	8.51226e+08	60	14	1	38.46	247	13920
78	>sp|P14415|AT1B2_HUMAN Sodium/potassium-transporting ATPase subunit beta-2 OS=Homo sapiens OX=9606 GN=ATP1B2 PE=1 SV=3	203.83	18.05	952.4	1.90294e+08	42	14	2	41.03	290	33019
79	>sp|P13489|RINI_HUMAN Ribonuclease inhibitor OS=Homo sapiens OX=9606 GN=RNH1 PE=1 SV=2	196.66	26.42	1275.3	2.91979e+07	22	12	0	47.07	461	8472
80	>sp|Q8N145|LGI3_HUMAN Leucine-rich repeat LGI family member 3 OS=Homo sapiens OX=9606 GN=LGI3 PE=2 SV=1	195.62	19.94	958.4	1.15032e+08	45	17	0	39.42	548	38334
81	>sp|P07197|NFM_HUMAN Neurofilament medium polypeptide OS=Homo sapiens OX=9606 GN=NEFM PE=1 SV=3	194.91	29.05	1465.4	5.94927e+07	26	19	0	27.4	916	40998
82	>sp|P08237|PFKAM_HUMAN ATP-dependent 6-phosphofructokinase, muscle type OS=Homo sapiens OX=9606 GN=PFKM PE=1 SV=2	193.81	20.61	984.4	1.90305e+07	19	15	2	32.56	780	13369
82	>sp|P08237-2|PFKAM_HUMAN Isoform 2 of ATP-dependent 6-phosphofructokinase, muscle type OS=Homo sapiens OX=9606 GN=PFKM
82	>sp|P08237-3|PFKAM_HUMAN Isoform 3 of ATP-dependent 6-phosphofructokinase, muscle type OS=Homo sapiens OX=9606 GN=PFKM
83	>sp|Q13885|TBB2A_HUMAN Tubulin beta-2A chain OS=Homo sapiens OX=9606 GN=TUBB2A PE=1 SV=1	192.38	23.59	1189.3	1.1688e+08	34	13	4	42.02	445	2613
84	>sp|Q13303|KCAB2_HUMAN Voltage-gated potassium channel subunit beta-2 OS=Homo sapiens OX=9606 GN=KCNAB2 PE=1 SV=2	191.59	23.6	1221.3	7.0788e+07	31	16	0	59.13	367	38656
85	>sp|Q8N608|DPP10_HUMAN Inactive dipeptidyl peptidase 10 OS=Homo sapiens OX=9606 GN=DPP10 PE=1 SV=2	190.37	18.15	921.9	4.50338e+07	23	16	0	28.27	796	28773
85	>sp|Q8N608-2|DPP10_HUMAN Isoform 2 of Inactive dipeptidyl peptidase 10 OS=Homo sapiens OX=9606 GN=DPP10
85	>sp|Q8N608-3|DPP10_HUMAN Isoform 3 of Inactive dipeptidyl peptidase 10 OS=Homo sapiens OX=9606 GN=DPP10
85	>sp|Q8N608-4|DPP10_HUMAN Isoform 4 of Inactive dipeptidyl peptidase 10 OS=Homo sapiens OX=9606 GN=DPP10
86	>sp|Q9Y2Q0|AT8A1_HUMAN Phospholipid-transporting ATPase IA OS=Homo sapiens OX=9606 GN=ATP8A1 PE=1 SV=1	189.57	17.94	933.6	2.45523e+07	18	17	0	20.1	1164	33223
86	>sp|Q9Y2Q0-2|AT8A1_HUMAN Isoform 2 of Phospholipid-transporting ATPase IA OS=Homo sapiens OX=9606 GN=ATP8A1
87	>sp|P62873|GBB1_HUMAN Guanine nucleotide-binding protein G(I)/G(S)/G(T) subunit beta-1 OS=Homo sapiens OX=9606 GN=GNB1 PE=1 SV=3	188.39	23.19	1144	7.95485e+07	30	13	0	62.35	340	27416
88	>sp|P11021|BIP_HUMAN Endoplasmic reticulum chaperone BiP OS=Homo sapiens OX=9606 GN=HSPA5 PE=1 SV=2	187.73	17.02	889.7	5.29879e+07	26	15	0	32.72	654	35318
89	>sp|P12277|KCRB_HUMAN Creatine kinase B-type OS=Homo sapiens OX=9606 GN=CKB PE=1 SV=1	187.54	25	1231.8	7.53766e+07	31	12	2	55.38	381	41329
90	>sp|P09471-2|GNAO_HUMAN Isoform Alpha-2 of Guanine nucleotide-binding protein G(o) subunit alpha OS=Homo sapiens OX=9606 GN=GNAO1	187.46	17.94	857.2	7.82872e+07	32	15	1	53.11	354	25951
91	>sp|P68871|HBB_HUMAN Hemoglobin subunit beta OS=Homo sapiens OX=9606 GN=HBB PE=1 SV=2	187.43	21.94	1199	2.70966e+08	42	12	1	77.55	147	22974
92	>sp|P10909|CLUS_HUMAN Clusterin OS=Homo sapiens OX=9606 GN=CLU PE=1 SV=1	186.93	18.89	877.6	1.22845e+08	30	14	1	31.18	449	33451
92	>sp|P10909-2|CLUS_HUMAN Isoform 2 of Clusterin OS=Homo sapiens OX=9606 GN=CLU
92	>sp|P10909-4|CLUS_HUMAN Isoform 4 of Clusterin OS=Homo sapiens OX=9606 GN=CLU
92	>sp|P10909-5|CLUS_HUMAN Isoform 5 of Clusterin OS=Homo sapiens OX=9606 GN=CLU
92	>sp|P10909-6|CLUS_HUMAN Isoform 6 of Clusterin OS=Homo sapiens OX=9606 GN=CLU
93	>sp|P14618|KPYM_HUMAN Pyruvate kinase PKM OS=Homo sapiens OX=9606 GN=PKM PE=1 SV=4	186.02	21.1	1002.2	2.99815e+07	21	15	0	38.98	531	40278
94	>sp|P06756|ITAV_HUMAN Integrin alpha-V OS=Homo sapiens OX=9606 GN=ITGAV PE=1 SV=2	184.76	16.96	873.5	2.49314e+07	23	16	0	26.43	1048	23397
94	>sp|P06756-3|ITAV_HUMAN Isoform 3 of Integrin alpha-V OS=Homo sapiens OX=9606 GN=ITGAV
95	>sp|Q8NFZ8|CADM4_HUMAN Cell adhesion molecule 4 OS=Homo sapiens OX=9606 GN=CADM4 PE=1 SV=1	184.21	23.02	1140.1	2.91244e+08	43	13	0	44.07	388	25532
96	>sp|P05067|A4_HUMAN Amyloid-beta precursor protein OS=Homo sapiens OX=9606 GN=APP PE=1 SV=3	183.42	19.11	932.7	4.14942e+07	23	15	0	28.05	770	35841
96	>sp|P05067-7|A4_HUMAN Isoform L-APP733 of Amyloid-beta precursor protein OS=Homo sapiens OX=9606 GN=APP
96	>sp|P05067-8|A4_HUMAN Isoform APP751 of Amyloid-beta precursor protein OS=Homo sapiens OX=9606 GN=APP
96	>sp|P05067-9|A4_HUMAN Isoform L-APP752 of Amyloid-beta precursor protein OS=Homo sapiens OX=9606 GN=APP
96	>sp|P05067-11|A4_HUMAN Isoform 11 of Amyloid-beta precursor protein OS=Homo sapiens OX=9606 GN=APP
97	>sp|P55011|S12A2_HUMAN Solute carrier family 12 member 2 OS=Homo sapiens OX=9606 GN=SLC12A2 PE=1 SV=1	182.46	18.45	957.4	3.35325e+07	20	16	1	17.74	1212	4057
97	>sp|P55011-3|S12A2_HUMAN Isoform 2 of Solute carrier family 12 member 2 OS=Homo sapiens OX=9606 GN=SLC12A2
98	>sp|Q01814|AT2B2_HUMAN Plasma membrane calcium-transporting ATPase 2 OS=Homo sapiens OX=9606 GN=ATP2B2 PE=1 SV=2	179.52	20.6	1047.8	4.57095e+07	30	15	0	18.1	1243	25242
98	>sp|Q01814-2|AT2B2_HUMAN Isoform WA of Plasma membrane calcium-transporting ATPase 2 OS=Homo sapiens OX=9606 GN=ATP2B2
98	>sp|Q01814-3|AT2B2_HUMAN Isoform YA of Plasma membrane calcium-transporting ATPase 2 OS=Homo sapiens OX=9606 GN=ATP2B2
98	>sp|Q01814-4|AT2B2_HUMAN Isoform ZA of Plasma membrane calcium-transporting ATPase 2 OS=Homo sapiens OX=9606 GN=ATP2B2
98	>sp|Q01814-5|AT2B2_HUMAN Isoform YB of Plasma membrane calcium-transporting ATPase 2 OS=Homo sapiens OX=9606 GN=ATP2B2
98	>sp|Q01814-6|AT2B2_HUMAN Isoform ZB of Plasma membrane calcium-transporting ATPase 2 OS=Homo sapiens OX=9606 GN=ATP2B2
98	>sp|Q01814-7|AT2B2_HUMAN Isoform XA of Plasma membrane calcium-transporting ATPase 2 OS=Homo sapiens OX=9606 GN=ATP2B2
98	>sp|Q01814-8|AT2B2_HUMAN Isoform XB of Plasma membrane calcium-transporting ATPase 2 OS=Homo sapiens OX=9606 GN=ATP2B2
99	>sp|P16870|CBPE_HUMAN Carboxypeptidase E OS=Homo sapiens OX=9606 GN=CPE PE=1 SV=1	179.23	19.97	992.7	4.54776e+07	23	13	1	36.34	476	24410
99	>sp|P16870-2|CBPE_HUMAN Isoform 2 of Carboxypeptidase E OS=Homo sapiens OX=9606 GN=CPE
100	>sp|P27824|CALX_HUMAN Calnexin OS=Homo sapiens OX=9606 GN=CANX PE=1 SV=2	176.73	17.09	891.3	4.05692e+07	23	14	0	37.33	592	31221
100	>sp|P27824-2|CALX_HUMAN Isoform 2 of Calnexin OS=Homo sapiens OX=9606 GN=CANX
101	>sp|Q9GZV7|HPLN2_HUMAN Hyaluronan and proteoglycan link protein 2 OS=Homo sapiens OX=9606 GN=HAPLN2 PE=1 SV=1	176.7	18.98	970.4	8.49717e+08	73	14	0	46.18	340	27199
102	>sp|P43121|MUC18_HUMAN Cell surface glycoprotein MUC18 OS=Homo sapiens OX=9606 GN=MCAM PE=1 SV=2	175.92	21.99	1145	19096990	17	12	1	31.89	646	12018
103	>sp|P35232|PHB_HUMAN Prohibitin OS=Homo sapiens OX=9606 GN=PHB PE=1 SV=1	174.43	21.28	1071.5	5.63027e+07	28	13	0	71.32	272	4567
104	>sp|P00450|CERU_HUMAN Ceruloplasmin OS=Homo sapiens OX=9606 GN=CP PE=1 SV=1	173.59	16.68	840.4	2.45711e+07	22	13	0	21.31	1065	29740
105	>sp|Q8IWA5|CTL2_HUMAN Choline transporter-like protein 2 OS=Homo sapiens OX=9606 GN=SLC44A2 PE=1 SV=3	173.56	21.1	1104.1	1.39383e+08	36	15	0	24.93	706	24445
105	>sp|Q8IWA5-2|CTL2_HUMAN Isoform 2 of Choline transporter-like protein 2 OS=Homo sapiens OX=9606 GN=SLC44A2
105	>sp|Q8IWA5-3|CTL2_HUMAN Isoform 3 of Choline transporter-like protein 2 OS=Homo sapiens OX=9606 GN=SLC44A2
106	>sp|Q13509|TBB3_HUMAN Tubulin beta-3 chain OS=Homo sapiens OX=9606 GN=TUBB3 PE=1 SV=2	172.38	20.48	997.4	5.56395e+07	21	12	1	49.33	450	15624
107	>sp|O95970|LGI1_HUMAN Leucine-rich glioma-inactivated protein 1 OS=Homo sapiens OX=9606 GN=LGI1 PE=1 SV=1	169.08	21.24	1005.5	8.19183e+07	31	14	0	31.42	557	38683
108	>sp|Q7L1I2|SV2B_HUMAN Synaptic vesicle glycoprotein 2B OS=Homo sapiens OX=9606 GN=SV2B PE=1 SV=1	168.73	20.09	1098.1	1.11051e+08	35	17	6	27.96	683	2393
109	>sp|O75078|ADA11_HUMAN Disintegrin and metalloproteinase domain-containing protein 11 OS=Homo sapiens OX=9606 GN=ADAM11 PE=2 SV=3	168.41	24.28	1161.4	1.72608e+07	16	10	0	26.01	769	34648
110	>sp|P35527|K1C9_HUMAN Keratin, type I cytoskeletal 9 OS=Homo sapiens OX=9606 GN=KRT9 PE=1 SV=3	167.96	22.94	1126	1.54804e+07	15	11	1	31.62	623	12969
111	>sp|P22695|QCR2_HUMAN Cytochrome b-c1 complex subunit 2, mitochondrial OS=Homo sapiens OX=9606 GN=UQCRC2 PE=1 SV=3	167.37	21.89	1102.8	3.28563e+07	19	12	2	41.5	453	6955
112	>sp|Q00325-2|MPCP_HUMAN Isoform B of Phosphate carrier protein, mitochondrial OS=Homo sapiens OX=9606 GN=SLC25A3	167.07	19.15	946.4	2.61391e+08	43	18	5	46.26	361	7387
113	>sp|P05556|ITB1_HUMAN Integrin beta-1 OS=Homo sapiens OX=9606 GN=ITGB1 PE=1 SV=2	165.67	18.89	960.8	3.26455e+07	22	15	0	26.32	798	8346
113	>sp|P05556-2|ITB1_HUMAN Isoform 2 of Integrin beta-1 OS=Homo sapiens OX=9606 GN=ITGB1
113	>sp|P05556-3|ITB1_HUMAN Isoform 3 of Integrin beta-1 OS=Homo sapiens OX=9606 GN=ITGB1
113	>sp|P05556-4|ITB1_HUMAN Isoform 4 of Integrin beta-1 OS=Homo sapiens OX=9606 GN=ITGB1
113	>sp|P05556-5|ITB1_HUMAN Isoform 5 of Integrin beta-1 OS=Homo sapiens OX=9606 GN=ITGB1
114	>sp|P35613|BASI_HUMAN Basigin OS=Homo sapiens OX=9606 GN=BSG PE=1 SV=2	163.44	27.61	1366.4	1.02201e+08	24	11	2	33.77	385	24373
114	>sp|P35613-2|BASI_HUMAN Isoform 2 of Basigin OS=Homo sapiens OX=9606 GN=BSG
115	>sp|P04843|RPN1_HUMAN Dolichyl-diphosphooligosaccharide--protein glycosyltransferase subunit 1 OS=Homo sapiens OX=9606 GN=RPN1 PE=1 SV=1	163.16	19.07	960.6	4.07386e+07	22	13	0	29.82	607	20857
116	>sp|P50897|PPT1_HUMAN Palmitoyl-protein thioesterase 1 OS=Homo sapiens OX=9606 GN=PPT1 PE=1 SV=1	163.15	24.28	1201.7	1.8921e+08	46	10	1	38.89	306	8718
117	>sp|Q86UW8|HPLN4_HUMAN Hyaluronan and proteoglycan link protein 4 OS=Homo sapiens OX=9606 GN=HAPLN4 PE=2 SV=1	162.12	23.39	1155.3	3.5902e+07	17	11	0	39.55	402	38462
118	>sp|O43175|SERA_HUMAN D-3-phosphoglycerate dehydrogenase OS=Homo sapiens OX=9606 GN=PHGDH PE=1 SV=4	159.72	22.89	1184.6	3.18964e+07	20	13	2	36.4	533	3415
119	>sp|Q15818|NPTX1_HUMAN Neuronal pentraxin-1 OS=Homo sapiens OX=9606 GN=NPTX1 PE=1 SV=2	159.19	21.68	1078.4	70385724	29	14	0	44.21	432	13466
120	>sp|Q15165|PON2_HUMAN Serum paraoxonase/arylesterase 2 OS=Homo sapiens OX=9606 GN=PON2 PE=1 SV=4	158.72	24.48	1230.1	22945109	15	10	0	55.08	354	37669
120	>sp|Q15165-1|PON2_HUMAN Isoform 1 of Serum paraoxonase/arylesterase 2 OS=Homo sapiens OX=9606 GN=PON2
121	>sp|P69905|HBA_HUMAN Hemoglobin subunit alpha OS=Homo sapiens OX=9606 GN=HBA1 PE=1 SV=2	158.51	25.42	1210.7	2.81687e+08	39	11	3	64.08	142	39657
122	>sp|P02679|FIBG_HUMAN Fibrinogen gamma chain OS=Homo sapiens OX=9606 GN=FGG PE=1 SV=3	158.11	21.26	1093	4.55623e+07	20	11	0	39.51	453	28565
122	>sp|P02679-2|FIBG_HUMAN Isoform Gamma-A of Fibrinogen gamma chain OS=Homo sapiens OX=9606 GN=FGG
123	>sp|Q9Y639-5|NPTN_HUMAN Isoform 5 of Neuroplastin OS=Homo sapiens OX=9606 GN=NPTN	157.67	17.05	929.6	1.46337e+08	49	13	2	37.06	394	6531
124	>sp|Q9Y2J8|PADI2_HUMAN Protein-arginine deiminase type-2 OS=Homo sapiens OX=9606 GN=PADI2 PE=1 SV=2	157	18.97	922.2	3.04926e+07	20	12	0	27.07	665	13695
125	>sp|Q9UK22|FBX2_HUMAN F-box only protein 2 OS=Homo sapiens OX=9606 GN=FBXO2 PE=1 SV=2	154.25	22.1	1070.2	4.25728e+07	19	10	0	53.04	296	26732
126	>sp|P01876|IGHA1_HUMAN Immunoglobulin heavy constant alpha 1 OS=Homo sapiens OX=9606 GN=IGHA1 PE=1 SV=2	153.51	22.97	1152.5	1.58696e+08	46	11	0	51.84	353	23384
127	>sp|P01011|AACT_HUMAN Alpha-1-antichymotrypsin OS=Homo sapiens OX=9606 GN=SERPINA3 PE=1 SV=2	152.64	18.97	908.8	7.70352e+07	26	13	0	39.72	423	27446
128	>sp|P02768|ALBU_HUMAN Albumin OS=Homo sapiens OX=9606 GN=ALB PE=1 SV=2	152.41	18.89	940.2	2.38763e+07	20	13	1	29.06	609	27238
129	>sp|P16389|KCNA2_HUMAN Potassium voltage-gated channel subfamily A member 2 OS=Homo sapiens OX=9606 GN=KCNA2 PE=1 SV=2	151.13	16.94	901.2	58525469	22	11	0	23.65	499	11174
130	>sp|Q8IWT6|LRC8A_HUMAN Volume-regulated anion channel subunit LRRC8A OS=Homo sapiens OX=9606 GN=LRRC8A PE=1 SV=1	149.75	17.48	811.6	3.32493e+07	24	16	0	27.04	810	38708
131	>sp|Q9H936|GHC1_HUMAN Mitochondrial glutamate carrier 1 OS=Homo sapiens OX=9606 GN=SLC25A22 PE=1 SV=1	145.01	25.98	1250.1	7.95746e+07	24	12	1	54.49	323	29372
132	>sp|Q14204|DYHC1_HUMAN Cytoplasmic dynein 1 heavy chain 1 OS=Homo sapiens OX=9606 GN=DYNC1H1 PE=1 SV=5	143.97	18.08	903.8	8.28636e+06	15	13	0	5.51	4646	31022
133	>sp|Q9BX67|JAM3_HUMAN Junctional adhesion molecule C OS=Homo sapiens OX=9606 GN=JAM3 PE=1 SV=1	142.83	21.68	1090.2	43242074	23	10	1	38.39	310	22559
134	>sp|Q9UBP4|DKK3_HUMAN Dickkopf-related protein 3 OS=Homo sapiens OX=9606 GN=DKK3 PE=1 SV=2	142.64	21.42	1026.6	2.8024e+07	16	9	1	42.57	350	32675
135	>sp|Q15223|NECT1_HUMAN Nectin-1 OS=Homo sapiens OX=9606 GN=NECTIN1 PE=1 SV=3	142.34	20.1	977.4	5.50666e+07	20	10	0	33.85	517	13751
135	>sp|Q15223-2|NECT1_HUMAN Isoform Alpha of Nectin-1 OS=Homo sapiens OX=9606 GN=NECTIN1
135	>sp|Q15223-3|NECT1_HUMAN Isoform Gamma of Nectin-1 OS=Homo sapiens OX=9606 GN=NECTIN1
136	>sp|P09104|ENOG_HUMAN Gamma-enolase OS=Homo sapiens OX=9606 GN=ENO2 PE=1 SV=3	142.25	19.97	980.2	2.07846e+07	19	11	0	45.39	434	32705
136	>sp|P09104-2|ENOG_HUMAN Isoform 2 of Gamma-enolase OS=Homo sapiens OX=9606 GN=ENO2
137	>sp|P42262|GRIA2_HUMAN Glutamate receptor 2 OS=Homo sapiens OX=9606 GN=GRIA2 PE=1 SV=3	140.27	18.94	900.6	2.25485e+07	18	13	1	19.37	883	29866
137	>sp|P42262-3|GRIA2_HUMAN Isoform 3 of Glutamate receptor 2 OS=Homo sapiens OX=9606 GN=GRIA2
138	>sp|P02511|CRYAB_HUMAN Alpha-crystallin B chain OS=Homo sapiens OX=9606 GN=CRYAB PE=1 SV=2	138.87	18.87	951.4	2.13312e+08	38	10	1	56.57	175	36902
139	>sp|P21281|VATB2_HUMAN V-type proton ATPase subunit B, brain isoform OS=Homo sapiens OX=9606 GN=ATP6V1B2 PE=1 SV=3	138.33	19.81	977.6	2.57595e+07	22	12	0	40.7	511	771
140	>sp|P48047|ATPO_HUMAN ATP synthase subunit O, mitochondrial OS=Homo sapiens OX=9606 GN=ATP5PO PE=1 SV=1	138.15	21.02	1014.8	8.47866e+07	25	11	0	65.73	213	1618
141	>sp|Q93050|VPP1_HUMAN V-type proton ATPase 116 kDa subunit a1 OS=Homo sapiens OX=9606 GN=ATP6V0A1 PE=1 SV=3	137.19	17.89	871.5	1.53619e+07	14	13	2	22.22	837	21766
141	>sp|Q93050-1|VPP1_HUMAN Isoform 2 of V-type proton ATPase 116 kDa subunit a1 OS=Homo sapiens OX=9606 GN=ATP6V0A1
141	>sp|Q93050-3|VPP1_HUMAN Isoform 3 of V-type proton ATPase 116 kDa subunit a1 OS=Homo sapiens OX=9606 GN=ATP6V0A1
142	>sp|Q14515|SPRL1_HUMAN SPARC-like protein 1 OS=Homo sapiens OX=9606 GN=SPARCL1 PE=1 SV=2	136.67	19.46	994.6	2.17582e+07	16	10	0	22.29	664	19297
142	>sp|Q14515-2|SPRL1_HUMAN Isoform 2 of SPARC-like protein 1 OS=Homo sapiens OX=9606 GN=SPARCL1
143	>sp|P54764|EPHA4_HUMAN Ephrin type-A receptor 4 OS=Homo sapiens OX=9606 GN=EPHA4 PE=1 SV=1	136.08	18.1	859.7	1.0012e+07	12	10	0	18.86	986	26535
144	>sp|P05387|RLA2_HUMAN 60S acidic ribosomal protein P2 OS=Homo sapiens OX=9606 GN=RPLP2 PE=1 SV=1	135.77	21.11	1121.6	4.21325e+07	15	9	1	92.17	115	2359
145	>sp|P17600|SYN1_HUMAN Synapsin-1 OS=Homo sapiens OX=9606 GN=SYN1 PE=1 SV=3	133.11	22.29	1086.1	1.54834e+07	11	9	0	23.69	705	2552
145	>sp|P17600-2|SYN1_HUMAN Isoform IB of Synapsin-1 OS=Homo sapiens OX=9606 GN=SYN1
146	>sp|Q9UL51|HCN2_HUMAN Potassium/sodium hyperpolarization-activated cyclic nucleotide-gated channel 2 OS=Homo sapiens OX=9606 GN=HCN2 PE=1 SV=3	132.02	17.07	887.3	1.14768e+07	13	11	0	18.45	889	26952
147	>sp|P02686|MBP_HUMAN Myelin basic protein OS=Homo sapiens OX=9606 GN=MBP PE=1 SV=3	131.99	18.98	907	7.62521e+08	55	10	1	25.33	304	41816
147	>sp|P02686-3|MBP_HUMAN Isoform 3 of Myelin basic protein OS=Homo sapiens OX=9606 GN=MBP
147	>sp|P02686-5|MBP_HUMAN Isoform 5 of Myelin basic protein OS=Homo sapiens OX=9606 GN=MBP
148	>sp|P14314|GLU2B_HUMAN Glucosidase 2 subunit beta OS=Homo sapiens OX=9606 GN=PRKCSH PE=1 SV=2	131.33	17.02	820.9	3.22127e+07	19	13	0	39.2	528	38879
148	>sp|P14314-2|GLU2B_HUMAN Isoform 2 of Glucosidase 2 subunit beta OS=Homo sapiens OX=9606 GN=PRKCSH
149	>sp|P05388|RLA0_HUMAN 60S acidic ribosomal protein P0 OS=Homo sapiens OX=9606 GN=RPLP0 PE=1 SV=1	130.57	18.15	896.2	3.49279e+07	18	12	0	55.84	317	14908
150	>sp|Q8N126|CADM3_HUMAN Cell adhesion molecule 3 OS=Homo sapiens OX=9606 GN=CADM3 PE=1 SV=1	129.26	20.97	1031.1	3.31695e+07	20	8	0	34.67	398	25311
150	>sp|Q8N126-2|CADM3_HUMAN Isoform 2 of Cell adhesion molecule 3 OS=Homo sapiens OX=9606 GN=CADM3
151	>sp|P22061|PIMT_HUMAN Protein-L-isoaspartate(D-aspartate) O-methyltransferase OS=Homo sapiens OX=9606 GN=PCMT1 PE=1 SV=4	127.77	23.34	1218	2.04022e+07	11	9	1	58.15	227	20106
151	>sp|P22061-2|PIMT_HUMAN Isoform 2 of Protein-L-isoaspartate(D-aspartate) O-methyltransferase OS=Homo sapiens OX=9606 GN=PCMT1
152	>sp|P07900|HS90A_HUMAN Heat shock protein HSP 90-alpha OS=Homo sapiens OX=9606 GN=HSP90AA1 PE=1 SV=5	127.07	17.07	874.9	1.99568e+07	15	11	0	20.22	732	39290
152	>sp|P07900-2|HS90A_HUMAN Isoform 2 of Heat shock protein HSP 90-alpha OS=Homo sapiens OX=9606 GN=HSP90AA1
153	>sp|Q02978|M2OM_HUMAN Mitochondrial 2-oxoglutarate/malate carrier protein OS=Homo sapiens OX=9606 GN=SLC25A11 PE=1 SV=3	126.92	18.98	957.8	3.61597e+07	17	10	1	42.68	314	41693
154	>sp|Q92896|GSLG1_HUMAN Golgi apparatus protein 1 OS=Homo sapiens OX=9606 GN=GLG1 PE=1 SV=2	126.49	21.1	1043.3	1.61291e+07	13	12	0	15.95	1179	11115
154	>sp|Q92896-2|GSLG1_HUMAN Isoform 2 of Golgi apparatus protein 1 OS=Homo sapiens OX=9606 GN=GLG1
154	>sp|Q92896-3|GSLG1_HUMAN Isoform 3 of Golgi apparatus protein 1 OS=Homo sapiens OX=9606 GN=GLG1
155	>sp|Q99623|PHB2_HUMAN Prohibitin-2 OS=Homo sapiens OX=9606 GN=PHB2 PE=1 SV=2	126.45	23.94	1182.5	4.67408e+07	22	13	0	50.84	299	8235
156	>sp|P38646|GRP75_HUMAN Stress-70 protein, mitochondrial OS=Homo sapiens OX=9606 GN=HSPA9 PE=1 SV=2	126.44	17.98	867.5	1.81791e+07	15	9	0	18.41	679	6647
157	>sp|Q8N9I0|SYT2_HUMAN Synaptotagmin-2 OS=Homo sapiens OX=9606 GN=SYT2 PE=1 SV=2	125.94	19.27	986	4.48508e+07	21	12	0	36.04	419	16898
158	>sp|Q9Y6R7|FCGBP_HUMAN IgGFc-binding protein OS=Homo sapiens OX=9606 GN=FCGBP PE=1 SV=3	125.49	17.6	890.1	1.26296e+07	13	11	0	3.18	5405	22315
159	>sp|Q13510|ASAH1_HUMAN Acid ceramidase OS=Homo sapiens OX=9606 GN=ASAH1 PE=1 SV=5	125.39	20.47	1038.2	6.81722e+07	24	10	0	36.71	395	34867
159	>sp|Q13510-2|ASAH1_HUMAN Isoform 2 of Acid ceramidase OS=Homo sapiens OX=9606 GN=ASAH1
160	>sp|Q9BWM7|SFXN3_HUMAN Sideroflexin-3 OS=Homo sapiens OX=9606 GN=SFXN3 PE=1 SV=3	124.73	17.68	892.2	2.02529e+07	14	11	1	42.99	321	10587
161	>sp|O75489|NDUS3_HUMAN NADH dehydrogenase [ubiquinone] iron-sulfur protein 3, mitochondrial OS=Homo sapiens OX=9606 GN=NDUFS3 PE=1 SV=1	124.19	18.29	895.6	1.51372e+07	12	9	0	52.65	264	41363
162	>sp|O14773|TPP1_HUMAN Tripeptidyl-peptidase 1 OS=Homo sapiens OX=9606 GN=TPP1 PE=1 SV=2	123.45	21.28	1081.6	1.28429e+08	27	8	0	27.18	563	16629
162	>sp|O14773-2|TPP1_HUMAN Isoform 2 of Tripeptidyl-peptidase 1 OS=Homo sapiens OX=9606 GN=TPP1
163	>sp|P27797|CALR_HUMAN Calreticulin OS=Homo sapiens OX=9606 GN=CALR PE=1 SV=1	122.96	20.66	1172.8	1.6628e+07	15	10	0	46.76	417	37051
164	>sp|Q05639|EF1A2_HUMAN Elongation factor 1-alpha 2 OS=Homo sapiens OX=9606 GN=EEF1A2 PE=1 SV=1	122.61	20.15	1030.9	2.97839e+07	15	9	0	38.66	463	30182
165	>sp|P36222|CH3L1_HUMAN Chitinase-3-like protein 1 OS=Homo sapiens OX=9606 GN=CHI3L1 PE=1 SV=2	122.39	21.1	1006.2	3.19884e+07	16	10	0	34.99	383	33287
166	>sp|O43157|PLXB1_HUMAN Plexin-B1 OS=Homo sapiens OX=9606 GN=PLXNB1 PE=1 SV=3	121.01	18.13	878.4	1.62596e+07	13	10	0	8.43	2135	4460
166	>sp|O43157-2|PLXB1_HUMAN Isoform 2 of Plexin-B1 OS=Homo sapiens OX=9606 GN=PLXNB1
167	>sp|P41217|OX2G_HUMAN OX-2 membrane glycoprotein OS=Homo sapiens OX=9606 GN=CD200 PE=1 SV=4	120.88	20.94	1079.7	7.29384e+07	21	8	1	33.81	278	13917
167	>sp|P41217-2|OX2G_HUMAN Isoform 2 of OX-2 membrane glycoprotein OS=Homo sapiens OX=9606 GN=CD200
167	>sp|P41217-3|OX2G_HUMAN Isoform 3 of OX-2 membrane glycoprotein OS=Homo sapiens OX=9606 GN=CD200
168	>sp|P43007|SATT_HUMAN Neutral amino acid transporter A OS=Homo sapiens OX=9606 GN=SLC1A4 PE=1 SV=1	120.13	24.97	1220.2	8.3233e+07	21	8	1	20.49	532	17634
169	>sp|P80723|BASP1_HUMAN Brain acid soluble protein 1 OS=Homo sapiens OX=9606 GN=BASP1 PE=1 SV=2	119.33	20.27	1027.8	1.50674e+07	15	7	0	56.39	227	32841
170	>sp|Q01082|SPTB2_HUMAN Spectrin beta chain, non-erythrocytic 1 OS=Homo sapiens OX=9606 GN=SPTBN1 PE=1 SV=2	119.09	15.94	809.9	1.28301e+07	15	15	0	8.04	2364	3954
171	>sp|P23515|OMGP_HUMAN Oligodendrocyte-myelin glycoprotein OS=Homo sapiens OX=9606 GN=OMG PE=1 SV=2	118.47	20.07	920.3	2.15019e+08	37	10	0	24.32	440	42361
172	>sp|P07602|SAP_HUMAN Prosaposin OS=Homo sapiens OX=9606 GN=PSAP PE=1 SV=2	115.71	16.07	882.2	8.87192e+08	53	12	2	19.47	524	18593
172	>sp|P07602-2|SAP_HUMAN Isoform Sap-mu-6 of Prosaposin OS=Homo sapiens OX=9606 GN=PSAP
172	>sp|P07602-3|SAP_HUMAN Isoform Sap-mu-9 of Prosaposin OS=Homo sapiens OX=9606 GN=PSAP
173	>sp|Q9UHG3|PCYOX_HUMAN Prenylcysteine oxidase 1 OS=Homo sapiens OX=9606 GN=PCYOX1 PE=1 SV=3	115.63	17.28	851.9	2.96063e+07	20	8	0	23.96	505	6712
174	>sp|P16112|PGCA_HUMAN Aggrecan core protein OS=Homo sapiens OX=9606 GN=ACAN PE=1 SV=3	114.4	28.09	1362.1	3.85814e+07	18	9	0	5.3	2530	7427
174	>sp|P16112-2|PGCA_HUMAN Isoform 2 of Aggrecan core protein OS=Homo sapiens OX=9606 GN=ACAN
175	>sp|Q14CZ8|HECAM_HUMAN Hepatocyte cell adhesion molecule OS=Homo sapiens OX=9606 GN=HEPACAM PE=1 SV=1	113.52	20.89	951.9	1.46761e+08	21	8	0	31.97	416	26628
176	>sp|P21796|VDAC1_HUMAN Voltage-dependent anion-selective channel protein 1 OS=Homo sapiens OX=9606 GN=VDAC1 PE=1 SV=2	113.42	18.97	942	1.65477e+07	12	9	0	48.06	283	14986
177	>sp|P01019|ANGT_HUMAN Angiotensinogen OS=Homo sapiens OX=9606 GN=AGT PE=1 SV=1	112.43	19.71	913.5	3.35486e+07	20	8	0	23.51	485	37344
178	>sp|P11177|ODPB_HUMAN Pyruvate dehydrogenase E1 component subunit beta, mitochondrial OS=Homo sapiens OX=9606 GN=PDHB PE=1 SV=3	112.24	17.1	842	22461151	16	11	3	37.6	359	8544
178	>sp|P11177-2|ODPB_HUMAN Isoform 2 of Pyruvate dehydrogenase E1 component subunit beta, mitochondrial OS=Homo sapiens OX=9606 GN=PDHB
178	>sp|P11177-3|ODPB_HUMAN Isoform 3 of Pyruvate dehydrogenase E1 component subunit beta, mitochondrial OS=Homo sapiens OX=9606 GN=PDHB
179	>sp|Q6PIU2|NCEH1_HUMAN Neutral cholesterol ester hydrolase 1 OS=Homo sapiens OX=9606 GN=NCEH1 PE=1 SV=3	112.19	18.07	886	2.49291e+07	14	10	1	36.03	408	38047
179	>sp|Q6PIU2-2|NCEH1_HUMAN Isoform 2 of Neutral cholesterol ester hydrolase 1 OS=Homo sapiens OX=9606 GN=NCEH1
180	>sp|P63104|1433Z_HUMAN 14-3-3 protein zeta/delta OS=Homo sapiens OX=9606 GN=YWHAZ PE=1 SV=1	112.18	18.02	937.8	7.07109e+07	27	9	1	39.18	245	22427
181	>sp|Q96PE5|OPALI_HUMAN Opalin OS=Homo sapiens OX=9606 GN=OPALIN PE=2 SV=1	111.72	18.98	993	6.73474e+07	26	9	4	46.81	141	6250
181	>sp|Q96PE5-2|OPALI_HUMAN Isoform 2 of Opalin OS=Homo sapiens OX=9606 GN=OPALIN
181	>sp|Q96PE5-3|OPALI_HUMAN Isoform 3 of Opalin OS=Homo sapiens OX=9606 GN=OPALIN
181	>sp|Q96PE5-4|OPALI_HUMAN Isoform 4 of Opalin OS=Homo sapiens OX=9606 GN=OPALIN
182	>sp|P36542|ATPG_HUMAN ATP synthase subunit gamma, mitochondrial OS=Homo sapiens OX=9606 GN=ATP5F1C PE=1 SV=1	111.3	18.98	996.5	7.94212e+07	22	9	1	35.57	298	31172
183	>sp|Q6UXD5|SE6L2_HUMAN Seizure 6-like protein 2 OS=Homo sapiens OX=9606 GN=SEZ6L2 PE=1 SV=2	111.29	22.07	1057.7	1.35672e+07	10	9	0	18.79	910	3670
183	>sp|Q6UXD5-2|SE6L2_HUMAN Isoform 2 of Seizure 6-like protein 2 OS=Homo sapiens OX=9606 GN=SEZ6L2
183	>sp|Q6UXD5-3|SE6L2_HUMAN Isoform 3 of Seizure 6-like protein 2 OS=Homo sapiens OX=9606 GN=SEZ6L2
183	>sp|Q6UXD5-5|SE6L2_HUMAN Isoform 5 of Seizure 6-like protein 2 OS=Homo sapiens OX=9606 GN=SEZ6L2
183	>sp|Q6UXD5-6|SE6L2_HUMAN Isoform 6 of Seizure 6-like protein 2 OS=Homo sapiens OX=9606 GN=SEZ6L2
184	>sp|P28331|NDUS1_HUMAN NADH-ubiquinone oxidoreductase 75 kDa subunit, mitochondrial OS=Homo sapiens OX=9606 GN=NDUFS1 PE=1 SV=3	110.25	20.02	986.7	9016806	9	7	0	18.43	727	38983
184	>sp|P28331-2|NDUS1_HUMAN Isoform 2 of NADH-ubiquinone oxidoreductase 75 kDa subunit, mitochondrial OS=Homo sapiens OX=9606 GN=NDUFS1
184	>sp|P28331-3|NDUS1_HUMAN Isoform 3 of NADH-ubiquinone oxidoreductase 75 kDa subunit, mitochondrial OS=Homo sapiens OX=9606 GN=NDUFS1
184	>sp|P28331-4|NDUS1_HUMAN Isoform 4 of NADH-ubiquinone oxidoreductase 75 kDa subunit, mitochondrial OS=Homo sapiens OX=9606 GN=NDUFS1
184	>sp|P28331-5|NDUS1_HUMAN Isoform 5 of NADH-ubiquinone oxidoreductase 75 kDa subunit, mitochondrial OS=Homo sapiens OX=9606 GN=NDUFS1
185	>sp|P01857|IGHG1_HUMAN Immunoglobulin heavy constant gamma 1 OS=Homo sapiens OX=9606 GN=IGHG1 PE=1 SV=1	110.09	23.02	1125.9	4.8853e+07	16	9	0	37.88	330	40540
186	>sp|Q14624|ITIH4_HUMAN Inter-alpha-trypsin inhibitor heavy chain H4 OS=Homo sapiens OX=9606 GN=ITIH4 PE=1 SV=4	110.06	19.29	975.7	1.1673e+07	11	10	0	16.45	930	22996
186	>sp|Q14624-2|ITIH4_HUMAN Isoform 2 of Inter-alpha-trypsin inhibitor heavy chain H4 OS=Homo sapiens OX=9606 GN=ITIH4
186	>sp|Q14624-3|ITIH4_HUMAN Isoform 3 of Inter-alpha-trypsin inhibitor heavy chain H4 OS=Homo sapiens OX=9606 GN=ITIH4
186	>sp|Q14624-4|ITIH4_HUMAN Isoform 4 of Inter-alpha-trypsin inhibitor heavy chain H4 OS=Homo sapiens OX=9606 GN=ITIH4
187	>sp|Q8IXJ6|SIR2_HUMAN NAD-dependent protein deacetylase sirtuin-2 OS=Homo sapiens OX=9606 GN=SIRT2 PE=1 SV=2	109.72	18.97	932.7	1.42791e+07	11	7	0	29.56	389	17375
187	>sp|Q8IXJ6-2|SIR2_HUMAN Isoform 2 of NAD-dependent protein deacetylase sirtuin-2 OS=Homo sapiens OX=9606 GN=SIRT2
187	>sp|Q8IXJ6-3|SIR2_HUMAN Isoform 3 of NAD-dependent protein deacetylase sirtuin-2 OS=Homo sapiens OX=9606 GN=SIRT2
188	>sp|P11216|PYGB_HUMAN Glycogen phosphorylase, brain form OS=Homo sapiens OX=9606 GN=PYGB PE=1 SV=5	109.5	16.94	822.4	2.47304e+07	14	11	0	17.56	843	20699
189	>sp|P20020|AT2B1_HUMAN Plasma membrane calcium-transporting ATPase 1 OS=Homo sapiens OX=9606 GN=ATP2B1 PE=1 SV=4	109.38	24.06	1290.2	8.85253e+06	8	7	0	12.3	1220	24326
189	>sp|P20020-1|AT2B1_HUMAN Isoform D of Plasma membrane calcium-transporting ATPase 1 OS=Homo sapiens OX=9606 GN=ATP2B1
189	>sp|P20020-2|AT2B1_HUMAN Isoform A of Plasma membrane calcium-transporting ATPase 1 OS=Homo sapiens OX=9606 GN=ATP2B1
189	>sp|P20020-4|AT2B1_HUMAN Isoform C of Plasma membrane calcium-transporting ATPase 1 OS=Homo sapiens OX=9606 GN=ATP2B1
189	>sp|P20020-5|AT2B1_HUMAN Isoform E of Plasma membrane calcium-transporting ATPase 1 OS=Homo sapiens OX=9606 GN=ATP2B1
189	>sp|P20020-6|AT2B1_HUMAN Isoform K of Plasma membrane calcium-transporting ATPase 1 OS=Homo sapiens OX=9606 GN=ATP2B1
190	>sp|Q96AQ6|PBIP1_HUMAN Pre-B-cell leukemia transcription factor-interacting protein 1 OS=Homo sapiens OX=9606 GN=PBXIP1 PE=1 SV=1	109.1	18.07	908.8	1.61728e+07	12	9	0	15.73	731	12605
190	>sp|Q96AQ6-2|PBIP1_HUMAN Isoform 2 of Pre-B-cell leukemia transcription factor-interacting protein 1 OS=Homo sapiens OX=9606 GN=PBXIP1
191	>sp|Q13449|LSAMP_HUMAN Limbic system-associated membrane protein OS=Homo sapiens OX=9606 GN=LSAMP PE=1 SV=2	109.03	19.07	945.3	6.33289e+07	23	8	0	31.36	338	38547
192	>sp|P60174|TPIS_HUMAN Triosephosphate isomerase OS=Homo sapiens OX=9606 GN=TPI1 PE=1 SV=4	108.43	19.42	942.9	1.29503e+07	11	8	0	51.41	249	581
192	>sp|P60174-3|TPIS_HUMAN Isoform 2 of Triosephosphate isomerase OS=Homo sapiens OX=9606 GN=TPI1
193	>sp|P02671|FIBA_HUMAN Fibrinogen alpha chain OS=Homo sapiens OX=9606 GN=FGA PE=1 SV=2	108.08	16.68	853	3.34782e+07	19	12	1	15.01	866	30435
193	>sp|P02671-2|FIBA_HUMAN Isoform 2 of Fibrinogen alpha chain OS=Homo sapiens OX=9606 GN=FGA
194	>sp|P01834|IGKC_HUMAN Immunoglobulin kappa constant OS=Homo sapiens OX=9606 GN=IGKC PE=1 SV=2	106.97	21.83	1112	7.83826e+07	27	6	0	79.44	107	39881
195	>sp|P51693|APLP1_HUMAN Amyloid-like protein 1 OS=Homo sapiens OX=9606 GN=APLP1 PE=1 SV=3	105.72	19.47	1014.6	3.39725e+07	18	9	0	18.31	650	33416
195	>sp|P51693-2|APLP1_HUMAN Isoform 2 of Amyloid-like protein 1 OS=Homo sapiens OX=9606 GN=APLP1
196	>sp|Q92777-2|SYN2_HUMAN Isoform IIb of Synapsin-2 OS=Homo sapiens OX=9606 GN=SYN2	104.81	24.13	1233	1.44653e+07	9	9	0	27.82	478	750
197	>sp|P09382|LEG1_HUMAN Galectin-1 OS=Homo sapiens OX=9606 GN=LGALS1 PE=1 SV=2	104.64	19.78	897.5	7.54523e+07	24	8	1	70.37	135	19947
198	>sp|P60201|MYPR_HUMAN Myelin proteolipid protein OS=Homo sapiens OX=9606 GN=PLP1 PE=1 SV=2	104.57	16.98	838.7	1.54414e+09	51	9	1	26.35	277	13450
199	>sp|Q14416|GRM2_HUMAN Metabotropic glutamate receptor 2 OS=Homo sapiens OX=9606 GN=GRM2 PE=1 SV=2	104.16	23.02	1119.7	18752848	12	9	0	14.22	872	41587
200	>sp|P05090|APOD_HUMAN Apolipoprotein D OS=Homo sapiens OX=9606 GN=APOD PE=1 SV=1	103.88	18.07	937.5	2.89399e+08	45	10	2	38.1	189	34265
201	>sp|Q07954|LRP1_HUMAN Prolow-density lipoprotein receptor-related protein 1 OS=Homo sapiens OX=9606 GN=LRP1 PE=1 SV=2	103.68	17	1009.3	13993774	14	9	0	2.95	4544	1470
202	>sp|P16152|CBR1_HUMAN Carbonyl reductase [NADPH] 1 OS=Homo sapiens OX=9606 GN=CBR1 PE=1 SV=3	103.58	20.42	977.6	1.29073e+07	8	8	0	47.29	277	30683
203	>sp|Q16891|MIC60_HUMAN MICOS complex subunit MIC60 OS=Homo sapiens OX=9606 GN=IMMT PE=1 SV=1	101.46	16.94	845.7	1.78971e+07	10	9	0	17.68	758	20463
203	>sp|Q16891-2|MIC60_HUMAN Isoform 2 of MICOS complex subunit MIC60 OS=Homo sapiens OX=9606 GN=IMMT
204	>sp|P45880|VDAC2_HUMAN Voltage-dependent anion-selective channel protein 2 OS=Homo sapiens OX=9606 GN=VDAC2 PE=1 SV=2	100.23	19.68	957.7	2.44959e+07	13	9	0	45.92	294	7940
204	>sp|P45880-1|VDAC2_HUMAN Isoform 1 of Voltage-dependent anion-selective channel protein 2 OS=Homo sapiens OX=9606 GN=VDAC2
204	>sp|P45880-2|VDAC2_HUMAN Isoform 2 of Voltage-dependent anion-selective channel protein 2 OS=Homo sapiens OX=9606 GN=VDAC2
205	>sp|Q08380|LG3BP_HUMAN Galectin-3-binding protein OS=Homo sapiens OX=9606 GN=LGALS3BP PE=1 SV=1	100.17	17.07	867.4	2.38411e+07	17	8	0	21.71	585	30229
206	>sp|P30531|SC6A1_HUMAN Sodium- and chloride-dependent GABA transporter 1 OS=Homo sapiens OX=9606 GN=SLC6A1 PE=1 SV=2	99.32	22.1	1107.9	4.82908e+07	15	7	1	15.03	599	4080
207	>sp|P07384|CAN1_HUMAN Calpain-1 catalytic subunit OS=Homo sapiens OX=9606 GN=CAPN1 PE=1 SV=1	99.3	19.85	1002.3	8.80695e+06	9	8	0	18.91	714	34924
208	>sp|P30086|PEBP1_HUMAN Phosphatidylethanolamine-binding protein 1 OS=Homo sapiens OX=9606 GN=PEBP1 PE=1 SV=3	98.77	23.61	1113.6	2.68663e+07	16	7	0	59.36	187	12802
209	>sp|P27348|1433T_HUMAN 14-3-3 protein theta OS=Homo sapiens OX=9606 GN=YWHAQ PE=1 SV=1	98.74	18.89	958.8	3.07462e+07	14	7	0	33.88	245	24308
210	>sp|Q08174|PCDH1_HUMAN Protocadherin-1 OS=Homo sapiens OX=9606 GN=PCDH1 PE=1 SV=2	97.83	19.29	922.1	1.11293e+07	10	9	0	14.43	1060	17756
210	>sp|Q08174-2|PCDH1_HUMAN Isoform 2 of Protocadherin-1 OS=Homo sapiens OX=9606 GN=PCDH1
211	>sp|P10809|CH60_HUMAN 60 kDa heat shock protein, mitochondrial OS=Homo sapiens OX=9606 GN=HSPD1 PE=1 SV=2	95.84	19.02	966.6	1.22064e+07	12	9	1	23.21	573	25747
212	>sp|O75947|ATP5H_HUMAN ATP synthase subunit d, mitochondrial OS=Homo sapiens OX=9606 GN=ATP5PD PE=1 SV=3	95.25	17.44	868.2	2.74956e+07	19	8	1	65.84	161	33913
213	>sp|Q8IV08|PLD3_HUMAN 5'-3' exonuclease PLD3 OS=Homo sapiens OX=9606 GN=PLD3 PE=1 SV=1	95.18	17.87	886.7	1.98756e+07	13	7	0	23.67	490	10545
214	>sp|P04075|ALDOA_HUMAN Fructose-bisphosphate aldolase A OS=Homo sapiens OX=9606 GN=ALDOA PE=1 SV=2	95.05	17.77	948.9	1.7419e+07	12	9	0	34.62	364	36943
214	>sp|P04075-2|ALDOA_HUMAN Isoform 2 of Fructose-bisphosphate aldolase A OS=Homo sapiens OX=9606 GN=ALDOA
215	>sp|O75326|SEM7A_HUMAN Semaphorin-7A OS=Homo sapiens OX=9606 GN=SEMA7A PE=1 SV=1	93.17	18.61	877.7	10536870	12	8	0	22.82	666	19786
216	>sp|P40925|MDHC_HUMAN Malate dehydrogenase, cytoplasmic OS=Homo sapiens OX=9606 GN=MDH1 PE=1 SV=4	93.06	17.89	941.2	17988559	12	8	0	34.73	334	29519
216	>sp|P40925-3|MDHC_HUMAN Isoform 3 of Malate dehydrogenase, cytoplasmic OS=Homo sapiens OX=9606 GN=MDH1
217	>sp|P02763|A1AG1_HUMAN Alpha-1-acid glycoprotein 1 OS=Homo sapiens OX=9606 GN=ORM1 PE=1 SV=1	93.06	20.26	1071.5	1.30285e+08	24	7	0	40.8	201	34609
218	>sp|O94985|CSTN1_HUMAN Calsyntenin-1 OS=Homo sapiens OX=9606 GN=CLSTN1 PE=1 SV=1	92.98	18.02	871.9	2.24126e+07	15	13	0	13.97	981	22886
218	>sp|O94985-2|CSTN1_HUMAN Isoform 2 of Calsyntenin-1 OS=Homo sapiens OX=9606 GN=CLSTN1
219	>sp|Q9P121|NTRI_HUMAN Neurotrimin OS=Homo sapiens OX=9606 GN=NTM PE=1 SV=1	90.78	18.02	845.9	3.68046e+07	16	7	0	25	344	6593
219	>sp|Q9P121-2|NTRI_HUMAN Isoform 2 of Neurotrimin OS=Homo sapiens OX=9606 GN=NTM
219	>sp|Q9P121-3|NTRI_HUMAN Isoform 3 of Neurotrimin OS=Homo sapiens OX=9606 GN=NTM
219	>sp|Q9P121-4|NTRI_HUMAN Isoform 4 of Neurotrimin OS=Homo sapiens OX=9606 GN=NTM
220	>sp|P51674|GPM6A_HUMAN Neuronal membrane glycoprotein M6-a OS=Homo sapiens OX=9606 GN=GPM6A PE=1 SV=2	90.36	20.05	1187.6	9.97554e+07	19	6	0	12.95	278	37148
220	>sp|P51674-2|GPM6A_HUMAN Isoform 2 of Neuronal membrane glycoprotein M6-a OS=Homo sapiens OX=9606 GN=GPM6A
220	>sp|P51674-3|GPM6A_HUMAN Isoform 3 of Neuronal membrane glycoprotein M6-a OS=Homo sapiens OX=9606 GN=GPM6A
221	>sp|P19022|CADH2_HUMAN Cadherin-2 OS=Homo sapiens OX=9606 GN=CDH2 PE=1 SV=4	90.07	24.08	1280.7	1.2842e+07	9	6	0	14.57	906	29716
221	>sp|P19022-2|CADH2_HUMAN Isoform 2 of Cadherin-2 OS=Homo sapiens OX=9606 GN=CDH2
222	>sp|Q6U841|S4A10_HUMAN Sodium-driven chloride bicarbonate exchanger OS=Homo sapiens OX=9606 GN=SLC4A10 PE=1 SV=1	89.27	15.6	780.1	1.00509e+07	14	7	0	11	1118	4818
222	>sp|Q6U841-2|S4A10_HUMAN Isoform 2 of Sodium-driven chloride bicarbonate exchanger OS=Homo sapiens OX=9606 GN=SLC4A10
222	>sp|Q6U841-3|S4A10_HUMAN Isoform 3 of Sodium-driven chloride bicarbonate exchanger OS=Homo sapiens OX=9606 GN=SLC4A10
223	>sp|O95299|NDUAA_HUMAN NADH dehydrogenase [ubiquinone] 1 alpha subcomplex subunit 10, mitochondrial OS=Homo sapiens OX=9606 GN=NDUFA10 PE=1 SV=1	88.84	18.97	924.8	1.60152e+07	12	8	0	30.7	355	37673
224	>sp|P23528|COF1_HUMAN Cofilin-1 OS=Homo sapiens OX=9606 GN=CFL1 PE=1 SV=3	88.43	21.92	1197	1.80445e+07	10	6	0	50.6	166	22073
225	>sp|P61916|NPC2_HUMAN NPC intracellular cholesterol transporter 2 OS=Homo sapiens OX=9606 GN=NPC2 PE=1 SV=1	87.84	16.97	850.5	2.50956e+07	14	8	1	66.89	151	41153
226	>sp|P02749|APOH_HUMAN Beta-2-glycoprotein 1 OS=Homo sapiens OX=9606 GN=APOH PE=1 SV=3	87.7	17.89	860	1.1598e+07	10	7	0	33.62	345	34071
227	>sp|P31946|1433B_HUMAN 14-3-3 protein beta/alpha OS=Homo sapiens OX=9606 GN=YWHAB PE=1 SV=3	87.62	16.6	807.8	1.14219e+07	11	7	0	34.55	246	25733
227	>sp|P31946-2|1433B_HUMAN Isoform Short of 14-3-3 protein beta/alpha OS=Homo sapiens OX=9606 GN=YWHAB
228	>sp|P11166|GTR1_HUMAN Solute carrier family 2, facilitated glucose transporter member 1 OS=Homo sapiens OX=9606 GN=SLC2A1 PE=1 SV=2	87.41	21.92	1182.8	1.72656e+07	9	6	1	11.99	492	1937
229	>sp|P13726|TF_HUMAN Tissue factor OS=Homo sapiens OX=9606 GN=F3 PE=1 SV=1	87.15	22.26	1142.4	1.52805e+07	8	5	0	41.69	295	7593
230	>sp|Q14982|OPCM_HUMAN Opioid-binding protein/cell adhesion molecule OS=Homo sapiens OX=9606 GN=OPCML PE=1 SV=1	87.13	20	1036.6	2.08558e+07	12	6	0	24.64	345	11504
230	>sp|Q14982-2|OPCM_HUMAN Isoform 2 of Opioid-binding protein/cell adhesion molecule OS=Homo sapiens OX=9606 GN=OPCML
230	>sp|Q14982-3|OPCM_HUMAN Isoform 3 of Opioid-binding protein/cell adhesion molecule OS=Homo sapiens OX=9606 GN=OPCML
230	>sp|Q14982-4|OPCM_HUMAN Isoform 4 of Opioid-binding protein/cell adhesion molecule OS=Homo sapiens OX=9606 GN=OPCML
231	>sp|Q9UPR5|NAC2_HUMAN Sodium/calcium exchanger 2 OS=Homo sapiens OX=9606 GN=SLC8A2 PE=2 SV=2	87.09	18.15	1025	1.33783e+07	13	7	0	11.18	921	13139
232	>sp|P30050|RL12_HUMAN 60S ribosomal protein L12 OS=Homo sapiens OX=9606 GN=RPL12 PE=1 SV=1	86.88	17.94	855.9	1.50428e+07	8	6	0	54.55	165	20386
233	>sp|P17655|CAN2_HUMAN Calpain-2 catalytic subunit OS=Homo sapiens OX=9606 GN=CAPN2 PE=1 SV=6	85.9	19.1	913	8.15314e+06	12	7	0	18.57	700	30956
234	>sp|Q06830|PRDX1_HUMAN Peroxiredoxin-1 OS=Homo sapiens OX=9606 GN=PRDX1 PE=1 SV=1	85.32	24.1	1212.7	2.70006e+07	12	7	0	48.24	199	6893
235	>sp|P0DP25|CALM3_HUMAN Calmodulin-3 OS=Homo sapiens OX=9606 GN=CALM3 PE=1 SV=1	85.26	19.97	975.4	6.7988e+07	16	7	0	50.34	149	1694
235	>sp|P0DP24|CALM2_HUMAN Calmodulin-2 OS=Homo sapiens OX=9606 GN=CALM2 PE=1 SV=1
235	>sp|P0DP23|CALM1_HUMAN Calmodulin-1 OS=Homo sapiens OX=9606 GN=CALM1 PE=1 SV=1
236	>sp|Q5T848|GP158_HUMAN Probable G-protein coupled receptor 158 OS=Homo sapiens OX=9606 GN=GPR158 PE=1 SV=1	84.94	18.94	905.6	1.60279e+07	10	8	0	8.31	1215	25957
237	>sp|P30101|PDIA3_HUMAN Protein disulfide-isomerase A3 OS=Homo sapiens OX=9606 GN=PDIA3 PE=1 SV=4	84.47	20.97	1005.4	1.36513e+07	11	8	0	23.96	505	17746
238	>sp|Q9P2U7|VGLU1_HUMAN Vesicular glutamate transporter 1 OS=Homo sapiens OX=9606 GN=SLC17A7 PE=2 SV=1	84.3	19.97	1022.1	28821010	14	7	1	16.79	560	15898
238	>sp|Q9P2U7-3|VGLU1_HUMAN Isoform 3 of Vesicular glutamate transporter 1 OS=Homo sapiens OX=9606 GN=SLC17A7
239	>sp|P57087|JAM2_HUMAN Junctional adhesion molecule B OS=Homo sapiens OX=9606 GN=JAM2 PE=1 SV=1	84.18	17.39	956.6	9076901	8	6	0	37.25	298	22378
239	>sp|P57087-3|JAM2_HUMAN Isoform 3 of Junctional adhesion molecule B OS=Homo sapiens OX=9606 GN=JAM2
240	>sp|P04350|TBB4A_HUMAN Tubulin beta-4A chain OS=Homo sapiens OX=9606 GN=TUBB4A PE=1 SV=2	83.96	19.02	1139.5	8.56995e+07	19	5	1	14.19	444	4281
241	>sp|P55290-4|CAD13_HUMAN Isoform 4 of Cadherin-13 OS=Homo sapiens OX=9606 GN=CDH13	83.37	23.1	1130.5	2.10215e+07	10	7	1	14.74	760	34938
242	>sp|P24539|AT5F1_HUMAN ATP synthase F(0) complex subunit B1, mitochondrial OS=Homo sapiens OX=9606 GN=ATP5PB PE=1 SV=2	82.86	18.94	962.6	36715352	16	7	1	31.64	256	36562
243	>sp|O60741|HCN1_HUMAN Potassium/sodium hyperpolarization-activated cyclic nucleotide-gated channel 1 OS=Homo sapiens OX=9606 GN=HCN1 PE=1 SV=3	82.42	19.26	996.5	6.05304e+06	7	5	0	12.02	890	28546
244	>sp|Q09470|KCNA1_HUMAN Potassium voltage-gated channel subfamily A member 1 OS=Homo sapiens OX=9606 GN=KCNA1 PE=1 SV=2	80.79	22.28	1087.8	1.36834e+07	8	5	1	13.13	495	11179
245	>sp|P16070|CD44_HUMAN CD44 antigen OS=Homo sapiens OX=9606 GN=CD44 PE=1 SV=3	79.1	15.02	799.6	7.45451e+07	14	6	0	9.43	742	28402
245	>sp|P16070-3|CD44_HUMAN Isoform 3 of CD44 antigen OS=Homo sapiens OX=9606 GN=CD44
245	>sp|P16070-4|CD44_HUMAN Isoform 4 of CD44 antigen OS=Homo sapiens OX=9606 GN=CD44
245	>sp|P16070-5|CD44_HUMAN Isoform 5 of CD44 antigen OS=Homo sapiens OX=9606 GN=CD44
245	>sp|P16070-6|CD44_HUMAN Isoform 6 of CD44 antigen OS=Homo sapiens OX=9606 GN=CD44
245	>sp|P16070-7|CD44_HUMAN Isoform 7 of CD44 antigen OS=Homo sapiens OX=9606 GN=CD44
245	>sp|P16070-8|CD44_HUMAN Isoform 8 of CD44 antigen OS=Homo sapiens OX=9606 GN=CD44
245	>sp|P16070-10|CD44_HUMAN Isoform 10 of CD44 antigen OS=Homo sapiens OX=9606 GN=CD44
245	>sp|P16070-11|CD44_HUMAN Isoform 11 of CD44 antigen OS=Homo sapiens OX=9606 GN=CD44
245	>sp|P16070-12|CD44_HUMAN Isoform 12 of CD44 antigen OS=Homo sapiens OX=9606 GN=CD44
245	>sp|P16070-13|CD44_HUMAN Isoform 13 of CD44 antigen OS=Homo sapiens OX=9606 GN=CD44
245	>sp|P16070-14|CD44_HUMAN Isoform 14 of CD44 antigen OS=Homo sapiens OX=9606 GN=CD44
245	>sp|P16070-16|CD44_HUMAN Isoform 16 of CD44 antigen OS=Homo sapiens OX=9606 GN=CD44
245	>sp|P16070-17|CD44_HUMAN Isoform 17 of CD44 antigen OS=Homo sapiens OX=9606 GN=CD44
245	>sp|P16070-18|CD44_HUMAN Isoform 18 of CD44 antigen OS=Homo sapiens OX=9606 GN=CD44
246	>sp|P08603|CFAH_HUMAN Complement factor H OS=Homo sapiens OX=9606 GN=CFH PE=1 SV=4	78.97	16.02	752.1	6.61697e+06	8	8	0	11.37	1231	31855
247	>sp|Q92859|NEO1_HUMAN Neogenin OS=Homo sapiens OX=9606 GN=NEO1 PE=1 SV=2	78.83	17.98	885.1	9.10241e+06	9	6	0	7.39	1461	37269
247	>sp|Q92859-2|NEO1_HUMAN Isoform 2 of Neogenin OS=Homo sapiens OX=9606 GN=NEO1
247	>sp|Q92859-3|NEO1_HUMAN Isoform 3 of Neogenin OS=Homo sapiens OX=9606 GN=NEO1
247	>sp|Q92859-4|NEO1_HUMAN Isoform 4 of Neogenin OS=Homo sapiens OX=9606 GN=NEO1
248	>sp|P05155|IC1_HUMAN Plasma protease C1 inhibitor OS=Homo sapiens OX=9606 GN=SERPING1 PE=1 SV=2	78.64	19.07	920.3	14244358	9	7	0	17.2	500	26825
248	>sp|P05155-2|IC1_HUMAN Isoform 2 of Plasma protease C1 inhibitor OS=Homo sapiens OX=9606 GN=SERPING1
248	>sp|P05155-3|IC1_HUMAN Isoform 3 of Plasma protease C1 inhibitor OS=Homo sapiens OX=9606 GN=SERPING1
249	>sp|P26012|ITB8_HUMAN Integrin beta-8 OS=Homo sapiens OX=9606 GN=ITGB8 PE=1 SV=1	78.11	23.42	1101	5.66622e+06	8	5	0	11.44	769	30487
249	>sp|P26012-2|ITB8_HUMAN Isoform 2 of Integrin beta-8 OS=Homo sapiens OX=9606 GN=ITGB8
250	>sp|Q96G97-4|BSCL2_HUMAN Isoform 3 of Seipin OS=Homo sapiens OX=9606 GN=BSCL2	77.61	19.42	941.1	1.9366e+07	18	7	2	18.83	462	31579
251	>sp|P0DPI2|GAL3A_HUMAN Glutamine amidotransferase-like class 1 domain-containing protein 3A, mitochondrial OS=Homo sapiens OX=9606 GN=GATD3A PE=1 SV=1	77.33	22.14	1106	1.03811e+07	8	5	0	34.33	268	25450
251	>sp|A0A0B4J2D5|GAL3B_HUMAN Glutamine amidotransferase-like class 1 domain-containing protein 3B, mitochondrial OS=Homo sapiens OX=9606 GN=GATD3B PE=1 SV=1
252	>sp|Q99798|ACON_HUMAN Aconitate hydratase, mitochondrial OS=Homo sapiens OX=9606 GN=ACO2 PE=1 SV=2	76.92	16.66	809	5.17499e+06	7	6	0	14.49	780	36500
253	>sp|Q92854|SEM4D_HUMAN Semaphorin-4D OS=Homo sapiens OX=9606 GN=SEMA4D PE=1 SV=1	76.37	19.07	972.6	6.77427e+06	8	5	0	8.93	862	10134
253	>sp|Q92854-2|SEM4D_HUMAN Isoform 2 of Semaphorin-4D OS=Homo sapiens OX=9606 GN=SEMA4D
254	>sp|P04632|CPNS1_HUMAN Calpain small subunit 1 OS=Homo sapiens OX=9606 GN=CAPNS1 PE=1 SV=1	76.35	17.94	866.8	1.87039e+07	15	7	0	34.7	268	33587
255	>sp|P61204|ARF3_HUMAN ADP-ribosylation factor 3 OS=Homo sapiens OX=9606 GN=ARF3 PE=1 SV=2	76.01	21	1131.5	1.5457e+07	11	5	0	40.88	181	22614
255	>sp|P84077|ARF1_HUMAN ADP-ribosylation factor 1 OS=Homo sapiens OX=9606 GN=ARF1 PE=1 SV=2
256	>sp|P48066|S6A11_HUMAN Sodium- and chloride-dependent GABA transporter 3 OS=Homo sapiens OX=9606 GN=SLC6A11 PE=2 SV=1	75.47	16.89	932.4	34166502	16	9	2	15.19	632	5323
257	>sp|P20336|RAB3A_HUMAN Ras-related protein Rab-3A OS=Homo sapiens OX=9606 GN=RAB3A PE=1 SV=1	75.23	16.94	837.6	1.57169e+07	10	6	0	38.64	220	4479
258	>sp|P61421|VA0D1_HUMAN V-type proton ATPase subunit d 1 OS=Homo sapiens OX=9606 GN=ATP6V0D1 PE=1 SV=1	74.54	19.28	984.9	1.12679e+07	9	6	0	27.92	351	15973
259	>sp|Q9UI12|VATH_HUMAN V-type proton ATPase subunit H OS=Homo sapiens OX=9606 GN=ATP6V1H PE=1 SV=1	74.16	21.97	1073.7	8.41822e+06	9	5	0	16.15	483	14343
259	>sp|Q9UI12-2|VATH_HUMAN Isoform 2 of V-type proton ATPase subunit H OS=Homo sapiens OX=9606 GN=ATP6V1H
260	>sp|P06733|ENOA_HUMAN Alpha-enolase OS=Homo sapiens OX=9606 GN=ENO1 PE=1 SV=2	73.94	16.6	801.3	7.77228e+06	7	7	0	26.04	434	32906
261	>sp|O43491|E41L2_HUMAN Band 4.1-like protein 2 OS=Homo sapiens OX=9606 GN=EPB41L2 PE=1 SV=1	73.83	15.07	807.4	7.56126e+06	8	8	0	10.05	1005	36146
261	>sp|O43491-2|E41L2_HUMAN Isoform 2 of Band 4.1-like protein 2 OS=Homo sapiens OX=9606 GN=EPB41L2
261	>sp|O43491-3|E41L2_HUMAN Isoform 3 of Band 4.1-like protein 2 OS=Homo sapiens OX=9606 GN=EPB41L2
261	>sp|O43491-4|E41L2_HUMAN Isoform 4 of Band 4.1-like protein 2 OS=Homo sapiens OX=9606 GN=EPB41L2
262	>sp|P04844|RPN2_HUMAN Dolichyl-diphosphooligosaccharide--protein glycosyltransferase subunit 2 OS=Homo sapiens OX=9606 GN=RPN2 PE=1 SV=3	73.23	16.85	815.8	5894896	8	6	0	21.55	631	3372
262	>sp|P04844-2|RPN2_HUMAN Isoform 2 of Dolichyl-diphosphooligosaccharide--protein glycosyltransferase subunit 2 OS=Homo sapiens OX=9606 GN=RPN2
263	>sp|Q7Z3B1|NEGR1_HUMAN Neuronal growth regulator 1 OS=Homo sapiens OX=9606 GN=NEGR1 PE=1 SV=3	73.22	23.42	1123.9	2.07284e+07	11	5	0	22.6	354	6524
264	>sp|P41222|PTGDS_HUMAN Prostaglandin-H2 D-isomerase OS=Homo sapiens OX=9606 GN=PTGDS PE=1 SV=1	72.56	19.29	948.8	9.76263e+07	19	5	1	36.32	190	11588
265	>sp|P35908|K22E_HUMAN Keratin, type II cytoskeletal 2 epidermal OS=Homo sapiens OX=9606 GN=KRT2 PE=1 SV=2	71.98	16.94	840.6	1.24352e+07	10	7	0	14.55	639	41318
266	>sp|P26232-2|CTNA2_HUMAN Isoform 2 of Catenin alpha-2 OS=Homo sapiens OX=9606 GN=CTNNA2	71.92	19.01	941.9	4.1134e+06	9	6	0	14.03	905	27267
266	>sp|P26232-5|CTNA2_HUMAN Isoform 5 of Catenin alpha-2 OS=Homo sapiens OX=9606 GN=CTNNA2
267	>sp|P10412|H14_HUMAN Histone H1.4 OS=Homo sapiens OX=9606 GN=H1-4 PE=1 SV=2	71.49	16.98	850	8.14436e+07	17	6	0	19.63	219	28045
268	>sp|P0DOY3|IGLC3_HUMAN Immunoglobulin lambda constant 3 OS=Homo sapiens OX=9606 GN=IGLC3 PE=1 SV=1	70.28	20.94	1050.6	5.61091e+07	22	4	0	65.09	106	26649
268	>sp|P0DOY2|IGLC2_HUMAN Immunoglobulin lambda constant 2 OS=Homo sapiens OX=9606 GN=IGLC2 PE=1 SV=1
269	>sp|P09972|ALDOC_HUMAN Fructose-bisphosphate aldolase C OS=Homo sapiens OX=9606 GN=ALDOC PE=1 SV=2	70.02	16.66	840	8.9504e+06	8	6	0	27.47	364	1798
270	>sp|Q16620|NTRK2_HUMAN BDNF/NT-3 growth factors receptor OS=Homo sapiens OX=9606 GN=NTRK2 PE=1 SV=1	69.79	15.94	756.9	8.31128e+06	8	5	0	8.76	822	13507
270	>sp|Q16620-2|NTRK2_HUMAN Isoform TrkB-T1 of BDNF/NT-3 growth factors receptor OS=Homo sapiens OX=9606 GN=NTRK2
270	>sp|Q16620-3|NTRK2_HUMAN Isoform TrkB-T-Shc of BDNF/NT-3 growth factors receptor OS=Homo sapiens OX=9606 GN=NTRK2
270	>sp|Q16620-4|NTRK2_HUMAN Isoform 4 of BDNF/NT-3 growth factors receptor OS=Homo sapiens OX=9606 GN=NTRK2
270	>sp|Q16620-5|NTRK2_HUMAN Isoform 5 of BDNF/NT-3 growth factors receptor OS=Homo sapiens OX=9606 GN=NTRK2
270	>sp|Q16620-6|NTRK2_HUMAN Isoform TrkB-T-TK of BDNF/NT-3 growth factors receptor OS=Homo sapiens OX=9606 GN=NTRK2
271	>sp|Q9BYH1|SE6L1_HUMAN Seizure 6-like protein OS=Homo sapiens OX=9606 GN=SEZ6L PE=1 SV=1	69.77	18.1	956.2	6.87167e+06	10	5	0	10.35	1024	2447
271	>sp|Q9BYH1-2|SE6L1_HUMAN Isoform 1 of Seizure 6-like protein OS=Homo sapiens OX=9606 GN=SEZ6L
271	>sp|Q9BYH1-3|SE6L1_HUMAN Isoform 2 of Seizure 6-like protein OS=Homo sapiens OX=9606 GN=SEZ6L
271	>sp|Q9BYH1-5|SE6L1_HUMAN Isoform 5 of Seizure 6-like protein OS=Homo sapiens OX=9606 GN=SEZ6L
271	>sp|Q9BYH1-6|SE6L1_HUMAN Isoform 6 of Seizure 6-like protein OS=Homo sapiens OX=9606 GN=SEZ6L
271	>sp|Q9BYH1-7|SE6L1_HUMAN Isoform 7 of Seizure 6-like protein OS=Homo sapiens OX=9606 GN=SEZ6L
272	>sp|P27701|CD82_HUMAN CD82 antigen OS=Homo sapiens OX=9606 GN=CD82 PE=1 SV=1	69.48	16.98	829.9	2.30051e+07	11	5	1	22.47	267	28077
273	>sp|P61266|STX1B_HUMAN Syntaxin-1B OS=Homo sapiens OX=9606 GN=STX1B PE=1 SV=1	67.26	18.29	1012.1	15769340	8	5	0	21.87	288	10666
273	>sp|P61266-2|STX1B_HUMAN Isoform 2 of Syntaxin-1B OS=Homo sapiens OX=9606 GN=STX1B
274	>sp|Q99523|SORT_HUMAN Sortilin OS=Homo sapiens OX=9606 GN=SORT1 PE=1 SV=3	67.14	16.07	783	6309172	5	5	0	9.27	831	18257
275	>sp|O14672|ADA10_HUMAN Disintegrin and metalloproteinase domain-containing protein 10 OS=Homo sapiens OX=9606 GN=ADAM10 PE=1 SV=1	66.66	17.66	883.6	1.10546e+07	7	5	0	9.89	748	22875
276	>sp|P62937|PPIA_HUMAN Peptidyl-prolyl cis-trans isomerase A OS=Homo sapiens OX=9606 GN=PPIA PE=1 SV=2	66.62	18.15	882.5	1.36186e+07	9	5	0	46.06	165	6749
277	>sp|P07195|LDHB_HUMAN L-lactate dehydrogenase B chain OS=Homo sapiens OX=9606 GN=LDHB PE=1 SV=2	66.56	14.52	741.5	3.18808e+07	16	9	0	32.63	334	39484
278	>sp|P63208|SKP1_HUMAN S-phase kinase-associated protein 1 OS=Homo sapiens OX=9606 GN=SKP1 PE=1 SV=2	66.48	15.85	789.5	1.35315e+07	12	8	0	68.1	163	20778
279	>sp|P63096|GNAI1_HUMAN Guanine nucleotide-binding protein G(i) subunit alpha-1 OS=Homo sapiens OX=9606 GN=GNAI1 PE=1 SV=2	66.2	14.07	693.2	4.97314e+06	9	5	0	23.16	354	22477
280	>sp|P08247|SYPH_HUMAN Synaptophysin OS=Homo sapiens OX=9606 GN=SYP PE=1 SV=3	65.92	17.07	848.4	1.27079e+08	21	5	1	15.34	313	18136
281	>sp|O43813|LANC1_HUMAN Glutathione S-transferase LANCL1 OS=Homo sapiens OX=9606 GN=LANCL1 PE=1 SV=1	65.71	20.97	1032.1	2.44423e+07	10	6	0	20.55	399	40285
282	>sp|P05141|ADT2_HUMAN ADP/ATP translocase 2 OS=Homo sapiens OX=9606 GN=SLC25A5 PE=1 SV=7	65.63	15.85	788.3	4.30857e+07	8	5	0	16.44	298	31515
283	>sp|O95674|CDS2_HUMAN Phosphatidate cytidylyltransferase 2 OS=Homo sapiens OX=9606 GN=CDS2 PE=1 SV=1	65.55	17.1	910.9	2.25843e+07	11	5	0	19.33	445	32576
284	>sp|P49755|TMEDA_HUMAN Transmembrane emp24 domain-containing protein 10 OS=Homo sapiens OX=9606 GN=TMED10 PE=1 SV=2	65.04	17.97	887.7	1.31518e+07	9	5	0	25.57	219	16614
285	>sp|P19367|HXK1_HUMAN Hexokinase-1 OS=Homo sapiens OX=9606 GN=HK1 PE=1 SV=3	64.83	18.97	922.6	7.32806e+06	8	8	0	10.36	917	28639
285	>sp|P19367-2|HXK1_HUMAN Isoform 2 of Hexokinase-1 OS=Homo sapiens OX=9606 GN=HK1
285	>sp|P19367-3|HXK1_HUMAN Isoform 3 of Hexokinase-1 OS=Homo sapiens OX=9606 GN=HK1
285	>sp|P19367-4|HXK1_HUMAN Isoform 4 of Hexokinase-1 OS=Homo sapiens OX=9606 GN=HK1
286	>sp|Q9HCM2|PLXA4_HUMAN Plexin-A4 OS=Homo sapiens OX=9606 GN=PLXNA4 PE=1 SV=4	64.48	15.98	782.4	8.89838e+06	7	6	0	4.54	1894	19466
287	>sp|O00468|AGRIN_HUMAN Agrin OS=Homo sapiens OX=9606 GN=AGRN PE=1 SV=6	63.98	18.94	903.6	5.00905e+06	5	5	0	3.38	2068	34640
287	>sp|O00468-2|AGRIN_HUMAN Isoform 2 of Agrin OS=Homo sapiens OX=9606 GN=AGRN
287	>sp|O00468-3|AGRIN_HUMAN Isoform 3 of Agrin OS=Homo sapiens OX=9606 GN=AGRN
287	>sp|O00468-4|AGRIN_HUMAN Isoform 4 of Agrin OS=Homo sapiens OX=9606 GN=AGRN
287	>sp|O00468-5|AGRIN_HUMAN Isoform 5 of Agrin OS=Homo sapiens OX=9606 GN=AGRN
287	>sp|O00468-6|AGRIN_HUMAN Isoform 6 of Agrin OS=Homo sapiens OX=9606 GN=AGRN
287	>sp|O00468-7|AGRIN_HUMAN Isoform 7 of Agrin OS=Homo sapiens OX=9606 GN=AGRN
288	>sp|P02765|FETUA_HUMAN Alpha-2-HS-glycoprotein OS=Homo sapiens OX=9606 GN=AHSG PE=1 SV=2	63.26	25.61	1202.3	5834792	6	4	0	19.89	367	26132
289	>sp|Q9UJ14|GGT7_HUMAN Glutathione hydrolase 7 OS=Homo sapiens OX=9606 GN=GGT7 PE=1 SV=2	62.73	17.87	871.1	5.54844e+06	5	5	0	12.99	662	24965
290	>sp|Q8NFZ4|NLGN2_HUMAN Neuroligin-2 OS=Homo sapiens OX=9606 GN=NLGN2 PE=1 SV=1	62.03	17.98	865.4	4.29788e+06	7	5	0	11.74	835	38994
291	>sp|P21926|CD9_HUMAN CD9 antigen OS=Homo sapiens OX=9606 GN=CD9 PE=1 SV=4	62	18.15	968.6	1.02761e+08	14	6	0	23.68	228	26000
292	>sp|Q13363|CTBP1_HUMAN C-terminal-binding protein 1 OS=Homo sapiens OX=9606 GN=CTBP1 PE=1 SV=2	61.99	22.19	1188.1	5.75273e+06	6	4	0	18.86	440	25359
292	>sp|Q13363-2|CTBP1_HUMAN Isoform 2 of C-terminal-binding protein 1 OS=Homo sapiens OX=9606 GN=CTBP1
294	>sp|Q5XKP0|MIC13_HUMAN MICOS complex subunit MIC13 OS=Homo sapiens OX=9606 GN=MICOS13 PE=1 SV=1	61.73	17.19	836.4	1.47226e+07	12	6	2	73.73	118	41307
295	>sp|P61981|1433G_HUMAN 14-3-3 protein gamma OS=Homo sapiens OX=9606 GN=YWHAG PE=1 SV=2	61.53	18.39	926	11826051	8	4	0	31.58	247	22864
296	>sp|P0DMV8|HS71A_HUMAN Heat shock 70 kDa protein 1A OS=Homo sapiens OX=9606 GN=HSPA1A PE=1 SV=1	61.51	24.11	1155.7	5.58785e+06	5	5	0	11.86	641	23375
296	>sp|P0DMV8-2|HS71A_HUMAN Isoform 2 of Heat shock 70 kDa protein 1A OS=Homo sapiens OX=9606 GN=HSPA1A
296	>sp|P0DMV9|HS71B_HUMAN Heat shock 70 kDa protein 1B OS=Homo sapiens OX=9606 GN=HSPA1B PE=1 SV=1
297	>sp|Q96FE5|LIGO1_HUMAN Leucine-rich repeat and immunoglobulin-like domain-containing nogo receptor-interacting protein 1 OS=Homo sapiens OX=9606 GN=LINGO1 PE=1 SV=2	61.21	13.94	691	6.40109e+06	5	5	0	11.45	620	9090
297	>sp|Q96FE5-2|LIGO1_HUMAN Isoform 2 of Leucine-rich repeat and immunoglobulin-like domain-containing nogo receptor-interacting protein 1 OS=Homo sapiens OX=9606 GN=LINGO1
298	>sp|Q9ULA0|DNPEP_HUMAN Aspartyl aminopeptidase OS=Homo sapiens OX=9606 GN=DNPEP PE=1 SV=2	60.84	16.29	797.2	6.47198e+06	8	6	0	23.09	485	25546
298	>sp|Q9ULA0-2|DNPEP_HUMAN Isoform 2 of Aspartyl aminopeptidase OS=Homo sapiens OX=9606 GN=DNPEP
299	>sp|P31040|SDHA_HUMAN Succinate dehydrogenase [ubiquinone] flavoprotein subunit, mitochondrial OS=Homo sapiens OX=9606 GN=SDHA PE=1 SV=2	60.84	18.79	944.1	6.70444e+06	7	5	0	12.5	664	5336
299	>sp|P31040-2|SDHA_HUMAN Isoform 2 of Succinate dehydrogenase [ubiquinone] flavoprotein subunit, mitochondrial OS=Homo sapiens OX=9606 GN=SDHA
300	>sp|P39656|OST48_HUMAN Dolichyl-diphosphooligosaccharide--protein glycosyltransferase 48 kDa subunit OS=Homo sapiens OX=9606 GN=DDOST PE=1 SV=4	60.78	14.44	723.8	8.50901e+06	6	6	0	15.57	456	40817
301	>sp|Q9H9B4|SFXN1_HUMAN Sideroflexin-1 OS=Homo sapiens OX=9606 GN=SFXN1 PE=1 SV=4	60.27	14.94	726.5	1.38859e+07	7	5	1	17.08	322	4068
302	>sp|O94911|ABCA8_HUMAN ABC-type organic anion transporter ABCA8 OS=Homo sapiens OX=9606 GN=ABCA8 PE=1 SV=4	59.39	23.15	1108.9	4.88768e+06	5	5	0	5.74	1621	31312
302	>sp|O94911-1|ABCA8_HUMAN Isoform 1 of ABC-type organic anion transporter ABCA8 OS=Homo sapiens OX=9606 GN=ABCA8
303	>sp|P13473|LAMP2_HUMAN Lysosome-associated membrane glycoprotein 2 OS=Homo sapiens OX=9606 GN=LAMP2 PE=1 SV=2	59.27	16.89	821	7.79833e+07	17	5	0	13.66	410	38524
303	>sp|P13473-2|LAMP2_HUMAN Isoform LAMP-2B of Lysosome-associated membrane glycoprotein 2 OS=Homo sapiens OX=9606 GN=LAMP2
303	>sp|P13473-3|LAMP2_HUMAN Isoform LAMP-2C of Lysosome-associated membrane glycoprotein 2 OS=Homo sapiens OX=9606 GN=LAMP2
304	>sp|Q02338|BDH_HUMAN D-beta-hydroxybutyrate dehydrogenase, mitochondrial OS=Homo sapiens OX=9606 GN=BDH1 PE=1 SV=3	58.6	14.78	723.2	7620648	8	7	0	31.2	343	31802
305	>sp|P46459|NSF_HUMAN Vesicle-fusing ATPase OS=Homo sapiens OX=9606 GN=NSF PE=1 SV=3	57.98	25.48	1212.5	4.00218e+06	3	3	0	8.06	744	13792
305	>sp|P46459-2|NSF_HUMAN Isoform 2 of Vesicle-fusing ATPase OS=Homo sapiens OX=9606 GN=NSF
306	>sp|Q16352|AINX_HUMAN Alpha-internexin OS=Homo sapiens OX=9606 GN=INA PE=1 SV=2	57.57	18.89	926.7	8073100	7	6	0	15.63	499	32772
307	>sp|P63098|CANB1_HUMAN Calcineurin subunit B type 1 OS=Homo sapiens OX=9606 GN=PPP3R1 PE=1 SV=2	57.41	19.01	927.5	4.61089e+06	5	5	0	33.53	170	25045
308	>sp|Q9P035|HACD3_HUMAN Very-long-chain (3R)-3-hydroxyacyl-CoA dehydratase 3 OS=Homo sapiens OX=9606 GN=HACD3 PE=1 SV=2	57.24	21.1	1023.2	3.14759e+07	11	4	0	17.13	362	29045
309	>sp|P04271|S100B_HUMAN Protein S100-B OS=Homo sapiens OX=9606 GN=S100B PE=1 SV=2	56.8	21.08	1145.3	2.99153e+07	9	3	0	40.22	92	3826
310	>sp|P61163|ACTZ_HUMAN Alpha-centractin OS=Homo sapiens OX=9606 GN=ACTR1A PE=1 SV=1	56.09	17.37	882.2	5.64262e+06	5	4	0	20.21	376	31342
311	>sp|O75964|ATP5L_HUMAN ATP synthase subunit g, mitochondrial OS=Homo sapiens OX=9606 GN=ATP5MG PE=1 SV=3	55.83	16.98	818.8	2.69865e+07	11	5	0	51.46	103	35302
312	>sp|Q04609|FOLH1_HUMAN Glutamate carboxypeptidase 2 OS=Homo sapiens OX=9606 GN=FOLH1 PE=1 SV=1	55.83	18.97	930.2	2.89928e+06	4	4	0	9.2	750	27150
312	>sp|Q04609-6|FOLH1_HUMAN Isoform PSMA' of Glutamate carboxypeptidase 2 OS=Homo sapiens OX=9606 GN=FOLH1
312	>sp|Q04609-7|FOLH1_HUMAN Isoform PSMA-7 of Glutamate carboxypeptidase 2 OS=Homo sapiens OX=9606 GN=FOLH1
312	>sp|Q04609-8|FOLH1_HUMAN Isoform PSMA-8 of Glutamate carboxypeptidase 2 OS=Homo sapiens OX=9606 GN=FOLH1
312	>sp|Q04609-9|FOLH1_HUMAN Isoform PSMA-9 of Glutamate carboxypeptidase 2 OS=Homo sapiens OX=9606 GN=FOLH1
313	>sp|Q14832|GRM3_HUMAN Metabotropic glutamate receptor 3 OS=Homo sapiens OX=9606 GN=GRM3 PE=1 SV=2	55.78	15.95	839.5	1.2666e+07	9	7	0	10.13	879	26996
314	>sp|P15104|GLNA_HUMAN Glutamine synthetase OS=Homo sapiens OX=9606 GN=GLUL PE=1 SV=4	55.72	16.66	809.7	4.94683e+06	5	5	0	24.66	373	39277
315	>sp|Q5QNW6|H2B2F_HUMAN Histone H2B type 2-F OS=Homo sapiens OX=9606 GN=H2BC18 PE=1 SV=3	54.81	14.94	668.7	5.32575e+07	14	6	2	26.98	126	12263
315	>sp|Q5QNW6-2|H2B2F_HUMAN Isoform 2 of Histone H2B type 2-F OS=Homo sapiens OX=9606 GN=H2BC18
315	>sp|Q99879|H2B1M_HUMAN Histone H2B type 1-M OS=Homo sapiens OX=9606 GN=H2BC14 PE=1 SV=3
315	>sp|Q99877|H2B1N_HUMAN Histone H2B type 1-N OS=Homo sapiens OX=9606 GN=H2BC15 PE=1 SV=3
315	>sp|Q99880|H2B1L_HUMAN Histone H2B type 1-L OS=Homo sapiens OX=9606 GN=H2BC13 PE=1 SV=3
315	>sp|P62807|H2B1C_HUMAN Histone H2B type 1-C/E/F/G/I OS=Homo sapiens OX=9606 GN=H2BC4 PE=1 SV=4
315	>sp|O60814|H2B1K_HUMAN Histone H2B type 1-K OS=Homo sapiens OX=9606 GN=H2BC12 PE=1 SV=3
315	>sp|Q93079|H2B1H_HUMAN Histone H2B type 1-H OS=Homo sapiens OX=9606 GN=H2BC9 PE=1 SV=3
315	>sp|P58876|H2B1D_HUMAN Histone H2B type 1-D OS=Homo sapiens OX=9606 GN=H2BC5 PE=1 SV=2
315	>sp|P57053|H2BFS_HUMAN Histone H2B type F-S OS=Homo sapiens OX=9606 GN=H2BS1 PE=1 SV=2
316	>sp|Q9UI40-2|NCKX2_HUMAN Isoform 2 of Sodium/potassium/calcium exchanger 2 OS=Homo sapiens OX=9606 GN=SLC24A2	54.81	17.6	897.8	2.19198e+07	10	4	0	8.07	644	41357
317	>sp|P60953|CDC42_HUMAN Cell division control protein 42 homolog OS=Homo sapiens OX=9606 GN=CDC42 PE=1 SV=2	54.64	16.98	837.7	1.45174e+07	10	5	0	32.46	191	37101
318	>sp|O75899|GABR2_HUMAN Gamma-aminobutyric acid type B receptor subunit 2 OS=Homo sapiens OX=9606 GN=GABBR2 PE=1 SV=1	54.55	16.02	793.6	5287885	7	5	1	7.33	941	23310
319	>sp|P62805|H4_HUMAN Histone H4 OS=Homo sapiens OX=9606 GN=H4C1 PE=1 SV=2	54.48	13.98	726.8	3.56439e+07	11	5	1	38.83	103	26162
320	>sp|P10114|RAP2A_HUMAN Ras-related protein Rap-2a OS=Homo sapiens OX=9606 GN=RAP2A PE=1 SV=1	53.53	17.92	869.7	6.60921e+06	6	4	0	34.97	183	10283
321	>sp|P07437|TBB5_HUMAN Tubulin beta chain OS=Homo sapiens OX=9606 GN=TUBB PE=1 SV=2	53.47	20.63	1137.7	1.04054e+07	7	4	1	15.99	444	755
322	>sp|P15289|ARSA_HUMAN Arylsulfatase A OS=Homo sapiens OX=9606 GN=ARSA PE=1 SV=3	52.76	15.07	727.1	7042536	5	4	0	11.44	507	30629
323	>sp|Q9H1V8|S6A17_HUMAN Sodium-dependent neutral amino acid transporter SLC6A17 OS=Homo sapiens OX=9606 GN=SLC6A17 PE=1 SV=3	52.52	17.85	888.1	6.36804e+06	6	5	1	9.63	727	4828
324	>sp|Q08209|PP2BA_HUMAN Serine/threonine-protein phosphatase 2B catalytic subunit alpha isoform OS=Homo sapiens OX=9606 GN=PPP3CA PE=1 SV=1	52.34	16.15	758.3	9.79374e+06	8	5	0	15.55	521	4930
324	>sp|Q08209-2|PP2BA_HUMAN Isoform 2 of Serine/threonine-protein phosphatase 2B catalytic subunit alpha isoform OS=Homo sapiens OX=9606 GN=PPP3CA
325	>sp|P62258|1433E_HUMAN 14-3-3 protein epsilon OS=Homo sapiens OX=9606 GN=YWHAE PE=1 SV=1	52.21	16.89	830.4	2.54131e+07	15	6	1	23.14	255	31327
325	>sp|P62258-2|1433E_HUMAN Isoform SV of 14-3-3 protein epsilon OS=Homo sapiens OX=9606 GN=YWHAE
326	>sp|Q92599|SEPT8_HUMAN Septin-8 OS=Homo sapiens OX=9606 GN=SEPTIN8 PE=1 SV=4	51.97	20.23	1031.7	5.51969e+06	5	4	0	16.15	483	5038
326	>sp|Q92599-2|SEPT8_HUMAN Isoform 2 of Septin-8 OS=Homo sapiens OX=9606 GN=SEPTIN8
326	>sp|Q92599-4|SEPT8_HUMAN Isoform 4 of Septin-8 OS=Homo sapiens OX=9606 GN=SEPTIN8
327	>sp|Q92734|TFG_HUMAN Protein TFG OS=Homo sapiens OX=9606 GN=TFG PE=1 SV=2	51.51	19.78	976.4	1.20002e+07	7	4	0	16.25	400	16675
327	>sp|Q92734-2|TFG_HUMAN Isoform 2 of Protein TFG OS=Homo sapiens OX=9606 GN=TFG
327	>sp|Q92734-3|TFG_HUMAN Isoform 3 of Protein TFG OS=Homo sapiens OX=9606 GN=TFG
327	>sp|Q92734-4|TFG_HUMAN Isoform 4 of Protein TFG OS=Homo sapiens OX=9606 GN=TFG
328	>sp|P23142-4|FBLN1_HUMAN Isoform C of Fibulin-1 OS=Homo sapiens OX=9606 GN=FBLN1	51.36	23.29	1126	3.96818e+06	4	4	0	11.42	683	28564
329	>sp|P69892|HBG2_HUMAN Hemoglobin subunit gamma-2 OS=Homo sapiens OX=9606 GN=HBG2 PE=1 SV=2	51.28	15.98	782.8	1.14129e+07	6	4	0	36.73	147	23486
330	>sp|O75306|NDUS2_HUMAN NADH dehydrogenase [ubiquinone] iron-sulfur protein 2, mitochondrial OS=Homo sapiens OX=9606 GN=NDUFS2 PE=1 SV=2	51	14.89	732.9	9.07943e+06	7	5	0	17.06	463	9265
330	>sp|O75306-2|NDUS2_HUMAN Isoform 2 of NADH dehydrogenase [ubiquinone] iron-sulfur protein 2, mitochondrial OS=Homo sapiens OX=9606 GN=NDUFS2
331	>sp|P17677|NEUM_HUMAN Neuromodulin OS=Homo sapiens OX=9606 GN=GAP43 PE=1 SV=1	50.45	20.97	1009.3	4.2936e+06	4	4	0	35.71	238	13955
331	>sp|P17677-2|NEUM_HUMAN Isoform 2 of Neuromodulin OS=Homo sapiens OX=9606 GN=GAP43
332	>sp|Q9H330|TM245_HUMAN Transmembrane protein 245 OS=Homo sapiens OX=9606 GN=TMEM245 PE=1 SV=3	50.35	19.92	961.3	3.67714e+06	4	3	0	6.14	879	2536
333	>sp|P49368|TCPG_HUMAN T-complex protein 1 subunit gamma OS=Homo sapiens OX=9606 GN=CCT3 PE=1 SV=4	49.75	14.57	705.6	3.42903e+06	4	4	1	16.33	545	4284
333	>sp|P49368-2|TCPG_HUMAN Isoform 2 of T-complex protein 1 subunit gamma OS=Homo sapiens OX=9606 GN=CCT3
334	>sp|P10253|LYAG_HUMAN Lysosomal alpha-glucosidase OS=Homo sapiens OX=9606 GN=GAA PE=1 SV=4	49.67	19.28	903.7	2.7753e+06	5	3	0	7.14	952	42287
335	>sp|O95196|CSPG5_HUMAN Chondroitin sulfate proteoglycan 5 OS=Homo sapiens OX=9606 GN=CSPG5 PE=1 SV=3	49.62	18.87	945	1.34017e+07	7	3	0	8.83	566	33584
335	>sp|O95196-2|CSPG5_HUMAN Isoform 2 of Chondroitin sulfate proteoglycan 5 OS=Homo sapiens OX=9606 GN=CSPG5
336	>sp|Q9H313|TTYH1_HUMAN Protein tweety homolog 1 OS=Homo sapiens OX=9606 GN=TTYH1 PE=1 SV=1	49.32	17.98	881.4	5.37103e+07	12	5	0	15.56	450	14671
337	>sp|P48643|TCPE_HUMAN T-complex protein 1 subunit epsilon OS=Homo sapiens OX=9606 GN=CCT5 PE=1 SV=1	48.89	16.94	845.8	8.52289e+06	9	6	1	13.86	541	19900
337	>sp|P48643-2|TCPE_HUMAN Isoform 2 of T-complex protein 1 subunit epsilon OS=Homo sapiens OX=9606 GN=CCT5
338	>sp|Q9Y287|ITM2B_HUMAN Integral membrane protein 2B OS=Homo sapiens OX=9606 GN=ITM2B PE=1 SV=1	48.61	16.98	811	7.01815e+06	6	4	0	24.06	266	28868
339	>sp|P49821|NDUV1_HUMAN NADH dehydrogenase [ubiquinone] flavoprotein 1, mitochondrial OS=Homo sapiens OX=9606 GN=NDUFV1 PE=1 SV=4	48.04	16.02	773.5	4.97396e+06	5	4	0	18.97	464	38769
339	>sp|P49821-2|NDUV1_HUMAN Isoform 2 of NADH dehydrogenase [ubiquinone] flavoprotein 1, mitochondrial OS=Homo sapiens OX=9606 GN=NDUFV1
340	>sp|P04216|THY1_HUMAN Thy-1 membrane glycoprotein OS=Homo sapiens OX=9606 GN=THY1 PE=1 SV=2	47.5	23.07	1203.5	1.20191e+08	18	3	0	24.22	161	2169
341	>sp|P29966|MARCS_HUMAN Myristoylated alanine-rich C-kinase substrate OS=Homo sapiens OX=9606 GN=MARCKS PE=1 SV=4	47.28	17.02	847.3	2.21615e+06	3	3	0	16.27	332	39203
342	>sp|O43505|B4GA1_HUMAN Beta-1,4-glucuronyltransferase 1 OS=Homo sapiens OX=9606 GN=B4GAT1 PE=1 SV=1	47.16	23.01	1124.2	6115563	5	4	0	21.69	415	31797
343	>sp|P24752|THIL_HUMAN Acetyl-CoA acetyltransferase, mitochondrial OS=Homo sapiens OX=9606 GN=ACAT1 PE=1 SV=1	47.08	18.44	941.3	2.48037e+06	6	4	0	16.63	427	4159
344	>sp|Q5FWE3|PRRT3_HUMAN Proline-rich transmembrane protein 3 OS=Homo sapiens OX=9606 GN=PRRT3 PE=1 SV=3	46.69	19.15	904.7	5.29439e+06	6	5	0	9.79	981	20355
344	>sp|Q5FWE3-2|PRRT3_HUMAN Isoform 2 of Proline-rich transmembrane protein 3 OS=Homo sapiens OX=9606 GN=PRRT3
345	>sp|P02790|HEMO_HUMAN Hemopexin OS=Homo sapiens OX=9606 GN=HPX PE=1 SV=2	46.59	18.28	871.5	8.06269e+06	6	4	0	16.02	462	30470
346	>sp|A6NE02|BTBDH_HUMAN BTB/POZ domain-containing protein 17 OS=Homo sapiens OX=9606 GN=BTBD17 PE=3 SV=1	46.53	22.68	1106.9	9.3387e+06	6	4	0	12.13	478	32266
347	>sp|Q16718|NDUA5_HUMAN NADH dehydrogenase [ubiquinone] 1 alpha subcomplex subunit 5 OS=Homo sapiens OX=9606 GN=NDUFA5 PE=1 SV=3	45.91	24.65	1200.1	3.83754e+06	3	3	0	39.65	116	37626
347	>sp|Q16718-2|NDUA5_HUMAN Isoform 2 of NADH dehydrogenase [ubiquinone] 1 alpha subcomplex subunit 5 OS=Homo sapiens OX=9606 GN=NDUFA5
348	>sp|Q6UWR7|ENPP6_HUMAN Glycerophosphocholine cholinephosphodiesterase ENPP6 OS=Homo sapiens OX=9606 GN=ENPP6 PE=1 SV=2	45.68	15.65	759	5.71781e+06	9	4	0	13.64	440	22285
349	>sp|P09936|UCHL1_HUMAN Ubiquitin carboxyl-terminal hydrolase isozyme L1 OS=Homo sapiens OX=9606 GN=UCHL1 PE=1 SV=2	45.57	23.1	1135.9	1.03457e+07	4	3	0	30.49	223	9782
350	>sp|P62760|VISL1_HUMAN Visinin-like protein 1 OS=Homo sapiens OX=9606 GN=VSNL1 PE=1 SV=2	45.56	15.98	812.2	4638216	5	3	0	17.8	191	8013
351	>sp|P50895|BCAM_HUMAN Basal cell adhesion molecule OS=Homo sapiens OX=9606 GN=BCAM PE=1 SV=2	45.34	13.44	692.4	3.75901e+06	4	4	0	8.92	628	33052
352	>sp|P01860|IGHG3_HUMAN Immunoglobulin heavy constant gamma 3 OS=Homo sapiens OX=9606 GN=IGHG3 PE=1 SV=2	44.99	20.97	1075.3	11310761	5	3	0	11.41	377	39299
353	>sp|P68366|TBA4A_HUMAN Tubulin alpha-4A chain OS=Homo sapiens OX=9606 GN=TUBA4A PE=1 SV=1	44.56	16.02	751.3	3.11364e+07	7	4	0	12.05	448	15377
353	>sp|P68366-2|TBA4A_HUMAN Isoform 2 of Tubulin alpha-4A chain OS=Homo sapiens OX=9606 GN=TUBA4A
354	>sp|Q08722|CD47_HUMAN Leukocyte surface antigen CD47 OS=Homo sapiens OX=9606 GN=CD47 PE=1 SV=1	44.41	10.38	720.6	1.67565e+08	15	5	0	12.07	323	1844
355	>sp|Q13641|TPBG_HUMAN Trophoblast glycoprotein OS=Homo sapiens OX=9606 GN=TPBG PE=1 SV=1	44.17	16.89	800.5	4.0403e+06	4	3	0	10.24	420	11081
356	>sp|Q7Z2K6|ERMP1_HUMAN Endoplasmic reticulum metallopeptidase 1 OS=Homo sapiens OX=9606 GN=ERMP1 PE=1 SV=2	43.75	12.93	650.5	6.79087e+06	6	5	0	7.08	904	22923
357	>sp|O43761|SNG3_HUMAN Synaptogyrin-3 OS=Homo sapiens OX=9606 GN=SYNGR3 PE=1 SV=2	43.5	17.07	896.9	2.58865e+07	6	3	0	16.59	229	2915
358	>sp|P10321|HLAC_HUMAN HLA class I histocompatibility antigen, C alpha chain OS=Homo sapiens OX=9606 GN=HLA-C PE=1 SV=3	43.49	23.28	1121.5	3.12706e+06	5	3	0	13.66	366	38125
358	>sp|P10321-2|HLAC_HUMAN Isoform 2 of HLA class I histocompatibility antigen, C alpha chain OS=Homo sapiens OX=9606 GN=HLA-C
359	>sp|P84095|RHOG_HUMAN Rho-related GTP-binding protein RhoG OS=Homo sapiens OX=9606 GN=RHOG PE=1 SV=1	43.33	15.02	747.2	4.33748e+06	5	4	0	31.41	191	17912
360	>sp|Q9P2B2|FPRP_HUMAN Prostaglandin F2 receptor negative regulator OS=Homo sapiens OX=9606 GN=PTGFRN PE=1 SV=2	43.29	14.94	716	8.46946e+06	7	6	0	9.78	879	26963
361	>sp|P18669|PGAM1_HUMAN Phosphoglycerate mutase 1 OS=Homo sapiens OX=9606 GN=PGAM1 PE=1 SV=2	43.27	17.28	804.1	2.65421e+06	3	3	0	24.41	254	7257
362	>sp|Q16795|NDUA9_HUMAN NADH dehydrogenase [ubiquinone] 1 alpha subcomplex subunit 9, mitochondrial OS=Homo sapiens OX=9606 GN=NDUFA9 PE=1 SV=2	42.02	14.98	724.2	7.36265e+06	5	3	0	11.94	377	41002
363	>sp|P68104|EF1A1_HUMAN Elongation factor 1-alpha 1 OS=Homo sapiens OX=9606 GN=EEF1A1 PE=1 SV=1	42.02	21.29	1016.6	8.30981e+06	5	4	0	13.64	462	13594
364	>sp|Q9Y2J2|E41L3_HUMAN Band 4.1-like protein 3 OS=Homo sapiens OX=9606 GN=EPB41L3 PE=1 SV=2	41.37	15.94	760.3	5599681	4	4	0	4.69	1087	36158
364	>sp|Q9Y2J2-2|E41L3_HUMAN Isoform 2 of Band 4.1-like protein 3 OS=Homo sapiens OX=9606 GN=EPB41L3
364	>sp|Q9Y2J2-3|E41L3_HUMAN Isoform 3 of Band 4.1-like protein 3 OS=Homo sapiens OX=9606 GN=EPB41L3
364	>sp|Q9Y2J2-4|E41L3_HUMAN Isoform 4 of Band 4.1-like protein 3 OS=Homo sapiens OX=9606 GN=EPB41L3
365	>sp|Q9NQC3|RTN4_HUMAN Reticulon-4 OS=Homo sapiens OX=9606 GN=RTN4 PE=1 SV=2	41.33	16.07	768.7	4.51807e+06	5	3	0	4.53	1192	10122
365	>sp|Q9NQC3-4|RTN4_HUMAN Isoform 6 of Reticulon-4 OS=Homo sapiens OX=9606 GN=RTN4
365	>sp|Q9NQC3-6|RTN4_HUMAN Isoform D of Reticulon-4 OS=Homo sapiens OX=9606 GN=RTN4
366	>sp|P54709|AT1B3_HUMAN Sodium/potassium-transporting ATPase subunit beta-3 OS=Homo sapiens OX=9606 GN=ATP1B3 PE=1 SV=1	41.16	16.02	770.3	8.90915e+06	7	4	0	19	279	34878
367	>sp|Q9HC56|PCDH9_HUMAN Protocadherin-9 OS=Homo sapiens OX=9606 GN=PCDH9 PE=1 SV=2	40.5	15.07	727.4	7.98486e+06	10	6	1	7.36	1237	12614
367	>sp|Q9HC56-2|PCDH9_HUMAN Isoform 2 of Protocadherin-9 OS=Homo sapiens OX=9606 GN=PCDH9
368	>sp|P12036|NFH_HUMAN Neurofilament heavy polypeptide OS=Homo sapiens OX=9606 GN=NEFH PE=1 SV=4	40.34	20.66	1078.8	4.98591e+06	5	4	0	4.39	1026	40783
368	>sp|P12036-2|NFH_HUMAN Isoform 2 of Neurofilament heavy polypeptide OS=Homo sapiens OX=9606 GN=NEFH
369	>sp|P48426|PI42A_HUMAN Phosphatidylinositol 5-phosphate 4-kinase type-2 alpha OS=Homo sapiens OX=9606 GN=PIP4K2A PE=1 SV=2	40.3	13.66	654.9	4.22237e+06	4	4	0	12.32	406	10238
369	>sp|P48426-2|PI42A_HUMAN Isoform 2 of Phosphatidylinositol 5-phosphate 4-kinase type-2 alpha OS=Homo sapiens OX=9606 GN=PIP4K2A
370	>sp|O94856-9|NFASC_HUMAN Isoform 9 of Neurofascin OS=Homo sapiens OX=9606 GN=NFASC	40.26	20.27	1013.4	3.21205e+07	8	2	0	2.34	1240	38282
371	>sp|Q8N111|CEND_HUMAN Cell cycle exit and neuronal differentiation protein 1 OS=Homo sapiens OX=9606 GN=CEND1 PE=1 SV=1	40.24	18.89	967	7.80039e+06	5	3	0	27.52	149	1717
372	>sp|P60033|CD81_HUMAN CD81 antigen OS=Homo sapiens OX=9606 GN=CD81 PE=1 SV=1	40.04	21.02	1029.6	1.00323e+07	5	2	0	18.22	236	32570
373	>sp|Q9BPW8|NIPS1_HUMAN Protein NipSnap homolog 1 OS=Homo sapiens OX=9606 GN=NIPSNAP1 PE=1 SV=1	39.96	16.28	789.9	1.2612e+07	8	5	0	23.24	284	13970
374	>sp|Q14108|SCRB2_HUMAN Lysosome membrane protein 2 OS=Homo sapiens OX=9606 GN=SCARB2 PE=1 SV=2	39.72	12.98	672.1	3.97379e+06	4	4	0	13.18	478	17940
375	>sp|P19634|SL9A1_HUMAN Sodium/hydrogen exchanger 1 OS=Homo sapiens OX=9606 GN=SLC9A1 PE=1 SV=2	39.68	16.98	800.1	5.00894e+06	3	3	0	4.42	815	14754
376	>sp|Q9UHL4|DPP2_HUMAN Dipeptidyl peptidase 2 OS=Homo sapiens OX=9606 GN=DPP7 PE=1 SV=3	39.62	13.22	712.4	2.58307e+06	4	4	0	13.82	492	35415
377	>sp|Q14118|DAG1_HUMAN Dystroglycan OS=Homo sapiens OX=9606 GN=DAG1 PE=1 SV=2	39.61	14.85	709	7.56939e+06	8	4	0	6.03	895	28925
378	>sp|P08559|ODPA_HUMAN Pyruvate dehydrogenase E1 component subunit alpha, somatic form, mitochondrial OS=Homo sapiens OX=9606 GN=PDHA1 PE=1 SV=3	39.6	12.28	674.6	1.20947e+07	7	5	0	13.33	390	40852
378	>sp|P08559-2|ODPA_HUMAN Isoform 2 of Pyruvate dehydrogenase E1 component subunit alpha, somatic form, mitochondrial OS=Homo sapiens OX=9606 GN=PDHA1
378	>sp|P08559-3|ODPA_HUMAN Isoform 3 of Pyruvate dehydrogenase E1 component subunit alpha, somatic form, mitochondrial OS=Homo sapiens OX=9606 GN=PDHA1
378	>sp|P08559-4|ODPA_HUMAN Isoform 4 of Pyruvate dehydrogenase E1 component subunit alpha, somatic form, mitochondrial OS=Homo sapiens OX=9606 GN=PDHA1
379	>sp|P06396|GELS_HUMAN Gelsolin OS=Homo sapiens OX=9606 GN=GSN PE=1 SV=1	39.29	16.15	784.1	2.61648e+06	5	3	0	6.14	782	17675
379	>sp|P06396-2|GELS_HUMAN Isoform 2 of Gelsolin OS=Homo sapiens OX=9606 GN=GSN
379	>sp|P06396-3|GELS_HUMAN Isoform 3 of Gelsolin OS=Homo sapiens OX=9606 GN=GSN
379	>sp|P06396-4|GELS_HUMAN Isoform 4 of Gelsolin OS=Homo sapiens OX=9606 GN=GSN
380	>sp|P56134|ATPK_HUMAN ATP synthase subunit f, mitochondrial OS=Homo sapiens OX=9606 GN=ATP5MF PE=1 SV=3	39.12	15.85	776.1	3.00174e+07	8	3	1	25.53	94	35298
380	>sp|P56134-2|ATPK_HUMAN Isoform 2 of ATP synthase subunit f, mitochondrial OS=Homo sapiens OX=9606 GN=ATP5MF
380	>sp|P56134-3|ATPK_HUMAN Isoform 3 of ATP synthase subunit f, mitochondrial OS=Homo sapiens OX=9606 GN=ATP5MF
380	>sp|P56134-4|ATPK_HUMAN Isoform 4 of ATP synthase subunit f, mitochondrial OS=Homo sapiens OX=9606 GN=ATP5MF
381	>sp|Q99536|VAT1_HUMAN Synaptic vesicle membrane protein VAT-1 homolog OS=Homo sapiens OX=9606 GN=VAT1 PE=1 SV=2	39.08	13.78	687.9	2068247	3	3	0	17.81	393	7887
382	>sp|Q15006|EMC2_HUMAN ER membrane protein complex subunit 2 OS=Homo sapiens OX=9606 GN=EMC2 PE=1 SV=1	38.9	16.65	809.8	7025411	6	3	0	14.81	297	17674
383	>sp|P00558|PGK1_HUMAN Phosphoglycerate kinase 1 OS=Homo sapiens OX=9606 GN=PGK1 PE=1 SV=3	38.87	18.07	883.4	7.23069e+06	5	4	0	12.71	417	3205
383	>sp|P00558-2|PGK1_HUMAN Isoform 2 of Phosphoglycerate kinase 1 OS=Homo sapiens OX=9606 GN=PGK1
384	>sp|Q96BS2|CHP3_HUMAN Calcineurin B homologous protein 3 OS=Homo sapiens OX=9606 GN=TESC PE=1 SV=3	38.81	18.85	934.9	8.05576e+06	5	3	0	15.42	214	26285
384	>sp|Q96BS2-3|CHP3_HUMAN Isoform 3 of Calcineurin B homologous protein 3 OS=Homo sapiens OX=9606 GN=TESC
385	>sp|Q9UBB6|NCDN_HUMAN Neurochondrin OS=Homo sapiens OX=9606 GN=NCDN PE=1 SV=1	38.6	14.85	720.6	4.69676e+06	4	4	0	6.72	729	5382
385	>sp|Q9UBB6-2|NCDN_HUMAN Isoform 2 of Neurochondrin OS=Homo sapiens OX=9606 GN=NCDN
385	>sp|Q9UBB6-3|NCDN_HUMAN Isoform 3 of Neurochondrin OS=Homo sapiens OX=9606 GN=NCDN
386	>sp|Q99653|CHP1_HUMAN Calcineurin B homologous protein 1 OS=Homo sapiens OX=9606 GN=CHP1 PE=1 SV=3	38.43	16.98	816.8	6.11092e+06	5	3	0	20	195	24816
387	>sp|Q16799|RTN1_HUMAN Reticulon-1 OS=Homo sapiens OX=9606 GN=RTN1 PE=1 SV=1	38.24	13.98	689.4	21188833	9	4	0	5.67	776	5214
387	>sp|Q16799-2|RTN1_HUMAN Isoform RTN1-B of Reticulon-1 OS=Homo sapiens OX=9606 GN=RTN1
387	>sp|Q16799-3|RTN1_HUMAN Isoform RTN1-C of Reticulon-1 OS=Homo sapiens OX=9606 GN=RTN1
388	>sp|Q92597|NDRG1_HUMAN Protein NDRG1 OS=Homo sapiens OX=9606 GN=NDRG1 PE=1 SV=1	37.81	14.54	803.3	2.56835e+06	4	3	1	15.48	394	42331
389	>sp|Q8TBG9|SYNPR_HUMAN Synaptoporin OS=Homo sapiens OX=9606 GN=SYNPR PE=1 SV=1	37.8	15.07	701.6	2.24038e+07	8	4	1	12.08	265	20461
389	>sp|Q8TBG9-2|SYNPR_HUMAN Isoform 2 of Synaptoporin OS=Homo sapiens OX=9606 GN=SYNPR
390	>sp|P01877|IGHA2_HUMAN Immunoglobulin heavy constant alpha 2 OS=Homo sapiens OX=9606 GN=IGHA2 PE=1 SV=4	37.55	22.48	1094.1	2.31079e+06	2	2	0	14.71	340	22506
391	>sp|Q15363|TMED2_HUMAN Transmembrane emp24 domain-containing protein 2 OS=Homo sapiens OX=9606 GN=TMED2 PE=1 SV=1	37.52	14.89	877.7	6.39451e+06	5	4	0	30.85	201	18985
392	>sp|Q9P0J0|NDUAD_HUMAN NADH dehydrogenase [ubiquinone] 1 alpha subcomplex subunit 13 OS=Homo sapiens OX=9606 GN=NDUFA13 PE=1 SV=3	37.52	13.56	710.8	1.34436e+07	6	3	1	26.39	144	41900
392	>sp|Q9P0J0-2|NDUAD_HUMAN Isoform 2 of NADH dehydrogenase [ubiquinone] 1 alpha subcomplex subunit 13 OS=Homo sapiens OX=9606 GN=NDUFA13
393	>sp|Q9BVK6|TMED9_HUMAN Transmembrane emp24 domain-containing protein 9 OS=Homo sapiens OX=9606 GN=TMED9 PE=1 SV=2	37.51	17.07	855.5	4.85038e+06	3	3	0	16.17	235	17169
394	>sp|P42263|GRIA3_HUMAN Glutamate receptor 3 OS=Homo sapiens OX=9606 GN=GRIA3 PE=1 SV=2	37.18	13.07	694.1	2.40734e+06	3	3	0	5.15	894	1383
395	>sp|Q96BM9|ARL8A_HUMAN ADP-ribosylation factor-like protein 8A OS=Homo sapiens OX=9606 GN=ARL8A PE=1 SV=1	37.13	16.92	935.1	4.40615e+06	4	4	0	31.72	186	24560
395	>sp|Q9NVJ2|ARL8B_HUMAN ADP-ribosylation factor-like protein 8B OS=Homo sapiens OX=9606 GN=ARL8B PE=1 SV=1
396	>sp|Q9NZ53|PDXL2_HUMAN Podocalyxin-like protein 2 OS=Homo sapiens OX=9606 GN=PODXL2 PE=1 SV=1	37.02	22.01	1054.2	3.30356e+06	6	2	0	6.94	605	8551
397	>sp|Q15293|RCN1_HUMAN Reticulocalbin-1 OS=Homo sapiens OX=9606 GN=RCN1 PE=1 SV=1	37	15.98	758.8	9714131	6	5	0	15.71	331	8606
398	>sp|P07686|HEXB_HUMAN Beta-hexosaminidase subunit beta OS=Homo sapiens OX=9606 GN=HEXB PE=1 SV=3	36.73	18.1	891.2	3.30603e+06	3	3	0	8.81	556	37740
399	>sp|P10451|OSTP_HUMAN Osteopontin OS=Homo sapiens OX=9606 GN=SPP1 PE=1 SV=1	36.63	17.08	918.3	4708840	3	3	0	14.97	314	12490
399	>sp|P10451-4|OSTP_HUMAN Isoform 4 of Osteopontin OS=Homo sapiens OX=9606 GN=SPP1
399	>sp|P10451-5|OSTP_HUMAN Isoform 2 of Osteopontin OS=Homo sapiens OX=9606 GN=SPP1
400	>sp|P36269|GGT5_HUMAN Glutathione hydrolase 5 proenzyme OS=Homo sapiens OX=9606 GN=GGT5 PE=1 SV=2	36.5	20.48	965.2	3.02909e+06	4	2	0	8.02	586	25459
400	>sp|P36269-3|GGT5_HUMAN Isoform 3 of Glutathione hydrolase 5 proenzyme OS=Homo sapiens OX=9606 GN=GGT5
401	>sp|Q9NY72|SCN3B_HUMAN Sodium channel subunit beta-3 OS=Homo sapiens OX=9606 GN=SCN3B PE=1 SV=1	36.3	18.89	947.7	4.95539e+06	3	3	0	18.6	215	5229
402	>sp|P04792|HSPB1_HUMAN Heat shock protein beta-1 OS=Homo sapiens OX=9606 GN=HSPB1 PE=1 SV=2	36.29	10.21	679.9	6.95032e+06	5	5	0	38.05	205	23184
403	>sp|P35222|CTNB1_HUMAN Catenin beta-1 OS=Homo sapiens OX=9606 GN=CTNNB1 PE=1 SV=1	36.27	18.66	940.8	3.85391e+06	4	4	0	7.3	781	34376
404	>sp|P05386|RLA1_HUMAN 60S acidic ribosomal protein P1 OS=Homo sapiens OX=9606 GN=RPLP1 PE=1 SV=1	36.25	21.13	1067.8	1.77725e+07	4	2	0	51.75	114	17569
405	>sp|P16519|NEC2_HUMAN Neuroendocrine convertase 2 OS=Homo sapiens OX=9606 GN=PCSK2 PE=1 SV=2	36.22	13.94	668.7	2.62135e+06	3	3	0	6.27	638	38258
405	>sp|P16519-2|NEC2_HUMAN Isoform 2 of Neuroendocrine convertase 2 OS=Homo sapiens OX=9606 GN=PCSK2
405	>sp|P16519-3|NEC2_HUMAN Isoform 3 of Neuroendocrine convertase 2 OS=Homo sapiens OX=9606 GN=PCSK2
406	>sp|P30626|SORCN_HUMAN Sorcin OS=Homo sapiens OX=9606 GN=SRI PE=1 SV=1	36.08	15.98	759.8	4.01256e+06	3	3	0	21.21	198	3901
406	>sp|P30626-2|SORCN_HUMAN Isoform 2 of Sorcin OS=Homo sapiens OX=9606 GN=SRI
406	>sp|P30626-3|SORCN_HUMAN Isoform 3 of Sorcin OS=Homo sapiens OX=9606 GN=SRI
407	>sp|P68032|ACTC_HUMAN Actin, alpha cardiac muscle 1 OS=Homo sapiens OX=9606 GN=ACTC1 PE=1 SV=1	36.02	12.89	743.9	1.08133e+08	11	3	1	9.02	377	24032
407	>sp|P68133|ACTS_HUMAN Actin, alpha skeletal muscle OS=Homo sapiens OX=9606 GN=ACTA1 PE=1 SV=1
408	>sp|P12236|ADT3_HUMAN ADP/ATP translocase 3 OS=Homo sapiens OX=9606 GN=SLC25A6 PE=1 SV=4	35.89	14.98	746.6	120707456	15	4	0	12.08	298	30591
409	>sp|P48067|SC6A9_HUMAN Sodium- and chloride-dependent glycine transporter 1 OS=Homo sapiens OX=9606 GN=SLC6A9 PE=1 SV=3	35.15	16.1	798.6	9.37415e+06	4	3	0	6.09	706	4230
409	>sp|P48067-2|SC6A9_HUMAN Isoform GlyT-1A of Sodium- and chloride-dependent glycine transporter 1 OS=Homo sapiens OX=9606 GN=SLC6A9
409	>sp|P48067-3|SC6A9_HUMAN Isoform GlyT-1B of Sodium- and chloride-dependent glycine transporter 1 OS=Homo sapiens OX=9606 GN=SLC6A9
410	>sp|P62745|RHOB_HUMAN Rho-related GTP-binding protein RhoB OS=Homo sapiens OX=9606 GN=RHOB PE=1 SV=1	34.7	14.79	718.8	6890013	7	4	0	38.27	196	6386
411	>sp|Q01650|LAT1_HUMAN Large neutral amino acids transporter small subunit 1 OS=Homo sapiens OX=9606 GN=SLC7A5 PE=1 SV=2	34.65	18.89	913	2.2609e+07	7	3	0	7.69	507	29058
412	>sp|Q13332|PTPRS_HUMAN Receptor-type tyrosine-protein phosphatase S OS=Homo sapiens OX=9606 GN=PTPRS PE=1 SV=3	34.58	15.98	763.7	1.39017e+06	3	3	0	2.93	1948	8659
412	>sp|Q13332-2|PTPRS_HUMAN Isoform PTPS-MEA of Receptor-type tyrosine-protein phosphatase S OS=Homo sapiens OX=9606 GN=PTPRS
412	>sp|Q13332-3|PTPRS_HUMAN Isoform PTPS-MEB of Receptor-type tyrosine-protein phosphatase S OS=Homo sapiens OX=9606 GN=PTPRS
412	>sp|Q13332-4|PTPRS_HUMAN Isoform PTPS-MEC of Receptor-type tyrosine-protein phosphatase S OS=Homo sapiens OX=9606 GN=PTPRS
412	>sp|Q13332-5|PTPRS_HUMAN Isoform PTPS-F4-7 of Receptor-type tyrosine-protein phosphatase S OS=Homo sapiens OX=9606 GN=PTPRS
412	>sp|Q13332-6|PTPRS_HUMAN Isoform 2 of Receptor-type tyrosine-protein phosphatase S OS=Homo sapiens OX=9606 GN=PTPRS
412	>sp|Q13332-7|PTPRS_HUMAN Isoform 3 of Receptor-type tyrosine-protein phosphatase S OS=Homo sapiens OX=9606 GN=PTPRS
413	>sp|Q8N135|LGI4_HUMAN Leucine-rich repeat LGI family member 4 OS=Homo sapiens OX=9606 GN=LGI4 PE=2 SV=1	34.46	16.5	841.3	4.80336e+06	4	3	0	12.29	537	39485
414	>sp|Q16623|STX1A_HUMAN Syntaxin-1A OS=Homo sapiens OX=9606 GN=STX1A PE=1 SV=1	34.3	16.24	778.4	3.2968e+06	4	2	0	18.4	288	3479
414	>sp|Q16623-2|STX1A_HUMAN Isoform 2 of Syntaxin-1A OS=Homo sapiens OX=9606 GN=STX1A
414	>sp|Q16623-3|STX1A_HUMAN Isoform 3 of Syntaxin-1A OS=Homo sapiens OX=9606 GN=STX1A
415	>sp|P38117|ETFB_HUMAN Electron transfer flavoprotein subunit beta OS=Homo sapiens OX=9606 GN=ETFB PE=1 SV=3	34.29	13.66	654.3	4.73352e+06	4	3	0	14.9	255	28186
415	>sp|P38117-2|ETFB_HUMAN Isoform 2 of Electron transfer flavoprotein subunit beta OS=Homo sapiens OX=9606 GN=ETFB
416	>sp|O43493|TGON2_HUMAN Trans-Golgi network integral membrane protein 2 OS=Homo sapiens OX=9606 GN=TGOLN2 PE=1 SV=4	34.06	14.94	712.9	948925	4	3	0	9.61	437	4173
416	>sp|O43493-3|TGON2_HUMAN Isoform TGN48 of Trans-Golgi network integral membrane protein 2 OS=Homo sapiens OX=9606 GN=TGOLN2
416	>sp|O43493-4|TGON2_HUMAN Isoform 4 of Trans-Golgi network integral membrane protein 2 OS=Homo sapiens OX=9606 GN=TGOLN2
416	>sp|O43493-5|TGON2_HUMAN Isoform 5 of Trans-Golgi network integral membrane protein 2 OS=Homo sapiens OX=9606 GN=TGOLN2
416	>sp|O43493-7|TGON2_HUMAN Isoform 7 of Trans-Golgi network integral membrane protein 2 OS=Homo sapiens OX=9606 GN=TGOLN2
417	>sp|P40926|MDHM_HUMAN Malate dehydrogenase, mitochondrial OS=Homo sapiens OX=9606 GN=MDH2 PE=1 SV=3	33.88	14.39	838.5	5.68044e+06	4	3	0	15.09	338	41700
417	>sp|P40926-2|MDHM_HUMAN Isoform 2 of Malate dehydrogenase, mitochondrial OS=Homo sapiens OX=9606 GN=MDH2
418	>sp|O43837|IDH3B_HUMAN Isocitrate dehydrogenase [NAD] subunit beta, mitochondrial OS=Homo sapiens OX=9606 GN=IDH3B PE=1 SV=2	33.57	16.44	839.3	5.75981e+06	5	3	0	11.43	385	29433
418	>sp|O43837-2|IDH3B_HUMAN Isoform A of Isocitrate dehydrogenase [NAD] subunit beta, mitochondrial OS=Homo sapiens OX=9606 GN=IDH3B
419	>sp|P11279|LAMP1_HUMAN Lysosome-associated membrane glycoprotein 1 OS=Homo sapiens OX=9606 GN=LAMP1 PE=1 SV=3	33.45	16.07	796.3	1.63137e+07	6	3	0	8.63	417	37206
420	>sp|Q8NBM8|PCYXL_HUMAN Prenylcysteine oxidase-like OS=Homo sapiens OX=9606 GN=PCYOX1L PE=1 SV=2	33.3	22.6	1195.3	5.4045e+06	4	2	0	6.07	494	9445
421	>sp|P23297|S10A1_HUMAN Protein S100-A1 OS=Homo sapiens OX=9606 GN=S100A1 PE=1 SV=2	33.28	17.66	905.8	5.49576e+06	4	2	0	23.4	94	5048
422	>sp|Q96QD8|S38A2_HUMAN Sodium-coupled neutral amino acid transporter 2 OS=Homo sapiens OX=9606 GN=SLC38A2 PE=1 SV=2	32.91	14.97	724.8	5.47301e+06	4	3	0	9.49	506	18741
423	>sp|P62979|RS27A_HUMAN Ubiquitin-40S ribosomal protein S27a OS=Homo sapiens OX=9606 GN=RPS27A PE=1 SV=2	32.84	16.89	854.3	3.14117e+06	3	2	0	16.03	156	2439
423	>sp|P0CG47|UBB_HUMAN Polyubiquitin-B OS=Homo sapiens OX=9606 GN=UBB PE=1 SV=1
423	>sp|P62987|RL40_HUMAN Ubiquitin-60S ribosomal protein L40 OS=Homo sapiens OX=9606 GN=UBA52 PE=1 SV=2
423	>sp|P0CG48|UBC_HUMAN Polyubiquitin-C OS=Homo sapiens OX=9606 GN=UBC PE=1 SV=3
424	>sp|P19652|A1AG2_HUMAN Alpha-1-acid glycoprotein 2 OS=Homo sapiens OX=9606 GN=ORM2 PE=1 SV=2	32.74	17.66	875.8	8.76708e+06	5	2	0	13.43	201	36254
425	>sp|Q16720|AT2B3_HUMAN Plasma membrane calcium-transporting ATPase 3 OS=Homo sapiens OX=9606 GN=ATP2B3 PE=1 SV=3	32.72	13.57	698.5	1.58537e+06	3	3	0	4.1	1220	37356
425	>sp|Q16720-2|AT2B3_HUMAN Isoform XA of Plasma membrane calcium-transporting ATPase 3 OS=Homo sapiens OX=9606 GN=ATP2B3
425	>sp|Q16720-3|AT2B3_HUMAN Isoform ZA of Plasma membrane calcium-transporting ATPase 3 OS=Homo sapiens OX=9606 GN=ATP2B3
425	>sp|Q16720-4|AT2B3_HUMAN Isoform ZB of Plasma membrane calcium-transporting ATPase 3 OS=Homo sapiens OX=9606 GN=ATP2B3
425	>sp|Q16720-5|AT2B3_HUMAN Isoform XE of Plasma membrane calcium-transporting ATPase 3 OS=Homo sapiens OX=9606 GN=ATP2B3
425	>sp|Q16720-6|AT2B3_HUMAN Isoform ZE of Plasma membrane calcium-transporting ATPase 3 OS=Homo sapiens OX=9606 GN=ATP2B3
425	>sp|Q16720-7|AT2B3_HUMAN Isoform XG of Plasma membrane calcium-transporting ATPase 3 OS=Homo sapiens OX=9606 GN=ATP2B3
425	>sp|Q16720-8|AT2B3_HUMAN Isoform ZG of Plasma membrane calcium-transporting ATPase 3 OS=Homo sapiens OX=9606 GN=ATP2B3
426	>sp|Q6ZSS7|MFSD6_HUMAN Major facilitator superfamily domain-containing protein 6 OS=Homo sapiens OX=9606 GN=MFSD6 PE=1 SV=2	32.57	17.66	851.8	4.16298e+06	2	2	0	5.31	791	41704
427	>sp|P08574|CY1_HUMAN Cytochrome c1, heme protein, mitochondrial OS=Homo sapiens OX=9606 GN=CYC1 PE=1 SV=3	32.52	16.65	833.4	6.64384e+06	3	2	0	11.08	325	26880
428	>sp|Q13491-4|GPM6B_HUMAN Isoform 4 of Neuronal membrane glycoprotein M6-b OS=Homo sapiens OX=9606 GN=GPM6B	32.17	13.91	839.2	1.7219e+07	6	3	1	10.37	328	24273
429	>sp|P18859|ATP5J_HUMAN ATP synthase-coupling factor 6, mitochondrial OS=Homo sapiens OX=9606 GN=ATP5PF PE=1 SV=1	31.94	18.89	932.8	3.31241e+06	2	2	0	30.56	108	24358
429	>sp|P18859-2|ATP5J_HUMAN Isoform 2 of ATP synthase-coupling factor 6, mitochondrial OS=Homo sapiens OX=9606 GN=ATP5PF
430	>sp|Q9NV96|CC50A_HUMAN Cell cycle control protein 50A OS=Homo sapiens OX=9606 GN=TMEM30A PE=1 SV=1	31.94	16.94	840.7	1.71031e+06	2	2	0	9.97	361	22130
431	>sp|Q9ULP0|NDRG4_HUMAN Protein NDRG4 OS=Homo sapiens OX=9606 GN=NDRG4 PE=1 SV=2	31.84	22.48	1061.2	6.17005e+06	4	3	0	18.18	352	38250
431	>sp|Q9ULP0-2|NDRG4_HUMAN Isoform 2 of Protein NDRG4 OS=Homo sapiens OX=9606 GN=NDRG4
431	>sp|Q9ULP0-3|NDRG4_HUMAN Isoform 3 of Protein NDRG4 OS=Homo sapiens OX=9606 GN=NDRG4
431	>sp|Q9ULP0-4|NDRG4_HUMAN Isoform 4 of Protein NDRG4 OS=Homo sapiens OX=9606 GN=NDRG4
431	>sp|Q9ULP0-6|NDRG4_HUMAN Isoform 6 of Protein NDRG4 OS=Homo sapiens OX=9606 GN=NDRG4
431	>sp|Q9ULP0-7|NDRG4_HUMAN Isoform 7 of Protein NDRG4 OS=Homo sapiens OX=9606 GN=NDRG4
431	>sp|Q9ULP0-8|NDRG4_HUMAN Isoform 8 of Protein NDRG4 OS=Homo sapiens OX=9606 GN=NDRG4
432	>sp|P61247|RS3A_HUMAN 40S ribosomal protein S3a OS=Homo sapiens OX=9606 GN=RPS3A PE=1 SV=2	31.73	16.07	798.9	2.24795e+06	2	2	0	11.74	264	17535
433	>sp|P50213|IDH3A_HUMAN Isocitrate dehydrogenase [NAD] subunit alpha, mitochondrial OS=Homo sapiens OX=9606 GN=IDH3A PE=1 SV=1	31.23	17.97	895.6	5931810	4	3	0	12.02	366	39893
434	>sp|Q9Y6X5|ENPP4_HUMAN Bis(5'-adenosyl)-triphosphatase ENPP4 OS=Homo sapiens OX=9606 GN=ENPP4 PE=1 SV=3	31.22	14.28	661.7	6630522	7	4	0	12.8	453	27976
435	>sp|Q504Y0|S39AC_HUMAN Zinc transporter ZIP12 OS=Homo sapiens OX=9606 GN=SLC39A12 PE=2 SV=3	30.94	18.5	957.1	2.82453e+06	2	2	0	4.78	691	4044
435	>sp|Q504Y0-3|S39AC_HUMAN Isoform 3 of Zinc transporter ZIP12 OS=Homo sapiens OX=9606 GN=SLC39A12
435	>sp|Q504Y0-4|S39AC_HUMAN Isoform 4 of Zinc transporter ZIP12 OS=Homo sapiens OX=9606 GN=SLC39A12
435	>sp|Q504Y0-5|S39AC_HUMAN Isoform 5 of Zinc transporter ZIP12 OS=Homo sapiens OX=9606 GN=SLC39A12
436	>sp|P31150|GDIA_HUMAN Rab GDP dissociation inhibitor alpha OS=Homo sapiens OX=9606 GN=GDI1 PE=1 SV=2	30.82	17.17	883.6	5176963	5	5	0	19.24	447	23521
437	>sp|O75323|NIPS2_HUMAN Protein NipSnap homolog 2 OS=Homo sapiens OX=9606 GN=NIPSNAP2 PE=1 SV=1	30.76	14.66	727.5	9.10669e+06	5	4	0	15.73	286	37680
438	>sp|P24534|EF1B_HUMAN Elongation factor 1-beta OS=Homo sapiens OX=9606 GN=EEF1B2 PE=1 SV=3	30.68	16.66	849.3	1.16948e+06	2	2	0	14.67	225	25559
439	>sp|Q16563|SYPL1_HUMAN Synaptophysin-like protein 1 OS=Homo sapiens OX=9606 GN=SYPL1 PE=1 SV=1	30.18	16.94	838.3	13022390	4	2	0	10.04	259	4268
439	>sp|Q16563-2|SYPL1_HUMAN Isoform 2 of Synaptophysin-like protein 1 OS=Homo sapiens OX=9606 GN=SYPL1
440	>sp|O95502|NPTXR_HUMAN Neuronal pentraxin receptor OS=Homo sapiens OX=9606 GN=NPTXR PE=3 SV=2	30.08	16.12	927.4	1172265	2	2	0	12.8	500	41365
441	>sp|Q92820|GGH_HUMAN Gamma-glutamyl hydrolase OS=Homo sapiens OX=9606 GN=GGH PE=1 SV=2	29.92	15.94	784.4	3.05788e+06	4	2	0	9.12	318	27414
442	>sp|P62081|RS7_HUMAN 40S ribosomal protein S7 OS=Homo sapiens OX=9606 GN=RPS7 PE=1 SV=1	29.89	12.98	631.4	3.38817e+06	5	3	0	23.2	194	5012
443	>sp|Q16181|SEPT7_HUMAN Septin-7 OS=Homo sapiens OX=9606 GN=SEPTIN7 PE=1 SV=2	29.86	15.66	761.2	3.10514e+06	4	3	0	9.15	437	19833
443	>sp|Q16181-2|SEPT7_HUMAN Isoform 2 of Septin-7 OS=Homo sapiens OX=9606 GN=SEPTIN7
444	>sp|O00483|NDUA4_HUMAN Cytochrome c oxidase subunit NDUFA4 OS=Homo sapiens OX=9606 GN=NDUFA4 PE=1 SV=1	29.68	12.98	615.7	6.96132e+07	13	4	0	46.91	81	9949
445	>sp|P12532|KCRU_HUMAN Creatine kinase U-type, mitochondrial OS=Homo sapiens OX=9606 GN=CKMT1A PE=1 SV=1	29.57	15.92	763.7	727797	2	2	0	12.23	417	38337
445	>sp|P12532-2|KCRU_HUMAN Isoform 2 of Creatine kinase U-type, mitochondrial OS=Homo sapiens OX=9606 GN=CKMT1A
446	>sp|O43852|CALU_HUMAN Calumenin OS=Homo sapiens OX=9606 GN=CALU PE=1 SV=2	29.54	13.07	603.4	2.81395e+06	3	3	0	18.41	315	25515
446	>sp|O43852-2|CALU_HUMAN Isoform 2 of Calumenin OS=Homo sapiens OX=9606 GN=CALU
446	>sp|O43852-3|CALU_HUMAN Isoform 3 of Calumenin OS=Homo sapiens OX=9606 GN=CALU
446	>sp|O43852-4|CALU_HUMAN Isoform 4 of Calumenin OS=Homo sapiens OX=9606 GN=CALU
446	>sp|O43852-15|CALU_HUMAN Isoform 15 of Calumenin OS=Homo sapiens OX=9606 GN=CALU
447	>sp|P50991|TCPD_HUMAN T-complex protein 1 subunit delta OS=Homo sapiens OX=9606 GN=CCT4 PE=1 SV=4	29.53	15.07	724.9	1.8729e+06	3	3	0	9.83	539	2963
447	>sp|P50991-2|TCPD_HUMAN Isoform 2 of T-complex protein 1 subunit delta OS=Homo sapiens OX=9606 GN=CCT4
448	>sp|Q14003|KCNC3_HUMAN Potassium voltage-gated channel subfamily C member 3 OS=Homo sapiens OX=9606 GN=KCNC3 PE=1 SV=3	29.32	14.85	737.8	5.70929e+06	4	3	0	4.1	757	12289
449	>sp|P13639|EF2_HUMAN Elongation factor 2 OS=Homo sapiens OX=9606 GN=EEF2 PE=1 SV=4	29.17	15.6	760.8	775050	3	3	0	6.76	858	31678
450	>sp|P17900|SAP3_HUMAN Ganglioside GM2 activator OS=Homo sapiens OX=9606 GN=GM2A PE=1 SV=4	29.13	17.02	812.9	4.78625e+06	4	4	1	36.27	193	14732
451	>sp|Q71U36|TBA1A_HUMAN Tubulin alpha-1A chain OS=Homo sapiens OX=9606 GN=TUBA1A PE=1 SV=1	29.1	16.07	768.5	5.30176e+07	11	2	0	5.99	451	16636
451	>sp|Q71U36-2|TBA1A_HUMAN Isoform 2 of Tubulin alpha-1A chain OS=Homo sapiens OX=9606 GN=TUBA1A
452	>sp|P20645|MPRD_HUMAN Cation-dependent mannose-6-phosphate receptor OS=Homo sapiens OX=9606 GN=M6PR PE=1 SV=1	29.09	15.02	727.6	3110621	2	2	0	11.55	277	19554
453	>sp|Q9UBR2|CATZ_HUMAN Cathepsin Z OS=Homo sapiens OX=9606 GN=CTSZ PE=1 SV=1	28.99	13.21	720.4	2.50712e+06	3	3	0	12.54	303	26254
454	>sp|Q9NY35|CLDN1_HUMAN Claudin domain-containing protein 1 OS=Homo sapiens OX=9606 GN=CLDND1 PE=1 SV=1	28.96	14.54	795.6	2.36813e+06	4	2	0	10.28	253	34586
454	>sp|Q9NY35-2|CLDN1_HUMAN Isoform 2 of Claudin domain-containing protein 1 OS=Homo sapiens OX=9606 GN=CLDND1
455	>sp|P09471|GNAO_HUMAN Guanine nucleotide-binding protein G(o) subunit alpha OS=Homo sapiens OX=9606 GN=GNAO1 PE=1 SV=4	28.95	20.05	957.9	2.11939e+06	3	3	0	12.43	354	25950
456	>sp|Q96QE2|MYCT_HUMAN Proton myo-inositol cotransporter OS=Homo sapiens OX=9606 GN=SLC2A13 PE=1 SV=3	28.73	15.85	766.9	1.98775e+06	4	2	0	4.01	648	40333
457	>sp|P32418|NAC1_HUMAN Sodium/calcium exchanger 1 OS=Homo sapiens OX=9606 GN=SLC8A1 PE=1 SV=3	28.67	19.1	916.1	1.31886e+06	3	2	1	3.8	973	13444
457	>sp|P32418-2|NAC1_HUMAN Isoform 3 of Sodium/calcium exchanger 1 OS=Homo sapiens OX=9606 GN=SLC8A1
457	>sp|P32418-3|NAC1_HUMAN Isoform 7 of Sodium/calcium exchanger 1 OS=Homo sapiens OX=9606 GN=SLC8A1
457	>sp|P32418-4|NAC1_HUMAN Isoform 10 of Sodium/calcium exchanger 1 OS=Homo sapiens OX=9606 GN=SLC8A1
457	>sp|P32418-5|NAC1_HUMAN Isoform 5 of Sodium/calcium exchanger 1 OS=Homo sapiens OX=9606 GN=SLC8A1
458	>sp|P08183|MDR1_HUMAN ATP-dependent translocase ABCB1 OS=Homo sapiens OX=9606 GN=ABCB1 PE=1 SV=3	28.66	15.73	766.6	771541	3	2	0	3.67	1280	11943
458	>sp|P08183-2|MDR1_HUMAN Isoform 2 of ATP-dependent translocase ABCB1 OS=Homo sapiens OX=9606 GN=ABCB1
459	>sp|P36543|VATE1_HUMAN V-type proton ATPase subunit E 1 OS=Homo sapiens OX=9606 GN=ATP6V1E1 PE=1 SV=1	28.65	14.05	733.3	9.99723e+06	6	4	0	18.14	226	20901
460	>sp|Q9NZ45|CISD1_HUMAN CDGSH iron-sulfur domain-containing protein 1 OS=Homo sapiens OX=9606 GN=CISD1 PE=1 SV=1	28.61	14.66	716.7	7.65476e+06	3	2	0	25.93	108	26020
461	>sp|O95831|AIFM1_HUMAN Apoptosis-inducing factor 1, mitochondrial OS=Homo sapiens OX=9606 GN=AIFM1 PE=1 SV=1	28.58	18.02	852.7	2.4433e+06	3	2	0	5.38	613	35243
461	>sp|O95831-3|AIFM1_HUMAN Isoform 3 of Apoptosis-inducing factor 1, mitochondrial OS=Homo sapiens OX=9606 GN=AIFM1
462	>sp|P02746|C1QB_HUMAN Complement C1q subcomponent subunit B OS=Homo sapiens OX=9606 GN=C1QB PE=1 SV=3	28.48	12.94	616.2	5.71656e+06	4	3	0	20.16	253	35500
463	>sp|O60884|DNJA2_HUMAN DnaJ homolog subfamily A member 2 OS=Homo sapiens OX=9606 GN=DNAJA2 PE=1 SV=1	28.43	15.5	757.3	2.17184e+06	3	3	0	11.65	412	30139
464	>sp|P15880|RS2_HUMAN 40S ribosomal protein S2 OS=Homo sapiens OX=9606 GN=RPS2 PE=1 SV=2	28.43	14.58	797.9	1049005	2	2	0	10.92	293	19743
465	>sp|P05362|ICAM1_HUMAN Intercellular adhesion molecule 1 OS=Homo sapiens OX=9606 GN=ICAM1 PE=1 SV=2	28.01	15.07	700.9	869640	2	2	0	6.02	532	41981
466	>sp|P11229|ACM1_HUMAN Muscarinic acetylcholine receptor M1 OS=Homo sapiens OX=9606 GN=CHRM1 PE=1 SV=2	27.89	14.93	779.8	1.61481e+06	3	2	0	6.09	460	34037
466	>sp|P11229-2|ACM1_HUMAN Isoform 2 of Muscarinic acetylcholine receptor M1 OS=Homo sapiens OX=9606 GN=CHRM1
467	>sp|P62834|RAP1A_HUMAN Ras-related protein Rap-1A OS=Homo sapiens OX=9606 GN=RAP1A PE=1 SV=1	27.86	15.07	729.8	3.43531e+06	3	3	0	20.65	184	5476
467	>sp|P61224|RAP1B_HUMAN Ras-related protein Rap-1b OS=Homo sapiens OX=9606 GN=RAP1B PE=1 SV=1
467	>sp|P61224-2|RAP1B_HUMAN Isoform 2 of Ras-related protein Rap-1b OS=Homo sapiens OX=9606 GN=RAP1B
467	>sp|P61224-3|RAP1B_HUMAN Isoform 3 of Ras-related protein Rap-1b OS=Homo sapiens OX=9606 GN=RAP1B
468	>sp|P37198|NUP62_HUMAN Nuclear pore glycoprotein p62 OS=Homo sapiens OX=9606 GN=NUP62 PE=1 SV=3	27.7	14.07	718.2	1395305	3	3	0	9.96	522	8214
469	>sp|P40939|ECHA_HUMAN Trifunctional enzyme subunit alpha, mitochondrial OS=Homo sapiens OX=9606 GN=HADHA PE=1 SV=2	27.6	15.97	818.1	5.40679e+06	4	3	0	7.21	763	28164
470	>sp|P07858|CATB_HUMAN Cathepsin B OS=Homo sapiens OX=9606 GN=CTSB PE=1 SV=3	27.53	12.94	607.5	5.84176e+06	4	3	0	12.39	339	25285
471	>sp|P04156|PRIO_HUMAN Major prion protein OS=Homo sapiens OX=9606 GN=PRNP PE=1 SV=1	27.32	14.85	707.9	9.13664e+06	5	3	0	12.25	253	16784
472	>sp|O43759|SNG1_HUMAN Synaptogyrin-1 OS=Homo sapiens OX=9606 GN=SYNGR1 PE=1 SV=2	27.22	13.85	688.6	5.02129e+06	3	2	0	10.3	233	9694
472	>sp|O43759-2|SNG1_HUMAN Isoform 1B of Synaptogyrin-1 OS=Homo sapiens OX=9606 GN=SYNGR1
473	>sp|Q9UJQ1|LAMP5_HUMAN Lysosome-associated membrane glycoprotein 5 OS=Homo sapiens OX=9606 GN=LAMP5 PE=1 SV=1	27.03	18.02	883.2	3.48356e+06	3	3	0	12.86	280	28882
473	>sp|Q9UJQ1-2|LAMP5_HUMAN Isoform 2 of Lysosome-associated membrane glycoprotein 5 OS=Homo sapiens OX=9606 GN=LAMP5
474	>sp|Q12907|LMAN2_HUMAN Vesicular integral-membrane protein VIP36 OS=Homo sapiens OX=9606 GN=LMAN2 PE=1 SV=1	26.98	14.37	763	2.135e+06	2	2	0	12.64	356	8964
475	>sp|Q04837|SSBP_HUMAN Single-stranded DNA-binding protein, mitochondrial OS=Homo sapiens OX=9606 GN=SSBP1 PE=1 SV=1	26.95	15.88	830.9	3.84042e+06	4	3	0	27.7	148	17812
476	>sp|P19075|TSN8_HUMAN Tetraspanin-8 OS=Homo sapiens OX=9606 GN=TSPAN8 PE=1 SV=1	26.85	19.28	939.8	5.43824e+06	3	2	0	15.61	237	16569
477	>sp|P17987|TCPA_HUMAN T-complex protein 1 subunit alpha OS=Homo sapiens OX=9606 GN=TCP1 PE=1 SV=1	26.78	13.99	736.9	1.57766e+06	4	3	0	12.77	556	16068
478	>sp|O94811|TPPP_HUMAN Tubulin polymerization-promoting protein OS=Homo sapiens OX=9606 GN=TPPP PE=1 SV=1	26.78	17.66	855.3	4.85681e+06	4	3	0	17.81	219	827
479	>sp|Q9NT99|LRC4B_HUMAN Leucine-rich repeat-containing protein 4B OS=Homo sapiens OX=9606 GN=LRRC4B PE=2 SV=3	26.46	14.02	727.4	1.65272e+06	2	2	0	4.21	713	12222
480	>sp|P50148|GNAQ_HUMAN Guanine nucleotide-binding protein G(q) subunit alpha OS=Homo sapiens OX=9606 GN=GNAQ PE=1 SV=4	26.36	16.02	827.8	841348	2	2	0	8.91	359	38887
481	>sp|P28907|CD38_HUMAN ADP-ribosyl cyclase/cyclic ADP-ribose hydrolase 1 OS=Homo sapiens OX=9606 GN=CD38 PE=1 SV=2	26	17.57	865.7	7.75152e+06	4	4	0	14.33	300	34567
482	>sp|P52799|EFNB2_HUMAN Ephrin-B2 OS=Homo sapiens OX=9606 GN=EFNB2 PE=1 SV=1	25.97	17.45	922.6	3.50152e+06	4	3	0	14.11	333	39250
483	>sp|Q96HD1|CREL1_HUMAN Protein disulfide isomerase CRELD1 OS=Homo sapiens OX=9606 GN=CRELD1 PE=1 SV=3	25.72	14.85	747.8	1.03831e+06	2	2	0	5.71	420	27964
483	>sp|Q96HD1-2|CREL1_HUMAN Isoform 2 of Protein disulfide isomerase CRELD1 OS=Homo sapiens OX=9606 GN=CRELD1
484	>sp|Q92633|LPAR1_HUMAN Lysophosphatidic acid receptor 1 OS=Homo sapiens OX=9606 GN=LPAR1 PE=1 SV=3	25.57	15.85	795.6	1.95508e+06	3	2	0	6.59	364	40639
484	>sp|Q92633-2|LPAR1_HUMAN Isoform 2 of Lysophosphatidic acid receptor 1 OS=Homo sapiens OX=9606 GN=LPAR1
485	>sp|P84243|H33_HUMAN Histone H3.3 OS=Homo sapiens OX=9606 GN=H3-3A PE=1 SV=2	25.41	18.48	859.8	1.17285e+07	8	3	0	35.29	136	41955
486	>sp|P21912|SDHB_HUMAN Succinate dehydrogenase [ubiquinone] iron-sulfur subunit, mitochondrial OS=Homo sapiens OX=9606 GN=SDHB PE=1 SV=3	25.33	13.42	723.1	5.5187e+06	4	4	0	14.29	280	2893
487	>sp|P78310|CXAR_HUMAN Coxsackievirus and adenovirus receptor OS=Homo sapiens OX=9606 GN=CXADR PE=1 SV=1	25.32	13.35	688.1	1.37191e+06	2	2	0	9.86	365	34802
487	>sp|P78310-2|CXAR_HUMAN Isoform 2 of Coxsackievirus and adenovirus receptor OS=Homo sapiens OX=9606 GN=CXADR
487	>sp|P78310-5|CXAR_HUMAN Isoform 5 of Coxsackievirus and adenovirus receptor OS=Homo sapiens OX=9606 GN=CXADR
487	>sp|P78310-6|CXAR_HUMAN Isoform 6 of Coxsackievirus and adenovirus receptor OS=Homo sapiens OX=9606 GN=CXADR
487	>sp|P78310-7|CXAR_HUMAN Isoform 7 of Coxsackievirus and adenovirus receptor OS=Homo sapiens OX=9606 GN=CXADR
488	>sp|O94919|ENDD1_HUMAN Endonuclease domain-containing 1 protein OS=Homo sapiens OX=9606 GN=ENDOD1 PE=1 SV=2	25.22	13.98	659.8	1.33096e+06	3	2	0	9.2	500	25593
489	>sp|P19404|NDUV2_HUMAN NADH dehydrogenase [ubiquinone] flavoprotein 2, mitochondrial OS=Homo sapiens OX=9606 GN=NDUFV2 PE=1 SV=2	25.19	9.69	693.6	2.92974e+06	4	3	0	16.87	249	6526
490	>sp|O60883|G37L1_HUMAN G-protein coupled receptor 37-like 1 OS=Homo sapiens OX=9606 GN=GPR37L1 PE=1 SV=2	25.06	11.56	670.6	2.79549e+06	4	3	1	7.07	481	32198
491	>sp|P35611|ADDA_HUMAN Alpha-adducin OS=Homo sapiens OX=9606 GN=ADD1 PE=1 SV=2	24.77	12.39	657.4	1.47726e+06	2	2	0	4.21	737	30581
491	>sp|P35611-2|ADDA_HUMAN Isoform 2 of Alpha-adducin OS=Homo sapiens OX=9606 GN=ADD1
491	>sp|P35611-3|ADDA_HUMAN Isoform 3 of Alpha-adducin OS=Homo sapiens OX=9606 GN=ADD1
491	>sp|P35611-4|ADDA_HUMAN Isoform 4 of Alpha-adducin OS=Homo sapiens OX=9606 GN=ADD1
491	>sp|P35611-5|ADDA_HUMAN Isoform 5 of Alpha-adducin OS=Homo sapiens OX=9606 GN=ADD1
491	>sp|P35611-6|ADDA_HUMAN Isoform 6 of Alpha-adducin OS=Homo sapiens OX=9606 GN=ADD1
492	>sp|Q9NP97|DLRB1_HUMAN Dynein light chain roadblock-type 1 OS=Homo sapiens OX=9606 GN=DYNLRB1 PE=1 SV=3	24.55	13.07	644.2	1.71159e+06	2	2	0	29.17	96	37425
493	>sp|O95782|AP2A1_HUMAN AP-2 complex subunit alpha-1 OS=Homo sapiens OX=9606 GN=AP2A1 PE=1 SV=3	24.32	12.92	635.8	1.35928e+06	3	2	0	4.71	977	21954
493	>sp|O95782-2|AP2A1_HUMAN Isoform B of AP-2 complex subunit alpha-1 OS=Homo sapiens OX=9606 GN=AP2A1
494	>sp|P32119|PRDX2_HUMAN Peroxiredoxin-2 OS=Homo sapiens OX=9606 GN=PRDX2 PE=1 SV=5	24.29	10.38	637.2	6.08529e+06	3	3	0	18.18	198	11569
495	>sp|Q8WXD2|SCG3_HUMAN Secretogranin-3 OS=Homo sapiens OX=9606 GN=SCG3 PE=1 SV=3	24.24	16.87	820	1.3427e+06	4	2	1	10.68	468	5823
496	>sp|P07919|QCR6_HUMAN Cytochrome b-c1 complex subunit 6, mitochondrial OS=Homo sapiens OX=9606 GN=UQCRH PE=1 SV=2	24.06	24.02	1225.4	5.53327e+06	3	1	0	19.78	91	18363
497	>sp|O60939|SCN2B_HUMAN Sodium channel subunit beta-2 OS=Homo sapiens OX=9606 GN=SCN2B PE=1 SV=1	23.86	12.43	666.8	16218204	8	3	0	15.81	215	19060
498	>sp|Q16777|H2A2C_HUMAN Histone H2A type 2-C OS=Homo sapiens OX=9606 GN=H2AC20 PE=1 SV=4	23.53	17.52	879.9	3.38741e+07	10	2	0	20.15	129	1936
498	>sp|Q93077|H2A1C_HUMAN Histone H2A type 1-C OS=Homo sapiens OX=9606 GN=H2AC6 PE=1 SV=3
498	>sp|Q7L7L0|H2A3_HUMAN Histone H2A type 3 OS=Homo sapiens OX=9606 GN=H2AW PE=1 SV=3
498	>sp|Q99878|H2A1J_HUMAN Histone H2A type 1-J OS=Homo sapiens OX=9606 GN=H2AC14 PE=1 SV=3
498	>sp|P20671|H2A1D_HUMAN Histone H2A type 1-D OS=Homo sapiens OX=9606 GN=H2AC7 PE=1 SV=2
498	>sp|P0C0S8|H2A1_HUMAN Histone H2A type 1 OS=Homo sapiens OX=9606 GN=H2AC11 PE=1 SV=2
498	>sp|Q9BTM1|H2AJ_HUMAN Histone H2A.J OS=Homo sapiens OX=9606 GN=H2AJ PE=1 SV=1
498	>sp|Q96KK5|H2A1H_HUMAN Histone H2A type 1-H OS=Homo sapiens OX=9606 GN=H2AC12 PE=1 SV=3
498	>sp|P04908|H2A1B_HUMAN Histone H2A type 1-B/E OS=Homo sapiens OX=9606 GN=H2AC4 PE=1 SV=2
498	>sp|Q6FI13|H2A2A_HUMAN Histone H2A type 2-A OS=Homo sapiens OX=9606 GN=H2AC18 PE=1 SV=3
499	>sp|P60880|SNP25_HUMAN Synaptosomal-associated protein 25 OS=Homo sapiens OX=9606 GN=SNAP25 PE=1 SV=1	23.48	15.07	720.9	1.07913e+07	4	2	0	13.11	206	3452
499	>sp|P60880-2|SNP25_HUMAN Isoform 2 of Synaptosomal-associated protein 25 OS=Homo sapiens OX=9606 GN=SNAP25
500	>sp|A1A5C7|S22AN_HUMAN Solute carrier family 22 member 23 OS=Homo sapiens OX=9606 GN=SLC22A23 PE=1 SV=2	23.41	14.48	750.9	7.25366e+06	4	3	1	7.58	686	3815
501	>sp|Q9NPA0|EMC7_HUMAN ER membrane protein complex subunit 7 OS=Homo sapiens OX=9606 GN=EMC7 PE=1 SV=1	23.38	16.15	755.1	1.23637e+06	2	2	1	14.46	242	28777
502	>sp|Q7Z6Z7|HUWE1_HUMAN E3 ubiquitin-protein ligase HUWE1 OS=Homo sapiens OX=9606 GN=HUWE1 PE=1 SV=3	23.16	13.98	651.7	728124	2	2	0	0.66	4374	41257
502	>sp|Q7Z6Z7-2|HUWE1_HUMAN Isoform 2 of E3 ubiquitin-protein ligase HUWE1 OS=Homo sapiens OX=9606 GN=HUWE1
502	>sp|Q7Z6Z7-3|HUWE1_HUMAN Isoform 3 of E3 ubiquitin-protein ligase HUWE1 OS=Homo sapiens OX=9606 GN=HUWE1
503	>sp|P17050|NAGAB_HUMAN Alpha-N-acetylgalactosaminidase OS=Homo sapiens OX=9606 GN=NAGA PE=1 SV=2	23.09	15.02	707.6	979084	2	2	0	5.11	411	6798
504	>sp|O00584|RNT2_HUMAN Ribonuclease T2 OS=Homo sapiens OX=9606 GN=RNASET2 PE=1 SV=2	23.07	14.92	792.7	4.30303e+06	4	2	0	10.55	256	7230
505	>sp|Q7L1W4|LRC8D_HUMAN Volume-regulated anion channel subunit LRRC8D OS=Homo sapiens OX=9606 GN=LRRC8D PE=1 SV=1	22.93	15	804.3	1500607	2	2	0	3.85	858	29518
506	>sp|P07093|GDN_HUMAN Glia-derived nexin OS=Homo sapiens OX=9606 GN=SERPINE2 PE=1 SV=1	22.87	14.02	674.6	2.01743e+06	3	2	0	7.04	398	40241
506	>sp|P07093-2|GDN_HUMAN Isoform 2 of Glia-derived nexin OS=Homo sapiens OX=9606 GN=SERPINE2
506	>sp|P07093-3|GDN_HUMAN Isoform 3 of Glia-derived nexin OS=Homo sapiens OX=9606 GN=SERPINE2
507	>sp|Q9Y696|CLIC4_HUMAN Chloride intracellular channel protein 4 OS=Homo sapiens OX=9606 GN=CLIC4 PE=1 SV=4	22.81	11.86	693.9	1.6827e+06	3	2	0	11.86	253	27710
508	>sp|P55087|AQP4_HUMAN Aquaporin-4 OS=Homo sapiens OX=9606 GN=AQP4 PE=1 SV=2	22.81	18.26	956	4.62331e+06	3	2	0	11.15	323	33215
508	>sp|P55087-2|AQP4_HUMAN Isoform 1 of Aquaporin-4 OS=Homo sapiens OX=9606 GN=AQP4
509	>sp|P26992|CNTFR_HUMAN Ciliary neurotrophic factor receptor subunit alpha OS=Homo sapiens OX=9606 GN=CNTFR PE=1 SV=2	22.42	22.42	1144.4	1.55457e+06	1	1	0	7.8	372	27566
510	>sp|P03928|ATP8_HUMAN ATP synthase protein 8 OS=Homo sapiens OX=9606 GN=MT-ATP8 PE=1 SV=1	22.35	11.2	584.5	5.0297e+06	3	3	2	36.76	68	33463
511	>sp|P48735|IDHP_HUMAN Isocitrate dehydrogenase [NADP], mitochondrial OS=Homo sapiens OX=9606 GN=IDH2 PE=1 SV=2	22.34	10.85	704.9	3.3111e+06	3	3	0	7.52	452	38133
511	>sp|P48735-2|IDHP_HUMAN Isoform 2 of Isocitrate dehydrogenase [NADP], mitochondrial OS=Homo sapiens OX=9606 GN=IDH2
512	>sp|P30153|2AAA_HUMAN Serine/threonine-protein phosphatase 2A 65 kDa regulatory subunit A alpha isoform OS=Homo sapiens OX=9606 GN=PPP2R1A PE=1 SV=4	21.94	16.65	802.8	889225	2	2	0	5.26	589	22429
513	>sp|Q9NQ79|CRAC1_HUMAN Cartilage acidic protein 1 OS=Homo sapiens OX=9606 GN=CRTAC1 PE=1 SV=2	21.9	18.42	868.9	468806	2	2	0	8.02	661	25339
513	>sp|Q9NQ79-2|CRAC1_HUMAN Isoform 2 of Cartilage acidic protein 1 OS=Homo sapiens OX=9606 GN=CRTAC1
513	>sp|Q9NQ79-3|CRAC1_HUMAN Isoform 3 of Cartilage acidic protein 1 OS=Homo sapiens OX=9606 GN=CRTAC1
514	>sp|Q6UX71|PXDC2_HUMAN Plexin domain-containing protein 2 OS=Homo sapiens OX=9606 GN=PLXDC2 PE=1 SV=1	21.8	12.35	717.8	2.99564e+06	2	2	0	4.35	529	9993
514	>sp|Q6UX71-2|PXDC2_HUMAN Isoform 2 of Plexin domain-containing protein 2 OS=Homo sapiens OX=9606 GN=PLXDC2
515	>sp|P02533|K1C14_HUMAN Keratin, type I cytoskeletal 14 OS=Homo sapiens OX=9606 GN=KRT14 PE=1 SV=4	21.71	14.85	740.5	3.30818e+06	3	3	0	6.99	472	11863
516	>sp|P23396|RS3_HUMAN 40S ribosomal protein S3 OS=Homo sapiens OX=9606 GN=RPS3 PE=1 SV=2	21.68	14.85	709.2	1.8227e+06	2	2	0	11.11	243	2842
517	>sp|P63215|GBG3_HUMAN Guanine nucleotide-binding protein G(I)/G(S)/G(O) subunit gamma-3 OS=Homo sapiens OX=9606 GN=GNG3 PE=1 SV=1	21.54	17.29	844.2	4.72505e+06	3	2	0	49.33	75	27171
518	>sp|Q96IX5|ATPMK_HUMAN ATP synthase membrane subunit K, mitochondrial OS=Homo sapiens OX=9606 GN=ATP5MK PE=1 SV=1	21.52	15.44	794.5	7.71666e+06	3	2	0	43.1	58	33719
519	>sp|P46821|MAP1B_HUMAN Microtubule-associated protein 1B OS=Homo sapiens OX=9606 GN=MAP1B PE=1 SV=2	21.42	14.88	751.6	2.74232e+07	8	4	1	1.94	2468	17430
520	>sp|O15354|GPR37_HUMAN Prosaposin receptor GPR37 OS=Homo sapiens OX=9606 GN=GPR37 PE=1 SV=2	21.31	10.86	580.3	9.2151e+06	5	4	0	10.28	613	23344
521	>sp|Q99714|HCD2_HUMAN 3-hydroxyacyl-CoA dehydrogenase type-2 OS=Homo sapiens OX=9606 GN=HSD17B10 PE=1 SV=3	21.22	13.28	602	634859	2	2	0	15.33	261	39752
521	>sp|Q99714-2|HCD2_HUMAN Isoform 2 of 3-hydroxyacyl-CoA dehydrogenase type-2 OS=Homo sapiens OX=9606 GN=HSD17B10
522	>sp|Q53H12|AGK_HUMAN Acylglycerol kinase, mitochondrial OS=Homo sapiens OX=9606 GN=AGK PE=1 SV=2	21.17	21.15	1012.4	2477755	2	1	0	5.92	422	21937
523	>sp|P31689|DNJA1_HUMAN DnaJ homolog subfamily A member 1 OS=Homo sapiens OX=9606 GN=DNAJA1 PE=1 SV=2	21.12	15.89	761.1	2.27776e+06	3	2	0	7.56	397	31011
523	>sp|P31689-2|DNJA1_HUMAN Isoform 2 of DnaJ homolog subfamily A member 1 OS=Homo sapiens OX=9606 GN=DNAJA1
524	>sp|Q9UBS5|GABR1_HUMAN Gamma-aminobutyric acid type B receptor subunit 1 OS=Homo sapiens OX=9606 GN=GABBR1 PE=1 SV=1	21	18.1	875.4	4.68964e+06	4	2	0	3.43	961	23303
524	>sp|Q9UBS5-2|GABR1_HUMAN Isoform 1B of Gamma-aminobutyric acid type B receptor subunit 1 OS=Homo sapiens OX=9606 GN=GABBR1
524	>sp|Q9UBS5-3|GABR1_HUMAN Isoform 1C of Gamma-aminobutyric acid type B receptor subunit 1 OS=Homo sapiens OX=9606 GN=GABBR1
524	>sp|Q9UBS5-4|GABR1_HUMAN Isoform 1D of Gamma-aminobutyric acid type B receptor subunit 1 OS=Homo sapiens OX=9606 GN=GABBR1
524	>sp|Q9UBS5-5|GABR1_HUMAN Isoform 1E of Gamma-aminobutyric acid type B receptor subunit 1 OS=Homo sapiens OX=9606 GN=GABBR1
525	>sp|Q9BVL2|NUP58_HUMAN Nucleoporin p58/p45 OS=Homo sapiens OX=9606 GN=NUP58 PE=1 SV=1	20.98	15.07	711.3	3.14836e+06	2	2	0	5.18	599	7116
525	>sp|Q9BVL2-2|NUP58_HUMAN Isoform 2 of Nucleoporin p58/p45 OS=Homo sapiens OX=9606 GN=NUP58
525	>sp|Q9BVL2-3|NUP58_HUMAN Isoform 3 of Nucleoporin p58/p45 OS=Homo sapiens OX=9606 GN=NUP58
526	>sp|Q53GQ0|DHB12_HUMAN Very-long-chain 3-oxoacyl-CoA reductase OS=Homo sapiens OX=9606 GN=HSD17B12 PE=1 SV=2	20.93	17.66	858.6	4.22735e+06	3	2	0	7.37	312	35217
527	>sp|Q8WXS5|CCG8_HUMAN Voltage-dependent calcium channel gamma-8 subunit OS=Homo sapiens OX=9606 GN=CACNG8 PE=2 SV=3	20.88	20.89	1001.8	895610	1	1	0	4.24	425	33948
528	>sp|Q99624|S38A3_HUMAN Sodium-coupled neutral amino acid transporter 3 OS=Homo sapiens OX=9606 GN=SLC38A3 PE=1 SV=1	20.82	15.71	793.5	3184944	6	2	0	4.76	504	18546
529	>sp|Q5SSJ5|HP1B3_HUMAN Heterochromatin protein 1-binding protein 3 OS=Homo sapiens OX=9606 GN=HP1BP3 PE=1 SV=1	20.63	11.93	617.3	1.61653e+06	2	2	0	3.98	553	40516
529	>sp|Q5SSJ5-2|HP1B3_HUMAN Isoform 2 of Heterochromatin protein 1-binding protein 3 OS=Homo sapiens OX=9606 GN=HP1BP3
529	>sp|Q5SSJ5-3|HP1B3_HUMAN Isoform 3 of Heterochromatin protein 1-binding protein 3 OS=Homo sapiens OX=9606 GN=HP1BP3
530	>sp|P06744|G6PI_HUMAN Glucose-6-phosphate isomerase OS=Homo sapiens OX=9606 GN=GPI PE=1 SV=4	20.47	20.48	971.2	788747	1	1	0	5.91	558	23140
531	>sp|P78357|CNTP1_HUMAN Contactin-associated protein 1 OS=Homo sapiens OX=9606 GN=CNTNAP1 PE=1 SV=1	20.4	11.31	631	1.79358e+06	2	2	0	2.1	1384	33558
532	>sp|Q9Y6C9|MTCH2_HUMAN Mitochondrial carrier homolog 2 OS=Homo sapiens OX=9606 GN=MTCH2 PE=1 SV=1	20.36	15.08	759.3	1.90578e+06	2	2	0	9.9	303	39550
533	>sp|Q15019|SEPT2_HUMAN Septin-2 OS=Homo sapiens OX=9606 GN=SEPTIN2 PE=1 SV=1	20.36	10.26	585.8	1.42289e+06	2	2	0	8.03	361	9849
533	>sp|Q15019-2|SEPT2_HUMAN Isoform 2 of Septin-2 OS=Homo sapiens OX=9606 GN=SEPTIN2
533	>sp|Q15019-3|SEPT2_HUMAN Isoform 3 of Septin-2 OS=Homo sapiens OX=9606 GN=SEPTIN2
534	>sp|Q9H4A3|WNK1_HUMAN Serine/threonine-protein kinase WNK1 OS=Homo sapiens OX=9606 GN=WNK1 PE=1 SV=2	20.14	16.07	776	3.01146e+06	3	3	0	1.39	2382	76
534	>sp|Q9H4A3-2|WNK1_HUMAN Isoform 2 of Serine/threonine-protein kinase WNK1 OS=Homo sapiens OX=9606 GN=WNK1
534	>sp|Q9H4A3-4|WNK1_HUMAN Isoform 3 of Serine/threonine-protein kinase WNK1 OS=Homo sapiens OX=9606 GN=WNK1
534	>sp|Q9H4A3-5|WNK1_HUMAN Isoform 4 of Serine/threonine-protein kinase WNK1 OS=Homo sapiens OX=9606 GN=WNK1
534	>sp|Q9H4A3-6|WNK1_HUMAN Isoform 5 of Serine/threonine-protein kinase WNK1 OS=Homo sapiens OX=9606 GN=WNK1
534	>sp|Q9H4A3-7|WNK1_HUMAN Isoform 6 of Serine/threonine-protein kinase WNK1 OS=Homo sapiens OX=9606 GN=WNK1
535	>sp|Q9UDW1|QCR9_HUMAN Cytochrome b-c1 complex subunit 9 OS=Homo sapiens OX=9606 GN=UQCR10 PE=1 SV=3	20.08	16.94	838.9	2.14912e+06	2	2	0	38.09	63	9057
536	>sp|Q92581|SL9A6_HUMAN Sodium/hydrogen exchanger 6 OS=Homo sapiens OX=9606 GN=SLC9A6 PE=1 SV=2	20.07	14.98	739	3080056	2	2	0	3.29	669	3931
536	>sp|Q92581-2|SL9A6_HUMAN Isoform 2 of Sodium/hydrogen exchanger 6 OS=Homo sapiens OX=9606 GN=SLC9A6
537	>sp|P0C0L5|CO4B_HUMAN Complement C4-B OS=Homo sapiens OX=9606 GN=C4B PE=1 SV=2	19.64	19.65	983.2	679924	1	1	0	1.55	1744	27567
538	>sp|P41732|TSN7_HUMAN Tetraspanin-7 OS=Homo sapiens OX=9606 GN=TSPAN7 PE=1 SV=2	19.6	15.94	790.6	6.99307e+06	3	2	1	10.04	249	16174
539	>sp|P02786|TFR1_HUMAN Transferrin receptor protein 1 OS=Homo sapiens OX=9606 GN=TFRC PE=1 SV=2	19.58	12.56	652.5	3.01204e+06	3	3	0	5.26	760	2524
540	>sp|Q00577|PURA_HUMAN Transcriptional activator protein Pur-alpha OS=Homo sapiens OX=9606 GN=PURA PE=1 SV=2	19.24	15.6	791.9	2.08316e+06	2	2	0	9.94	322	7309
541	>sp|Q12797|ASPH_HUMAN Aspartyl/asparaginyl beta-hydroxylase OS=Homo sapiens OX=9606 GN=ASPH PE=1 SV=3	19.18	15.02	736.6	3.63538e+06	4	2	0	3.69	758	32504
541	>sp|Q12797-10|ASPH_HUMAN Isoform 10 of Aspartyl/asparaginyl beta-hydroxylase OS=Homo sapiens OX=9606 GN=ASPH
542	>sp|P00338|LDHA_HUMAN L-lactate dehydrogenase A chain OS=Homo sapiens OX=9606 GN=LDHA PE=1 SV=2	19.14	13.07	647.8	2.12049e+06	3	2	0	8.13	332	39918
542	>sp|P00338-3|LDHA_HUMAN Isoform 3 of L-lactate dehydrogenase A chain OS=Homo sapiens OX=9606 GN=LDHA
543	>sp|O95182|NDUA7_HUMAN NADH dehydrogenase [ubiquinone] 1 alpha subcomplex subunit 7 OS=Homo sapiens OX=9606 GN=NDUFA7 PE=1 SV=3	18.71	13.6	681.8	3.18602e+06	2	2	0	25.66	113	12561
544	>sp|Q9NZ94|NLGN3_HUMAN Neuroligin-3 OS=Homo sapiens OX=9606 GN=NLGN3 PE=1 SV=2	18.65	9.74	556.2	572959	2	2	0	7.31	848	13767
544	>sp|Q9NZ94-2|NLGN3_HUMAN Isoform 2 of Neuroligin-3 OS=Homo sapiens OX=9606 GN=NLGN3
544	>sp|Q9NZ94-3|NLGN3_HUMAN Isoform 3 of Neuroligin-3 OS=Homo sapiens OX=9606 GN=NLGN3
545	>sp|P27338|AOFB_HUMAN Amine oxidase [flavin-containing] B OS=Homo sapiens OX=9606 GN=MAOB PE=1 SV=3	18.58	8.29	597.4	2.47612e+06	4	4	0	9.42	520	22212
545	>sp|P27338-2|AOFB_HUMAN Isoform 2 of Amine oxidase [flavin-containing] B OS=Homo sapiens OX=9606 GN=MAOB
546	>sp|P17302|CXA1_HUMAN Gap junction alpha-1 protein OS=Homo sapiens OX=9606 GN=GJA1 PE=1 SV=2	18.49	9.94	586.8	1.96108e+06	2	2	0	7.85	382	27752
547	>sp|Q15800|MSMO1_HUMAN Methylsterol monooxygenase 1 OS=Homo sapiens OX=9606 GN=MSMO1 PE=1 SV=1	18.48	10.81	648.7	1.65104e+06	2	2	0	8.87	293	20652
548	>sp|Q9Y4L1|HYOU1_HUMAN Hypoxia up-regulated protein 1 OS=Homo sapiens OX=9606 GN=HYOU1 PE=1 SV=1	18.45	11.85	602.6	3.46201e+06	5	4	0	7.31	999	41272
548	>sp|Q9Y4L1-2|HYOU1_HUMAN Isoform 2 of Hypoxia up-regulated protein 1 OS=Homo sapiens OX=9606 GN=HYOU1
549	>sp|Q13492|PICAL_HUMAN Phosphatidylinositol-binding clathrin assembly protein OS=Homo sapiens OX=9606 GN=PICALM PE=1 SV=2	18.32	18.28	867.5	1.47408e+06	3	1	0	4.14	652	20482
549	>sp|Q13492-2|PICAL_HUMAN Isoform 2 of Phosphatidylinositol-binding clathrin assembly protein OS=Homo sapiens OX=9606 GN=PICALM
549	>sp|Q13492-3|PICAL_HUMAN Isoform 3 of Phosphatidylinositol-binding clathrin assembly protein OS=Homo sapiens OX=9606 GN=PICALM
549	>sp|Q13492-4|PICAL_HUMAN Isoform 4 of Phosphatidylinositol-binding clathrin assembly protein OS=Homo sapiens OX=9606 GN=PICALM
549	>sp|Q13492-5|PICAL_HUMAN Isoform 5 of Phosphatidylinositol-binding clathrin assembly protein OS=Homo sapiens OX=9606 GN=PICALM
550	>sp|P08294|SODE_HUMAN Extracellular superoxide dismutase [Cu-Zn] OS=Homo sapiens OX=9606 GN=SOD3 PE=1 SV=2	18.32	16.44	842.7	4.33679e+06	2	2	1	11.25	240	19652
551	>sp|Q6KCM7|SCMC2_HUMAN Calcium-binding mitochondrial carrier protein SCaMC-2 OS=Homo sapiens OX=9606 GN=SLC25A25 PE=1 SV=1	18.25	14.47	719.5	533639	2	2	0	7.46	469	17358
551	>sp|Q6KCM7-2|SCMC2_HUMAN Isoform 2 of Calcium-binding mitochondrial carrier protein SCaMC-2 OS=Homo sapiens OX=9606 GN=SLC25A25
551	>sp|Q6KCM7-3|SCMC2_HUMAN Isoform 3 of Calcium-binding mitochondrial carrier protein SCaMC-2 OS=Homo sapiens OX=9606 GN=SLC25A25
551	>sp|Q6KCM7-4|SCMC2_HUMAN Isoform 4 of Calcium-binding mitochondrial carrier protein SCaMC-2 OS=Homo sapiens OX=9606 GN=SLC25A25
551	>sp|Q6KCM7-5|SCMC2_HUMAN Isoform 5 of Calcium-binding mitochondrial carrier protein SCaMC-2 OS=Homo sapiens OX=9606 GN=SLC25A25
551	>sp|Q6KCM7-6|SCMC2_HUMAN Isoform 6 of Calcium-binding mitochondrial carrier protein SCaMC-2 OS=Homo sapiens OX=9606 GN=SLC25A25
552	>sp|Q9H1K4|GHC2_HUMAN Mitochondrial glutamate carrier 2 OS=Homo sapiens OX=9606 GN=SLC25A18 PE=1 SV=1	17.94	17.94	902	683055	1	1	0	5.08	315	24969
553	>sp|P01871|IGHM_HUMAN Immunoglobulin heavy constant mu OS=Homo sapiens OX=9606 GN=IGHM PE=1 SV=4	17.94	17.94	898.9	494805	1	1	0	3.53	453	29396
553	>sp|P01871-2|IGHM_HUMAN Isoform 2 of Immunoglobulin heavy constant mu OS=Homo sapiens OX=9606 GN=IGHM
554	>sp|Q16348|S15A2_HUMAN Solute carrier family 15 member 2 OS=Homo sapiens OX=9606 GN=SLC15A2 PE=1 SV=2	17.91	12.45	620.7	3.75036e+06	4	3	1	5.76	729	5996
554	>sp|Q16348-2|S15A2_HUMAN Isoform 2 of Solute carrier family 15 member 2 OS=Homo sapiens OX=9606 GN=SLC15A2
555	>sp|Q9UEW8|STK39_HUMAN STE20/SPS1-related proline-alanine-rich protein kinase OS=Homo sapiens OX=9606 GN=STK39 PE=1 SV=3	17.86	17.87	887.4	315207	1	1	0	4.59	545	14459
555	>sp|Q9UEW8-2|STK39_HUMAN Isoform 2 of STE20/SPS1-related proline-alanine-rich protein kinase OS=Homo sapiens OX=9606 GN=STK39
556	>sp|Q9Y3A6|TMED5_HUMAN Transmembrane emp24 domain-containing protein 5 OS=Homo sapiens OX=9606 GN=TMED5 PE=1 SV=1	17.66	17.66	925.9	505602	1	1	0	10.04	229	16646
556	>sp|Q9Y3A6-2|TMED5_HUMAN Isoform 2 of Transmembrane emp24 domain-containing protein 5 OS=Homo sapiens OX=9606 GN=TMED5
557	>sp|P14867|GBRA1_HUMAN Gamma-aminobutyric acid receptor subunit alpha-1 OS=Homo sapiens OX=9606 GN=GABRA1 PE=1 SV=3	17.64	9.17	612.8	2.81505e+06	3	2	0	4.82	456	23948
558	>sp|Q9BT09|CNPY3_HUMAN Protein canopy homolog 3 OS=Homo sapiens OX=9606 GN=CNPY3 PE=1 SV=1	17.62	17.6	946.2	2.02397e+06	2	1	0	6.47	278	32313
559	>sp|P04899|GNAI2_HUMAN Guanine nucleotide-binding protein G(i) subunit alpha-2 OS=Homo sapiens OX=9606 GN=GNAI2 PE=1 SV=3	17.61	14.66	715.7	1.33496e+06	2	2	0	7.89	355	25469
560	>sp|Q92928|RAB1C_HUMAN Putative Ras-related protein Rab-1C OS=Homo sapiens OX=9606 GN=RAB1C PE=5 SV=2	17.58	14.94	718.2	2799529	2	2	0	11.94	201	6782
560	>sp|P62820|RAB1A_HUMAN Ras-related protein Rab-1A OS=Homo sapiens OX=9606 GN=RAB1A PE=1 SV=3
560	>sp|Q9H0U4|RAB1B_HUMAN Ras-related protein Rab-1B OS=Homo sapiens OX=9606 GN=RAB1B PE=1 SV=1
561	>sp|Q96QV6|H2A1A_HUMAN Histone H2A type 1-A OS=Homo sapiens OX=9606 GN=H2AC1 PE=1 SV=3	17.42	17.32	842.2	7.75646e+06	6	1	0	17.56	131	31956
561	>sp|P16104|H2AX_HUMAN Histone H2AX OS=Homo sapiens OX=9606 GN=H2AX PE=1 SV=2
562	>sp|Q9H8H3|MET7A_HUMAN Methyltransferase-like protein 7A OS=Homo sapiens OX=9606 GN=METTL7A PE=1 SV=1	17.36	12.35	628.4	2.04212e+06	2	2	0	11.07	244	30335
563	>sp|O75629|CREG1_HUMAN Protein CREG1 OS=Homo sapiens OX=9606 GN=CREG1 PE=1 SV=1	17.14	17.1	809.1	9.4155e+06	3	1	0	9.55	220	25084
564	>sp|O75251|NDUS7_HUMAN NADH dehydrogenase [ubiquinone] iron-sulfur protein 7, mitochondrial OS=Homo sapiens OX=9606 GN=NDUFS7 PE=1 SV=3	17.09	17.07	852.1	1.80175e+06	2	1	0	6.57	213	41366
564	>sp|O75251-2|NDUS7_HUMAN Isoform 2 of NADH dehydrogenase [ubiquinone] iron-sulfur protein 7, mitochondrial OS=Homo sapiens OX=9606 GN=NDUFS7
565	>sp|Q9UBX3|DIC_HUMAN Mitochondrial dicarboxylate carrier OS=Homo sapiens OX=9606 GN=SLC25A10 PE=1 SV=2	16.98	12.92	625.3	1.23598e+06	3	2	0	11.85	287	36244
565	>sp|Q9UBX3-2|DIC_HUMAN Isoform 2 of Mitochondrial dicarboxylate carrier OS=Homo sapiens OX=9606 GN=SLC25A10
566	>sp|O00592|PODXL_HUMAN Podocalyxin OS=Homo sapiens OX=9606 GN=PODXL PE=1 SV=2	16.98	16.98	842.1	530369	1	1	0	2.15	558	6060
566	>sp|O00592-2|PODXL_HUMAN Isoform 2 of Podocalyxin OS=Homo sapiens OX=9606 GN=PODXL
567	>sp|O43402|EMC8_HUMAN ER membrane protein complex subunit 8 OS=Homo sapiens OX=9606 GN=EMC8 PE=1 SV=1	16.94	16.94	836.9	853163	1	1	0	7.62	210	26691
568	>sp|Q14697-2|GANAB_HUMAN Isoform 2 of Neutral alpha-glucosidase AB OS=Homo sapiens OX=9606 GN=GANAB	16.86	16.87	827.2	366460	1	1	0	1.97	966	24240
569	>sp|Q9H1U4|MEGF9_HUMAN Multiple epidermal growth factor-like domains protein 9 OS=Homo sapiens OX=9606 GN=MEGF9 PE=2 SV=3	16.55	16.56	881.6	607977	1	1	0	2.49	602	14211
570	>sp|O95197|RTN3_HUMAN Reticulon-3 OS=Homo sapiens OX=9606 GN=RTN3 PE=1 SV=2	16.55	16.52	946.5	1.39497e+07	3	1	0	1.07	1032	4654
570	>sp|O95197-2|RTN3_HUMAN Isoform 2 of Reticulon-3 OS=Homo sapiens OX=9606 GN=RTN3
570	>sp|O95197-3|RTN3_HUMAN Isoform 3 of Reticulon-3 OS=Homo sapiens OX=9606 GN=RTN3
570	>sp|O95197-4|RTN3_HUMAN Isoform 4 of Reticulon-3 OS=Homo sapiens OX=9606 GN=RTN3
570	>sp|O95197-7|RTN3_HUMAN Isoform 7 of Reticulon-3 OS=Homo sapiens OX=9606 GN=RTN3
571	>sp|P39019|RS19_HUMAN 40S ribosomal protein S19 OS=Homo sapiens OX=9606 GN=RPS19 PE=1 SV=2	16.5	8.8	589.2	2.54636e+06	2	2	0	15.17	145	10905
572	>sp|P78324-2|SHPS1_HUMAN Isoform 2 of Tyrosine-protein phosphatase non-receptor type substrate 1 OS=Homo sapiens OX=9606 GN=SIRPA	16.48	16.47	812.2	1.54069e+06	2	1	0	4.33	508	3923
573	>sp|Q9H1E5|TMX4_HUMAN Thioredoxin-related transmembrane protein 4 OS=Homo sapiens OX=9606 GN=TMX4 PE=1 SV=1	16.35	15.44	753.9	1.80693e+06	2	2	0	9.46	349	21161
574	>sp|Q7Z6L0|PRRT2_HUMAN Proline-rich transmembrane protein 2 OS=Homo sapiens OX=9606 GN=PRRT2 PE=1 SV=1	16.28	16.28	842.6	524686	1	1	0	8.24	340	11566
574	>sp|Q7Z6L0-2|PRRT2_HUMAN Isoform 2 of Proline-rich transmembrane protein 2 OS=Homo sapiens OX=9606 GN=PRRT2
574	>sp|Q7Z6L0-3|PRRT2_HUMAN Isoform 3 of Proline-rich transmembrane protein 2 OS=Homo sapiens OX=9606 GN=PRRT2
575	>sp|Q14643|ITPR1_HUMAN Inositol 1,4,5-trisphosphate receptor type 1 OS=Homo sapiens OX=9606 GN=ITPR1 PE=1 SV=3	16.13	13.02	619.9	1.84865e+06	2	2	0	1.02	2758	13222
575	>sp|Q14643-2|ITPR1_HUMAN Isoform 2 of Inositol 1,4,5-trisphosphate receptor type 1 OS=Homo sapiens OX=9606 GN=ITPR1
575	>sp|Q14643-3|ITPR1_HUMAN Isoform 3 of Inositol 1,4,5-trisphosphate receptor type 1 OS=Homo sapiens OX=9606 GN=ITPR1
575	>sp|Q14643-4|ITPR1_HUMAN Isoform 4 of Inositol 1,4,5-trisphosphate receptor type 1 OS=Homo sapiens OX=9606 GN=ITPR1
575	>sp|Q14643-5|ITPR1_HUMAN Isoform 5 of Inositol 1,4,5-trisphosphate receptor type 1 OS=Homo sapiens OX=9606 GN=ITPR1
575	>sp|Q14643-6|ITPR1_HUMAN Isoform 6 of Inositol 1,4,5-trisphosphate receptor type 1 OS=Homo sapiens OX=9606 GN=ITPR1
575	>sp|Q14643-7|ITPR1_HUMAN Isoform 7 of Inositol 1,4,5-trisphosphate receptor type 1 OS=Homo sapiens OX=9606 GN=ITPR1
575	>sp|Q14643-8|ITPR1_HUMAN Isoform 8 of Inositol 1,4,5-trisphosphate receptor type 1 OS=Homo sapiens OX=9606 GN=ITPR1
576	>sp|Q9P0L0|VAPA_HUMAN Vesicle-associated membrane protein-associated protein A OS=Homo sapiens OX=9606 GN=VAPA PE=1 SV=3	16.09	16.07	811.4	1.31934e+06	2	1	0	6.43	249	15075
576	>sp|Q9P0L0-2|VAPA_HUMAN Isoform 2 of Vesicle-associated membrane protein-associated protein A OS=Homo sapiens OX=9606 GN=VAPA
577	>sp|Q96G23|CERS2_HUMAN Ceramide synthase 2 OS=Homo sapiens OX=9606 GN=CERS2 PE=1 SV=1	16.07	16.07	753.4	2.87372e+06	1	1	0	4.21	380	26321
578	>sp|Q9H2X9|S12A5_HUMAN Solute carrier family 12 member 5 OS=Homo sapiens OX=9606 GN=SLC12A5 PE=1 SV=3	16.01	16.02	793.4	764745	1	1	0	1.76	1139	19626
578	>sp|Q9H2X9-2|S12A5_HUMAN Isoform 2 of Solute carrier family 12 member 5 OS=Homo sapiens OX=9606 GN=SLC12A5
579	>sp|P10515|ODP2_HUMAN Dihydrolipoyllysine-residue acetyltransferase component of pyruvate dehydrogenase complex, mitochondrial OS=Homo sapiens OX=9606 GN=DLAT PE=1 SV=3	15.96	15.97	767.8	750825	1	1	0	3.4	647	2225
580	>sp|P62277|RS13_HUMAN 40S ribosomal protein S13 OS=Homo sapiens OX=9606 GN=RPS13 PE=1 SV=2	15.96	15.94	780.4	2.20412e+06	2	1	0	9.93	151	6222
581	>sp|P36873|PP1G_HUMAN Serine/threonine-protein phosphatase PP1-gamma catalytic subunit OS=Homo sapiens OX=9606 GN=PPP1CC PE=1 SV=1	15.94	15.94	757.3	520163	1	1	0	5.26	323	6058
581	>sp|P36873-2|PP1G_HUMAN Isoform 2 of Serine/threonine-protein phosphatase PP1-gamma catalytic subunit OS=Homo sapiens OX=9606 GN=PPP1CC
581	>sp|P62136|PP1A_HUMAN Serine/threonine-protein phosphatase PP1-alpha catalytic subunit OS=Homo sapiens OX=9606 GN=PPP1CA PE=1 SV=1
581	>sp|P62136-2|PP1A_HUMAN Isoform 2 of Serine/threonine-protein phosphatase PP1-alpha catalytic subunit OS=Homo sapiens OX=9606 GN=PPP1CA
581	>sp|P62140|PP1B_HUMAN Serine/threonine-protein phosphatase PP1-beta catalytic subunit OS=Homo sapiens OX=9606 GN=PPP1CB PE=1 SV=3
582	>sp|O43237|DC1L2_HUMAN Cytoplasmic dynein 1 light intermediate chain 2 OS=Homo sapiens OX=9606 GN=DYNC1LI2 PE=1 SV=1	15.94	15.94	750.6	344719	1	1	0	3.46	492	37138
582	>sp|O43237-2|DC1L2_HUMAN Isoform 2 of Cytoplasmic dynein 1 light intermediate chain 2 OS=Homo sapiens OX=9606 GN=DYNC1LI2
583	>sp|O94760|DDAH1_HUMAN N(G),N(G)-dimethylarginine dimethylaminohydrolase 1 OS=Homo sapiens OX=9606 GN=DDAH1 PE=1 SV=3	15.89	15.89	774.6	606252	1	1	0	3.51	285	32644
583	>sp|O94760-2|DDAH1_HUMAN Isoform 2 of N(G),N(G)-dimethylarginine dimethylaminohydrolase 1 OS=Homo sapiens OX=9606 GN=DDAH1
584	>sp|P13987|CD59_HUMAN CD59 glycoprotein OS=Homo sapiens OX=9606 GN=CD59 PE=1 SV=1	15.88	8.02	571	3.22441e+06	2	2	0	18.75	128	36388
584	>sp|P13987-2|CD59_HUMAN Isoform 2 of CD59 glycoprotein OS=Homo sapiens OX=9606 GN=CD59
585	>sp|Q9H4G4|GAPR1_HUMAN Golgi-associated plant pathogenesis-related protein 1 OS=Homo sapiens OX=9606 GN=GLIPR2 PE=1 SV=3	15.85	15.85	777.1	967927	1	1	0	8.44	154	22948
586	>sp|P63010|AP2B1_HUMAN AP-2 complex subunit beta OS=Homo sapiens OX=9606 GN=AP2B1 PE=1 SV=1	15.75	15.73	765.2	875316	2	1	0	2.24	937	24573
586	>sp|P63010-2|AP2B1_HUMAN Isoform 2 of AP-2 complex subunit beta OS=Homo sapiens OX=9606 GN=AP2B1
586	>sp|P63010-3|AP2B1_HUMAN Isoform 3 of AP-2 complex subunit beta OS=Homo sapiens OX=9606 GN=AP2B1
587	>sp|P02750|A2GL_HUMAN Leucine-rich alpha-2-glycoprotein OS=Homo sapiens OX=9606 GN=LRG1 PE=1 SV=2	15.73	15.73	782.5	445444	1	1	0	6.63	347	27221
588	>sp|P30044|PRDX5_HUMAN Peroxiredoxin-5, mitochondrial OS=Homo sapiens OX=9606 GN=PRDX5 PE=1 SV=4	15.66	15.66	780.3	707819	1	1	0	7.94	214	8585
588	>sp|P30044-2|PRDX5_HUMAN Isoform Cytoplasmic+peroxisomal of Peroxiredoxin-5, mitochondrial OS=Homo sapiens OX=9606 GN=PRDX5
588	>sp|P30044-3|PRDX5_HUMAN Isoform 3 of Peroxiredoxin-5, mitochondrial OS=Homo sapiens OX=9606 GN=PRDX5
588	>sp|P30044-4|PRDX5_HUMAN Isoform 4 of Peroxiredoxin-5, mitochondrial OS=Homo sapiens OX=9606 GN=PRDX5
589	>sp|Q96NI6|LRFN5_HUMAN Leucine-rich repeat and fibronectin type-III domain-containing protein 5 OS=Homo sapiens OX=9606 GN=LRFN5 PE=1 SV=2	15.65	15.65	759.6	465405	1	1	0	3.62	719	38352
590	>sp|P07741|APT_HUMAN Adenine phosphoribosyltransferase OS=Homo sapiens OX=9606 GN=APRT PE=1 SV=2	15.54	15.52	779.1	717846	2	1	0	11.11	180	21956
590	>sp|P07741-2|APT_HUMAN Isoform 2 of Adenine phosphoribosyltransferase OS=Homo sapiens OX=9606 GN=APRT
591	>sp|Q99572|P2RX7_HUMAN P2X purinoceptor 7 OS=Homo sapiens OX=9606 GN=P2RX7 PE=1 SV=4	15.46	15.47	790.1	1.38887e+06	1	1	0	3.7	595	10861
591	>sp|Q99572-4|P2RX7_HUMAN Isoform D of P2X purinoceptor 7 OS=Homo sapiens OX=9606 GN=P2RX7
591	>sp|Q99572-6|P2RX7_HUMAN Isoform F of P2X purinoceptor 7 OS=Homo sapiens OX=9606 GN=P2RX7
591	>sp|Q99572-8|P2RX7_HUMAN Isoform H of P2X purinoceptor 7 OS=Homo sapiens OX=9606 GN=P2RX7
592	>sp|Q9UI09|NDUAC_HUMAN NADH dehydrogenase [ubiquinone] 1 alpha subcomplex subunit 12 OS=Homo sapiens OX=9606 GN=NDUFA12 PE=1 SV=1	15.44	15.44	779.2	1071954	1	1	0	11.72	145	14093
593	>sp|Q86UN3|R4RL2_HUMAN Reticulon-4 receptor-like 2 OS=Homo sapiens OX=9606 GN=RTN4RL2 PE=1 SV=1	15.44	15.44	794.2	654620	1	1	0	3.33	420	17896
594	>sp|Q6EMK4|VASN_HUMAN Vasorin OS=Homo sapiens OX=9606 GN=VASN PE=1 SV=1	15.42	15.42	708.2	546422	1	1	0	4.16	673	21089
595	>sp|Q9NP72|RAB18_HUMAN Ras-related protein Rab-18 OS=Homo sapiens OX=9606 GN=RAB18 PE=1 SV=1	15.39	15.39	758.4	777733	1	1	0	9.22	206	16818
595	>sp|Q9NP72-2|RAB18_HUMAN Isoform 2 of Ras-related protein Rab-18 OS=Homo sapiens OX=9606 GN=RAB18
595	>sp|Q9NP72-3|RAB18_HUMAN Isoform 3 of Ras-related protein Rab-18 OS=Homo sapiens OX=9606 GN=RAB18
596	>sp|P01112|RASH_HUMAN GTPase HRas OS=Homo sapiens OX=9606 GN=HRAS PE=1 SV=1	15.3	10.47	597.1	2.1446e+06	2	2	0	13.76	189	6446
596	>sp|P01112-2|RASH_HUMAN Isoform 2 of GTPase HRas OS=Homo sapiens OX=9606 GN=HRAS
597	>sp|Q00765|REEP5_HUMAN Receptor expression-enhancing protein 5 OS=Homo sapiens OX=9606 GN=REEP5 PE=1 SV=3	15.26	15.24	853.1	1.31051e+06	2	1	0	5.29	189	3636
598	>sp|P30048|PRDX3_HUMAN Thioredoxin-dependent peroxide reductase, mitochondrial OS=Homo sapiens OX=9606 GN=PRDX3 PE=1 SV=3	15.24	14.66	711.3	2.01919e+06	2	2	0	9.77	256	18034
598	>sp|P30048-2|PRDX3_HUMAN Isoform 2 of Thioredoxin-dependent peroxide reductase, mitochondrial OS=Homo sapiens OX=9606 GN=PRDX3
599	>sp|Q12765|SCRN1_HUMAN Secernin-1 OS=Homo sapiens OX=9606 GN=SCRN1 PE=1 SV=2	15.09	15.07	720.3	614881	2	1	0	3.86	414	17936
599	>sp|Q12765-2|SCRN1_HUMAN Isoform 2 of Secernin-1 OS=Homo sapiens OX=9606 GN=SCRN1
599	>sp|Q12765-3|SCRN1_HUMAN Isoform 3 of Secernin-1 OS=Homo sapiens OX=9606 GN=SCRN1
600	>sp|P59768|GBG2_HUMAN Guanine nucleotide-binding protein G(I)/G(S)/G(O) subunit gamma-2 OS=Homo sapiens OX=9606 GN=GNG2 PE=1 SV=2	15.07	15.07	716.8	2.16521e+06	1	1	0	19.72	71	28799
601	>sp|Q8TCZ2|C99L2_HUMAN CD99 antigen-like protein 2 OS=Homo sapiens OX=9606 GN=CD99L2 PE=1 SV=1	15.07	15.07	748.4	3.40172e+06	1	1	0	5.73	262	22141
601	>sp|Q8TCZ2-2|C99L2_HUMAN Isoform 2 of CD99 antigen-like protein 2 OS=Homo sapiens OX=9606 GN=CD99L2
601	>sp|Q8TCZ2-3|C99L2_HUMAN Isoform 3 of CD99 antigen-like protein 2 OS=Homo sapiens OX=9606 GN=CD99L2
601	>sp|Q8TCZ2-5|C99L2_HUMAN Isoform 5 of CD99 antigen-like protein 2 OS=Homo sapiens OX=9606 GN=CD99L2
602	>sp|Q05193|DYN1_HUMAN Dynamin-1 OS=Homo sapiens OX=9606 GN=DNM1 PE=1 SV=2	15.07	15.07	710.8	410342	1	1	0	1.74	864	30183
602	>sp|Q05193-2|DYN1_HUMAN Isoform 2 of Dynamin-1 OS=Homo sapiens OX=9606 GN=DNM1
602	>sp|Q05193-3|DYN1_HUMAN Isoform 3 of Dynamin-1 OS=Homo sapiens OX=9606 GN=DNM1
602	>sp|Q05193-5|DYN1_HUMAN Isoform 4 of Dynamin-1 OS=Homo sapiens OX=9606 GN=DNM1
603	>sp|Q96AG3|S2546_HUMAN Solute carrier family 25 member 46 OS=Homo sapiens OX=9606 GN=SLC25A46 PE=1 SV=1	15.05	9.12	452.3	507972	2	2	2	12.44	418	5506
603	>sp|Q96AG3-2|S2546_HUMAN Isoform 2 of Solute carrier family 25 member 46 OS=Homo sapiens OX=9606 GN=SLC25A46
604	>sp|P57088|TMM33_HUMAN Transmembrane protein 33 OS=Homo sapiens OX=9606 GN=TMEM33 PE=1 SV=2	15	14.98	720.7	2.63246e+06	2	1	0	4.86	247	14522
605	>sp|O00241|SIRB1_HUMAN Signal-regulatory protein beta-1 OS=Homo sapiens OX=9606 GN=SIRPB1 PE=1 SV=5	14.96	14.97	810.2	811942	1	1	0	4.77	398	17373
606	>sp|P14384|CBPM_HUMAN Carboxypeptidase M OS=Homo sapiens OX=9606 GN=CPM PE=1 SV=2	14.93	14.92	716.9	419027	2	1	0	6.09	443	33265
607	>sp|P62829|RL23_HUMAN 60S ribosomal protein L23 OS=Homo sapiens OX=9606 GN=RPL23 PE=1 SV=1	14.89	14.89	735.2	1.20848e+06	1	1	0	14.29	140	18527
608	>sp|Q99784|NOE1_HUMAN Noelin OS=Homo sapiens OX=9606 GN=OLFM1 PE=1 SV=4	14.7	8.87	614.1	1.56196e+06	2	2	0	5.36	485	37634
609	>sp|Q9NQX7|ITM2C_HUMAN Integral membrane protein 2C OS=Homo sapiens OX=9606 GN=ITM2C PE=1 SV=1	14.68	14.68	711.8	957998	1	1	0	8.24	267	39071
609	>sp|Q9NQX7-2|ITM2C_HUMAN Isoform 2 of Integral membrane protein 2C OS=Homo sapiens OX=9606 GN=ITM2C
609	>sp|Q9NQX7-3|ITM2C_HUMAN Isoform 3 of Integral membrane protein 2C OS=Homo sapiens OX=9606 GN=ITM2C
610	>sp|Q99832|TCPH_HUMAN T-complex protein 1 subunit eta OS=Homo sapiens OX=9606 GN=CCT7 PE=1 SV=2	14.61	14.6	708.8	447861	2	1	0	4.05	543	18964
610	>sp|Q99832-2|TCPH_HUMAN Isoform 2 of T-complex protein 1 subunit eta OS=Homo sapiens OX=9606 GN=CCT7
610	>sp|Q99832-3|TCPH_HUMAN Isoform 3 of T-complex protein 1 subunit eta OS=Homo sapiens OX=9606 GN=CCT7
610	>sp|Q99832-4|TCPH_HUMAN Isoform 4 of T-complex protein 1 subunit eta OS=Homo sapiens OX=9606 GN=CCT7
611	>sp|P07305|H10_HUMAN Histone H1.0 OS=Homo sapiens OX=9606 GN=H1-0 PE=1 SV=3	14.57	9.78	665.8	3.19656e+06	2	2	0	9.28	194	29147
611	>sp|P07305-2|H10_HUMAN Isoform 2 of Histone H1.0 OS=Homo sapiens OX=9606 GN=H1-0
612	>sp|Q9NRX5|SERC1_HUMAN Serine incorporator 1 OS=Homo sapiens OX=9606 GN=SERINC1 PE=1 SV=1	14.56	14.57	709.5	866201	1	1	0	2.87	453	18560
613	>sp|P10586|PTPRF_HUMAN Receptor-type tyrosine-protein phosphatase F OS=Homo sapiens OX=9606 GN=PTPRF PE=1 SV=2	14.55	14.57	710.3	261683	1	1	0	0.58	1907	8255
613	>sp|P10586-2|PTPRF_HUMAN Isoform 2 of Receptor-type tyrosine-protein phosphatase F OS=Homo sapiens OX=9606 GN=PTPRF
614	>sp|P08758|ANXA5_HUMAN Annexin A5 OS=Homo sapiens OX=9606 GN=ANXA5 PE=1 SV=2	14.55	14.55	759.6	332757	1	1	0	5	320	24572
615	>sp|P35080|PROF2_HUMAN Profilin-2 OS=Homo sapiens OX=9606 GN=PFN2 PE=1 SV=3	14.52	14.5	729.1	343793	2	1	0	17.86	140	17859
615	>sp|P35080-2|PROF2_HUMAN Isoform IIb of Profilin-2 OS=Homo sapiens OX=9606 GN=PFN2
616	>sp|O75431|MTX2_HUMAN Metaxin-2 OS=Homo sapiens OX=9606 GN=MTX2 PE=1 SV=1	14.39	12.97	648	2.31199e+06	2	2	0	12.17	263	13935
616	>sp|O75431-2|MTX2_HUMAN Isoform 2 of Metaxin-2 OS=Homo sapiens OX=9606 GN=MTX2
617	>sp|Q9UM22|EPDR1_HUMAN Mammalian ependymin-related protein 1 OS=Homo sapiens OX=9606 GN=EPDR1 PE=1 SV=2	14.34	8.8	627.7	2.46076e+06	2	2	0	9.37	224	26921
617	>sp|Q9UM22-3|EPDR1_HUMAN Isoform 3 of Mammalian ependymin-related protein 1 OS=Homo sapiens OX=9606 GN=EPDR1
618	>sp|P49327|FAS_HUMAN Fatty acid synthase OS=Homo sapiens OX=9606 GN=FASN PE=1 SV=3	14.26	14.28	666.7	143420	1	1	0	1.04	2511	39608
619	>sp|Q496J9|SV2C_HUMAN Synaptic vesicle glycoprotein 2C OS=Homo sapiens OX=9606 GN=SV2C PE=1 SV=1	14.07	14.07	653.8	657576	1	1	0	2.06	727	2395
620	>sp|O75051|PLXA2_HUMAN Plexin-A2 OS=Homo sapiens OX=9606 GN=PLXNA2 PE=1 SV=4	14.03	14.02	689.9	449073	2	1	0	1	1894	12659
621	>sp|P25398|RS12_HUMAN 40S ribosomal protein S12 OS=Homo sapiens OX=9606 GN=RPS12 PE=1 SV=3	14.02	14.02	726	1.21125e+06	1	1	0	11.36	132	3652
622	>sp|Q9UF11|PKHB1_HUMAN Pleckstrin homology domain-containing family B member 1 OS=Homo sapiens OX=9606 GN=PLEKHB1 PE=1 SV=1	14.02	14.02	681	3.18758e+06	1	1	0	7.41	243	4740
622	>sp|Q9UF11-2|PKHB1_HUMAN Isoform 2 of Pleckstrin homology domain-containing family B member 1 OS=Homo sapiens OX=9606 GN=PLEKHB1
622	>sp|Q9UF11-3|PKHB1_HUMAN Isoform 3 of Pleckstrin homology domain-containing family B member 1 OS=Homo sapiens OX=9606 GN=PLEKHB1
622	>sp|Q9UF11-4|PKHB1_HUMAN Isoform 4 of Pleckstrin homology domain-containing family B member 1 OS=Homo sapiens OX=9606 GN=PLEKHB1
623	>sp|Q86SK9|SCD5_HUMAN Stearoyl-CoA desaturase 5 OS=Homo sapiens OX=9606 GN=SCD5 PE=1 SV=2	13.98	13.98	661	749975	1	1	0	3.64	330	5063
623	>sp|Q86SK9-2|SCD5_HUMAN Isoform 2 of Stearoyl-CoA desaturase 5 OS=Homo sapiens OX=9606 GN=SCD5
624	>sp|P25311|ZA2G_HUMAN Zinc-alpha-2-glycoprotein OS=Homo sapiens OX=9606 GN=AZGP1 PE=1 SV=2	13.96	13.94	700	2.17443e+06	2	1	0	5.37	298	21625
625	>sp|P18621|RL17_HUMAN 60S ribosomal protein L17 OS=Homo sapiens OX=9606 GN=RPL17 PE=1 SV=3	13.94	13.94	698.7	529337	1	1	0	8.7	184	9403
625	>sp|P18621-2|RL17_HUMAN Isoform 2 of 60S ribosomal protein L17 OS=Homo sapiens OX=9606 GN=RPL17
625	>sp|P18621-3|RL17_HUMAN Isoform 3 of 60S ribosomal protein L17 OS=Homo sapiens OX=9606 GN=RPL17
626	>sp|Q96PR1|KCNC2_HUMAN Potassium voltage-gated channel subfamily C member 2 OS=Homo sapiens OX=9606 GN=KCNC2 PE=1 SV=1	13.93	13.93	707.5	887880	1	1	0	2.66	638	39440
626	>sp|Q96PR1-2|KCNC2_HUMAN Isoform 2 of Potassium voltage-gated channel subfamily C member 2 OS=Homo sapiens OX=9606 GN=KCNC2
626	>sp|Q96PR1-3|KCNC2_HUMAN Isoform 3 of Potassium voltage-gated channel subfamily C member 2 OS=Homo sapiens OX=9606 GN=KCNC2
626	>sp|Q96PR1-4|KCNC2_HUMAN Isoform 4 of Potassium voltage-gated channel subfamily C member 2 OS=Homo sapiens OX=9606 GN=KCNC2
626	>sp|Q96PR1-5|KCNC2_HUMAN Isoform 5 of Potassium voltage-gated channel subfamily C member 2 OS=Homo sapiens OX=9606 GN=KCNC2
626	>sp|Q96PR1-6|KCNC2_HUMAN Isoform 6 of Potassium voltage-gated channel subfamily C member 2 OS=Homo sapiens OX=9606 GN=KCNC2
627	>sp|O14494|PLPP1_HUMAN Phospholipid phosphatase 1 OS=Homo sapiens OX=9606 GN=PLPP1 PE=1 SV=1	13.88	13.89	655.9	466881	1	1	0	7.04	284	6758
627	>sp|O14494-2|PLPP1_HUMAN Isoform 2 of Phospholipid phosphatase 1 OS=Homo sapiens OX=9606 GN=PLPP1
628	>sp|P61225|RAP2B_HUMAN Ras-related protein Rap-2b OS=Homo sapiens OX=9606 GN=RAP2B PE=1 SV=1	13.87	13.85	695.7	1.48856e+06	2	1	0	6.56	183	3606
629	>sp|P35268|RL22_HUMAN 60S ribosomal protein L22 OS=Homo sapiens OX=9606 GN=RPL22 PE=1 SV=2	13.87	13.87	674.5	526911	1	1	0	20.31	128	10572
630	>sp|P00492|HPRT_HUMAN Hypoxanthine-guanine phosphoribosyltransferase OS=Homo sapiens OX=9606 GN=HPRT1 PE=1 SV=2	13.86	9.24	446.9	1.09691e+06	2	2	0	11.47	218	12862
631	>sp|Q8N350|CBARP_HUMAN Voltage-dependent calcium channel beta subunit-associated regulatory protein OS=Homo sapiens OX=9606 GN=CBARP PE=1 SV=3	13.84	13.85	667.3	246695	1	1	0	1.84	705	32871
631	>sp|Q8N350-4|CBARP_HUMAN Isoform 2 of Voltage-dependent calcium channel beta subunit-associated regulatory protein OS=Homo sapiens OX=9606 GN=CBARP
632	>sp|Q9P2E7|PCD10_HUMAN Protocadherin-10 OS=Homo sapiens OX=9606 GN=PCDH10 PE=1 SV=2	13.84	13.85	651.9	402557	1	1	0	1.25	1040	8681
632	>sp|Q9P2E7-2|PCD10_HUMAN Isoform 2 of Protocadherin-10 OS=Homo sapiens OX=9606 GN=PCDH10
633	>sp|Q9Y646|CBPQ_HUMAN Carboxypeptidase Q OS=Homo sapiens OX=9606 GN=CPQ PE=1 SV=1	13.81	9.15	603.9	2.94279e+06	2	2	0	4.24	472	32304
634	>sp|P52565|GDIR1_HUMAN Rho GDP-dissociation inhibitor 1 OS=Homo sapiens OX=9606 GN=ARHGDIA PE=1 SV=3	13.74	13.75	710.9	243521	1	1	0	20.1	204	38868
634	>sp|P52565-2|GDIR1_HUMAN Isoform 2 of Rho GDP-dissociation inhibitor 1 OS=Homo sapiens OX=9606 GN=ARHGDIA
635	>sp|Q9UIQ6|LCAP_HUMAN Leucyl-cystinyl aminopeptidase OS=Homo sapiens OX=9606 GN=LNPEP PE=1 SV=3	13.67	13.66	689.6	1137291	2	1	0	1.46	1025	41077
635	>sp|Q9UIQ6-2|LCAP_HUMAN Isoform 2 of Leucyl-cystinyl aminopeptidase OS=Homo sapiens OX=9606 GN=LNPEP
635	>sp|Q9UIQ6-3|LCAP_HUMAN Isoform 3 of Leucyl-cystinyl aminopeptidase OS=Homo sapiens OX=9606 GN=LNPEP
636	>sp|Q06481-6|APLP2_HUMAN Isoform 6 of Amyloid-like protein 2 OS=Homo sapiens OX=9606 GN=APLP2	13.67	13.65	681.9	612553	2	1	0	2.63	761	35468
637	>sp|Q96JE9|MAP6_HUMAN Microtubule-associated protein 6 OS=Homo sapiens OX=9606 GN=MAP6 PE=1 SV=2	13.58	13.58	742.4	1.40035e+06	1	1	0	2.46	813	13323
637	>sp|Q96JE9-2|MAP6_HUMAN Isoform 2 of Microtubule-associated protein 6 OS=Homo sapiens OX=9606 GN=MAP6
638	>sp|P61026|RAB10_HUMAN Ras-related protein Rab-10 OS=Homo sapiens OX=9606 GN=RAB10 PE=1 SV=1	13.57	13.57	660.1	1.51748e+06	1	1	0	5.5	200	17508
639	>sp|O75508|CLD11_HUMAN Claudin-11 OS=Homo sapiens OX=9606 GN=CLDN11 PE=1 SV=2	13.35	12.3	739.6	4656649	4	2	1	22.22	207	33804
640	>sp|P00846|ATP6_HUMAN ATP synthase subunit a OS=Homo sapiens OX=9606 GN=MT-ATP6 PE=1 SV=1	13.33	13.32	700.7	9.86765e+06	2	1	0	4.42	226	31177
641	>sp|Q14831|GRM7_HUMAN Metabotropic glutamate receptor 7 OS=Homo sapiens OX=9606 GN=GRM7 PE=1 SV=1	13.27	13.24	675	399382	3	1	0	1.97	915	10749
641	>sp|Q14831-2|GRM7_HUMAN Isoform 2 of Metabotropic glutamate receptor 7 OS=Homo sapiens OX=9606 GN=GRM7
641	>sp|Q14831-3|GRM7_HUMAN Isoform 3 of Metabotropic glutamate receptor 7 OS=Homo sapiens OX=9606 GN=GRM7
641	>sp|Q14831-4|GRM7_HUMAN Isoform 4 of Metabotropic glutamate receptor 7 OS=Homo sapiens OX=9606 GN=GRM7
641	>sp|Q14831-5|GRM7_HUMAN Isoform 5 of Metabotropic glutamate receptor 7 OS=Homo sapiens OX=9606 GN=GRM7
642	>sp|P01889|HLAB_HUMAN HLA class I histocompatibility antigen, B alpha chain OS=Homo sapiens OX=9606 GN=HLA-B PE=1 SV=3	13.21	13.02	658.6	2.17174e+06	2	2	0	4.97	362	22501
643	>sp|Q16864|VATF_HUMAN V-type proton ATPase subunit F OS=Homo sapiens OX=9606 GN=ATP6V1F PE=1 SV=2	13.16	13.14	689.6	721422	2	1	0	20.17	119	2572
643	>sp|Q16864-2|VATF_HUMAN Isoform 2 of V-type proton ATPase subunit F OS=Homo sapiens OX=9606 GN=ATP6V1F
644	>sp|P08865|RSSA_HUMAN 40S ribosomal protein SA OS=Homo sapiens OX=9606 GN=RPSA PE=1 SV=4	13.15	13.15	629.3	594484	1	1	0	9.15	295	19035
645	>sp|Q14894|CRYM_HUMAN Ketimine reductase mu-crystallin OS=Homo sapiens OX=9606 GN=CRYM PE=1 SV=1	13.1	13.1	631.5	813382	1	1	0	6.69	314	31429
646	>sp|P37108|SRP14_HUMAN Signal recognition particle 14 kDa protein OS=Homo sapiens OX=9606 GN=SRP14 PE=1 SV=2	13.07	13.07	625.6	1.00354e+06	1	1	0	10.29	136	19124
647	>sp|Q66LE6|2ABD_HUMAN Serine/threonine-protein phosphatase 2A 55 kDa regulatory subunit B delta isoform OS=Homo sapiens OX=9606 GN=PPP2R2D PE=1 SV=1	13.07	13.07	624	357478	1	1	0	3.09	453	30575
647	>sp|P63151|2ABA_HUMAN Serine/threonine-protein phosphatase 2A 55 kDa regulatory subunit B alpha isoform OS=Homo sapiens OX=9606 GN=PPP2R2A PE=1 SV=1
647	>sp|P63151-2|2ABA_HUMAN Isoform 2 of Serine/threonine-protein phosphatase 2A 55 kDa regulatory subunit B alpha isoform OS=Homo sapiens OX=9606 GN=PPP2R2A
647	>sp|Q00005|2ABB_HUMAN Serine/threonine-protein phosphatase 2A 55 kDa regulatory subunit B beta isoform OS=Homo sapiens OX=9606 GN=PPP2R2B PE=1 SV=1
647	>sp|Q00005-2|2ABB_HUMAN Isoform 2 of Serine/threonine-protein phosphatase 2A 55 kDa regulatory subunit B beta isoform OS=Homo sapiens OX=9606 GN=PPP2R2B
647	>sp|Q00005-3|2ABB_HUMAN Isoform 3 of Serine/threonine-protein phosphatase 2A 55 kDa regulatory subunit B beta isoform OS=Homo sapiens OX=9606 GN=PPP2R2B
647	>sp|Q00005-4|2ABB_HUMAN Isoform 4 of Serine/threonine-protein phosphatase 2A 55 kDa regulatory subunit B beta isoform OS=Homo sapiens OX=9606 GN=PPP2R2B
647	>sp|Q00005-5|2ABB_HUMAN Isoform 5 of Serine/threonine-protein phosphatase 2A 55 kDa regulatory subunit B beta isoform OS=Homo sapiens OX=9606 GN=PPP2R2B
647	>sp|Q00005-6|2ABB_HUMAN Isoform 6 of Serine/threonine-protein phosphatase 2A 55 kDa regulatory subunit B beta isoform OS=Homo sapiens OX=9606 GN=PPP2R2B
647	>sp|Q00005-7|2ABB_HUMAN Isoform 7 of Serine/threonine-protein phosphatase 2A 55 kDa regulatory subunit B beta isoform OS=Homo sapiens OX=9606 GN=PPP2R2B
648	>sp|P38571|LICH_HUMAN Lysosomal acid lipase/cholesteryl ester hydrolase OS=Homo sapiens OX=9606 GN=LIPA PE=1 SV=2	13.05	13.05	689	1.08681e+06	1	1	0	4.01	399	12311
648	>sp|P38571-2|LICH_HUMAN Isoform 2 of Lysosomal acid lipase/cholesteryl ester hydrolase OS=Homo sapiens OX=9606 GN=LIPA
649	>sp|Q99962|SH3G2_HUMAN Endophilin-A1 OS=Homo sapiens OX=9606 GN=SH3GL2 PE=1 SV=1	13.03	12.85	617.5	2.54227e+06	2	2	0	5.4	352	4687
649	>sp|Q99961|SH3G1_HUMAN Endophilin-A2 OS=Homo sapiens OX=9606 GN=SH3GL1 PE=1 SV=1
649	>sp|Q99961-3|SH3G1_HUMAN Isoform 3 of Endophilin-A2 OS=Homo sapiens OX=9606 GN=SH3GL1
650	>sp|Q96KG7|MEG10_HUMAN Multiple epidermal growth factor-like domains protein 10 OS=Homo sapiens OX=9606 GN=MEGF10 PE=1 SV=1	13.01	13.02	641	1.17306e+06	1	1	0	1.58	1140	41104
651	>sp|Q9BS26|ERP44_HUMAN Endoplasmic reticulum resident protein 44 OS=Homo sapiens OX=9606 GN=ERP44 PE=1 SV=1	13	12.98	623.6	2.05768e+06	2	1	0	2.96	406	39566
652	>sp|Q86XR7-2|TCAM2_HUMAN Isoform 2 of TIR domain-containing adapter molecule 2 OS=Homo sapiens OX=9606 GN=TICAM2	12.99	13	734.4	1.32818e+06	1	1	0	4.7	404	16238
652	>sp|Q9Y3B3|TMED7_HUMAN Transmembrane emp24 domain-containing protein 7 OS=Homo sapiens OX=9606 GN=TMED7 PE=1 SV=2
652	>sp|Q9Y3B3-2|TMED7_HUMAN Isoform 2 of Transmembrane emp24 domain-containing protein 7 OS=Homo sapiens OX=9606 GN=TMED7
653	>sp|P15151|PVR_HUMAN Poliovirus receptor OS=Homo sapiens OX=9606 GN=PVR PE=1 SV=2	12.98	12.98	643.8	1.06011e+06	1	1	0	3.12	417	9187
653	>sp|P15151-2|PVR_HUMAN Isoform Beta of Poliovirus receptor OS=Homo sapiens OX=9606 GN=PVR
653	>sp|P15151-3|PVR_HUMAN Isoform Gamma of Poliovirus receptor OS=Homo sapiens OX=9606 GN=PVR
653	>sp|P15151-4|PVR_HUMAN Isoform Delta of Poliovirus receptor OS=Homo sapiens OX=9606 GN=PVR
654	>sp|P62263|RS14_HUMAN 40S ribosomal protein S14 OS=Homo sapiens OX=9606 GN=RPS14 PE=1 SV=3	12.96	12.94	710.4	3.3948e+06	2	1	0	7.28	151	17312
655	>sp|Q9C0H2|TTYH3_HUMAN Protein tweety homolog 3 OS=Homo sapiens OX=9606 GN=TTYH3 PE=1 SV=3	12.93	12.93	655.1	366641	1	1	0	2.68	523	229
655	>sp|Q9C0H2-2|TTYH3_HUMAN Isoform 2 of Protein tweety homolog 3 OS=Homo sapiens OX=9606 GN=TTYH3
655	>sp|Q9C0H2-3|TTYH3_HUMAN Isoform 3 of Protein tweety homolog 3 OS=Homo sapiens OX=9606 GN=TTYH3
655	>sp|Q9C0H2-4|TTYH3_HUMAN Isoform 4 of Protein tweety homolog 3 OS=Homo sapiens OX=9606 GN=TTYH3
656	>sp|P13762|DRB4_HUMAN HLA class II histocompatibility antigen, DR beta 4 chain OS=Homo sapiens OX=9606 GN=HLA-DRB4 PE=1 SV=2	12.91	12.92	627.8	161771	1	1	0	10.15	266	24486
656	>sp|P79483|DRB3_HUMAN HLA class II histocompatibility antigen, DR beta 3 chain OS=Homo sapiens OX=9606 GN=HLA-DRB3 PE=1 SV=1
656	>sp|Q30154|DRB5_HUMAN HLA class II histocompatibility antigen, DR beta 5 chain OS=Homo sapiens OX=9606 GN=HLA-DRB5 PE=1 SV=1
657	>sp|Q8TBB6|S7A14_HUMAN Probable cationic amino acid transporter OS=Homo sapiens OX=9606 GN=SLC7A14 PE=1 SV=3	12.84	12.85	604.9	423711	1	1	0	1.43	771	2083
658	>sp|P61586|RHOA_HUMAN Transforming protein RhoA OS=Homo sapiens OX=9606 GN=RHOA PE=1 SV=1	12.82	12.78	635.8	477108	3	1	0	12.44	193	5004
659	>sp|P08238|HS90B_HUMAN Heat shock protein HSP 90-beta OS=Homo sapiens OX=9606 GN=HSP90AB1 PE=1 SV=4	12.8	6.56	567.1	1.0998e+06	2	2	0	3.87	724	23784
660	>sp|P17858|PFKAL_HUMAN ATP-dependent 6-phosphofructokinase, liver type OS=Homo sapiens OX=9606 GN=PFKL PE=1 SV=6	12.78	12.79	609.6	817867	1	1	0	3.85	780	14359
660	>sp|P17858-2|PFKAL_HUMAN Isoform 2 of ATP-dependent 6-phosphofructokinase, liver type OS=Homo sapiens OX=9606 GN=PFKL
661	>sp|P20674|COX5A_HUMAN Cytochrome c oxidase subunit 5A, mitochondrial OS=Homo sapiens OX=9606 GN=COX5A PE=1 SV=2	12.77	12.77	682.2	321348	1	1	0	20	150	32347
662	>sp|Q10567|AP1B1_HUMAN AP-1 complex subunit beta-1 OS=Homo sapiens OX=9606 GN=AP1B1 PE=1 SV=2	12.67	12.32	603.7	567308	3	2	0	4.95	949	25004
662	>sp|Q10567-2|AP1B1_HUMAN Isoform B of AP-1 complex subunit beta-1 OS=Homo sapiens OX=9606 GN=AP1B1
662	>sp|Q10567-3|AP1B1_HUMAN Isoform C of AP-1 complex subunit beta-1 OS=Homo sapiens OX=9606 GN=AP1B1
662	>sp|Q10567-4|AP1B1_HUMAN Isoform 4 of AP-1 complex subunit beta-1 OS=Homo sapiens OX=9606 GN=AP1B1
663	>sp|Q06136|KDSR_HUMAN 3-ketodihydrosphingosine reductase OS=Homo sapiens OX=9606 GN=KDSR PE=1 SV=1	12.66	12.66	617.4	919723	1	1	0	4.82	332	39437
663	>sp|Q06136-2|KDSR_HUMAN Isoform 2 of 3-ketodihydrosphingosine reductase OS=Homo sapiens OX=9606 GN=KDSR
664	>sp|P36955|PEDF_HUMAN Pigment epithelium-derived factor OS=Homo sapiens OX=9606 GN=SERPINF1 PE=1 SV=4	12.66	12.66	635.8	645224	1	1	0	4.07	418	9350
665	>sp|Q96AB3|ISOC2_HUMAN Isochorismatase domain-containing protein 2 OS=Homo sapiens OX=9606 GN=ISOC2 PE=1 SV=1	12.65	12.65	611.1	178372	1	1	0	12.68	205	22556
665	>sp|Q96AB3-2|ISOC2_HUMAN Isoform 2 of Isochorismatase domain-containing protein 2 OS=Homo sapiens OX=9606 GN=ISOC2
665	>sp|Q96AB3-3|ISOC2_HUMAN Isoform 3 of Isochorismatase domain-containing protein 2 OS=Homo sapiens OX=9606 GN=ISOC2
666	>sp|O00499|BIN1_HUMAN Myc box-dependent-interacting protein 1 OS=Homo sapiens OX=9606 GN=BIN1 PE=1 SV=1	12.65	12.65	637	451540	1	1	0	3.37	593	26210
666	>sp|O00499-2|BIN1_HUMAN Isoform IIB of Myc box-dependent-interacting protein 1 OS=Homo sapiens OX=9606 GN=BIN1
666	>sp|O00499-3|BIN1_HUMAN Isoform IIC1 of Myc box-dependent-interacting protein 1 OS=Homo sapiens OX=9606 GN=BIN1
666	>sp|O00499-4|BIN1_HUMAN Isoform IIC2 of Myc box-dependent-interacting protein 1 OS=Homo sapiens OX=9606 GN=BIN1
666	>sp|O00499-5|BIN1_HUMAN Isoform IID of Myc box-dependent-interacting protein 1 OS=Homo sapiens OX=9606 GN=BIN1
666	>sp|O00499-6|BIN1_HUMAN Isoform II2 of Myc box-dependent-interacting protein 1 OS=Homo sapiens OX=9606 GN=BIN1
666	>sp|O00499-7|BIN1_HUMAN Isoform II3 of Myc box-dependent-interacting protein 1 OS=Homo sapiens OX=9606 GN=BIN1
666	>sp|O00499-8|BIN1_HUMAN Isoform BIN1 of Myc box-dependent-interacting protein 1 OS=Homo sapiens OX=9606 GN=BIN1
666	>sp|O00499-9|BIN1_HUMAN Isoform BIN1-10-13 of Myc box-dependent-interacting protein 1 OS=Homo sapiens OX=9606 GN=BIN1
666	>sp|O00499-10|BIN1_HUMAN Isoform BIN1-13 of Myc box-dependent-interacting protein 1 OS=Homo sapiens OX=9606 GN=BIN1
666	>sp|O00499-11|BIN1_HUMAN Isoform BIN1+12A of Myc box-dependent-interacting protein 1 OS=Homo sapiens OX=9606 GN=BIN1
667	>sp|Q96CW1|AP2M1_HUMAN AP-2 complex subunit mu OS=Homo sapiens OX=9606 GN=AP2M1 PE=1 SV=2	12.6	12.6	611.7	717352	1	1	0	4.6	435	34068
667	>sp|Q96CW1-2|AP2M1_HUMAN Isoform 2 of AP-2 complex subunit mu OS=Homo sapiens OX=9606 GN=AP2M1
668	>sp|Q9NYG8|KCNK4_HUMAN Potassium channel subfamily K member 4 OS=Homo sapiens OX=9606 GN=KCNK4 PE=1 SV=2	12.58	12.57	601	1.01997e+06	2	1	0	3.05	393	13013
668	>sp|Q9NYG8-2|KCNK4_HUMAN Isoform 2 of Potassium channel subfamily K member 4 OS=Homo sapiens OX=9606 GN=KCNK4
669	>sp|P61803|DAD1_HUMAN Dolichyl-diphosphooligosaccharide--protein glycosyltransferase subunit DAD1 OS=Homo sapiens OX=9606 GN=DAD1 PE=1 SV=3	12.57	12.57	648.2	972080	1	1	0	10.62	113	26451
670	>sp|P84085|ARF5_HUMAN ADP-ribosylation factor 5 OS=Homo sapiens OX=9606 GN=ARF5 PE=1 SV=2	12.55	12.56	683.5	806457	1	1	0	5.56	180	31358
671	>sp|P10644|KAP0_HUMAN cAMP-dependent protein kinase type I-alpha regulatory subunit OS=Homo sapiens OX=9606 GN=PRKAR1A PE=1 SV=1	12.52	12.5	615.1	351653	2	1	0	6.3	381	22411
671	>sp|P10644-2|KAP0_HUMAN Isoform 2 of cAMP-dependent protein kinase type I-alpha regulatory subunit OS=Homo sapiens OX=9606 GN=PRKAR1A
672	>sp|Q6PUV4|CPLX2_HUMAN Complexin-2 OS=Homo sapiens OX=9606 GN=CPLX2 PE=1 SV=2	12.44	12.44	636	1.10182e+06	1	1	0	11.19	134	29330
673	>sp|Q99435|NELL2_HUMAN Protein kinase C-binding protein NELL2 OS=Homo sapiens OX=9606 GN=NELL2 PE=1 SV=1	12.41	12.35	693.1	3505158	2	2	0	2.33	816	38067
673	>sp|Q99435-2|NELL2_HUMAN Isoform 2 of Protein kinase C-binding protein NELL2 OS=Homo sapiens OX=9606 GN=NELL2
673	>sp|Q99435-3|NELL2_HUMAN Isoform 3 of Protein kinase C-binding protein NELL2 OS=Homo sapiens OX=9606 GN=NELL2
673	>sp|Q99435-4|NELL2_HUMAN Isoform 4 of Protein kinase C-binding protein NELL2 OS=Homo sapiens OX=9606 GN=NELL2
674	>sp|P51790|CLCN3_HUMAN H(+)/Cl(-) exchange transporter 3 OS=Homo sapiens OX=9606 GN=CLCN3 PE=1 SV=2	12.39	12.09	634.6	1.41681e+06	2	2	1	3.91	818	32323
674	>sp|P51790-2|CLCN3_HUMAN Isoform 2 of H(+)/Cl(-) exchange transporter 3 OS=Homo sapiens OX=9606 GN=CLCN3
674	>sp|P51790-4|CLCN3_HUMAN Isoform 3 of H(+)/Cl(-) exchange transporter 3 OS=Homo sapiens OX=9606 GN=CLCN3
674	>sp|P51790-5|CLCN3_HUMAN Isoform 4 of H(+)/Cl(-) exchange transporter 3 OS=Homo sapiens OX=9606 GN=CLCN3
675	>sp|Q13683|ITA7_HUMAN Integrin alpha-7 OS=Homo sapiens OX=9606 GN=ITGA7 PE=1 SV=3	12.36	12.35	698.2	632414	2	1	0	2.46	1181	23566
675	>sp|Q13683-3|ITA7_HUMAN Isoform Alpha-7X1B of Integrin alpha-7 OS=Homo sapiens OX=9606 GN=ITGA7
675	>sp|Q13683-7|ITA7_HUMAN Isoform Alpha-7X2B of Integrin alpha-7 OS=Homo sapiens OX=9606 GN=ITGA7
675	>sp|Q13683-9|ITA7_HUMAN Isoform Alpha-7X2DB of Integrin alpha-7 OS=Homo sapiens OX=9606 GN=ITGA7
675	>sp|Q13683-13|ITA7_HUMAN Isoform 2 of Integrin alpha-7 OS=Homo sapiens OX=9606 GN=ITGA7
676	>sp|P09417|DHPR_HUMAN Dihydropteridine reductase OS=Homo sapiens OX=9606 GN=QDPR PE=1 SV=2	12.35	12.35	669	1.29056e+06	1	1	0	5.33	244	25385
676	>sp|P09417-2|DHPR_HUMAN Isoform 2 of Dihydropteridine reductase OS=Homo sapiens OX=9606 GN=QDPR
677	>sp|O00168|PLM_HUMAN Phospholemman OS=Homo sapiens OX=9606 GN=FXYD1 PE=1 SV=2	12.28	12.28	670.1	396146	1	1	0	13.04	92	18677
678	>sp|Q8TDW0|LRC8C_HUMAN Volume-regulated anion channel subunit LRRC8C OS=Homo sapiens OX=9606 GN=LRRC8C PE=1 SV=2	12.04	12.05	698.2	745068	1	1	0	2.12	803	12741
679	>sp|P13804|ETFA_HUMAN Electron transfer flavoprotein subunit alpha, mitochondrial OS=Homo sapiens OX=9606 GN=ETFA PE=1 SV=1	11.94	11.94	597.7	504766	1	1	0	4.8	333	30818
679	>sp|P13804-2|ETFA_HUMAN Isoform 2 of Electron transfer flavoprotein subunit alpha, mitochondrial OS=Homo sapiens OX=9606 GN=ETFA
680	>sp|Q9H490|PIGU_HUMAN Phosphatidylinositol glycan anchor biosynthesis class U protein OS=Homo sapiens OX=9606 GN=PIGU PE=1 SV=3	11.94	11.94	596.5	297182	1	1	0	3.91	435	9133
680	>sp|Q9H490-2|PIGU_HUMAN Isoform 2 of Phosphatidylinositol glycan anchor biosynthesis class U protein OS=Homo sapiens OX=9606 GN=PIGU
681	>sp|P04062|GLCM_HUMAN Lysosomal acid glucosylceramidase OS=Homo sapiens OX=9606 GN=GBA PE=1 SV=3	11.92	11.92	596	884906	2	2	0	7.46	536	24495
681	>sp|P04062-2|GLCM_HUMAN Isoform Short of Lysosomal acid glucosylceramidase OS=Homo sapiens OX=9606 GN=GBA
681	>sp|P04062-4|GLCM_HUMAN Isoform 4 of Lysosomal acid glucosylceramidase OS=Homo sapiens OX=9606 GN=GBA
682	>sp|P30049|ATPD_HUMAN ATP synthase subunit delta, mitochondrial OS=Homo sapiens OX=9606 GN=ATP5F1D PE=1 SV=2	11.89	11.87	685.3	2.51276e+06	2	1	0	8.33	168	1619
683	>sp|Q99574|NEUS_HUMAN Neuroserpin OS=Homo sapiens OX=9606 GN=SERPINI1 PE=1 SV=1	11.89	11.89	588.9	1.1308e+06	1	1	0	2.44	410	38790
684	>sp|P01859|IGHG2_HUMAN Immunoglobulin heavy constant gamma 2 OS=Homo sapiens OX=9606 GN=IGHG2 PE=1 SV=2	11.8	8.8	567	4.30216e+06	2	2	0	7.67	326	10781
685	>sp|P21266|GSTM3_HUMAN Glutathione S-transferase Mu 3 OS=Homo sapiens OX=9606 GN=GSTM3 PE=1 SV=3	11.66	11.64	605.3	1.12669e+06	2	1	0	7.56	225	12143
686	>sp|P53985|MOT1_HUMAN Monocarboxylate transporter 1 OS=Homo sapiens OX=9606 GN=SLC16A1 PE=1 SV=3	11.5	11.5	593.9	170108	1	1	0	5	500	38405
687	>sp|Q9BRX8|PXL2A_HUMAN Peroxiredoxin-like 2A OS=Homo sapiens OX=9606 GN=PRXL2A PE=1 SV=3	11.49	11.48	600.2	1.68064e+06	2	1	0	4.8	229	3095
687	>sp|Q9BRX8-2|PXL2A_HUMAN Isoform 2 of Peroxiredoxin-like 2A OS=Homo sapiens OX=9606 GN=PRXL2A
688	>sp|Q15121|PEA15_HUMAN Astrocytic phosphoprotein PEA-15 OS=Homo sapiens OX=9606 GN=PEA15 PE=1 SV=2	11.42	11.42	622.7	443654	1	1	0	13.08	130	3588
688	>sp|Q15121-2|PEA15_HUMAN Isoform 2 of Astrocytic phosphoprotein PEA-15 OS=Homo sapiens OX=9606 GN=PEA15
689	>sp|P54652|HSP72_HUMAN Heat shock-related 70 kDa protein 2 OS=Homo sapiens OX=9606 GN=HSPA2 PE=1 SV=1	11.41	6.69	498.5	1.45517e+06	2	2	0	5.16	639	39869
690	>sp|Q8TAC9|SCAM5_HUMAN Secretory carrier-associated membrane protein 5 OS=Homo sapiens OX=9606 GN=SCAMP5 PE=1 SV=1	11.4	11.38	609.6	3.32433e+06	2	1	0	4.68	235	17947
690	>sp|Q8TAC9-2|SCAM5_HUMAN Isoform 2 of Secretory carrier-associated membrane protein 5 OS=Homo sapiens OX=9606 GN=SCAMP5
690	>sp|Q8TAC9-3|SCAM5_HUMAN Isoform 3 of Secretory carrier-associated membrane protein 5 OS=Homo sapiens OX=9606 GN=SCAMP5
691	>sp|Q8N335|GPD1L_HUMAN Glycerol-3-phosphate dehydrogenase 1-like protein OS=Homo sapiens OX=9606 GN=GPD1L PE=1 SV=1	11.38	11.38	632.6	793796	1	1	0	3.42	351	28023
692	>sp|P49588|SYAC_HUMAN Alanine--tRNA ligase, cytoplasmic OS=Homo sapiens OX=9606 GN=AARS1 PE=1 SV=2	11.23	11.24	584.5	373330	1	1	0	1.96	968	14766
692	>sp|P49588-2|SYAC_HUMAN Isoform 2 of Alanine--tRNA ligase, cytoplasmic OS=Homo sapiens OX=9606 GN=AARS1
693	>sp|Q13087|PDIA2_HUMAN Protein disulfide-isomerase A2 OS=Homo sapiens OX=9606 GN=PDIA2 PE=1 SV=2	11.17	6.08	537.4	1.32146e+06	2	2	0	4.38	525	9452
693	>sp|Q13087-2|PDIA2_HUMAN Isoform 2 of Protein disulfide-isomerase A2 OS=Homo sapiens OX=9606 GN=PDIA2
694	>sp|P07737|PROF1_HUMAN Profilin-1 OS=Homo sapiens OX=9606 GN=PFN1 PE=1 SV=2	11.03	9.98	542	2.19357e+06	2	2	0	21.43	140	16779
695	>sp|Q9Y224|RTRAF_HUMAN RNA transcription, translation and transport factor protein OS=Homo sapiens OX=9606 GN=RTRAF PE=1 SV=1	10.97	10.97	649.7	770491	1	1	0	8.2	244	18418
696	>sp|P54727|RD23B_HUMAN UV excision repair protein RAD23 homolog B OS=Homo sapiens OX=9606 GN=RAD23B PE=1 SV=1	10.92	10.92	569.5	432705	1	1	0	7.09	409	4619
696	>sp|P54727-2|RD23B_HUMAN Isoform 2 of UV excision repair protein RAD23 homolog B OS=Homo sapiens OX=9606 GN=RAD23B
697	>sp|P08670|VIME_HUMAN Vimentin OS=Homo sapiens OX=9606 GN=VIM PE=1 SV=4	10.79	10.8	612.5	1002688	1	1	0	2.15	466	66
698	>sp|Q8TDB8|GTR14_HUMAN Solute carrier family 2, facilitated glucose transporter member 14 OS=Homo sapiens OX=9606 GN=SLC2A14 PE=1 SV=1	10.76	10.75	675.7	2.70802e+06	2	1	0	1.73	520	26794
698	>sp|Q8TDB8-2|GTR14_HUMAN Isoform 2 of Solute carrier family 2, facilitated glucose transporter member 14 OS=Homo sapiens OX=9606 GN=SLC2A14
698	>sp|Q8TDB8-4|GTR14_HUMAN Isoform 4 of Solute carrier family 2, facilitated glucose transporter member 14 OS=Homo sapiens OX=9606 GN=SLC2A14
698	>sp|Q8TDB8-5|GTR14_HUMAN Isoform 5 of Solute carrier family 2, facilitated glucose transporter member 14 OS=Homo sapiens OX=9606 GN=SLC2A14
698	>sp|P11169|GTR3_HUMAN Solute carrier family 2, facilitated glucose transporter member 3 OS=Homo sapiens OX=9606 GN=SLC2A3 PE=1 SV=1
699	>sp|P00568|KAD1_HUMAN Adenylate kinase isoenzyme 1 OS=Homo sapiens OX=9606 GN=AK1 PE=1 SV=3	10.57	10.57	573.9	258655	1	1	0	7.22	194	40039
700	>sp|Q9Y2A7|NCKP1_HUMAN Nck-associated protein 1 OS=Homo sapiens OX=9606 GN=NCKAP1 PE=1 SV=1	10.56	10.55	583.2	419631	2	1	0	2.66	1128	40994
700	>sp|Q9Y2A7-2|NCKP1_HUMAN Isoform 2 of Nck-associated protein 1 OS=Homo sapiens OX=9606 GN=NCKAP1
701	>sp|P80404|GABT_HUMAN 4-aminobutyrate aminotransferase, mitochondrial OS=Homo sapiens OX=9606 GN=ABAT PE=1 SV=3	10.55	10.55	677.9	322423	1	1	0	2.4	500	23743
702	>sp|P62249|RS16_HUMAN 40S ribosomal protein S16 OS=Homo sapiens OX=9606 GN=RPS16 PE=1 SV=2	10.49	10.49	630.5	1.68316e+06	1	1	0	6.85	146	3381
703	>sp|Q9H9H5|MA6D1_HUMAN MAP6 domain-containing protein 1 OS=Homo sapiens OX=9606 GN=MAP6D1 PE=1 SV=1	10.44	10.44	576.4	137209	1	1	0	7.04	199	39204
704	>sp|Q6P9F7|LRC8B_HUMAN Volume-regulated anion channel subunit LRRC8B OS=Homo sapiens OX=9606 GN=LRRC8B PE=1 SV=2	10.43	10.44	588.2	671602	1	1	0	1.87	803	39158
705	>sp|O43567|RNF13_HUMAN E3 ubiquitin-protein ligase RNF13 OS=Homo sapiens OX=9606 GN=RNF13 PE=1 SV=1	10.43	10.42	534.4	1.33734e+06	2	1	0	6.3	381	20527
706	>sp|Q32P51|RA1L2_HUMAN Heterogeneous nuclear ribonucleoprotein A1-like 2 OS=Homo sapiens OX=9606 GN=HNRNPA1L2 PE=2 SV=2	10.39	10.39	548.9	255832	1	1	0	5	320	8274
706	>sp|P09651|ROA1_HUMAN Heterogeneous nuclear ribonucleoprotein A1 OS=Homo sapiens OX=9606 GN=HNRNPA1 PE=1 SV=5
706	>sp|P09651-2|ROA1_HUMAN Isoform A1-A of Heterogeneous nuclear ribonucleoprotein A1 OS=Homo sapiens OX=9606 GN=HNRNPA1
706	>sp|P09651-3|ROA1_HUMAN Isoform 2 of Heterogeneous nuclear ribonucleoprotein A1 OS=Homo sapiens OX=9606 GN=HNRNPA1
707	>sp|P10599|THIO_HUMAN Thioredoxin OS=Homo sapiens OX=9606 GN=TXN PE=1 SV=3	10.38	10.38	589.4	1.29839e+06	1	1	0	12.38	105	16610
707	>sp|P10599-2|THIO_HUMAN Isoform 2 of Thioredoxin OS=Homo sapiens OX=9606 GN=TXN
708	>sp|P51970|NDUA8_HUMAN NADH dehydrogenase [ubiquinone] 1 alpha subcomplex subunit 8 OS=Homo sapiens OX=9606 GN=NDUFA8 PE=1 SV=3	10.38	10.38	583.3	1.32151e+06	1	1	0	7.56	172	11479
709	>sp|Q9HB40|RISC_HUMAN Retinoid-inducible serine carboxypeptidase OS=Homo sapiens OX=9606 GN=SCPEP1 PE=1 SV=1	10.36	10.34	541.7	457679	2	1	1	3.1	452	5280
709	>sp|Q9HB40-2|RISC_HUMAN Isoform 2 of Retinoid-inducible serine carboxypeptidase OS=Homo sapiens OX=9606 GN=SCPEP1
710	>sp|P51610|HCFC1_HUMAN Host cell factor 1 OS=Homo sapiens OX=9606 GN=HCFC1 PE=1 SV=2	10.36	9.94	596.2	1.84917e+06	2	2	0	1.28	2035	30405
710	>sp|P51610-2|HCFC1_HUMAN Isoform 2 of Host cell factor 1 OS=Homo sapiens OX=9606 GN=HCFC1
710	>sp|P51610-4|HCFC1_HUMAN Isoform 4 of Host cell factor 1 OS=Homo sapiens OX=9606 GN=HCFC1
711	>sp|Q8N2K0|ABD12_HUMAN Lysophosphatidylserine lipase ABHD12 OS=Homo sapiens OX=9606 GN=ABHD12 PE=1 SV=2	10.35	10.35	587.3	713564	1	1	0	3.02	398	36265
711	>sp|Q8N2K0-2|ABD12_HUMAN Isoform 2 of Lysophosphatidylserine lipase ABHD12 OS=Homo sapiens OX=9606 GN=ABHD12
711	>sp|Q8N2K0-3|ABD12_HUMAN Isoform 3 of Lysophosphatidylserine lipase ABHD12 OS=Homo sapiens OX=9606 GN=ABHD12
712	>sp|Q9Y4C0|NRX3A_HUMAN Neurexin-3 OS=Homo sapiens OX=9606 GN=NRXN3 PE=1 SV=4	10.3	6.07	444.2	389013	2	2	0	2.31	1643	37695
712	>sp|Q9Y4C0-4|NRX3A_HUMAN Isoform 4a of Neurexin-3 OS=Homo sapiens OX=9606 GN=NRXN3
713	>sp|Q9NZC3|GDE1_HUMAN Glycerophosphodiester phosphodiesterase 1 OS=Homo sapiens OX=9606 GN=GDE1 PE=1 SV=1	10.28	10.28	532.1	307575	1	1	0	7.25	331	23517
714	>sp|Q92806|KCNJ9_HUMAN G protein-activated inward rectifier potassium channel 3 OS=Homo sapiens OX=9606 GN=KCNJ9 PE=1 SV=2	10.28	10.28	534.4	194863	1	1	0	6.11	393	12298
715	>sp|Q9C0A0|CNTP4_HUMAN Contactin-associated protein-like 4 OS=Homo sapiens OX=9606 GN=CNTNAP4 PE=1 SV=3	10.15	10.16	567.4	217487	1	1	0	1.3	1308	31391
715	>sp|Q9C0A0-2|CNTP4_HUMAN Isoform 2 of Contactin-associated protein-like 4 OS=Homo sapiens OX=9606 GN=CNTNAP4
716	>sp|A1L0T0|HACL2_HUMAN 2-hydroxyacyl-CoA lyase 2 OS=Homo sapiens OX=9606 GN=ILVBL PE=1 SV=2	10.14	9.87	521.2	237293	2	2	1	8.54	632	39773
717	>sp|Q9UPY5|XCT_HUMAN Cystine/glutamate transporter OS=Homo sapiens OX=9606 GN=SLC7A11 PE=1 SV=1	10.14	10.14	626.5	1.30886e+06	1	1	0	2.99	501	15784
718	>sp|P51148|RAB5C_HUMAN Ras-related protein Rab-5C OS=Homo sapiens OX=9606 GN=RAB5C PE=1 SV=2	10.09	6.56	574.9	5.25363e+06	3	3	0	15.74	216	8750
718	>sp|P51148-2|RAB5C_HUMAN Isoform 2 of Ras-related protein Rab-5C OS=Homo sapiens OX=9606 GN=RAB5C
719	>sp|Q14CZ8-2|HECAM_HUMAN Isoform 2 of Hepatocyte cell adhesion molecule OS=Homo sapiens OX=9606 GN=HEPACAM	10.02	10.02	535.6	1241763	1	1	0	5.18	367	26629
720	>sp|Q96DE0|NUD16_HUMAN U8 snoRNA-decapping enzyme OS=Homo sapiens OX=9606 GN=NUDT16 PE=1 SV=2	9.92	9.92	541.6	189566	1	1	0	11.28	195	9963
721	>sp|O75340|PDCD6_HUMAN Programmed cell death protein 6 OS=Homo sapiens OX=9606 GN=PDCD6 PE=1 SV=1	9.9	9.88	513.7	1.61424e+06	2	1	0	14.14	191	2068
721	>sp|O75340-2|PDCD6_HUMAN Isoform 2 of Programmed cell death protein 6 OS=Homo sapiens OX=9606 GN=PDCD6
721	>sp|O75340-3|PDCD6_HUMAN Isoform 3 of Programmed cell death protein 6 OS=Homo sapiens OX=9606 GN=PDCD6
722	>sp|Q13443|ADAM9_HUMAN Disintegrin and metalloproteinase domain-containing protein 9 OS=Homo sapiens OX=9606 GN=ADAM9 PE=1 SV=1	9.9	9.9	503.1	493706	1	1	0	1.71	819	32473
722	>sp|Q13443-2|ADAM9_HUMAN Isoform 2 of Disintegrin and metalloproteinase domain-containing protein 9 OS=Homo sapiens OX=9606 GN=ADAM9
723	>sp|Q9HCJ1|ANKH_HUMAN Progressive ankylosis protein homolog OS=Homo sapiens OX=9606 GN=ANKH PE=2 SV=2	9.86	9.87	404.6	75059.4	1	1	0	6.71	492	24058
723	>sp|Q9HCJ1-2|ANKH_HUMAN Isoform 2 of Progressive ankylosis protein homolog OS=Homo sapiens OX=9606 GN=ANKH
724	>sp|Q12805|FBLN3_HUMAN EGF-containing fibulin-like extracellular matrix protein 1 OS=Homo sapiens OX=9606 GN=EFEMP1 PE=1 SV=2	9.85	9.85	505.3	487470	1	1	0	2.03	493	23722
724	>sp|Q12805-2|FBLN3_HUMAN Isoform 2 of EGF-containing fibulin-like extracellular matrix protein 1 OS=Homo sapiens OX=9606 GN=EFEMP1
724	>sp|Q12805-3|FBLN3_HUMAN Isoform 3 of EGF-containing fibulin-like extracellular matrix protein 1 OS=Homo sapiens OX=9606 GN=EFEMP1
724	>sp|Q12805-4|FBLN3_HUMAN Isoform 4 of EGF-containing fibulin-like extracellular matrix protein 1 OS=Homo sapiens OX=9606 GN=EFEMP1
725	>sp|P35052|GPC1_HUMAN Glypican-1 OS=Homo sapiens OX=9606 GN=GPC1 PE=1 SV=2	9.81	9.8	592.8	565702	2	1	0	1.97	558	40475
726	>sp|P02730|B3AT_HUMAN Band 3 anion transport protein OS=Homo sapiens OX=9606 GN=SLC4A1 PE=1 SV=3	9.76	9.76	546.9	231821	1	1	0	1.87	911	35140
726	>sp|P02730-2|B3AT_HUMAN Isoform 2 of Band 3 anion transport protein OS=Homo sapiens OX=9606 GN=SLC4A1
727	>sp|Q9BWD1|THIC_HUMAN Acetyl-CoA acetyltransferase, cytosolic OS=Homo sapiens OX=9606 GN=ACAT2 PE=1 SV=2	9.72	9.73	566.6	368525	1	1	0	6.8	397	19195
727	>sp|Q9BWD1-2|THIC_HUMAN Isoform 2 of Acetyl-CoA acetyltransferase, cytosolic OS=Homo sapiens OX=9606 GN=ACAT2
728	>sp|P60981|DEST_HUMAN Destrin OS=Homo sapiens OX=9606 GN=DSTN PE=1 SV=3	9.48	9.49	525.3	648137	1	1	0	7.88	165	25853
728	>sp|P60981-2|DEST_HUMAN Isoform 2 of Destrin OS=Homo sapiens OX=9606 GN=DSTN
729	>sp|P22794|EVI2A_HUMAN Protein EVI2A OS=Homo sapiens OX=9606 GN=EVI2A PE=1 SV=2	9.47	9.47	527.5	814206	1	1	1	8.05	236	26704
729	>sp|P22794-2|EVI2A_HUMAN Isoform 2 of Protein EVI2A OS=Homo sapiens OX=9606 GN=EVI2A
730	>sp|Q9BZR6|RTN4R_HUMAN Reticulon-4 receptor OS=Homo sapiens OX=9606 GN=RTN4R PE=1 SV=1	9.46	9.46	514.1	167613	1	1	0	5.07	473	17598
731	>sp|Q8TD22|SFXN5_HUMAN Sideroflexin-5 OS=Homo sapiens OX=9606 GN=SFXN5 PE=1 SV=1	9.3	9.31	682.5	1.33563e+06	1	1	0	2.94	340	4680
732	>sp|Q96F07|CYFP2_HUMAN Cytoplasmic FMR1-interacting protein 2 OS=Homo sapiens OX=9606 GN=CYFIP2 PE=1 SV=2	9.27	8.1	530.7	871860	2	2	0	1.8	1278	32356
732	>sp|Q96F07-2|CYFP2_HUMAN Isoform 2 of Cytoplasmic FMR1-interacting protein 2 OS=Homo sapiens OX=9606 GN=CYFIP2
733	>sp|Q68DH5|LMBD2_HUMAN G-protein coupled receptor-associated protein LMBRD2 OS=Homo sapiens OX=9606 GN=LMBRD2 PE=1 SV=1	9.26	5.08	527.6	1.35474e+06	2	2	0	2.59	695	12754
734	>sp|Q96F85|CNRP1_HUMAN CB1 cannabinoid receptor-interacting protein 1 OS=Homo sapiens OX=9606 GN=CNRIP1 PE=1 SV=1	9.21	9.21	453.7	112910	1	1	0	13.41	164	26346
735	>sp|P50395|GDIB_HUMAN Rab GDP dissociation inhibitor beta OS=Homo sapiens OX=9606 GN=GDI2 PE=1 SV=2	9.19	9.15	471.8	497173	3	1	0	4.27	445	26587
736	>sp|O60888|CUTA_HUMAN Protein CutA OS=Homo sapiens OX=9606 GN=CUTA PE=1 SV=2	9.18	9.16	575.2	367921	2	1	0	15.08	179	31003
736	>sp|O60888-2|CUTA_HUMAN Isoform A of Protein CutA OS=Homo sapiens OX=9606 GN=CUTA
736	>sp|O60888-3|CUTA_HUMAN Isoform C of Protein CutA OS=Homo sapiens OX=9606 GN=CUTA
737	>sp|P12109|CO6A1_HUMAN Collagen alpha-1(VI) chain OS=Homo sapiens OX=9606 GN=COL6A1 PE=1 SV=3	9.1	9.11	441.9	82572.1	1	1	0	2.33	1028	36128
738	>sp|Q13586|STIM1_HUMAN Stromal interaction molecule 1 OS=Homo sapiens OX=9606 GN=STIM1 PE=1 SV=3	8.88	8.89	546.7	791249	1	1	0	2.04	685	14855
738	>sp|Q13586-2|STIM1_HUMAN Isoform 2 of Stromal interaction molecule 1 OS=Homo sapiens OX=9606 GN=STIM1
739	>sp|Q13875|MOBP_HUMAN Myelin-associated oligodendrocyte basic protein OS=Homo sapiens OX=9606 GN=MOBP PE=1 SV=2	8.83	8.81	612.5	2.52751e+06	2	1	0	6.01	183	733
739	>sp|Q13875-2|MOBP_HUMAN Isoform 2 of Myelin-associated oligodendrocyte basic protein OS=Homo sapiens OX=9606 GN=MOBP
739	>sp|Q13875-4|MOBP_HUMAN Isoform 4 of Myelin-associated oligodendrocyte basic protein OS=Homo sapiens OX=9606 GN=MOBP
740	>sp|Q9Y3D6|FIS1_HUMAN Mitochondrial fission 1 protein OS=Homo sapiens OX=9606 GN=FIS1 PE=1 SV=2	8.79	8.8	555.3	998256	1	1	0	7.24	152	29609
741	>sp|P78508|KCJ10_HUMAN ATP-sensitive inward rectifier potassium channel 10 OS=Homo sapiens OX=9606 GN=KCNJ10 PE=1 SV=1	8.78	8.75	572.6	3.46785e+06	3	1	0	3.43	379	38667
742	>sp|P01034|CYTC_HUMAN Cystatin-C OS=Homo sapiens OX=9606 GN=CST3 PE=1 SV=1	8.72	8.72	582.2	1.69432e+06	1	1	0	11.64	146	30119
743	>sp|P02760|AMBP_HUMAN Protein AMBP OS=Homo sapiens OX=9606 GN=AMBP PE=1 SV=1	8.55	8.55	594.5	734137	1	1	0	5.4	352	24313
744	>sp|O43181|NDUS4_HUMAN NADH dehydrogenase [ubiquinone] iron-sulfur protein 4, mitochondrial OS=Homo sapiens OX=9606 GN=NDUFS4 PE=1 SV=1	8.52	8.52	572.8	1.46861e+06	1	1	0	8.57	175	14074
745	>sp|Q08828|ADCY1_HUMAN Adenylate cyclase type 1 OS=Homo sapiens OX=9606 GN=ADCY1 PE=1 SV=2	8.46	8.47	549	133634	1	1	0	1.34	1119	36306
746	>sp|Q96AP7|ESAM_HUMAN Endothelial cell-selective adhesion molecule OS=Homo sapiens OX=9606 GN=ESAM PE=1 SV=1	8.45	8.45	550.6	387360	1	1	0	4.36	390	26940
747	>sp|Q9UHD9|UBQL2_HUMAN Ubiquilin-2 OS=Homo sapiens OX=9606 GN=UBQLN2 PE=1 SV=2	8.39	8.4	512.9	238870	1	1	0	2.56	624	15655
748	>sp|P48547|KCNC1_HUMAN Potassium voltage-gated channel subfamily C member 1 OS=Homo sapiens OX=9606 GN=KCNC1 PE=1 SV=1	8.34	5.85	492	2.83983e+06	2	2	0	3.33	511	23811
748	>sp|P48547-2|KCNC1_HUMAN Isoform 2 of Potassium voltage-gated channel subfamily C member 1 OS=Homo sapiens OX=9606 GN=KCNC1
749	>sp|P62269|RS18_HUMAN 40S ribosomal protein S18 OS=Homo sapiens OX=9606 GN=RPS18 PE=1 SV=3	8.26	8.26	618.6	733684	1	1	0	7.24	152	3810
750	>sp|Q96DD7|SHSA4_HUMAN Protein shisa-4 OS=Homo sapiens OX=9606 GN=SHISA4 PE=1 SV=3	8.2	8.2	599.3	1.06707e+06	1	1	0	4.57	197	9876
751	>sp|O94856-5|NFASC_HUMAN Isoform 5 of Neurofascin OS=Homo sapiens OX=9606 GN=NFASC	8.17	8.16	612.5	5.33718e+06	2	1	0	0.98	1332	38278
752	>sp|P03897|NU3M_HUMAN NADH-ubiquinone oxidoreductase chain 3 OS=Homo sapiens OX=9606 GN=MT-ND3 PE=1 SV=1	8.12	8.12	471.6	681121	1	1	1	13.04	115	13789
753	>sp|Q7KZN9|COX15_HUMAN Cytochrome c oxidase assembly protein COX15 homolog OS=Homo sapiens OX=9606 GN=COX15 PE=1 SV=1	8.08	8.08	437.8	155194	1	1	1	4.39	410	34023
753	>sp|Q7KZN9-2|COX15_HUMAN Isoform 2 of Cytochrome c oxidase assembly protein COX15 homolog OS=Homo sapiens OX=9606 GN=COX15
754	>sp|Q9Y277|VDAC3_HUMAN Voltage-dependent anion-selective channel protein 3 OS=Homo sapiens OX=9606 GN=VDAC3 PE=1 SV=1	8.04	8.05	599.1	1.31506e+06	1	1	0	3.89	283	248
754	>sp|Q9Y277-2|VDAC3_HUMAN Isoform 2 of Voltage-dependent anion-selective channel protein 3 OS=Homo sapiens OX=9606 GN=VDAC3
755	>sp|P29323|EPHB2_HUMAN Ephrin type-B receptor 2 OS=Homo sapiens OX=9606 GN=EPHB2 PE=1 SV=5	7.91	7.9	515.8	262700	2	1	0	1.14	1055	25642
755	>sp|P29323-2|EPHB2_HUMAN Isoform 2 of Ephrin type-B receptor 2 OS=Homo sapiens OX=9606 GN=EPHB2
755	>sp|P29323-3|EPHB2_HUMAN Isoform 3 of Ephrin type-B receptor 2 OS=Homo sapiens OX=9606 GN=EPHB2
756	>sp|P00403|COX2_HUMAN Cytochrome c oxidase subunit 2 OS=Homo sapiens OX=9606 GN=MT-CO2 PE=1 SV=1	7.74	7.75	474.8	1.98591e+06	1	1	0	4.41	227	27724
757	>sp|P14174|MIF_HUMAN Macrophage migration inhibitory factor OS=Homo sapiens OX=9606 GN=MIF PE=1 SV=4	7.74	7.72	584.3	4.9828e+06	2	1	0	7.83	115	42045
758	>sp|P47985|UCRI_HUMAN Cytochrome b-c1 complex subunit Rieske, mitochondrial OS=Homo sapiens OX=9606 GN=UQCRFS1 PE=1 SV=2	7.65	7.65	427.4	300892	1	1	0	8.76	274	2554
759	>sp|Q8WXF7|ATLA1_HUMAN Atlastin-1 OS=Homo sapiens OX=9606 GN=ATL1 PE=1 SV=1	7.49	7.49	422	401768	1	1	0	2.69	558	34311
759	>sp|Q8WXF7-2|ATLA1_HUMAN Isoform 2 of Atlastin-1 OS=Homo sapiens OX=9606 GN=ATL1
760	>sp|Q9Y4W6|AFG32_HUMAN AFG3-like protein 2 OS=Homo sapiens OX=9606 GN=AFG3L2 PE=1 SV=2	7.45	6.23	626.4	4.40371e+06	3	3	0	5.02	797	31745
761	>sp|P46777|RL5_HUMAN 60S ribosomal protein L5 OS=Homo sapiens OX=9606 GN=RPL5 PE=1 SV=3	7.35	7.35	634.8	567259	1	1	0	3.37	297	20526
762	>sp|Q9UHI5|LAT2_HUMAN Large neutral amino acids transporter small subunit 2 OS=Homo sapiens OX=9606 GN=SLC7A8 PE=1 SV=1	7.28	7.28	529.1	1.10612e+06	1	1	0	2.06	535	30244
762	>sp|Q9UHI5-2|LAT2_HUMAN Isoform 2 of Large neutral amino acids transporter small subunit 2 OS=Homo sapiens OX=9606 GN=SLC7A8
762	>sp|Q9UHI5-3|LAT2_HUMAN Isoform 3 of Large neutral amino acids transporter small subunit 2 OS=Homo sapiens OX=9606 GN=SLC7A8
762	>sp|Q9UHI5-4|LAT2_HUMAN Isoform 4 of Large neutral amino acids transporter small subunit 2 OS=Homo sapiens OX=9606 GN=SLC7A8
763	>sp|P01008|ANT3_HUMAN Antithrombin-III OS=Homo sapiens OX=9606 GN=SERPINC1 PE=1 SV=1	6.95	6.08	497.1	8.33096e+06	4	2	0	4.96	464	34248
764	>sp|O14525|ASTN1_HUMAN Astrotactin-1 OS=Homo sapiens OX=9606 GN=ASTN1 PE=1 SV=3	6.83	6.82	472.6	1.49281e+06	3	2	0	2.3	1302	34670
764	>sp|O14525-2|ASTN1_HUMAN Isoform 1 of Astrotactin-1 OS=Homo sapiens OX=9606 GN=ASTN1
765	>sp|P61106|RAB14_HUMAN Ras-related protein Rab-14 OS=Homo sapiens OX=9606 GN=RAB14 PE=1 SV=4	6.75	6.76	491.7	331302	1	1	0	7.44	215	9502
766	>sp|P10636|TAU_HUMAN Microtubule-associated protein tau OS=Homo sapiens OX=9606 GN=MAPT PE=1 SV=5	6.68	5.72	574.9	2.06956e+06	2	2	0	3.3	758	2965
766	>sp|P10636-2|TAU_HUMAN Isoform Fetal-tau of Microtubule-associated protein tau OS=Homo sapiens OX=9606 GN=MAPT
766	>sp|P10636-3|TAU_HUMAN Isoform Tau-A of Microtubule-associated protein tau OS=Homo sapiens OX=9606 GN=MAPT
766	>sp|P10636-4|TAU_HUMAN Isoform Tau-B of Microtubule-associated protein tau OS=Homo sapiens OX=9606 GN=MAPT
766	>sp|P10636-5|TAU_HUMAN Isoform Tau-C of Microtubule-associated protein tau OS=Homo sapiens OX=9606 GN=MAPT
766	>sp|P10636-6|TAU_HUMAN Isoform Tau-D of Microtubule-associated protein tau OS=Homo sapiens OX=9606 GN=MAPT
766	>sp|P10636-7|TAU_HUMAN Isoform Tau-E of Microtubule-associated protein tau OS=Homo sapiens OX=9606 GN=MAPT
766	>sp|P10636-8|TAU_HUMAN Isoform Tau-F of Microtubule-associated protein tau OS=Homo sapiens OX=9606 GN=MAPT
766	>sp|P10636-9|TAU_HUMAN Isoform Tau-G of Microtubule-associated protein tau OS=Homo sapiens OX=9606 GN=MAPT
767	>sp|Q8IUK8|CBLN2_HUMAN Cerebellin-2 OS=Homo sapiens OX=9606 GN=CBLN2 PE=2 SV=1	6.43	6.43	536.6	1471957	1	1	0	5.8	224	33774
768	>sp|P62195|PRS8_HUMAN 26S proteasome regulatory subunit 8 OS=Homo sapiens OX=9606 GN=PSMC5 PE=1 SV=1	6.38	6.38	574.2	112929	1	1	0	3.2	406	18350
768	>sp|P62195-2|PRS8_HUMAN Isoform 2 of 26S proteasome regulatory subunit 8 OS=Homo sapiens OX=9606 GN=PSMC5
769	>sp|O75787|RENR_HUMAN Renin receptor OS=Homo sapiens OX=9606 GN=ATP6AP2 PE=1 SV=2	6.15	6.15	533.3	1.33382e+06	1	1	0	3.14	350	17515
769	>sp|O75787-2|RENR_HUMAN Isoform 2 of Renin receptor OS=Homo sapiens OX=9606 GN=ATP6AP2
770	>sp|P57721|PCBP3_HUMAN Poly(rC)-binding protein 3 OS=Homo sapiens OX=9606 GN=PCBP3 PE=1 SV=2	6.11	6.11	506.8	338665	1	1	0	2.96	371	2228
770	>sp|P57721-2|PCBP3_HUMAN Isoform 2 of Poly(rC)-binding protein 3 OS=Homo sapiens OX=9606 GN=PCBP3
770	>sp|P57721-3|PCBP3_HUMAN Isoform 3 of Poly(rC)-binding protein 3 OS=Homo sapiens OX=9606 GN=PCBP3
770	>sp|P57721-4|PCBP3_HUMAN Isoform 4 of Poly(rC)-binding protein 3 OS=Homo sapiens OX=9606 GN=PCBP3
770	>sp|P57721-5|PCBP3_HUMAN Isoform 5 of Poly(rC)-binding protein 3 OS=Homo sapiens OX=9606 GN=PCBP3
770	>sp|Q15365|PCBP1_HUMAN Poly(rC)-binding protein 1 OS=Homo sapiens OX=9606 GN=PCBP1 PE=1 SV=2
770	>sp|Q15366|PCBP2_HUMAN Poly(rC)-binding protein 2 OS=Homo sapiens OX=9606 GN=PCBP2 PE=1 SV=1
770	>sp|Q15366-2|PCBP2_HUMAN Isoform 2 of Poly(rC)-binding protein 2 OS=Homo sapiens OX=9606 GN=PCBP2
770	>sp|Q15366-3|PCBP2_HUMAN Isoform 3 of Poly(rC)-binding protein 2 OS=Homo sapiens OX=9606 GN=PCBP2
770	>sp|Q15366-4|PCBP2_HUMAN Isoform 4 of Poly(rC)-binding protein 2 OS=Homo sapiens OX=9606 GN=PCBP2
770	>sp|Q15366-5|PCBP2_HUMAN Isoform 5 of Poly(rC)-binding protein 2 OS=Homo sapiens OX=9606 GN=PCBP2
770	>sp|Q15366-6|PCBP2_HUMAN Isoform 6 of Poly(rC)-binding protein 2 OS=Homo sapiens OX=9606 GN=PCBP2
770	>sp|Q15366-7|PCBP2_HUMAN Isoform 7 of Poly(rC)-binding protein 2 OS=Homo sapiens OX=9606 GN=PCBP2
770	>sp|Q15366-8|PCBP2_HUMAN Isoform 8 of Poly(rC)-binding protein 2 OS=Homo sapiens OX=9606 GN=PCBP2
771	>sp|Q8N4V2|SVOP_HUMAN Synaptic vesicle 2-related protein OS=Homo sapiens OX=9606 GN=SVOP PE=1 SV=1	6.1	6.11	534.6	966069	1	1	0	1.82	548	14759
772	>sp|O75131|CPNE3_HUMAN Copine-3 OS=Homo sapiens OX=9606 GN=CPNE3 PE=1 SV=1	6.1	5.82	549.5	1.51277e+06	2	2	0	6.15	537	22883
773	>sp|P49006|MRP_HUMAN MARCKS-related protein OS=Homo sapiens OX=9606 GN=MARCKSL1 PE=1 SV=2	6.06	6.06	361.3	157261	1	1	0	6.67	195	39546
774	>sp|Q9H0X4|F234A_HUMAN Protein FAM234A OS=Homo sapiens OX=9606 GN=FAM234A PE=1 SV=1	5.93	5.94	350.4	151366	1	1	0	5.8	552	25412
774	>sp|Q9H0X4-2|F234A_HUMAN Isoform 2 of Protein FAM234A OS=Homo sapiens OX=9606 GN=FAM234A
775	>sp|Q9UIW2|PLXA1_HUMAN Plexin-A1 OS=Homo sapiens OX=9606 GN=PLXNA1 PE=1 SV=3	5.83	4.86	530.6	4.14801e+06	3	3	0	2.27	1896	5173
776	>sp|Q86VD7|S2542_HUMAN Mitochondrial coenzyme A transporter SLC25A42 OS=Homo sapiens OX=9606 GN=SLC25A42 PE=1 SV=2	5.83	5.83	457.5	362044	1	1	0	6.92	318	18722
777	>sp|P56385|ATP5I_HUMAN ATP synthase subunit e, mitochondrial OS=Homo sapiens OX=9606 GN=ATP5ME PE=1 SV=2	5.79	5.77	530.2	1.23602e+07	2	1	0	14.49	69	31175
778	>sp|P62913|RL11_HUMAN 60S ribosomal protein L11 OS=Homo sapiens OX=9606 GN=RPL11 PE=1 SV=2	5.65	4.81	461.4	3.24289e+06	2	2	0	12.92	178	3804
778	>sp|P62913-2|RL11_HUMAN Isoform 2 of 60S ribosomal protein L11 OS=Homo sapiens OX=9606 GN=RPL11
779	>sp|O14561|ACPM_HUMAN Acyl carrier protein, mitochondrial OS=Homo sapiens OX=9606 GN=NDUFAB1 PE=1 SV=3	5.64	5.64	511.4	861181	1	1	0	9.62	156	31308
780	>sp|P02748|CO9_HUMAN Complement component C9 OS=Homo sapiens OX=9606 GN=C9 PE=1 SV=2	5.63	5.63	375.3	309633	1	1	0	4.65	559	24365
781	>sp|Q8N468|MFD4A_HUMAN Major facilitator superfamily domain-containing protein 4A OS=Homo sapiens OX=9606 GN=MFSD4A PE=2 SV=3	5.58	5.58	529.8	1.04797e+06	1	1	0	1.56	514	14219
781	>sp|Q8N468-2|MFD4A_HUMAN Isoform 2 of Major facilitator superfamily domain-containing protein 4A OS=Homo sapiens OX=9606 GN=MFSD4A
782	>sp|O60313|OPA1_HUMAN Dynamin-like 120 kDa protein, mitochondrial OS=Homo sapiens OX=9606 GN=OPA1 PE=1 SV=3	5.49	5.49	552	933205	1	1	0	1.15	960	41920
782	>sp|O60313-2|OPA1_HUMAN Isoform 2 of Dynamin-like 120 kDa protein, mitochondrial OS=Homo sapiens OX=9606 GN=OPA1
782	>sp|O60313-9|OPA1_HUMAN Isoform 3 of Dynamin-like 120 kDa protein, mitochondrial OS=Homo sapiens OX=9606 GN=OPA1
782	>sp|O60313-10|OPA1_HUMAN Isoform 4 of Dynamin-like 120 kDa protein, mitochondrial OS=Homo sapiens OX=9606 GN=OPA1
782	>sp|O60313-11|OPA1_HUMAN Isoform 5 of Dynamin-like 120 kDa protein, mitochondrial OS=Homo sapiens OX=9606 GN=OPA1
782	>sp|O60313-13|OPA1_HUMAN Isoform 7 of Dynamin-like 120 kDa protein, mitochondrial OS=Homo sapiens OX=9606 GN=OPA1
783	>sp|Q6P1K1|HRG1_HUMAN Heme transporter HRG1 OS=Homo sapiens OX=9606 GN=SLC48A1 PE=1 SV=1	5.47	5.45	434.8	383514	2	1	0	8.22	146	23789
783	>sp|Q6P1K1-2|HRG1_HUMAN Isoform 2 of Heme transporter HRG1 OS=Homo sapiens OX=9606 GN=SLC48A1
784	>sp|O75144|ICOSL_HUMAN ICOS ligand OS=Homo sapiens OX=9606 GN=ICOSLG PE=1 SV=2	5.45	5.46	548.6	1.33912e+06	1	1	0	3.31	302	13616
784	>sp|O75144-2|ICOSL_HUMAN Isoform 2 of ICOS ligand OS=Homo sapiens OX=9606 GN=ICOSLG
784	>sp|O75144-3|ICOSL_HUMAN Isoform 3 of ICOS ligand OS=Homo sapiens OX=9606 GN=ICOSLG
785	>sp|P48549|KCNJ3_HUMAN G protein-activated inward rectifier potassium channel 1 OS=Homo sapiens OX=9606 GN=KCNJ3 PE=1 SV=1	5.41	5.41	433.9	494652	1	1	0	2.59	501	29909
786	>sp|P35613-3|BASI_HUMAN Isoform 3 of Basigin OS=Homo sapiens OX=9606 GN=BSG	5.4	5.4	492.8	3.60499e+06	1	1	0	6.82	176	24375
787	>sp|P02747|C1QC_HUMAN Complement C1q subcomponent subunit C OS=Homo sapiens OX=9606 GN=C1QC PE=1 SV=3	5.37	5.35	510.1	5.85508e+06	2	1	0	3.67	245	35966
788	>sp|Q9UQM7|KCC2A_HUMAN Calcium/calmodulin-dependent protein kinase type II subunit alpha OS=Homo sapiens OX=9606 GN=CAMK2A PE=1 SV=2	5.36	5.37	509.9	824461	1	1	0	2.51	478	11163
788	>sp|Q9UQM7-2|KCC2A_HUMAN Isoform B of Calcium/calmodulin-dependent protein kinase type II subunit alpha OS=Homo sapiens OX=9606 GN=CAMK2A
788	>sp|Q13554|KCC2B_HUMAN Calcium/calmodulin-dependent protein kinase type II subunit beta OS=Homo sapiens OX=9606 GN=CAMK2B PE=1 SV=3
788	>sp|Q13554-2|KCC2B_HUMAN Isoform 1 of Calcium/calmodulin-dependent protein kinase type II subunit beta OS=Homo sapiens OX=9606 GN=CAMK2B
788	>sp|Q13554-3|KCC2B_HUMAN Isoform 2 of Calcium/calmodulin-dependent protein kinase type II subunit beta OS=Homo sapiens OX=9606 GN=CAMK2B
788	>sp|Q13554-4|KCC2B_HUMAN Isoform 3 of Calcium/calmodulin-dependent protein kinase type II subunit beta OS=Homo sapiens OX=9606 GN=CAMK2B
788	>sp|Q13554-5|KCC2B_HUMAN Isoform 5 of Calcium/calmodulin-dependent protein kinase type II subunit beta OS=Homo sapiens OX=9606 GN=CAMK2B
788	>sp|Q13554-6|KCC2B_HUMAN Isoform 6 of Calcium/calmodulin-dependent protein kinase type II subunit beta OS=Homo sapiens OX=9606 GN=CAMK2B
788	>sp|Q13554-7|KCC2B_HUMAN Isoform 7 of Calcium/calmodulin-dependent protein kinase type II subunit beta OS=Homo sapiens OX=9606 GN=CAMK2B
788	>sp|Q13554-8|KCC2B_HUMAN Isoform 8 of Calcium/calmodulin-dependent protein kinase type II subunit beta OS=Homo sapiens OX=9606 GN=CAMK2B
788	>sp|Q13555|KCC2G_HUMAN Calcium/calmodulin-dependent protein kinase type II subunit gamma OS=Homo sapiens OX=9606 GN=CAMK2G PE=1 SV=4
788	>sp|Q13555-2|KCC2G_HUMAN Isoform 2 of Calcium/calmodulin-dependent protein kinase type II subunit gamma OS=Homo sapiens OX=9606 GN=CAMK2G
788	>sp|Q13555-3|KCC2G_HUMAN Isoform 3 of Calcium/calmodulin-dependent protein kinase type II subunit gamma OS=Homo sapiens OX=9606 GN=CAMK2G
788	>sp|Q13555-4|KCC2G_HUMAN Isoform 4 of Calcium/calmodulin-dependent protein kinase type II subunit gamma OS=Homo sapiens OX=9606 GN=CAMK2G
788	>sp|Q13555-5|KCC2G_HUMAN Isoform 5 of Calcium/calmodulin-dependent protein kinase type II subunit gamma OS=Homo sapiens OX=9606 GN=CAMK2G
788	>sp|Q13555-6|KCC2G_HUMAN Isoform 6 of Calcium/calmodulin-dependent protein kinase type II subunit gamma OS=Homo sapiens OX=9606 GN=CAMK2G
788	>sp|Q13555-7|KCC2G_HUMAN Isoform 7 of Calcium/calmodulin-dependent protein kinase type II subunit gamma OS=Homo sapiens OX=9606 GN=CAMK2G
788	>sp|Q13555-8|KCC2G_HUMAN Isoform 8 of Calcium/calmodulin-dependent protein kinase type II subunit gamma OS=Homo sapiens OX=9606 GN=CAMK2G
788	>sp|Q13555-9|KCC2G_HUMAN Isoform 9 of Calcium/calmodulin-dependent protein kinase type II subunit gamma OS=Homo sapiens OX=9606 GN=CAMK2G
788	>sp|Q13555-10|KCC2G_HUMAN Isoform 10 of Calcium/calmodulin-dependent protein kinase type II subunit gamma OS=Homo sapiens OX=9606 GN=CAMK2G
788	>sp|Q13555-11|KCC2G_HUMAN Isoform 11 of Calcium/calmodulin-dependent protein kinase type II subunit gamma OS=Homo sapiens OX=9606 GN=CAMK2G
788	>sp|Q13557|KCC2D_HUMAN Calcium/calmodulin-dependent protein kinase type II subunit delta OS=Homo sapiens OX=9606 GN=CAMK2D PE=1 SV=3
788	>sp|Q13557-3|KCC2D_HUMAN Isoform Delta 3 of Calcium/calmodulin-dependent protein kinase type II subunit delta OS=Homo sapiens OX=9606 GN=CAMK2D
788	>sp|Q13557-4|KCC2D_HUMAN Isoform Delta 4 of Calcium/calmodulin-dependent protein kinase type II subunit delta OS=Homo sapiens OX=9606 GN=CAMK2D
788	>sp|Q13557-8|KCC2D_HUMAN Isoform Delta 6 of Calcium/calmodulin-dependent protein kinase type II subunit delta OS=Homo sapiens OX=9606 GN=CAMK2D
788	>sp|Q13557-9|KCC2D_HUMAN Isoform Delta 7 of Calcium/calmodulin-dependent protein kinase type II subunit delta OS=Homo sapiens OX=9606 GN=CAMK2D
788	>sp|Q13557-5|KCC2D_HUMAN Isoform Delta 8 of Calcium/calmodulin-dependent protein kinase type II subunit delta OS=Homo sapiens OX=9606 GN=CAMK2D
788	>sp|Q13557-6|KCC2D_HUMAN Isoform Delta 9 of Calcium/calmodulin-dependent protein kinase type II subunit delta OS=Homo sapiens OX=9606 GN=CAMK2D
788	>sp|Q13557-10|KCC2D_HUMAN Isoform Delta 10 of Calcium/calmodulin-dependent protein kinase type II subunit delta OS=Homo sapiens OX=9606 GN=CAMK2D
788	>sp|Q13557-11|KCC2D_HUMAN Isoform Delta 11 of Calcium/calmodulin-dependent protein kinase type II subunit delta OS=Homo sapiens OX=9606 GN=CAMK2D
788	>sp|Q13557-12|KCC2D_HUMAN Isoform Delta 12 of Calcium/calmodulin-dependent protein kinase type II subunit delta OS=Homo sapiens OX=9606 GN=CAMK2D
789	>sp|P30041|PRDX6_HUMAN Peroxiredoxin-6 OS=Homo sapiens OX=9606 GN=PRDX6 PE=1 SV=3	5.36	5.36	541.3	1.62351e+06	1	1	0	4.91	224	12390
790	>sp|Q9ULB5|CADH7_HUMAN Cadherin-7 OS=Homo sapiens OX=9606 GN=CDH7 PE=2 SV=2	5.34	5.35	529.2	540535	1	1	0	1.27	785	35354
791	>sp|P15848|ARSB_HUMAN Arylsulfatase B OS=Homo sapiens OX=9606 GN=ARSB PE=1 SV=1	5.29	5.29	538.8	699076	1	1	0	1.88	533	33678
791	>sp|P15848-2|ARSB_HUMAN Isoform 2 of Arylsulfatase B OS=Homo sapiens OX=9606 GN=ARSB
792	>sp|P58549|FXYD7_HUMAN FXYD domain-containing ion transport regulator 7 OS=Homo sapiens OX=9606 GN=FXYD7 PE=1 SV=1	5.26	5.26	556.4	1.56776e+06	1	1	0	16.25	80	27844
793	>sp|P13284|GILT_HUMAN Gamma-interferon-inducible lysosomal thiol reductase OS=Homo sapiens OX=9606 GN=IFI30 PE=1 SV=3	5.23	5.23	353	82351.7	1	1	0	10.4	250	26974
794	>sp|P23468|PTPRD_HUMAN Receptor-type tyrosine-protein phosphatase delta OS=Homo sapiens OX=9606 GN=PTPRD PE=1 SV=2	5.22	5.23	489.3	1.31246e+06	1	1	0	0.47	1912	8246
794	>sp|P23468-2|PTPRD_HUMAN Isoform 2 of Receptor-type tyrosine-protein phosphatase delta OS=Homo sapiens OX=9606 GN=PTPRD
794	>sp|P23468-3|PTPRD_HUMAN Isoform 3 of Receptor-type tyrosine-protein phosphatase delta OS=Homo sapiens OX=9606 GN=PTPRD
794	>sp|P23468-4|PTPRD_HUMAN Isoform 4 of Receptor-type tyrosine-protein phosphatase delta OS=Homo sapiens OX=9606 GN=PTPRD
794	>sp|P23468-5|PTPRD_HUMAN Isoform 5 of Receptor-type tyrosine-protein phosphatase delta OS=Homo sapiens OX=9606 GN=PTPRD
794	>sp|P23468-6|PTPRD_HUMAN Isoform 6 of Receptor-type tyrosine-protein phosphatase delta OS=Homo sapiens OX=9606 GN=PTPRD
794	>sp|P23468-7|PTPRD_HUMAN Isoform 7 of Receptor-type tyrosine-protein phosphatase delta OS=Homo sapiens OX=9606 GN=PTPRD
795	>sp|P16284|PECA1_HUMAN Platelet endothelial cell adhesion molecule OS=Homo sapiens OX=9606 GN=PECAM1 PE=1 SV=2	5.21	5.21	388.2	507558	1	1	0	2.17	738	10245
795	>sp|P16284-2|PECA1_HUMAN Isoform Delta12 of Platelet endothelial cell adhesion molecule OS=Homo sapiens OX=9606 GN=PECAM1
795	>sp|P16284-3|PECA1_HUMAN Isoform Delta13 of Platelet endothelial cell adhesion molecule OS=Homo sapiens OX=9606 GN=PECAM1
795	>sp|P16284-4|PECA1_HUMAN Isoform Delta14 of Platelet endothelial cell adhesion molecule OS=Homo sapiens OX=9606 GN=PECAM1
795	>sp|P16284-5|PECA1_HUMAN Isoform Delta14-15 of Platelet endothelial cell adhesion molecule OS=Homo sapiens OX=9606 GN=PECAM1
795	>sp|P16284-6|PECA1_HUMAN Isoform Delta15 of Platelet endothelial cell adhesion molecule OS=Homo sapiens OX=9606 GN=PECAM1
796	>sp|Q96DZ9|CKLF5_HUMAN CKLF-like MARVEL transmembrane domain-containing protein 5 OS=Homo sapiens OX=9606 GN=CMTM5 PE=1 SV=2	5.18	5.18	422.5	226355	1	1	1	5.83	223	36866
796	>sp|Q96DZ9-2|CKLF5_HUMAN Isoform 2 of CKLF-like MARVEL transmembrane domain-containing protein 5 OS=Homo sapiens OX=9606 GN=CMTM5
796	>sp|Q96DZ9-3|CKLF5_HUMAN Isoform 3 of CKLF-like MARVEL transmembrane domain-containing protein 5 OS=Homo sapiens OX=9606 GN=CMTM5
796	>sp|Q96DZ9-4|CKLF5_HUMAN Isoform 4 of CKLF-like MARVEL transmembrane domain-containing protein 5 OS=Homo sapiens OX=9606 GN=CMTM5
796	>sp|Q96DZ9-5|CKLF5_HUMAN Isoform 5 of CKLF-like MARVEL transmembrane domain-containing protein 5 OS=Homo sapiens OX=9606 GN=CMTM5
796	>sp|Q96DZ9-6|CKLF5_HUMAN Isoform 6 of CKLF-like MARVEL transmembrane domain-containing protein 5 OS=Homo sapiens OX=9606 GN=CMTM5
797	>sp|P40227|TCPZ_HUMAN T-complex protein 1 subunit zeta OS=Homo sapiens OX=9606 GN=CCT6A PE=1 SV=3	5.15	5.16	414.4	240959	1	1	0	3.2	531	19718
797	>sp|P40227-2|TCPZ_HUMAN Isoform 2 of T-complex protein 1 subunit zeta OS=Homo sapiens OX=9606 GN=CCT6A
798	>sp|Q00059|TFAM_HUMAN Transcription factor A, mitochondrial OS=Homo sapiens OX=9606 GN=TFAM PE=1 SV=1	5.13	5.13	499	1.51518e+06	1	1	0	4.07	246	7589
799	>sp|O60245|PCDH7_HUMAN Protocadherin-7 OS=Homo sapiens OX=9606 GN=PCDH7 PE=1 SV=2	5.07	5.07	389.4	613361	2	2	0	4.49	1069	18518
799	>sp|O60245-2|PCDH7_HUMAN Isoform B of Protocadherin-7 OS=Homo sapiens OX=9606 GN=PCDH7
800	>sp|P06703|S10A6_HUMAN Protein S100-A6 OS=Homo sapiens OX=9606 GN=S100A6 PE=1 SV=1	4.86	4.84	527.1	3.7528e+06	2	1	0	8.89	90	18196
801	>sp|Q04917|1433F_HUMAN 14-3-3 protein eta OS=Homo sapiens OX=9606 GN=YWHAH PE=1 SV=4	4.71	4.72	512.4	1.23091e+06	1	1	0	4.07	246	35835
802	>sp|P78371|TCPB_HUMAN T-complex protein 1 subunit beta OS=Homo sapiens OX=9606 GN=CCT2 PE=1 SV=4	4.65	4.65	484.9	780092	1	1	0	2.24	535	16373
802	>sp|P78371-2|TCPB_HUMAN Isoform 2 of T-complex protein 1 subunit beta OS=Homo sapiens OX=9606 GN=CCT2
803	>sp|P46779|RL28_HUMAN 60S ribosomal protein L28 OS=Homo sapiens OX=9606 GN=RPL28 PE=1 SV=3	4.63	4.63	510.1	1617602	1	1	0	8.03	137	17563
803	>sp|P46779-2|RL28_HUMAN Isoform 2 of 60S ribosomal protein L28 OS=Homo sapiens OX=9606 GN=RPL28
803	>sp|P46779-3|RL28_HUMAN Isoform 3 of 60S ribosomal protein L28 OS=Homo sapiens OX=9606 GN=RPL28
803	>sp|P46779-4|RL28_HUMAN Isoform 4 of 60S ribosomal protein L28 OS=Homo sapiens OX=9606 GN=RPL28
803	>sp|P46779-5|RL28_HUMAN Isoform 5 of 60S ribosomal protein L28 OS=Homo sapiens OX=9606 GN=RPL28
804	>sp|Q8TCT9|HM13_HUMAN Minor histocompatibility antigen H13 OS=Homo sapiens OX=9606 GN=HM13 PE=1 SV=1	4.62	4.62	469.9	806665	1	1	0	2.65	377	10765
804	>sp|Q8TCT9-2|HM13_HUMAN Isoform 2 of Minor histocompatibility antigen H13 OS=Homo sapiens OX=9606 GN=HM13
804	>sp|Q8TCT9-4|HM13_HUMAN Isoform 4 of Minor histocompatibility antigen H13 OS=Homo sapiens OX=9606 GN=HM13
804	>sp|Q8TCT9-5|HM13_HUMAN Isoform 5 of Minor histocompatibility antigen H13 OS=Homo sapiens OX=9606 GN=HM13
805	>sp|P09669|COX6C_HUMAN Cytochrome c oxidase subunit 6C OS=Homo sapiens OX=9606 GN=COX6C PE=1 SV=2	4.61	4.61	406	1.56052e+06	1	1	0	9.33	75	30985
806	>sp|Q9UPY8|MARE3_HUMAN Microtubule-associated protein RP/EB family member 3 OS=Homo sapiens OX=9606 GN=MAPRE3 PE=1 SV=1	4.57	4.57	408.2	185452	1	1	0	4.27	281	38213
806	>sp|Q9UPY8-2|MARE3_HUMAN Isoform 2 of Microtubule-associated protein RP/EB family member 3 OS=Homo sapiens OX=9606 GN=MAPRE3
807	>sp|P62318|SMD3_HUMAN Small nuclear ribonucleoprotein Sm D3 OS=Homo sapiens OX=9606 GN=SNRPD3 PE=1 SV=1	4.43	4.43	463	923015	1	1	0	7.14	126	5075
807	>sp|P62318-2|SMD3_HUMAN Isoform 2 of Small nuclear ribonucleoprotein Sm D3 OS=Homo sapiens OX=9606 GN=SNRPD3
808	>sp|O95716|RAB3D_HUMAN Ras-related protein Rab-3D OS=Homo sapiens OX=9606 GN=RAB3D PE=1 SV=1	4.31	4.31	403.8	1.31689e+06	1	1	0	3.2	219	14302
809	>sp|Q15056|IF4H_HUMAN Eukaryotic translation initiation factor 4H OS=Homo sapiens OX=9606 GN=EIF4H PE=1 SV=5	4.28	4.28	300.4	164514	1	1	0	11.69	248	28657
809	>sp|Q15056-2|IF4H_HUMAN Isoform Short of Eukaryotic translation initiation factor 4H OS=Homo sapiens OX=9606 GN=EIF4H
810	>sp|Q9H228|S1PR5_HUMAN Sphingosine 1-phosphate receptor 5 OS=Homo sapiens OX=9606 GN=S1PR5 PE=1 SV=1	4.26	4.26	363.5	1.33997e+06	1	1	0	3.52	398	17930
811	>sp|P54803|GALC_HUMAN Galactocerebrosidase OS=Homo sapiens OX=9606 GN=GALC PE=1 SV=3	4.2	4.2	472.1	2.91206e+06	1	1	0	1.46	685	38854
811	>sp|P54803-4|GALC_HUMAN Isoform 4 of Galactocerebrosidase OS=Homo sapiens OX=9606 GN=GALC
811	>sp|P54803-5|GALC_HUMAN Isoform 5 of Galactocerebrosidase OS=Homo sapiens OX=9606 GN=GALC
812	>sp|P50416|CPT1A_HUMAN Carnitine O-palmitoyltransferase 1, liver isoform OS=Homo sapiens OX=9606 GN=CPT1A PE=1 SV=2	4.15	4.16	352.6	725037	1	1	0	1.29	773	36442
813	>sp|O94819|KBTBB_HUMAN Kelch repeat and BTB domain-containing protein 11 OS=Homo sapiens OX=9606 GN=KBTBD11 PE=1 SV=1	4.09	4.1	578	1.47727e+06	1	1	0	1.93	623	12297
814	>sp|P00751|CFAB_HUMAN Complement factor B OS=Homo sapiens OX=9606 GN=CFB PE=1 SV=2	3.89	3.9	402.1	158055	1	1	0	1.44	764	36106
815	>sp|P62266|RS23_HUMAN 40S ribosomal protein S23 OS=Homo sapiens OX=9606 GN=RPS23 PE=1 SV=3	3.88	3.88	434.8	548715	1	1	0	18.88	143	18392
816	>sp|Q9HB19|PKHA2_HUMAN Pleckstrin homology domain-containing family A member 2 OS=Homo sapiens OX=9606 GN=PLEKHA2 PE=1 SV=2	3.87	3.85	494.9	12145874	2	1	0	2.35	425	18151
817	>sp|P42677|RS27_HUMAN 40S ribosomal protein S27 OS=Homo sapiens OX=9606 GN=RPS27 PE=1 SV=3	3.86	3.86	470.5	1.05614e+06	1	1	0	9.52	84	5980
817	>sp|Q71UM5|RS27L_HUMAN 40S ribosomal protein S27-like OS=Homo sapiens OX=9606 GN=RPS27L PE=1 SV=3
818	>sp|P62847|RS24_HUMAN 40S ribosomal protein S24 OS=Homo sapiens OX=9606 GN=RPS24 PE=1 SV=1	3.66	3.66	370.4	752388	1	1	0	9.02	133	19022
818	>sp|P62847-2|RS24_HUMAN Isoform 2 of 40S ribosomal protein S24 OS=Homo sapiens OX=9606 GN=RPS24
818	>sp|P62847-3|RS24_HUMAN Isoform 3 of 40S ribosomal protein S24 OS=Homo sapiens OX=9606 GN=RPS24
818	>sp|P62847-4|RS24_HUMAN Isoform 4 of 40S ribosomal protein S24 OS=Homo sapiens OX=9606 GN=RPS24
819	>sp|Q8IWT1|SCN4B_HUMAN Sodium channel subunit beta-4 OS=Homo sapiens OX=9606 GN=SCN4B PE=1 SV=1	3.63	3.44	392.5	4.58009e+06	3	2	0	5.26	228	348
821	>sp|Q13433|S39A6_HUMAN Zinc transporter ZIP6 OS=Homo sapiens OX=9606 GN=SLC39A6 PE=1 SV=3	3.61	3.57	390.6	917375	3	1	0	2.12	755	9830
822	>sp|Q08499-6|PDE4D_HUMAN Isoform 5 of cAMP-specific 3',5'-cyclic phosphodiesterase 4D OS=Homo sapiens OX=9606 GN=PDE4D	3.58	3.55	393.4	1.01073e+07	3	1	0	1.07	745	4555
822	>sp|Q08499-7|PDE4D_HUMAN Isoform N3 of cAMP-specific 3',5'-cyclic phosphodiesterase 4D OS=Homo sapiens OX=9606 GN=PDE4D
822	>sp|Q08499-12|PDE4D_HUMAN Isoform 12 of cAMP-specific 3',5'-cyclic phosphodiesterase 4D OS=Homo sapiens OX=9606 GN=PDE4D
823	>sp|P61769|B2MG_HUMAN Beta-2-microglobulin OS=Homo sapiens OX=9606 GN=B2M PE=1 SV=1	3.41	3.41	456.2	771034	1	1	0	8.4	119	33240
824	>sp|A8MVW0|F1712_HUMAN Protein FAM171A2 OS=Homo sapiens OX=9606 GN=FAM171A2 PE=1 SV=1	3.41	3.41	386.2	820711	1	1	0	1.69	826	38826
825	>sp|B9A064|IGLL5_HUMAN Immunoglobulin lambda-like polypeptide 5 OS=Homo sapiens OX=9606 GN=IGLL5 PE=2 SV=2	3.39	3.4	396.4	1.21033e+06	1	1	0	3.74	214	23791
826	>sp|P00414|COX3_HUMAN Cytochrome c oxidase subunit 3 OS=Homo sapiens OX=9606 GN=MT-CO3 PE=1 SV=2	3.37	3.37	281.3	254583	1	1	0	5.36	261	39230
827	>sp|Q15049|MLC1_HUMAN Membrane protein MLC1 OS=Homo sapiens OX=9606 GN=MLC1 PE=1 SV=5	3.27	3.28	518.9	1.0454e+06	1	1	0	4.77	377	38925
827	>sp|Q15049-2|MLC1_HUMAN Isoform 2 of Membrane protein MLC1 OS=Homo sapiens OX=9606 GN=MLC1
828	>sp|Q9BRQ6|MIC25_HUMAN MICOS complex subunit MIC25 OS=Homo sapiens OX=9606 GN=CHCHD6 PE=1 SV=1	3.23	3.23	459.2	753187	1	1	0	6.81	235	22539
829	>sp|Q9BZC7|ABCA2_HUMAN ATP-binding cassette sub-family A member 2 OS=Homo sapiens OX=9606 GN=ABCA2 PE=1 SV=4	3.19	3.21	254.1	187192	1	1	0	0.94	2435	33814
829	>sp|Q9BZC7-2|ABCA2_HUMAN Isoform 2 of ATP-binding cassette sub-family A member 2 OS=Homo sapiens OX=9606 GN=ABCA2
829	>sp|Q9BZC7-3|ABCA2_HUMAN Isoform 3 of ATP-binding cassette sub-family A member 2 OS=Homo sapiens OX=9606 GN=ABCA2
829	>sp|Q9BZC7-4|ABCA2_HUMAN Isoform 4 of ATP-binding cassette sub-family A member 2 OS=Homo sapiens OX=9606 GN=ABCA2
830	>sp|Q969V3|NCLN_HUMAN Nicalin OS=Homo sapiens OX=9606 GN=NCLN PE=1 SV=2	3.18	3.18	429.5	906412	1	1	0	1.6	563	41887
830	>sp|Q969V3-2|NCLN_HUMAN Isoform 2 of Nicalin OS=Homo sapiens OX=9606 GN=NCLN
831	>sp|P54289|CA2D1_HUMAN Voltage-dependent calcium channel subunit alpha-2/delta-1 OS=Homo sapiens OX=9606 GN=CACNA2D1 PE=1 SV=3	3.11	3.12	356.5	753723	1	1	0	1.18	1103	25047
831	>sp|P54289-2|CA2D1_HUMAN Isoform 2 of Voltage-dependent calcium channel subunit alpha-2/delta-1 OS=Homo sapiens OX=9606 GN=CACNA2D1
831	>sp|P54289-3|CA2D1_HUMAN Isoform 3 of Voltage-dependent calcium channel subunit alpha-2/delta-1 OS=Homo sapiens OX=9606 GN=CACNA2D1
831	>sp|P54289-4|CA2D1_HUMAN Isoform 4 of Voltage-dependent calcium channel subunit alpha-2/delta-1 OS=Homo sapiens OX=9606 GN=CACNA2D1
831	>sp|P54289-5|CA2D1_HUMAN Isoform 5 of Voltage-dependent calcium channel subunit alpha-2/delta-1 OS=Homo sapiens OX=9606 GN=CACNA2D1
832	>sp|Q5TEC6|H3PS2_HUMAN Histone HIST2H3PS2 OS=Homo sapiens OX=9606 GN=H3-2 PE=1 SV=1	2.98	2.99	379.3	2.15587e+06	1	1	0	8.09	136	5705
833	>sp|Q8TBX8|PI42C_HUMAN Phosphatidylinositol 5-phosphate 4-kinase type-2 gamma OS=Homo sapiens OX=9606 GN=PIP4K2C PE=1 SV=3	2.96	2.97	320	333604	1	1	0	3.33	421	6403
833	>sp|Q8TBX8-3|PI42C_HUMAN Isoform 3 of Phosphatidylinositol 5-phosphate 4-kinase type-2 gamma OS=Homo sapiens OX=9606 GN=PIP4K2C
834	>sp|P16591|FER_HUMAN Tyrosine-protein kinase Fer OS=Homo sapiens OX=9606 GN=FER PE=1 SV=2	2.85	2.83	543.8	5.30923e+06	2	1	0	0.97	822	23483
834	>sp|P16591-2|FER_HUMAN Isoform 2 of Tyrosine-protein kinase Fer OS=Homo sapiens OX=9606 GN=FER
834	>sp|P16591-3|FER_HUMAN Isoform 3 of Tyrosine-protein kinase Fer OS=Homo sapiens OX=9606 GN=FER
835	>sp|Q8IY47|KBTB2_HUMAN Kelch repeat and BTB domain-containing protein 2 OS=Homo sapiens OX=9606 GN=KBTBD2 PE=1 SV=2	2.76	2.77	353.4	1428408	1	1	0	2.57	623	12995
838	>sp|Q6PJI9|WDR59_HUMAN GATOR complex protein WDR59 OS=Homo sapiens OX=9606 GN=WDR59 PE=1 SV=2	2.72	2.64	400.8	2.12461e+07	5	1	0	0.82	974	15191
838	>sp|Q6PJI9-3|WDR59_HUMAN Isoform 3 of GATOR complex protein WDR59 OS=Homo sapiens OX=9606 GN=WDR59
838	>sp|Q6PJI9-4|WDR59_HUMAN Isoform 4 of GATOR complex protein WDR59 OS=Homo sapiens OX=9606 GN=WDR59
839	>sp|P00533|EGFR_HUMAN Epidermal growth factor receptor OS=Homo sapiens OX=9606 GN=EGFR PE=1 SV=2	2.59	2.6	440.1	1.92309e+06	2	2	0	1.57	1210	24923
839	>sp|P00533-2|EGFR_HUMAN Isoform 2 of Epidermal growth factor receptor OS=Homo sapiens OX=9606 GN=EGFR
839	>sp|P00533-3|EGFR_HUMAN Isoform 3 of Epidermal growth factor receptor OS=Homo sapiens OX=9606 GN=EGFR
839	>sp|P00533-4|EGFR_HUMAN Isoform 4 of Epidermal growth factor receptor OS=Homo sapiens OX=9606 GN=EGFR
840	>sp|P56556|NDUA6_HUMAN NADH dehydrogenase [ubiquinone] 1 alpha subcomplex subunit 6 OS=Homo sapiens OX=9606 GN=NDUFA6 PE=1 SV=4	2.59	1.61	524.9	5.4085e+06	3	2	0	14.06	128	11366
841	>sp|Q14191|WRN_HUMAN Werner syndrome ATP-dependent helicase OS=Homo sapiens OX=9606 GN=WRN PE=1 SV=2	2.55	2.54	365	13032893	2	1	0	0.84	1432	7957
842	>sp|Q9H244|P2Y12_HUMAN P2Y purinoceptor 12 OS=Homo sapiens OX=9606 GN=P2RY12 PE=1 SV=1	2.5	2.51	394.7	1.46633e+06	1	1	0	2.63	342	6992
845	>sp|Q99719|SEPT5_HUMAN Septin-5 OS=Homo sapiens OX=9606 GN=SEPTIN5 PE=1 SV=1	2.45	2.45	188.7	67973	1	1	0	9.49	369	9852
845	>sp|Q99719-2|SEPT5_HUMAN Isoform 2 of Septin-5 OS=Homo sapiens OX=9606 GN=SEPTIN5
846	>sp|Q9BQT9|CSTN3_HUMAN Calsyntenin-3 OS=Homo sapiens OX=9606 GN=CLSTN3 PE=1 SV=1	2.35	2.36	233.4	768300	1	1	0	3.14	956	26438
846	>sp|Q9BQT9-2|CSTN3_HUMAN Isoform 2 of Calsyntenin-3 OS=Homo sapiens OX=9606 GN=CLSTN3
847	>sp|P53779|MK10_HUMAN Mitogen-activated protein kinase 10 OS=Homo sapiens OX=9606 GN=MAPK10 PE=1 SV=2	2.3	2.28	315.2	2.56299e+06	2	1	0	3.66	464	20301
847	>sp|P53779-2|MK10_HUMAN Isoform Alpha-1 of Mitogen-activated protein kinase 10 OS=Homo sapiens OX=9606 GN=MAPK10
847	>sp|P53779-3|MK10_HUMAN Isoform 3 of Mitogen-activated protein kinase 10 OS=Homo sapiens OX=9606 GN=MAPK10
848	>sp|O43854|EDIL3_HUMAN EGF-like repeat and discoidin I-like domain-containing protein 3 OS=Homo sapiens OX=9606 GN=EDIL3 PE=1 SV=1	2.29	2.3	361.3	877553	1	1	0	1.46	480	35807
848	>sp|O43854-2|EDIL3_HUMAN Isoform 2 of EGF-like repeat and discoidin I-like domain-containing protein 3 OS=Homo sapiens OX=9606 GN=EDIL3
849	>sp|P17174|AATC_HUMAN Aspartate aminotransferase, cytoplasmic OS=Homo sapiens OX=9606 GN=GOT1 PE=1 SV=3	2.28	2.28	365.6	1.62891e+06	1	1	0	3.63	413	22421
849	>sp|P17174-2|AATC_HUMAN Isoform 2 of Aspartate aminotransferase, cytoplasmic OS=Homo sapiens OX=9606 GN=GOT1
851	>sp|Q8WZ42|TITIN_HUMAN Titin OS=Homo sapiens OX=9606 GN=TTN PE=1 SV=4	2.24	2.5	448.7	5.50101e+06	4	4	0	0.11	34350	7672
851	>sp|Q8WZ42-2|TITIN_HUMAN Isoform 2 of Titin OS=Homo sapiens OX=9606 GN=TTN
851	>sp|Q8WZ42-8|TITIN_HUMAN Isoform 8 of Titin OS=Homo sapiens OX=9606 GN=TTN
851	>sp|Q8WZ42-12|TITIN_HUMAN Isoform 12 of Titin OS=Homo sapiens OX=9606 GN=TTN
851	>sp|Q8WZ42-13|TITIN_HUMAN Isoform 13 of Titin OS=Homo sapiens OX=9606 GN=TTN
854	>sp|P41586|PACR_HUMAN Pituitary adenylate cyclase-activating polypeptide type I receptor OS=Homo sapiens OX=9606 GN=ADCYAP1R1 PE=1 SV=1	1.7	1.7	298.8	2.18035e+06	1	1	0	1.71	468	10853
854	>sp|P41586-2|PACR_HUMAN Isoform N-HOP1 of Pituitary adenylate cyclase-activating polypeptide type I receptor OS=Homo sapiens OX=9606 GN=ADCYAP1R1
854	>sp|P41586-3|PACR_HUMAN Isoform S of Pituitary adenylate cyclase-activating polypeptide type I receptor OS=Homo sapiens OX=9606 GN=ADCYAP1R1
854	>sp|P41586-4|PACR_HUMAN Isoform S-HOP1 of Pituitary adenylate cyclase-activating polypeptide type I receptor OS=Homo sapiens OX=9606 GN=ADCYAP1R1
854	>sp|P41586-5|PACR_HUMAN Isoform VS of Pituitary adenylate cyclase-activating polypeptide type I receptor OS=Homo sapiens OX=9606 GN=ADCYAP1R1
857	>sp|Q9NX63|MIC19_HUMAN MICOS complex subunit MIC19 OS=Homo sapiens OX=9606 GN=CHCHD3 PE=1 SV=1	1.55	1.55	405.9	962436	1	1	0	2.64	227	22538
858	>sp|P33778|H2B1B_HUMAN Histone H2B type 1-B OS=Homo sapiens OX=9606 GN=H2BC3 PE=1 SV=2	1.53	1.51	333.8	8.0847e+06	2	1	0	7.14	126	25726
858	>sp|Q16778|H2B2E_HUMAN Histone H2B type 2-E OS=Homo sapiens OX=9606 GN=H2BC21 PE=1 SV=3
858	>sp|P06899|H2B1J_HUMAN Histone H2B type 1-J OS=Homo sapiens OX=9606 GN=H2BC11 PE=1 SV=3
858	>sp|P23527|H2B1O_HUMAN Histone H2B type 1-O OS=Homo sapiens OX=9606 GN=H2BC17 PE=1 SV=3
858	>sp|Q8N257|H2B3B_HUMAN Histone H2B type 3-B OS=Homo sapiens OX=9606 GN=H2BU1 PE=1 SV=3
859	>sp|Q9BSA4|TTYH2_HUMAN Protein tweety homolog 2 OS=Homo sapiens OX=9606 GN=TTYH2 PE=1 SV=3	1.52	1.53	327.7	355777	1	1	0	4.12	534	7537
860	>sp|O00754|MA2B1_HUMAN Lysosomal alpha-mannosidase OS=Homo sapiens OX=9606 GN=MAN2B1 PE=1 SV=3	1.5	1.51	256.4	140662	1	1	0	2.97	1011	38205
860	>sp|O00754-2|MA2B1_HUMAN Isoform 2 of Lysosomal alpha-mannosidase OS=Homo sapiens OX=9606 GN=MAN2B1
862	>sp|A5PLN7|F149A_HUMAN Protein FAM149A OS=Homo sapiens OX=9606 GN=FAM149A PE=2 SV=2	1.34	0.98	287.9	2.95465e+06	4	2	1	1.42	773	25427
862	>sp|A5PLN7-2|F149A_HUMAN Isoform 2 of Protein FAM149A OS=Homo sapiens OX=9606 GN=FAM149A
862	>sp|A5PLN7-3|F149A_HUMAN Isoform 3 of Protein FAM149A OS=Homo sapiens OX=9606 GN=FAM149A
862	>sp|A5PLN7-4|F149A_HUMAN Isoform 4 of Protein FAM149A OS=Homo sapiens OX=9606 GN=FAM149A
863	>sp|Q9C0F0|ASXL3_HUMAN Putative Polycomb group protein ASXL3 OS=Homo sapiens OX=9606 GN=ASXL3 PE=2 SV=3	1.22	1.2	341.6	1.33764e+07	3	1	0	0.36	2248	32515
864	>sp|O75493|CAH11_HUMAN Carbonic anhydrase-related protein 11 OS=Homo sapiens OX=9606 GN=CA11 PE=1 SV=2	1.21	1.21	512.8	887694	1	1	0	3.35	328	31618
867	>sp|Q13561|DCTN2_HUMAN Dynactin subunit 2 OS=Homo sapiens OX=9606 GN=DCTN2 PE=1 SV=4	1.18	1.18	235.6	502487	1	1	0	4.74	401	37407
867	>sp|Q13561-2|DCTN2_HUMAN Isoform 2 of Dynactin subunit 2 OS=Homo sapiens OX=9606 GN=DCTN2
867	>sp|Q13561-3|DCTN2_HUMAN Isoform 3 of Dynactin subunit 2 OS=Homo sapiens OX=9606 GN=DCTN2
868	>sp|Q99497|PARK7_HUMAN Parkinson disease protein 7 OS=Homo sapiens OX=9606 GN=PARK7 PE=1 SV=2	1.16	1.17	344.8	993943	1	1	0	4.76	189	14054
869	>sp|Q9UN36|NDRG2_HUMAN Protein NDRG2 OS=Homo sapiens OX=9606 GN=NDRG2 PE=1 SV=2	1.13	1.14	386.2	331538	1	1	0	5.93	371	11355
869	>sp|Q9UN36-2|NDRG2_HUMAN Isoform 2 of Protein NDRG2 OS=Homo sapiens OX=9606 GN=NDRG2
869	>sp|Q9UN36-3|NDRG2_HUMAN Isoform 3 of Protein NDRG2 OS=Homo sapiens OX=9606 GN=NDRG2
869	>sp|Q9UN36-4|NDRG2_HUMAN Isoform 4 of Protein NDRG2 OS=Homo sapiens OX=9606 GN=NDRG2
869	>sp|Q9UN36-5|NDRG2_HUMAN Isoform 5 of Protein NDRG2 OS=Homo sapiens OX=9606 GN=NDRG2
869	>sp|Q9UN36-6|NDRG2_HUMAN Isoform 6 of Protein NDRG2 OS=Homo sapiens OX=9606 GN=NDRG2
870	>sp|Q12983|BNIP3_HUMAN BCL2/adenovirus E1B 19 kDa protein-interacting protein 3 OS=Homo sapiens OX=9606 GN=BNIP3 PE=1 SV=3	1.12	1.12	445.4	2793670	1	1	0	2.7	259	33080
873	>sp|P08134|RHOC_HUMAN Rho-related GTP-binding protein RhoC OS=Homo sapiens OX=9606 GN=RHOC PE=1 SV=1	1.07	1.07	229.5	163332	1	1	0	12.44	193	5005
874	>sp|Q8WZA2|RPGF4_HUMAN Rap guanine nucleotide exchange factor 4 OS=Homo sapiens OX=9606 GN=RAPGEF4 PE=1 SV=1	1.04	1.05	319.1	1.98707e+06	1	1	0	1.29	1011	3127
874	>sp|Q8WZA2-2|RPGF4_HUMAN Isoform 2 of Rap guanine nucleotide exchange factor 4 OS=Homo sapiens OX=9606 GN=RAPGEF4
874	>sp|Q8WZA2-3|RPGF4_HUMAN Isoform 3 of Rap guanine nucleotide exchange factor 4 OS=Homo sapiens OX=9606 GN=RAPGEF4
874	>sp|Q8WZA2-4|RPGF4_HUMAN Isoform 4 of Rap guanine nucleotide exchange factor 4 OS=Homo sapiens OX=9606 GN=RAPGEF4
874	>sp|Q8WZA2-5|RPGF4_HUMAN Isoform 5 of Rap guanine nucleotide exchange factor 4 OS=Homo sapiens OX=9606 GN=RAPGEF4
875	>sp|P51649|SSDH_HUMAN Succinate-semialdehyde dehydrogenase, mitochondrial OS=Homo sapiens OX=9606 GN=ALDH5A1 PE=1 SV=2	1.04	1.05	215.7	92490.7	1	1	0	5.79	535	4136
875	>sp|P51649-2|SSDH_HUMAN Isoform 2 of Succinate-semialdehyde dehydrogenase, mitochondrial OS=Homo sapiens OX=9606 GN=ALDH5A1
876	>sp|Q9HAU8|RNPL1_HUMAN Aminopeptidase RNPEPL1 OS=Homo sapiens OX=9606 GN=RNPEPL1 PE=1 SV=3	1.03	1.03	391.8	2.30827e+06	1	1	0	1.24	725	9244
878	>sp|Q9HAK2|COE2_HUMAN Transcription factor COE2 OS=Homo sapiens OX=9606 GN=EBF2 PE=1 SV=4	1.02	0.94	334.3	7.61492e+06	5	1	0	1.91	575	22054
879	>sp|Q96NZ1|FOXN4_HUMAN Forkhead box protein N4 OS=Homo sapiens OX=9606 GN=FOXN4 PE=1 SV=2	1.01	0.97	364.8	6.54058e+06	3	1	0	1.93	517	27146
879	>sp|Q96NZ1-3|FOXN4_HUMAN Isoform 3 of Forkhead box protein N4 OS=Homo sapiens OX=9606 GN=FOXN4
880	>sp|P15529|MCP_HUMAN Membrane cofactor protein OS=Homo sapiens OX=9606 GN=CD46 PE=1 SV=3	1.01	1.01	312.7	1.20396e+06	1	1	0	1.79	392	11926
880	>sp|P15529-2|MCP_HUMAN Isoform B of Membrane cofactor protein OS=Homo sapiens OX=9606 GN=CD46
880	>sp|P15529-11|MCP_HUMAN Isoform C of Membrane cofactor protein OS=Homo sapiens OX=9606 GN=CD46
880	>sp|P15529-3|MCP_HUMAN Isoform D of Membrane cofactor protein OS=Homo sapiens OX=9606 GN=CD46
880	>sp|P15529-12|MCP_HUMAN Isoform E of Membrane cofactor protein OS=Homo sapiens OX=9606 GN=CD46
880	>sp|P15529-4|MCP_HUMAN Isoform F of Membrane cofactor protein OS=Homo sapiens OX=9606 GN=CD46
880	>sp|P15529-13|MCP_HUMAN Isoform G of Membrane cofactor protein OS=Homo sapiens OX=9606 GN=CD46
880	>sp|P15529-5|MCP_HUMAN Isoform H of Membrane cofactor protein OS=Homo sapiens OX=9606 GN=CD46
880	>sp|P15529-14|MCP_HUMAN Isoform I of Membrane cofactor protein OS=Homo sapiens OX=9606 GN=CD46
880	>sp|P15529-6|MCP_HUMAN Isoform J of Membrane cofactor protein OS=Homo sapiens OX=9606 GN=CD46
880	>sp|P15529-15|MCP_HUMAN Isoform K of Membrane cofactor protein OS=Homo sapiens OX=9606 GN=CD46
880	>sp|P15529-7|MCP_HUMAN Isoform L of Membrane cofactor protein OS=Homo sapiens OX=9606 GN=CD46
880	>sp|P15529-8|MCP_HUMAN Isoform M of Membrane cofactor protein OS=Homo sapiens OX=9606 GN=CD46
880	>sp|P15529-9|MCP_HUMAN Isoform N of Membrane cofactor protein OS=Homo sapiens OX=9606 GN=CD46
880	>sp|P15529-10|MCP_HUMAN Isoform 2 of Membrane cofactor protein OS=Homo sapiens OX=9606 GN=CD46
882	>sp|Q68D91|MBLC2_HUMAN Metallo-beta-lactamase domain-containing protein 2 OS=Homo sapiens OX=9606 GN=MBLAC2 PE=1 SV=3	0.98	0.97	305.9	1.78192e+06	2	1	0	4.3	279	38366
882	>sp|Q68D91-2|MBLC2_HUMAN Isoform 2 of Metallo-beta-lactamase domain-containing protein 2 OS=Homo sapiens OX=9606 GN=MBLAC2

## Sheet: 12
Protein Rank	Description	|Log Prob|	Best |Log Prob|	Best score	Total Intensity	# of spectra	# of unique peptides	# of mod peptides	Coverage %	# AA's in protein	Protein DB number
1	>sp|P13637|AT1A3_HUMAN Sodium/potassium-transporting ATPase subunit alpha-3 OS=Homo sapiens OX=9606 GN=ATP1A3 PE=1 SV=3	854.48	25.63	1431.4	5442867767	441	62	12	54.69	1013	32822
1	>sp|P13637-2|AT1A3_HUMAN Isoform 2 of Sodium/potassium-transporting ATPase subunit alpha-3 OS=Homo sapiens OX=9606 GN=ATP1A3
1	>sp|P13637-3|AT1A3_HUMAN Isoform 3 of Sodium/potassium-transporting ATPase subunit alpha-3 OS=Homo sapiens OX=9606 GN=ATP1A3
2	>sp|P01023|A2MG_HUMAN Alpha-2-macroglobulin OS=Homo sapiens OX=9606 GN=A2M PE=1 SV=3	814.96	23.63	1169.7	5.40673e+08	150	55	2	57.12	1474	35429
3	>sp|Q92752|TENR_HUMAN Tenascin-R OS=Homo sapiens OX=9606 GN=TNR PE=1 SV=3	776.23	22.55	1244.7	1.07774e+09	215	54	8	52.95	1358	146
4	>sp|O94856-9|NFASC_HUMAN Isoform 9 of Neurofascin OS=Homo sapiens OX=9606 GN=NFASC	718.48	25.58	1313.5	1.03576e+09	185	52	6	49.44	1240	38282
5	>sp|Q12860|CNTN1_HUMAN Contactin-1 OS=Homo sapiens OX=9606 GN=CNTN1 PE=1 SV=1	713.91	23.33	1195.5	7.49325e+08	164	52	7	62.48	1018	34080
6	>sp|P13591|NCAM1_HUMAN Neural cell adhesion molecule 1 OS=Homo sapiens OX=9606 GN=NCAM1 PE=1 SV=3	635.96	27.79	1481.8	1.88222e+09	242	38	5	51.86	858	38760
7	>sp|P50993|AT1A2_HUMAN Sodium/potassium-transporting ATPase subunit alpha-2 OS=Homo sapiens OX=9606 GN=ATP1A2 PE=1 SV=1	629.07	29.65	1620.5	1.39468e+09	166	46	13	34.8	1020	34083
9	>sp|P14625|ENPL_HUMAN Endoplasmin OS=Homo sapiens OX=9606 GN=HSP90B1 PE=1 SV=1	611.62	20.71	1096	3.75354e+08	111	48	3	59.9	803	13595
10	>sp|P01024|CO3_HUMAN Complement C3 OS=Homo sapiens OX=9606 GN=C3 PE=1 SV=2	604.71	19.63	1102.7	1.34548e+08	86	48	0	43.66	1663	33802
11	>sp|P06576|ATPB_HUMAN ATP synthase subunit beta, mitochondrial OS=Homo sapiens OX=9606 GN=ATP5F1B PE=1 SV=3	591.65	26.58	1326.5	3.38482e+08	91	37	13	74.48	529	34090
12	>sp|Q92823|NRCAM_HUMAN Neuronal cell adhesion molecule OS=Homo sapiens OX=9606 GN=NRCAM PE=1 SV=3	572.38	28.05	1414.5	4.07114e+08	110	40	4	48.62	1304	38101
12	>sp|Q92823-2|NRCAM_HUMAN Isoform 2 of Neuronal cell adhesion molecule OS=Homo sapiens OX=9606 GN=NRCAM
12	>sp|Q92823-5|NRCAM_HUMAN Isoform 5 of Neuronal cell adhesion molecule OS=Homo sapiens OX=9606 GN=NRCAM
13	>sp|Q13885|TBB2A_HUMAN Tubulin beta-2A chain OS=Homo sapiens OX=9606 GN=TUBB2A PE=1 SV=1	550.43	24.25	1275.7	1.44032e+09	212	41	16	81.8	445	2613
14	>sp|P05023|AT1A1_HUMAN Sodium/potassium-transporting ATPase subunit alpha-1 OS=Homo sapiens OX=9606 GN=ATP1A1 PE=1 SV=1	494.93	26.93	1356.1	1.44028e+09	152	34	5	29.23	1023	35652
14	>sp|P05023-4|AT1A1_HUMAN Isoform 4 of Sodium/potassium-transporting ATPase subunit alpha-1 OS=Homo sapiens OX=9606 GN=ATP1A1
15	>sp|P09543|CN37_HUMAN 2',3'-cyclic-nucleotide 3'-phosphodiesterase OS=Homo sapiens OX=9606 GN=CNP PE=1 SV=2	489.95	21.69	1254.8	2.82271e+09	239	40	6	68.65	421	35519
16	>sp|Q13813|SPTN1_HUMAN Spectrin alpha chain, non-erythrocytic 1 OS=Homo sapiens OX=9606 GN=SPTAN1 PE=1 SV=3	466.47	22.55	1165.6	5.09832e+07	45	39	0	24.11	2472	14845
16	>sp|Q13813-2|SPTN1_HUMAN Isoform 2 of Spectrin alpha chain, non-erythrocytic 1 OS=Homo sapiens OX=9606 GN=SPTAN1
16	>sp|Q13813-3|SPTN1_HUMAN Isoform 3 of Spectrin alpha chain, non-erythrocytic 1 OS=Homo sapiens OX=9606 GN=SPTAN1
17	>sp|P24821|TENA_HUMAN Tenascin OS=Homo sapiens OX=9606 GN=TNC PE=1 SV=3	462.68	19.69	987.3	7.06236e+07	52	37	1	27.58	2201	2204
18	>sp|P68363|TBA1B_HUMAN Tubulin alpha-1B chain OS=Homo sapiens OX=9606 GN=TUBA1B PE=1 SV=1	457.5	28.72	1448.6	1.75929e+09	150	31	8	84.04	451	20982
19	>sp|P32004|L1CAM_HUMAN Neural cell adhesion molecule L1 OS=Homo sapiens OX=9606 GN=L1CAM PE=1 SV=2	445.99	21.68	1129	3.81841e+08	99	35	2	32.78	1257	30249
20	>sp|P38606|VATA_HUMAN V-type proton ATPase catalytic subunit A OS=Homo sapiens OX=9606 GN=ATP6V1A PE=1 SV=2	442.46	29.99	1571.5	1.97407e+08	75	33	7	68.88	617	15894
21	>sp|P25705|ATPA_HUMAN ATP synthase subunit alpha, mitochondrial OS=Homo sapiens OX=9606 GN=ATP5F1A PE=1 SV=1	439.36	24.32	1261.6	5.79225e+08	100	35	7	61.12	553	22074
22	>sp|Q9P0K1|ADA22_HUMAN Disintegrin and metalloproteinase domain-containing protein 22 OS=Homo sapiens OX=9606 GN=ADAM22 PE=1 SV=1	436.28	26.67	1365.5	1.70779e+08	66	30	3	39.74	906	22870
23	>sp|Q96GW7|PGCB_HUMAN Brevican core protein OS=Homo sapiens OX=9606 GN=BCAN PE=1 SV=2	413.49	26.12	1336.6	8.09629e+08	128	31	3	39.63	911	5145
24	>sp|O14594|NCAN_HUMAN Neurocan core protein OS=Homo sapiens OX=9606 GN=NCAN PE=1 SV=3	408.43	26.3	1569.3	4.82361e+08	93	29	0	29.9	1321	39841
25	>sp|P13611|CSPG2_HUMAN Versican core protein OS=Homo sapiens OX=9606 GN=VCAN PE=1 SV=3	401.9	26.69	1354.4	1.11701e+09	103	28	3	9.45	3396	27584
25	>sp|P13611-3|CSPG2_HUMAN Isoform V2 of Versican core protein OS=Homo sapiens OX=9606 GN=VCAN
26	>sp|Q9UHC6|CNTP2_HUMAN Contactin-associated protein-like 2 OS=Homo sapiens OX=9606 GN=CNTNAP2 PE=1 SV=1	398.99	21.55	1081.3	7.94012e+07	48	31	1	35.76	1331	33556
27	>sp|Q00610|CLH1_HUMAN Clathrin heavy chain 1 OS=Homo sapiens OX=9606 GN=CLTC PE=1 SV=5	392.86	27.32	1418	5.78473e+07	42	31	1	25.55	1675	27091
27	>sp|Q00610-2|CLH1_HUMAN Isoform 2 of Clathrin heavy chain 1 OS=Homo sapiens OX=9606 GN=CLTC
28	>sp|P23634-2|AT2B4_HUMAN Isoform XA of Plasma membrane calcium-transporting ATPase 4 OS=Homo sapiens OX=9606 GN=ATP2B4	388.03	19.55	951.3	1.26979e+08	60	30	6	30.77	1170	36555
28	>sp|P23634-3|AT2B4_HUMAN Isoform ZA of Plasma membrane calcium-transporting ATPase 4 OS=Homo sapiens OX=9606 GN=ATP2B4
28	>sp|P23634-4|AT2B4_HUMAN Isoform XK of Plasma membrane calcium-transporting ATPase 4 OS=Homo sapiens OX=9606 GN=ATP2B4
28	>sp|P23634-5|AT2B4_HUMAN Isoform ZK of Plasma membrane calcium-transporting ATPase 4 OS=Homo sapiens OX=9606 GN=ATP2B4
29	>sp|P02768|ALBU_HUMAN Albumin OS=Homo sapiens OX=9606 GN=ALB PE=1 SV=2	385.09	18.31	963.2	173282307	65	32	1	66.34	609	27238
30	>sp|P23471|PTPRZ_HUMAN Receptor-type tyrosine-protein phosphatase zeta OS=Homo sapiens OX=9606 GN=PTPRZ1 PE=1 SV=4	384.06	26.88	1558.8	6.6905e+08	137	26	3	11.75	2315	6944
30	>sp|P23471-2|PTPRZ_HUMAN Isoform 2 of Receptor-type tyrosine-protein phosphatase zeta OS=Homo sapiens OX=9606 GN=PTPRZ1
31	>sp|O15394|NCAM2_HUMAN Neural cell adhesion molecule 2 OS=Homo sapiens OX=9606 GN=NCAM2 PE=1 SV=2	379.19	22.43	1137.6	294488369	82	31	1	43.73	837	11251
32	>sp|Q969P0|IGSF8_HUMAN Immunoglobulin superfamily member 8 OS=Homo sapiens OX=9606 GN=IGSF8 PE=1 SV=1	378.93	29.99	1600.1	9.52384e+08	130	24	2	58.4	613	23385
33	>sp|P60709|ACTB_HUMAN Actin, cytoplasmic 1 OS=Homo sapiens OX=9606 GN=ACTB PE=1 SV=1	374.65	27.01	1399.4	9.8639e+08	109	25	11	61.6	375	35863
33	>sp|P63261|ACTG_HUMAN Actin, cytoplasmic 2 OS=Homo sapiens OX=9606 GN=ACTG1 PE=1 SV=1
34	>sp|P21281|VATB2_HUMAN V-type proton ATPase subunit B, brain isoform OS=Homo sapiens OX=9606 GN=ATP6V1B2 PE=1 SV=3	367.68	17.29	1031	1.24438e+08	59	29	7	71.82	511	771
35	>sp|Q16555|DPYL2_HUMAN Dihydropyrimidinase-related protein 2 OS=Homo sapiens OX=9606 GN=DPYSL2 PE=1 SV=1	363.63	21.89	1213	1.77491e+08	60	24	1	62.94	572	26053
36	>sp|P42658|DPP6_HUMAN Dipeptidyl aminopeptidase-like protein 6 OS=Homo sapiens OX=9606 GN=DPP6 PE=1 SV=2	346.32	24.76	1275.8	1.80427e+08	61	26	0	45.32	865	23244
36	>sp|P42658-2|DPP6_HUMAN Isoform DPPX-S of Dipeptidyl aminopeptidase-like protein 6 OS=Homo sapiens OX=9606 GN=DPP6
37	>sp|Q14697|GANAB_HUMAN Neutral alpha-glucosidase AB OS=Homo sapiens OX=9606 GN=GANAB PE=1 SV=3	338.49	25.69	1251.8	9.36071e+07	45	28	1	40.68	944	24239
38	>sp|P16615|AT2A2_HUMAN Sarcoplasmic/endoplasmic reticulum calcium ATPase 2 OS=Homo sapiens OX=9606 GN=ATP2A2 PE=1 SV=1	334.23	21.33	1077.3	6.31327e+07	37	28	4	38.39	1042	34282
39	>sp|P08195|4F2_HUMAN 4F2 cell-surface antigen heavy chain OS=Homo sapiens OX=9606 GN=SLC3A2 PE=1 SV=3	332.87	19.55	1046.9	3.23061e+08	83	24	0	42.54	630	33827
39	>sp|P08195-2|4F2_HUMAN Isoform 2 of 4F2 cell-surface antigen heavy chain OS=Homo sapiens OX=9606 GN=SLC3A2
39	>sp|P08195-3|4F2_HUMAN Isoform 3 of 4F2 cell-surface antigen heavy chain OS=Homo sapiens OX=9606 GN=SLC3A2
39	>sp|P08195-4|4F2_HUMAN Isoform 4 of 4F2 cell-surface antigen heavy chain OS=Homo sapiens OX=9606 GN=SLC3A2
40	>sp|Q9UMF0|ICAM5_HUMAN Intercellular adhesion molecule 5 OS=Homo sapiens OX=9606 GN=ICAM5 PE=1 SV=3	329.66	26.74	1348.2	1.14931e+08	48	21	0	39.39	924	26652
41	>sp|P43004|EAA2_HUMAN Excitatory amino acid transporter 2 OS=Homo sapiens OX=9606 GN=SLC1A2 PE=1 SV=2	323.57	21.55	1137.5	1440194926	156	22	7	37.11	574	32694
41	>sp|P43004-2|EAA2_HUMAN Isoform 2 of Excitatory amino acid transporter 2 OS=Homo sapiens OX=9606 GN=SLC1A2
42	>sp|Q9Y6R1|S4A4_HUMAN Electrogenic sodium bicarbonate cotransporter 1 OS=Homo sapiens OX=9606 GN=SLC4A4 PE=1 SV=1	323.06	22.39	1106.3	2.81507e+08	68	26	5	29.66	1079	19608
43	>sp|P01009|A1AT_HUMAN Alpha-1-antitrypsin OS=Homo sapiens OX=9606 GN=SERPINA1 PE=1 SV=3	319.36	20.31	1166.9	4.34794e+08	83	28	5	62.92	418	30854
44	>sp|Q02246|CNTN2_HUMAN Contactin-2 OS=Homo sapiens OX=9606 GN=CNTN2 PE=1 SV=1	316.92	20.58	1016	9.57834e+07	40	25	0	36.54	1040	33555
45	>sp|O00533|NCHL1_HUMAN Neural cell adhesion molecule L1-like protein OS=Homo sapiens OX=9606 GN=CHL1 PE=1 SV=4	315.82	25.37	1267.1	9.3244e+07	48	24	0	31.21	1208	41126
45	>sp|O00533-2|NCHL1_HUMAN Isoform 2 of Neural cell adhesion molecule L1-like protein OS=Homo sapiens OX=9606 GN=CHL1
46	>sp|P61764|STXB1_HUMAN Syntaxin-binding protein 1 OS=Homo sapiens OX=9606 GN=STXBP1 PE=1 SV=1	309.28	20.3	1067.2	69914157	41	25	4	58.08	594	473
47	>sp|P11142|HSP7C_HUMAN Heat shock cognate 71 kDa protein OS=Homo sapiens OX=9606 GN=HSPA8 PE=1 SV=1	300.16	23.33	1196.7	1.19386e+08	54	23	1	47.83	646	38463
48	>sp|Q9NYU2|UGGG1_HUMAN UDP-glucose:glycoprotein glucosyltransferase 1 OS=Homo sapiens OX=9606 GN=UGGT1 PE=1 SV=3	300.02	20.69	1034.3	2.99992e+07	29	23	0	26.56	1555	21267
48	>sp|Q9NYU2-2|UGGG1_HUMAN Isoform 2 of UDP-glucose:glycoprotein glucosyltransferase 1 OS=Homo sapiens OX=9606 GN=UGGT1
49	>sp|P13645|K1C10_HUMAN Keratin, type I cytoskeletal 10 OS=Homo sapiens OX=9606 GN=KRT10 PE=1 SV=6	297.99	18.27	938.3	6.63819e+07	44	22	2	47.6	584	39423
50	>sp|P21579|SYT1_HUMAN Synaptotagmin-1 OS=Homo sapiens OX=9606 GN=SYT1 PE=1 SV=1	297.72	20.58	1023.6	4.69795e+08	73	23	3	50	422	2612
51	>sp|P78324|SHPS1_HUMAN Tyrosine-protein phosphatase non-receptor type substrate 1 OS=Homo sapiens OX=9606 GN=SIRPA PE=1 SV=2	296.3	23.4	1245.3	1.72849e+09	104	23	2	51.59	504	3922
52	>sp|O60641|AP180_HUMAN Clathrin coat assembly protein AP180 OS=Homo sapiens OX=9606 GN=SNAP91 PE=1 SV=2	277.91	25.6	1349	1.77214e+08	54	21	1	29.22	907	34855
53	>sp|Q13740-2|CD166_HUMAN Isoform 2 of CD166 antigen OS=Homo sapiens OX=9606 GN=ALCAM	276.82	20.69	1033.6	1.49905e+08	55	18	0	50.53	570	34169
54	>sp|Q9ULB1-2|NRX1A_HUMAN Isoform 2a of Neurexin-1 OS=Homo sapiens OX=9606 GN=NRXN1	274.11	19.65	1003.5	34469833	27	21	0	24.06	1496	37308
54	>sp|Q9ULB1-3|NRX1A_HUMAN Isoform 3a of Neurexin-1 OS=Homo sapiens OX=9606 GN=NRXN1
55	>sp|Q7L0J3|SV2A_HUMAN Synaptic vesicle glycoprotein 2A OS=Homo sapiens OX=9606 GN=SV2A PE=1 SV=1	271.38	28.57	1415.7	2.94076e+08	76	19	3	33.83	742	15058
56	>sp|Q93050|VPP1_HUMAN V-type proton ATPase 116 kDa subunit a1 OS=Homo sapiens OX=9606 GN=ATP6V0A1 PE=1 SV=3	270.71	19.55	960.9	9.36542e+07	43	20	4	31.06	837	21766
56	>sp|Q93050-1|VPP1_HUMAN Isoform 2 of V-type proton ATPase 116 kDa subunit a1 OS=Homo sapiens OX=9606 GN=ATP6V0A1
57	>sp|Q8N3J6|CADM2_HUMAN Cell adhesion molecule 2 OS=Homo sapiens OX=9606 GN=CADM2 PE=2 SV=1	270.65	25.24	1173	5.49592e+08	70	17	3	50.11	435	34941
57	>sp|Q8N3J6-2|CADM2_HUMAN Isoform 2 of Cell adhesion molecule 2 OS=Homo sapiens OX=9606 GN=CADM2
57	>sp|Q8N3J6-3|CADM2_HUMAN Isoform 3 of Cell adhesion molecule 2 OS=Homo sapiens OX=9606 GN=CADM2
58	>sp|P07339|CATD_HUMAN Cathepsin D OS=Homo sapiens OX=9606 GN=CTSD PE=1 SV=1	258.42	19.63	971.8	5.14282e+08	72	22	7	61.65	412	26242
59	>sp|Q13509|TBB3_HUMAN Tubulin beta-3 chain OS=Homo sapiens OX=9606 GN=TUBB3 PE=1 SV=2	257.58	19.74	952.9	1.49346e+08	45	17	6	49.56	450	15624
60	>sp|O75746|CMC1_HUMAN Calcium-binding mitochondrial carrier protein Aralar1 OS=Homo sapiens OX=9606 GN=SLC25A12 PE=1 SV=2	256.34	17.58	930.7	8.30018e+07	39	22	1	44.1	678	27553
61	>sp|Q9BY67-5|CADM1_HUMAN Isoform 5 of Cell adhesion molecule 1 OS=Homo sapiens OX=9606 GN=CADM1	255.51	22.33	1296.7	1.60739e+08	44	17	3	46.86	414	36847
62	>sp|P02675|FIBB_HUMAN Fibrinogen beta chain OS=Homo sapiens OX=9606 GN=FGB PE=1 SV=2	252.39	20.29	1001.4	8.89012e+07	38	20	0	56.62	491	32468
63	>sp|P04406|G3P_HUMAN Glyceraldehyde-3-phosphate dehydrogenase OS=Homo sapiens OX=9606 GN=GAPDH PE=1 SV=3	249.82	29.73	1545.5	2.29566e+08	62	21	10	71.94	335	23301
64	>sp|P43003|EAA1_HUMAN Excitatory amino acid transporter 1 OS=Homo sapiens OX=9606 GN=SLC1A3 PE=1 SV=1	248.1	23.28	1266.9	8.69803e+08	85	17	8	25.83	542	22905
64	>sp|P43003-2|EAA1_HUMAN Isoform 2 of Excitatory amino acid transporter 1 OS=Homo sapiens OX=9606 GN=SLC1A3
65	>sp|P14415|AT1B2_HUMAN Sodium/potassium-transporting ATPase subunit beta-2 OS=Homo sapiens OX=9606 GN=ATP1B2 PE=1 SV=3	247.06	18.89	956.2	228744481	48	18	4	50.34	290	33019
66	>sp|Q01082|SPTB2_HUMAN Spectrin beta chain, non-erythrocytic 1 OS=Homo sapiens OX=9606 GN=SPTBN1 PE=1 SV=2	245.07	17.32	907.2	3.81074e+07	29	26	1	15.02	2364	3954
67	>sp|P00450|CERU_HUMAN Ceruloplasmin OS=Homo sapiens OX=9606 GN=CP PE=1 SV=1	238.38	20.28	1092.5	3.9511e+07	31	18	0	27.51	1065	29740
68	>sp|P02679|FIBG_HUMAN Fibrinogen gamma chain OS=Homo sapiens OX=9606 GN=FGG PE=1 SV=3	232.3	20.64	1132	8.59743e+07	34	18	1	50.33	453	28565
68	>sp|P02679-2|FIBG_HUMAN Isoform Gamma-A of Fibrinogen gamma chain OS=Homo sapiens OX=9606 GN=FGG
69	>sp|O75077|ADA23_HUMAN Disintegrin and metalloproteinase domain-containing protein 23 OS=Homo sapiens OX=9606 GN=ADAM23 PE=1 SV=1	231.13	25.55	1315	1.02179e+08	35	17	0	34.13	832	24988
69	>sp|O75077-2|ADA23_HUMAN Isoform Beta of Disintegrin and metalloproteinase domain-containing protein 23 OS=Homo sapiens OX=9606 GN=ADAM23
70	>sp|P20916|MAG_HUMAN Myelin-associated glycoprotein OS=Homo sapiens OX=9606 GN=MAG PE=1 SV=1	228.05	23.38	1292.4	8.82959e+08	76	16	0	35.78	626	9566
70	>sp|P20916-3|MAG_HUMAN Isoform 3 of Myelin-associated glycoprotein OS=Homo sapiens OX=9606 GN=MAG
71	>sp|P05026|AT1B1_HUMAN Sodium/potassium-transporting ATPase subunit beta-1 OS=Homo sapiens OX=9606 GN=ATP1B1 PE=1 SV=1	226.71	20.04	1010.8	2.00439e+09	95	18	2	50.49	303	32518
71	>sp|P05026-2|AT1B1_HUMAN Isoform 2 of Sodium/potassium-transporting ATPase subunit beta-1 OS=Homo sapiens OX=9606 GN=ATP1B1
72	>sp|Q8WWI5|CTL1_HUMAN Choline transporter-like protein 1 OS=Homo sapiens OX=9606 GN=SLC44A1 PE=1 SV=1	224.77	18.28	994.8	2.41248e+08	51	18	3	26.94	657	36703
73	>sp|P43121|MUC18_HUMAN Cell surface glycoprotein MUC18 OS=Homo sapiens OX=9606 GN=MCAM PE=1 SV=2	223.53	22.61	1189.7	4.49975e+07	28	17	1	41.95	646	12018
74	>sp|P00738|HPT_HUMAN Haptoglobin OS=Homo sapiens OX=9606 GN=HP PE=1 SV=1	222.48	26.58	1324	1.31087e+08	33	17	0	52.96	406	27633
75	>sp|P10915|HPLN1_HUMAN Hyaluronan and proteoglycan link protein 1 OS=Homo sapiens OX=9606 GN=HAPLN1 PE=2 SV=2	219.93	23.68	1285.5	1.57653e+08	46	18	0	62.15	354	26805
76	>sp|P09471|GNAO_HUMAN Guanine nucleotide-binding protein G(o) subunit alpha OS=Homo sapiens OX=9606 GN=GNAO1 PE=1 SV=4	219.04	21.24	1060.3	1.63385e+08	47	16	1	54.8	354	25950
77	>sp|P02790|HEMO_HUMAN Hemopexin OS=Homo sapiens OX=9606 GN=HPX PE=1 SV=2	218.7	22.89	1159.9	1.33276e+08	34	17	0	51.52	462	30470
78	>sp|Q9UK22|FBX2_HUMAN F-box only protein 2 OS=Homo sapiens OX=9606 GN=FBXO2 PE=1 SV=2	215.54	23.88	1289.5	9.009e+07	36	13	1	70.95	296	26732
79	>sp|Q9HDC9|APMAP_HUMAN Adipocyte plasma membrane-associated protein OS=Homo sapiens OX=9606 GN=APMAP PE=1 SV=2	215.3	24.93	1278.8	1.49023e+08	44	17	2	57.93	416	25009
80	>sp|P68371|TBB4B_HUMAN Tubulin beta-4B chain OS=Homo sapiens OX=9606 GN=TUBB4B PE=1 SV=1	212.5	25.69	1259.6	267358229	38	13	5	27.64	445	11044
81	>sp|P12277|KCRB_HUMAN Creatine kinase B-type OS=Homo sapiens OX=9606 GN=CKB PE=1 SV=1	212.08	23.12	1209	1.15438e+08	42	16	4	49.61	381	41329
82	>sp|P14618|KPYM_HUMAN Pyruvate kinase PKM OS=Homo sapiens OX=9606 GN=PKM PE=1 SV=4	208.75	20.63	1010.2	4.94869e+07	27	17	0	43.88	531	40278
83	>sp|Q8N608|DPP10_HUMAN Inactive dipeptidyl peptidase 10 OS=Homo sapiens OX=9606 GN=DPP10 PE=1 SV=2	206.19	20.39	1030	4.4914e+07	23	17	1	27.39	796	28773
83	>sp|Q8N608-2|DPP10_HUMAN Isoform 2 of Inactive dipeptidyl peptidase 10 OS=Homo sapiens OX=9606 GN=DPP10
83	>sp|Q8N608-3|DPP10_HUMAN Isoform 3 of Inactive dipeptidyl peptidase 10 OS=Homo sapiens OX=9606 GN=DPP10
83	>sp|Q8N608-4|DPP10_HUMAN Isoform 4 of Inactive dipeptidyl peptidase 10 OS=Homo sapiens OX=9606 GN=DPP10
84	>sp|P14136|GFAP_HUMAN Glial fibrillary acidic protein OS=Homo sapiens OX=9606 GN=GFAP PE=1 SV=1	205.37	18.59	1035.4	1.71476e+08	45	19	2	45.83	432	28801
84	>sp|P14136-2|GFAP_HUMAN Isoform 2 of Glial fibrillary acidic protein OS=Homo sapiens OX=9606 GN=GFAP
84	>sp|P14136-3|GFAP_HUMAN Isoform 3 of Glial fibrillary acidic protein OS=Homo sapiens OX=9606 GN=GFAP
85	>sp|Q92777|SYN2_HUMAN Synapsin-2 OS=Homo sapiens OX=9606 GN=SYN2 PE=2 SV=4	204.16	23.71	1211.8	2.14785e+07	13	13	1	29.9	582	749
85	>sp|Q92777-2|SYN2_HUMAN Isoform IIb of Synapsin-2 OS=Homo sapiens OX=9606 GN=SYN2
86	>sp|P19367|HXK1_HUMAN Hexokinase-1 OS=Homo sapiens OX=9606 GN=HK1 PE=1 SV=3	203.02	20.33	1028.8	4.10179e+07	24	20	0	26.94	917	28639
86	>sp|P19367-2|HXK1_HUMAN Isoform 2 of Hexokinase-1 OS=Homo sapiens OX=9606 GN=HK1
86	>sp|P19367-3|HXK1_HUMAN Isoform 3 of Hexokinase-1 OS=Homo sapiens OX=9606 GN=HK1
86	>sp|P19367-4|HXK1_HUMAN Isoform 4 of Hexokinase-1 OS=Homo sapiens OX=9606 GN=HK1
87	>sp|Q14515|SPRL1_HUMAN SPARC-like protein 1 OS=Homo sapiens OX=9606 GN=SPARCL1 PE=1 SV=2	195.73	27.65	1478.5	2.30813e+07	19	14	2	34.49	664	19297
88	>sp|P13489|RINI_HUMAN Ribonuclease inhibitor OS=Homo sapiens OX=9606 GN=RNH1 PE=1 SV=2	195.34	24.53	1257.3	2.49764e+07	20	15	0	55.75	461	8472
89	>sp|P12235|ADT1_HUMAN ADP/ATP translocase 1 OS=Homo sapiens OX=9606 GN=SLC25A4 PE=1 SV=4	195.02	17.69	945.8	3.7464e+08	50	16	3	48.99	298	34647
90	>sp|Q8IWT6|LRC8A_HUMAN Volume-regulated anion channel subunit LRRC8A OS=Homo sapiens OX=9606 GN=LRRC8A PE=1 SV=1	194.99	18.58	907.3	3.84366e+07	29	20	0	33.95	810	38708
91	>sp|P04264|K2C1_HUMAN Keratin, type II cytoskeletal 1 OS=Homo sapiens OX=9606 GN=KRT1 PE=1 SV=6	194.19	19.54	974.5	6.1045e+07	28	16	1	26.4	644	12956
92	>sp|P16389|KCNA2_HUMAN Potassium voltage-gated channel subfamily A member 2 OS=Homo sapiens OX=9606 GN=KCNA2 PE=1 SV=2	192.6	27.17	1375	5.53533e+07	23	14	0	38.48	499	11174
93	>sp|P0C0L4|CO4A_HUMAN Complement C4-A OS=Homo sapiens OX=9606 GN=C4A PE=1 SV=2	192.31	21.43	1050.8	3.41445e+07	22	14	0	14.74	1744	27564
93	>sp|P0C0L4-2|CO4A_HUMAN Isoform 2 of Complement C4-A OS=Homo sapiens OX=9606 GN=C4A
94	>sp|Q8NFZ8|CADM4_HUMAN Cell adhesion molecule 4 OS=Homo sapiens OX=9606 GN=CADM4 PE=1 SV=1	191.48	23.04	1333.4	1.80653e+08	39	13	0	46.39	388	25532
95	>sp|Q8N126|CADM3_HUMAN Cell adhesion molecule 3 OS=Homo sapiens OX=9606 GN=CADM3 PE=1 SV=1	189.13	20.58	1122.2	4.2542e+07	24	13	2	47.99	398	25311
95	>sp|Q8N126-2|CADM3_HUMAN Isoform 2 of Cell adhesion molecule 3 OS=Homo sapiens OX=9606 GN=CADM3
96	>sp|P17600|SYN1_HUMAN Synapsin-1 OS=Homo sapiens OX=9606 GN=SYN1 PE=1 SV=3	188.32	23.89	1171.5	3.22705e+07	21	15	1	35.6	705	2552
96	>sp|P17600-2|SYN1_HUMAN Isoform IB of Synapsin-1 OS=Homo sapiens OX=9606 GN=SYN1
98	>sp|P09104|ENOG_HUMAN Gamma-enolase OS=Homo sapiens OX=9606 GN=ENO2 PE=1 SV=3	186.55	20.02	1021.8	4.04128e+07	27	14	0	53.92	434	32705
99	>sp|P62873|GBB1_HUMAN Guanine nucleotide-binding protein G(I)/G(S)/G(T) subunit beta-1 OS=Homo sapiens OX=9606 GN=GNB1 PE=1 SV=3	186.15	22.12	1095.1	1.34599e+08	33	13	0	62.35	340	27416
100	>sp|Q16653|MOG_HUMAN Myelin-oligodendrocyte glycoprotein OS=Homo sapiens OX=9606 GN=MOG PE=1 SV=2	186.01	18.55	1037	6.99735e+08	71	13	1	38.46	247	13920
101	>sp|Q86VP6|CAND1_HUMAN Cullin-associated NEDD8-dissociated protein 1 OS=Homo sapiens OX=9606 GN=CAND1 PE=1 SV=2	185.97	18.24	907.1	1.89344e+07	19	14	2	16.67	1230	37041
102	>sp|P68871|HBB_HUMAN Hemoglobin subunit beta OS=Homo sapiens OX=9606 GN=HBB PE=1 SV=2	183.46	23.61	1237.3	3.68802e+08	50	12	1	88.43	147	22974
103	>sp|P27824|CALX_HUMAN Calnexin OS=Homo sapiens OX=9606 GN=CANX PE=1 SV=2	182.73	17.03	1036.7	34342235	23	14	0	37.5	592	31221
103	>sp|P27824-2|CALX_HUMAN Isoform 2 of Calnexin OS=Homo sapiens OX=9606 GN=CANX
104	>sp|P01871|IGHM_HUMAN Immunoglobulin heavy constant mu OS=Homo sapiens OX=9606 GN=IGHM PE=1 SV=4	182.39	26.12	1292.8	6.59276e+07	27	14	0	46.58	453	29396
104	>sp|P01871-2|IGHM_HUMAN Isoform 2 of Immunoglobulin heavy constant mu OS=Homo sapiens OX=9606 GN=IGHM
105	>sp|Q7L1I2|SV2B_HUMAN Synaptic vesicle glycoprotein 2B OS=Homo sapiens OX=9606 GN=SV2B PE=1 SV=1	181.7	20.32	1001.8	154089740	38	17	7	22.25	683	2393
106	>sp|Q9UPR5|NAC2_HUMAN Sodium/calcium exchanger 2 OS=Homo sapiens OX=9606 GN=SLC8A2 PE=2 SV=2	179.98	20.69	1052.5	3.28714e+07	23	13	1	22.69	921	13139
107	>sp|Q9Y4C0|NRX3A_HUMAN Neurexin-3 OS=Homo sapiens OX=9606 GN=NRXN3 PE=1 SV=4	179.94	17.58	974.3	1.89127e+07	23	14	1	13.21	1643	37695
107	>sp|Q9Y4C0-4|NRX3A_HUMAN Isoform 4a of Neurexin-3 OS=Homo sapiens OX=9606 GN=NRXN3
108	>sp|Q01814|AT2B2_HUMAN Plasma membrane calcium-transporting ATPase 2 OS=Homo sapiens OX=9606 GN=ATP2B2 PE=1 SV=2	178.29	21.25	1078.2	4.65838e+07	31	16	0	16.49	1243	25242
108	>sp|Q01814-2|AT2B2_HUMAN Isoform WA of Plasma membrane calcium-transporting ATPase 2 OS=Homo sapiens OX=9606 GN=ATP2B2
108	>sp|Q01814-3|AT2B2_HUMAN Isoform YA of Plasma membrane calcium-transporting ATPase 2 OS=Homo sapiens OX=9606 GN=ATP2B2
108	>sp|Q01814-4|AT2B2_HUMAN Isoform ZA of Plasma membrane calcium-transporting ATPase 2 OS=Homo sapiens OX=9606 GN=ATP2B2
108	>sp|Q01814-5|AT2B2_HUMAN Isoform YB of Plasma membrane calcium-transporting ATPase 2 OS=Homo sapiens OX=9606 GN=ATP2B2
108	>sp|Q01814-6|AT2B2_HUMAN Isoform ZB of Plasma membrane calcium-transporting ATPase 2 OS=Homo sapiens OX=9606 GN=ATP2B2
108	>sp|Q01814-7|AT2B2_HUMAN Isoform XA of Plasma membrane calcium-transporting ATPase 2 OS=Homo sapiens OX=9606 GN=ATP2B2
108	>sp|Q01814-8|AT2B2_HUMAN Isoform XB of Plasma membrane calcium-transporting ATPase 2 OS=Homo sapiens OX=9606 GN=ATP2B2
109	>sp|Q6U841|S4A10_HUMAN Sodium-driven chloride bicarbonate exchanger OS=Homo sapiens OX=9606 GN=SLC4A10 PE=1 SV=1	177.13	18.28	904.6	4.09792e+07	28	14	1	19.5	1118	4818
109	>sp|Q6U841-2|S4A10_HUMAN Isoform 2 of Sodium-driven chloride bicarbonate exchanger OS=Homo sapiens OX=9606 GN=SLC4A10
109	>sp|Q6U841-3|S4A10_HUMAN Isoform 3 of Sodium-driven chloride bicarbonate exchanger OS=Homo sapiens OX=9606 GN=SLC4A10
110	>sp|P11021|BIP_HUMAN Endoplasmic reticulum chaperone BiP OS=Homo sapiens OX=9606 GN=HSPA5 PE=1 SV=2	176.82	16.58	848.3	5.47777e+07	29	16	0	34.56	654	35318
111	>sp|P50897|PPT1_HUMAN Palmitoyl-protein thioesterase 1 OS=Homo sapiens OX=9606 GN=PPT1 PE=1 SV=1	175.33	23.49	1198.7	1.49663e+08	41	11	2	38.89	306	8718
112	>sp|P07196|NFL_HUMAN Neurofilament light polypeptide OS=Homo sapiens OX=9606 GN=NEFL PE=1 SV=3	175.18	22.56	1184.6	6.66256e+07	32	18	2	32.78	543	41362
113	>sp|O95970|LGI1_HUMAN Leucine-rich glioma-inactivated protein 1 OS=Homo sapiens OX=9606 GN=LGI1 PE=1 SV=1	174.46	18.77	947.2	8.86015e+07	34	15	0	32.14	557	38683
114	>sp|Q9H936|GHC1_HUMAN Mitochondrial glutamate carrier 1 OS=Homo sapiens OX=9606 GN=SLC25A22 PE=1 SV=1	174.28	25.17	1285.6	7.84762e+07	32	15	3	61.61	323	29372
115	>sp|Q15223|NECT1_HUMAN Nectin-1 OS=Homo sapiens OX=9606 GN=NECTIN1 PE=1 SV=3	171.5	20.37	1017	5.49148e+07	22	11	0	37.91	517	13751
116	>sp|P38646|GRP75_HUMAN Stress-70 protein, mitochondrial OS=Homo sapiens OX=9606 GN=HSPA9 PE=1 SV=2	171.41	16.5	841.8	2.97422e+07	21	13	0	28.28	679	6647
117	>sp|P61421|VA0D1_HUMAN V-type proton ATPase subunit d 1 OS=Homo sapiens OX=9606 GN=ATP6V0D1 PE=1 SV=1	171.29	21.39	1078.2	6.76017e+07	24	13	1	45.58	351	15973
118	>sp|O43157|PLXB1_HUMAN Plexin-B1 OS=Homo sapiens OX=9606 GN=PLXNB1 PE=1 SV=3	169.62	25.12	1228.2	1.73714e+07	15	13	1	12.74	2135	4460
118	>sp|O43157-2|PLXB1_HUMAN Isoform 2 of Plexin-B1 OS=Homo sapiens OX=9606 GN=PLXNB1
119	>sp|Q8N145|LGI3_HUMAN Leucine-rich repeat LGI family member 3 OS=Homo sapiens OX=9606 GN=LGI3 PE=2 SV=1	169.07	18.58	923.5	7.94225e+07	31	14	0	33.21	548	38334
120	>sp|Q13303|KCAB2_HUMAN Voltage-gated potassium channel subunit beta-2 OS=Homo sapiens OX=9606 GN=KCNAB2 PE=1 SV=2	168.19	20.58	1055.1	3.01606e+07	17	14	1	52.32	367	38656
121	>sp|Q00325-2|MPCP_HUMAN Isoform B of Phosphate carrier protein, mitochondrial OS=Homo sapiens OX=9606 GN=SLC25A3	167.84	19.74	1033.8	344389815	51	18	6	38.5	361	7387
122	>sp|Q9GZV7|HPLN2_HUMAN Hyaluronan and proteoglycan link protein 2 OS=Homo sapiens OX=9606 GN=HAPLN2 PE=1 SV=1	166.35	17.25	966.7	311717072	49	12	0	48.24	340	27199
123	>sp|P01876|IGHA1_HUMAN Immunoglobulin heavy constant alpha 1 OS=Homo sapiens OX=9606 GN=IGHA1 PE=1 SV=2	165.85	22.58	1152.9	1.33955e+08	41	12	0	51.84	353	23384
124	>sp|P69905|HBA_HUMAN Hemoglobin subunit alpha OS=Homo sapiens OX=9606 GN=HBA1 PE=1 SV=2	164.92	24.79	1208.6	3.45082e+08	40	11	3	64.08	142	39657
125	>sp|Q14624|ITIH4_HUMAN Inter-alpha-trypsin inhibitor heavy chain H4 OS=Homo sapiens OX=9606 GN=ITIH4 PE=1 SV=4	162.21	20.89	1034.5	2.34696e+07	18	14	0	23.55	930	22996
125	>sp|Q14624-2|ITIH4_HUMAN Isoform 2 of Inter-alpha-trypsin inhibitor heavy chain H4 OS=Homo sapiens OX=9606 GN=ITIH4
125	>sp|Q14624-3|ITIH4_HUMAN Isoform 3 of Inter-alpha-trypsin inhibitor heavy chain H4 OS=Homo sapiens OX=9606 GN=ITIH4
126	>sp|P42262|GRIA2_HUMAN Glutamate receptor 2 OS=Homo sapiens OX=9606 GN=GRIA2 PE=1 SV=3	162.13	18.24	925	3.88005e+07	23	16	1	21.4	883	29866
126	>sp|P42262-3|GRIA2_HUMAN Isoform 3 of Glutamate receptor 2 OS=Homo sapiens OX=9606 GN=GRIA2
127	>sp|Q99623|PHB2_HUMAN Prohibitin-2 OS=Homo sapiens OX=9606 GN=PHB2 PE=1 SV=2	160.47	23.58	1165.6	5.25469e+07	26	16	1	58.19	299	8235
128	>sp|P16870|CBPE_HUMAN Carboxypeptidase E OS=Homo sapiens OX=9606 GN=CPE PE=1 SV=1	160.43	18.63	915.4	4.17744e+07	22	13	0	38.03	476	24410
128	>sp|P16870-2|CBPE_HUMAN Isoform 2 of Carboxypeptidase E OS=Homo sapiens OX=9606 GN=CPE
129	>sp|Q9Y2J2-4|E41L3_HUMAN Isoform 4 of Band 4.1-like protein 3 OS=Homo sapiens OX=9606 GN=EPB41L3	160.35	16.28	833.9	4.12492e+07	19	15	0	22.65	883	36161
130	>sp|P04075|ALDOA_HUMAN Fructose-bisphosphate aldolase A OS=Homo sapiens OX=9606 GN=ALDOA PE=1 SV=2	160.04	20.91	1099.4	3.73242e+07	21	13	0	59.34	364	36943
130	>sp|P04075-2|ALDOA_HUMAN Isoform 2 of Fructose-bisphosphate aldolase A OS=Homo sapiens OX=9606 GN=ALDOA
131	>sp|Q86UW8|HPLN4_HUMAN Hyaluronan and proteoglycan link protein 4 OS=Homo sapiens OX=9606 GN=HAPLN4 PE=2 SV=1	157.91	21.25	1095.1	3.26305e+07	19	11	0	39.55	402	38462
132	>sp|P35613|BASI_HUMAN Basigin OS=Homo sapiens OX=9606 GN=BSG PE=1 SV=2	155.9	28.84	1425.4	1.28377e+08	28	10	2	33.77	385	24373
132	>sp|P35613-2|BASI_HUMAN Isoform 2 of Basigin OS=Homo sapiens OX=9606 GN=BSG
133	>sp|P35232|PHB_HUMAN Prohibitin OS=Homo sapiens OX=9606 GN=PHB PE=1 SV=1	153.56	21.55	1094.3	3.95501e+07	24	12	0	67.65	272	4567
134	>sp|Q15818|NPTX1_HUMAN Neuronal pentraxin-1 OS=Homo sapiens OX=9606 GN=NPTX1 PE=1 SV=2	149.07	21.37	1125.1	7.90466e+07	31	13	0	47.22	432	13466
135	>sp|P54764|EPHA4_HUMAN Ephrin type-A receptor 4 OS=Homo sapiens OX=9606 GN=EPHA4 PE=1 SV=1	144.4	16.58	833.1	1.25776e+07	13	11	0	19.88	986	26535
136	>sp|Q07954|LRP1_HUMAN Prolow-density lipoprotein receptor-related protein 1 OS=Homo sapiens OX=9606 GN=LRP1 PE=1 SV=2	143.67	18.37	988.5	1.52633e+07	18	12	0	4.4	4544	1470
137	>sp|P31946|1433B_HUMAN 14-3-3 protein beta/alpha OS=Homo sapiens OX=9606 GN=YWHAB PE=1 SV=3	143	19.6	1046.5	7.101e+07	28	12	1	52.85	246	25733
137	>sp|P31946-2|1433B_HUMAN Isoform Short of 14-3-3 protein beta/alpha OS=Homo sapiens OX=9606 GN=YWHAB
138	>sp|P02749|APOH_HUMAN Beta-2-glycoprotein 1 OS=Homo sapiens OX=9606 GN=APOH PE=1 SV=3	142.44	18.55	944.2	2.73236e+07	20	10	0	43.19	345	34071
139	>sp|P80723|BASP1_HUMAN Brain acid soluble protein 1 OS=Homo sapiens OX=9606 GN=BASP1 PE=1 SV=2	142.05	19.66	1048.9	3.24302e+07	25	8	0	69.16	227	32841
140	>sp|Q6UXD5|SE6L2_HUMAN Seizure 6-like protein 2 OS=Homo sapiens OX=9606 GN=SEZ6L2 PE=1 SV=2	141.48	21.12	1044.5	1.92273e+07	13	11	0	24.95	910	3670
140	>sp|Q6UXD5-2|SE6L2_HUMAN Isoform 2 of Seizure 6-like protein 2 OS=Homo sapiens OX=9606 GN=SEZ6L2
140	>sp|Q6UXD5-3|SE6L2_HUMAN Isoform 3 of Seizure 6-like protein 2 OS=Homo sapiens OX=9606 GN=SEZ6L2
140	>sp|Q6UXD5-5|SE6L2_HUMAN Isoform 5 of Seizure 6-like protein 2 OS=Homo sapiens OX=9606 GN=SEZ6L2
140	>sp|Q6UXD5-6|SE6L2_HUMAN Isoform 6 of Seizure 6-like protein 2 OS=Homo sapiens OX=9606 GN=SEZ6L2
141	>sp|Q9Y639-5|NPTN_HUMAN Isoform 5 of Neuroplastin OS=Homo sapiens OX=9606 GN=NPTN	141.22	17.46	946.1	1.73788e+08	50	11	2	29.7	394	6531
142	>sp|Q02978|M2OM_HUMAN Mitochondrial 2-oxoglutarate/malate carrier protein OS=Homo sapiens OX=9606 GN=SLC25A11 PE=1 SV=3	139.17	17.54	936.1	3.11773e+07	19	12	2	45.54	314	41693
143	>sp|P0DMV8|HS71A_HUMAN Heat shock 70 kDa protein 1A OS=Homo sapiens OX=9606 GN=HSPA1A PE=1 SV=1	137.79	25.77	1294.6	1.05225e+07	13	11	0	32.61	641	23375
143	>sp|P0DMV9|HS71B_HUMAN Heat shock 70 kDa protein 1B OS=Homo sapiens OX=9606 GN=HSPA1B PE=1 SV=1
144	>sp|P05067|A4_HUMAN Amyloid-beta precursor protein OS=Homo sapiens OX=9606 GN=APP PE=1 SV=3	135.96	18.77	948.9	4.50872e+07	19	11	1	20.13	770	35841
144	>sp|P05067-3|A4_HUMAN Isoform L-APP677 of Amyloid-beta precursor protein OS=Homo sapiens OX=9606 GN=APP
144	>sp|P05067-4|A4_HUMAN Isoform APP695 of Amyloid-beta precursor protein OS=Homo sapiens OX=9606 GN=APP
144	>sp|P05067-5|A4_HUMAN Isoform L-APP696 of Amyloid-beta precursor protein OS=Homo sapiens OX=9606 GN=APP
144	>sp|P05067-6|A4_HUMAN Isoform APP714 of Amyloid-beta precursor protein OS=Homo sapiens OX=9606 GN=APP
144	>sp|P05067-7|A4_HUMAN Isoform L-APP733 of Amyloid-beta precursor protein OS=Homo sapiens OX=9606 GN=APP
144	>sp|P05067-8|A4_HUMAN Isoform APP751 of Amyloid-beta precursor protein OS=Homo sapiens OX=9606 GN=APP
144	>sp|P05067-9|A4_HUMAN Isoform L-APP752 of Amyloid-beta precursor protein OS=Homo sapiens OX=9606 GN=APP
144	>sp|P05067-11|A4_HUMAN Isoform 11 of Amyloid-beta precursor protein OS=Homo sapiens OX=9606 GN=APP
145	>sp|P68104|EF1A1_HUMAN Elongation factor 1-alpha 1 OS=Homo sapiens OX=9606 GN=EEF1A1 PE=1 SV=1	135.81	19.63	993.6	3.80639e+07	20	10	0	37.45	462	13594
145	>sp|Q5VTE0|EF1A3_HUMAN Putative elongation factor 1-alpha-like 3 OS=Homo sapiens OX=9606 GN=EEF1A1P5 PE=5 SV=1
146	>sp|P04843|RPN1_HUMAN Dolichyl-diphosphooligosaccharide--protein glycosyltransferase subunit 1 OS=Homo sapiens OX=9606 GN=RPN1 PE=1 SV=1	135.67	18.58	929.9	30188935	18	12	0	26.69	607	20857
147	>sp|P01857|IGHG1_HUMAN Immunoglobulin heavy constant gamma 1 OS=Homo sapiens OX=9606 GN=IGHG1 PE=1 SV=1	134.25	24.06	1214.2	9.99001e+07	25	10	0	56.97	330	40540
148	>sp|P10809|CH60_HUMAN 60 kDa heat shock protein, mitochondrial OS=Homo sapiens OX=9606 GN=HSPD1 PE=1 SV=2	132.8	19.32	972.5	2.05098e+07	17	13	0	39.97	573	25747
149	>sp|P11177|ODPB_HUMAN Pyruvate dehydrogenase E1 component subunit beta, mitochondrial OS=Homo sapiens OX=9606 GN=PDHB PE=1 SV=3	132.13	16.28	842.3	2.65132e+07	20	12	2	40.95	359	8544
149	>sp|P11177-2|ODPB_HUMAN Isoform 2 of Pyruvate dehydrogenase E1 component subunit beta, mitochondrial OS=Homo sapiens OX=9606 GN=PDHB
150	>sp|O95299|NDUAA_HUMAN NADH dehydrogenase [ubiquinone] 1 alpha subcomplex subunit 10, mitochondrial OS=Homo sapiens OX=9606 GN=NDUFA10 PE=1 SV=1	131.83	19.63	977.9	19171064	14	10	0	40.56	355	37673
151	>sp|P14314|GLU2B_HUMAN Glucosidase 2 subunit beta OS=Homo sapiens OX=9606 GN=PRKCSH PE=1 SV=2	130.41	22.25	1111	3.95424e+07	19	13	2	25	528	38879
151	>sp|P14314-2|GLU2B_HUMAN Isoform 2 of Glucosidase 2 subunit beta OS=Homo sapiens OX=9606 GN=PRKCSH
152	>sp|P10909|CLUS_HUMAN Clusterin OS=Homo sapiens OX=9606 GN=CLU PE=1 SV=1	130.04	18.63	1088.7	89395983	25	11	0	30.73	449	33451
152	>sp|P10909-2|CLUS_HUMAN Isoform 2 of Clusterin OS=Homo sapiens OX=9606 GN=CLU
152	>sp|P10909-4|CLUS_HUMAN Isoform 4 of Clusterin OS=Homo sapiens OX=9606 GN=CLU
152	>sp|P10909-5|CLUS_HUMAN Isoform 5 of Clusterin OS=Homo sapiens OX=9606 GN=CLU
152	>sp|P10909-6|CLUS_HUMAN Isoform 6 of Clusterin OS=Homo sapiens OX=9606 GN=CLU
153	>sp|P06733|ENOA_HUMAN Alpha-enolase OS=Homo sapiens OX=9606 GN=ENO1 PE=1 SV=2	126.3	16.55	836.3	1.88713e+07	14	11	0	36.41	434	32906
154	>sp|Q8IWA5|CTL2_HUMAN Choline transporter-like protein 2 OS=Homo sapiens OX=9606 GN=SLC44A2 PE=1 SV=3	125.92	20.54	1018.4	7.25621e+07	26	13	1	18.84	706	24445
154	>sp|Q8IWA5-3|CTL2_HUMAN Isoform 3 of Choline transporter-like protein 2 OS=Homo sapiens OX=9606 GN=SLC44A2
155	>sp|Q9BWM7|SFXN3_HUMAN Sideroflexin-3 OS=Homo sapiens OX=9606 GN=SFXN3 PE=1 SV=3	125.85	18.29	903.9	17985116	11	10	1	42.68	321	10587
156	>sp|P48047|ATPO_HUMAN ATP synthase subunit O, mitochondrial OS=Homo sapiens OX=9606 GN=ATP5PO PE=1 SV=1	125.83	20.29	1035.2	7.95834e+07	24	9	0	58.22	213	1618
157	>sp|Q92896|GSLG1_HUMAN Golgi apparatus protein 1 OS=Homo sapiens OX=9606 GN=GLG1 PE=1 SV=2	125.79	22.33	1115.2	1.65997e+07	15	10	0	11.96	1179	11115
157	>sp|Q92896-2|GSLG1_HUMAN Isoform 2 of Golgi apparatus protein 1 OS=Homo sapiens OX=9606 GN=GLG1
157	>sp|Q92896-3|GSLG1_HUMAN Isoform 3 of Golgi apparatus protein 1 OS=Homo sapiens OX=9606 GN=GLG1
158	>sp|P01011|AACT_HUMAN Alpha-1-antichymotrypsin OS=Homo sapiens OX=9606 GN=SERPINA3 PE=1 SV=2	125.47	16.25	835	4.76851e+07	23	11	1	34.99	423	27446
159	>sp|P28331|NDUS1_HUMAN NADH-ubiquinone oxidoreductase 75 kDa subunit, mitochondrial OS=Homo sapiens OX=9606 GN=NDUFS1 PE=1 SV=3	125.25	20.25	1041.7	9.69475e+06	11	10	0	24.76	727	38983
159	>sp|P28331-2|NDUS1_HUMAN Isoform 2 of NADH-ubiquinone oxidoreductase 75 kDa subunit, mitochondrial OS=Homo sapiens OX=9606 GN=NDUFS1
159	>sp|P28331-3|NDUS1_HUMAN Isoform 3 of NADH-ubiquinone oxidoreductase 75 kDa subunit, mitochondrial OS=Homo sapiens OX=9606 GN=NDUFS1
159	>sp|P28331-4|NDUS1_HUMAN Isoform 4 of NADH-ubiquinone oxidoreductase 75 kDa subunit, mitochondrial OS=Homo sapiens OX=9606 GN=NDUFS1
159	>sp|P28331-5|NDUS1_HUMAN Isoform 5 of NADH-ubiquinone oxidoreductase 75 kDa subunit, mitochondrial OS=Homo sapiens OX=9606 GN=NDUFS1
160	>sp|P22695|QCR2_HUMAN Cytochrome b-c1 complex subunit 2, mitochondrial OS=Homo sapiens OX=9606 GN=UQCRC2 PE=1 SV=3	124.67	19.05	1047.9	1.55041e+07	11	8	2	37.97	453	6955
161	>sp|Q5T848|GP158_HUMAN Probable G-protein coupled receptor 158 OS=Homo sapiens OX=9606 GN=GPR158 PE=1 SV=1	123.11	18.28	945.9	2.56445e+07	15	11	1	12.02	1215	25957
162	>sp|O60741|HCN1_HUMAN Potassium/sodium hyperpolarization-activated cyclic nucleotide-gated channel 1 OS=Homo sapiens OX=9606 GN=HCN1 PE=1 SV=3	122.47	15.94	817.1	1.02461e+07	13	10	3	15.84	890	28546
163	>sp|Q9UHG3|PCYOX_HUMAN Prenylcysteine oxidase 1 OS=Homo sapiens OX=9606 GN=PCYOX1 PE=1 SV=3	122.36	17.58	901.6	2.61916e+07	18	10	0	28.51	505	6712
164	>sp|Q6PIU2|NCEH1_HUMAN Neutral cholesterol ester hydrolase 1 OS=Homo sapiens OX=9606 GN=NCEH1 PE=1 SV=3	122.3	18.28	906.6	2.86944e+07	19	10	1	36.76	408	38047
164	>sp|Q6PIU2-2|NCEH1_HUMAN Isoform 2 of Neutral cholesterol ester hydrolase 1 OS=Homo sapiens OX=9606 GN=NCEH1
165	>sp|P30086|PEBP1_HUMAN Phosphatidylethanolamine-binding protein 1 OS=Homo sapiens OX=9606 GN=PEBP1 PE=1 SV=3	121.63	23.12	1142.5	4.22371e+07	18	8	0	68.98	187	12802
166	>sp|P02671|FIBA_HUMAN Fibrinogen alpha chain OS=Homo sapiens OX=9606 GN=FGA PE=1 SV=2	121.23	17.3	970.6	3.38994e+07	17	11	0	16.51	866	30435
166	>sp|P02671-2|FIBA_HUMAN Isoform 2 of Fibrinogen alpha chain OS=Homo sapiens OX=9606 GN=FGA
167	>sp|P02765|FETUA_HUMAN Alpha-2-HS-glycoprotein OS=Homo sapiens OX=9606 GN=AHSG PE=1 SV=2	120.64	21.28	1216.3	4.27854e+07	18	8	0	38.96	367	26132
168	>sp|P43007|SATT_HUMAN Neutral amino acid transporter A OS=Homo sapiens OX=9606 GN=SLC1A4 PE=1 SV=1	118.65	23.63	1266.9	60252094	19	9	2	25.38	532	17634
169	>sp|P36543|VATE1_HUMAN V-type proton ATPase subunit E 1 OS=Homo sapiens OX=9606 GN=ATP6V1E1 PE=1 SV=1	117.07	17.67	1024.6	5.41668e+07	22	14	4	53.54	226	20901
170	>sp|Q13449|LSAMP_HUMAN Limbic system-associated membrane protein OS=Homo sapiens OX=9606 GN=LSAMP PE=1 SV=2	116.84	19.55	985.2	9.65125e+07	30	9	0	34.32	338	38547
171	>sp|P07602|SAP_HUMAN Prosaposin OS=Homo sapiens OX=9606 GN=PSAP PE=1 SV=2	116.07	15.24	850.5	7.88358e+08	47	12	2	19.47	524	18593
171	>sp|P07602-2|SAP_HUMAN Isoform Sap-mu-6 of Prosaposin OS=Homo sapiens OX=9606 GN=PSAP
171	>sp|P07602-3|SAP_HUMAN Isoform Sap-mu-9 of Prosaposin OS=Homo sapiens OX=9606 GN=PSAP
172	>sp|O94985|CSTN1_HUMAN Calsyntenin-1 OS=Homo sapiens OX=9606 GN=CLSTN1 PE=1 SV=1	114.57	19.65	1084.3	2.23863e+07	15	12	0	19.06	981	22886
172	>sp|O94985-2|CSTN1_HUMAN Isoform 2 of Calsyntenin-1 OS=Homo sapiens OX=9606 GN=CLSTN1
173	>sp|P23528|COF1_HUMAN Cofilin-1 OS=Homo sapiens OX=9606 GN=CFL1 PE=1 SV=3	114.43	20.59	1148.3	2.3121e+07	12	8	0	57.23	166	22073
174	>sp|P36542|ATPG_HUMAN ATP synthase subunit gamma, mitochondrial OS=Homo sapiens OX=9606 GN=ATP5F1C PE=1 SV=1	113.85	18.54	998.3	9.11281e+07	21	9	1	35.57	298	31172
175	>sp|P78357|CNTP1_HUMAN Contactin-associated protein 1 OS=Homo sapiens OX=9606 GN=CNTNAP1 PE=1 SV=1	113.18	15.54	776.2	1.51751e+07	12	11	0	9.97	1384	33558
176	>sp|P21796|VDAC1_HUMAN Voltage-dependent anion-selective channel protein 1 OS=Homo sapiens OX=9606 GN=VDAC1 PE=1 SV=2	113.13	19.63	964.6	2.46878e+07	14	10	0	51.59	283	14986
177	>sp|O75489|NDUS3_HUMAN NADH dehydrogenase [ubiquinone] iron-sulfur protein 3, mitochondrial OS=Homo sapiens OX=9606 GN=NDUFS3 PE=1 SV=1	112.67	18.54	905.7	2.05783e+07	15	9	0	43.94	264	41363
178	>sp|Q92859|NEO1_HUMAN Neogenin OS=Homo sapiens OX=9606 GN=NEO1 PE=1 SV=2	112.45	18.24	905.7	1.84931e+07	15	10	0	10.81	1461	37269
178	>sp|Q92859-2|NEO1_HUMAN Isoform 2 of Neogenin OS=Homo sapiens OX=9606 GN=NEO1
178	>sp|Q92859-3|NEO1_HUMAN Isoform 3 of Neogenin OS=Homo sapiens OX=9606 GN=NEO1
178	>sp|Q92859-4|NEO1_HUMAN Isoform 4 of Neogenin OS=Homo sapiens OX=9606 GN=NEO1
179	>sp|Q9HCM2|PLXA4_HUMAN Plexin-A4 OS=Homo sapiens OX=9606 GN=PLXNA4 PE=1 SV=4	111.85	21.89	1082.6	2.1163e+07	16	12	0	8.39	1894	19466
180	>sp|P26232-2|CTNA2_HUMAN Isoform 2 of Catenin alpha-2 OS=Homo sapiens OX=9606 GN=CTNNA2	109.42	21.6	1070.3	9.66911e+06	15	9	0	18.56	905	27267
180	>sp|P26232-5|CTNA2_HUMAN Isoform 5 of Catenin alpha-2 OS=Homo sapiens OX=9606 GN=CTNNA2
181	>sp|Q9Y2J8|PADI2_HUMAN Protein-arginine deiminase type-2 OS=Homo sapiens OX=9606 GN=PADI2 PE=1 SV=2	108.39	18.25	942.2	14836221	12	8	0	18.35	665	13695
182	>sp|P40926|MDHM_HUMAN Malate dehydrogenase, mitochondrial OS=Homo sapiens OX=9606 GN=MDH2 PE=1 SV=3	108.29	18.36	974.3	2.31101e+07	13	9	0	41.12	338	41700
182	>sp|P40926-2|MDHM_HUMAN Isoform 2 of Malate dehydrogenase, mitochondrial OS=Homo sapiens OX=9606 GN=MDH2
183	>sp|Q9UBP4|DKK3_HUMAN Dickkopf-related protein 3 OS=Homo sapiens OX=9606 GN=DKK3 PE=1 SV=2	107.62	19.37	970.7	2.20339e+07	13	7	2	26.57	350	32675
184	>sp|P19022|CADH2_HUMAN Cadherin-2 OS=Homo sapiens OX=9606 GN=CDH2 PE=1 SV=4	106.83	26.87	1337.2	18141721	11	7	0	15.01	906	29716
184	>sp|P19022-2|CADH2_HUMAN Isoform 2 of Cadherin-2 OS=Homo sapiens OX=9606 GN=CDH2
185	>sp|P35527|K1C9_HUMAN Keratin, type I cytoskeletal 9 OS=Homo sapiens OX=9606 GN=KRT9 PE=1 SV=3	106.38	20.58	1036.3	1.15395e+07	13	8	1	23.43	623	12969
186	>sp|P07197|NFM_HUMAN Neurofilament medium polypeptide OS=Homo sapiens OX=9606 GN=NEFM PE=1 SV=3	105.22	28.64	1493.2	1.93656e+07	11	9	0	13.1	916	40998
187	>sp|O14773|TPP1_HUMAN Tripeptidyl-peptidase 1 OS=Homo sapiens OX=9606 GN=TPP1 PE=1 SV=2	104.78	23.04	1102.3	6.09276e+07	19	6	0	21.14	563	16629
187	>sp|O14773-2|TPP1_HUMAN Isoform 2 of Tripeptidyl-peptidase 1 OS=Homo sapiens OX=9606 GN=TPP1
188	>sp|P05387|RLA2_HUMAN 60S acidic ribosomal protein P2 OS=Homo sapiens OX=9606 GN=RPLP2 PE=1 SV=1	104.78	19.47	964.2	4.84929e+07	18	8	1	92.17	115	2359
189	>sp|P06756|ITAV_HUMAN Integrin alpha-V OS=Homo sapiens OX=9606 GN=ITGAV PE=1 SV=2	104.75	17.84	940.3	1.28416e+07	14	10	0	16.22	1048	23397
189	>sp|P06756-3|ITAV_HUMAN Isoform 3 of Integrin alpha-V OS=Homo sapiens OX=9606 GN=ITGAV
190	>sp|P35908|K22E_HUMAN Keratin, type II cytoskeletal 2 epidermal OS=Homo sapiens OX=9606 GN=KRT2 PE=1 SV=2	103.78	21.76	1135.8	1.63904e+07	10	10	0	24.73	639	41318
191	>sp|P02511|CRYAB_HUMAN Alpha-crystallin B chain OS=Homo sapiens OX=9606 GN=CRYAB PE=1 SV=2	103.61	17.69	963.2	1.18313e+08	27	8	1	49.14	175	36902
192	>sp|P27797|CALR_HUMAN Calreticulin OS=Homo sapiens OX=9606 GN=CALR PE=1 SV=1	103.54	20.42	1109.2	9.44584e+06	11	9	0	42.93	417	37051
193	>sp|P51693-2|APLP1_HUMAN Isoform 2 of Amyloid-like protein 1 OS=Homo sapiens OX=9606 GN=APLP1	103.08	19.63	982.6	2.52152e+07	14	9	0	18.74	651	33417
194	>sp|P02686|MBP_HUMAN Myelin basic protein OS=Homo sapiens OX=9606 GN=MBP PE=1 SV=3	102.8	17.65	894.8	3.38339e+08	37	8	1	20.72	304	41816
194	>sp|P02686-3|MBP_HUMAN Isoform 3 of Myelin basic protein OS=Homo sapiens OX=9606 GN=MBP
194	>sp|P02686-4|MBP_HUMAN Isoform 4 of Myelin basic protein OS=Homo sapiens OX=9606 GN=MBP
194	>sp|P02686-5|MBP_HUMAN Isoform 5 of Myelin basic protein OS=Homo sapiens OX=9606 GN=MBP
194	>sp|P02686-6|MBP_HUMAN Isoform 6 of Myelin basic protein OS=Homo sapiens OX=9606 GN=MBP
195	>sp|P40925|MDHC_HUMAN Malate dehydrogenase, cytoplasmic OS=Homo sapiens OX=9606 GN=MDH1 PE=1 SV=4	102.05	16.32	883.8	2.68225e+07	14	8	0	32.63	334	29519
195	>sp|P40925-3|MDHC_HUMAN Isoform 3 of Malate dehydrogenase, cytoplasmic OS=Homo sapiens OX=9606 GN=MDH1
196	>sp|Q14643|ITPR1_HUMAN Inositol 1,4,5-trisphosphate receptor type 1 OS=Homo sapiens OX=9606 GN=ITPR1 PE=1 SV=3	101.69	19.29	1000	1.23325e+07	13	10	0	5	2758	13222
196	>sp|Q14643-2|ITPR1_HUMAN Isoform 2 of Inositol 1,4,5-trisphosphate receptor type 1 OS=Homo sapiens OX=9606 GN=ITPR1
196	>sp|Q14643-3|ITPR1_HUMAN Isoform 3 of Inositol 1,4,5-trisphosphate receptor type 1 OS=Homo sapiens OX=9606 GN=ITPR1
196	>sp|Q14643-4|ITPR1_HUMAN Isoform 4 of Inositol 1,4,5-trisphosphate receptor type 1 OS=Homo sapiens OX=9606 GN=ITPR1
196	>sp|Q14643-5|ITPR1_HUMAN Isoform 5 of Inositol 1,4,5-trisphosphate receptor type 1 OS=Homo sapiens OX=9606 GN=ITPR1
196	>sp|Q14643-6|ITPR1_HUMAN Isoform 6 of Inositol 1,4,5-trisphosphate receptor type 1 OS=Homo sapiens OX=9606 GN=ITPR1
196	>sp|Q14643-7|ITPR1_HUMAN Isoform 7 of Inositol 1,4,5-trisphosphate receptor type 1 OS=Homo sapiens OX=9606 GN=ITPR1
196	>sp|Q14643-8|ITPR1_HUMAN Isoform 8 of Inositol 1,4,5-trisphosphate receptor type 1 OS=Homo sapiens OX=9606 GN=ITPR1
197	>sp|P05090|APOD_HUMAN Apolipoprotein D OS=Homo sapiens OX=9606 GN=APOD PE=1 SV=1	101.3	18.54	925.4	2.96748e+08	40	9	1	38.1	189	34265
198	>sp|Q9ULA0|DNPEP_HUMAN Aspartyl aminopeptidase OS=Homo sapiens OX=9606 GN=DNPEP PE=1 SV=2	101.28	17.89	894.1	9.08225e+06	11	7	0	29.9	485	25546
198	>sp|Q9ULA0-2|DNPEP_HUMAN Isoform 2 of Aspartyl aminopeptidase OS=Homo sapiens OX=9606 GN=DNPEP
199	>sp|P31150|GDIA_HUMAN Rab GDP dissociation inhibitor alpha OS=Homo sapiens OX=9606 GN=GDI1 PE=1 SV=2	99.83	19.88	1034.5	9.63069e+06	10	8	0	28.64	447	23521
200	>sp|Q9BYH1|SE6L1_HUMAN Seizure 6-like protein OS=Homo sapiens OX=9606 GN=SEZ6L PE=1 SV=1	99.32	19.08	995.5	8.17294e+06	9	7	0	16.11	1024	2447
200	>sp|Q9BYH1-3|SE6L1_HUMAN Isoform 2 of Seizure 6-like protein OS=Homo sapiens OX=9606 GN=SEZ6L
200	>sp|Q9BYH1-6|SE6L1_HUMAN Isoform 6 of Seizure 6-like protein OS=Homo sapiens OX=9606 GN=SEZ6L
200	>sp|Q9BYH1-7|SE6L1_HUMAN Isoform 7 of Seizure 6-like protein OS=Homo sapiens OX=9606 GN=SEZ6L
201	>sp|Q9BX67|JAM3_HUMAN Junctional adhesion molecule C OS=Homo sapiens OX=9606 GN=JAM3 PE=1 SV=1	99.31	19.43	1071	3.93745e+07	19	7	1	30.97	310	22559
202	>sp|P60174|TPIS_HUMAN Triosephosphate isomerase OS=Homo sapiens OX=9606 GN=TPI1 PE=1 SV=4	99.19	20.6	1031.9	1.83038e+07	13	7	0	46.18	249	581
202	>sp|P60174-3|TPIS_HUMAN Isoform 2 of Triosephosphate isomerase OS=Homo sapiens OX=9606 GN=TPI1
203	>sp|Q14982|OPCM_HUMAN Opioid-binding protein/cell adhesion molecule OS=Homo sapiens OX=9606 GN=OPCML PE=1 SV=1	99.09	21.56	1104.5	3.54621e+07	13	6	1	20	345	11504
203	>sp|Q14982-2|OPCM_HUMAN Isoform 2 of Opioid-binding protein/cell adhesion molecule OS=Homo sapiens OX=9606 GN=OPCML
203	>sp|Q14982-3|OPCM_HUMAN Isoform 3 of Opioid-binding protein/cell adhesion molecule OS=Homo sapiens OX=9606 GN=OPCML
203	>sp|Q14982-4|OPCM_HUMAN Isoform 4 of Opioid-binding protein/cell adhesion molecule OS=Homo sapiens OX=9606 GN=OPCML
204	>sp|O75947|ATP5H_HUMAN ATP synthase subunit d, mitochondrial OS=Homo sapiens OX=9606 GN=ATP5PD PE=1 SV=3	98.73	16.28	828.9	3.24265e+07	19	10	2	73.91	161	33913
205	>sp|P41217|OX2G_HUMAN OX-2 membrane glycoprotein OS=Homo sapiens OX=9606 GN=CD200 PE=1 SV=4	97.84	20.28	1062.2	8.58457e+07	21	6	1	30.58	278	13917
205	>sp|P41217-2|OX2G_HUMAN Isoform 2 of OX-2 membrane glycoprotein OS=Homo sapiens OX=9606 GN=CD200
205	>sp|P41217-3|OX2G_HUMAN Isoform 3 of OX-2 membrane glycoprotein OS=Homo sapiens OX=9606 GN=CD200
206	>sp|P07195|LDHB_HUMAN L-lactate dehydrogenase B chain OS=Homo sapiens OX=9606 GN=LDHB PE=1 SV=2	97.46	16.54	818.4	3.05906e+07	15	10	0	34.43	334	39484
207	>sp|P09972|ALDOC_HUMAN Fructose-bisphosphate aldolase C OS=Homo sapiens OX=9606 GN=ALDOC PE=1 SV=2	96.84	16.58	917	21980698	13	8	0	30.22	364	1798
208	>sp|P45880|VDAC2_HUMAN Voltage-dependent anion-selective channel protein 2 OS=Homo sapiens OX=9606 GN=VDAC2 PE=1 SV=2	96.53	19.63	973.8	23760845	13	8	0	43.2	294	7940
208	>sp|P45880-1|VDAC2_HUMAN Isoform 1 of Voltage-dependent anion-selective channel protein 2 OS=Homo sapiens OX=9606 GN=VDAC2
208	>sp|P45880-2|VDAC2_HUMAN Isoform 2 of Voltage-dependent anion-selective channel protein 2 OS=Homo sapiens OX=9606 GN=VDAC2
209	>sp|Q08380|LG3BP_HUMAN Galectin-3-binding protein OS=Homo sapiens OX=9606 GN=LGALS3BP PE=1 SV=1	95.99	16.76	932.8	8.92961e+06	8	6	0	18.97	585	30229
210	>sp|Q96PE5|OPALI_HUMAN Opalin OS=Homo sapiens OX=9606 GN=OPALIN PE=2 SV=1	94.97	19.63	964.7	5.42821e+07	26	8	3	46.1	141	6250
210	>sp|Q96PE5-2|OPALI_HUMAN Isoform 2 of Opalin OS=Homo sapiens OX=9606 GN=OPALIN
210	>sp|Q96PE5-3|OPALI_HUMAN Isoform 3 of Opalin OS=Homo sapiens OX=9606 GN=OPALIN
210	>sp|Q96PE5-4|OPALI_HUMAN Isoform 4 of Opalin OS=Homo sapiens OX=9606 GN=OPALIN
211	>sp|Q96KN2|CNDP1_HUMAN Beta-Ala-His dipeptidase OS=Homo sapiens OX=9606 GN=CNDP1 PE=1 SV=4	94.93	18.25	936.5	1.74809e+07	12	8	0	22.09	507	35768
212	>sp|P08237|PFKAM_HUMAN ATP-dependent 6-phosphofructokinase, muscle type OS=Homo sapiens OX=9606 GN=PFKM PE=1 SV=2	94.77	16.61	893	1.33405e+07	8	7	0	12.82	780	13369
212	>sp|P08237-2|PFKAM_HUMAN Isoform 2 of ATP-dependent 6-phosphofructokinase, muscle type OS=Homo sapiens OX=9606 GN=PFKM
212	>sp|P08237-3|PFKAM_HUMAN Isoform 3 of ATP-dependent 6-phosphofructokinase, muscle type OS=Homo sapiens OX=9606 GN=PFKM
213	>sp|Q9Y2Q0|AT8A1_HUMAN Phospholipid-transporting ATPase IA OS=Homo sapiens OX=9606 GN=ATP8A1 PE=1 SV=1	93.84	16.54	841.8	1.47341e+07	10	10	0	9.62	1164	33223
213	>sp|Q9Y2Q0-2|AT8A1_HUMAN Isoform 2 of Phospholipid-transporting ATPase IA OS=Homo sapiens OX=9606 GN=ATP8A1
214	>sp|P05556|ITB1_HUMAN Integrin beta-1 OS=Homo sapiens OX=9606 GN=ITGB1 PE=1 SV=2	93.67	16.37	944.7	1.70688e+07	12	9	0	17.79	798	8346
214	>sp|P05556-2|ITB1_HUMAN Isoform 2 of Integrin beta-1 OS=Homo sapiens OX=9606 GN=ITGB1
214	>sp|P05556-3|ITB1_HUMAN Isoform 3 of Integrin beta-1 OS=Homo sapiens OX=9606 GN=ITGB1
214	>sp|P05556-4|ITB1_HUMAN Isoform 4 of Integrin beta-1 OS=Homo sapiens OX=9606 GN=ITGB1
214	>sp|P05556-5|ITB1_HUMAN Isoform 5 of Integrin beta-1 OS=Homo sapiens OX=9606 GN=ITGB1
215	>sp|P30531|SC6A1_HUMAN Sodium- and chloride-dependent GABA transporter 1 OS=Homo sapiens OX=9606 GN=SLC6A1 PE=1 SV=2	93.24	23.55	1152.1	40049342	14	7	3	17.86	599	4080
216	>sp|P01019|ANGT_HUMAN Angiotensinogen OS=Homo sapiens OX=9606 GN=AGT PE=1 SV=1	92.84	19.22	921	1.61279e+07	13	7	0	20.82	485	37344
217	>sp|Q14416|GRM2_HUMAN Metabotropic glutamate receptor 2 OS=Homo sapiens OX=9606 GN=GRM2 PE=1 SV=2	92.79	21.55	1113.3	15798550	11	9	0	14.22	872	41587
218	>sp|Q7Z3B1|NEGR1_HUMAN Neuronal growth regulator 1 OS=Homo sapiens OX=9606 GN=NEGR1 PE=1 SV=3	92.79	23.89	1153.1	3.6342e+07	15	7	0	31.36	354	6524
219	>sp|P09382|LEG1_HUMAN Galectin-1 OS=Homo sapiens OX=9606 GN=LGALS1 PE=1 SV=2	92.06	18.34	913.6	4.46615e+07	16	8	1	70.37	135	19947
220	>sp|P27348|1433T_HUMAN 14-3-3 protein theta OS=Homo sapiens OX=9606 GN=YWHAQ PE=1 SV=1	91.76	17.32	892.3	1.64492e+07	9	6	0	30.61	245	24308
221	>sp|P23468|PTPRD_HUMAN Receptor-type tyrosine-protein phosphatase delta OS=Homo sapiens OX=9606 GN=PTPRD PE=1 SV=2	91.64	22.43	1124.8	1.17469e+07	9	9	0	6.9	1912	8246
221	>sp|P23468-2|PTPRD_HUMAN Isoform 2 of Receptor-type tyrosine-protein phosphatase delta OS=Homo sapiens OX=9606 GN=PTPRD
221	>sp|P23468-3|PTPRD_HUMAN Isoform 3 of Receptor-type tyrosine-protein phosphatase delta OS=Homo sapiens OX=9606 GN=PTPRD
221	>sp|P23468-4|PTPRD_HUMAN Isoform 4 of Receptor-type tyrosine-protein phosphatase delta OS=Homo sapiens OX=9606 GN=PTPRD
221	>sp|P23468-5|PTPRD_HUMAN Isoform 5 of Receptor-type tyrosine-protein phosphatase delta OS=Homo sapiens OX=9606 GN=PTPRD
221	>sp|P23468-6|PTPRD_HUMAN Isoform 6 of Receptor-type tyrosine-protein phosphatase delta OS=Homo sapiens OX=9606 GN=PTPRD
221	>sp|P23468-7|PTPRD_HUMAN Isoform 7 of Receptor-type tyrosine-protein phosphatase delta OS=Homo sapiens OX=9606 GN=PTPRD
222	>sp|P02763|A1AG1_HUMAN Alpha-1-acid glycoprotein 1 OS=Homo sapiens OX=9606 GN=ORM1 PE=1 SV=1	90.38	20.44	1145.2	1.22878e+08	21	7	0	40.8	201	34609
223	>sp|P04439-2|HLAA_HUMAN Isoform 2 of HLA class I histocompatibility antigen, A alpha chain OS=Homo sapiens OX=9606 GN=HLA-A	90.01	17.58	876.3	1.34533e+07	10	7	0	23.18	371	27208
224	>sp|P60201|MYPR_HUMAN Myelin proteolipid protein OS=Homo sapiens OX=9606 GN=PLP1 PE=1 SV=2	88.52	16.54	832	1.12502e+09	43	8	1	25.63	277	13450
225	>sp|P17655|CAN2_HUMAN Calpain-2 catalytic subunit OS=Homo sapiens OX=9606 GN=CAPN2 PE=1 SV=6	88.06	22.33	1110.1	6.98199e+06	9	6	0	15.57	700	30956
226	>sp|P21283|VATC1_HUMAN V-type proton ATPase subunit C 1 OS=Homo sapiens OX=9606 GN=ATP6V1C1 PE=1 SV=4	88.01	18.25	946.8	2.16886e+07	14	9	0	32.2	382	15564
227	>sp|Q9P121|NTRI_HUMAN Neurotrimin OS=Homo sapiens OX=9606 GN=NTM PE=1 SV=1	87.88	18.32	864.8	5.0901e+07	18	7	0	27.62	344	6593
227	>sp|Q9P121-2|NTRI_HUMAN Isoform 2 of Neurotrimin OS=Homo sapiens OX=9606 GN=NTM
227	>sp|Q9P121-3|NTRI_HUMAN Isoform 3 of Neurotrimin OS=Homo sapiens OX=9606 GN=NTM
227	>sp|Q9P121-4|NTRI_HUMAN Isoform 4 of Neurotrimin OS=Homo sapiens OX=9606 GN=NTM
228	>sp|P61204|ARF3_HUMAN ADP-ribosylation factor 3 OS=Homo sapiens OX=9606 GN=ARF3 PE=1 SV=2	87.71	21.6	1162.2	1.85201e+07	12	6	1	40.88	181	22614
228	>sp|P84077|ARF1_HUMAN ADP-ribosylation factor 1 OS=Homo sapiens OX=9606 GN=ARF1 PE=1 SV=2
229	>sp|P61266|STX1B_HUMAN Syntaxin-1B OS=Homo sapiens OX=9606 GN=STX1B PE=1 SV=1	87.54	17.7	1018.7	2.92268e+07	12	7	0	31.6	288	10666
229	>sp|P61266-2|STX1B_HUMAN Isoform 2 of Syntaxin-1B OS=Homo sapiens OX=9606 GN=STX1B
230	>sp|Q9UBS5|GABR1_HUMAN Gamma-aminobutyric acid type B receptor subunit 1 OS=Homo sapiens OX=9606 GN=GABBR1 PE=1 SV=1	87.53	16.55	816.9	9.92752e+06	12	9	1	14.15	961	23303
230	>sp|Q9UBS5-4|GABR1_HUMAN Isoform 1D of Gamma-aminobutyric acid type B receptor subunit 1 OS=Homo sapiens OX=9606 GN=GABBR1
231	>sp|P08603|CFAH_HUMAN Complement factor H OS=Homo sapiens OX=9606 GN=CFH PE=1 SV=4	87.46	16.62	898.2	1.28387e+07	12	10	0	10.89	1231	31855
232	>sp|P30153|2AAA_HUMAN Serine/threonine-protein phosphatase 2A 65 kDa regulatory subunit A alpha isoform OS=Homo sapiens OX=9606 GN=PPP2R1A PE=1 SV=4	87.15	18.55	925.8	9.42571e+06	11	8	1	20.88	589	22429
233	>sp|P23515|OMGP_HUMAN Oligodendrocyte-myelin glycoprotein OS=Homo sapiens OX=9606 GN=OMG PE=1 SV=2	86.88	18.58	940.3	1.17817e+08	26	9	1	21.82	440	42361
234	>sp|P51674|GPM6A_HUMAN Neuronal membrane glycoprotein M6-a OS=Homo sapiens OX=9606 GN=GPM6A PE=1 SV=2	86.78	19.59	1173.4	1.17751e+08	23	6	0	12.95	278	37148
234	>sp|P51674-2|GPM6A_HUMAN Isoform 2 of Neuronal membrane glycoprotein M6-a OS=Homo sapiens OX=9606 GN=GPM6A
234	>sp|P51674-3|GPM6A_HUMAN Isoform 3 of Neuronal membrane glycoprotein M6-a OS=Homo sapiens OX=9606 GN=GPM6A
235	>sp|P63208|SKP1_HUMAN S-phase kinase-associated protein 1 OS=Homo sapiens OX=9606 GN=SKP1 PE=1 SV=2	86.46	17.29	801.4	2.48287e+07	15	6	1	41.72	163	20778
236	>sp|Q13363|CTBP1_HUMAN C-terminal-binding protein 1 OS=Homo sapiens OX=9606 GN=CTBP1 PE=1 SV=2	86.18	25.12	1218.9	8.7065e+06	8	6	0	24.55	440	25359
236	>sp|Q13363-2|CTBP1_HUMAN Isoform 2 of C-terminal-binding protein 1 OS=Homo sapiens OX=9606 GN=CTBP1
237	>sp|P08238|HS90B_HUMAN Heat shock protein HSP 90-beta OS=Homo sapiens OX=9606 GN=HSP90AB1 PE=1 SV=4	85.41	17.32	924.6	2.30982e+07	12	8	0	13.4	724	23784
238	>sp|P46459|NSF_HUMAN Vesicle-fusing ATPase OS=Homo sapiens OX=9606 GN=NSF PE=1 SV=3	85.19	25.12	1224.4	1.14324e+07	9	7	0	17.47	744	13792
238	>sp|P46459-2|NSF_HUMAN Isoform 2 of Vesicle-fusing ATPase OS=Homo sapiens OX=9606 GN=NSF
239	>sp|P42263|GRIA3_HUMAN Glutamate receptor 3 OS=Homo sapiens OX=9606 GN=GRIA3 PE=1 SV=2	85.06	17.58	893.3	7.41143e+06	8	6	1	10.63	894	1383
240	>sp|P01834|IGKC_HUMAN Immunoglobulin kappa constant OS=Homo sapiens OX=9606 GN=IGKC PE=1 SV=2	84.88	21.35	1145.3	1.08668e+08	34	5	0	79.44	107	39881
241	>sp|Q13510|ASAH1_HUMAN Acid ceramidase OS=Homo sapiens OX=9606 GN=ASAH1 PE=1 SV=5	84.68	20.68	1139.2	2.1705e+07	10	6	0	26.33	395	34867
241	>sp|Q13510-2|ASAH1_HUMAN Isoform 2 of Acid ceramidase OS=Homo sapiens OX=9606 GN=ASAH1
242	>sp|Q9P2U7|VGLU1_HUMAN Vesicular glutamate transporter 1 OS=Homo sapiens OX=9606 GN=SLC17A7 PE=2 SV=1	84.33	19.55	980.8	3.85128e+07	14	6	1	17.86	560	15898
242	>sp|Q9P2U7-3|VGLU1_HUMAN Isoform 3 of Vesicular glutamate transporter 1 OS=Homo sapiens OX=9606 GN=SLC17A7
243	>sp|P0DP25|CALM3_HUMAN Calmodulin-3 OS=Homo sapiens OX=9606 GN=CALM3 PE=1 SV=1	84.19	19.37	992.7	7.43986e+07	16	7	1	72.48	149	1694
243	>sp|P0DP24|CALM2_HUMAN Calmodulin-2 OS=Homo sapiens OX=9606 GN=CALM2 PE=1 SV=1
243	>sp|P0DP23|CALM1_HUMAN Calmodulin-1 OS=Homo sapiens OX=9606 GN=CALM1 PE=1 SV=1
244	>sp|P63104|1433Z_HUMAN 14-3-3 protein zeta/delta OS=Homo sapiens OX=9606 GN=YWHAZ PE=1 SV=1	82.99	19.55	961.4	29297300	14	6	0	31.84	245	22427
245	>sp|P24539|AT5F1_HUMAN ATP synthase F(0) complex subunit B1, mitochondrial OS=Homo sapiens OX=9606 GN=ATP5PB PE=1 SV=2	82.9	23.28	1214.3	4.5304e+07	19	6	1	27.34	256	36562
246	>sp|P04350|TBB4A_HUMAN Tubulin beta-4A chain OS=Homo sapiens OX=9606 GN=TUBB4A PE=1 SV=2	82.3	19.58	1159.6	1.32261e+08	25	5	1	14.19	444	4281
247	>sp|P07437|TBB5_HUMAN Tubulin beta chain OS=Homo sapiens OX=9606 GN=TUBB PE=1 SV=2	82.01	19.77	1238.5	3.56171e+07	14	5	1	15.99	444	755
248	>sp|Q99798|ACON_HUMAN Aconitate hydratase, mitochondrial OS=Homo sapiens OX=9606 GN=ACO2 PE=1 SV=2	81.11	16.69	838.9	9.3671e+06	10	7	0	15.64	780	36500
249	>sp|Q16891-2|MIC60_HUMAN Isoform 2 of MICOS complex subunit MIC60 OS=Homo sapiens OX=9606 GN=IMMT	80.42	16.58	849.5	1.32337e+07	10	7	0	17	747	20464
250	>sp|Q96FE5|LIGO1_HUMAN Leucine-rich repeat and immunoglobulin-like domain-containing nogo receptor-interacting protein 1 OS=Homo sapiens OX=9606 GN=LINGO1 PE=1 SV=2	80.33	14.24	745.9	10323304	9	7	0	14.52	620	9090
250	>sp|Q96FE5-2|LIGO1_HUMAN Isoform 2 of Leucine-rich repeat and immunoglobulin-like domain-containing nogo receptor-interacting protein 1 OS=Homo sapiens OX=9606 GN=LINGO1
251	>sp|P13726|TF_HUMAN Tissue factor OS=Homo sapiens OX=9606 GN=F3 PE=1 SV=1	80.31	21.71	1119.4	1.1422e+07	8	5	0	29.83	295	7593
252	>sp|O94856|NFASC_HUMAN Neurofascin OS=Homo sapiens OX=9606 GN=NFASC PE=1 SV=4	79.98	17.28	878.3	1.96473e+07	10	8	0	6.16	1347	38274
252	>sp|O94856-6|NFASC_HUMAN Isoform 6 of Neurofascin OS=Homo sapiens OX=9606 GN=NFASC
252	>sp|O94856-13|NFASC_HUMAN Isoform 13 of Neurofascin OS=Homo sapiens OX=9606 GN=NFASC
253	>sp|Q96AQ6|PBIP1_HUMAN Pre-B-cell leukemia transcription factor-interacting protein 1 OS=Homo sapiens OX=9606 GN=PBXIP1 PE=1 SV=1	79.75	15.58	762.1	6.78568e+06	8	7	0	12.18	731	12605
253	>sp|Q96AQ6-2|PBIP1_HUMAN Isoform 2 of Pre-B-cell leukemia transcription factor-interacting protein 1 OS=Homo sapiens OX=9606 GN=PBXIP1
254	>sp|O95196-2|CSPG5_HUMAN Isoform 2 of Chondroitin sulfate proteoglycan 5 OS=Homo sapiens OX=9606 GN=CSPG5	79.68	21.63	1112.6	2.40576e+07	9	5	0	19.11	539	33585
255	>sp|P04217|A1BG_HUMAN Alpha-1B-glycoprotein OS=Homo sapiens OX=9606 GN=A1BG PE=1 SV=4	79.64	26.37	1335.4	9.11273e+06	8	6	0	20	495	33821
256	>sp|P60953|CDC42_HUMAN Cell division control protein 42 homolog OS=Homo sapiens OX=9606 GN=CDC42 PE=1 SV=2	79.1	16.54	820.3	1.95738e+07	11	7	0	52.88	191	37101
257	>sp|Q14204|DYHC1_HUMAN Cytoplasmic dynein 1 heavy chain 1 OS=Homo sapiens OX=9606 GN=DYNC1H1 PE=1 SV=5	78.67	16.55	837.7	1.85348e+07	12	9	1	3.62	4646	31022
258	>sp|P20336|RAB3A_HUMAN Ras-related protein Rab-3A OS=Homo sapiens OX=9606 GN=RAB3A PE=1 SV=1	78.64	18.58	912.4	1.95261e+07	9	6	0	38.64	220	4479
259	>sp|Q92854|SEM4D_HUMAN Semaphorin-4D OS=Homo sapiens OX=9606 GN=SEMA4D PE=1 SV=1	78.19	19.35	1036	5.86407e+06	9	6	0	12.53	862	10134
260	>sp|P48066|S6A11_HUMAN Sodium- and chloride-dependent GABA transporter 3 OS=Homo sapiens OX=9606 GN=SLC6A11 PE=2 SV=1	77.55	16.28	921.7	2.67634e+07	13	8	2	13.29	632	5323
261	>sp|P09936|UCHL1_HUMAN Ubiquitin carboxyl-terminal hydrolase isozyme L1 OS=Homo sapiens OX=9606 GN=UCHL1 PE=1 SV=2	77.3	24.33	1214.3	2.28076e+07	11	6	0	52.91	223	9782
262	>sp|P11166|GTR1_HUMAN Solute carrier family 2, facilitated glucose transporter member 1 OS=Homo sapiens OX=9606 GN=SLC2A1 PE=1 SV=2	77.11	22.63	1242	1.81583e+07	10	6	1	11.99	492	1937
263	>sp|Q14CZ8|HECAM_HUMAN Hepatocyte cell adhesion molecule OS=Homo sapiens OX=9606 GN=HEPACAM PE=1 SV=1	76.91	20.66	1053.2	1.5318e+08	20	5	1	20.43	416	26628
264	>sp|P07900|HS90A_HUMAN Heat shock protein HSP 90-alpha OS=Homo sapiens OX=9606 GN=HSP90AA1 PE=1 SV=5	76.54	16.09	900	8.72229e+06	8	7	0	14.48	732	39290
264	>sp|P07900-2|HS90A_HUMAN Isoform 2 of Heat shock protein HSP 90-alpha OS=Homo sapiens OX=9606 GN=HSP90AA1
265	>sp|Q9UBB6|NCDN_HUMAN Neurochondrin OS=Homo sapiens OX=9606 GN=NCDN PE=1 SV=1	76.5	13.5	695.2	9569612	7	7	0	15.36	729	5382
265	>sp|Q9UBB6-2|NCDN_HUMAN Isoform 2 of Neurochondrin OS=Homo sapiens OX=9606 GN=NCDN
265	>sp|Q9UBB6-3|NCDN_HUMAN Isoform 3 of Neurochondrin OS=Homo sapiens OX=9606 GN=NCDN
266	>sp|P11216|PYGB_HUMAN Glycogen phosphorylase, brain form OS=Homo sapiens OX=9606 GN=PYGB PE=1 SV=5	76.32	15.32	776.1	1.15858e+07	10	8	0	12.69	843	20699
267	>sp|Q9UI12|VATH_HUMAN V-type proton ATPase subunit H OS=Homo sapiens OX=9606 GN=ATP6V1H PE=1 SV=1	76.11	21.37	1077.5	8.16011e+06	7	5	1	17.81	483	14343
267	>sp|Q9UI12-2|VATH_HUMAN Isoform 2 of V-type proton ATPase subunit H OS=Homo sapiens OX=9606 GN=ATP6V1H
268	>sp|P55290-4|CAD13_HUMAN Isoform 4 of Cadherin-13 OS=Homo sapiens OX=9606 GN=CDH13	75.38	21.63	1055.7	1.9916e+07	12	7	1	14.74	760	34938
269	>sp|Q15165|PON2_HUMAN Serum paraoxonase/arylesterase 2 OS=Homo sapiens OX=9606 GN=PON2 PE=1 SV=4	73.7	23.15	1192.8	5.4327e+06	6	4	0	29.1	354	37669
269	>sp|Q15165-1|PON2_HUMAN Isoform 1 of Serum paraoxonase/arylesterase 2 OS=Homo sapiens OX=9606 GN=PON2
269	>sp|Q15165-3|PON2_HUMAN Isoform 3 of Serum paraoxonase/arylesterase 2 OS=Homo sapiens OX=9606 GN=PON2
270	>sp|P18669|PGAM1_HUMAN Phosphoglycerate mutase 1 OS=Homo sapiens OX=9606 GN=PGAM1 PE=1 SV=2	73.51	17.39	886.8	6.00412e+06	7	6	0	40.55	254	7257
271	>sp|Q9UJ14|GGT7_HUMAN Glutathione hydrolase 7 OS=Homo sapiens OX=9606 GN=GGT7 PE=1 SV=2	72.42	16.74	884.4	1.3221e+07	9	7	0	15.56	662	24965
272	>sp|P62937|PPIA_HUMAN Peptidyl-prolyl cis-trans isomerase A OS=Homo sapiens OX=9606 GN=PPIA PE=1 SV=2	71.54	18.74	964.1	1.53035e+07	11	6	0	55.15	165	6749
273	>sp|Q99653|CHP1_HUMAN Calcineurin B homologous protein 1 OS=Homo sapiens OX=9606 GN=CHP1 PE=1 SV=3	71.5	15.55	786.8	8.44016e+06	7	6	0	37.95	195	24816
274	>sp|P17677|NEUM_HUMAN Neuromodulin OS=Homo sapiens OX=9606 GN=GAP43 PE=1 SV=1	70.83	21.63	1130.2	7.21957e+06	6	4	0	37.39	238	13955
274	>sp|P17677-2|NEUM_HUMAN Isoform 2 of Neuromodulin OS=Homo sapiens OX=9606 GN=GAP43
275	>sp|P49821-2|NDUV1_HUMAN Isoform 2 of NADH dehydrogenase [ubiquinone] flavoprotein 1, mitochondrial OS=Homo sapiens OX=9606 GN=NDUFV1	70.61	16.55	834	9.50469e+06	8	7	0	26.59	455	38770
276	>sp|P62760|VISL1_HUMAN Visinin-like protein 1 OS=Homo sapiens OX=9606 GN=VSNL1 PE=1 SV=2	70.22	15.2	836.8	1.61341e+07	11	6	2	29.32	191	8013
277	>sp|Q16352|AINX_HUMAN Alpha-internexin OS=Homo sapiens OX=9606 GN=INA PE=1 SV=2	70.16	19.29	989.5	1.00763e+07	8	8	0	21.64	499	32772
278	>sp|P05388|RLA0_HUMAN 60S acidic ribosomal protein P0 OS=Homo sapiens OX=9606 GN=RPLP0 PE=1 SV=1	70.09	15.54	821.2	1.26824e+07	9	6	0	23.34	317	14908
279	>sp|P41222|PTGDS_HUMAN Prostaglandin-H2 D-isomerase OS=Homo sapiens OX=9606 GN=PTGDS PE=1 SV=1	70.06	17.89	965	6.16671e+07	17	5	1	36.32	190	11588
280	>sp|P68366|TBA4A_HUMAN Tubulin alpha-4A chain OS=Homo sapiens OX=9606 GN=TUBA4A PE=1 SV=1	70.06	16.25	802.8	5.31982e+07	13	6	1	19.2	448	15377
280	>sp|P68366-2|TBA4A_HUMAN Isoform 2 of Tubulin alpha-4A chain OS=Homo sapiens OX=9606 GN=TUBA4A
281	>sp|P61916|NPC2_HUMAN NPC intracellular cholesterol transporter 2 OS=Homo sapiens OX=9606 GN=NPC2 PE=1 SV=1	69.41	17.75	873.3	17039820	10	7	1	62.25	151	41153
282	>sp|Q16623|STX1A_HUMAN Syntaxin-1A OS=Homo sapiens OX=9606 GN=STX1A PE=1 SV=1	68.82	17.7	1019.7	5610275	5	4	0	27.78	288	3479
282	>sp|Q16623-2|STX1A_HUMAN Isoform 2 of Syntaxin-1A OS=Homo sapiens OX=9606 GN=STX1A
282	>sp|Q16623-3|STX1A_HUMAN Isoform 3 of Syntaxin-1A OS=Homo sapiens OX=9606 GN=STX1A
283	>sp|P0DOY3|IGLC3_HUMAN Immunoglobulin lambda constant 3 OS=Homo sapiens OX=9606 GN=IGLC3 PE=1 SV=1	68.72	20.28	1074.9	62957274	25	4	0	65.09	106	26649
283	>sp|P0DOY2|IGLC2_HUMAN Immunoglobulin lambda constant 2 OS=Homo sapiens OX=9606 GN=IGLC2 PE=1 SV=1
285	>sp|Q08209|PP2BA_HUMAN Serine/threonine-protein phosphatase 2B catalytic subunit alpha isoform OS=Homo sapiens OX=9606 GN=PPP3CA PE=1 SV=1	68.35	18.18	905	1.43565e+07	7	7	0	24.18	521	4930
285	>sp|Q08209-2|PP2BA_HUMAN Isoform 2 of Serine/threonine-protein phosphatase 2B catalytic subunit alpha isoform OS=Homo sapiens OX=9606 GN=PPP3CA
285	>sp|Q08209-3|PP2BA_HUMAN Isoform 3 of Serine/threonine-protein phosphatase 2B catalytic subunit alpha isoform OS=Homo sapiens OX=9606 GN=PPP3CA
286	>sp|Q9UN36|NDRG2_HUMAN Protein NDRG2 OS=Homo sapiens OX=9606 GN=NDRG2 PE=1 SV=2	67.7	19.33	972	5.89228e+06	5	5	0	22.91	371	11355
286	>sp|Q9UN36-2|NDRG2_HUMAN Isoform 2 of Protein NDRG2 OS=Homo sapiens OX=9606 GN=NDRG2
286	>sp|Q9UN36-4|NDRG2_HUMAN Isoform 4 of Protein NDRG2 OS=Homo sapiens OX=9606 GN=NDRG2
286	>sp|Q9UN36-6|NDRG2_HUMAN Isoform 6 of Protein NDRG2 OS=Homo sapiens OX=9606 GN=NDRG2
287	>sp|P16112-2|PGCA_HUMAN Isoform 2 of Aggrecan core protein OS=Homo sapiens OX=9606 GN=ACAN	67.62	17.25	871.1	1.65045e+07	10	6	0	2.93	2492	7428
288	>sp|P04632|CPNS1_HUMAN Calpain small subunit 1 OS=Homo sapiens OX=9606 GN=CAPNS1 PE=1 SV=1	67	17.54	865.9	1.30603e+07	13	7	0	33.58	268	33587
289	>sp|P63096|GNAI1_HUMAN Guanine nucleotide-binding protein G(i) subunit alpha-1 OS=Homo sapiens OX=9606 GN=GNAI1 PE=1 SV=2	66.76	13.63	749.5	6.58809e+06	9	5	0	23.73	354	22477
290	>sp|Q9P035|HACD3_HUMAN Very-long-chain (3R)-3-hydroxyacyl-CoA dehydratase 3 OS=Homo sapiens OX=9606 GN=HACD3 PE=1 SV=2	66.35	19.63	988.5	2.6667e+07	11	6	0	21.82	362	29045
291	>sp|O95674|CDS2_HUMAN Phosphatidate cytidylyltransferase 2 OS=Homo sapiens OX=9606 GN=CDS2 PE=1 SV=1	66.24	17.55	871.7	1.98837e+07	10	5	0	18.88	445	32576
292	>sp|Q5FWE3|PRRT3_HUMAN Proline-rich transmembrane protein 3 OS=Homo sapiens OX=9606 GN=PRRT3 PE=1 SV=3	65.91	19.63	962.3	7.39549e+06	7	6	1	10.81	981	20355
292	>sp|Q5FWE3-2|PRRT3_HUMAN Isoform 2 of Proline-rich transmembrane protein 3 OS=Homo sapiens OX=9606 GN=PRRT3
293	>sp|Q8N0W4|NLGNX_HUMAN Neuroligin-4, X-linked OS=Homo sapiens OX=9606 GN=NLGN4X PE=1 SV=1	65.91	16.54	837.8	8554570	8	6	0	13.11	816	37682
293	>sp|Q8N0W4-2|NLGNX_HUMAN Isoform 2 of Neuroligin-4, X-linked OS=Homo sapiens OX=9606 GN=NLGN4X
295	>sp|P49755|TMEDA_HUMAN Transmembrane emp24 domain-containing protein 10 OS=Homo sapiens OX=9606 GN=TMED10 PE=1 SV=2	65.67	17.55	894	9829263	8	6	0	29.68	219	16614
296	>sp|P04216|THY1_HUMAN Thy-1 membrane glycoprotein OS=Homo sapiens OX=9606 GN=THY1 PE=1 SV=2	65.37	22.58	1245.5	2.67393e+08	21	4	0	24.84	161	2169
297	>sp|P16403|H12_HUMAN Histone H1.2 OS=Homo sapiens OX=9606 GN=H1-2 PE=1 SV=2	65.36	17.58	947	1.14764e+08	16	5	0	15.96	213	9532
297	>sp|P16402|H13_HUMAN Histone H1.3 OS=Homo sapiens OX=9606 GN=H1-3 PE=1 SV=2
297	>sp|P10412|H14_HUMAN Histone H1.4 OS=Homo sapiens OX=9606 GN=H1-4 PE=1 SV=2
298	>sp|Q06830|PRDX1_HUMAN Peroxiredoxin-1 OS=Homo sapiens OX=9606 GN=PRDX1 PE=1 SV=1	65.28	20.66	1199.6	3.56961e+07	14	7	0	39.7	199	6893
299	>sp|Q16795|NDUA9_HUMAN NADH dehydrogenase [ubiquinone] 1 alpha subcomplex subunit 9, mitochondrial OS=Homo sapiens OX=9606 GN=NDUFA9 PE=1 SV=2	65.26	14.55	748.3	1.0789e+07	7	5	0	19.1	377	41002
300	>sp|P61981|1433G_HUMAN 14-3-3 protein gamma OS=Homo sapiens OX=9606 GN=YWHAG PE=1 SV=2	65.24	19.43	960	1.58946e+07	13	4	0	27.94	247	22864
301	>sp|P29966|MARCS_HUMAN Myristoylated alanine-rich C-kinase substrate OS=Homo sapiens OX=9606 GN=MARCKS PE=1 SV=4	64.78	19.58	999.1	3.67071e+06	5	4	0	20.78	332	39203
302	>sp|Q8N9I0|SYT2_HUMAN Synaptotagmin-2 OS=Homo sapiens OX=9606 GN=SYT2 PE=1 SV=2	64.78	15.58	758.8	2.84479e+07	15	7	0	21.96	419	16898
303	>sp|Q14764|MVP_HUMAN Major vault protein OS=Homo sapiens OX=9606 GN=MVP PE=1 SV=4	64.62	14.63	737.6	4.80769e+06	7	6	1	13.66	893	41361
304	>sp|P00558|PGK1_HUMAN Phosphoglycerate kinase 1 OS=Homo sapiens OX=9606 GN=PGK1 PE=1 SV=3	64.33	17.62	938.4	1.08494e+07	8	6	0	19.66	417	3205
304	>sp|P00558-2|PGK1_HUMAN Isoform 2 of Phosphoglycerate kinase 1 OS=Homo sapiens OX=9606 GN=PGK1
305	>sp|O75899|GABR2_HUMAN Gamma-aminobutyric acid type B receptor subunit 2 OS=Homo sapiens OX=9606 GN=GABBR2 PE=1 SV=1	63.67	16.25	846.6	9.61118e+06	11	6	1	8.18	941	23310
306	>sp|O43175|SERA_HUMAN D-3-phosphoglycerate dehydrogenase OS=Homo sapiens OX=9606 GN=PHGDH PE=1 SV=4	63.59	14.54	739.5	7.49312e+06	7	6	1	13.13	533	3415
307	>sp|Q09470|KCNA1_HUMAN Potassium voltage-gated channel subfamily A member 1 OS=Homo sapiens OX=9606 GN=KCNA1 PE=1 SV=2	63.04	21.39	1062	7452564	6	4	0	13.13	495	11179
308	>sp|P05155|IC1_HUMAN Plasma protease C1 inhibitor OS=Homo sapiens OX=9606 GN=SERPING1 PE=1 SV=2	62.54	17.24	908.5	2.19167e+07	12	7	0	15	500	26825
308	>sp|P05155-2|IC1_HUMAN Isoform 2 of Plasma protease C1 inhibitor OS=Homo sapiens OX=9606 GN=SERPING1
308	>sp|P05155-3|IC1_HUMAN Isoform 3 of Plasma protease C1 inhibitor OS=Homo sapiens OX=9606 GN=SERPING1
309	>sp|O75078|ADA11_HUMAN Disintegrin and metalloproteinase domain-containing protein 11 OS=Homo sapiens OX=9606 GN=ADAM11 PE=2 SV=3	62.31	19.58	994.7	9119382	9	4	0	8.45	769	34648
310	>sp|P12532|KCRU_HUMAN Creatine kinase U-type, mitochondrial OS=Homo sapiens OX=9606 GN=CKMT1A PE=1 SV=1	61.66	24.28	1206	3.94601e+06	6	4	0	24.22	417	38337
310	>sp|P12532-2|KCRU_HUMAN Isoform 2 of Creatine kinase U-type, mitochondrial OS=Homo sapiens OX=9606 GN=CKMT1A
311	>sp|P08247|SYPH_HUMAN Synaptophysin OS=Homo sapiens OX=9606 GN=SYP PE=1 SV=3	61.46	17.58	883	208577849	28	4	1	15.34	313	18136
312	>sp|O00468|AGRIN_HUMAN Agrin OS=Homo sapiens OX=9606 GN=AGRN PE=1 SV=6	61.28	16.29	841.6	4.06412e+06	5	5	0	3.19	2068	34640
312	>sp|O00468-2|AGRIN_HUMAN Isoform 2 of Agrin OS=Homo sapiens OX=9606 GN=AGRN
312	>sp|O00468-3|AGRIN_HUMAN Isoform 3 of Agrin OS=Homo sapiens OX=9606 GN=AGRN
312	>sp|O00468-4|AGRIN_HUMAN Isoform 4 of Agrin OS=Homo sapiens OX=9606 GN=AGRN
312	>sp|O00468-5|AGRIN_HUMAN Isoform 5 of Agrin OS=Homo sapiens OX=9606 GN=AGRN
312	>sp|O00468-6|AGRIN_HUMAN Isoform 6 of Agrin OS=Homo sapiens OX=9606 GN=AGRN
312	>sp|O00468-7|AGRIN_HUMAN Isoform 7 of Agrin OS=Homo sapiens OX=9606 GN=AGRN
313	>sp|P00751|CFAB_HUMAN Complement factor B OS=Homo sapiens OX=9606 GN=CFB PE=1 SV=2	60.98	13.63	737.9	8.65023e+06	10	7	0	12.83	764	36106
314	>sp|P16070|CD44_HUMAN CD44 antigen OS=Homo sapiens OX=9606 GN=CD44 PE=1 SV=3	60.96	15.25	767.3	5.04731e+07	9	5	0	7.68	742	28402
314	>sp|P16070-3|CD44_HUMAN Isoform 3 of CD44 antigen OS=Homo sapiens OX=9606 GN=CD44
314	>sp|P16070-4|CD44_HUMAN Isoform 4 of CD44 antigen OS=Homo sapiens OX=9606 GN=CD44
314	>sp|P16070-5|CD44_HUMAN Isoform 5 of CD44 antigen OS=Homo sapiens OX=9606 GN=CD44
314	>sp|P16070-6|CD44_HUMAN Isoform 6 of CD44 antigen OS=Homo sapiens OX=9606 GN=CD44
314	>sp|P16070-7|CD44_HUMAN Isoform 7 of CD44 antigen OS=Homo sapiens OX=9606 GN=CD44
314	>sp|P16070-8|CD44_HUMAN Isoform 8 of CD44 antigen OS=Homo sapiens OX=9606 GN=CD44
314	>sp|P16070-10|CD44_HUMAN Isoform 10 of CD44 antigen OS=Homo sapiens OX=9606 GN=CD44
314	>sp|P16070-11|CD44_HUMAN Isoform 11 of CD44 antigen OS=Homo sapiens OX=9606 GN=CD44
314	>sp|P16070-12|CD44_HUMAN Isoform 12 of CD44 antigen OS=Homo sapiens OX=9606 GN=CD44
314	>sp|P16070-13|CD44_HUMAN Isoform 13 of CD44 antigen OS=Homo sapiens OX=9606 GN=CD44
314	>sp|P16070-14|CD44_HUMAN Isoform 14 of CD44 antigen OS=Homo sapiens OX=9606 GN=CD44
314	>sp|P16070-16|CD44_HUMAN Isoform 16 of CD44 antigen OS=Homo sapiens OX=9606 GN=CD44
314	>sp|P16070-17|CD44_HUMAN Isoform 17 of CD44 antigen OS=Homo sapiens OX=9606 GN=CD44
314	>sp|P16070-18|CD44_HUMAN Isoform 18 of CD44 antigen OS=Homo sapiens OX=9606 GN=CD44
315	>sp|P60880|SNP25_HUMAN Synaptosomal-associated protein 25 OS=Homo sapiens OX=9606 GN=SNAP25 PE=1 SV=1	60.84	15.28	936.1	1.90147e+07	9	6	1	32.04	206	3452
316	>sp|Q16181|SEPT7_HUMAN Septin-7 OS=Homo sapiens OX=9606 GN=SEPTIN7 PE=1 SV=2	60.43	13.33	749.4	14891459	8	6	0	19.22	437	19833
316	>sp|Q16181-2|SEPT7_HUMAN Isoform 2 of Septin-7 OS=Homo sapiens OX=9606 GN=SEPTIN7
317	>sp|Q6UWR7|ENPP6_HUMAN Glycerophosphocholine cholinephosphodiesterase ENPP6 OS=Homo sapiens OX=9606 GN=ENPP6 PE=1 SV=2	60.27	14.94	777.6	7.78816e+06	12	5	0	17.27	440	22285
318	>sp|Q5XKP0|MIC13_HUMAN MICOS complex subunit MIC13 OS=Homo sapiens OX=9606 GN=MICOS13 PE=1 SV=1	60.18	17.63	895.3	1.52534e+07	9	6	2	73.73	118	41307
319	>sp|Q8IV08|PLD3_HUMAN 5'-3' exonuclease PLD3 OS=Homo sapiens OX=9606 GN=PLD3 PE=1 SV=1	60.13	17.39	877.2	2.17082e+07	11	5	0	13.27	490	10545
320	>sp|P10253|LYAG_HUMAN Lysosomal alpha-glucosidase OS=Homo sapiens OX=9606 GN=GAA PE=1 SV=4	60.09	16.37	829.5	3.62059e+06	5	4	0	9.77	952	42287
321	>sp|O60939|SCN2B_HUMAN Sodium channel subunit beta-2 OS=Homo sapiens OX=9606 GN=SCN2B PE=1 SV=1	59.72	17.06	912.7	2.3252e+07	12	6	0	28.84	215	19060
322	>sp|P01116|RASK_HUMAN GTPase KRas OS=Homo sapiens OX=9606 GN=KRAS PE=1 SV=1	59.59	17.39	873.9	3.54523e+06	5	5	1	38.1	189	9503
322	>sp|P01116-2|RASK_HUMAN Isoform 2B of GTPase KRas OS=Homo sapiens OX=9606 GN=KRAS
323	>sp|P05141|ADT2_HUMAN ADP/ATP translocase 2 OS=Homo sapiens OX=9606 GN=SLC25A5 PE=1 SV=7	59.54	15.54	797	4.04691e+07	8	5	1	16.11	298	31515
324	>sp|P01859|IGHG2_HUMAN Immunoglobulin heavy constant gamma 2 OS=Homo sapiens OX=9606 GN=IGHG2 PE=1 SV=2	59.15	17.32	850.4	1.35021e+07	7	5	0	39.88	326	10781
325	>sp|Q9HC56|PCDH9_HUMAN Protocadherin-9 OS=Homo sapiens OX=9606 GN=PCDH9 PE=1 SV=2	58.99	14.54	728.6	1.07914e+07	11	9	1	11.16	1237	12614
325	>sp|Q9HC56-2|PCDH9_HUMAN Isoform 2 of Protocadherin-9 OS=Homo sapiens OX=9606 GN=PCDH9
326	>sp|P50213|IDH3A_HUMAN Isocitrate dehydrogenase [NAD] subunit alpha, mitochondrial OS=Homo sapiens OX=9606 GN=IDH3A PE=1 SV=1	58.61	19.63	979	6.6417e+06	6	5	1	19.95	366	39893
327	>sp|Q9UI40-2|NCKX2_HUMAN Isoform 2 of Sodium/potassium/calcium exchanger 2 OS=Homo sapiens OX=9606 GN=SLC24A2	58.61	16.55	910.4	2.35274e+07	11	6	0	11.18	644	41357
328	>sp|O43813|LANC1_HUMAN Glutathione S-transferase LANCL1 OS=Homo sapiens OX=9606 GN=LANCL1 PE=1 SV=1	58.56	22.55	1151.1	26340147	11	7	0	23.56	399	40285
329	>sp|P21926|CD9_HUMAN CD9 antigen OS=Homo sapiens OX=9606 GN=CD9 PE=1 SV=4	58.35	19.69	996.9	9.2785e+07	13	5	0	20.61	228	26000
330	>sp|P16152|CBR1_HUMAN Carbonyl reductase [NADPH] 1 OS=Homo sapiens OX=9606 GN=CBR1 PE=1 SV=3	56.87	18.89	938.1	5.89467e+06	5	5	0	29.6	277	30683
331	>sp|Q16620|NTRK2_HUMAN BDNF/NT-3 growth factors receptor OS=Homo sapiens OX=9606 GN=NTRK2 PE=1 SV=1	56.28	15.37	768	9488280	8	4	0	9.85	822	13507
331	>sp|Q16620-2|NTRK2_HUMAN Isoform TrkB-T1 of BDNF/NT-3 growth factors receptor OS=Homo sapiens OX=9606 GN=NTRK2
331	>sp|Q16620-3|NTRK2_HUMAN Isoform TrkB-T-Shc of BDNF/NT-3 growth factors receptor OS=Homo sapiens OX=9606 GN=NTRK2
331	>sp|Q16620-4|NTRK2_HUMAN Isoform 4 of BDNF/NT-3 growth factors receptor OS=Homo sapiens OX=9606 GN=NTRK2
331	>sp|Q16620-5|NTRK2_HUMAN Isoform 5 of BDNF/NT-3 growth factors receptor OS=Homo sapiens OX=9606 GN=NTRK2
331	>sp|Q16620-6|NTRK2_HUMAN Isoform TrkB-T-TK of BDNF/NT-3 growth factors receptor OS=Homo sapiens OX=9606 GN=NTRK2
332	>sp|P10114|RAP2A_HUMAN Ras-related protein Rap-2a OS=Homo sapiens OX=9606 GN=RAP2A PE=1 SV=1	56.15	13.2	669.3	1.21709e+07	10	7	1	54.1	183	10283
333	>sp|P30041|PRDX6_HUMAN Peroxiredoxin-6 OS=Homo sapiens OX=9606 GN=PRDX6 PE=1 SV=3	55.72	17.34	917.1	6.41885e+06	5	5	0	28.57	224	12390
334	>sp|Q9P2B2|FPRP_HUMAN Prostaglandin F2 receptor negative regulator OS=Homo sapiens OX=9606 GN=PTGFRN PE=1 SV=2	55.63	13.29	662.1	1.03326e+07	10	8	0	12.17	879	26963
335	>sp|Q16799-3|RTN1_HUMAN Isoform RTN1-C of Reticulon-1 OS=Homo sapiens OX=9606 GN=RTN1	54.29	16.28	864.4	27682854	10	5	1	25.48	208	5216
336	>sp|P13473|LAMP2_HUMAN Lysosome-associated membrane glycoprotein 2 OS=Homo sapiens OX=9606 GN=LAMP2 PE=1 SV=2	54.2	15.5	824.2	4.40273e+07	12	5	0	13.66	410	38524
336	>sp|P13473-2|LAMP2_HUMAN Isoform LAMP-2B of Lysosome-associated membrane glycoprotein 2 OS=Homo sapiens OX=9606 GN=LAMP2
336	>sp|P13473-3|LAMP2_HUMAN Isoform LAMP-2C of Lysosome-associated membrane glycoprotein 2 OS=Homo sapiens OX=9606 GN=LAMP2
337	>sp|Q8N111|CEND_HUMAN Cell cycle exit and neuronal differentiation protein 1 OS=Homo sapiens OX=9606 GN=CEND1 PE=1 SV=1	53.98	18.55	1027.4	1.44585e+07	8	4	0	28.19	149	1717
338	>sp|Q9UQM7|KCC2A_HUMAN Calcium/calmodulin-dependent protein kinase type II subunit alpha OS=Homo sapiens OX=9606 GN=CAMK2A PE=1 SV=2	53.42	17.69	864	4.97245e+06	5	4	0	12.55	478	11163
338	>sp|Q9UQM7-2|KCC2A_HUMAN Isoform B of Calcium/calmodulin-dependent protein kinase type II subunit alpha OS=Homo sapiens OX=9606 GN=CAMK2A
339	>sp|Q6ZSS7|MFSD6_HUMAN Major facilitator superfamily domain-containing protein 6 OS=Homo sapiens OX=9606 GN=MFSD6 PE=1 SV=2	53.18	18.32	910.9	6.51807e+06	5	4	1	6.83	791	41704
340	>sp|P26012|ITB8_HUMAN Integrin beta-8 OS=Homo sapiens OX=9606 GN=ITGB8 PE=1 SV=1	52.86	20.97	1081.1	4.39272e+06	7	3	0	7.8	769	30487
340	>sp|P26012-2|ITB8_HUMAN Isoform 2 of Integrin beta-8 OS=Homo sapiens OX=9606 GN=ITGB8
341	>sp|P31040|SDHA_HUMAN Succinate dehydrogenase [ubiquinone] flavoprotein subunit, mitochondrial OS=Homo sapiens OX=9606 GN=SDHA PE=1 SV=2	52.53	17.24	863	9.37227e+06	8	6	0	12.95	664	5336
341	>sp|P31040-2|SDHA_HUMAN Isoform 2 of Succinate dehydrogenase [ubiquinone] flavoprotein subunit, mitochondrial OS=Homo sapiens OX=9606 GN=SDHA
342	>sp|P63098|CANB1_HUMAN Calcineurin subunit B type 1 OS=Homo sapiens OX=9606 GN=PPP3R1 PE=1 SV=2	52.5	18.6	908.2	4.79566e+06	5	4	0	31.18	170	25045
343	>sp|Q9Y4L1|HYOU1_HUMAN Hypoxia up-regulated protein 1 OS=Homo sapiens OX=9606 GN=HYOU1 PE=1 SV=1	52.27	13.24	667.8	3.95613e+06	6	5	0	8.31	999	41272
344	>sp|Q04917|1433F_HUMAN 14-3-3 protein eta OS=Homo sapiens OX=9606 GN=YWHAH PE=1 SV=4	51.9	17.55	892.4	4.88722e+06	4	4	0	23.58	246	35835
345	>sp|Q8IXJ6|SIR2_HUMAN NAD-dependent protein deacetylase sirtuin-2 OS=Homo sapiens OX=9606 GN=SIRT2 PE=1 SV=2	51.6	14.55	747.4	4.99806e+06	6	4	0	14.91	389	17375
345	>sp|Q8IXJ6-2|SIR2_HUMAN Isoform 2 of NAD-dependent protein deacetylase sirtuin-2 OS=Homo sapiens OX=9606 GN=SIRT2
345	>sp|Q8IXJ6-3|SIR2_HUMAN Isoform 3 of NAD-dependent protein deacetylase sirtuin-2 OS=Homo sapiens OX=9606 GN=SIRT2
345	>sp|Q8IXJ6-4|SIR2_HUMAN Isoform 4 of NAD-dependent protein deacetylase sirtuin-2 OS=Homo sapiens OX=9606 GN=SIRT2
345	>sp|Q8IXJ6-5|SIR2_HUMAN Isoform 5 of NAD-dependent protein deacetylase sirtuin-2 OS=Homo sapiens OX=9606 GN=SIRT2
346	>sp|P09471-2|GNAO_HUMAN Isoform Alpha-2 of Guanine nucleotide-binding protein G(o) subunit alpha OS=Homo sapiens OX=9606 GN=GNAO1	51.58	17.54	885	3.99565e+06	6	4	0	22.88	354	25951
347	>sp|Q08722|CD47_HUMAN Leukocyte surface antigen CD47 OS=Homo sapiens OX=9606 GN=CD47 PE=1 SV=1	51.44	12.65	801.4	1.9085e+08	17	5	0	12.07	323	1844
348	>sp|Q9H1V8|S6A17_HUMAN Sodium-dependent neutral amino acid transporter SLC6A17 OS=Homo sapiens OX=9606 GN=SLC6A17 PE=1 SV=3	50.96	13.41	689.5	1.05034e+07	6	4	1	6.88	727	4828
349	>sp|P19634|SL9A1_HUMAN Sodium/hydrogen exchanger 1 OS=Homo sapiens OX=9606 GN=SLC9A1 PE=1 SV=2	50.62	15.29	774.6	8.16607e+06	5	4	1	6.01	815	14754
350	>sp|P60033|CD81_HUMAN CD81 antigen OS=Homo sapiens OX=9606 GN=CD81 PE=1 SV=1	50.57	19.62	1032.9	1.05181e+07	5	3	0	25	236	32570
351	>sp|P62258|1433E_HUMAN 14-3-3 protein epsilon OS=Homo sapiens OX=9606 GN=YWHAE PE=1 SV=1	50.14	17.25	852.4	2.31585e+07	13	6	1	27.45	255	31327
351	>sp|P62258-2|1433E_HUMAN Isoform SV of 14-3-3 protein epsilon OS=Homo sapiens OX=9606 GN=YWHAE
352	>sp|P01008|ANT3_HUMAN Antithrombin-III OS=Homo sapiens OX=9606 GN=SERPINC1 PE=1 SV=1	50.13	16.59	871.5	1.01772e+07	7	6	0	17.46	464	34248
353	>sp|P07384|CAN1_HUMAN Calpain-1 catalytic subunit OS=Homo sapiens OX=9606 GN=CAPN1 PE=1 SV=1	49.78	15.29	777.7	7315413	6	6	0	10.64	714	34924
354	>sp|P02730|B3AT_HUMAN Band 3 anion transport protein OS=Homo sapiens OX=9606 GN=SLC4A1 PE=1 SV=3	49.01	17.97	941	5.27104e+06	7	4	0	7.24	911	35140
354	>sp|P02730-2|B3AT_HUMAN Isoform 2 of Band 3 anion transport protein OS=Homo sapiens OX=9606 GN=SLC4A1
355	>sp|Q9UL51|HCN2_HUMAN Potassium/sodium hyperpolarization-activated cyclic nucleotide-gated channel 2 OS=Homo sapiens OX=9606 GN=HCN2 PE=1 SV=3	48.57	15.68	829.6	2.17418e+06	5	4	0	7.87	889	26952
356	>sp|Q9H313|TTYH1_HUMAN Protein tweety homolog 1 OS=Homo sapiens OX=9606 GN=TTYH1 PE=1 SV=1	48.53	17.54	868.9	7.15896e+07	12	4	0	9.78	450	14671
356	>sp|Q9H313-2|TTYH1_HUMAN Isoform 2 of Protein tweety homolog 1 OS=Homo sapiens OX=9606 GN=TTYH1
356	>sp|Q9H313-3|TTYH1_HUMAN Isoform 3 of Protein tweety homolog 1 OS=Homo sapiens OX=9606 GN=TTYH1
356	>sp|Q9H313-5|TTYH1_HUMAN Isoform 5 of Protein tweety homolog 1 OS=Homo sapiens OX=9606 GN=TTYH1
357	>sp|Q9BPW8|NIPS1_HUMAN Protein NipSnap homolog 1 OS=Homo sapiens OX=9606 GN=NIPSNAP1 PE=1 SV=1	48.09	16.33	811.7	1.74963e+07	9	5	0	24.65	284	13970
358	>sp|P19827|ITIH1_HUMAN Inter-alpha-trypsin inhibitor heavy chain H1 OS=Homo sapiens OX=9606 GN=ITIH1 PE=1 SV=3	47.79	13.52	743.1	6.26899e+06	6	4	0	6.92	911	13233
359	>sp|O43491|E41L2_HUMAN Band 4.1-like protein 2 OS=Homo sapiens OX=9606 GN=EPB41L2 PE=1 SV=1	47.7	13.65	838	6.08145e+06	5	5	0	6.77	1005	36146
359	>sp|O43491-2|E41L2_HUMAN Isoform 2 of Band 4.1-like protein 2 OS=Homo sapiens OX=9606 GN=EPB41L2
359	>sp|O43491-3|E41L2_HUMAN Isoform 3 of Band 4.1-like protein 2 OS=Homo sapiens OX=9606 GN=EPB41L2
359	>sp|O43491-4|E41L2_HUMAN Isoform 4 of Band 4.1-like protein 2 OS=Homo sapiens OX=9606 GN=EPB41L2
360	>sp|Q9UHL4|DPP2_HUMAN Dipeptidyl peptidase 2 OS=Homo sapiens OX=9606 GN=DPP7 PE=1 SV=3	47.3	17.28	864.8	5.53779e+06	6	5	0	13.62	492	35415
361	>sp|Q9NY72|SCN3B_HUMAN Sodium channel subunit beta-3 OS=Homo sapiens OX=9606 GN=SCN3B PE=1 SV=1	47.29	18.29	908	8.04693e+06	4	4	0	24.19	215	5229
362	>sp|Q9NQC3|RTN4_HUMAN Reticulon-4 OS=Homo sapiens OX=9606 GN=RTN4 PE=1 SV=2	46.66	15.31	943.4	1.56836e+07	8	4	0	5.2	1192	10122
362	>sp|Q9NQC3-4|RTN4_HUMAN Isoform 6 of Reticulon-4 OS=Homo sapiens OX=9606 GN=RTN4
362	>sp|Q9NQC3-6|RTN4_HUMAN Isoform D of Reticulon-4 OS=Homo sapiens OX=9606 GN=RTN4
363	>sp|Q8N135|LGI4_HUMAN Leucine-rich repeat LGI family member 4 OS=Homo sapiens OX=9606 GN=LGI4 PE=2 SV=1	46.34	16.08	814.4	1980290	3	3	0	12.66	537	39485
364	>sp|P27701|CD82_HUMAN CD82 antigen OS=Homo sapiens OX=9606 GN=CD82 PE=1 SV=1	46.18	15.5	792.8	9.0195e+06	5	4	0	14.98	267	28077
365	>sp|P00505|AATM_HUMAN Aspartate aminotransferase, mitochondrial OS=Homo sapiens OX=9606 GN=GOT2 PE=1 SV=3	45.78	14.24	708.1	5.74767e+06	4	4	0	11.63	430	26167
365	>sp|P00505-2|AATM_HUMAN Isoform 2 of Aspartate aminotransferase, mitochondrial OS=Homo sapiens OX=9606 GN=GOT2
366	>sp|Q9ULK0|GRID1_HUMAN Glutamate receptor ionotropic, delta-1 OS=Homo sapiens OX=9606 GN=GRID1 PE=2 SV=2	45.51	17.69	884.8	2.50588e+06	3	3	0	6.14	1009	39863
367	>sp|Q5QNW6|H2B2F_HUMAN Histone H2B type 2-F OS=Homo sapiens OX=9606 GN=H2BC18 PE=1 SV=3	45.46	15.36	704.4	30782568	12	5	1	26.98	126	12263
367	>sp|Q5QNW6-2|H2B2F_HUMAN Isoform 2 of Histone H2B type 2-F OS=Homo sapiens OX=9606 GN=H2BC18
367	>sp|Q99879|H2B1M_HUMAN Histone H2B type 1-M OS=Homo sapiens OX=9606 GN=H2BC14 PE=1 SV=3
367	>sp|Q99877|H2B1N_HUMAN Histone H2B type 1-N OS=Homo sapiens OX=9606 GN=H2BC15 PE=1 SV=3
367	>sp|Q99880|H2B1L_HUMAN Histone H2B type 1-L OS=Homo sapiens OX=9606 GN=H2BC13 PE=1 SV=3
367	>sp|P62807|H2B1C_HUMAN Histone H2B type 1-C/E/F/G/I OS=Homo sapiens OX=9606 GN=H2BC4 PE=1 SV=4
367	>sp|O60814|H2B1K_HUMAN Histone H2B type 1-K OS=Homo sapiens OX=9606 GN=H2BC12 PE=1 SV=3
367	>sp|Q93079|H2B1H_HUMAN Histone H2B type 1-H OS=Homo sapiens OX=9606 GN=H2BC9 PE=1 SV=3
367	>sp|P58876|H2B1D_HUMAN Histone H2B type 1-D OS=Homo sapiens OX=9606 GN=H2BC5 PE=1 SV=2
367	>sp|P57053|H2BFS_HUMAN Histone H2B type F-S OS=Homo sapiens OX=9606 GN=H2BS1 PE=1 SV=2
368	>sp|P32418|NAC1_HUMAN Sodium/calcium exchanger 1 OS=Homo sapiens OX=9606 GN=SLC8A1 PE=1 SV=3	44.66	19.33	996.5	2.40829e+06	4	3	1	5.55	973	13444
368	>sp|P32418-2|NAC1_HUMAN Isoform 3 of Sodium/calcium exchanger 1 OS=Homo sapiens OX=9606 GN=SLC8A1
368	>sp|P32418-3|NAC1_HUMAN Isoform 7 of Sodium/calcium exchanger 1 OS=Homo sapiens OX=9606 GN=SLC8A1
368	>sp|P32418-4|NAC1_HUMAN Isoform 10 of Sodium/calcium exchanger 1 OS=Homo sapiens OX=9606 GN=SLC8A1
368	>sp|P32418-5|NAC1_HUMAN Isoform 5 of Sodium/calcium exchanger 1 OS=Homo sapiens OX=9606 GN=SLC8A1
369	>sp|O60245|PCDH7_HUMAN Protocadherin-7 OS=Homo sapiens OX=9606 GN=PCDH7 PE=1 SV=2	44.63	14.58	732.6	2.34221e+06	4	4	0	6.36	1069	18518
369	>sp|O60245-2|PCDH7_HUMAN Isoform B of Protocadherin-7 OS=Homo sapiens OX=9606 GN=PCDH7
370	>sp|Q9BS26|ERP44_HUMAN Endoplasmic reticulum resident protein 44 OS=Homo sapiens OX=9606 GN=ERP44 PE=1 SV=1	44.62	23.37	1193	5.80451e+06	5	3	0	11.08	406	39566
371	>sp|P62879|GBB2_HUMAN Guanine nucleotide-binding protein G(I)/G(S)/G(T) subunit beta-2 OS=Homo sapiens OX=9606 GN=GNB2 PE=1 SV=3	44.48	16.6	859.8	5.49917e+06	4	3	0	14.71	340	28021
372	>sp|Q9H330|TM245_HUMAN Transmembrane protein 245 OS=Homo sapiens OX=9606 GN=TMEM245 PE=1 SV=3	44.38	17.34	867	3.15575e+06	5	3	0	6.14	879	2536
373	>sp|Q02338|BDH_HUMAN D-beta-hydroxybutyrate dehydrogenase, mitochondrial OS=Homo sapiens OX=9606 GN=BDH1 PE=1 SV=3	44.27	17.34	855.3	3.63785e+06	4	3	0	16.62	343	31802
374	>sp|P04844|RPN2_HUMAN Dolichyl-diphosphooligosaccharide--protein glycosyltransferase subunit 2 OS=Homo sapiens OX=9606 GN=RPN2 PE=1 SV=3	44.06	16.5	817.1	2.42985e+06	4	3	0	10.62	631	3372
374	>sp|P04844-2|RPN2_HUMAN Isoform 2 of Dolichyl-diphosphooligosaccharide--protein glycosyltransferase subunit 2 OS=Homo sapiens OX=9606 GN=RPN2
375	>sp|P62805|H4_HUMAN Histone H4 OS=Homo sapiens OX=9606 GN=H4C1 PE=1 SV=2	43.99	14.2	703.5	2.7573e+07	9	4	0	38.83	103	26162
376	>sp|Q9UIW2|PLXA1_HUMAN Plexin-A1 OS=Homo sapiens OX=9606 GN=PLXNA1 PE=1 SV=3	43.89	15.33	786.8	8.66047e+06	6	6	0	5.75	1896	5173
377	>sp|P20020|AT2B1_HUMAN Plasma membrane calcium-transporting ATPase 1 OS=Homo sapiens OX=9606 GN=ATP2B1 PE=1 SV=4	43.71	13.55	697.9	8.65556e+06	5	5	0	4.92	1220	24326
377	>sp|P20020-1|AT2B1_HUMAN Isoform D of Plasma membrane calcium-transporting ATPase 1 OS=Homo sapiens OX=9606 GN=ATP2B1
377	>sp|P20020-2|AT2B1_HUMAN Isoform A of Plasma membrane calcium-transporting ATPase 1 OS=Homo sapiens OX=9606 GN=ATP2B1
377	>sp|P20020-4|AT2B1_HUMAN Isoform C of Plasma membrane calcium-transporting ATPase 1 OS=Homo sapiens OX=9606 GN=ATP2B1
377	>sp|P20020-5|AT2B1_HUMAN Isoform E of Plasma membrane calcium-transporting ATPase 1 OS=Homo sapiens OX=9606 GN=ATP2B1
377	>sp|P20020-6|AT2B1_HUMAN Isoform K of Plasma membrane calcium-transporting ATPase 1 OS=Homo sapiens OX=9606 GN=ATP2B1
378	>sp|Q8WXS5|CCG8_HUMAN Voltage-dependent calcium channel gamma-8 subunit OS=Homo sapiens OX=9606 GN=CACNG8 PE=2 SV=3	43.66	19.58	998.9	3.35793e+06	4	3	0	10.12	425	33948
379	>sp|Q16718|NDUA5_HUMAN NADH dehydrogenase [ubiquinone] 1 alpha subcomplex subunit 5 OS=Homo sapiens OX=9606 GN=NDUFA5 PE=1 SV=3	43.54	24.39	1244.5	4.42226e+06	4	3	0	39.65	116	37626
379	>sp|Q16718-2|NDUA5_HUMAN Isoform 2 of NADH dehydrogenase [ubiquinone] 1 alpha subcomplex subunit 5 OS=Homo sapiens OX=9606 GN=NDUFA5
380	>sp|P01860|IGHG3_HUMAN Immunoglobulin heavy constant gamma 3 OS=Homo sapiens OX=9606 GN=IGHG3 PE=1 SV=2	43.36	20.29	1012.5	7.55747e+06	4	3	0	11.41	377	39299
381	>sp|O43761|SNG3_HUMAN Synaptogyrin-3 OS=Homo sapiens OX=9606 GN=SYNGR3 PE=1 SV=2	43.31	17.54	913.1	1.89895e+07	6	3	0	16.59	229	2915
382	>sp|P08559|ODPA_HUMAN Pyruvate dehydrogenase E1 component subunit alpha, somatic form, mitochondrial OS=Homo sapiens OX=9606 GN=PDHA1 PE=1 SV=3	43.01	13.24	687.9	6.96688e+06	5	5	0	13.59	390	40852
382	>sp|P08559-2|ODPA_HUMAN Isoform 2 of Pyruvate dehydrogenase E1 component subunit alpha, somatic form, mitochondrial OS=Homo sapiens OX=9606 GN=PDHA1
382	>sp|P08559-3|ODPA_HUMAN Isoform 3 of Pyruvate dehydrogenase E1 component subunit alpha, somatic form, mitochondrial OS=Homo sapiens OX=9606 GN=PDHA1
382	>sp|P08559-4|ODPA_HUMAN Isoform 4 of Pyruvate dehydrogenase E1 component subunit alpha, somatic form, mitochondrial OS=Homo sapiens OX=9606 GN=PDHA1
383	>sp|P25311|ZA2G_HUMAN Zinc-alpha-2-glycoprotein OS=Homo sapiens OX=9606 GN=AZGP1 PE=1 SV=2	42.87	18.32	912.1	5.34273e+06	4	4	0	21.48	298	21625
384	>sp|P04899|GNAI2_HUMAN Guanine nucleotide-binding protein G(i) subunit alpha-2 OS=Homo sapiens OX=9606 GN=GNAI2 PE=1 SV=3	42.76	15.54	789.2	3.08308e+06	3	3	0	14.65	355	25469
385	>sp|Q92734|TFG_HUMAN Protein TFG OS=Homo sapiens OX=9606 GN=TFG PE=1 SV=2	42.58	17.04	893.4	11833693	7	4	0	15.75	400	16675
385	>sp|Q92734-2|TFG_HUMAN Isoform 2 of Protein TFG OS=Homo sapiens OX=9606 GN=TFG
385	>sp|Q92734-3|TFG_HUMAN Isoform 3 of Protein TFG OS=Homo sapiens OX=9606 GN=TFG
385	>sp|Q92734-4|TFG_HUMAN Isoform 4 of Protein TFG OS=Homo sapiens OX=9606 GN=TFG
386	>sp|P01042|KNG1_HUMAN Kininogen-1 OS=Homo sapiens OX=9606 GN=KNG1 PE=1 SV=2	42.49	18.55	922.5	3.67411e+06	3	3	0	7.92	644	29055
386	>sp|P01042-2|KNG1_HUMAN Isoform LMW of Kininogen-1 OS=Homo sapiens OX=9606 GN=KNG1
386	>sp|P01042-3|KNG1_HUMAN Isoform 3 of Kininogen-1 OS=Homo sapiens OX=9606 GN=KNG1
387	>sp|P39656|OST48_HUMAN Dolichyl-diphosphooligosaccharide--protein glycosyltransferase 48 kDa subunit OS=Homo sapiens OX=9606 GN=DDOST PE=1 SV=4	42.17	18.93	969.8	2.10977e+06	3	3	0	14.25	456	40817
387	>sp|P39656-2|OST48_HUMAN Isoform 2 of Dolichyl-diphosphooligosaccharide--protein glycosyltransferase 48 kDa subunit OS=Homo sapiens OX=9606 GN=DDOST
387	>sp|P39656-3|OST48_HUMAN Isoform 3 of Dolichyl-diphosphooligosaccharide--protein glycosyltransferase 48 kDa subunit OS=Homo sapiens OX=9606 GN=DDOST
388	>sp|P13639|EF2_HUMAN Elongation factor 2 OS=Homo sapiens OX=9606 GN=EEF2 PE=1 SV=4	42.12	18.76	963.5	1172390	4	4	0	9.79	858	31678
389	>sp|Q92820|GGH_HUMAN Gamma-glutamyl hydrolase OS=Homo sapiens OX=9606 GN=GGH PE=1 SV=2	41.9	16.29	841.7	6.14676e+06	5	4	0	16.98	318	27414
390	>sp|Q05193|DYN1_HUMAN Dynamin-1 OS=Homo sapiens OX=9606 GN=DNM1 PE=1 SV=2	41.31	15.54	781.1	6.46231e+06	6	6	0	9.49	864	30183
390	>sp|Q05193-2|DYN1_HUMAN Isoform 2 of Dynamin-1 OS=Homo sapiens OX=9606 GN=DNM1
390	>sp|Q05193-3|DYN1_HUMAN Isoform 3 of Dynamin-1 OS=Homo sapiens OX=9606 GN=DNM1
390	>sp|Q05193-5|DYN1_HUMAN Isoform 4 of Dynamin-1 OS=Homo sapiens OX=9606 GN=DNM1
391	>sp|P19652|A1AG2_HUMAN Alpha-1-acid glycoprotein 2 OS=Homo sapiens OX=9606 GN=ORM2 PE=1 SV=2	41.11	17.58	871.3	1.73081e+07	8	3	0	17.91	201	36254
392	>sp|P35222|CTNB1_HUMAN Catenin beta-1 OS=Homo sapiens OX=9606 GN=CTNNB1 PE=1 SV=1	40.88	15.54	762.2	3.50447e+06	4	4	1	6.02	781	34376
393	>sp|P78310|CXAR_HUMAN Coxsackievirus and adenovirus receptor OS=Homo sapiens OX=9606 GN=CXADR PE=1 SV=1	40.72	13.97	727.9	2.01523e+06	4	4	0	18.36	365	34802
393	>sp|P78310-2|CXAR_HUMAN Isoform 2 of Coxsackievirus and adenovirus receptor OS=Homo sapiens OX=9606 GN=CXADR
393	>sp|P78310-6|CXAR_HUMAN Isoform 6 of Coxsackievirus and adenovirus receptor OS=Homo sapiens OX=9606 GN=CXADR
394	>sp|P26992|CNTFR_HUMAN Ciliary neurotrophic factor receptor subunit alpha OS=Homo sapiens OX=9606 GN=CNTFR PE=1 SV=2	40.31	17.29	881.9	8.90488e+06	6	4	0	15.32	372	27566
395	>sp|O75306|NDUS2_HUMAN NADH dehydrogenase [ubiquinone] iron-sulfur protein 2, mitochondrial OS=Homo sapiens OX=9606 GN=NDUFS2 PE=1 SV=2	40.05	13.66	781.9	7415165	5	5	0	13.61	463	9265
395	>sp|O75306-2|NDUS2_HUMAN Isoform 2 of NADH dehydrogenase [ubiquinone] iron-sulfur protein 2, mitochondrial OS=Homo sapiens OX=9606 GN=NDUFS2
396	>sp|P24752|THIL_HUMAN Acetyl-CoA acetyltransferase, mitochondrial OS=Homo sapiens OX=9606 GN=ACAT1 PE=1 SV=1	39.46	19.28	998.2	1.44813e+06	5	3	0	13.11	427	4159
397	>sp|P04271|S100B_HUMAN Protein S100-B OS=Homo sapiens OX=9606 GN=S100B PE=1 SV=2	39.08	20.68	1250	2.58391e+07	10	2	0	40.22	92	3826
398	>sp|Q9NT99|LRC4B_HUMAN Leucine-rich repeat-containing protein 4B OS=Homo sapiens OX=9606 GN=LRRC4B PE=2 SV=3	39.01	16.32	808.4	4.35214e+06	4	4	0	7.57	713	12222
399	>sp|Q15293|RCN1_HUMAN Reticulocalbin-1 OS=Homo sapiens OX=9606 GN=RCN1 PE=1 SV=1	38.28	14.54	748.4	8.86802e+06	6	4	0	14.2	331	8606
400	>sp|P56134|ATPK_HUMAN ATP synthase subunit f, mitochondrial OS=Homo sapiens OX=9606 GN=ATP5MF PE=1 SV=3	38.09	15.54	774.4	3.42674e+07	7	3	1	25.53	94	35298
400	>sp|P56134-2|ATPK_HUMAN Isoform 2 of ATP synthase subunit f, mitochondrial OS=Homo sapiens OX=9606 GN=ATP5MF
400	>sp|P56134-3|ATPK_HUMAN Isoform 3 of ATP synthase subunit f, mitochondrial OS=Homo sapiens OX=9606 GN=ATP5MF
400	>sp|P56134-4|ATPK_HUMAN Isoform 4 of ATP synthase subunit f, mitochondrial OS=Homo sapiens OX=9606 GN=ATP5MF
401	>sp|Q14108|SCRB2_HUMAN Lysosome membrane protein 2 OS=Homo sapiens OX=9606 GN=SCARB2 PE=1 SV=2	38.08	16.64	838.7	5.80132e+06	4	3	0	11.09	478	17940
401	>sp|Q14108-2|SCRB2_HUMAN Isoform 2 of Lysosome membrane protein 2 OS=Homo sapiens OX=9606 GN=SCARB2
402	>sp|Q16720|AT2B3_HUMAN Plasma membrane calcium-transporting ATPase 3 OS=Homo sapiens OX=9606 GN=ATP2B3 PE=1 SV=3	38.02	14.29	720.9	1.59803e+06	3	3	0	4.1	1220	37356
402	>sp|Q16720-2|AT2B3_HUMAN Isoform XA of Plasma membrane calcium-transporting ATPase 3 OS=Homo sapiens OX=9606 GN=ATP2B3
402	>sp|Q16720-3|AT2B3_HUMAN Isoform ZA of Plasma membrane calcium-transporting ATPase 3 OS=Homo sapiens OX=9606 GN=ATP2B3
402	>sp|Q16720-4|AT2B3_HUMAN Isoform ZB of Plasma membrane calcium-transporting ATPase 3 OS=Homo sapiens OX=9606 GN=ATP2B3
402	>sp|Q16720-5|AT2B3_HUMAN Isoform XE of Plasma membrane calcium-transporting ATPase 3 OS=Homo sapiens OX=9606 GN=ATP2B3
402	>sp|Q16720-6|AT2B3_HUMAN Isoform ZE of Plasma membrane calcium-transporting ATPase 3 OS=Homo sapiens OX=9606 GN=ATP2B3
402	>sp|Q16720-7|AT2B3_HUMAN Isoform XG of Plasma membrane calcium-transporting ATPase 3 OS=Homo sapiens OX=9606 GN=ATP2B3
402	>sp|Q16720-8|AT2B3_HUMAN Isoform ZG of Plasma membrane calcium-transporting ATPase 3 OS=Homo sapiens OX=9606 GN=ATP2B3
403	>sp|Q9H0Q3|FXYD6_HUMAN FXYD domain-containing ion transport regulator 6 OS=Homo sapiens OX=9606 GN=FXYD6 PE=1 SV=1	37.84	21.37	1062	6.99585e+06	5	2	0	26.32	95	27394
404	>sp|Q14118|DAG1_HUMAN Dystroglycan OS=Homo sapiens OX=9606 GN=DAG1 PE=1 SV=2	37.72	14.24	739	7.93046e+06	8	4	0	6.03	895	28925
405	>sp|Q08174|PCDH1_HUMAN Protocadherin-1 OS=Homo sapiens OX=9606 GN=PCDH1 PE=1 SV=2	37.7	18.89	1002	7.20095e+06	6	3	0	5.94	1060	17756
405	>sp|Q08174-2|PCDH1_HUMAN Isoform 2 of Protocadherin-1 OS=Homo sapiens OX=9606 GN=PCDH1
406	>sp|P00338|LDHA_HUMAN L-lactate dehydrogenase A chain OS=Homo sapiens OX=9606 GN=LDHA PE=1 SV=2	37.39	15.62	802	5148360	7	5	0	18.07	332	39918
406	>sp|P00338-3|LDHA_HUMAN Isoform 3 of L-lactate dehydrogenase A chain OS=Homo sapiens OX=9606 GN=LDHA
407	>sp|P02760|AMBP_HUMAN Protein AMBP OS=Homo sapiens OX=9606 GN=AMBP PE=1 SV=1	36.97	13.54	704.4	4641735	3	3	0	10.8	352	24313
408	>sp|Q96BS2|CHP3_HUMAN Calcineurin B homologous protein 3 OS=Homo sapiens OX=9606 GN=TESC PE=1 SV=3	36.97	17.24	885.9	6.46438e+06	4	3	0	15.42	214	26285
408	>sp|Q96BS2-3|CHP3_HUMAN Isoform 3 of Calcineurin B homologous protein 3 OS=Homo sapiens OX=9606 GN=TESC
409	>sp|O75964|ATP5L_HUMAN ATP synthase subunit g, mitochondrial OS=Homo sapiens OX=9606 GN=ATP5MG PE=1 SV=3	36.87	14.54	700.3	2.42914e+07	9	4	0	38.83	103	35302
410	>sp|P01889|HLAB_HUMAN HLA class I histocompatibility antigen, B alpha chain OS=Homo sapiens OX=9606 GN=HLA-B PE=1 SV=3	36.77	15.29	751	5.81046e+06	4	3	0	11.88	362	22501
411	>sp|P08183|MDR1_HUMAN ATP-dependent translocase ABCB1 OS=Homo sapiens OX=9606 GN=ABCB1 PE=1 SV=3	36.73	15.97	836.7	1.78081e+06	4	3	0	4.45	1280	11943
411	>sp|P08183-2|MDR1_HUMAN Isoform 2 of ATP-dependent translocase ABCB1 OS=Homo sapiens OX=9606 GN=ABCB1
412	>sp|O43505|B4GA1_HUMAN Beta-1,4-glucuronyltransferase 1 OS=Homo sapiens OX=9606 GN=B4GAT1 PE=1 SV=1	36.69	18.64	1040.6	4.6062e+06	4	3	0	14.46	415	31797
413	>sp|P05386|RLA1_HUMAN 60S acidic ribosomal protein P1 OS=Homo sapiens OX=9606 GN=RPLP1 PE=1 SV=1	36.06	21.71	1142.9	1.70387e+07	6	2	0	51.75	114	17569
414	>sp|O94911|ABCA8_HUMAN ABC-type organic anion transporter ABCA8 OS=Homo sapiens OX=9606 GN=ABCA8 PE=1 SV=4	35.96	21.43	1095.5	1.823e+06	2	2	0	2.59	1621	31312
414	>sp|O94911-1|ABCA8_HUMAN Isoform 1 of ABC-type organic anion transporter ABCA8 OS=Homo sapiens OX=9606 GN=ABCA8
415	>sp|Q13491-4|GPM6B_HUMAN Isoform 4 of Neuronal membrane glycoprotein M6-b OS=Homo sapiens OX=9606 GN=GPM6B	35.95	17.34	1027.2	1.75502e+07	8	3	1	10.37	328	24273
416	>sp|O95197-3|RTN3_HUMAN Isoform 3 of Reticulon-3 OS=Homo sapiens OX=9606 GN=RTN3	35.88	19.54	1024.9	25123705	5	2	0	11.02	236	4656
417	>sp|Q01650|LAT1_HUMAN Large neutral amino acids transporter small subunit 1 OS=Homo sapiens OX=9606 GN=SLC7A5 PE=1 SV=2	35.86	18.28	900.5	18798249	7	3	0	7.69	507	29058
418	>sp|Q96G97-4|BSCL2_HUMAN Isoform 3 of Seipin OS=Homo sapiens OX=9606 GN=BSCL2	35.62	19.01	945.3	6.22897e+06	5	3	2	8.23	462	31579
419	>sp|P12236|ADT3_HUMAN ADP/ATP translocase 3 OS=Homo sapiens OX=9606 GN=SLC25A6 PE=1 SV=4	35.42	14.24	714.1	1.34101e+08	16	4	0	12.08	298	30591
420	>sp|Q8NFZ4|NLGN2_HUMAN Neuroligin-2 OS=Homo sapiens OX=9606 GN=NLGN2 PE=1 SV=1	35.36	13.91	783.9	2154415	3	3	0	8.62	835	38994
421	>sp|P07093-2|GDN_HUMAN Isoform 2 of Glia-derived nexin OS=Homo sapiens OX=9606 GN=SERPINE2	34.78	14.24	771.4	3.02762e+06	4	3	0	10.58	397	40242
421	>sp|P07093-3|GDN_HUMAN Isoform 3 of Glia-derived nexin OS=Homo sapiens OX=9606 GN=SERPINE2
422	>sp|P62834|RAP1A_HUMAN Ras-related protein Rap-1A OS=Homo sapiens OX=9606 GN=RAP1A PE=1 SV=1	34.67	15.24	769.3	6.08791e+06	4	3	0	20.65	184	5476
422	>sp|P61224|RAP1B_HUMAN Ras-related protein Rap-1b OS=Homo sapiens OX=9606 GN=RAP1B PE=1 SV=1
422	>sp|P61224-2|RAP1B_HUMAN Isoform 2 of Ras-related protein Rap-1b OS=Homo sapiens OX=9606 GN=RAP1B
422	>sp|P61224-3|RAP1B_HUMAN Isoform 3 of Ras-related protein Rap-1b OS=Homo sapiens OX=9606 GN=RAP1B
423	>sp|P63215|GBG3_HUMAN Guanine nucleotide-binding protein G(I)/G(S)/G(O) subunit gamma-3 OS=Homo sapiens OX=9606 GN=GNG3 PE=1 SV=1	34.45	15.94	895.8	9.16695e+06	5	3	0	69.33	75	27171
424	>sp|Q05639|EF1A2_HUMAN Elongation factor 1-alpha 2 OS=Homo sapiens OX=9606 GN=EEF1A2 PE=1 SV=1	34.3	12.32	606.3	1.64181e+06	3	3	1	11.23	463	30182
425	>sp|Q9H115|SNAB_HUMAN Beta-soluble NSF attachment protein OS=Homo sapiens OX=9606 GN=NAPB PE=1 SV=2	34.23	15.64	808.5	3.10538e+06	3	3	0	17.45	298	20767
425	>sp|Q9H115-2|SNAB_HUMAN Isoform 2 of Beta-soluble NSF attachment protein OS=Homo sapiens OX=9606 GN=NAPB
425	>sp|Q9H115-3|SNAB_HUMAN Isoform 3 of Beta-soluble NSF attachment protein OS=Homo sapiens OX=9606 GN=NAPB
426	>sp|O43865|SAHH2_HUMAN S-adenosylhomocysteine hydrolase-like protein 1 OS=Homo sapiens OX=9606 GN=AHCYL1 PE=1 SV=2	33.96	15.58	760.2	3.61938e+06	4	3	0	10.38	530	4652
426	>sp|O43865-2|SAHH2_HUMAN Isoform 2 of S-adenosylhomocysteine hydrolase-like protein 1 OS=Homo sapiens OX=9606 GN=AHCYL1
427	>sp|P08574|CY1_HUMAN Cytochrome c1, heme protein, mitochondrial OS=Homo sapiens OX=9606 GN=CYC1 PE=1 SV=3	33.85	18.63	901	5867332	3	2	0	11.08	325	26880
428	>sp|P11279|LAMP1_HUMAN Lysosome-associated membrane glycoprotein 1 OS=Homo sapiens OX=9606 GN=LAMP1 PE=1 SV=3	33.73	15.58	796.7	1.766e+07	6	3	0	8.63	417	37206
429	>sp|Q8TBG9|SYNPR_HUMAN Synaptoporin OS=Homo sapiens OX=9606 GN=SYNPR PE=1 SV=1	33.66	15.28	812.5	2.86051e+07	10	3	1	12.08	265	20461
429	>sp|Q8TBG9-2|SYNPR_HUMAN Isoform 2 of Synaptoporin OS=Homo sapiens OX=9606 GN=SYNPR
430	>sp|Q9P0J0|NDUAD_HUMAN NADH dehydrogenase [ubiquinone] 1 alpha subcomplex subunit 13 OS=Homo sapiens OX=9606 GN=NDUFA13 PE=1 SV=3	33.39	13.32	760.5	8.55936e+06	4	3	1	26.39	144	41900
430	>sp|Q9P0J0-2|NDUAD_HUMAN Isoform 2 of NADH dehydrogenase [ubiquinone] 1 alpha subcomplex subunit 13 OS=Homo sapiens OX=9606 GN=NDUFA13
431	>sp|Q9NZ53|PDXL2_HUMAN Podocalyxin-like protein 2 OS=Homo sapiens OX=9606 GN=PODXL2 PE=1 SV=1	33.38	17.6	928.9	4.0398e+06	7	3	0	8.76	605	8551
432	>sp|P48643|TCPE_HUMAN T-complex protein 1 subunit epsilon OS=Homo sapiens OX=9606 GN=CCT5 PE=1 SV=1	32.94	15.29	758.3	3.34265e+06	3	3	0	7.58	541	19900
433	>sp|Q9H9B4|SFXN1_HUMAN Sideroflexin-1 OS=Homo sapiens OX=9606 GN=SFXN1 PE=1 SV=4	32.9	13.54	685.5	1.90084e+07	7	3	0	12.42	322	4068
434	>sp|Q9BVK6|TMED9_HUMAN Transmembrane emp24 domain-containing protein 9 OS=Homo sapiens OX=9606 GN=TMED9 PE=1 SV=2	32.88	15.28	768.8	5.40205e+06	3	3	0	16.17	235	17169
435	>sp|P57087|JAM2_HUMAN Junctional adhesion molecule B OS=Homo sapiens OX=9606 GN=JAM2 PE=1 SV=1	32.66	14.53	771.7	5.92236e+06	4	3	0	12.08	298	22378
435	>sp|P57087-3|JAM2_HUMAN Isoform 3 of Junctional adhesion molecule B OS=Homo sapiens OX=9606 GN=JAM2
436	>sp|P59768|GBG2_HUMAN Guanine nucleotide-binding protein G(I)/G(S)/G(O) subunit gamma-2 OS=Homo sapiens OX=9606 GN=GNG2 PE=1 SV=2	32.62	16.58	819.1	1.08421e+07	5	3	0	52.11	71	28799
437	>sp|Q53GQ0|DHB12_HUMAN Very-long-chain 3-oxoacyl-CoA reductase OS=Homo sapiens OX=9606 GN=HSD17B12 PE=1 SV=2	32.57	16.54	828.2	4.32046e+06	3	3	1	15.38	312	35217
438	>sp|O75326|SEM7A_HUMAN Semaphorin-7A OS=Homo sapiens OX=9606 GN=SEMA7A PE=1 SV=1	32.57	12.24	647.2	3.00159e+06	5	3	0	7.06	666	19786
438	>sp|O75326-2|SEM7A_HUMAN Isoform 2 of Semaphorin-7A OS=Homo sapiens OX=9606 GN=SEMA7A
439	>sp|Q9NZ94|NLGN3_HUMAN Neuroligin-3 OS=Homo sapiens OX=9606 GN=NLGN3 PE=1 SV=2	32.36	13.97	740	4.0227e+06	4	3	0	8.61	848	13767
439	>sp|Q9NZ94-2|NLGN3_HUMAN Isoform 2 of Neuroligin-3 OS=Homo sapiens OX=9606 GN=NLGN3
439	>sp|Q9NZ94-3|NLGN3_HUMAN Isoform 3 of Neuroligin-3 OS=Homo sapiens OX=9606 GN=NLGN3
440	>sp|P29120|NEC1_HUMAN Neuroendocrine convertase 1 OS=Homo sapiens OX=9606 GN=PCSK1 PE=1 SV=2	32.06	17.58	879.5	2.02973e+06	3	3	0	7.44	753	41773
440	>sp|P29120-2|NEC1_HUMAN Isoform 2 of Neuroendocrine convertase 1 OS=Homo sapiens OX=9606 GN=PCSK1
441	>sp|Q9Y6X5|ENPP4_HUMAN Bis(5'-adenosyl)-triphosphatase ENPP4 OS=Homo sapiens OX=9606 GN=ENPP4 PE=1 SV=3	32.02	12.39	634.6	4.77725e+06	7	4	0	13.25	453	27976
442	>sp|Q9NZ45|CISD1_HUMAN CDGSH iron-sulfur domain-containing protein 1 OS=Homo sapiens OX=9606 GN=CISD1 PE=1 SV=1	31.92	17.58	938	9.36171e+06	5	2	0	25.93	108	26020
443	>sp|P61247|RS3A_HUMAN 40S ribosomal protein S3a OS=Homo sapiens OX=9606 GN=RPS3A PE=1 SV=2	31.89	16.28	821	1.98438e+06	2	2	0	11.74	264	17535
444	>sp|P35080|PROF2_HUMAN Profilin-2 OS=Homo sapiens OX=9606 GN=PFN2 PE=1 SV=3	31.62	16.08	839.1	2.47123e+06	2	2	0	27.86	140	17859
444	>sp|P35080-2|PROF2_HUMAN Isoform IIb of Profilin-2 OS=Homo sapiens OX=9606 GN=PFN2
445	>sp|P63010|AP2B1_HUMAN AP-2 complex subunit beta OS=Homo sapiens OX=9606 GN=AP2B1 PE=1 SV=1	31.47	15.54	794.2	3.32043e+06	4	4	1	9.18	937	24573
445	>sp|P63010-2|AP2B1_HUMAN Isoform 2 of AP-2 complex subunit beta OS=Homo sapiens OX=9606 GN=AP2B1
445	>sp|P63010-3|AP2B1_HUMAN Isoform 3 of AP-2 complex subunit beta OS=Homo sapiens OX=9606 GN=AP2B1
446	>sp|P13804|ETFA_HUMAN Electron transfer flavoprotein subunit alpha, mitochondrial OS=Homo sapiens OX=9606 GN=ETFA PE=1 SV=1	31.45	15.75	829.8	863221	2	2	1	15.01	333	30818
446	>sp|P13804-2|ETFA_HUMAN Isoform 2 of Electron transfer flavoprotein subunit alpha, mitochondrial OS=Homo sapiens OX=9606 GN=ETFA
447	>sp|Q92581-2|SL9A6_HUMAN Isoform 2 of Sodium/hydrogen exchanger 6 OS=Homo sapiens OX=9606 GN=SLC9A6	31.42	15.25	770.2	9.38865e+06	5	3	1	5.71	701	3932
449	>sp|P19823|ITIH2_HUMAN Inter-alpha-trypsin inhibitor heavy chain H2 OS=Homo sapiens OX=9606 GN=ITIH2 PE=1 SV=2	31.3	16.25	822.4	8.77904e+06	6	5	0	8.03	946	40057
450	>sp|P18433|PTPRA_HUMAN Receptor-type tyrosine-protein phosphatase alpha OS=Homo sapiens OX=9606 GN=PTPRA PE=1 SV=3	30.94	15.65	817.9	1.30195e+06	2	2	0	4.74	802	6765
450	>sp|P18433-6|PTPRA_HUMAN Isoform 2 of Receptor-type tyrosine-protein phosphatase alpha OS=Homo sapiens OX=9606 GN=PTPRA
451	>sp|Q12907|LMAN2_HUMAN Vesicular integral-membrane protein VIP36 OS=Homo sapiens OX=9606 GN=LMAN2 PE=1 SV=1	30.9	20.76	1054.1	1.66221e+06	2	2	0	12.64	356	8964
452	>sp|P61026|RAB10_HUMAN Ras-related protein Rab-10 OS=Homo sapiens OX=9606 GN=RAB10 PE=1 SV=1	30.6	15.5	763.2	5.20284e+06	4	3	0	17	200	17508
453	>sp|P27449|VATL_HUMAN V-type proton ATPase 16 kDa proteolipid subunit OS=Homo sapiens OX=9606 GN=ATP6V0C PE=1 SV=1	30.49	16.69	792.9	2.1937e+07	6	3	3	11.61	155	667
454	>sp|Q9BVA1|TBB2B_HUMAN Tubulin beta-2B chain OS=Homo sapiens OX=9606 GN=TUBB2B PE=1 SV=1	30.48	22.04	1071.5	5688917	6	2	0	11.46	445	2309
455	>sp|O60884|DNJA2_HUMAN DnaJ homolog subfamily A member 2 OS=Homo sapiens OX=9606 GN=DNAJA2 PE=1 SV=1	30.2	15.04	766	2.33987e+06	3	3	0	11.17	412	30139
456	>sp|P15880|RS2_HUMAN 40S ribosomal protein S2 OS=Homo sapiens OX=9606 GN=RPS2 PE=1 SV=2	30.15	16.56	883.5	1.60702e+06	2	2	0	10.92	293	19743
457	>sp|Q16777|H2A2C_HUMAN Histone H2A type 2-C OS=Homo sapiens OX=9606 GN=H2AC20 PE=1 SV=4	30.14	17.19	863.8	3.3173e+07	9	3	0	27.13	129	1936
457	>sp|Q93077|H2A1C_HUMAN Histone H2A type 1-C OS=Homo sapiens OX=9606 GN=H2AC6 PE=1 SV=3
457	>sp|Q7L7L0|H2A3_HUMAN Histone H2A type 3 OS=Homo sapiens OX=9606 GN=H2AW PE=1 SV=3
457	>sp|Q99878|H2A1J_HUMAN Histone H2A type 1-J OS=Homo sapiens OX=9606 GN=H2AC14 PE=1 SV=3
457	>sp|P20671|H2A1D_HUMAN Histone H2A type 1-D OS=Homo sapiens OX=9606 GN=H2AC7 PE=1 SV=2
457	>sp|P0C0S8|H2A1_HUMAN Histone H2A type 1 OS=Homo sapiens OX=9606 GN=H2AC11 PE=1 SV=2
457	>sp|Q9BTM1|H2AJ_HUMAN Histone H2A.J OS=Homo sapiens OX=9606 GN=H2AJ PE=1 SV=1
457	>sp|Q96KK5|H2A1H_HUMAN Histone H2A type 1-H OS=Homo sapiens OX=9606 GN=H2AC12 PE=1 SV=3
457	>sp|P04908|H2A1B_HUMAN Histone H2A type 1-B/E OS=Homo sapiens OX=9606 GN=H2AC4 PE=1 SV=2
457	>sp|Q6FI13|H2A2A_HUMAN Histone H2A type 2-A OS=Homo sapiens OX=9606 GN=H2AC18 PE=1 SV=3
458	>sp|O14672|ADA10_HUMAN Disintegrin and metalloproteinase domain-containing protein 10 OS=Homo sapiens OX=9606 GN=ADAM10 PE=1 SV=1	29.76	15.54	780.7	2.00394e+06	2	2	0	3.88	748	22875
459	>sp|P04156|PRIO_HUMAN Major prion protein OS=Homo sapiens OX=9606 GN=PRNP PE=1 SV=1	29.65	14.5	723.1	1.16492e+07	6	3	0	12.25	253	16784
460	>sp|O43852|CALU_HUMAN Calumenin OS=Homo sapiens OX=9606 GN=CALU PE=1 SV=2	29.37	12.32	649.6	3.13908e+06	3	3	0	13.02	315	25515
460	>sp|O43852-2|CALU_HUMAN Isoform 2 of Calumenin OS=Homo sapiens OX=9606 GN=CALU
460	>sp|O43852-3|CALU_HUMAN Isoform 3 of Calumenin OS=Homo sapiens OX=9606 GN=CALU
460	>sp|O43852-4|CALU_HUMAN Isoform 4 of Calumenin OS=Homo sapiens OX=9606 GN=CALU
460	>sp|O43852-15|CALU_HUMAN Isoform 15 of Calumenin OS=Homo sapiens OX=9606 GN=CALU
461	>sp|P07305|H10_HUMAN Histone H1.0 OS=Homo sapiens OX=9606 GN=H1-0 PE=1 SV=3	29.36	15.29	750.8	1.14399e+07	6	3	0	15.98	194	29147
461	>sp|P07305-2|H10_HUMAN Isoform 2 of Histone H1.0 OS=Homo sapiens OX=9606 GN=H1-0
462	>sp|Q8NBM8|PCYXL_HUMAN Prenylcysteine oxidase-like OS=Homo sapiens OX=9606 GN=PCYOX1L PE=1 SV=2	29.23	19.63	1091.3	3.32604e+06	3	2	0	6.07	494	9445
463	>sp|O00483|NDUA4_HUMAN Cytochrome c oxidase subunit NDUFA4 OS=Homo sapiens OX=9606 GN=NDUFA4 PE=1 SV=1	29.23	12.2	626.6	78954064	11	4	0	46.91	81	9949
464	>sp|Q9H1E5|TMX4_HUMAN Thioredoxin-related transmembrane protein 4 OS=Homo sapiens OX=9606 GN=TMX4 PE=1 SV=1	29.17	14.54	729.1	2.26324e+06	3	3	0	11.46	349	21161
465	>sp|P50895|BCAM_HUMAN Basal cell adhesion molecule OS=Homo sapiens OX=9606 GN=BCAM PE=1 SV=2	29.12	14.2	719.7	3.85308e+06	3	3	0	6.21	628	33052
466	>sp|Q71U36|TBA1A_HUMAN Tubulin alpha-1A chain OS=Homo sapiens OX=9606 GN=TUBA1A PE=1 SV=1	29	15.54	795.6	7.25581e+07	13	2	0	5.99	451	16636
467	>sp|P20645|MPRD_HUMAN Cation-dependent mannose-6-phosphate receptor OS=Homo sapiens OX=9606 GN=M6PR PE=1 SV=1	28.89	14.65	755.8	3.18625e+06	2	2	0	11.55	277	19554
469	>sp|P32119|PRDX2_HUMAN Peroxiredoxin-2 OS=Homo sapiens OX=9606 GN=PRDX2 PE=1 SV=5	28.71	12.58	659.5	1.08961e+07	5	4	0	25.25	198	11569
470	>sp|O94811|TPPP_HUMAN Tubulin polymerization-promoting protein OS=Homo sapiens OX=9606 GN=TPPP PE=1 SV=1	28.7	17.28	893.6	5.92661e+06	4	3	0	19.63	219	827
471	>sp|O15240|VGF_HUMAN Neurosecretory protein VGF OS=Homo sapiens OX=9606 GN=VGF PE=1 SV=2	28.65	17.58	877.4	3.53338e+06	4	4	0	7.8	615	14347
472	>sp|Q13332|PTPRS_HUMAN Receptor-type tyrosine-protein phosphatase S OS=Homo sapiens OX=9606 GN=PTPRS PE=1 SV=3	28.6	14.58	759.2	1.71775e+06	4	2	0	1.75	1948	8659
472	>sp|Q13332-2|PTPRS_HUMAN Isoform PTPS-MEA of Receptor-type tyrosine-protein phosphatase S OS=Homo sapiens OX=9606 GN=PTPRS
472	>sp|Q13332-3|PTPRS_HUMAN Isoform PTPS-MEB of Receptor-type tyrosine-protein phosphatase S OS=Homo sapiens OX=9606 GN=PTPRS
472	>sp|Q13332-4|PTPRS_HUMAN Isoform PTPS-MEC of Receptor-type tyrosine-protein phosphatase S OS=Homo sapiens OX=9606 GN=PTPRS
472	>sp|Q13332-5|PTPRS_HUMAN Isoform PTPS-F4-7 of Receptor-type tyrosine-protein phosphatase S OS=Homo sapiens OX=9606 GN=PTPRS
472	>sp|Q13332-6|PTPRS_HUMAN Isoform 2 of Receptor-type tyrosine-protein phosphatase S OS=Homo sapiens OX=9606 GN=PTPRS
472	>sp|Q13332-7|PTPRS_HUMAN Isoform 3 of Receptor-type tyrosine-protein phosphatase S OS=Homo sapiens OX=9606 GN=PTPRS
473	>sp|Q16563|SYPL1_HUMAN Synaptophysin-like protein 1 OS=Homo sapiens OX=9606 GN=SYPL1 PE=1 SV=1	28.59	15.24	789	1.442e+07	6	2	0	10.04	259	4268
473	>sp|Q16563-2|SYPL1_HUMAN Isoform 2 of Synaptophysin-like protein 1 OS=Homo sapiens OX=9606 GN=SYPL1
474	>sp|Q9NX63|MIC19_HUMAN MICOS complex subunit MIC19 OS=Homo sapiens OX=9606 GN=CHCHD3 PE=1 SV=1	28.16	14.54	731.7	2.45743e+06	2	2	0	12.33	227	22538
475	>sp|P07858|CATB_HUMAN Cathepsin B OS=Homo sapiens OX=9606 GN=CTSB PE=1 SV=3	28.09	12.65	698.9	1.31825e+07	6	3	0	13.57	339	25285
476	>sp|P78559|MAP1A_HUMAN Microtubule-associated protein 1A OS=Homo sapiens OX=9606 GN=MAP1A PE=1 SV=6	28.05	12.37	613.2	2.47292e+06	3	3	0	1.71	2803	30543
476	>sp|P78559-2|MAP1A_HUMAN Isoform 2 of Microtubule-associated protein 1A OS=Homo sapiens OX=9606 GN=MAP1A
477	>sp|P03928|ATP8_HUMAN ATP synthase protein 8 OS=Homo sapiens OX=9606 GN=MT-ATP8 PE=1 SV=1	27.92	13.66	673.2	14618117	5	3	2	36.76	68	33463
478	>sp|P14867|GBRA1_HUMAN Gamma-aminobutyric acid receptor subunit alpha-1 OS=Homo sapiens OX=9606 GN=GABRA1 PE=1 SV=3	27.75	11.11	679.9	4.05564e+06	4	3	0	7.46	456	23948
479	>sp|P52799|EFNB2_HUMAN Ephrin-B2 OS=Homo sapiens OX=9606 GN=EFNB2 PE=1 SV=1	27.64	17.35	932.8	2.11151e+06	2	2	0	11.41	333	39250
480	>sp|P54709|AT1B3_HUMAN Sodium/potassium-transporting ATPase subunit beta-3 OS=Homo sapiens OX=9606 GN=ATP1B3 PE=1 SV=1	27.37	14.24	708.2	4.33086e+06	4	3	0	20.79	279	34878
481	>sp|Q04609|FOLH1_HUMAN Glutamate carboxypeptidase 2 OS=Homo sapiens OX=9606 GN=FOLH1 PE=1 SV=1	27.14	17.63	883.3	1.5476e+06	3	3	0	7.2	750	27150
481	>sp|Q04609-6|FOLH1_HUMAN Isoform PSMA' of Glutamate carboxypeptidase 2 OS=Homo sapiens OX=9606 GN=FOLH1
481	>sp|Q04609-7|FOLH1_HUMAN Isoform PSMA-7 of Glutamate carboxypeptidase 2 OS=Homo sapiens OX=9606 GN=FOLH1
481	>sp|Q04609-8|FOLH1_HUMAN Isoform PSMA-8 of Glutamate carboxypeptidase 2 OS=Homo sapiens OX=9606 GN=FOLH1
481	>sp|Q04609-9|FOLH1_HUMAN Isoform PSMA-9 of Glutamate carboxypeptidase 2 OS=Homo sapiens OX=9606 GN=FOLH1
482	>sp|P17302|CXA1_HUMAN Gap junction alpha-1 protein OS=Homo sapiens OX=9606 GN=GJA1 PE=1 SV=2	27.13	13.59	722.2	3.30852e+06	2	2	0	7.85	382	27752
483	>sp|O75051|PLXA2_HUMAN Plexin-A2 OS=Homo sapiens OX=9606 GN=PLXNA2 PE=1 SV=4	26.89	13.6	725.8	592308	3	2	0	2.01	1894	12659
484	>sp|P55011|S12A2_HUMAN Solute carrier family 12 member 2 OS=Homo sapiens OX=9606 GN=SLC12A2 PE=1 SV=1	26.77	10.3	708.8	5678730	4	4	1	4.7	1212	4057
484	>sp|P55011-3|S12A2_HUMAN Isoform 2 of Solute carrier family 12 member 2 OS=Homo sapiens OX=9606 GN=SLC12A2
485	>sp|P07686|HEXB_HUMAN Beta-hexosaminidase subunit beta OS=Homo sapiens OX=9606 GN=HEXB PE=1 SV=3	26.61	18.55	901.6	3.02242e+06	2	2	0	6.65	556	37740
486	>sp|Q15006|EMC2_HUMAN ER membrane protein complex subunit 2 OS=Homo sapiens OX=9606 GN=EMC2 PE=1 SV=1	26.25	14.19	739.3	2.10749e+06	2	2	0	10.44	297	17674
487	>sp|O43301|HS12A_HUMAN Heat shock 70 kDa protein 12A OS=Homo sapiens OX=9606 GN=HSPA12A PE=1 SV=2	26.18	15.24	750.5	2.01367e+06	3	3	0	5.93	675	28847
488	>sp|Q96QE2|MYCT_HUMAN Proton myo-inositol cotransporter OS=Homo sapiens OX=9606 GN=SLC2A13 PE=1 SV=3	26.12	14.54	736.4	1.99582e+06	4	2	0	4.01	648	40333
489	>sp|P49368|TCPG_HUMAN T-complex protein 1 subunit gamma OS=Homo sapiens OX=9606 GN=CCT3 PE=1 SV=4	26.07	10.68	635.8	2844870	3	3	1	11.19	545	4284
489	>sp|P49368-2|TCPG_HUMAN Isoform 2 of T-complex protein 1 subunit gamma OS=Homo sapiens OX=9606 GN=CCT3
490	>sp|Q9UM22|EPDR1_HUMAN Mammalian ependymin-related protein 1 OS=Homo sapiens OX=9606 GN=EPDR1 PE=1 SV=2	26.06	9.75	646.7	6201479	4	3	0	14.29	224	26921
491	>sp|O43759|SNG1_HUMAN Synaptogyrin-1 OS=Homo sapiens OX=9606 GN=SYNGR1 PE=1 SV=2	26.02	13.5	692.6	6.45293e+06	3	2	0	10.3	233	9694
491	>sp|O43759-2|SNG1_HUMAN Isoform 1B of Synaptogyrin-1 OS=Homo sapiens OX=9606 GN=SYNGR1
492	>sp|P11229|ACM1_HUMAN Muscarinic acetylcholine receptor M1 OS=Homo sapiens OX=9606 GN=CHRM1 PE=1 SV=2	26.01	13.24	693.4	2.06181e+06	2	2	0	6.09	460	34037
492	>sp|P11229-2|ACM1_HUMAN Isoform 2 of Muscarinic acetylcholine receptor M1 OS=Homo sapiens OX=9606 GN=CHRM1
493	>sp|P68032|ACTC_HUMAN Actin, alpha cardiac muscle 1 OS=Homo sapiens OX=9606 GN=ACTC1 PE=1 SV=1	25.97	13.49	755.4	1.06312e+08	10	2	1	4.24	377	24032
493	>sp|P68133|ACTS_HUMAN Actin, alpha skeletal muscle OS=Homo sapiens OX=9606 GN=ACTA1 PE=1 SV=1
494	>sp|Q8WYK1|CNTP5_HUMAN Contactin-associated protein-like 5 OS=Homo sapiens OX=9606 GN=CNTNAP5 PE=2 SV=1	25.76	25.39	1280.6	4261676	3	2	0	2.91	1306	34892
495	>sp|O00592|PODXL_HUMAN Podocalyxin OS=Homo sapiens OX=9606 GN=PODXL PE=1 SV=2	25.64	16.2	825.3	3895096	3	2	0	4.48	558	6060
495	>sp|O00592-2|PODXL_HUMAN Isoform 2 of Podocalyxin OS=Homo sapiens OX=9606 GN=PODXL
496	>sp|P30101|PDIA3_HUMAN Protein disulfide-isomerase A3 OS=Homo sapiens OX=9606 GN=PDIA3 PE=1 SV=4	25.53	11.41	670.1	3.58208e+06	3	3	0	9.11	505	17746
497	>sp|Q7Z2K6|ERMP1_HUMAN Endoplasmic reticulum metallopeptidase 1 OS=Homo sapiens OX=9606 GN=ERMP1 PE=1 SV=2	25.44	12.5	636.3	2.78156e+06	3	3	0	4.76	904	22923
498	>sp|Q96IX5|ATPMK_HUMAN ATP synthase membrane subunit K, mitochondrial OS=Homo sapiens OX=9606 GN=ATP5MK PE=1 SV=1	25.43	16.24	812.6	1.12537e+07	4	2	0	43.1	58	33719
499	>sp|P28907|CD38_HUMAN ADP-ribosyl cyclase/cyclic ADP-ribose hydrolase 1 OS=Homo sapiens OX=9606 GN=CD38 PE=1 SV=2	25.34	15.29	764.7	1.4111e+07	7	4	0	14.33	300	34567
500	>sp|Q9BT09|CNPY3_HUMAN Protein canopy homolog 3 OS=Homo sapiens OX=9606 GN=CNPY3 PE=1 SV=1	25.29	15.35	828.1	2.06375e+06	2	2	0	10.79	278	32313
501	>sp|O94760|DDAH1_HUMAN N(G),N(G)-dimethylarginine dimethylaminohydrolase 1 OS=Homo sapiens OX=9606 GN=DDAH1 PE=1 SV=3	25.09	15.73	800.8	1.62535e+06	3	2	0	10.18	285	32644
501	>sp|O94760-2|DDAH1_HUMAN Isoform 2 of N(G),N(G)-dimethylarginine dimethylaminohydrolase 1 OS=Homo sapiens OX=9606 GN=DDAH1
502	>sp|Q96PX8|SLIK1_HUMAN SLIT and NTRK-like protein 1 OS=Homo sapiens OX=9606 GN=SLITRK1 PE=1 SV=2	24.88	11.94	643.3	1.40537e+06	4	3	0	5.46	696	18452
503	>sp|P07919|QCR6_HUMAN Cytochrome b-c1 complex subunit 6, mitochondrial OS=Homo sapiens OX=9606 GN=UQCRH PE=1 SV=2	24.65	24.61	1269.7	3.51864e+06	3	1	0	19.78	91	18363
504	>sp|O95782|AP2A1_HUMAN AP-2 complex subunit alpha-1 OS=Homo sapiens OX=9606 GN=AP2A1 PE=1 SV=3	24.2	15.24	775.6	847553	2	2	0	4.71	977	21954
504	>sp|O95782-2|AP2A1_HUMAN Isoform B of AP-2 complex subunit alpha-1 OS=Homo sapiens OX=9606 GN=AP2A1
505	>sp|O43707|ACTN4_HUMAN Alpha-actinin-4 OS=Homo sapiens OX=9606 GN=ACTN4 PE=1 SV=2	24.15	13.2	672.1	2.47206e+06	3	3	0	3.84	911	1807
506	>sp|P15104|GLNA_HUMAN Glutamine synthetase OS=Homo sapiens OX=9606 GN=GLUL PE=1 SV=4	23.94	15.32	793.6	4.85027e+06	3	3	0	8.85	373	39277
507	>sp|Q99784|NOE1_HUMAN Noelin OS=Homo sapiens OX=9606 GN=OLFM1 PE=1 SV=4	23.94	12.5	647.7	7223472	5	3	0	5.98	485	37634
508	>sp|Q96JE9|MAP6_HUMAN Microtubule-associated protein 6 OS=Homo sapiens OX=9606 GN=MAP6 PE=1 SV=2	23.82	13.56	741.5	2.83784e+06	3	2	0	2.46	813	13323
508	>sp|Q96JE9-2|MAP6_HUMAN Isoform 2 of Microtubule-associated protein 6 OS=Homo sapiens OX=9606 GN=MAP6
509	>sp|Q9Y287|ITM2B_HUMAN Integral membrane protein 2B OS=Homo sapiens OX=9606 GN=ITM2B PE=1 SV=1	23.8	12.12	786.5	4.807e+06	4	3	0	12.41	266	28868
510	>sp|Q9UJQ1|LAMP5_HUMAN Lysosome-associated membrane glycoprotein 5 OS=Homo sapiens OX=9606 GN=LAMP5 PE=1 SV=1	23.78	14.55	729.3	3.3145e+06	3	3	0	12.86	280	28882
510	>sp|Q9UJQ1-2|LAMP5_HUMAN Isoform 2 of Lysosome-associated membrane glycoprotein 5 OS=Homo sapiens OX=9606 GN=LAMP5
511	>sp|P36269|GGT5_HUMAN Glutathione hydrolase 5 proenzyme OS=Homo sapiens OX=9606 GN=GGT5 PE=1 SV=2	23.71	14.58	796.1	1.45408e+06	3	2	0	4.61	586	25459
511	>sp|P36269-2|GGT5_HUMAN Isoform 2 of Glutathione hydrolase 5 proenzyme OS=Homo sapiens OX=9606 GN=GGT5
511	>sp|P36269-3|GGT5_HUMAN Isoform 3 of Glutathione hydrolase 5 proenzyme OS=Homo sapiens OX=9606 GN=GGT5
512	>sp|P19404|NDUV2_HUMAN NADH dehydrogenase [ubiquinone] flavoprotein 2, mitochondrial OS=Homo sapiens OX=9606 GN=NDUFV2 PE=1 SV=2	23.44	12.54	720.4	2395003	2	2	0	9.24	249	6526
513	>sp|P17174|AATC_HUMAN Aspartate aminotransferase, cytoplasmic OS=Homo sapiens OX=9606 GN=GOT1 PE=1 SV=3	23.4	13.54	663.6	1.04064e+06	2	2	0	8.23	413	22421
513	>sp|P17174-2|AATC_HUMAN Isoform 2 of Aspartate aminotransferase, cytoplasmic OS=Homo sapiens OX=9606 GN=GOT1
514	>sp|Q00577|PURA_HUMAN Transcriptional activator protein Pur-alpha OS=Homo sapiens OX=9606 GN=PURA PE=1 SV=2	23.06	21.37	1072	5.85829e+06	4	2	0	9.63	322	7309
515	>sp|A1A5C7|S22AN_HUMAN Solute carrier family 22 member 23 OS=Homo sapiens OX=9606 GN=SLC22A23 PE=1 SV=2	22.99	11.41	712.8	5.53925e+06	3	3	0	4.23	686	3815
515	>sp|A1A5C7-4|S22AN_HUMAN Isoform 4 of Solute carrier family 22 member 23 OS=Homo sapiens OX=9606 GN=SLC22A23
516	>sp|P61586|RHOA_HUMAN Transforming protein RhoA OS=Homo sapiens OX=9606 GN=RHOA PE=1 SV=1	22.92	14.27	732.7	1.76284e+06	4	3	0	26.94	193	5004
517	>sp|P61163|ACTZ_HUMAN Alpha-centractin OS=Homo sapiens OX=9606 GN=ACTR1A PE=1 SV=1	22.9	15.58	750.8	2.94843e+06	2	2	0	6.91	376	31342
518	>sp|Q16864|VATF_HUMAN V-type proton ATPase subunit F OS=Homo sapiens OX=9606 GN=ATP6V1F PE=1 SV=2	22.64	17.63	885.7	4.80722e+06	5	2	0	36.13	119	2572
518	>sp|Q16864-2|VATF_HUMAN Isoform 2 of V-type proton ATPase subunit F OS=Homo sapiens OX=9606 GN=ATP6V1F
519	>sp|P22061|PIMT_HUMAN Protein-L-isoaspartate(D-aspartate) O-methyltransferase OS=Homo sapiens OX=9606 GN=PCMT1 PE=1 SV=4	22.56	16.58	821.7	6.41371e+06	4	3	0	16.3	227	20106
519	>sp|P22061-2|PIMT_HUMAN Isoform 2 of Protein-L-isoaspartate(D-aspartate) O-methyltransferase OS=Homo sapiens OX=9606 GN=PCMT1
520	>sp|Q9Y6R7|FCGBP_HUMAN IgGFc-binding protein OS=Homo sapiens OX=9606 GN=FCGBP PE=1 SV=3	22.46	11.24	685.9	1791445	3	3	0	0.63	5405	22315
521	>sp|Q15363|TMED2_HUMAN Transmembrane emp24 domain-containing protein 2 OS=Homo sapiens OX=9606 GN=TMED2 PE=1 SV=1	22.3	15.04	884.8	1.54409e+06	3	2	0	18.41	201	18985
522	>sp|O43837|IDH3B_HUMAN Isocitrate dehydrogenase [NAD] subunit beta, mitochondrial OS=Homo sapiens OX=9606 GN=IDH3B PE=1 SV=2	22.06	18.58	924.6	2.81182e+06	2	2	0	6.49	385	29433
522	>sp|O43837-2|IDH3B_HUMAN Isoform A of Isocitrate dehydrogenase [NAD] subunit beta, mitochondrial OS=Homo sapiens OX=9606 GN=IDH3B
523	>sp|P51884|LUM_HUMAN Lumican OS=Homo sapiens OX=9606 GN=LUM PE=1 SV=2	21.94	15.58	794.9	3.25916e+06	3	3	0	10.95	338	38529
524	>sp|P62081|RS7_HUMAN 40S ribosomal protein S7 OS=Homo sapiens OX=9606 GN=RPS7 PE=1 SV=1	21.93	13.25	696.6	4.53075e+06	6	3	0	16.49	194	5012
525	>sp|P35052|GPC1_HUMAN Glypican-1 OS=Homo sapiens OX=9606 GN=GPC1 PE=1 SV=2	21.9	11.63	624.5	1.6954e+06	3	2	0	5.02	558	40475
526	>sp|Q9H1U4|MEGF9_HUMAN Multiple epidermal growth factor-like domains protein 9 OS=Homo sapiens OX=9606 GN=MEGF9 PE=2 SV=3	21.76	17.54	861.2	1.40746e+06	2	2	0	4.32	602	14211
527	>sp|Q53H12|AGK_HUMAN Acylglycerol kinase, mitochondrial OS=Homo sapiens OX=9606 GN=AGK PE=1 SV=2	21.69	21.69	1058.4	1.55025e+06	1	1	0	5.92	422	21937
528	>sp|P54289|CA2D1_HUMAN Voltage-dependent calcium channel subunit alpha-2/delta-1 OS=Homo sapiens OX=9606 GN=CACNA2D1 PE=1 SV=3	21.63	12.32	648.5	767706	2	2	0	2.63	1103	25047
528	>sp|P54289-2|CA2D1_HUMAN Isoform 2 of Voltage-dependent calcium channel subunit alpha-2/delta-1 OS=Homo sapiens OX=9606 GN=CACNA2D1
528	>sp|P54289-3|CA2D1_HUMAN Isoform 3 of Voltage-dependent calcium channel subunit alpha-2/delta-1 OS=Homo sapiens OX=9606 GN=CACNA2D1
528	>sp|P54289-4|CA2D1_HUMAN Isoform 4 of Voltage-dependent calcium channel subunit alpha-2/delta-1 OS=Homo sapiens OX=9606 GN=CACNA2D1
528	>sp|P54289-5|CA2D1_HUMAN Isoform 5 of Voltage-dependent calcium channel subunit alpha-2/delta-1 OS=Homo sapiens OX=9606 GN=CACNA2D1
529	>sp|Q92633|LPAR1_HUMAN Lysophosphatidic acid receptor 1 OS=Homo sapiens OX=9606 GN=LPAR1 PE=1 SV=3	21.62	12.54	788	2.00831e+06	4	3	0	12.64	364	40639
529	>sp|Q92633-2|LPAR1_HUMAN Isoform 2 of Lysophosphatidic acid receptor 1 OS=Homo sapiens OX=9606 GN=LPAR1
530	>sp|Q00765|REEP5_HUMAN Receptor expression-enhancing protein 5 OS=Homo sapiens OX=9606 GN=REEP5 PE=1 SV=3	21.43	15.56	878.9	2.97473e+06	3	2	0	10.05	189	3636
531	>sp|Q04837|SSBP_HUMAN Single-stranded DNA-binding protein, mitochondrial OS=Homo sapiens OX=9606 GN=SSBP1 PE=1 SV=1	21.27	18.58	900.3	2.59856e+06	2	2	0	17.57	148	17812
532	>sp|P30044|PRDX5_HUMAN Peroxiredoxin-5, mitochondrial OS=Homo sapiens OX=9606 GN=PRDX5 PE=1 SV=4	21.11	15.63	831.1	3.43581e+06	4	2	0	15.42	214	8585
532	>sp|P30044-2|PRDX5_HUMAN Isoform Cytoplasmic+peroxisomal of Peroxiredoxin-5, mitochondrial OS=Homo sapiens OX=9606 GN=PRDX5
532	>sp|P30044-3|PRDX5_HUMAN Isoform 3 of Peroxiredoxin-5, mitochondrial OS=Homo sapiens OX=9606 GN=PRDX5
533	>sp|Q96JJ7|TMX3_HUMAN Protein disulfide-isomerase TMX3 OS=Homo sapiens OX=9606 GN=TMX3 PE=1 SV=2	21.03	11.64	693.6	1.10349e+06	2	2	0	7.27	454	21159
534	>sp|Q9H4G4|GAPR1_HUMAN Golgi-associated plant pathogenesis-related protein 1 OS=Homo sapiens OX=9606 GN=GLIPR2 PE=1 SV=3	20.7	16.24	835.5	2.52531e+06	2	2	0	22.73	154	22948
535	>sp|Q92522|H1X_HUMAN Histone H1.10 OS=Homo sapiens OX=9606 GN=H1-10 PE=1 SV=1	20.64	10.35	605.8	1.60681e+06	2	2	0	13.15	213	39765
536	>sp|P57088|TMM33_HUMAN Transmembrane protein 33 OS=Homo sapiens OX=9606 GN=TMEM33 PE=1 SV=2	20.63	14.25	703	3.08618e+06	2	2	0	8.5	247	14522
537	>sp|P02747|C1QC_HUMAN Complement C1q subcomponent subunit C OS=Homo sapiens OX=9606 GN=C1QC PE=1 SV=3	20.42	15.32	757.1	3.01532e+06	2	2	0	11.02	245	35966
538	>sp|Q8TD22|SFXN5_HUMAN Sideroflexin-5 OS=Homo sapiens OX=9606 GN=SFXN5 PE=1 SV=1	20.28	9.78	592.5	8.42803e+06	4	3	0	12.65	340	4680
539	>sp|Q9NV96|CC50A_HUMAN Cell cycle control protein 50A OS=Homo sapiens OX=9606 GN=TMEM30A PE=1 SV=1	20.2	15.58	775.6	1.35493e+06	2	2	0	7.76	361	22130
540	>sp|P02748|CO9_HUMAN Complement component C9 OS=Homo sapiens OX=9606 GN=C9 PE=1 SV=2	20.15	11.43	603.8	1.53731e+06	2	2	0	6.8	559	24365
541	>sp|P84243|H33_HUMAN Histone H3.3 OS=Homo sapiens OX=9606 GN=H3-3A PE=1 SV=2	20.06	16.82	844.9	1.23021e+07	4	2	0	30.15	136	41955
542	>sp|P00403|COX2_HUMAN Cytochrome c oxidase subunit 2 OS=Homo sapiens OX=9606 GN=MT-CO2 PE=1 SV=1	19.9	12.69	613.9	5.74809e+06	3	2	1	11.45	227	27724
543	>sp|P41732|TSN7_HUMAN Tetraspanin-7 OS=Homo sapiens OX=9606 GN=TSPAN7 PE=1 SV=2	19.9	15.54	774.6	1.03783e+07	5	2	1	10.04	249	16174
544	>sp|P30626|SORCN_HUMAN Sorcin OS=Homo sapiens OX=9606 GN=SRI PE=1 SV=1	19.8	11.47	668.8	2.3885e+06	2	2	0	11.62	198	3901
544	>sp|P30626-2|SORCN_HUMAN Isoform 2 of Sorcin OS=Homo sapiens OX=9606 GN=SRI
544	>sp|P30626-3|SORCN_HUMAN Isoform 3 of Sorcin OS=Homo sapiens OX=9606 GN=SRI
545	>sp|O14525|ASTN1_HUMAN Astrotactin-1 OS=Homo sapiens OX=9606 GN=ASTN1 PE=1 SV=3	19.49	16.58	813.5	4051699	6	3	0	3.46	1302	34670
545	>sp|O14525-2|ASTN1_HUMAN Isoform 1 of Astrotactin-1 OS=Homo sapiens OX=9606 GN=ASTN1
545	>sp|O14525-3|ASTN1_HUMAN Isoform 3 of Astrotactin-1 OS=Homo sapiens OX=9606 GN=ASTN1
546	>sp|Q14832|GRM3_HUMAN Metabotropic glutamate receptor 3 OS=Homo sapiens OX=9606 GN=GRM3 PE=1 SV=2	19.48	15.25	794	2.12315e+06	2	2	0	3.53	879	26996
547	>sp|P17900|SAP3_HUMAN Ganglioside GM2 activator OS=Homo sapiens OX=9606 GN=GM2A PE=1 SV=4	19.32	16.25	823	3.87112e+06	3	2	0	14.51	193	14732
548	>sp|Q9ULP0|NDRG4_HUMAN Protein NDRG4 OS=Homo sapiens OX=9606 GN=NDRG4 PE=1 SV=2	19.14	19.12	936	931976	2	1	0	9.37	352	38250
548	>sp|Q9ULP0-2|NDRG4_HUMAN Isoform 2 of Protein NDRG4 OS=Homo sapiens OX=9606 GN=NDRG4
548	>sp|Q9ULP0-3|NDRG4_HUMAN Isoform 3 of Protein NDRG4 OS=Homo sapiens OX=9606 GN=NDRG4
548	>sp|Q9ULP0-4|NDRG4_HUMAN Isoform 4 of Protein NDRG4 OS=Homo sapiens OX=9606 GN=NDRG4
548	>sp|Q9ULP0-5|NDRG4_HUMAN Isoform 5 of Protein NDRG4 OS=Homo sapiens OX=9606 GN=NDRG4
548	>sp|Q9ULP0-6|NDRG4_HUMAN Isoform 6 of Protein NDRG4 OS=Homo sapiens OX=9606 GN=NDRG4
548	>sp|Q9ULP0-7|NDRG4_HUMAN Isoform 7 of Protein NDRG4 OS=Homo sapiens OX=9606 GN=NDRG4
548	>sp|Q9ULP0-8|NDRG4_HUMAN Isoform 8 of Protein NDRG4 OS=Homo sapiens OX=9606 GN=NDRG4
549	>sp|O94826|TOM70_HUMAN Mitochondrial import receptor subunit TOM70 OS=Homo sapiens OX=9606 GN=TOMM70 PE=1 SV=1	18.31	10.92	602.4	1.43076e+06	2	2	0	5.43	608	16125
550	>sp|P02652|APOA2_HUMAN Apolipoprotein A-II OS=Homo sapiens OX=9606 GN=APOA2 PE=1 SV=1	18.2	17.25	866.8	1254011	2	2	0	29	100	27500
551	>sp|Q14003|KCNC3_HUMAN Potassium voltage-gated channel subfamily C member 3 OS=Homo sapiens OX=9606 GN=KCNC3 PE=1 SV=3	18.07	13.2	676.6	2.65746e+06	2	2	0	2.51	757	12289
552	>sp|Q8N335|GPD1L_HUMAN Glycerol-3-phosphate dehydrogenase 1-like protein OS=Homo sapiens OX=9606 GN=GPD1L PE=1 SV=1	18.01	11.01	628.8	1.8485e+06	2	2	0	7.69	351	28023
553	>sp|Q12797|ASPH_HUMAN Aspartyl/asparaginyl beta-hydroxylase OS=Homo sapiens OX=9606 GN=ASPH PE=1 SV=3	17.82	14.58	725.4	3.63306e+06	4	2	0	3.69	758	32504
553	>sp|Q12797-10|ASPH_HUMAN Isoform 10 of Aspartyl/asparaginyl beta-hydroxylase OS=Homo sapiens OX=9606 GN=ASPH
554	>sp|Q96AG3|S2546_HUMAN Solute carrier family 25 member 46 OS=Homo sapiens OX=9606 GN=SLC25A46 PE=1 SV=1	17.8	9.7	563.9	698030	3	2	2	12.44	418	5506
554	>sp|Q96AG3-2|S2546_HUMAN Isoform 2 of Solute carrier family 25 member 46 OS=Homo sapiens OX=9606 GN=SLC25A46
555	>sp|Q9H7Z7|PGES2_HUMAN Prostaglandin E synthase 2 OS=Homo sapiens OX=9606 GN=PTGES2 PE=1 SV=1	17.71	14.76	770.1	2.30098e+06	3	2	0	9.55	377	9473
556	>sp|P10515|ODP2_HUMAN Dihydrolipoyllysine-residue acetyltransferase component of pyruvate dehydrogenase complex, mitochondrial OS=Homo sapiens OX=9606 GN=DLAT PE=1 SV=3	17.71	11.43	657.6	3.1299e+06	3	3	0	5.72	647	2225
557	>sp|O00584|RNT2_HUMAN Ribonuclease T2 OS=Homo sapiens OX=9606 GN=RNASET2 PE=1 SV=2	17.59	11.67	677.7	1.79206e+06	2	2	0	10.55	256	7230
558	>sp|O95831|AIFM1_HUMAN Apoptosis-inducing factor 1, mitochondrial OS=Homo sapiens OX=9606 GN=AIFM1 PE=1 SV=1	17.58	13.54	651.6	2.18954e+06	2	2	0	4.57	613	35243
558	>sp|O95831-3|AIFM1_HUMAN Isoform 3 of Apoptosis-inducing factor 1, mitochondrial OS=Homo sapiens OX=9606 GN=AIFM1
559	>sp|Q9Y3D6|FIS1_HUMAN Mitochondrial fission 1 protein OS=Homo sapiens OX=9606 GN=FIS1 PE=1 SV=2	17.38	12.5	609	1.41324e+06	2	2	0	15.79	152	29609
560	>sp|P56556|NDUA6_HUMAN NADH dehydrogenase [ubiquinone] 1 alpha subcomplex subunit 6 OS=Homo sapiens OX=9606 GN=NDUFA6 PE=1 SV=4	17.36	13.58	691.3	2.62038e+06	2	2	0	18.75	128	11366
561	>sp|Q9UI09|NDUAC_HUMAN NADH dehydrogenase [ubiquinone] 1 alpha subcomplex subunit 12 OS=Homo sapiens OX=9606 GN=NDUFA12 PE=1 SV=1	17.36	12.22	693.1	1.68972e+06	2	2	0	17.93	145	14093
562	>sp|Q92599|SEPT8_HUMAN Septin-8 OS=Homo sapiens OX=9606 GN=SEPTIN8 PE=1 SV=4	17.32	17.29	887.8	2.62351e+06	2	2	0	5.59	483	5038
562	>sp|Q92599-2|SEPT8_HUMAN Isoform 2 of Septin-8 OS=Homo sapiens OX=9606 GN=SEPTIN8
562	>sp|Q92599-4|SEPT8_HUMAN Isoform 4 of Septin-8 OS=Homo sapiens OX=9606 GN=SEPTIN8
563	>sp|Q504Y0|S39AC_HUMAN Zinc transporter ZIP12 OS=Homo sapiens OX=9606 GN=SLC39A12 PE=2 SV=3	17.29	17.29	892.1	1.80113e+06	1	1	0	2.75	691	4044
563	>sp|Q504Y0-3|S39AC_HUMAN Isoform 3 of Zinc transporter ZIP12 OS=Homo sapiens OX=9606 GN=SLC39A12
563	>sp|Q504Y0-4|S39AC_HUMAN Isoform 4 of Zinc transporter ZIP12 OS=Homo sapiens OX=9606 GN=SLC39A12
563	>sp|Q504Y0-5|S39AC_HUMAN Isoform 5 of Zinc transporter ZIP12 OS=Homo sapiens OX=9606 GN=SLC39A12
564	>sp|P24534|EF1B_HUMAN Elongation factor 1-beta OS=Homo sapiens OX=9606 GN=EEF1B2 PE=1 SV=3	17.29	17.29	882.2	919862	1	1	0	6.67	225	25559
565	>sp|O75390|CISY_HUMAN Citrate synthase, mitochondrial OS=Homo sapiens OX=9606 GN=CS PE=1 SV=2	17.02	12.28	649.6	4.76023e+06	3	3	0	7.3	466	22192
566	>sp|P00492|HPRT_HUMAN Hypoxanthine-guanine phosphoribosyltransferase OS=Homo sapiens OX=9606 GN=HPRT1 PE=1 SV=2	16.93	7.77	497.1	4.13101e+06	4	3	0	17.43	218	12862
567	>sp|O60883|G37L1_HUMAN G-protein coupled receptor 37-like 1 OS=Homo sapiens OX=9606 GN=GPR37L1 PE=1 SV=2	16.8	11.31	674	3.2605e+06	3	3	1	7.07	481	32198
568	>sp|P47972|NPTX2_HUMAN Neuronal pentraxin-2 OS=Homo sapiens OX=9606 GN=NPTX2 PE=1 SV=2	16.64	16.55	845.2	1.88222e+06	2	2	0	6.96	431	9944
569	>sp|P12036|NFH_HUMAN Neurofilament heavy polypeptide OS=Homo sapiens OX=9606 GN=NEFH PE=1 SV=4	16.57	16.58	861.9	886631	1	1	0	1.36	1026	40783
569	>sp|P12036-2|NFH_HUMAN Isoform 2 of Neurofilament heavy polypeptide OS=Homo sapiens OX=9606 GN=NEFH
570	>sp|Q9H2X9|S12A5_HUMAN Solute carrier family 12 member 5 OS=Homo sapiens OX=9606 GN=SLC12A5 PE=1 SV=3	16.54	16.55	806.5	1.31905e+06	1	1	0	1.76	1139	19626
570	>sp|Q9H2X9-2|S12A5_HUMAN Isoform 2 of Solute carrier family 12 member 5 OS=Homo sapiens OX=9606 GN=SLC12A5
571	>sp|O75508|CLD11_HUMAN Claudin-11 OS=Homo sapiens OX=9606 GN=CLDN11 PE=1 SV=2	16.44	16.44	823.2	2.69229e+06	1	1	1	7.73	207	33804
572	>sp|Q96QV6|H2A1A_HUMAN Histone H2A type 1-A OS=Homo sapiens OX=9606 GN=H2AC1 PE=1 SV=3	16.31	16.27	833.6	2.95767e+06	3	1	0	17.56	131	31956
572	>sp|P16104|H2AX_HUMAN Histone H2AX OS=Homo sapiens OX=9606 GN=H2AX PE=1 SV=2
573	>sp|A6NHL2|TBAL3_HUMAN Tubulin alpha chain-like 3 OS=Homo sapiens OX=9606 GN=TUBAL3 PE=1 SV=2	16.29	16.28	830.7	2.99307e+06	2	1	0	3.81	446	16902
573	>sp|A6NHL2-2|TBAL3_HUMAN Isoform 2 of Tubulin alpha chain-like 3 OS=Homo sapiens OX=9606 GN=TUBAL3
574	>sp|O14775|GNB5_HUMAN Guanine nucleotide-binding protein subunit beta-5 OS=Homo sapiens OX=9606 GN=GNB5 PE=1 SV=2	16.29	16.29	847.2	740485	1	1	0	4.81	395	25947
574	>sp|O14775-2|GNB5_HUMAN Isoform 2 of Guanine nucleotide-binding protein subunit beta-5 OS=Homo sapiens OX=9606 GN=GNB5
574	>sp|O14775-3|GNB5_HUMAN Isoform 3 of Guanine nucleotide-binding protein subunit beta-5 OS=Homo sapiens OX=9606 GN=GNB5
575	>sp|Q8TCZ2|C99L2_HUMAN CD99 antigen-like protein 2 OS=Homo sapiens OX=9606 GN=CD99L2 PE=1 SV=1	16.24	16.24	815.4	3.04509e+06	1	1	0	5.73	262	22141
575	>sp|Q8TCZ2-2|C99L2_HUMAN Isoform 2 of CD99 antigen-like protein 2 OS=Homo sapiens OX=9606 GN=CD99L2
575	>sp|Q8TCZ2-3|C99L2_HUMAN Isoform 3 of CD99 antigen-like protein 2 OS=Homo sapiens OX=9606 GN=CD99L2
575	>sp|Q8TCZ2-5|C99L2_HUMAN Isoform 5 of CD99 antigen-like protein 2 OS=Homo sapiens OX=9606 GN=CD99L2
576	>sp|P0DPI2|GAL3A_HUMAN Glutamine amidotransferase-like class 1 domain-containing protein 3A, mitochondrial OS=Homo sapiens OX=9606 GN=GATD3A PE=1 SV=1	16.21	16.2	908.8	1.46781e+06	2	1	0	3.73	268	25450
576	>sp|P0DPI2-2|GAL3A_HUMAN Isoform 2 of Glutamine amidotransferase-like class 1 domain-containing protein 3A, mitochondrial OS=Homo sapiens OX=9606 GN=GATD3A
576	>sp|A0A0B4J2D5|GAL3B_HUMAN Glutamine amidotransferase-like class 1 domain-containing protein 3B, mitochondrial OS=Homo sapiens OX=9606 GN=GATD3B PE=1 SV=1
576	>sp|A0A0B4J2D5-2|GAL3B_HUMAN Isoform 2 of Glutamine amidotransferase-like class 1 domain-containing protein 3B, mitochondrial OS=Homo sapiens OX=9606 GN=GATD3B
577	>sp|P61019|RAB2A_HUMAN Ras-related protein Rab-2A OS=Homo sapiens OX=9606 GN=RAB2A PE=1 SV=1	16.17	13.24	697.1	1754701	2	2	0	11.32	212	17894
578	>sp|P40939|ECHA_HUMAN Trifunctional enzyme subunit alpha, mitochondrial OS=Homo sapiens OX=9606 GN=HADHA PE=1 SV=2	15.96	15.94	870.5	1.23323e+06	2	1	0	3.67	763	28164
579	>sp|Q13492|PICAL_HUMAN Phosphatidylinositol-binding clathrin assembly protein OS=Homo sapiens OX=9606 GN=PICALM PE=1 SV=2	15.8	15.8	857.1	349912	1	1	0	4.14	652	20482
579	>sp|Q13492-2|PICAL_HUMAN Isoform 2 of Phosphatidylinositol-binding clathrin assembly protein OS=Homo sapiens OX=9606 GN=PICALM
579	>sp|Q13492-3|PICAL_HUMAN Isoform 3 of Phosphatidylinositol-binding clathrin assembly protein OS=Homo sapiens OX=9606 GN=PICALM
579	>sp|Q13492-4|PICAL_HUMAN Isoform 4 of Phosphatidylinositol-binding clathrin assembly protein OS=Homo sapiens OX=9606 GN=PICALM
579	>sp|Q13492-5|PICAL_HUMAN Isoform 5 of Phosphatidylinositol-binding clathrin assembly protein OS=Homo sapiens OX=9606 GN=PICALM
580	>sp|P31689|DNJA1_HUMAN DnaJ homolog subfamily A member 1 OS=Homo sapiens OX=9606 GN=DNAJA1 PE=1 SV=2	15.69	15.69	777.3	695877	1	1	0	6.3	397	31011
580	>sp|P31689-2|DNJA1_HUMAN Isoform 2 of DnaJ homolog subfamily A member 1 OS=Homo sapiens OX=9606 GN=DNAJA1
581	>sp|Q9UDW1|QCR9_HUMAN Cytochrome b-c1 complex subunit 9 OS=Homo sapiens OX=9606 GN=UQCR10 PE=1 SV=3	15.65	15.65	826.1	1.47817e+06	1	1	0	26.98	63	9057
582	>sp|P63027|VAMP2_HUMAN Vesicle-associated membrane protein 2 OS=Homo sapiens OX=9606 GN=VAMP2 PE=1 SV=3	15.64	15.63	820.8	2.34548e+06	2	1	0	14.66	116	7738
582	>sp|Q15836|VAMP3_HUMAN Vesicle-associated membrane protein 3 OS=Homo sapiens OX=9606 GN=VAMP3 PE=1 SV=3
583	>sp|Q96G23|CERS2_HUMAN Ceramide synthase 2 OS=Homo sapiens OX=9606 GN=CERS2 PE=1 SV=1	15.57	15.58	775	1.76986e+06	1	1	0	4.21	380	26321
584	>sp|P36955|PEDF_HUMAN Pigment epithelium-derived factor OS=Homo sapiens OX=9606 GN=SERPINF1 PE=1 SV=4	15.57	15.58	781	619351	1	1	0	4.07	418	9350
585	>sp|Q9H490|PIGU_HUMAN Phosphatidylinositol glycan anchor biosynthesis class U protein OS=Homo sapiens OX=9606 GN=PIGU PE=1 SV=3	15.57	15.58	766	951186	1	1	0	3.91	435	9133
585	>sp|Q9H490-2|PIGU_HUMAN Isoform 2 of Phosphatidylinositol glycan anchor biosynthesis class U protein OS=Homo sapiens OX=9606 GN=PIGU
586	>sp|O75629|CREG1_HUMAN Protein CREG1 OS=Homo sapiens OX=9606 GN=CREG1 PE=1 SV=1	15.57	15.55	767.6	4.8181e+06	2	1	0	9.55	220	25084
587	>sp|P23396|RS3_HUMAN 40S ribosomal protein S3 OS=Homo sapiens OX=9606 GN=RPS3 PE=1 SV=2	15.54	15.54	754.1	1075075	1	1	0	5.35	243	2842
587	>sp|P23396-2|RS3_HUMAN Isoform 2 of 40S ribosomal protein S3 OS=Homo sapiens OX=9606 GN=RPS3
588	>sp|O00429|DNM1L_HUMAN Dynamin-1-like protein OS=Homo sapiens OX=9606 GN=DNM1L PE=1 SV=2	15.53	15.54	798.5	318481	1	1	0	3.8	736	29953
588	>sp|O00429-2|DNM1L_HUMAN Isoform 4 of Dynamin-1-like protein OS=Homo sapiens OX=9606 GN=DNM1L
588	>sp|O00429-3|DNM1L_HUMAN Isoform 2 of Dynamin-1-like protein OS=Homo sapiens OX=9606 GN=DNM1L
588	>sp|O00429-4|DNM1L_HUMAN Isoform 3 of Dynamin-1-like protein OS=Homo sapiens OX=9606 GN=DNM1L
588	>sp|O00429-5|DNM1L_HUMAN Isoform 5 of Dynamin-1-like protein OS=Homo sapiens OX=9606 GN=DNM1L
588	>sp|O00429-6|DNM1L_HUMAN Isoform 6 of Dynamin-1-like protein OS=Homo sapiens OX=9606 GN=DNM1L
588	>sp|O00429-8|DNM1L_HUMAN Isoform 8 of Dynamin-1-like protein OS=Homo sapiens OX=9606 GN=DNM1L
588	>sp|O00429-9|DNM1L_HUMAN Isoform 9 of Dynamin-1-like protein OS=Homo sapiens OX=9606 GN=DNM1L
589	>sp|Q16348|S15A2_HUMAN Solute carrier family 15 member 2 OS=Homo sapiens OX=9606 GN=SLC15A2 PE=1 SV=2	15.51	15.45	765.2	1.79138e+06	4	1	1	3.7	729	5996
589	>sp|Q16348-2|S15A2_HUMAN Isoform 2 of Solute carrier family 15 member 2 OS=Homo sapiens OX=9606 GN=SLC15A2
590	>sp|P61225|RAP2B_HUMAN Ras-related protein Rap-2b OS=Homo sapiens OX=9606 GN=RAP2B PE=1 SV=1	15.5	15.5	750.2	773303	1	1	0	6.56	183	3606
591	>sp|P50991|TCPD_HUMAN T-complex protein 1 subunit delta OS=Homo sapiens OX=9606 GN=CCT4 PE=1 SV=4	15.43	12.18	657.3	1.62836e+06	3	2	0	6.86	539	2963
591	>sp|P50991-2|TCPD_HUMAN Isoform 2 of T-complex protein 1 subunit delta OS=Homo sapiens OX=9606 GN=CCT4
592	>sp|Q16658|FSCN1_HUMAN Fascin OS=Homo sapiens OX=9606 GN=FSCN1 PE=1 SV=3	15.41	12.28	638	1.06238e+06	3	2	0	5.27	493	42156
593	>sp|Q14894|CRYM_HUMAN Ketimine reductase mu-crystallin OS=Homo sapiens OX=9606 GN=CRYM PE=1 SV=1	15.33	15.33	771.1	527863	1	1	0	11.15	314	31429
594	>sp|P08294|SODE_HUMAN Extracellular superoxide dismutase [Cu-Zn] OS=Homo sapiens OX=9606 GN=SOD3 PE=1 SV=2	15.3	15.28	794	4.79947e+06	2	1	0	6.67	240	19652
595	>sp|P36873|PP1G_HUMAN Serine/threonine-protein phosphatase PP1-gamma catalytic subunit OS=Homo sapiens OX=9606 GN=PPP1CC PE=1 SV=1	15.3	15.28	777.3	1.01985e+06	2	1	0	5.26	323	6058
595	>sp|P36873-2|PP1G_HUMAN Isoform 2 of Serine/threonine-protein phosphatase PP1-gamma catalytic subunit OS=Homo sapiens OX=9606 GN=PPP1CC
595	>sp|P62136|PP1A_HUMAN Serine/threonine-protein phosphatase PP1-alpha catalytic subunit OS=Homo sapiens OX=9606 GN=PPP1CA PE=1 SV=1
595	>sp|P62136-2|PP1A_HUMAN Isoform 2 of Serine/threonine-protein phosphatase PP1-alpha catalytic subunit OS=Homo sapiens OX=9606 GN=PPP1CA
595	>sp|P62140|PP1B_HUMAN Serine/threonine-protein phosphatase PP1-beta catalytic subunit OS=Homo sapiens OX=9606 GN=PPP1CB PE=1 SV=3
596	>sp|Q15800|MSMO1_HUMAN Methylsterol monooxygenase 1 OS=Homo sapiens OX=9606 GN=MSMO1 PE=1 SV=1	15.28	8.39	579.7	1.34014e+06	2	2	0	8.87	293	20652
597	>sp|P15531|NDKA_HUMAN Nucleoside diphosphate kinase A OS=Homo sapiens OX=9606 GN=NME1 PE=1 SV=1	15.28	15.28	787.4	1.04211e+06	1	1	0	11.18	152	13755
597	>sp|P15531-2|NDKA_HUMAN Isoform 2 of Nucleoside diphosphate kinase A OS=Homo sapiens OX=9606 GN=NME1
597	>sp|P22392|NDKB_HUMAN Nucleoside diphosphate kinase B OS=Homo sapiens OX=9606 GN=NME2 PE=1 SV=1
597	>sp|P22392-2|NDKB_HUMAN Isoform 3 of Nucleoside diphosphate kinase B OS=Homo sapiens OX=9606 GN=NME2
597	>sp|O60361|NDK8_HUMAN Putative nucleoside diphosphate kinase OS=Homo sapiens OX=9606 GN=NME2P1 PE=5 SV=1
598	>sp|Q9NS86|LANC2_HUMAN LanC-like protein 2 OS=Homo sapiens OX=9606 GN=LANCL2 PE=1 SV=1	15.27	15.28	758.8	1.39204e+06	1	1	0	4	450	11913
599	>sp|Q9UHD8|SEPT9_HUMAN Septin-9 OS=Homo sapiens OX=9606 GN=SEPTIN9 PE=1 SV=2	15.27	15.28	769.2	367076	1	1	0	3.07	586	18551
599	>sp|Q9UHD8-2|SEPT9_HUMAN Isoform 2 of Septin-9 OS=Homo sapiens OX=9606 GN=SEPTIN9
599	>sp|Q9UHD8-3|SEPT9_HUMAN Isoform 3 of Septin-9 OS=Homo sapiens OX=9606 GN=SEPTIN9
599	>sp|Q9UHD8-4|SEPT9_HUMAN Isoform 4 of Septin-9 OS=Homo sapiens OX=9606 GN=SEPTIN9
599	>sp|Q9UHD8-5|SEPT9_HUMAN Isoform 5 of Septin-9 OS=Homo sapiens OX=9606 GN=SEPTIN9
599	>sp|Q9UHD8-7|SEPT9_HUMAN Isoform 7 of Septin-9 OS=Homo sapiens OX=9606 GN=SEPTIN9
599	>sp|Q9UHD8-8|SEPT9_HUMAN Isoform 8 of Septin-9 OS=Homo sapiens OX=9606 GN=SEPTIN9
599	>sp|Q9UHD8-9|SEPT9_HUMAN Isoform 9 of Septin-9 OS=Homo sapiens OX=9606 GN=SEPTIN9
600	>sp|P23297|S10A1_HUMAN Protein S100-A1 OS=Homo sapiens OX=9606 GN=S100A1 PE=1 SV=2	15.26	15.24	760.7	3.12111e+06	2	1	0	15.96	94	5048
601	>sp|P08842|STS_HUMAN Steryl-sulfatase OS=Homo sapiens OX=9606 GN=STS PE=1 SV=2	15.24	15.25	751.4	1.29832e+06	1	1	0	1.89	583	18121
602	>sp|O75323|NIPS2_HUMAN Protein NipSnap homolog 2 OS=Homo sapiens OX=9606 GN=NIPSNAP2 PE=1 SV=1	15.2	12.65	696.3	2235327	2	2	0	8.04	286	37680
603	>sp|Q9NZ01|TECR_HUMAN Very-long-chain enoyl-CoA reductase OS=Homo sapiens OX=9606 GN=TECR PE=1 SV=1	15.1	13.24	809.1	4.6111e+06	2	2	0	5.52	308	543
604	>sp|P17858|PFKAL_HUMAN ATP-dependent 6-phosphofructokinase, liver type OS=Homo sapiens OX=9606 GN=PFKL PE=1 SV=6	15.03	14.89	713.2	3964470	3	2	0	5.38	780	14359
604	>sp|P17858-2|PFKAL_HUMAN Isoform 2 of ATP-dependent 6-phosphofructokinase, liver type OS=Homo sapiens OX=9606 GN=PFKL
605	>sp|P06744-2|G6PI_HUMAN Isoform 2 of Glucose-6-phosphate isomerase OS=Homo sapiens OX=9606 GN=GPI	15.03	13.24	699.8	3.10661e+06	2	2	0	4.39	569	23141
606	>sp|P31930|QCR1_HUMAN Cytochrome b-c1 complex subunit 1, mitochondrial OS=Homo sapiens OX=9606 GN=UQCRC1 PE=1 SV=3	14.94	14.94	793.2	1.1803e+06	1	1	0	6.04	480	20040
608	>sp|Q9H1K4|GHC2_HUMAN Mitochondrial glutamate carrier 2 OS=Homo sapiens OX=9606 GN=SLC25A18 PE=1 SV=1	14.61	14.61	786.9	617891	1	1	0	5.08	315	24969
609	>sp|P00533|EGFR_HUMAN Epidermal growth factor receptor OS=Homo sapiens OX=9606 GN=EGFR PE=1 SV=2	14.57	14.58	702.9	249650	1	1	0	1.49	1210	24923
610	>sp|P04004|VTNC_HUMAN Vitronectin OS=Homo sapiens OX=9606 GN=VTN PE=1 SV=1	14.56	14.54	730.2	1.62689e+06	2	1	0	3.14	478	16008
611	>sp|P55809|SCOT1_HUMAN Succinyl-CoA:3-ketoacid coenzyme A transferase 1, mitochondrial OS=Homo sapiens OX=9606 GN=OXCT1 PE=1 SV=1	14.55	14.54	786.2	700647	2	2	0	6.15	520	20211
612	>sp|Q9NVA2|SEP11_HUMAN Septin-11 OS=Homo sapiens OX=9606 GN=SEPTIN11 PE=1 SV=3	14.54	14.55	744.7	584775	1	1	0	4.43	429	18212
612	>sp|Q9NVA2-2|SEP11_HUMAN Isoform 2 of Septin-11 OS=Homo sapiens OX=9606 GN=SEPTIN11
613	>sp|O43181|NDUS4_HUMAN NADH dehydrogenase [ubiquinone] iron-sulfur protein 4, mitochondrial OS=Homo sapiens OX=9606 GN=NDUFS4 PE=1 SV=1	14.54	14.54	720.7	1.24217e+06	1	1	0	8.57	175	14074
614	>sp|P00846|ATP6_HUMAN ATP synthase subunit a OS=Homo sapiens OX=9606 GN=MT-ATP6 PE=1 SV=1	14.54	14.5	739.1	1.09965e+07	3	1	0	4.42	226	31177
615	>sp|P04114|APOB_HUMAN Apolipoprotein B-100 OS=Homo sapiens OX=9606 GN=APOB PE=1 SV=2	14.53	9.32	530.3	300378	2	2	0	0.88	4563	34864
616	>sp|Q96AB3|ISOC2_HUMAN Isochorismatase domain-containing protein 2 OS=Homo sapiens OX=9606 GN=ISOC2 PE=1 SV=1	14.41	14.39	713.4	449794	2	1	0	12.68	205	22556
616	>sp|Q96AB3-2|ISOC2_HUMAN Isoform 2 of Isochorismatase domain-containing protein 2 OS=Homo sapiens OX=9606 GN=ISOC2
616	>sp|Q96AB3-3|ISOC2_HUMAN Isoform 3 of Isochorismatase domain-containing protein 2 OS=Homo sapiens OX=9606 GN=ISOC2
617	>sp|Q9NVI7|ATD3A_HUMAN ATPase family AAA domain-containing protein 3A OS=Homo sapiens OX=9606 GN=ATAD3A PE=1 SV=2	14.39	11.6	682.6	818488	2	2	0	4.26	634	27010
617	>sp|Q9NVI7-2|ATD3A_HUMAN Isoform 2 of ATPase family AAA domain-containing protein 3A OS=Homo sapiens OX=9606 GN=ATAD3A
617	>sp|Q9NVI7-3|ATD3A_HUMAN Isoform 3 of ATPase family AAA domain-containing protein 3A OS=Homo sapiens OX=9606 GN=ATAD3A
618	>sp|Q9NY35|CLDN1_HUMAN Claudin domain-containing protein 1 OS=Homo sapiens OX=9606 GN=CLDND1 PE=1 SV=1	14.31	14.29	744.2	1.11052e+06	2	1	0	5.53	253	34586
618	>sp|Q9NY35-2|CLDN1_HUMAN Isoform 2 of Claudin domain-containing protein 1 OS=Homo sapiens OX=9606 GN=CLDND1
619	>sp|Q92928|RAB1C_HUMAN Putative Ras-related protein Rab-1C OS=Homo sapiens OX=9606 GN=RAB1C PE=5 SV=2	14.3	14.28	713.9	2248810	2	1	0	7.96	201	6782
619	>sp|P62820|RAB1A_HUMAN Ras-related protein Rab-1A OS=Homo sapiens OX=9606 GN=RAB1A PE=1 SV=3
619	>sp|Q9H0U4|RAB1B_HUMAN Ras-related protein Rab-1B OS=Homo sapiens OX=9606 GN=RAB1B PE=1 SV=1
620	>sp|P62829|RL23_HUMAN 60S ribosomal protein L23 OS=Homo sapiens OX=9606 GN=RPL23 PE=1 SV=1	14.29	14.29	744.9	1.14693e+06	1	1	0	14.29	140	18527
621	>sp|Q13641|TPBG_HUMAN Trophoblast glycoprotein OS=Homo sapiens OX=9606 GN=TPBG PE=1 SV=1	14.28	14.24	720.5	1.72427e+06	2	2	0	5.24	420	11081
622	>sp|P27338|AOFB_HUMAN Amine oxidase [flavin-containing] B OS=Homo sapiens OX=9606 GN=MAOB PE=1 SV=3	14.28	14.29	722.6	591814	1	1	0	5.38	520	22212
623	>sp|O43237|DC1L2_HUMAN Cytoplasmic dynein 1 light intermediate chain 2 OS=Homo sapiens OX=9606 GN=DYNC1LI2 PE=1 SV=1	14.27	14.28	720.6	273439	1	1	0	3.46	492	37138
623	>sp|O43237-2|DC1L2_HUMAN Isoform 2 of Cytoplasmic dynein 1 light intermediate chain 2 OS=Homo sapiens OX=9606 GN=DYNC1LI2
624	>sp|P29992|GNA11_HUMAN Guanine nucleotide-binding protein subunit alpha-11 OS=Homo sapiens OX=9606 GN=GNA11 PE=1 SV=2	14.25	14.25	743.2	297625	1	1	0	5.29	359	12140
625	>sp|Q99624|S38A3_HUMAN Sodium-coupled neutral amino acid transporter 3 OS=Homo sapiens OX=9606 GN=SLC38A3 PE=1 SV=1	14.24	14.22	746.5	700761	2	1	0	3.17	504	18546
626	>sp|Q27J81|INF2_HUMAN Inverted formin-2 OS=Homo sapiens OX=9606 GN=INF2 PE=1 SV=2	14.23	14.24	714.6	242460	1	1	0	1.12	1249	38653
626	>sp|Q27J81-2|INF2_HUMAN Isoform 2 of Inverted formin-2 OS=Homo sapiens OX=9606 GN=INF2
626	>sp|Q27J81-3|INF2_HUMAN Isoform 3 of Inverted formin-2 OS=Homo sapiens OX=9606 GN=INF2
627	>sp|O95502|NPTXR_HUMAN Neuronal pentraxin receptor OS=Homo sapiens OX=9606 GN=NPTXR PE=3 SV=2	14.22	14.22	707.9	417995	1	1	0	3.4	500	41365
628	>sp|Q9P1U1|ARP3B_HUMAN Actin-related protein 3B OS=Homo sapiens OX=9606 GN=ACTR3B PE=2 SV=1	14.2	14.2	725.8	198085	1	1	0	2.63	418	25505
628	>sp|Q9P1U1-2|ARP3B_HUMAN Isoform 2 of Actin-related protein 3B OS=Homo sapiens OX=9606 GN=ACTR3B
628	>sp|Q9P1U1-3|ARP3B_HUMAN Isoform 3 of Actin-related protein 3B OS=Homo sapiens OX=9606 GN=ACTR3B
628	>sp|Q9C0K3|ARP3C_HUMAN Actin-related protein 3C OS=Homo sapiens OX=9606 GN=ACTR3C PE=2 SV=1
628	>sp|P61158|ARP3_HUMAN Actin-related protein 3 OS=Homo sapiens OX=9606 GN=ACTR3 PE=1 SV=3
629	>sp|P52565|GDIR1_HUMAN Rho GDP-dissociation inhibitor 1 OS=Homo sapiens OX=9606 GN=ARHGDIA PE=1 SV=3	14.2	14.2	775	311128	1	1	0	20.1	204	38868
629	>sp|P52565-2|GDIR1_HUMAN Isoform 2 of Rho GDP-dissociation inhibitor 1 OS=Homo sapiens OX=9606 GN=ARHGDIA
630	>sp|P19338|NUCL_HUMAN Nucleolin OS=Homo sapiens OX=9606 GN=NCL PE=1 SV=3	13.99	13.97	702.5	550794	2	1	0	3.1	710	14113
631	>sp|P63000|RAC1_HUMAN Ras-related C3 botulinum toxin substrate 1 OS=Homo sapiens OX=9606 GN=RAC1 PE=1 SV=1	13.95	10.19	682	5.66723e+06	2	2	0	9.37	192	5740
631	>sp|P63000-2|RAC1_HUMAN Isoform B of Ras-related C3 botulinum toxin substrate 1 OS=Homo sapiens OX=9606 GN=RAC1
631	>sp|P15153|RAC2_HUMAN Ras-related C3 botulinum toxin substrate 2 OS=Homo sapiens OX=9606 GN=RAC2 PE=1 SV=1
631	>sp|P60763|RAC3_HUMAN Ras-related C3 botulinum toxin substrate 3 OS=Homo sapiens OX=9606 GN=RAC3 PE=1 SV=1
632	>sp|P48735|IDHP_HUMAN Isocitrate dehydrogenase [NADP], mitochondrial OS=Homo sapiens OX=9606 GN=IDH2 PE=1 SV=2	13.94	9.96	568.3	1.95201e+06	2	2	0	9.07	452	38133
632	>sp|P48735-2|IDHP_HUMAN Isoform 2 of Isocitrate dehydrogenase [NADP], mitochondrial OS=Homo sapiens OX=9606 GN=IDH2
633	>sp|O00264|PGRC1_HUMAN Membrane-associated progesterone receptor component 1 OS=Homo sapiens OX=9606 GN=PGRMC1 PE=1 SV=3	13.86	13.82	759	4.05535e+06	2	2	0	20.51	195	4563
634	>sp|Q7Z6Z7|HUWE1_HUMAN E3 ubiquitin-protein ligase HUWE1 OS=Homo sapiens OX=9606 GN=HUWE1 PE=1 SV=3	13.79	9.06	462.8	778908	2	2	1	1.07	4374	41257
634	>sp|Q7Z6Z7-2|HUWE1_HUMAN Isoform 2 of E3 ubiquitin-protein ligase HUWE1 OS=Homo sapiens OX=9606 GN=HUWE1
634	>sp|Q7Z6Z7-3|HUWE1_HUMAN Isoform 3 of E3 ubiquitin-protein ligase HUWE1 OS=Homo sapiens OX=9606 GN=HUWE1
635	>sp|P22314|UBA1_HUMAN Ubiquitin-like modifier-activating enzyme 1 OS=Homo sapiens OX=9606 GN=UBA1 PE=1 SV=3	13.64	13.65	729.4	583460	1	1	0	1.7	1058	16585
635	>sp|P22314-2|UBA1_HUMAN Isoform 2 of Ubiquitin-like modifier-activating enzyme 1 OS=Homo sapiens OX=9606 GN=UBA1
636	>sp|Q9Y342|PLLP_HUMAN Plasmolipin OS=Homo sapiens OX=9606 GN=PLLP PE=1 SV=1	13.63	13.63	699.7	2.02852e+06	1	1	0	12.64	182	7459
637	>sp|Q14697-2|GANAB_HUMAN Isoform 2 of Neutral alpha-glucosidase AB OS=Homo sapiens OX=9606 GN=GANAB	13.6	13.61	744.9	375072	1	1	0	1.97	966	24240
638	>sp|Q01484|ANK2_HUMAN Ankyrin-2 OS=Homo sapiens OX=9606 GN=ANK2 PE=1 SV=4	13.59	13.63	659.6	1013532	1	1	0	0.56	3957	32807
639	>sp|P09417|DHPR_HUMAN Dihydropteridine reductase OS=Homo sapiens OX=9606 GN=QDPR PE=1 SV=2	13.57	13.58	672.2	851109	1	1	0	6.56	244	25385
639	>sp|P09417-2|DHPR_HUMAN Isoform 2 of Dihydropteridine reductase OS=Homo sapiens OX=9606 GN=QDPR
640	>sp|O75348|VATG1_HUMAN V-type proton ATPase subunit G 1 OS=Homo sapiens OX=9606 GN=ATP6V1G1 PE=1 SV=3	13.56	13.56	731.4	327666	1	1	0	11.86	118	15463
641	>sp|P61769|B2MG_HUMAN Beta-2-microglobulin OS=Homo sapiens OX=9606 GN=B2M PE=1 SV=1	13.56	13.56	786.7	1.13987e+06	1	1	0	8.4	119	33240
642	>sp|Q07021|C1QBP_HUMAN Complement component 1 Q subcomponent-binding protein, mitochondrial OS=Homo sapiens OX=9606 GN=C1QBP PE=1 SV=1	13.56	13.56	707	1.65675e+06	1	1	0	4.96	282	33786
643	>sp|P37198|NUP62_HUMAN Nuclear pore glycoprotein p62 OS=Homo sapiens OX=9606 GN=NUP62 PE=1 SV=3	13.54	13.54	696	682813	1	1	0	2.68	522	8214
644	>sp|P02786|TFR1_HUMAN Transferrin receptor protein 1 OS=Homo sapiens OX=9606 GN=TFRC PE=1 SV=2	13.54	13.54	670.9	1.0061e+06	1	1	0	1.84	760	2524
645	>sp|P07237|PDIA1_HUMAN Protein disulfide-isomerase OS=Homo sapiens OX=9606 GN=P4HB PE=1 SV=3	13.54	13.54	675.4	285190	1	1	0	5.91	508	19432
646	>sp|P0C0L5|CO4B_HUMAN Complement C4-B OS=Homo sapiens OX=9606 GN=C4B PE=1 SV=2	13.53	13.54	698.3	1.40163e+06	1	1	0	0.75	1744	27567
647	>sp|Q96RD7|PANX1_HUMAN Pannexin-1 OS=Homo sapiens OX=9606 GN=PANX1 PE=1 SV=4	13.43	13.43	696.8	422412	1	1	0	6.1	426	6157
647	>sp|Q96RD7-2|PANX1_HUMAN Isoform 2 of Pannexin-1 OS=Homo sapiens OX=9606 GN=PANX1
648	>sp|P06396|GELS_HUMAN Gelsolin OS=Homo sapiens OX=9606 GN=GSN PE=1 SV=1	13.43	13.37	689.5	605523	4	1	0	3.07	782	17675
648	>sp|P06396-2|GELS_HUMAN Isoform 2 of Gelsolin OS=Homo sapiens OX=9606 GN=GSN
648	>sp|P06396-3|GELS_HUMAN Isoform 3 of Gelsolin OS=Homo sapiens OX=9606 GN=GSN
648	>sp|P06396-4|GELS_HUMAN Isoform 4 of Gelsolin OS=Homo sapiens OX=9606 GN=GSN
649	>sp|Q15049|MLC1_HUMAN Membrane protein MLC1 OS=Homo sapiens OX=9606 GN=MLC1 PE=1 SV=5	13.35	13.33	745.3	1.19881e+06	2	1	1	4.77	377	38925
649	>sp|Q15049-2|MLC1_HUMAN Isoform 2 of Membrane protein MLC1 OS=Homo sapiens OX=9606 GN=MLC1
650	>sp|Q8N4V1|EMC5_HUMAN ER membrane protein complex subunit 5 OS=Homo sapiens OX=9606 GN=MMGT1 PE=1 SV=1	13.33	13.33	658.5	536440	1	1	0	18.32	131	28467
650	>sp|Q8N4V1-2|EMC5_HUMAN Isoform 2 of ER membrane protein complex subunit 5 OS=Homo sapiens OX=9606 GN=MMGT1
651	>sp|Q14831|GRM7_HUMAN Metabotropic glutamate receptor 7 OS=Homo sapiens OX=9606 GN=GRM7 PE=1 SV=1	13.29	13.26	706.9	409102	3	1	0	1.97	915	10749
651	>sp|Q14831-2|GRM7_HUMAN Isoform 2 of Metabotropic glutamate receptor 7 OS=Homo sapiens OX=9606 GN=GRM7
651	>sp|Q14831-3|GRM7_HUMAN Isoform 3 of Metabotropic glutamate receptor 7 OS=Homo sapiens OX=9606 GN=GRM7
651	>sp|Q14831-4|GRM7_HUMAN Isoform 4 of Metabotropic glutamate receptor 7 OS=Homo sapiens OX=9606 GN=GRM7
651	>sp|Q14831-5|GRM7_HUMAN Isoform 5 of Metabotropic glutamate receptor 7 OS=Homo sapiens OX=9606 GN=GRM7
652	>sp|P49006|MRP_HUMAN MARCKS-related protein OS=Homo sapiens OX=9606 GN=MARCKSL1 PE=1 SV=2	13.29	13.29	659.2	124983	1	1	0	6.67	195	39546
653	>sp|Q9BZR6|RTN4R_HUMAN Reticulon-4 receptor OS=Homo sapiens OX=9606 GN=RTN4R PE=1 SV=1	13.27	13.27	686	287779	1	1	0	5.07	473	17598
654	>sp|Q06481|APLP2_HUMAN Amyloid-like protein 2 OS=Homo sapiens OX=9606 GN=APLP2 PE=1 SV=2	13.26	13.27	700	276107	1	1	0	2.62	763	35463
654	>sp|Q06481-2|APLP2_HUMAN Isoform 2 of Amyloid-like protein 2 OS=Homo sapiens OX=9606 GN=APLP2
654	>sp|Q06481-3|APLP2_HUMAN Isoform 3 of Amyloid-like protein 2 OS=Homo sapiens OX=9606 GN=APLP2
654	>sp|Q06481-4|APLP2_HUMAN Isoform 4 of Amyloid-like protein 2 OS=Homo sapiens OX=9606 GN=APLP2
654	>sp|Q06481-5|APLP2_HUMAN Isoform 5 of Amyloid-like protein 2 OS=Homo sapiens OX=9606 GN=APLP2
654	>sp|Q06481-6|APLP2_HUMAN Isoform 6 of Amyloid-like protein 2 OS=Homo sapiens OX=9606 GN=APLP2
655	>sp|P14406|CX7A2_HUMAN Cytochrome c oxidase subunit 7A2, mitochondrial OS=Homo sapiens OX=9606 GN=COX7A2 PE=1 SV=1	13.24	13.24	671.6	1200971	1	1	0	15.66	83	27590
656	>sp|Q15043|S39AE_HUMAN Metal cation symporter ZIP14 OS=Homo sapiens OX=9606 GN=SLC39A14 PE=1 SV=3	13.24	13.24	744.8	572885	1	1	0	4.07	492	18408
656	>sp|Q15043-2|S39AE_HUMAN Isoform 3 of Metal cation symporter ZIP14 OS=Homo sapiens OX=9606 GN=SLC39A14
656	>sp|Q15043-3|S39AE_HUMAN Isoform 2 of Metal cation symporter ZIP14 OS=Homo sapiens OX=9606 GN=SLC39A14
657	>sp|Q99962|SH3G2_HUMAN Endophilin-A1 OS=Homo sapiens OX=9606 GN=SH3GL2 PE=1 SV=1	13.2	13.2	685.5	876018	1	1	0	3.41	352	4687
657	>sp|Q99961|SH3G1_HUMAN Endophilin-A2 OS=Homo sapiens OX=9606 GN=SH3GL1 PE=1 SV=1
657	>sp|Q99961-3|SH3G1_HUMAN Isoform 3 of Endophilin-A2 OS=Homo sapiens OX=9606 GN=SH3GL1
658	>sp|P02724|GLPA_HUMAN Glycophorin-A OS=Homo sapiens OX=9606 GN=GYPA PE=1 SV=2	13.17	13.17	669.1	704729	1	1	0	20.67	150	30197
658	>sp|P02724-2|GLPA_HUMAN Isoform 2 of Glycophorin-A OS=Homo sapiens OX=9606 GN=GYPA
658	>sp|P02724-3|GLPA_HUMAN Isoform 3 of Glycophorin-A OS=Homo sapiens OX=9606 GN=GYPA
659	>sp|O60313|OPA1_HUMAN Dynamin-like 120 kDa protein, mitochondrial OS=Homo sapiens OX=9606 GN=OPA1 PE=1 SV=3	13.16	7.65	586.1	1.49611e+06	2	2	0	2.08	960	41920
659	>sp|O60313-2|OPA1_HUMAN Isoform 2 of Dynamin-like 120 kDa protein, mitochondrial OS=Homo sapiens OX=9606 GN=OPA1
659	>sp|O60313-9|OPA1_HUMAN Isoform 3 of Dynamin-like 120 kDa protein, mitochondrial OS=Homo sapiens OX=9606 GN=OPA1
659	>sp|O60313-10|OPA1_HUMAN Isoform 4 of Dynamin-like 120 kDa protein, mitochondrial OS=Homo sapiens OX=9606 GN=OPA1
659	>sp|O60313-11|OPA1_HUMAN Isoform 5 of Dynamin-like 120 kDa protein, mitochondrial OS=Homo sapiens OX=9606 GN=OPA1
659	>sp|O60313-13|OPA1_HUMAN Isoform 7 of Dynamin-like 120 kDa protein, mitochondrial OS=Homo sapiens OX=9606 GN=OPA1
660	>sp|O75110|ATP9A_HUMAN Probable phospholipid-transporting ATPase IIA OS=Homo sapiens OX=9606 GN=ATP9A PE=1 SV=3	13.09	13.08	665.4	306625	2	1	0	2.48	1047	33020
660	>sp|O75110-2|ATP9A_HUMAN Isoform Short of Probable phospholipid-transporting ATPase IIA OS=Homo sapiens OX=9606 GN=ATP9A
661	>sp|P07741|APT_HUMAN Adenine phosphoribosyltransferase OS=Homo sapiens OX=9606 GN=APRT PE=1 SV=2	12.99	12.62	678.4	486293	3	2	0	18.33	180	21956
662	>sp|Q9Y305|ACOT9_HUMAN Acyl-coenzyme A thioesterase 9, mitochondrial OS=Homo sapiens OX=9606 GN=ACOT9 PE=1 SV=2	12.92	9.69	551.2	410868	2	2	0	9.57	439	27222
662	>sp|Q9Y305-2|ACOT9_HUMAN Isoform 2 of Acyl-coenzyme A thioesterase 9, mitochondrial OS=Homo sapiens OX=9606 GN=ACOT9
662	>sp|Q9Y305-3|ACOT9_HUMAN Isoform 3 of Acyl-coenzyme A thioesterase 9, mitochondrial OS=Homo sapiens OX=9606 GN=ACOT9
662	>sp|Q9Y305-4|ACOT9_HUMAN Isoform 4 of Acyl-coenzyme A thioesterase 9, mitochondrial OS=Homo sapiens OX=9606 GN=ACOT9
663	>sp|Q99497|PARK7_HUMAN Parkinson disease protein 7 OS=Homo sapiens OX=9606 GN=PARK7 PE=1 SV=2	12.87	12.85	734.8	961848	2	1	0	13.76	189	14054
664	>sp|P51991|ROA3_HUMAN Heterogeneous nuclear ribonucleoprotein A3 OS=Homo sapiens OX=9606 GN=HNRNPA3 PE=1 SV=2	12.8	12.8	724.3	920977	1	1	0	3.44	378	10899
664	>sp|P51991-2|ROA3_HUMAN Isoform 2 of Heterogeneous nuclear ribonucleoprotein A3 OS=Homo sapiens OX=9606 GN=HNRNPA3
665	>sp|P15289|ARSA_HUMAN Arylsulfatase A OS=Homo sapiens OX=9606 GN=ARSA PE=1 SV=3	12.73	12.14	710.5	913895	2	2	0	7.5	507	30629
665	>sp|P15289-2|ARSA_HUMAN Isoform 2 of Arylsulfatase A OS=Homo sapiens OX=9606 GN=ARSA
666	>sp|Q9Y3A6|TMED5_HUMAN Transmembrane emp24 domain-containing protein 5 OS=Homo sapiens OX=9606 GN=TMED5 PE=1 SV=1	12.64	12.64	662.6	326042	1	1	0	10.04	229	16646
666	>sp|Q9Y3A6-2|TMED5_HUMAN Isoform 2 of Transmembrane emp24 domain-containing protein 5 OS=Homo sapiens OX=9606 GN=TMED5
667	>sp|P35612|ADDB_HUMAN Beta-adducin OS=Homo sapiens OX=9606 GN=ADD2 PE=1 SV=3	12.57	12.58	649.1	299012	1	1	0	2.48	726	31540
667	>sp|P35612-2|ADDB_HUMAN Isoform 2 of Beta-adducin OS=Homo sapiens OX=9606 GN=ADD2
667	>sp|P35612-3|ADDB_HUMAN Isoform 3 of Beta-adducin OS=Homo sapiens OX=9606 GN=ADD2
667	>sp|P35612-4|ADDB_HUMAN Isoform 4 of Beta-adducin OS=Homo sapiens OX=9606 GN=ADD2
667	>sp|P35612-5|ADDB_HUMAN Isoform 5 of Beta-adducin OS=Homo sapiens OX=9606 GN=ADD2
667	>sp|P35612-6|ADDB_HUMAN Isoform 6 of Beta-adducin OS=Homo sapiens OX=9606 GN=ADD2
667	>sp|P35612-8|ADDB_HUMAN Isoform 8 of Beta-adducin OS=Homo sapiens OX=9606 GN=ADD2
667	>sp|P35612-9|ADDB_HUMAN Isoform 9 of Beta-adducin OS=Homo sapiens OX=9606 GN=ADD2
668	>sp|P18859|ATP5J_HUMAN ATP synthase-coupling factor 6, mitochondrial OS=Homo sapiens OX=9606 GN=ATP5PF PE=1 SV=1	12.56	12.56	666.9	1.50657e+06	1	1	0	12.96	108	24358
668	>sp|P18859-2|ATP5J_HUMAN Isoform 2 of ATP synthase-coupling factor 6, mitochondrial OS=Homo sapiens OX=9606 GN=ATP5PF
669	>sp|P80404|GABT_HUMAN 4-aminobutyrate aminotransferase, mitochondrial OS=Homo sapiens OX=9606 GN=ABAT PE=1 SV=3	12.56	12.56	713.1	467143	1	1	0	2.4	500	23743
670	>sp|Q00005|2ABB_HUMAN Serine/threonine-protein phosphatase 2A 55 kDa regulatory subunit B beta isoform OS=Homo sapiens OX=9606 GN=PPP2R2B PE=1 SV=1	12.55	12.54	614.1	3.35327e+06	2	2	0	6.77	443	36744
670	>sp|Q00005-2|2ABB_HUMAN Isoform 2 of Serine/threonine-protein phosphatase 2A 55 kDa regulatory subunit B beta isoform OS=Homo sapiens OX=9606 GN=PPP2R2B
670	>sp|Q00005-3|2ABB_HUMAN Isoform 3 of Serine/threonine-protein phosphatase 2A 55 kDa regulatory subunit B beta isoform OS=Homo sapiens OX=9606 GN=PPP2R2B
670	>sp|Q00005-4|2ABB_HUMAN Isoform 4 of Serine/threonine-protein phosphatase 2A 55 kDa regulatory subunit B beta isoform OS=Homo sapiens OX=9606 GN=PPP2R2B
670	>sp|Q00005-5|2ABB_HUMAN Isoform 5 of Serine/threonine-protein phosphatase 2A 55 kDa regulatory subunit B beta isoform OS=Homo sapiens OX=9606 GN=PPP2R2B
670	>sp|Q00005-6|2ABB_HUMAN Isoform 6 of Serine/threonine-protein phosphatase 2A 55 kDa regulatory subunit B beta isoform OS=Homo sapiens OX=9606 GN=PPP2R2B
670	>sp|Q00005-7|2ABB_HUMAN Isoform 7 of Serine/threonine-protein phosphatase 2A 55 kDa regulatory subunit B beta isoform OS=Homo sapiens OX=9606 GN=PPP2R2B
671	>sp|Q15149|PLEC_HUMAN Plectin OS=Homo sapiens OX=9606 GN=PLEC PE=1 SV=3	12.55	12.55	635.5	1.56309e+06	2	2	0	0.62	4684	20113
671	>sp|Q15149-2|PLEC_HUMAN Isoform 2 of Plectin OS=Homo sapiens OX=9606 GN=PLEC
671	>sp|Q15149-3|PLEC_HUMAN Isoform 3 of Plectin OS=Homo sapiens OX=9606 GN=PLEC
671	>sp|Q15149-4|PLEC_HUMAN Isoform 4 of Plectin OS=Homo sapiens OX=9606 GN=PLEC
671	>sp|Q15149-5|PLEC_HUMAN Isoform 5 of Plectin OS=Homo sapiens OX=9606 GN=PLEC
671	>sp|Q15149-6|PLEC_HUMAN Isoform 6 of Plectin OS=Homo sapiens OX=9606 GN=PLEC
671	>sp|Q15149-7|PLEC_HUMAN Isoform 7 of Plectin OS=Homo sapiens OX=9606 GN=PLEC
671	>sp|Q15149-8|PLEC_HUMAN Isoform 8 of Plectin OS=Homo sapiens OX=9606 GN=PLEC
671	>sp|Q15149-9|PLEC_HUMAN Isoform 9 of Plectin OS=Homo sapiens OX=9606 GN=PLEC
672	>sp|P00568|KAD1_HUMAN Adenylate kinase isoenzyme 1 OS=Homo sapiens OX=9606 GN=AK1 PE=1 SV=3	12.54	12.54	602.1	387044	1	1	0	7.22	194	40039
673	>sp|Q08828|ADCY1_HUMAN Adenylate cyclase type 1 OS=Homo sapiens OX=9606 GN=ADCY1 PE=1 SV=2	12.53	12.54	626.6	164019	1	1	0	1.34	1119	36306
674	>sp|P46821|MAP1B_HUMAN Microtubule-associated protein 1B OS=Homo sapiens OX=9606 GN=MAP1B PE=1 SV=2	12.45	11.81	623.5	1.30216e+07	5	2	1	1.74	2468	17430
675	>sp|P04062|GLCM_HUMAN Lysosomal acid glucosylceramidase OS=Homo sapiens OX=9606 GN=GBA PE=1 SV=3	12.4	12.38	662.4	472594	2	1	0	5.04	536	24495
675	>sp|P04062-2|GLCM_HUMAN Isoform Short of Lysosomal acid glucosylceramidase OS=Homo sapiens OX=9606 GN=GBA
675	>sp|P04062-4|GLCM_HUMAN Isoform 4 of Lysosomal acid glucosylceramidase OS=Homo sapiens OX=9606 GN=GBA
676	>sp|Q99832|TCPH_HUMAN T-complex protein 1 subunit eta OS=Homo sapiens OX=9606 GN=CCT7 PE=1 SV=2	12.38	12.35	683.5	544806	3	1	0	4.05	543	18964
676	>sp|Q99832-2|TCPH_HUMAN Isoform 2 of T-complex protein 1 subunit eta OS=Homo sapiens OX=9606 GN=CCT7
676	>sp|Q99832-3|TCPH_HUMAN Isoform 3 of T-complex protein 1 subunit eta OS=Homo sapiens OX=9606 GN=CCT7
676	>sp|Q99832-4|TCPH_HUMAN Isoform 4 of T-complex protein 1 subunit eta OS=Homo sapiens OX=9606 GN=CCT7
677	>sp|O75131|CPNE3_HUMAN Copine-3 OS=Homo sapiens OX=9606 GN=CPNE3 PE=1 SV=1	12.32	8.3	592.3	3.05205e+06	4	3	0	7.63	537	22883
678	>sp|P05362|ICAM1_HUMAN Intercellular adhesion molecule 1 OS=Homo sapiens OX=9606 GN=ICAM1 PE=1 SV=2	12.32	12.32	648.7	370349	1	1	0	3.01	532	41981
679	>sp|Q9C0H2|TTYH3_HUMAN Protein tweety homolog 3 OS=Homo sapiens OX=9606 GN=TTYH3 PE=1 SV=3	12.3	12.29	636	1.88439e+06	2	1	0	2.68	523	229
679	>sp|Q9C0H2-2|TTYH3_HUMAN Isoform 2 of Protein tweety homolog 3 OS=Homo sapiens OX=9606 GN=TTYH3
679	>sp|Q9C0H2-3|TTYH3_HUMAN Isoform 3 of Protein tweety homolog 3 OS=Homo sapiens OX=9606 GN=TTYH3
679	>sp|Q9C0H2-4|TTYH3_HUMAN Isoform 4 of Protein tweety homolog 3 OS=Homo sapiens OX=9606 GN=TTYH3
680	>sp|P04179|SODM_HUMAN Superoxide dismutase [Mn], mitochondrial OS=Homo sapiens OX=9606 GN=SOD2 PE=1 SV=3	12.29	12.29	636.7	785508	1	1	0	6.31	222	9857
680	>sp|P04179-2|SODM_HUMAN Isoform 2 of Superoxide dismutase [Mn], mitochondrial OS=Homo sapiens OX=9606 GN=SOD2
680	>sp|P04179-3|SODM_HUMAN Isoform 3 of Superoxide dismutase [Mn], mitochondrial OS=Homo sapiens OX=9606 GN=SOD2
680	>sp|P04179-4|SODM_HUMAN Isoform 4 of Superoxide dismutase [Mn], mitochondrial OS=Homo sapiens OX=9606 GN=SOD2
681	>sp|Q8WXF7|ATLA1_HUMAN Atlastin-1 OS=Homo sapiens OX=9606 GN=ATL1 PE=1 SV=1	12.24	12.24	606.7	504243	1	1	0	2.69	558	34311
681	>sp|Q8WXF7-2|ATLA1_HUMAN Isoform 2 of Atlastin-1 OS=Homo sapiens OX=9606 GN=ATL1
682	>sp|P10586|PTPRF_HUMAN Receptor-type tyrosine-protein phosphatase F OS=Homo sapiens OX=9606 GN=PTPRF PE=1 SV=2	12.23	12.25	625.3	326259	1	1	0	0.58	1907	8255
682	>sp|P10586-2|PTPRF_HUMAN Isoform 2 of Receptor-type tyrosine-protein phosphatase F OS=Homo sapiens OX=9606 GN=PTPRF
683	>sp|Q12765|SCRN1_HUMAN Secernin-1 OS=Homo sapiens OX=9606 GN=SCRN1 PE=1 SV=2	12.22	12.22	629.9	458173	1	1	0	3.86	414	17936
683	>sp|Q12765-2|SCRN1_HUMAN Isoform 2 of Secernin-1 OS=Homo sapiens OX=9606 GN=SCRN1
683	>sp|Q12765-3|SCRN1_HUMAN Isoform 3 of Secernin-1 OS=Homo sapiens OX=9606 GN=SCRN1
684	>sp|P49588|SYAC_HUMAN Alanine--tRNA ligase, cytoplasmic OS=Homo sapiens OX=9606 GN=AARS1 PE=1 SV=2	12.18	12.19	616.7	293586	1	1	0	1.96	968	14766
684	>sp|P49588-2|SYAC_HUMAN Isoform 2 of Alanine--tRNA ligase, cytoplasmic OS=Homo sapiens OX=9606 GN=AARS1
685	>sp|P14384|CBPM_HUMAN Carboxypeptidase M OS=Homo sapiens OX=9606 GN=CPM PE=1 SV=2	12.03	12.04	636.2	163582	1	1	0	6.09	443	33265
686	>sp|Q9NQX7|ITM2C_HUMAN Integral membrane protein 2C OS=Homo sapiens OX=9606 GN=ITM2C PE=1 SV=1	11.99	12	657	1.42449e+06	1	1	0	8.24	267	39071
686	>sp|Q9NQX7-2|ITM2C_HUMAN Isoform 2 of Integral membrane protein 2C OS=Homo sapiens OX=9606 GN=ITM2C
686	>sp|Q9NQX7-3|ITM2C_HUMAN Isoform 3 of Integral membrane protein 2C OS=Homo sapiens OX=9606 GN=ITM2C
687	>sp|Q6EMK4|VASN_HUMAN Vasorin OS=Homo sapiens OX=9606 GN=VASN PE=1 SV=1	11.96	11.97	644.5	270078	1	1	0	4.16	673	21089
688	>sp|O60262|GBG7_HUMAN Guanine nucleotide-binding protein G(I)/G(S)/G(O) subunit gamma-7 OS=Homo sapiens OX=9606 GN=GNG7 PE=1 SV=1	11.89	11.9	657.1	1.20005e+06	1	1	0	23.53	68	22359
689	>sp|P47900|P2RY1_HUMAN P2Y purinoceptor 1 OS=Homo sapiens OX=9606 GN=P2RY1 PE=1 SV=1	11.7	11.7	640.9	173580	1	1	0	5.9	373	17749
690	>sp|Q9Y696|CLIC4_HUMAN Chloride intracellular channel protein 4 OS=Homo sapiens OX=9606 GN=CLIC4 PE=1 SV=4	11.59	11.59	609	190103	1	1	0	7.11	253	27710
691	>sp|Q8TDB8|GTR14_HUMAN Solute carrier family 2, facilitated glucose transporter member 14 OS=Homo sapiens OX=9606 GN=SLC2A14 PE=1 SV=1	11.59	11.6	681.6	1.81413e+06	1	1	0	1.73	520	26794
691	>sp|Q8TDB8-2|GTR14_HUMAN Isoform 2 of Solute carrier family 2, facilitated glucose transporter member 14 OS=Homo sapiens OX=9606 GN=SLC2A14
691	>sp|Q8TDB8-4|GTR14_HUMAN Isoform 4 of Solute carrier family 2, facilitated glucose transporter member 14 OS=Homo sapiens OX=9606 GN=SLC2A14
691	>sp|Q8TDB8-5|GTR14_HUMAN Isoform 5 of Solute carrier family 2, facilitated glucose transporter member 14 OS=Homo sapiens OX=9606 GN=SLC2A14
691	>sp|P11169|GTR3_HUMAN Solute carrier family 2, facilitated glucose transporter member 3 OS=Homo sapiens OX=9606 GN=SLC2A3 PE=1 SV=1
692	>sp|P10636|TAU_HUMAN Microtubule-associated protein tau OS=Homo sapiens OX=9606 GN=MAPT PE=1 SV=5	11.59	11.58	710	1283992	2	1	0	1.98	758	2965
692	>sp|P10636-2|TAU_HUMAN Isoform Fetal-tau of Microtubule-associated protein tau OS=Homo sapiens OX=9606 GN=MAPT
692	>sp|P10636-3|TAU_HUMAN Isoform Tau-A of Microtubule-associated protein tau OS=Homo sapiens OX=9606 GN=MAPT
692	>sp|P10636-4|TAU_HUMAN Isoform Tau-B of Microtubule-associated protein tau OS=Homo sapiens OX=9606 GN=MAPT
692	>sp|P10636-5|TAU_HUMAN Isoform Tau-C of Microtubule-associated protein tau OS=Homo sapiens OX=9606 GN=MAPT
692	>sp|P10636-6|TAU_HUMAN Isoform Tau-D of Microtubule-associated protein tau OS=Homo sapiens OX=9606 GN=MAPT
692	>sp|P10636-7|TAU_HUMAN Isoform Tau-E of Microtubule-associated protein tau OS=Homo sapiens OX=9606 GN=MAPT
692	>sp|P10636-8|TAU_HUMAN Isoform Tau-F of Microtubule-associated protein tau OS=Homo sapiens OX=9606 GN=MAPT
692	>sp|P10636-9|TAU_HUMAN Isoform Tau-G of Microtubule-associated protein tau OS=Homo sapiens OX=9606 GN=MAPT
693	>sp|P54652|HSP72_HUMAN Heat shock-related 70 kDa protein 2 OS=Homo sapiens OX=9606 GN=HSPA2 PE=1 SV=1	11.59	11.59	637.9	842054	1	1	0	2.19	639	39869
694	>sp|Q9UIQ6|LCAP_HUMAN Leucyl-cystinyl aminopeptidase OS=Homo sapiens OX=9606 GN=LNPEP PE=1 SV=3	11.58	11.59	623.7	561086	1	1	0	1.46	1025	41077
694	>sp|Q9UIQ6-2|LCAP_HUMAN Isoform 2 of Leucyl-cystinyl aminopeptidase OS=Homo sapiens OX=9606 GN=LNPEP
694	>sp|Q9UIQ6-3|LCAP_HUMAN Isoform 3 of Leucyl-cystinyl aminopeptidase OS=Homo sapiens OX=9606 GN=LNPEP
695	>sp|Q8TBB6|S7A14_HUMAN Probable cationic amino acid transporter OS=Homo sapiens OX=9606 GN=SLC7A14 PE=1 SV=3	11.52	11.53	610.8	362889	1	1	0	1.43	771	2083
696	>sp|O60613|SEP15_HUMAN Selenoprotein F OS=Homo sapiens OX=9606 GN=SELENOF PE=1 SV=4	11.5	11.5	585.8	848449	1	1	0	7.27	165	20064
696	>sp|O60613-2|SEP15_HUMAN Isoform 2 of Selenoprotein F OS=Homo sapiens OX=9606 GN=SELENOF
697	>sp|P26641|EF1G_HUMAN Elongation factor 1-gamma OS=Homo sapiens OX=9606 GN=EEF1G PE=1 SV=3	11.46	11.47	616.3	753492	1	1	0	2.97	437	32689
697	>sp|P26641-2|EF1G_HUMAN Isoform 2 of Elongation factor 1-gamma OS=Homo sapiens OX=9606 GN=EEF1G
698	>sp|Q8TAC9|SCAM5_HUMAN Secretory carrier-associated membrane protein 5 OS=Homo sapiens OX=9606 GN=SCAMP5 PE=1 SV=1	11.38	11.38	606	1.97396e+06	1	1	0	4.68	235	17947
698	>sp|Q8TAC9-2|SCAM5_HUMAN Isoform 2 of Secretory carrier-associated membrane protein 5 OS=Homo sapiens OX=9606 GN=SCAMP5
698	>sp|Q8TAC9-3|SCAM5_HUMAN Isoform 3 of Secretory carrier-associated membrane protein 5 OS=Homo sapiens OX=9606 GN=SCAMP5
699	>sp|Q9H061|T126A_HUMAN Transmembrane protein 126A OS=Homo sapiens OX=9606 GN=TMEM126A PE=1 SV=1	11.34	11.35	638.8	606533	1	1	1	10.26	195	2558
700	>sp|Q7L1W4|LRC8D_HUMAN Volume-regulated anion channel subunit LRRC8D OS=Homo sapiens OX=9606 GN=LRRC8D PE=1 SV=1	11.33	11.34	639.4	297614	1	1	0	1.86	858	29518
701	>sp|P10644|KAP0_HUMAN cAMP-dependent protein kinase type I-alpha regulatory subunit OS=Homo sapiens OX=9606 GN=PRKAR1A PE=1 SV=1	11.27	11.27	591.3	210608	1	1	0	6.3	381	22411
701	>sp|P10644-2|KAP0_HUMAN Isoform 2 of cAMP-dependent protein kinase type I-alpha regulatory subunit OS=Homo sapiens OX=9606 GN=PRKAR1A
702	>sp|O00499|BIN1_HUMAN Myc box-dependent-interacting protein 1 OS=Homo sapiens OX=9606 GN=BIN1 PE=1 SV=1	11.24	11.24	624.2	554842	1	1	0	3.37	593	26210
702	>sp|O00499-2|BIN1_HUMAN Isoform IIB of Myc box-dependent-interacting protein 1 OS=Homo sapiens OX=9606 GN=BIN1
702	>sp|O00499-3|BIN1_HUMAN Isoform IIC1 of Myc box-dependent-interacting protein 1 OS=Homo sapiens OX=9606 GN=BIN1
702	>sp|O00499-4|BIN1_HUMAN Isoform IIC2 of Myc box-dependent-interacting protein 1 OS=Homo sapiens OX=9606 GN=BIN1
702	>sp|O00499-5|BIN1_HUMAN Isoform IID of Myc box-dependent-interacting protein 1 OS=Homo sapiens OX=9606 GN=BIN1
702	>sp|O00499-6|BIN1_HUMAN Isoform II2 of Myc box-dependent-interacting protein 1 OS=Homo sapiens OX=9606 GN=BIN1
702	>sp|O00499-7|BIN1_HUMAN Isoform II3 of Myc box-dependent-interacting protein 1 OS=Homo sapiens OX=9606 GN=BIN1
702	>sp|O00499-8|BIN1_HUMAN Isoform BIN1 of Myc box-dependent-interacting protein 1 OS=Homo sapiens OX=9606 GN=BIN1
702	>sp|O00499-9|BIN1_HUMAN Isoform BIN1-10-13 of Myc box-dependent-interacting protein 1 OS=Homo sapiens OX=9606 GN=BIN1
702	>sp|O00499-10|BIN1_HUMAN Isoform BIN1-13 of Myc box-dependent-interacting protein 1 OS=Homo sapiens OX=9606 GN=BIN1
702	>sp|O00499-11|BIN1_HUMAN Isoform BIN1+12A of Myc box-dependent-interacting protein 1 OS=Homo sapiens OX=9606 GN=BIN1
703	>sp|P30049|ATPD_HUMAN ATP synthase subunit delta, mitochondrial OS=Homo sapiens OX=9606 GN=ATP5F1D PE=1 SV=2	11.21	11.21	674.4	2.07223e+06	1	1	0	8.33	168	1619
704	>sp|O43920|NDUS5_HUMAN NADH dehydrogenase [ubiquinone] iron-sulfur protein 5 OS=Homo sapiens OX=9606 GN=NDUFS5 PE=1 SV=3	11.2	11.2	589.5	785517	1	1	0	11.32	106	12032
705	>sp|P0DP03|HVC05_HUMAN Immunoglobulin heavy variable 3-30-5 OS=Homo sapiens OX=9606 GN=IGHV3-30-5 PE=3 SV=1	11.2	11.2	582.8	545717	1	1	0	9.4	117	22987
705	>sp|P01764|HV323_HUMAN Immunoglobulin heavy variable 3-23 OS=Homo sapiens OX=9606 GN=IGHV3-23 PE=1 SV=2
705	>sp|P01768|HV330_HUMAN Immunoglobulin heavy variable 3-30 OS=Homo sapiens OX=9606 GN=IGHV3-30 PE=1 SV=2
706	>sp|P15151|PVR_HUMAN Poliovirus receptor OS=Homo sapiens OX=9606 GN=PVR PE=1 SV=2	11.12	11.1	640.2	1.31271e+06	2	1	0	3.12	417	9187
706	>sp|P15151-2|PVR_HUMAN Isoform Beta of Poliovirus receptor OS=Homo sapiens OX=9606 GN=PVR
706	>sp|P15151-3|PVR_HUMAN Isoform Gamma of Poliovirus receptor OS=Homo sapiens OX=9606 GN=PVR
706	>sp|P15151-4|PVR_HUMAN Isoform Delta of Poliovirus receptor OS=Homo sapiens OX=9606 GN=PVR
707	>sp|O75787|RENR_HUMAN Renin receptor OS=Homo sapiens OX=9606 GN=ATP6AP2 PE=1 SV=2	11.1	11.08	645.4	7.28144e+06	2	1	0	3.14	350	17515
707	>sp|O75787-2|RENR_HUMAN Isoform 2 of Renin receptor OS=Homo sapiens OX=9606 GN=ATP6AP2
708	>sp|P48426|PI42A_HUMAN Phosphatidylinositol 5-phosphate 4-kinase type-2 alpha OS=Homo sapiens OX=9606 GN=PIP4K2A PE=1 SV=2	10.92	5.73	509.5	2.52746e+06	3	2	0	4.93	406	10238
708	>sp|P48426-2|PI42A_HUMAN Isoform 2 of Phosphatidylinositol 5-phosphate 4-kinase type-2 alpha OS=Homo sapiens OX=9606 GN=PIP4K2A
709	>sp|Q96ID5|IGS21_HUMAN Immunoglobulin superfamily member 21 OS=Homo sapiens OX=9606 GN=IGSF21 PE=2 SV=1	10.91	10.9	636.6	1048413	2	1	0	2.36	467	39029
710	>sp|Q14257|RCN2_HUMAN Reticulocalbin-2 OS=Homo sapiens OX=9606 GN=RCN2 PE=1 SV=1	10.84	10.84	630.2	619078	1	1	0	4.73	317	10277
710	>sp|Q14257-2|RCN2_HUMAN Isoform 2 of Reticulocalbin-2 OS=Homo sapiens OX=9606 GN=RCN2
711	>sp|P43005|EAA3_HUMAN Excitatory amino acid transporter 3 OS=Homo sapiens OX=9606 GN=SLC1A1 PE=1 SV=2	10.62	10.63	599.9	665785	1	1	0	3.44	524	22264
712	>sp|P0CG30|GSTT2_HUMAN Glutathione S-transferase theta-2B OS=Homo sapiens OX=9606 GN=GSTT2B PE=1 SV=1	10.59	10.59	598.1	550055	1	1	0	5.74	244	25188
712	>sp|P0CG29|GST2_HUMAN Glutathione S-transferase theta-2 OS=Homo sapiens OX=9606 GN=GSTT2 PE=1 SV=1
713	>sp|O00217|NDUS8_HUMAN NADH dehydrogenase [ubiquinone] iron-sulfur protein 8, mitochondrial OS=Homo sapiens OX=9606 GN=NDUFS8 PE=1 SV=1	10.53	10.53	599.4	1.27014e+06	1	1	0	5.24	210	5403
714	>sp|Q99523|SORT_HUMAN Sortilin OS=Homo sapiens OX=9606 GN=SORT1 PE=1 SV=3	10.43	10.43	674.1	1.23991e+06	1	1	0	1.44	831	18257
714	>sp|Q99523-2|SORT_HUMAN Isoform 2 of Sortilin OS=Homo sapiens OX=9606 GN=SORT1
715	>sp|P62249|RS16_HUMAN 40S ribosomal protein S16 OS=Homo sapiens OX=9606 GN=RPS16 PE=1 SV=2	10.19	10.17	623.9	2.02005e+06	2	1	0	6.85	146	3381
716	>sp|O15354|GPR37_HUMAN Prosaposin receptor GPR37 OS=Homo sapiens OX=9606 GN=GPR37 PE=1 SV=2	10.06	5.34	540	9677290	4	2	0	2.77	613	23344
717	>sp|P62745|RHOB_HUMAN Rho-related GTP-binding protein RhoB OS=Homo sapiens OX=9606 GN=RHOB PE=1 SV=1	10.01	7.09	447.1	8.17249e+06	4	2	0	18.37	196	6386
718	>sp|P17050|NAGAB_HUMAN Alpha-N-acetylgalactosaminidase OS=Homo sapiens OX=9606 GN=NAGA PE=1 SV=2	10	10	565	123154	1	1	0	2.43	411	6798
719	>sp|Q9Y224|RTRAF_HUMAN RNA transcription, translation and transport factor protein OS=Homo sapiens OX=9606 GN=RTRAF PE=1 SV=1	9.91	9.91	584.2	707644	1	1	0	8.2	244	18418
720	>sp|P62314|SMD1_HUMAN Small nuclear ribonucleoprotein Sm D1 OS=Homo sapiens OX=9606 GN=SNRPD1 PE=1 SV=1	9.9	9.86	553.2	633366	3	1	0	16.81	119	5072
721	>sp|P50148|GNAQ_HUMAN Guanine nucleotide-binding protein G(q) subunit alpha OS=Homo sapiens OX=9606 GN=GNAQ PE=1 SV=4	9.89	9.9	822.2	227694	1	1	0	3.62	359	38887
722	>sp|P30050|RL12_HUMAN 60S ribosomal protein L12 OS=Homo sapiens OX=9606 GN=RPL12 PE=1 SV=1	9.86	9.86	549.9	854842	1	1	0	11.52	165	20386
722	>sp|P30050-2|RL12_HUMAN Isoform 2 of 60S ribosomal protein L12 OS=Homo sapiens OX=9606 GN=RPL12
723	>sp|Q96F85|CNRP1_HUMAN CB1 cannabinoid receptor-interacting protein 1 OS=Homo sapiens OX=9606 GN=CNRIP1 PE=1 SV=1	9.73	9.73	524.1	1.03761e+06	1	1	0	14.02	164	26346
723	>sp|Q96F85-2|CNRP1_HUMAN Isoform 2 of CB1 cannabinoid receptor-interacting protein 1 OS=Homo sapiens OX=9606 GN=CNRIP1
724	>sp|Q96HD1|CREL1_HUMAN Protein disulfide isomerase CRELD1 OS=Homo sapiens OX=9606 GN=CRELD1 PE=1 SV=3	9.7	9.71	634.5	624834	1	1	0	2.62	420	27964
724	>sp|Q96HD1-2|CREL1_HUMAN Isoform 2 of Protein disulfide isomerase CRELD1 OS=Homo sapiens OX=9606 GN=CRELD1
725	>sp|Q9Y2X7|GIT1_HUMAN ARF GTPase-activating protein GIT1 OS=Homo sapiens OX=9606 GN=GIT1 PE=1 SV=2	9.64	9.64	537.7	82339.8	1	1	0	1.84	761	26969
725	>sp|Q9Y2X7-3|GIT1_HUMAN Isoform 3 of ARF GTPase-activating protein GIT1 OS=Homo sapiens OX=9606 GN=GIT1
726	>sp|P61803|DAD1_HUMAN Dolichyl-diphosphooligosaccharide--protein glycosyltransferase subunit DAD1 OS=Homo sapiens OX=9606 GN=DAD1 PE=1 SV=3	9.61	9.61	650.1	686030	1	1	0	10.62	113	26451
727	>sp|P37235|HPCL1_HUMAN Hippocalcin-like protein 1 OS=Homo sapiens OX=9606 GN=HPCAL1 PE=1 SV=3	9.57	9.57	586.3	284731	1	1	0	5.7	193	10474
727	>sp|P61601|NCALD_HUMAN Neurocalcin-delta OS=Homo sapiens OX=9606 GN=NCALD PE=1 SV=2
727	>sp|P84074|HPCA_HUMAN Neuron-specific calcium-binding protein hippocalcin OS=Homo sapiens OX=9606 GN=HPCA PE=1 SV=2
728	>sp|P62269|RS18_HUMAN 40S ribosomal protein S18 OS=Homo sapiens OX=9606 GN=RPS18 PE=1 SV=3	9.56	9.56	671.3	839259	1	1	0	7.24	152	3810
729	>sp|Q6UX71|PXDC2_HUMAN Plexin domain-containing protein 2 OS=Homo sapiens OX=9606 GN=PLXDC2 PE=1 SV=1	9.56	9.56	617.4	262978	1	1	0	2.08	529	9993
730	>sp|Q02083|NAAA_HUMAN N-acylethanolamine-hydrolyzing acid amidase OS=Homo sapiens OX=9606 GN=NAAA PE=1 SV=3	9.48	9.48	519.2	169758	1	1	0	5.01	359	4388
730	>sp|Q02083-2|NAAA_HUMAN Isoform 2 of N-acylethanolamine-hydrolyzing acid amidase OS=Homo sapiens OX=9606 GN=NAAA
731	>sp|P84085|ARF5_HUMAN ADP-ribosylation factor 5 OS=Homo sapiens OX=9606 GN=ARF5 PE=1 SV=2	9.43	9.43	640.7	732120	1	1	0	5.56	180	31358
732	>sp|Q96BM9|ARL8A_HUMAN ADP-ribosylation factor-like protein 8A OS=Homo sapiens OX=9606 GN=ARL8A PE=1 SV=1	9.28	9.28	511.3	711600	1	1	0	12.37	186	24560
732	>sp|Q9NVJ2|ARL8B_HUMAN ADP-ribosylation factor-like protein 8B OS=Homo sapiens OX=9606 GN=ARL8B PE=1 SV=1
733	>sp|P46783|RS10_HUMAN 40S ribosomal protein S10 OS=Homo sapiens OX=9606 GN=RPS10 PE=1 SV=1	9.26	9.26	586	1.12248e+06	1	1	0	5.45	165	10338
734	>sp|Q8N6C5|IGSF1_HUMAN Immunoglobulin superfamily member 1 OS=Homo sapiens OX=9606 GN=IGSF1 PE=1 SV=3	9.26	9.27	480.6	199356	1	1	0	1.27	1336	39876
734	>sp|Q8N6C5-2|IGSF1_HUMAN Isoform 2 of Immunoglobulin superfamily member 1 OS=Homo sapiens OX=9606 GN=IGSF1
734	>sp|Q8N6C5-4|IGSF1_HUMAN Isoform 4 of Immunoglobulin superfamily member 1 OS=Homo sapiens OX=9606 GN=IGSF1
735	>sp|P43251|BTD_HUMAN Biotinidase OS=Homo sapiens OX=9606 GN=BTD PE=1 SV=2	9.17	9.17	444	252648	1	1	0	3.13	543	32260
735	>sp|P43251-2|BTD_HUMAN Isoform 2 of Biotinidase OS=Homo sapiens OX=9606 GN=BTD
735	>sp|P43251-3|BTD_HUMAN Isoform 3 of Biotinidase OS=Homo sapiens OX=9606 GN=BTD
735	>sp|P43251-4|BTD_HUMAN Isoform 4 of Biotinidase OS=Homo sapiens OX=9606 GN=BTD
736	>sp|Q8TF09|DLRB2_HUMAN Dynein light chain roadblock-type 2 OS=Homo sapiens OX=9606 GN=DYNLRB2 PE=1 SV=1	9.16	9.16	613.6	826057	1	1	0	12.5	96	35806
736	>sp|Q9NP97|DLRB1_HUMAN Dynein light chain roadblock-type 1 OS=Homo sapiens OX=9606 GN=DYNLRB1 PE=1 SV=3
737	>sp|Q9NZC3|GDE1_HUMAN Glycerophosphodiester phosphodiesterase 1 OS=Homo sapiens OX=9606 GN=GDE1 PE=1 SV=1	9.12	8.52	521.3	1.9793e+06	2	2	0	12.99	331	23517
738	>sp|Q14103|HNRPD_HUMAN Heterogeneous nuclear ribonucleoprotein D0 OS=Homo sapiens OX=9606 GN=HNRNPD PE=1 SV=1	9.09	9.09	574.9	236608	1	1	0	5.07	355	12871
738	>sp|Q14103-3|HNRPD_HUMAN Isoform 3 of Heterogeneous nuclear ribonucleoprotein D0 OS=Homo sapiens OX=9606 GN=HNRNPD
739	>sp|Q96FQ6|S10AG_HUMAN Protein S100-A16 OS=Homo sapiens OX=9606 GN=S100A16 PE=1 SV=1	9.03	9.03	587.5	1.1857e+06	1	1	0	10.68	103	3832
740	>sp|Q9UI40|NCKX2_HUMAN Sodium/potassium/calcium exchanger 2 OS=Homo sapiens OX=9606 GN=SLC24A2 PE=1 SV=1	8.98	8.99	557.5	487822	1	1	0	3.48	661	41356
741	>sp|P29323|EPHB2_HUMAN Ephrin type-B receptor 2 OS=Homo sapiens OX=9606 GN=EPHB2 PE=1 SV=5	8.88	8.89	540.2	188204	1	1	0	1.14	1055	25642
741	>sp|P29323-2|EPHB2_HUMAN Isoform 2 of Ephrin type-B receptor 2 OS=Homo sapiens OX=9606 GN=EPHB2
741	>sp|P29323-3|EPHB2_HUMAN Isoform 3 of Ephrin type-B receptor 2 OS=Homo sapiens OX=9606 GN=EPHB2
742	>sp|Q9UEW8|STK39_HUMAN STE20/SPS1-related proline-alanine-rich protein kinase OS=Homo sapiens OX=9606 GN=STK39 PE=1 SV=3	8.86	8.87	532.3	247344	1	1	0	4.59	545	14459
742	>sp|Q9UEW8-2|STK39_HUMAN Isoform 2 of STE20/SPS1-related proline-alanine-rich protein kinase OS=Homo sapiens OX=9606 GN=STK39
743	>sp|Q9BUM1|G6PC3_HUMAN Glucose-6-phosphatase 3 OS=Homo sapiens OX=9606 GN=G6PC3 PE=1 SV=2	8.83	8.83	555	1.10361e+06	1	1	0	6.07	346	29843
744	>sp|P60953-1|CDC42_HUMAN Isoform 1 of Cell division control protein 42 homolog OS=Homo sapiens OX=9606 GN=CDC42	8.79	8.79	452.6	273989	1	1	0	9.95	191	37102
745	>sp|A2RU67|F234B_HUMAN Protein FAM234B OS=Homo sapiens OX=9606 GN=FAM234B PE=1 SV=1	8.76	8.77	565.4	187652	1	1	0	2.09	622	40205
746	>sp|P48751|B3A3_HUMAN Anion exchange protein 3 OS=Homo sapiens OX=9606 GN=SLC4A3 PE=1 SV=2	8.74	8.75	479.4	214972	1	1	0	2.19	1232	32848
746	>sp|P48751-3|B3A3_HUMAN Isoform 3 of Anion exchange protein 3 OS=Homo sapiens OX=9606 GN=SLC4A3
747	>sp|Q9UPY5|XCT_HUMAN Cystine/glutamate transporter OS=Homo sapiens OX=9606 GN=SLC7A11 PE=1 SV=1	8.74	8.74	598.2	1.53157e+06	1	1	0	2.99	501	15784
748	>sp|P00918|CAH2_HUMAN Carbonic anhydrase 2 OS=Homo sapiens OX=9606 GN=CA2 PE=1 SV=2	8.72	8.73	578.6	883589	1	1	0	7.31	260	22147
749	>sp|P60981|DEST_HUMAN Destrin OS=Homo sapiens OX=9606 GN=DSTN PE=1 SV=3	8.72	8.72	538.5	763042	1	1	0	7.88	165	25853
749	>sp|P60981-2|DEST_HUMAN Isoform 2 of Destrin OS=Homo sapiens OX=9606 GN=DSTN
750	>sp|Q9Y277|VDAC3_HUMAN Voltage-dependent anion-selective channel protein 3 OS=Homo sapiens OX=9606 GN=VDAC3 PE=1 SV=1	8.64	8.64	590.2	1.46626e+06	1	1	0	3.89	283	248
750	>sp|Q9Y277-2|VDAC3_HUMAN Isoform 2 of Voltage-dependent anion-selective channel protein 3 OS=Homo sapiens OX=9606 GN=VDAC3
751	>sp|P57721|PCBP3_HUMAN Poly(rC)-binding protein 3 OS=Homo sapiens OX=9606 GN=PCBP3 PE=1 SV=2	8.54	8.55	610.4	672195	1	1	0	2.96	371	2228
751	>sp|P57721-2|PCBP3_HUMAN Isoform 2 of Poly(rC)-binding protein 3 OS=Homo sapiens OX=9606 GN=PCBP3
751	>sp|P57721-3|PCBP3_HUMAN Isoform 3 of Poly(rC)-binding protein 3 OS=Homo sapiens OX=9606 GN=PCBP3
751	>sp|P57721-4|PCBP3_HUMAN Isoform 4 of Poly(rC)-binding protein 3 OS=Homo sapiens OX=9606 GN=PCBP3
751	>sp|P57721-5|PCBP3_HUMAN Isoform 5 of Poly(rC)-binding protein 3 OS=Homo sapiens OX=9606 GN=PCBP3
751	>sp|Q15365|PCBP1_HUMAN Poly(rC)-binding protein 1 OS=Homo sapiens OX=9606 GN=PCBP1 PE=1 SV=2
751	>sp|Q15366|PCBP2_HUMAN Poly(rC)-binding protein 2 OS=Homo sapiens OX=9606 GN=PCBP2 PE=1 SV=1
751	>sp|Q15366-2|PCBP2_HUMAN Isoform 2 of Poly(rC)-binding protein 2 OS=Homo sapiens OX=9606 GN=PCBP2
751	>sp|Q15366-3|PCBP2_HUMAN Isoform 3 of Poly(rC)-binding protein 2 OS=Homo sapiens OX=9606 GN=PCBP2
751	>sp|Q15366-4|PCBP2_HUMAN Isoform 4 of Poly(rC)-binding protein 2 OS=Homo sapiens OX=9606 GN=PCBP2
751	>sp|Q15366-5|PCBP2_HUMAN Isoform 5 of Poly(rC)-binding protein 2 OS=Homo sapiens OX=9606 GN=PCBP2
751	>sp|Q15366-6|PCBP2_HUMAN Isoform 6 of Poly(rC)-binding protein 2 OS=Homo sapiens OX=9606 GN=PCBP2
751	>sp|Q15366-7|PCBP2_HUMAN Isoform 7 of Poly(rC)-binding protein 2 OS=Homo sapiens OX=9606 GN=PCBP2
751	>sp|Q15366-8|PCBP2_HUMAN Isoform 8 of Poly(rC)-binding protein 2 OS=Homo sapiens OX=9606 GN=PCBP2
752	>sp|P50395|GDIB_HUMAN Rab GDP dissociation inhibitor beta OS=Homo sapiens OX=9606 GN=GDI2 PE=1 SV=2	8.49	8.49	450.1	206102	1	1	0	4.27	445	26587
753	>sp|O94772|LY6H_HUMAN Lymphocyte antigen 6H OS=Homo sapiens OX=9606 GN=LY6H PE=1 SV=1	8.48	8.48	556.2	1.16294e+06	1	1	0	9.29	140	30323
753	>sp|O94772-2|LY6H_HUMAN Isoform 2 of Lymphocyte antigen 6H OS=Homo sapiens OX=9606 GN=LY6H
754	>sp|P18085|ARF4_HUMAN ADP-ribosylation factor 4 OS=Homo sapiens OX=9606 GN=ARF4 PE=1 SV=3	8.35	8.35	605.1	1.54811e+06	1	1	0	5.56	180	33415
755	>sp|Q9BRX8|PXL2A_HUMAN Peroxiredoxin-like 2A OS=Homo sapiens OX=9606 GN=PRXL2A PE=1 SV=3	8.35	8.35	569.4	764136	1	1	0	4.8	229	3095
755	>sp|Q9BRX8-2|PXL2A_HUMAN Isoform 2 of Peroxiredoxin-like 2A OS=Homo sapiens OX=9606 GN=PRXL2A
756	>sp|O75781|PALM_HUMAN Paralemmin-1 OS=Homo sapiens OX=9606 GN=PALM PE=1 SV=2	8.26	8.27	547.6	125034	1	1	0	5.68	387	12603
756	>sp|O75781-2|PALM_HUMAN Isoform 2 of Paralemmin-1 OS=Homo sapiens OX=9606 GN=PALM
757	>sp|O14514|AGRB1_HUMAN Adhesion G protein-coupled receptor B1 OS=Homo sapiens OX=9606 GN=ADGRB1 PE=1 SV=2	8.25	8.23	504	442663	3	1	0	1.52	1584	22867
758	>sp|A0A075B6K5|LV39_HUMAN Immunoglobulin lambda variable 3-9 OS=Homo sapiens OX=9606 GN=IGLV3-9 PE=3 SV=1	8.23	8.23	586.3	437341	1	1	0	13.91	115	28720
758	>sp|P80748|LV321_HUMAN Immunoglobulin lambda variable 3-21 OS=Homo sapiens OX=9606 GN=IGLV3-21 PE=1 SV=2
759	>sp|Q9Y2T3|GUAD_HUMAN Guanine deaminase OS=Homo sapiens OX=9606 GN=GDA PE=1 SV=1	8.06	8.06	496.7	312944	1	1	0	5.73	454	26625
759	>sp|Q9Y2T3-2|GUAD_HUMAN Isoform 2 of Guanine deaminase OS=Homo sapiens OX=9606 GN=GDA
759	>sp|Q9Y2T3-3|GUAD_HUMAN Isoform 3 of Guanine deaminase OS=Homo sapiens OX=9606 GN=GDA
760	>sp|Q99719|SEPT5_HUMAN Septin-5 OS=Homo sapiens OX=9606 GN=SEPTIN5 PE=1 SV=1	8.01	4.08	480.1	2.60048e+06	2	2	0	5.69	369	9852
761	>sp|P15848|ARSB_HUMAN Arylsulfatase B OS=Homo sapiens OX=9606 GN=ARSB PE=1 SV=1	8	8.01	499.2	1.62517e+06	1	1	0	3.56	533	33678
762	>sp|Q9NYI0|PSD3_HUMAN PH and SEC7 domain-containing protein 3 OS=Homo sapiens OX=9606 GN=PSD3 PE=1 SV=2	8	7.96	591.9	3.41648e+06	3	2	0	1.91	1048	12256
762	>sp|Q9NYI0-2|PSD3_HUMAN Isoform 2 of PH and SEC7 domain-containing protein 3 OS=Homo sapiens OX=9606 GN=PSD3
763	>sp|P13987|CD59_HUMAN CD59 glycoprotein OS=Homo sapiens OX=9606 GN=CD59 PE=1 SV=1	8	7.98	442.8	1.08995e+07	2	1	0	9.37	128	36388
763	>sp|P13987-2|CD59_HUMAN Isoform 2 of CD59 glycoprotein OS=Homo sapiens OX=9606 GN=CD59
764	>sp|P56385|ATP5I_HUMAN ATP synthase subunit e, mitochondrial OS=Homo sapiens OX=9606 GN=ATP5ME PE=1 SV=2	7.88	7.86	585.2	1.02494e+07	2	1	0	14.49	69	31175
765	>sp|O00451|GFRA2_HUMAN GDNF family receptor alpha-2 OS=Homo sapiens OX=9606 GN=GFRA2 PE=1 SV=2	7.86	7.86	596.2	1.81109e+06	1	1	0	1.94	464	39269
765	>sp|O00451-2|GFRA2_HUMAN Isoform 2 of GDNF family receptor alpha-2 OS=Homo sapiens OX=9606 GN=GFRA2
765	>sp|O00451-3|GFRA2_HUMAN Isoform 3 of GDNF family receptor alpha-2 OS=Homo sapiens OX=9606 GN=GFRA2
766	>sp|Q9Y4W6|AFG32_HUMAN AFG3-like protein 2 OS=Homo sapiens OX=9606 GN=AFG3L2 PE=1 SV=2	7.84	7.84	651	936299	1	1	0	1	797	31745
767	>sp|O95342|ABCBB_HUMAN Bile salt export pump OS=Homo sapiens OX=9606 GN=ABCB11 PE=1 SV=2	7.83	7.85	572.3	648992	1	1	0	1.29	1321	34036
768	>sp|Q9H244|P2Y12_HUMAN P2Y purinoceptor 12 OS=Homo sapiens OX=9606 GN=P2RY12 PE=1 SV=1	7.81	7.81	502.7	212686	1	1	0	3.8	342	6992
769	>sp|O00560|SDCB1_HUMAN Syntenin-1 OS=Homo sapiens OX=9606 GN=SDCBP PE=1 SV=1	7.75	7.75	473.8	403355	1	1	0	7.72	298	20589
769	>sp|O00560-2|SDCB1_HUMAN Isoform 2 of Syntenin-1 OS=Homo sapiens OX=9606 GN=SDCBP
769	>sp|O00560-3|SDCB1_HUMAN Isoform 3 of Syntenin-1 OS=Homo sapiens OX=9606 GN=SDCBP
770	>sp|P14174|MIF_HUMAN Macrophage migration inhibitory factor OS=Homo sapiens OX=9606 GN=MIF PE=1 SV=4	7.7	7.68	593.9	3.66326e+06	2	1	0	7.83	115	42045
771	>sp|P48067|SC6A9_HUMAN Sodium- and chloride-dependent glycine transporter 1 OS=Homo sapiens OX=9606 GN=SLC6A9 PE=1 SV=3	7.69	7.68	553.6	3.54614e+06	2	1	0	3.12	706	4230
771	>sp|P48067-2|SC6A9_HUMAN Isoform GlyT-1A of Sodium- and chloride-dependent glycine transporter 1 OS=Homo sapiens OX=9606 GN=SLC6A9
771	>sp|P48067-3|SC6A9_HUMAN Isoform GlyT-1B of Sodium- and chloride-dependent glycine transporter 1 OS=Homo sapiens OX=9606 GN=SLC6A9
772	>sp|Q8N350|CBARP_HUMAN Voltage-dependent calcium channel beta subunit-associated regulatory protein OS=Homo sapiens OX=9606 GN=CBARP PE=1 SV=3	7.69	7.7	450.6	125990	1	1	0	1.84	705	32871
772	>sp|Q8N350-4|CBARP_HUMAN Isoform 2 of Voltage-dependent calcium channel beta subunit-associated regulatory protein OS=Homo sapiens OX=9606 GN=CBARP
773	>sp|P49418|AMPH_HUMAN Amphiphysin OS=Homo sapiens OX=9606 GN=AMPH PE=1 SV=1	7.63	7.63	558.2	565539	1	1	0	2.88	695	34075
773	>sp|P49418-2|AMPH_HUMAN Isoform 2 of Amphiphysin OS=Homo sapiens OX=9606 GN=AMPH
774	>sp|Q9NQC3-3|RTN4_HUMAN Isoform C of Reticulon-4 OS=Homo sapiens OX=9606 GN=RTN4	7.6	7.58	576.6	2.35593e+06	2	1	0	4.02	199	10124
[truncated: 232 more rows]

## Sheet: 47
Protein Rank	Description	|Log Prob|	Best |Log Prob|	Best score	Total Intensity	# of spectra	# of unique peptides	# of mod peptides	Coverage %	# AA's in protein	Protein DB number
[truncated: 1,665 more rows]

[truncated: 31 more sheets: 51, 64, 69, 110, 118, 125, 127, 163, 170I, 170II, 170III, 183, 216, 223, 231, 234, 238, 244, 292, 301 …]
