# Supplementary material for: Glycoproteomics Landscape of Asymptomatic and Symptomatic Human Alzheimer’s Disease Brain
Source: Mol Cell Proteomics. 2022 Oct 27;21(12):100433. doi: 10.1016/j.mcpro.2022.100433 (PMC9706167; doi:10.1016/j.mcpro.2022.100433)
Supplement: Supplemental table S5 [file mmc6.xlsx]

## Sheet: 125
PID	Prot._x000D_ Rank	Pos.	Sequence	SequenceOriginalDebug	PeptideParseFriendly	Mods_x000D_ (variable)	Glycans	PEP_x000D_ 2D	PEP_x000D_ 1D	|Log Prob|	Score	Delta_x000D_ Score	Delta Mod._x000D_ Score	z	Obs._x000D_ m/z	Calc._x000D_ m/z	ppm_x000D_ err.	Off-_x000D_ By-X	Obs._x000D_ MH	Calc._x000D_ MH	Cleavage	Glycans_x000D_ Pos.	Z-Score	Protein_x000D_ Name	Prot._x000D_ Id	Scan_x000D_ Time	Scan #	QID	Mods_x000D_ (fixed)	Comment	Fragment_x000D_ Type	|LogProbOld|	Obs.M	Calc.M	FDR_x000D_ 2D	FDR_x000D_ 1D	FDR uniq._x000D_ 2D	FDR uniq._x000D_ 1D	q-value_x000D_ 2D	q-value_x000D_ 1D
1000 | 288635	10	328	R.FEN[+1955.72397]QTGFPPPDSR.F	R.FENQTGFPPPDSR.F	FENQTGFPPPDSR,RF,3@1955.72397	N3(NGlycan / 1955.724)	HexNAc(5)Hex(4)Fuc(2)	2.6e-07	3.5e-06	6.59	546.3	298.8	298.8	3	1149.81	1149.81	0.97		3447.41	3447.41	Specific	3	17.6	>sp|P13611|CSPG2_HUMAN Versican core protein OS=Homo sapiens OX=9606 GN=VCAN PE=1 SV=3	29	32.9523	controllerType=0 controllerNumber=1 scan=8288	4348		KS_AD125_HILIC-elu_845_3534.8288.8288.3	high-energy collision-induced dissociation	7.41	3446.41	3446.4	0	0	0	0	8.5e-09	1.1e-07
1001 | 289794	10	328	R.FEN[+1955.72397]QTGFPPPDSR.F	R.FENQTGFPPPDSR.F	FENQTGFPPPDSR,RF,3@1955.72397	N3(NGlycan / 1955.724)	HexNAc(5)Hex(4)Fuc(2)	2.2e-07	3e-06	6.66	520.4	334.5	334.5	3	1149.81	1149.81	1.18		3447.41	3447.41	Specific	3	19.3	>sp|P13611|CSPG2_HUMAN Versican core protein OS=Homo sapiens OX=9606 GN=VCAN PE=1 SV=3	29	34.5877	controllerType=0 controllerNumber=1 scan=8659	4696		KS_AD125_HILIC-elu_845_3534.8659.8659.3	high-energy collision-induced dissociation	7.59	3446.41	3446.4	0	0	0	0	7.1e-09	9e-08
1002 | 288035	10	328	R.FEN[+1955.72397]QTGFPPPDSR.F	R.FENQTGFPPPDSR.F	FENQTGFPPPDSR,RF,3@1955.72397	N3(NGlycan / 1955.724)	HexNAc(5)Hex(4)Fuc(2)	6.7e-07	9.3e-06	6.17	494.8	270.5	270.5	3	1149.81	1149.81	1.07		3447.41	3447.41	Specific	3	18.1	>sp|P13611|CSPG2_HUMAN Versican core protein OS=Homo sapiens OX=9606 GN=VCAN PE=1 SV=3	29	32.2345	controllerType=0 controllerNumber=1 scan=8125	4196		KS_AD125_HILIC-elu_845_3534.8125.8125.3	high-energy collision-induced dissociation	4.97	3446.41	3446.4	0	0	0	0	2.5e-08	3.7e-07
1003 | 289674	10	328	R.FEN[+1955.72397]QTGFPPPDSR.F	R.FENQTGFPPPDSR.F	FENQTGFPPPDSR,RF,3@1955.72397	N3(NGlycan / 1955.724)	HexNAc(5)Hex(4)Fuc(2)	3e-07	4.1e-06	6.53	475.2	327.1	327.1	3	1149.81	1149.81	2.03		3447.42	3447.41	Specific	3	20.7	>sp|P13611|CSPG2_HUMAN Versican core protein OS=Homo sapiens OX=9606 GN=VCAN PE=1 SV=3	29	34.3071	controllerType=0 controllerNumber=1 scan=8595	4636		KS_AD125_HILIC-elu_845_3534.8595.8595.3	high-energy collision-induced dissociation	5.33	3446.41	3446.4	0	0	0	0	1e-08	1.4e-07
1004 | 289354	10	328	R.FEN[+1955.72397]QTGFPPPDSR.F	R.FENQTGFPPPDSR.F	FENQTGFPPPDSR,RF,3@1955.72397	N3(NGlycan / 1955.724)	HexNAc(5)Hex(4)Fuc(2)	5.3e-07	7.4e-06	6.27	464.4	300.6	300.6	3	1149.81	1149.81	2.03		3447.42	3447.41	Specific	3	18.4	>sp|P13611|CSPG2_HUMAN Versican core protein OS=Homo sapiens OX=9606 GN=VCAN PE=1 SV=3	29	33.941	controllerType=0 controllerNumber=1 scan=8512	4558		KS_AD125_HILIC-elu_845_3534.8512.8512.3	high-energy collision-induced dissociation	4.94	3446.41	3446.4	0	0	0	0	1.9e-08	2.8e-07
1005 | 289995	10	328	R.FEN[+1955.72397]QTGFPPPDSR.F	R.FENQTGFPPPDSR.F	FENQTGFPPPDSR,RF,3@1955.72397	N3(NGlycan / 1955.724)	HexNAc(5)Hex(4)Fuc(2)	2.3e-06	3.1e-05	5.65	390	249.9	249.9	3	1149.81	1149.81	1.07		3447.41	3447.41	Specific	3	17.4	>sp|P13611|CSPG2_HUMAN Versican core protein OS=Homo sapiens OX=9606 GN=VCAN PE=1 SV=3	29	35.2093	controllerType=0 controllerNumber=1 scan=8802	4830		KS_AD125_HILIC-elu_845_3534.8802.8802.3	high-energy collision-induced dissociation	4.29	3446.41	3446.4	0	0	0	0	8.6e-08	1.3e-06
1008 | 290835	10	328	R.FEN[+1938.70866]QTGFPPPDSR.F	R.FENQTGFPPPDSR.F	FENQTGFPPPDSR,RF,3@1938.70866	N3(NGlycan / 1938.7087)	HexNAc(5)Hex(3)Fuc(1)NeuAc(1)	4.5e-07	6.3e-06	6.35	482.5	297.2	297.2	3	1144.14	1144.14	2.03		3430.4	3430.39	Specific	3	19.3	>sp|P13611|CSPG2_HUMAN Versican core protein OS=Homo sapiens OX=9606 GN=VCAN PE=1 SV=3	29	37.6693	controllerType=0 controllerNumber=1 scan=9370	5362		KS_AD125_HILIC-elu_845_3534.9370.9370.3	high-energy collision-induced dissociation	5.15	3429.39	3429.39	0	0	0	0	1.5e-08	2.2e-07
1009 | 290914	10	328	R.FEN[+1938.70866]QTGFPPPDSR.F	R.FENQTGFPPPDSR.F	FENQTGFPPPDSR,RF,3@1938.70866	N3(NGlycan / 1938.7087)	HexNAc(5)Hex(3)Fuc(1)NeuAc(1)	2e-06	2.8e-05	5.7	469.4	290.4	290.4	3	1144.14	1144.14	2.78		3430.4	3430.39	Specific	3	19.4	>sp|P13611|CSPG2_HUMAN Versican core protein OS=Homo sapiens OX=9606 GN=VCAN PE=1 SV=3	29	38.0946	controllerType=0 controllerNumber=1 scan=9468	5454		KS_AD125_HILIC-elu_845_3534.9468.9468.3	high-energy collision-induced dissociation	4.36	3429.4	3429.39	0	0	0	0	7.3e-08	1.1e-06
101 | 369504	1	753	K.NNMEITWTPMN[+1647.61324]ATSAFGPNLR.Y	K.NNMEITWTPMNATSAFGPNLR.Y	NNMEITWTPMNATSAFGPNLR,KY,11@1647.61324	N11(NGlycan / 1647.6132)	HexNAc(5)Hex(3)Fuc(1)	3.2e-11	4.4e-10	10.49	591	567.2	567.2	3	1338.25	1338.24	2.35		4012.73	4012.72	Specific	11	21.6	>sp|O94856-11|NFASC_HUMAN Isoform 11 of Neurofascin OS=Homo sapiens OX=9606 GN=NFASC	2799	69.8435	controllerType=0 controllerNumber=1 scan=17105	11784		KS_AD125_HILIC-elu_845_3534.17105.17105.3	high-energy collision-induced dissociation	8.77	4011.72	4011.71	0	0	0	0	1.9e-12	2.4e-11
1010 | 290635	10	328	R.FEN[+1938.70866]QTGFPPPDSR.F	R.FENQTGFPPPDSR.F	FENQTGFPPPDSR,RF,3@1938.70866	N3(NGlycan / 1938.7087)	HexNAc(5)Hex(3)Fuc(1)NeuAc(1)	1.7e-06	2.3e-05	5.77	453.3	296.4	296.4	3	1144.14	1144.14	-0.21		3430.39	3430.39	Specific	3	17.9	>sp|P13611|CSPG2_HUMAN Versican core protein OS=Homo sapiens OX=9606 GN=VCAN PE=1 SV=3	29	37.238	controllerType=0 controllerNumber=1 scan=9271	5269		KS_AD125_HILIC-elu_845_3534.9271.9271.3	high-energy collision-induced dissociation	4.44	3429.39	3429.39	0	0	0	0	6.1e-08	9.2e-07
1011 | 290555	10	328	R.FEN[+1938.70866]QTGFPPPDSR.F	R.FENQTGFPPPDSR.F	FENQTGFPPPDSR,RF,3@1938.70866	N3(NGlycan / 1938.7087)	HexNAc(5)Hex(3)Fuc(1)NeuAc(1)	1.9e-06	2.6e-05	5.72	451.8	196.8	196.8	3	1144.14	1144.14	0.11		3430.4	3430.39	Specific	3	18.1	>sp|P13611|CSPG2_HUMAN Versican core protein OS=Homo sapiens OX=9606 GN=VCAN PE=1 SV=3	29	37.0141	controllerType=0 controllerNumber=1 scan=9219	5221		KS_AD125_HILIC-elu_845_3534.9219.9219.3	high-energy collision-induced dissociation	4.39	3429.39	3429.39	0	0	0	0	6.8e-08	1e-06
1012 | 291034	10	328	R.FEN[+1938.70866]QTGFPPPDSR.F	R.FENQTGFPPPDSR.F	FENQTGFPPPDSR,RF,3@1938.70866	N3(NGlycan / 1938.7087)	HexNAc(5)Hex(3)Fuc(1)NeuAc(1)	3.5e-06	4.8e-05	5.46	367.4	221.4	221.4	3	1144.14	1144.14	2.35		3430.4	3430.39	Specific	3	16.5	>sp|P13611|CSPG2_HUMAN Versican core protein OS=Homo sapiens OX=9606 GN=VCAN PE=1 SV=3	29	38.3687	controllerType=0 controllerNumber=1 scan=9530	5512		KS_AD125_HILIC-elu_845_3534.9530.9530.3	high-energy collision-induced dissociation	4.09	3429.4	3429.39	0	0	0	0	1.5e-07	2.1e-06
1013 | 291235	10	328	R.FEN[+1938.70866]QTGFPPPDSR.F	R.FENQTGFPPPDSR.F	FENQTGFPPPDSR,RF,3@1938.70866	N3(NGlycan / 1938.7087)	HexNAc(5)Hex(3)Fuc(1)NeuAc(1)	4.9e-06	6.8e-05	5.31	337.2	159.6	159.6	3	1144.14	1144.14	0.11		3430.4	3430.39	Specific	3	14.9	>sp|P13611|CSPG2_HUMAN Versican core protein OS=Homo sapiens OX=9606 GN=VCAN PE=1 SV=3	29	38.8262	controllerType=0 controllerNumber=1 scan=9635	5610		KS_AD125_HILIC-elu_845_3534.9635.9635.3	high-energy collision-induced dissociation	3.72	3429.39	3429.39	0	0	0	0	2e-07	2.9e-06
1014 | 291314	10	328	R.FEN[+1938.70866]QTGFPPPDSR.F	R.FENQTGFPPPDSR.F	FENQTGFPPPDSR,RF,3@1938.70866	N3(NGlycan / 1938.7087)	HexNAc(5)Hex(3)Fuc(1)NeuAc(1)	3.5e-05	0.00048	4.46	312.2	208	208	3	1144.14	1144.14	4.17		3430.41	3430.39	Specific	3	14.9	>sp|P13611|CSPG2_HUMAN Versican core protein OS=Homo sapiens OX=9606 GN=VCAN PE=1 SV=3	29	39.1536	controllerType=0 controllerNumber=1 scan=9710	5680		KS_AD125_HILIC-elu_845_3534.9710.9710.3	high-energy collision-induced dissociation	2.8	3429.4	3429.39	0	0	0	0	1.3e-06	1.6e-05
1019 | 288275	10	328	R.FEN[+1914.69743]QTGFPPPDSR.F	R.FENQTGFPPPDSR.F	FENQTGFPPPDSR,RF,3@1914.69743	N3(NGlycan / 1914.6974)	HexNAc(4)Hex(5)Fuc(2)	2.2e-07	3.1e-06	6.65	538.7	323.8	323.8	3	1136.13	1136.13	0.72		3406.39	3406.38	Specific	3	19.8	>sp|P13611|CSPG2_HUMAN Versican core protein OS=Homo sapiens OX=9606 GN=VCAN PE=1 SV=3	29	32.6022	controllerType=0 controllerNumber=1 scan=8209	4274		KS_AD125_HILIC-elu_845_3534.8209.8209.3	high-energy collision-induced dissociation	7.47	3405.38	3405.38	0	0	0	0	7.6e-09	9.7e-08
102 | 369425	1	753	K.NNMEITWTPMN[+1647.61324]ATSAFGPNLR.Y	K.NNMEITWTPMNATSAFGPNLR.Y	NNMEITWTPMNATSAFGPNLR,KY,11@1647.61324	N11(NGlycan / 1647.6132)	HexNAc(5)Hex(3)Fuc(1)	6.1e-10	8.4e-09	9.22	561.3	551	551	3	1338.25	1338.24	1.62		4012.73	4012.72	Specific	11	19.8	>sp|O94856-11|NFASC_HUMAN Isoform 11 of Neurofascin OS=Homo sapiens OX=9606 GN=NFASC	2799	69.8108	controllerType=0 controllerNumber=1 scan=17096	11778		KS_AD125_HILIC-elu_845_3534.17096.17096.3	high-energy collision-induced dissociation	7.49	4011.72	4011.71	0	0	0	0	2.5e-11	3.2e-10
1020 | 288114	10	328	R.FEN[+1914.69743]QTGFPPPDSR.F	R.FENQTGFPPPDSR.F	FENQTGFPPPDSR,RF,3@1914.69743	N3(NGlycan / 1914.6974)	HexNAc(4)Hex(5)Fuc(2)	4.2e-06	5.9e-05	5.37	401.5	257.2	257.2	3	1136.13	1136.13	-1		3406.38	3406.38	Specific	3	17.7	>sp|P13611|CSPG2_HUMAN Versican core protein OS=Homo sapiens OX=9606 GN=VCAN PE=1 SV=3	29	32.3382	controllerType=0 controllerNumber=1 scan=8149	4218		KS_AD125_HILIC-elu_845_3534.8149.8149.3	high-energy collision-induced dissociation	4.02	3405.37	3405.38	0	0	0	0	1.8e-07	2.5e-06
1021 | 289435	10	328	R.FEN[+1914.69743]QTGFPPPDSR.F	R.FENQTGFPPPDSR.F	FENQTGFPPPDSR,RF,3@1914.69743	N3(NGlycan / 1914.6974)	HexNAc(4)Hex(5)Fuc(2)	2.1e-06	2.8e-05	5.69	366.1	259.4	259.4	3	1136.13	1136.13	1.37		3406.39	3406.38	Specific	3	16.8	>sp|P13611|CSPG2_HUMAN Versican core protein OS=Homo sapiens OX=9606 GN=VCAN PE=1 SV=3	29	34.001	controllerType=0 controllerNumber=1 scan=8525	4571		KS_AD125_HILIC-elu_845_3534.8525.8525.3	high-energy collision-induced dissociation	4.32	3405.38	3405.38	0	0	0	0	7.6e-08	1.2e-06
1022 | 289754	10	328	R.FEN[+1914.69743]QTGFPPPDSR.F	R.FENQTGFPPPDSR.F	FENQTGFPPPDSR,RF,3@1914.69743	N3(NGlycan / 1914.6974)	HexNAc(4)Hex(5)Fuc(2)	4.9e-06	6.8e-05	5.31	352.5	160.3	160.3	3	1136.13	1136.13	0.61		3406.39	3406.38	Specific	3	16.4	>sp|P13611|CSPG2_HUMAN Versican core protein OS=Homo sapiens OX=9606 GN=VCAN PE=1 SV=3	29	34.5282	controllerType=0 controllerNumber=1 scan=8645	4683		KS_AD125_HILIC-elu_845_3534.8645.8645.3	high-energy collision-induced dissociation	3.94	3405.38	3405.38	0	0	0	0	2e-07	2.9e-06
1023 | 289954	10	328	R.FEN[+1914.69743]QTGFPPPDSR.F	R.FENQTGFPPPDSR.F	FENQTGFPPPDSR,RF,3@1914.69743	N3(NGlycan / 1914.6974)	HexNAc(4)Hex(5)Fuc(2)	3.4e-06	4.7e-05	5.46	335	210.4	210.4	3	1136.13	1136.13	1.9		3406.39	3406.38	Specific	3	16.5	>sp|P13611|CSPG2_HUMAN Versican core protein OS=Homo sapiens OX=9606 GN=VCAN PE=1 SV=3	29	34.9673	controllerType=0 controllerNumber=1 scan=8746	4778		KS_AD125_HILIC-elu_845_3534.8746.8746.3	high-energy collision-induced dissociation	3.88	3405.38	3405.38	0	0	0	0	1.5e-07	2.1e-06
1024 | 289714	10	328	R.FEN[+1914.69743]QTGFPPPDSR.F	R.FENQTGFPPPDSR.F	FENQTGFPPPDSR,RF,3@1914.69743	N3(NGlycan / 1914.6974)	HexNAc(4)Hex(5)Fuc(2)	4.5e-06	6.3e-05	5.34	324.5	199.5	199.5	3	1136.14	1136.13	2.44		3406.39	3406.38	Specific	3	14.8	>sp|P13611|CSPG2_HUMAN Versican core protein OS=Homo sapiens OX=9606 GN=VCAN PE=1 SV=3	29	34.3302	controllerType=0 controllerNumber=1 scan=8600	4641		KS_AD125_HILIC-elu_845_3534.8600.8600.3	high-energy collision-induced dissociation	3.78	3405.38	3405.38	0	0	0	0	1.9e-07	2.6e-06
1025 | 288794	10	328	R.FEN[+1914.69743]QTGFPPPDSR.F	R.FENQTGFPPPDSR.F	FENQTGFPPPDSR,RF,3@1914.69743	N3(NGlycan / 1914.6974)	HexNAc(4)Hex(5)Fuc(2)	2.3e-06	3.2e-05	5.63	313.5	227	227	3	1136.14	1136.13	2.12		3406.39	3406.38	Specific	3	13.6	>sp|P13611|CSPG2_HUMAN Versican core protein OS=Homo sapiens OX=9606 GN=VCAN PE=1 SV=3	29	33.1221	controllerType=0 controllerNumber=1 scan=8326	4384		KS_AD125_HILIC-elu_845_3534.8326.8326.3	high-energy collision-induced dissociation	3.94	3405.38	3405.38	0	0	0	0	9.1e-08	1.3e-06
1028 | 290954	10	328	R.FEN[+1897.68211]QTGFPPPDSR.F	R.FENQTGFPPPDSR.F	FENQTGFPPPDSR,RF,3@1897.68211	N3(NGlycan / 1897.6821)	HexNAc(4)Hex(4)Fuc(1)NeuAc(1)	1.5e-06	2.1e-05	5.82	467	221.1	221.1	3	1130.46	1130.46	0.31		3389.37	3389.37	Specific	3	20.4	>sp|P13611|CSPG2_HUMAN Versican core protein OS=Homo sapiens OX=9606 GN=VCAN PE=1 SV=3	29	38.1131	controllerType=0 controllerNumber=1 scan=9472	5458		KS_AD125_HILIC-elu_845_3534.9472.9472.3	high-energy collision-induced dissociation	4.49	3388.36	3388.36	0	0	0	0	5.3e-08	8.1e-07
1029 | 290714	10	328	R.FEN[+1897.68211]QTGFPPPDSR.F	R.FENQTGFPPPDSR.F	FENQTGFPPPDSR,RF,3@1897.68211	N3(NGlycan / 1897.6821)	HexNAc(4)Hex(4)Fuc(1)NeuAc(1)	2.5e-06	3.5e-05	5.59	428.2	263.2	263.2	3	1130.46	1130.46	-0.12		3389.37	3389.37	Specific	3	18.2	>sp|P13611|CSPG2_HUMAN Versican core protein OS=Homo sapiens OX=9606 GN=VCAN PE=1 SV=3	29	37.3383	controllerType=0 controllerNumber=1 scan=9294	5291		KS_AD125_HILIC-elu_845_3534.9294.9294.3	high-energy collision-induced dissociation	4.17	3388.36	3388.36	0	0	0	0	1e-07	1.5e-06
1030 | 290594	10	328	R.FEN[+1897.68211]QTGFPPPDSR.F	R.FENQTGFPPPDSR.F	FENQTGFPPPDSR,RF,3@1897.68211	N3(NGlycan / 1897.6821)	HexNAc(4)Hex(4)Fuc(1)NeuAc(1)	4.6e-06	6.3e-05	5.34	418.9	237.5	237.5	3	1130.46	1130.46	-1.2		3389.36	3389.37	Specific	3	18.5	>sp|P13611|CSPG2_HUMAN Versican core protein OS=Homo sapiens OX=9606 GN=VCAN PE=1 SV=3	29	37.2111	controllerType=0 controllerNumber=1 scan=9264	5263		KS_AD125_HILIC-elu_845_3534.9264.9264.3	high-energy collision-induced dissociation	3.99	3388.36	3388.36	0	0	0	0	1.9e-07	2.6e-06
1031 | 290674	10	328	R.FEN[+1897.68211]QTGFPPPDSR.F	R.FENQTGFPPPDSR.F	FENQTGFPPPDSR,RF,3@1897.68211	N3(NGlycan / 1897.6821)	HexNAc(4)Hex(4)Fuc(1)NeuAc(1)	2.3e-06	3.2e-05	5.64	326.6	232	232	3	1130.46	1130.46	0.09		3389.37	3389.37	Specific	3	17.6	>sp|P13611|CSPG2_HUMAN Versican core protein OS=Homo sapiens OX=9606 GN=VCAN PE=1 SV=3	29	37.2615	controllerType=0 controllerNumber=1 scan=9276	5274		KS_AD125_HILIC-elu_845_3534.9276.9276.3	high-energy collision-induced dissociation	4.05	3388.36	3388.36	0	0	0	0	8.9e-08	1.3e-06
1034 | 266506	10	328	R.FEN[+1809.66607]QTGFPPPDSR.F	R.FENQTGFPPPDSR.F	FENQTGFPPPDSR,RF,3@1809.66607	N3(NGlycan / 1809.6661)	HexNAc(5)Hex(4)Fuc(1)	9.3e-13	1.3e-11	12.03	669.6	476.9	476.9	3	1101.12	1101.12	1.15		3301.36	3301.35	Specific	3	19.6	>sp|P13611|CSPG2_HUMAN Versican core protein OS=Homo sapiens OX=9606 GN=VCAN PE=1 SV=3	29	33.1036	controllerType=0 controllerNumber=1 scan=8322	4380		KS_AD125_HILIC-elu_845_3534.8322.8322.3	high-energy collision-induced dissociation	11.31	3300.35	3300.35	0	0	0	0	1e-13	1.4e-12
1035 | 266906	10	328	R.FEN[+1809.66607]QTGFPPPDSR.F	R.FENQTGFPPPDSR.F	FENQTGFPPPDSR,RF,3@1809.66607	N3(NGlycan / 1809.6661)	HexNAc(5)Hex(4)Fuc(1)	9e-13	1.2e-11	12.05	661.1	424.9	424.9	3	1101.12	1101.12	1.7		3301.36	3301.35	Specific	3	19.1	>sp|P13611|CSPG2_HUMAN Versican core protein OS=Homo sapiens OX=9606 GN=VCAN PE=1 SV=3	29	33.381	controllerType=0 controllerNumber=1 scan=8385	4439		KS_AD125_HILIC-elu_845_3534.8385.8385.3	high-energy collision-induced dissociation	11.33	3300.35	3300.35	0	0	0	0	9.9e-14	1.3e-12
1036 | 268226	10	328	R.FEN[+1809.66607]QTGFPPPDSR.F	R.FENQTGFPPPDSR.F	FENQTGFPPPDSR,RF,3@1809.66607	N3(NGlycan / 1809.6661)	HexNAc(5)Hex(4)Fuc(1)	9e-11	1.2e-09	10.05	591.8	385.6	385.6	3	1101.12	1101.12	2.37		3301.36	3301.35	Specific	3	19.7	>sp|P13611|CSPG2_HUMAN Versican core protein OS=Homo sapiens OX=9606 GN=VCAN PE=1 SV=3	29	34.6564	controllerType=0 controllerNumber=1 scan=8675	4711		KS_AD125_HILIC-elu_845_3534.8675.8675.3	high-energy collision-induced dissociation	10.33	3300.35	3300.35	0	0	0	0	4.9e-12	6e-11
1037 | 267786	10	328	R.FEN[+1809.66607]QTGFPPPDSR.F	R.FENQTGFPPPDSR.F	FENQTGFPPPDSR,RF,3@1809.66607	N3(NGlycan / 1809.6661)	HexNAc(5)Hex(4)Fuc(1)	1.8e-09	2.4e-08	8.76	566.7	408.6	408.6	3	1101.12	1101.12	0.81		3301.36	3301.35	Specific	3	20.3	>sp|P13611|CSPG2_HUMAN Versican core protein OS=Homo sapiens OX=9606 GN=VCAN PE=1 SV=3	29	34.0251	controllerType=0 controllerNumber=1 scan=8531	4576		KS_AD125_HILIC-elu_845_3534.8531.8531.3	high-energy collision-induced dissociation	9.31	3300.35	3300.35	0	0	0	0	8.7e-11	1.3e-09
1038 | 268026	10	328	R.FEN[+1809.66607]QTGFPPPDSR.F	R.FENQTGFPPPDSR.F	FENQTGFPPPDSR,RF,3@1809.66607	N3(NGlycan / 1809.6661)	HexNAc(5)Hex(4)Fuc(1)	1.6e-07	2.3e-06	6.79	540.7	336.8	336.8	3	1101.12	1101.12	2.04		3301.36	3301.35	Specific	3	19.4	>sp|P13611|CSPG2_HUMAN Versican core protein OS=Homo sapiens OX=9606 GN=VCAN PE=1 SV=3	29	34.3025	controllerType=0 controllerNumber=1 scan=8594	4635		KS_AD125_HILIC-elu_845_3534.8594.8594.3	high-energy collision-induced dissociation	7.6	3300.35	3300.35	0	0	0	0	5.2e-09	6.4e-08
1039 | 267266	10	328	R.FEN[+1809.66607]QTGFPPPDSR.F	R.FENQTGFPPPDSR.F	FENQTGFPPPDSR,RF,3@1809.66607	N3(NGlycan / 1809.6661)	HexNAc(5)Hex(4)Fuc(1)	1.6e-07	2.3e-06	6.79	529.7	335.8	335.8	3	1101.12	1101.12	1.59		3301.36	3301.35	Specific	3	19.1	>sp|P13611|CSPG2_HUMAN Versican core protein OS=Homo sapiens OX=9606 GN=VCAN PE=1 SV=3	29	33.6733	controllerType=0 controllerNumber=1 scan=8451	4501		KS_AD125_HILIC-elu_845_3534.8451.8451.3	high-energy collision-induced dissociation	7.6	3300.35	3300.35	0	0	0	0	5.2e-09	6.3e-08
1040 | 266147	10	328	R.FEN[+1809.66607]QTGFPPPDSR.F	R.FENQTGFPPPDSR.F	FENQTGFPPPDSR,RF,3@1809.66607	N3(NGlycan / 1809.6661)	HexNAc(5)Hex(4)Fuc(1)	2.9e-07	4e-06	6.54	522	318.3	318.3	3	1101.12	1101.12	0.37		3301.35	3301.35	Specific	3	17.8	>sp|P13611|CSPG2_HUMAN Versican core protein OS=Homo sapiens OX=9606 GN=VCAN PE=1 SV=3	29	32.8108	controllerType=0 controllerNumber=1 scan=8256	4318		KS_AD125_HILIC-elu_845_3534.8256.8256.3	high-energy collision-induced dissociation	7.47	3300.35	3300.35	0	0	0	0	9.6e-09	1.3e-07
1041 | 268386	10	328	R.FEN[+1809.66607]QTGFPPPDSR.F	R.FENQTGFPPPDSR.F	FENQTGFPPPDSR,RF,3@1809.66607	N3(NGlycan / 1809.6661)	HexNAc(5)Hex(4)Fuc(1)	2e-06	2.8e-05	5.7	398.1	274.9	274.9	3	1101.12	1101.12	1.59		3301.36	3301.35	Specific	3	17.2	>sp|P13611|CSPG2_HUMAN Versican core protein OS=Homo sapiens OX=9606 GN=VCAN PE=1 SV=3	29	34.935	controllerType=0 controllerNumber=1 scan=8739	4771		KS_AD125_HILIC-elu_845_3534.8739.8739.3	high-energy collision-induced dissociation	4.47	3300.35	3300.35	0	0	0	0	7.3e-08	1.1e-06
1042 | 269229	10	328	R.FEN[+1809.66607]QTGFPPPDSR.F	R.FENQTGFPPPDSR.F	FENQTGFPPPDSR,RF,3@1809.66607	N3(NGlycan / 1809.6661)	HexNAc(5)Hex(4)Fuc(1)	4.7e-06	6.4e-05	5.33	393.6	283	283	3	1101.13	1101.12	3.14		3301.36	3301.35	Specific	3	16.1	>sp|P13611|CSPG2_HUMAN Versican core protein OS=Homo sapiens OX=9606 GN=VCAN PE=1 SV=3	29	36.1163	controllerType=0 controllerNumber=1 scan=9015	5029		KS_AD125_HILIC-elu_845_3534.9015.9015.3	high-energy collision-induced dissociation	3.98	3300.36	3300.35	0	0	0	0	1.9e-07	2.7e-06
1043 | 269186	10	328	R.FEN[+1809.66607]QTGFPPPDSR.F	R.FENQTGFPPPDSR.F	FENQTGFPPPDSR,RF,3@1809.66607	N3(NGlycan / 1809.6661)	HexNAc(5)Hex(4)Fuc(1)	3.5e-06	4.9e-05	5.45	341.2	209.3	209.3	3	1101.12	1101.12	0.93		3301.36	3301.35	Specific	3	13.9	>sp|P13611|CSPG2_HUMAN Versican core protein OS=Homo sapiens OX=9606 GN=VCAN PE=1 SV=3	29	36.0609	controllerType=0 controllerNumber=1 scan=9002	5017		KS_AD125_HILIC-elu_845_3534.9002.9002.3	high-energy collision-induced dissociation	3.86	3300.35	3300.35	0	0	0	0	1.5e-07	2.2e-06
1044 | 268986	10	328	R.FEN[+1809.66607]QTGFPPPDSR.F	R.FENQTGFPPPDSR.F	FENQTGFPPPDSR,RF,3@1809.66607	N3(NGlycan / 1809.6661)	HexNAc(5)Hex(4)Fuc(1)	2.3e-06	3.2e-05	5.64	331.6	236.6	236.6	3	1101.12	1101.12	0.7		3301.35	3301.35	Specific	3	15.6	>sp|P13611|CSPG2_HUMAN Versican core protein OS=Homo sapiens OX=9606 GN=VCAN PE=1 SV=3	29	35.8518	controllerType=0 controllerNumber=1 scan=8953	4971		KS_AD125_HILIC-elu_845_3534.8953.8953.3	high-energy collision-induced dissociation	4.05	3300.35	3300.35	0	0	0	0	8.8e-08	1.3e-06
1048 | 266625	10	328	R.FEN[+1768.63952]QTGFPPPDSR.F	R.FENQTGFPPPDSR.F	FENQTGFPPPDSR,RF,3@1768.63952	N3(NGlycan / 1768.6395)	HexNAc(4)Hex(5)Fuc(1)	2.6e-10	3.5e-09	9.59	610.5	366.2	366.2	3	1087.45	1087.45	1.48		3260.33	3260.33	Specific	3	19.6	>sp|P13611|CSPG2_HUMAN Versican core protein OS=Homo sapiens OX=9606 GN=VCAN PE=1 SV=3	29	33.1654	controllerType=0 controllerNumber=1 scan=8336	4393		KS_AD125_HILIC-elu_845_3534.8336.8336.3	high-energy collision-induced dissociation	8.87	3259.32	3259.32	0	0	0	0	1.1e-11	1.3e-10
1049 | 266265	10	328	R.FEN[+1768.63952]QTGFPPPDSR.F	R.FENQTGFPPPDSR.F	FENQTGFPPPDSR,RF,3@1768.63952	N3(NGlycan / 1768.6395)	HexNAc(4)Hex(5)Fuc(1)	1.7e-09	2.3e-08	8.77	571	408.6	408.6	3	1087.45	1087.45	2.04		3260.33	3260.33	Specific	3	19.5	>sp|P13611|CSPG2_HUMAN Versican core protein OS=Homo sapiens OX=9606 GN=VCAN PE=1 SV=3	29	32.877	controllerType=0 controllerNumber=1 scan=8271	4332		KS_AD125_HILIC-elu_845_3534.8271.8271.3	high-energy collision-induced dissociation	10.33	3259.33	3259.32	0	0	0	0	8.3e-11	1.2e-09
105 | 335849	1	785	R.EAWNN[+2246.81939]VTVWGSR.Y	R.EAWNNVTVWGSR.Y	EAWNNVTVWGSR,RY,5@2246.81939	N5(NGlycan / 2246.8194)	HexNAc(5)Hex(4)Fuc(2)NeuAc(1)	5e-06	6.9e-05	5.3	324.6	225.2	225.2	3	1222.51	1222.51	2.13		3665.51	3665.5	Specific	5	14.1	>sp|O94856-11|NFASC_HUMAN Isoform 11 of Neurofascin OS=Homo sapiens OX=9606 GN=NFASC	2799	52.9947	controllerType=0 controllerNumber=1 scan=12882	8650		KS_AD125_HILIC-elu_845_3534.12882.12882.3	high-energy collision-induced dissociation	3.74	3664.5	3664.49	0	0	0	0	2.1e-07	3e-06
1050 | 265906	10	328	R.FEN[+1768.63952]QTGFPPPDSR.F	R.FENQTGFPPPDSR.F	FENQTGFPPPDSR,RF,3@1768.63952	N3(NGlycan / 1768.6395)	HexNAc(4)Hex(5)Fuc(1)	2.2e-07	3.1e-06	6.65	532.4	316.8	316.8	3	1087.45	1087.45	1.26		3260.33	3260.33	Specific	3	21.1	>sp|P13611|CSPG2_HUMAN Versican core protein OS=Homo sapiens OX=9606 GN=VCAN PE=1 SV=3	29	32.5976	controllerType=0 controllerNumber=1 scan=8208	4273		KS_AD125_HILIC-elu_845_3534.8208.8208.3	high-energy collision-induced dissociation	7.47	3259.32	3259.32	0	0	0	0	7.5e-09	9.6e-08
1051 | 267025	10	328	R.FEN[+1768.63952]QTGFPPPDSR.F	R.FENQTGFPPPDSR.F	FENQTGFPPPDSR,RF,3@1768.63952	N3(NGlycan / 1768.6395)	HexNAc(4)Hex(5)Fuc(1)	1.2e-07	1.6e-06	6.93	507.2	353.8	353.8	3	1087.45	1087.45	0.24		3260.33	3260.33	Specific	3	16.6	>sp|P13611|CSPG2_HUMAN Versican core protein OS=Homo sapiens OX=9606 GN=VCAN PE=1 SV=3	29	33.4511	controllerType=0 controllerNumber=1 scan=8401	4454		KS_AD125_HILIC-elu_845_3534.8401.8401.3	high-energy collision-induced dissociation	6.85	3259.32	3259.32	0	0	0	0	3.7e-09	4.4e-08
1052 | 268186	10	328	R.FEN[+1768.63952]QTGFPPPDSR.F	R.FENQTGFPPPDSR.F	FENQTGFPPPDSR,RF,3@1768.63952	N3(NGlycan / 1768.6395)	HexNAc(4)Hex(5)Fuc(1)	1.3e-06	1.8e-05	5.88	500	314.8	314.8	3	1087.45	1087.45	2.72		3260.33	3260.33	Specific	3	20	>sp|P13611|CSPG2_HUMAN Versican core protein OS=Homo sapiens OX=9606 GN=VCAN PE=1 SV=3	29	34.5785	controllerType=0 controllerNumber=1 scan=8657	4694		KS_AD125_HILIC-elu_845_3534.8657.8657.3	high-energy collision-induced dissociation	5.96	3259.33	3259.32	0	0	0	0	4.5e-08	6.8e-07
1053 | 267985	10	328	R.FEN[+1768.63952]QTGFPPPDSR.F	R.FENQTGFPPPDSR.F	FENQTGFPPPDSR,RF,3@1768.63952	N3(NGlycan / 1768.6395)	HexNAc(4)Hex(5)Fuc(1)	3e-07	4.1e-06	6.53	485.3	334.5	334.5	3	1087.45	1087.45	1.93		3260.33	3260.33	Specific	3	17.8	>sp|P13611|CSPG2_HUMAN Versican core protein OS=Homo sapiens OX=9606 GN=VCAN PE=1 SV=3	29	34.2929	controllerType=0 controllerNumber=1 scan=8592	4633		KS_AD125_HILIC-elu_845_3534.8592.8592.3	high-energy collision-induced dissociation	5.33	3259.32	3259.32	0	0	0	0	1e-08	1.3e-07
1054 | 268346	10	328	R.FEN[+1768.63952]QTGFPPPDSR.F	R.FENQTGFPPPDSR.F	FENQTGFPPPDSR,RF,3@1768.63952	N3(NGlycan / 1768.6395)	HexNAc(4)Hex(5)Fuc(1)	5.8e-07	8e-06	6.24	439.5	314.8	314.8	3	1087.45	1087.45	0.81		3260.33	3260.33	Specific	3	19.3	>sp|P13611|CSPG2_HUMAN Versican core protein OS=Homo sapiens OX=9606 GN=VCAN PE=1 SV=3	29	34.864	controllerType=0 controllerNumber=1 scan=8723	4756		KS_AD125_HILIC-elu_845_3534.8723.8723.3	high-energy collision-induced dissociation	4.81	3259.32	3259.32	0	0	0	0	2.1e-08	3e-07
1055 | 267465	10	328	R.FEN[+1768.63952]QTGFPPPDSR.F	R.FENQTGFPPPDSR.F	FENQTGFPPPDSR,RF,3@1768.63952	N3(NGlycan / 1768.6395)	HexNAc(4)Hex(5)Fuc(1)	1e-06	1.4e-05	5.99	438.5	238.2	238.2	3	1087.45	1087.45	0.81		3260.33	3260.33	Specific	3	14.7	>sp|P13611|CSPG2_HUMAN Versican core protein OS=Homo sapiens OX=9606 GN=VCAN PE=1 SV=3	29	33.7961	controllerType=0 controllerNumber=1 scan=8479	4527		KS_AD125_HILIC-elu_845_3534.8479.8479.3	high-energy collision-induced dissociation	4.57	3259.32	3259.32	0	0	0	0	3.5e-08	5.3e-07
1056 | 268546	10	328	R.FEN[+1768.63952]QTGFPPPDSR.F	R.FENQTGFPPPDSR.F	FENQTGFPPPDSR,RF,3@1768.63952	N3(NGlycan / 1768.6395)	HexNAc(4)Hex(5)Fuc(1)	2.2e-06	3.1e-05	5.65	362.3	231.4	231.4	3	1087.45	1087.45	1.93		3260.33	3260.33	Specific	3	15.9	>sp|P13611|CSPG2_HUMAN Versican core protein OS=Homo sapiens OX=9606 GN=VCAN PE=1 SV=3	29	35.1954	controllerType=0 controllerNumber=1 scan=8799	4827		KS_AD125_HILIC-elu_845_3534.8799.8799.3	high-energy collision-induced dissociation	4.29	3259.32	3259.32	0	0	0	0	8.3e-08	1.3e-06
1059 | 265825	10	328	R.FEN[+1752.64460]QTGFPPPDSR.F	R.FENQTGFPPPDSR.F	FENQTGFPPPDSR,RF,3@1752.64460	N3(NGlycan / 1752.6446)	HexNAc(4)Hex(4)Fuc(2)	1.7e-09	2.3e-08	8.77	550.9	383	383	3	1082.12	1082.12	1.8		3244.34	3244.33	Specific	3	18.5	>sp|P13611|CSPG2_HUMAN Versican core protein OS=Homo sapiens OX=9606 GN=VCAN PE=1 SV=3	29	32.5273	controllerType=0 controllerNumber=1 scan=8192	4258		KS_AD125_HILIC-elu_845_3534.8192.8192.3	high-energy collision-induced dissociation	9.33	3243.33	3243.32	0	0	0	0	8.3e-11	1.2e-09
1060 | 265626	10	328	R.FEN[+1752.64460]QTGFPPPDSR.F	R.FENQTGFPPPDSR.F	FENQTGFPPPDSR,RF,3@1752.64460	N3(NGlycan / 1752.6446)	HexNAc(4)Hex(4)Fuc(2)	2.9e-07	4e-06	6.54	517.3	323.8	323.8	3	1082.12	1082.12	0		3244.33	3244.33	Specific	3	19.1	>sp|P13611|CSPG2_HUMAN Versican core protein OS=Homo sapiens OX=9606 GN=VCAN PE=1 SV=3	29	32.2392	controllerType=0 controllerNumber=1 scan=8126	4197		KS_AD125_HILIC-elu_845_3534.8126.8126.3	high-energy collision-induced dissociation	6.47	3243.32	3243.32	0	0	0	0	9.6e-09	1.3e-07
1061 | 266665	10	328	R.FEN[+1752.64460]QTGFPPPDSR.F	R.FENQTGFPPPDSR.F	FENQTGFPPPDSR,RF,3@1752.64460	N3(NGlycan / 1752.6446)	HexNAc(4)Hex(4)Fuc(2)	4.1e-07	5.7e-06	6.39	479	300.5	300.5	3	1082.12	1082.12	1.12		3244.33	3244.33	Specific	3	17	>sp|P13611|CSPG2_HUMAN Versican core protein OS=Homo sapiens OX=9606 GN=VCAN PE=1 SV=3	29	33.17	controllerType=0 controllerNumber=1 scan=8337	4394		KS_AD125_HILIC-elu_845_3534.8337.8337.3	high-energy collision-induced dissociation	5.19	3243.33	3243.32	0	0	0	0	1.4e-08	1.9e-07
1062 | 265585	10	328	R.FEN[+1752.64460]QTGFPPPDSR.F	R.FENQTGFPPPDSR.F	FENQTGFPPPDSR,RF,3@1752.64460	N3(NGlycan / 1752.6446)	HexNAc(4)Hex(4)Fuc(2)	2.6e-06	3.6e-05	5.58	411.1	220.7	220.7	3	1082.12	1082.12	0.22		3244.33	3244.33	Specific	3	15.6	>sp|P13611|CSPG2_HUMAN Versican core protein OS=Homo sapiens OX=9606 GN=VCAN PE=1 SV=3	29	32.2021	controllerType=0 controllerNumber=1 scan=8117	4189		KS_AD125_HILIC-elu_845_3534.8117.8117.3	high-energy collision-induced dissociation	4.22	3243.32	3243.32	0	0	0	0	1.1e-07	1.6e-06
1063 | 267705	10	328	R.FEN[+1752.64460]QTGFPPPDSR.F	R.FENQTGFPPPDSR.F	FENQTGFPPPDSR,RF,3@1752.64460	N3(NGlycan / 1752.6446)	HexNAc(4)Hex(4)Fuc(2)	1.4e-06	2e-05	5.85	372.9	290.4	290.4	3	1082.12	1082.12	2.48		3244.34	3244.33	Specific	3	15.9	>sp|P13611|CSPG2_HUMAN Versican core protein OS=Homo sapiens OX=9606 GN=VCAN PE=1 SV=3	29	33.9595	controllerType=0 controllerNumber=1 scan=8516	4562		KS_AD125_HILIC-elu_845_3534.8516.8516.3	high-energy collision-induced dissociation	4.5	3243.33	3243.32	0	0	0	0	4.9e-08	7.4e-07
1064 | 267945	10	328	R.FEN[+1752.64460]QTGFPPPDSR.F	R.FENQTGFPPPDSR.F	FENQTGFPPPDSR,RF,3@1752.64460	N3(NGlycan / 1752.6446)	HexNAc(4)Hex(4)Fuc(2)	3.5e-06	4.8e-05	5.46	358.8	206.1	206.1	3	1082.12	1082.12	1.35		3244.34	3244.33	Specific	3	16.5	>sp|P13611|CSPG2_HUMAN Versican core protein OS=Homo sapiens OX=9606 GN=VCAN PE=1 SV=3	29	34.2475	controllerType=0 controllerNumber=1 scan=8581	4623		KS_AD125_HILIC-elu_845_3534.8581.8581.3	high-energy collision-induced dissociation	4.09	3243.33	3243.32	0	0	0	0	1.5e-07	2.1e-06
1067 | 267346	10	328	R.FEN[+1647.61324]QTGFPPPDSR.F	R.FENQTGFPPPDSR.F	FENQTGFPPPDSR,RF,3@1647.61324	N3(NGlycan / 1647.6132)	HexNAc(5)Hex(3)Fuc(1)	9.3e-14	1.3e-12	13.03	713.8	435.7	435.7	3	1047.11	1047.1	1		3139.3	3139.3	Specific	3	20.9	>sp|P13611|CSPG2_HUMAN Versican core protein OS=Homo sapiens OX=9606 GN=VCAN PE=1 SV=3	29	33.7255	controllerType=0 controllerNumber=1 scan=8463	4512		KS_AD125_HILIC-elu_845_3534.8463.8463.3	high-energy collision-induced dissociation	12.31	3138.3	3138.29	0	0	0	0	1.2e-14	1.6e-13
1068 | 267746	10	328	R.FEN[+1647.61324]QTGFPPPDSR.F	R.FENQTGFPPPDSR.F	FENQTGFPPPDSR,RF,3@1647.61324	N3(NGlycan / 1647.6132)	HexNAc(5)Hex(3)Fuc(1)	9e-13	1.2e-11	12.05	694	391.2	391.2	3	1047.11	1047.1	1.47		3139.3	3139.3	Specific	3	19.5	>sp|P13611|CSPG2_HUMAN Versican core protein OS=Homo sapiens OX=9606 GN=VCAN PE=1 SV=3	29	34.0071	controllerType=0 controllerNumber=1 scan=8527	4572		KS_AD125_HILIC-elu_845_3534.8527.8527.3	high-energy collision-induced dissociation	12.33	3138.3	3138.29	0	0	0	0	9.9e-14	1.3e-12
1069 | 266586	10	328	R.FEN[+1647.61324]QTGFPPPDSR.F	R.FENQTGFPPPDSR.F	FENQTGFPPPDSR,RF,3@1647.61324	N3(NGlycan / 1647.6132)	HexNAc(5)Hex(3)Fuc(1)	9.3e-13	1.3e-11	12.03	683.3	478.5	478.5	3	1047.11	1047.1	1.24		3139.3	3139.3	Specific	3	20.2	>sp|P13611|CSPG2_HUMAN Versican core protein OS=Homo sapiens OX=9606 GN=VCAN PE=1 SV=3	29	33.1605	controllerType=0 controllerNumber=1 scan=8335	4392		KS_AD125_HILIC-elu_845_3534.8335.8335.3	high-energy collision-induced dissociation	12.31	3138.3	3138.29	0	0	0	0	1e-13	1.4e-12
107 | 296237	1	785	R.EAWNN[+1955.72397]VTVWGSR.Y	R.EAWNNVTVWGSR.Y	EAWNNVTVWGSR,RY,5@1955.72397	N5(NGlycan / 1955.724)	HexNAc(5)Hex(4)Fuc(2)	6.5e-06	9e-05	5.19	429.8	252.6	252.6	3	1125.48	1125.47	2.78		3374.41	3374.41	Specific	5	17.3	>sp|O94856-11|NFASC_HUMAN Isoform 11 of Neurofascin OS=Homo sapiens OX=9606 GN=NFASC	2799	47.4402	controllerType=0 controllerNumber=1 scan=11607	7456		KS_AD125_HILIC-elu_845_3534.11607.11607.3	high-energy collision-induced dissociation	3.76	3373.41	3373.4	0	0	0	0	2.7e-07	3.8e-06
1070 | 266988	10	328	R.FEN[+1647.61324]QTGFPPPDSR.F	R.FENQTGFPPPDSR.F	FENQTGFPPPDSR,RF,3@1647.61324	N3(NGlycan / 1647.6132)	HexNAc(5)Hex(3)Fuc(1)	9.3e-13	1.3e-11	12.03	670.1	434.5	434.5	3	1047.11	1047.1	1.24		3139.3	3139.3	Specific	3	18.6	>sp|P13611|CSPG2_HUMAN Versican core protein OS=Homo sapiens OX=9606 GN=VCAN PE=1 SV=3	29	33.4425	controllerType=0 controllerNumber=1 scan=8399	4452		KS_AD125_HILIC-elu_845_3534.8399.8399.3	high-energy collision-induced dissociation	12.31	3138.3	3138.29	0	0	0	0	1e-13	1.4e-12
1071 | 268426	10	328	R.FEN[+1647.61324]QTGFPPPDSR.F	R.FENQTGFPPPDSR.F	FENQTGFPPPDSR,RF,3@1647.61324	N3(NGlycan / 1647.6132)	HexNAc(5)Hex(3)Fuc(1)	9.3e-13	1.3e-11	12.03	653.8	421.9	421.9	3	1047.1	1047.1	0.19		3139.3	3139.3	Specific	3	18.8	>sp|P13611|CSPG2_HUMAN Versican core protein OS=Homo sapiens OX=9606 GN=VCAN PE=1 SV=3	29	34.9803	controllerType=0 controllerNumber=1 scan=8750	4781		KS_AD125_HILIC-elu_845_3534.8750.8750.3	high-energy collision-induced dissociation	11.31	3138.29	3138.29	0	0	0	0	1e-13	1.4e-12
1072 | 268748	10	328	R.FEN[+1647.61324]QTGFPPPDSR.F	R.FENQTGFPPPDSR.F	FENQTGFPPPDSR,RF,3@1647.61324	N3(NGlycan / 1647.6132)	HexNAc(5)Hex(3)Fuc(1)	9.3e-12	1.3e-10	11.03	622.1	383.5	383.5	3	1047.11	1047.1	1		3139.3	3139.3	Specific	3	21.6	>sp|P13611|CSPG2_HUMAN Versican core protein OS=Homo sapiens OX=9606 GN=VCAN PE=1 SV=3	29	35.534	controllerType=0 controllerNumber=1 scan=8877	4900		KS_AD125_HILIC-elu_845_3534.8877.8877.3	high-energy collision-induced dissociation	11.31	3138.3	3138.29	0	0	0	0	7.9e-13	1.1e-11
1073 | 268266	10	328	R.FEN[+1647.61324]QTGFPPPDSR.F	R.FENQTGFPPPDSR.F	FENQTGFPPPDSR,RF,3@1647.61324	N3(NGlycan / 1647.6132)	HexNAc(5)Hex(3)Fuc(1)	9.3e-12	1.3e-10	11.03	619	415.1	415.1	3	1047.11	1047.1	1.24		3139.3	3139.3	Specific	3	19.2	>sp|P13611|CSPG2_HUMAN Versican core protein OS=Homo sapiens OX=9606 GN=VCAN PE=1 SV=3	29	34.711	controllerType=0 controllerNumber=1 scan=8688	4723		KS_AD125_HILIC-elu_845_3534.8688.8688.3	high-energy collision-induced dissociation	10.31	3138.3	3138.29	0	0	0	0	7.8e-13	1.1e-11
1074 | 268586	10	328	R.FEN[+1647.61324]QTGFPPPDSR.F	R.FENQTGFPPPDSR.F	FENQTGFPPPDSR,RF,3@1647.61324	N3(NGlycan / 1647.6132)	HexNAc(5)Hex(3)Fuc(1)	2.5e-10	3.5e-09	9.6	594.4	389.4	389.4	3	1047.1	1047.1	-0.4		3139.3	3139.3	Specific	3	16.9	>sp|P13611|CSPG2_HUMAN Versican core protein OS=Homo sapiens OX=9606 GN=VCAN PE=1 SV=3	29	35.2569	controllerType=0 controllerNumber=1 scan=8813	4840		KS_AD125_HILIC-elu_845_3534.8813.8813.3	high-energy collision-induced dissociation	9.88	3138.29	3138.29	0	0	0	0	1.1e-11	1.3e-10
1075 | 268106	10	328	R.FEN[+1647.61324]QTGFPPPDSR.F	R.FENQTGFPPPDSR.F	FENQTGFPPPDSR,RF,3@1647.61324	N3(NGlycan / 1647.6132)	HexNAc(5)Hex(3)Fuc(1)	9e-11	1.2e-09	10.05	586	380	380	3	1047.11	1047.1	1.59		3139.3	3139.3	Specific	3	17	>sp|P13611|CSPG2_HUMAN Versican core protein OS=Homo sapiens OX=9606 GN=VCAN PE=1 SV=3	29	34.4292	controllerType=0 controllerNumber=1 scan=8623	4662		KS_AD125_HILIC-elu_845_3534.8623.8623.3	high-energy collision-induced dissociation	10.33	3138.3	3138.29	0	0	0	0	4.8e-12	6e-11
1076 | 269306	10	328	R.FEN[+1647.61324]QTGFPPPDSR.F	R.FENQTGFPPPDSR.F	FENQTGFPPPDSR,RF,3@1647.61324	N3(NGlycan / 1647.6132)	HexNAc(5)Hex(3)Fuc(1)	1.4e-07	1.9e-06	6.86	553.5	285.9	285.9	3	1047.11	1047.1	0.89		3139.3	3139.3	Specific	3	19.3	>sp|P13611|CSPG2_HUMAN Versican core protein OS=Homo sapiens OX=9606 GN=VCAN PE=1 SV=3	29	36.3984	controllerType=0 controllerNumber=1 scan=9080	5090		KS_AD125_HILIC-elu_845_3534.9080.9080.3	high-energy collision-induced dissociation	7.41	3138.3	3138.29	0	0	0	0	4.4e-09	5.2e-08
1077 | 268946	10	328	R.FEN[+1647.61324]QTGFPPPDSR.F	R.FENQTGFPPPDSR.F	FENQTGFPPPDSR,RF,3@1647.61324	N3(NGlycan / 1647.6132)	HexNAc(5)Hex(3)Fuc(1)	3.1e-09	4.3e-08	8.51	548.8	379.8	379.8	3	1047.11	1047.1	1.7		3139.3	3139.3	Specific	3	18.8	>sp|P13611|CSPG2_HUMAN Versican core protein OS=Homo sapiens OX=9606 GN=VCAN PE=1 SV=3	29	35.8423	controllerType=0 controllerNumber=1 scan=8951	4969		KS_AD125_HILIC-elu_845_3534.8951.8951.3	high-energy collision-induced dissociation	9.33	3138.3	3138.29	0	0	0	0	1.6e-10	2.6e-09
1078 | 269266	10	328	R.FEN[+1647.61324]QTGFPPPDSR.F	R.FENQTGFPPPDSR.F	FENQTGFPPPDSR,RF,3@1647.61324	N3(NGlycan / 1647.6132)	HexNAc(5)Hex(3)Fuc(1)	3.1e-07	4.3e-06	6.51	484.3	329.8	329.8	3	1047.11	1047.1	0.65		3139.3	3139.3	Specific	3	15.1	>sp|P13611|CSPG2_HUMAN Versican core protein OS=Homo sapiens OX=9606 GN=VCAN PE=1 SV=3	29	36.1209	controllerType=0 controllerNumber=1 scan=9016	5030		KS_AD125_HILIC-elu_845_3534.9016.9016.3	high-energy collision-induced dissociation	5.31	3138.29	3138.29	0	0	0	0	1e-08	1.4e-07
1079 | 266226	10	328	R.FEN[+1647.61324]QTGFPPPDSR.F	R.FENQTGFPPPDSR.F	FENQTGFPPPDSR,RF,3@1647.61324	N3(NGlycan / 1647.6132)	HexNAc(5)Hex(3)Fuc(1)	1.5e-06	2.1e-05	5.82	417.9	267.7	267.7	3	1047.11	1047.1	2.05		3139.31	3139.3	Specific	3	14.6	>sp|P13611|CSPG2_HUMAN Versican core protein OS=Homo sapiens OX=9606 GN=VCAN PE=1 SV=3	29	32.8709	controllerType=0 controllerNumber=1 scan=8269	4331		KS_AD125_HILIC-elu_845_3534.8269.8269.3	high-energy collision-induced dissociation	4.47	3138.3	3138.29	0	0	0	0	5.2e-08	8e-07
1080 | 269426	10	328	R.FEN[+1647.61324]QTGFPPPDSR.F	R.FENQTGFPPPDSR.F	FENQTGFPPPDSR,RF,3@1647.61324	N3(NGlycan / 1647.6132)	HexNAc(5)Hex(3)Fuc(1)	1.3e-05	0.00018	4.88	332	171.8	171.8	3	1047.1	1047.1	-0.63		3139.3	3139.3	Specific	3	15.5	>sp|P13611|CSPG2_HUMAN Versican core protein OS=Homo sapiens OX=9606 GN=VCAN PE=1 SV=3	29	36.7112	controllerType=0 controllerNumber=1 scan=9151	5157		KS_AD125_HILIC-elu_845_3534.9151.9151.3	high-energy collision-induced dissociation	3.3	3138.29	3138.29	0	0	0	0	5.5e-07	7.6e-06
1081 | 237861	10	328	R.FEN[+1606.58669]QTGFPPPDSR.F	R.FENQTGFPPPDSR.F	FENQTGFPPPDSR,RF,3@1606.58669	N3(NGlycan / 1606.5867)	HexNAc(4)Hex(4)Fuc(1)	2.6e-10	3.5e-09	9.59	628.3	355.2	355.2	3	1033.43	1033.43	1.59		3098.28	3098.27	Specific	3	19.2	>sp|P13611|CSPG2_HUMAN Versican core protein OS=Homo sapiens OX=9606 GN=VCAN PE=1 SV=3	29	33.3121	controllerType=0 controllerNumber=1 scan=8369	4424		KS_AD125_HILIC-elu_845_3534.8369.8369.3	high-energy collision-induced dissociation	9.87	3097.27	3097.27	0	0	0	0	1.1e-11	1.3e-10
1082 | 237421	10	328	R.FEN[+1606.58669]QTGFPPPDSR.F	R.FENQTGFPPPDSR.F	FENQTGFPPPDSR,RF,3@1606.58669	N3(NGlycan / 1606.5867)	HexNAc(4)Hex(4)Fuc(1)	9e-12	1.2e-10	11.05	610.9	414.5	414.5	3	1033.43	1033.43	1.59		3098.28	3098.27	Specific	3	19	>sp|P13611|CSPG2_HUMAN Versican core protein OS=Homo sapiens OX=9606 GN=VCAN PE=1 SV=3	29	33.028	controllerType=0 controllerNumber=1 scan=8305	4364		KS_AD125_HILIC-elu_845_3534.8305.8305.3	high-energy collision-induced dissociation	10.33	3097.27	3097.27	0	0	0	0	7.5e-13	1e-11
1083 | 239261	10	328	R.FEN[+1606.58669]QTGFPPPDSR.F	R.FENQTGFPPPDSR.F	FENQTGFPPPDSR,RF,3@1606.58669	N3(NGlycan / 1606.5867)	HexNAc(4)Hex(4)Fuc(1)	9.3e-11	1.3e-09	10.03	575.9	405.5	405.5	3	1033.43	1033.43	0.52		3098.27	3098.27	Specific	3	18.7	>sp|P13611|CSPG2_HUMAN Versican core protein OS=Homo sapiens OX=9606 GN=VCAN PE=1 SV=3	29	34.4434	controllerType=0 controllerNumber=1 scan=8626	4665		KS_AD125_HILIC-elu_845_3534.8626.8626.3	high-energy collision-induced dissociation	10.31	3097.27	3097.27	0	0	0	0	5.1e-12	6.4e-11
1084 | 237141	10	328	R.FEN[+1606.58669]QTGFPPPDSR.F	R.FENQTGFPPPDSR.F	FENQTGFPPPDSR,RF,3@1606.58669	N3(NGlycan / 1606.5867)	HexNAc(4)Hex(4)Fuc(1)	9e-11	1.2e-09	10.05	575.7	429.4	429.4	3	1033.43	1033.43	1.94		3098.28	3098.27	Specific	3	19	>sp|P13611|CSPG2_HUMAN Versican core protein OS=Homo sapiens OX=9606 GN=VCAN PE=1 SV=3	29	32.7398	controllerType=0 controllerNumber=1 scan=8240	4303		KS_AD125_HILIC-elu_845_3534.8240.8240.3	high-energy collision-induced dissociation	10.33	3097.27	3097.27	0	0	0	0	4.8e-12	5.9e-11
1085 | 239422	10	328	R.FEN[+1606.58669]QTGFPPPDSR.F	R.FENQTGFPPPDSR.F	FENQTGFPPPDSR,RF,3@1606.58669	N3(NGlycan / 1606.5867)	HexNAc(4)Hex(4)Fuc(1)	1.7e-07	2.3e-06	6.77	526	341.8	341.8	3	1033.43	1033.43	0.76		3098.28	3098.27	Specific	3	18.1	>sp|P13611|CSPG2_HUMAN Versican core protein OS=Homo sapiens OX=9606 GN=VCAN PE=1 SV=3	29	34.7251	controllerType=0 controllerNumber=1 scan=8691	4726		KS_AD125_HILIC-elu_845_3534.8691.8691.3	high-energy collision-induced dissociation	7.59	3097.27	3097.27	0	0	0	0	5.4e-09	6.8e-08
1086 | 238941	10	328	R.FEN[+1606.58669]QTGFPPPDSR.F	R.FENQTGFPPPDSR.F	FENQTGFPPPDSR,RF,3@1606.58669	N3(NGlycan / 1606.5867)	HexNAc(4)Hex(4)Fuc(1)	2.2e-07	3e-06	6.66	517.6	327.8	327.8	3	1033.43	1033.43	0.4		3098.27	3098.27	Specific	3	17.5	>sp|P13611|CSPG2_HUMAN Versican core protein OS=Homo sapiens OX=9606 GN=VCAN PE=1 SV=3	29	34.0159	controllerType=0 controllerNumber=1 scan=8529	4574		KS_AD125_HILIC-elu_845_3534.8529.8529.3	high-energy collision-induced dissociation	6.59	3097.27	3097.27	0	0	0	0	7.1e-09	8.9e-08
1087 | 238261	10	328	R.FEN[+1606.58669]QTGFPPPDSR.F	R.FENQTGFPPPDSR.F	FENQTGFPPPDSR,RF,3@1606.58669	N3(NGlycan / 1606.5867)	HexNAc(4)Hex(4)Fuc(1)	3.3e-07	4.6e-06	6.48	508.7	294.4	294.4	3	1033.43	1033.43	0.4		3098.27	3098.27	Specific	3	16.6	>sp|P13611|CSPG2_HUMAN Versican core protein OS=Homo sapiens OX=9606 GN=VCAN PE=1 SV=3	29	33.6025	controllerType=0 controllerNumber=1 scan=8435	4486		KS_AD125_HILIC-elu_845_3534.8435.8435.3	high-energy collision-induced dissociation	6.41	3097.27	3097.27	0	0	0	0	1.1e-08	1.5e-07
1088 | 239661	10	328	R.FEN[+1606.58669]QTGFPPPDSR.F	R.FENQTGFPPPDSR.F	FENQTGFPPPDSR,RF,3@1606.58669	N3(NGlycan / 1606.5867)	HexNAc(4)Hex(4)Fuc(1)	4.1e-07	5.7e-06	6.39	490.8	308	308	3	1033.43	1033.43	0.64		3098.28	3098.27	Specific	3	18.3	>sp|P13611|CSPG2_HUMAN Versican core protein OS=Homo sapiens OX=9606 GN=VCAN PE=1 SV=3	29	35.0563	controllerType=0 controllerNumber=1 scan=8767	4797		KS_AD125_HILIC-elu_845_3534.8767.8767.3	high-energy collision-induced dissociation	5.19	3097.27	3097.27	0	0	0	0	1.4e-08	1.9e-07
1089 | 236941	10	328	R.FEN[+1606.58669]QTGFPPPDSR.F	R.FENQTGFPPPDSR.F	FENQTGFPPPDSR,RF,3@1606.58669	N3(NGlycan / 1606.5867)	HexNAc(4)Hex(4)Fuc(1)	3.5e-06	4.8e-05	5.46	412.9	286.3	286.3	3	1033.43	1033.43	3		3098.28	3098.27	Specific	3	16.5	>sp|P13611|CSPG2_HUMAN Versican core protein OS=Homo sapiens OX=9606 GN=VCAN PE=1 SV=3	29	32.5688	controllerType=0 controllerNumber=1 scan=8201	4267		KS_AD125_HILIC-elu_845_3534.8201.8201.3	high-energy collision-induced dissociation	4.1	3097.28	3097.27	0	0	0	0	1.5e-07	2.2e-06
109 | 274552	1	785	R.EAWNN[+1809.66607]VTVWGSR.Y	R.EAWNNVTVWGSR.Y	EAWNNVTVWGSR,RY,5@1809.66607	N5(NGlycan / 1809.6661)	HexNAc(5)Hex(4)Fuc(1)	3.3e-05	0.00046	4.48	346.8	166.3	166.3	3	1076.79	1076.79	3.18		3228.36	3228.35	Specific	5	13.6	>sp|O94856-11|NFASC_HUMAN Isoform 11 of Neurofascin OS=Homo sapiens OX=9606 GN=NFASC	2799	48.0009	controllerType=0 controllerNumber=1 scan=11737	7578		KS_AD125_HILIC-elu_845_3534.11737.11737.3	high-energy collision-induced dissociation	3.12	3227.35	3227.34	0	0	0	0	1.3e-06	1.5e-05
1090 | 239941	10	328	R.FEN[+1606.58669]QTGFPPPDSR.F	R.FENQTGFPPPDSR.F	FENQTGFPPPDSR,RF,3@1606.58669	N3(NGlycan / 1606.5867)	HexNAc(4)Hex(4)Fuc(1)	1.6e-06	2.3e-05	5.79	409	239.4	239.4	3	1033.43	1033.43	2.3		3098.28	3098.27	Specific	3	17.1	>sp|P13611|CSPG2_HUMAN Versican core protein OS=Homo sapiens OX=9606 GN=VCAN PE=1 SV=3	29	35.4314	controllerType=0 controllerNumber=1 scan=8853	4878		KS_AD125_HILIC-elu_845_3534.8853.8853.3	high-energy collision-induced dissociation	4.43	3097.27	3097.27	0	0	0	0	5.9e-08	9e-07
1091 | 240301	10	328	R.FEN[+1606.58669]QTGFPPPDSR.F	R.FENQTGFPPPDSR.F	FENQTGFPPPDSR,RF,3@1606.58669	N3(NGlycan / 1606.5867)	HexNAc(4)Hex(4)Fuc(1)	2.3e-06	3.2e-05	5.64	342.7	237.2	237.2	3	1033.43	1033.43	0.88		3098.28	3098.27	Specific	3	15.5	>sp|P13611|CSPG2_HUMAN Versican core protein OS=Homo sapiens OX=9606 GN=VCAN PE=1 SV=3	29	36.2123	controllerType=0 controllerNumber=1 scan=9037	5050		KS_AD125_HILIC-elu_845_3534.9037.9037.3	high-energy collision-induced dissociation	4.05	3097.27	3097.27	0	0	0	0	8.9e-08	1.3e-06
1094 | 206897	10	328	R.FEN[+1444.53387]QTGFPPPDSR.F	R.FENQTGFPPPDSR.F	FENQTGFPPPDSR,RF,3@1444.53387	N3(NGlycan / 1444.5339)	HexNAc(4)Hex(3)Fuc(1)	9.3e-14	1.3e-12	13.03	701.5	462.7	462.7	3	979.413	979.412	0.96		2936.22	2936.22	Specific	3	19.8	>sp|P13611|CSPG2_HUMAN Versican core protein OS=Homo sapiens OX=9606 GN=VCAN PE=1 SV=3	29	34.2195	controllerType=0 controllerNumber=1 scan=8575	4617		KS_AD125_HILIC-elu_845_3534.8575.8575.3	high-energy collision-induced dissociation	12.31	2935.22	2935.21	0	0	0	0	1.2e-14	1.6e-13
1095 | 237542	10	328	R.FEN[+1444.53387]QTGFPPPDSR.F	R.FENQTGFPPPDSR.F	FENQTGFPPPDSR,RF,3@1444.53387	N3(NGlycan / 1444.5339)	HexNAc(4)Hex(3)Fuc(1)	9e-13	1.2e-11	12.05	697	502.2	502.2	3	979.413	979.412	1.39		2936.22	2936.22	Specific	3	19.9	>sp|P13611|CSPG2_HUMAN Versican core protein OS=Homo sapiens OX=9606 GN=VCAN PE=1 SV=3	29	33.0944	controllerType=0 controllerNumber=1 scan=8320	4378		KS_AD125_HILIC-elu_845_3534.8320.8320.3	high-energy collision-induced dissociation	12.33	2935.22	2935.21	0	0	0	0	9.8e-14	1.3e-12
1096 | 207377	10	328	R.FEN[+1444.53387]QTGFPPPDSR.F	R.FENQTGFPPPDSR.F	FENQTGFPPPDSR,RF,3@1444.53387	N3(NGlycan / 1444.5339)	HexNAc(4)Hex(3)Fuc(1)	9.3e-13	1.3e-11	12.03	696.9	427.5	427.5	3	979.413	979.412	0.96		2936.22	2936.22	Specific	3	20.1	>sp|P13611|CSPG2_HUMAN Versican core protein OS=Homo sapiens OX=9606 GN=VCAN PE=1 SV=3	29	34.8504	controllerType=0 controllerNumber=1 scan=8720	4753		KS_AD125_HILIC-elu_845_3534.8720.8720.3	high-energy collision-induced dissociation	12.31	2935.22	2935.21	0	0	0	0	1e-13	1.4e-12
1097 | 207017	10	328	R.FEN[+1444.53387]QTGFPPPDSR.F	R.FENQTGFPPPDSR.F	FENQTGFPPPDSR,RF,3@1444.53387	N3(NGlycan / 1444.5339)	HexNAc(4)Hex(3)Fuc(1)	9.3e-13	1.3e-11	12.03	690.8	514.2	514.2	3	979.413	979.412	0.96		2936.22	2936.22	Specific	3	20	>sp|P13611|CSPG2_HUMAN Versican core protein OS=Homo sapiens OX=9606 GN=VCAN PE=1 SV=3	29	34.5003	controllerType=0 controllerNumber=1 scan=8639	4677		KS_AD125_HILIC-elu_845_3534.8639.8639.3	high-energy collision-induced dissociation	12.31	2935.22	2935.21	0	0	0	0	1e-13	1.4e-12
1098 | 237941	10	328	R.FEN[+1444.53387]QTGFPPPDSR.F	R.FENQTGFPPPDSR.F	FENQTGFPPPDSR,RF,3@1444.53387	N3(NGlycan / 1444.5339)	HexNAc(4)Hex(3)Fuc(1)	9e-13	1.2e-11	12.05	678.8	443.7	443.7	3	979.413	979.412	1.7		2936.23	2936.22	Specific	3	19.9	>sp|P13611|CSPG2_HUMAN Versican core protein OS=Homo sapiens OX=9606 GN=VCAN PE=1 SV=3	29	33.3736	controllerType=0 controllerNumber=1 scan=8383	4437		KS_AD125_HILIC-elu_845_3534.8383.8383.3	high-energy collision-induced dissociation	12.33	2935.22	2935.21	0	0	0	0	9.8e-14	1.3e-12
1099 | 206417	10	328	R.FEN[+1444.53387]QTGFPPPDSR.F	R.FENQTGFPPPDSR.F	FENQTGFPPPDSR,RF,3@1444.53387	N3(NGlycan / 1444.5339)	HexNAc(4)Hex(3)Fuc(1)	4.1e-13	5.7e-12	12.39	678.4	444.4	444.4	2	1468.61	1468.61	0.15		2936.22	2936.22	Specific	3	22	>sp|P13611|CSPG2_HUMAN Versican core protein OS=Homo sapiens OX=9606 GN=VCAN PE=1 SV=3	29	33.4788	controllerType=0 controllerNumber=1 scan=8407	4460		KS_AD125_HILIC-elu_845_3534.8407.8407.2	high-energy collision-induced dissociation	12.67	2935.21	2935.21	0	0	0	0	4.4e-14	6e-13
110 | 249033	1	785	R.EAWNN[+1647.61324]VTVWGSR.Y	R.EAWNNVTVWGSR.Y	EAWNNVTVWGSR,RY,5@1647.61324	N5(NGlycan / 1647.6132)	HexNAc(5)Hex(3)Fuc(1)	2e-07	2.7e-06	6.7	540.3	367.9	367.9	3	1022.77	1022.77	0.99		3066.3	3066.29	Specific	5	16.9	>sp|O94856-11|NFASC_HUMAN Isoform 11 of Neurofascin OS=Homo sapiens OX=9606 GN=NFASC	2799	48.1984	controllerType=0 controllerNumber=1 scan=11783	7621		KS_AD125_HILIC-elu_845_3534.11783.11783.3	high-energy collision-induced dissociation	4.98	3065.29	3065.29	0	0	0	0	6.6e-09	8.1e-08
1100 | 238781	10	328	R.FEN[+1444.53387]QTGFPPPDSR.F	R.FENQTGFPPPDSR.F	FENQTGFPPPDSR,RF,3@1444.53387	N3(NGlycan / 1444.5339)	HexNAc(4)Hex(3)Fuc(1)	9e-12	1.2e-10	11.05	641.2	458.6	458.6	3	979.413	979.412	1.58		2936.22	2936.22	Specific	3	17.6	>sp|P13611|CSPG2_HUMAN Versican core protein OS=Homo sapiens OX=9606 GN=VCAN PE=1 SV=3	29	33.936	controllerType=0 controllerNumber=1 scan=8511	4557		KS_AD125_HILIC-elu_845_3534.8511.8511.3	high-energy collision-induced dissociation	11.33	2935.22	2935.21	0	0	0	0	7.6e-13	1e-11
1101 | 238422	10	328	R.FEN[+1444.53387]QTGFPPPDSR.F	R.FENQTGFPPPDSR.F	FENQTGFPPPDSR,RF,3@1444.53387	N3(NGlycan / 1444.5339)	HexNAc(4)Hex(3)Fuc(1)	9.3e-12	1.3e-10	11.03	638.4	412.1	412.1	3	979.413	979.412	1.27		2936.22	2936.22	Specific	3	17.8	>sp|P13611|CSPG2_HUMAN Versican core protein OS=Homo sapiens OX=9606 GN=VCAN PE=1 SV=3	29	33.6548	controllerType=0 controllerNumber=1 scan=8447	4497		KS_AD125_HILIC-elu_845_3534.8447.8447.3	high-energy collision-induced dissociation	11.31	2935.22	2935.21	0	0	0	0	7.8e-13	1.1e-11
1102 | 206258	10	328	R.FEN[+1444.53387]QTGFPPPDSR.F	R.FENQTGFPPPDSR.F	FENQTGFPPPDSR,RF,3@1444.53387	N3(NGlycan / 1444.5339)	HexNAc(4)Hex(3)Fuc(1)	1.1e-11	1.5e-10	10.95	625.5	383.4	383.4	2	1468.61	1468.61	-0.6		2936.22	2936.22	Specific	3	22.3	>sp|P13611|CSPG2_HUMAN Versican core protein OS=Homo sapiens OX=9606 GN=VCAN PE=1 SV=3	29	33.0696	controllerType=0 controllerNumber=1 scan=8314	4373		KS_AD125_HILIC-elu_845_3534.8314.8314.2	high-energy collision-induced dissociation	11.23	2935.21	2935.21	0	0	0	0	8.6e-13	1.2e-11
1103 | 207538	10	328	R.FEN[+1444.53387]QTGFPPPDSR.F	R.FENQTGFPPPDSR.F	FENQTGFPPPDSR,RF,3@1444.53387	N3(NGlycan / 1444.5339)	HexNAc(4)Hex(3)Fuc(1)	9.3e-12	1.3e-10	11.03	610.8	428.8	428.8	3	979.412	979.412	0.64		2936.22	2936.22	Specific	3	19.1	>sp|P13611|CSPG2_HUMAN Versican core protein OS=Homo sapiens OX=9606 GN=VCAN PE=1 SV=3	29	35.1202	controllerType=0 controllerNumber=1 scan=8782	4811		KS_AD125_HILIC-elu_845_3534.8782.8782.3	high-energy collision-induced dissociation	10.31	2935.21	2935.21	0	0	0	0	7.9e-13	1.1e-11
1104 | 207737	10	328	R.FEN[+1444.53387]QTGFPPPDSR.F	R.FENQTGFPPPDSR.F	FENQTGFPPPDSR,RF,3@1444.53387	N3(NGlycan / 1444.5339)	HexNAc(4)Hex(3)Fuc(1)	4.9e-09	6.7e-08	8.31	590	335.3	335.3	3	979.412	979.412	0.89		2936.22	2936.22	Specific	3	17.6	>sp|P13611|CSPG2_HUMAN Versican core protein OS=Homo sapiens OX=9606 GN=VCAN PE=1 SV=3	29	35.4037	controllerType=0 controllerNumber=1 scan=8847	4872		KS_AD125_HILIC-elu_845_3534.8847.8847.3	high-energy collision-induced dissociation	8.59	2935.22	2935.21	0	0	0	0	2.3e-10	3.6e-09
1105 | 239342	10	328	R.FEN[+1444.53387]QTGFPPPDSR.F	R.FENQTGFPPPDSR.F	FENQTGFPPPDSR,RF,3@1444.53387	N3(NGlycan / 1444.5339)	HexNAc(4)Hex(3)Fuc(1)	2.4e-07	3.3e-06	6.62	537.2	334	334	2	1468.62	1468.61	3.72		2936.23	2936.22	Specific	3	20.6	>sp|P13611|CSPG2_HUMAN Versican core protein OS=Homo sapiens OX=9606 GN=VCAN PE=1 SV=3	29	34.5467	controllerType=0 controllerNumber=1 scan=8649	4687		KS_AD125_HILIC-elu_845_3534.8649.8649.2	high-energy collision-induced dissociation	7.44	2935.22	2935.21	0	0	0	0	8.1e-09	1e-07
1106 | 239062	10	328	R.FEN[+1444.53387]QTGFPPPDSR.F	R.FENQTGFPPPDSR.F	FENQTGFPPPDSR,RF,3@1444.53387	N3(NGlycan / 1444.5339)	HexNAc(4)Hex(3)Fuc(1)	1.3e-07	1.8e-06	6.88	530.1	357	357	2	1468.62	1468.61	3.48		2936.23	2936.22	Specific	3	18	>sp|P13611|CSPG2_HUMAN Versican core protein OS=Homo sapiens OX=9606 GN=VCAN PE=1 SV=3	29	34.1146	controllerType=0 controllerNumber=1 scan=8551	4595		KS_AD125_HILIC-elu_845_3534.8551.8551.2	high-energy collision-induced dissociation	7.7	2935.22	2935.21	0	0	0	0	4e-09	4.7e-08
1107 | 239501	10	328	R.FEN[+1444.53387]QTGFPPPDSR.F	R.FENQTGFPPPDSR.F	FENQTGFPPPDSR,RF,3@1444.53387	N3(NGlycan / 1444.5339)	HexNAc(4)Hex(3)Fuc(1)	3.9e-08	5.4e-07	7.41	528.5	364.6	364.6	2	1468.62	1468.61	1.9		2936.23	2936.22	Specific	3	19.8	>sp|P13611|CSPG2_HUMAN Versican core protein OS=Homo sapiens OX=9606 GN=VCAN PE=1 SV=3	29	34.7574	controllerType=0 controllerNumber=1 scan=8698	4733		KS_AD125_HILIC-elu_845_3534.8698.8698.2	high-energy collision-induced dissociation	8.22	2935.22	2935.21	0	0	0	0	1.5e-09	1.7e-08
1108 | 240101	10	328	R.FEN[+1444.53387]QTGFPPPDSR.F	R.FENQTGFPPPDSR.F	FENQTGFPPPDSR,RF,3@1444.53387	N3(NGlycan / 1444.5339)	HexNAc(4)Hex(3)Fuc(1)	1.1e-06	1.5e-05	5.96	416.8	276.1	276.1	3	979.413	979.412	0.96		2936.22	2936.22	Specific	3	12.7	>sp|P13611|CSPG2_HUMAN Versican core protein OS=Homo sapiens OX=9606 GN=VCAN PE=1 SV=3	29	35.7315	controllerType=0 controllerNumber=1 scan=8924	4944		KS_AD125_HILIC-elu_845_3534.8924.8924.3	high-energy collision-induced dissociation	4.61	2935.22	2935.21	0	0	0	0	3.8e-08	5.8e-07
1109 | 206177	10	328	R.FEN[+1444.53387]QTGFPPPDSR.F	R.FENQTGFPPPDSR.F	FENQTGFPPPDSR,RF,3@1444.53387	N3(NGlycan / 1444.5339)	HexNAc(4)Hex(3)Fuc(1)	2.1e-06	2.9e-05	5.68	398.1	270.3	270.3	3	979.412	979.412	0.46		2936.22	2936.22	Specific	3	15.1	>sp|P13611|CSPG2_HUMAN Versican core protein OS=Homo sapiens OX=9606 GN=VCAN PE=1 SV=3	29	32.8386	controllerType=0 controllerNumber=1 scan=8262	4324		KS_AD125_HILIC-elu_845_3534.8262.8262.3	high-energy collision-induced dissociation	4.45	2935.21	2935.21	0	0	0	0	7.7e-08	1.2e-06
111 | 249078	1	785	R.EAWNN[+1647.61324]VTVWGSR.Y	R.EAWNNVTVWGSR.Y	EAWNNVTVWGSR,RY,5@1647.61324	N5(NGlycan / 1647.6132)	HexNAc(5)Hex(3)Fuc(1)	1.6e-07	2.2e-06	6.81	538.1	342	342	2	1533.65	1533.65	1.33		3066.3	3066.29	Specific	5	17	>sp|O94856-11|NFASC_HUMAN Isoform 11 of Neurofascin OS=Homo sapiens OX=9606 GN=NFASC	2799	48.2344	controllerType=0 controllerNumber=1 scan=11791	7629		KS_AD125_HILIC-elu_845_3534.11791.11791.2	high-energy collision-induced dissociation	7.63	3065.29	3065.29	0	0	0	0	4.9e-09	5.8e-08
1111 | 206137	10	328	R.FEN[+1403.50732]QTGFPPPDSR.F	R.FENQTGFPPPDSR.F	FENQTGFPPPDSR,RF,3@1403.50732	N3(NGlycan / 1403.5073)	HexNAc(3)Hex(4)Fuc(1)	5.5e-07	7.6e-06	6.26	462.5	313.7	313.7	3	965.737	965.736	0.63		2895.2	2895.19	Specific	3	16.3	>sp|P13611|CSPG2_HUMAN Versican core protein OS=Homo sapiens OX=9606 GN=VCAN PE=1 SV=3	29	32.8339	controllerType=0 controllerNumber=1 scan=8261	4323		KS_AD125_HILIC-elu_845_3534.8261.8261.3	high-energy collision-induced dissociation	4.93	2894.19	2894.19	0	0	0	0	2e-08	2.8e-07
1112 | 206577	10	328	R.FEN[+1403.50732]QTGFPPPDSR.F	R.FENQTGFPPPDSR.F	FENQTGFPPPDSR,RF,3@1403.50732	N3(NGlycan / 1403.5073)	HexNAc(3)Hex(4)Fuc(1)	2.2e-06	3.1e-05	5.65	364.8	233.9	233.9	3	965.738	965.736	2.34		2895.2	2895.19	Specific	3	14.6	>sp|P13611|CSPG2_HUMAN Versican core protein OS=Homo sapiens OX=9606 GN=VCAN PE=1 SV=3	29	33.6118	controllerType=0 controllerNumber=1 scan=8437	4488		KS_AD125_HILIC-elu_845_3534.8437.8437.3	high-energy collision-induced dissociation	4.29	2894.19	2894.19	0	0	0	0	8.3e-08	1.2e-06
1113 | 206737	10	328	R.FEN[+1403.50732]QTGFPPPDSR.F	R.FENQTGFPPPDSR.F	FENQTGFPPPDSR,RF,3@1403.50732	N3(NGlycan / 1403.5073)	HexNAc(3)Hex(4)Fuc(1)	7.3e-06	0.0001	5.14	343.8	245.2	245.2	3	965.74	965.736	3.98		2895.21	2895.19	Specific	3	15.3	>sp|P13611|CSPG2_HUMAN Versican core protein OS=Homo sapiens OX=9606 GN=VCAN PE=1 SV=3	29	33.8976	controllerType=0 controllerNumber=1 scan=8502	4549		KS_AD125_HILIC-elu_845_3534.8502.8502.3	high-energy collision-induced dissociation	3.55	2894.2	2894.19	0	0	0	0	3.1e-07	4.4e-06
1116 | 206297	10	328	R.FEN[+1241.45450]QTGFPPPDSR.F	R.FENQTGFPPPDSR.F	FENQTGFPPPDSR,RF,3@1241.45450	N3(NGlycan / 1241.4545)	HexNAc(3)Hex(3)Fuc(1)	9.2e-08	1.3e-06	7.04	556.1	343.7	343.7	3	911.719	911.718	0.23		2733.14	2733.14	Specific	3	17.8	>sp|P13611|CSPG2_HUMAN Versican core protein OS=Homo sapiens OX=9606 GN=VCAN PE=1 SV=3	29	33.1313	controllerType=0 controllerNumber=1 scan=8328	4386		KS_AD125_HILIC-elu_845_3534.8328.8328.3	high-energy collision-induced dissociation	7.59	2732.13	2732.13	0	0	0	0	2.9e-09	3.3e-08
1117 | 206217	10	328	R.FEN[+1241.45450]QTGFPPPDSR.F	R.FENQTGFPPPDSR.F	FENQTGFPPPDSR,RF,3@1241.45450	N3(NGlycan / 1241.4545)	HexNAc(3)Hex(3)Fuc(1)	5.6e-07	7.7e-06	6.25	445.2	323.5	323.5	3	911.721	911.718	2.44		2733.15	2733.14	Specific	3	15.1	>sp|P13611|CSPG2_HUMAN Versican core protein OS=Homo sapiens OX=9606 GN=VCAN PE=1 SV=3	29	33.0031	controllerType=0 controllerNumber=1 scan=8299	4359		KS_AD125_HILIC-elu_845_3534.8299.8299.3	high-energy collision-induced dissociation	4.94	2732.14	2732.13	0	0	0	0	2e-08	2.9e-07
1118 | 206377	10	328	R.FEN[+1241.45450]QTGFPPPDSR.F	R.FENQTGFPPPDSR.F	FENQTGFPPPDSR,RF,3@1241.45450	N3(NGlycan / 1241.4545)	HexNAc(3)Hex(3)Fuc(1)	5.8e-07	8e-06	6.24	436.7	323.8	323.8	3	911.72	911.718	1.3		2733.14	2733.14	Specific	3	14.4	>sp|P13611|CSPG2_HUMAN Versican core protein OS=Homo sapiens OX=9606 GN=VCAN PE=1 SV=3	29	33.3213	controllerType=0 controllerNumber=1 scan=8371	4426		KS_AD125_HILIC-elu_845_3534.8371.8371.3	high-energy collision-induced dissociation	4.81	2732.14	2732.13	0	0	0	0	2.1e-08	3e-07
1119 | 206537	10	328	R.FEN[+1241.45450]QTGFPPPDSR.F	R.FENQTGFPPPDSR.F	FENQTGFPPPDSR,RF,3@1241.45450	N3(NGlycan / 1241.4545)	HexNAc(3)Hex(3)Fuc(1)	1.5e-06	2e-05	5.84	391.9	277.5	277.5	3	911.719	911.718	0.63		2733.14	2733.14	Specific	3	13.3	>sp|P13611|CSPG2_HUMAN Versican core protein OS=Homo sapiens OX=9606 GN=VCAN PE=1 SV=3	29	33.5979	controllerType=0 controllerNumber=1 scan=8434	4485		KS_AD125_HILIC-elu_845_3534.8434.8434.3	high-energy collision-induced dissociation	4.48	2732.14	2732.13	0	0	0	0	4.9e-08	7.5e-07
112 | 249196	1	785	R.EAWNN[+1647.61324]VTVWGSR.Y	R.EAWNNVTVWGSR.Y	EAWNNVTVWGSR,RY,5@1647.61324	N5(NGlycan / 1647.6132)	HexNAc(5)Hex(3)Fuc(1)	2e-06	2.7e-05	5.71	436.4	250.7	250.7	3	1022.77	1022.77	1.71		3066.3	3066.29	Specific	5	15.8	>sp|O94856-11|NFASC_HUMAN Isoform 11 of Neurofascin OS=Homo sapiens OX=9606 GN=NFASC	2799	48.4724	controllerType=0 controllerNumber=1 scan=11846	7680		KS_AD125_HILIC-elu_845_3534.11846.11846.3	high-energy collision-induced dissociation	4.28	3065.29	3065.29	0	0	0	0	7e-08	1e-06
1124 | 166663	10	328	R.FEN[+1216.42286]QTGFPPPDSR.F	R.FENQTGFPPPDSR.F	FENQTGFPPPDSR,RF,3@1216.42286	N3(NGlycan / 1216.4229)	HexNAc(2)Hex(5)	9e-15	1.2e-13	14.05	765.3	499.6	499.6	3	903.376	903.375	1.39		2708.11	2708.11	Specific	3	20.7	>sp|P13611|CSPG2_HUMAN Versican core protein OS=Homo sapiens OX=9606 GN=VCAN PE=1 SV=3	29	33.3075	controllerType=0 controllerNumber=1 scan=8368	4423		KS_AD125_HILIC-elu_845_3534.8368.8368.3	high-energy collision-induced dissociation	13.33	2707.11	2707.1	0	0	0	0	1.4e-15	1.9e-14
1125 | 166183	10	328	R.FEN[+1216.42286]QTGFPPPDSR.F	R.FENQTGFPPPDSR.F	FENQTGFPPPDSR,RF,3@1216.42286	N3(NGlycan / 1216.4229)	HexNAc(2)Hex(5)	9e-15	1.2e-13	14.05	761.7	507.8	507.8	3	903.376	903.375	1.66		2708.11	2708.11	Specific	3	19.5	>sp|P13611|CSPG2_HUMAN Versican core protein OS=Homo sapiens OX=9606 GN=VCAN PE=1 SV=3	29	32.7348	controllerType=0 controllerNumber=1 scan=8239	4302		KS_AD125_HILIC-elu_845_3534.8239.8239.3	high-energy collision-induced dissociation	13.33	2707.11	2707.1	0	0	0	0	1.4e-15	1.9e-14
1126 | 166303	10	328	R.FEN[+1216.42286]QTGFPPPDSR.F	R.FENQTGFPPPDSR.F	FENQTGFPPPDSR,RF,3@1216.42286	N3(NGlycan / 1216.4229)	HexNAc(2)Hex(5)	9.3e-14	1.3e-12	13.03	747.4	495.2	495.2	3	903.375	903.375	1.05		2708.11	2708.11	Specific	3	20.3	>sp|P13611|CSPG2_HUMAN Versican core protein OS=Homo sapiens OX=9606 GN=VCAN PE=1 SV=3	29	33.0184	controllerType=0 controllerNumber=1 scan=8303	4362		KS_AD125_HILIC-elu_845_3534.8303.8303.3	high-energy collision-induced dissociation	13.31	2707.1	2707.1	0	0	0	0	1.2e-14	1.5e-13
1127 | 167063	10	328	R.FEN[+1216.42286]QTGFPPPDSR.F	R.FENQTGFPPPDSR.F	FENQTGFPPPDSR,RF,3@1216.42286	N3(NGlycan / 1216.4229)	HexNAc(2)Hex(5)	9.3e-14	1.3e-12	13.03	740.6	485.1	485.1	3	903.375	903.375	0.99		2708.11	2708.11	Specific	3	20.2	>sp|P13611|CSPG2_HUMAN Versican core protein OS=Homo sapiens OX=9606 GN=VCAN PE=1 SV=3	29	33.5933	controllerType=0 controllerNumber=1 scan=8433	4484		KS_AD125_HILIC-elu_845_3534.8433.8433.3	high-energy collision-induced dissociation	13.31	2707.1	2707.1	0	0	0	0	1.2e-14	1.6e-13
1128 | 166263	10	328	R.FEN[+1216.42286]QTGFPPPDSR.F	R.FENQTGFPPPDSR.F	FENQTGFPPPDSR,RF,3@1216.42286	N3(NGlycan / 1216.4229)	HexNAc(2)Hex(5)	4e-14	5.5e-13	13.4	725.9	457	457	2	1354.56	1354.56	1.67		2708.11	2708.11	Specific	3	20.6	>sp|P13611|CSPG2_HUMAN Versican core protein OS=Homo sapiens OX=9606 GN=VCAN PE=1 SV=3	29	32.8201	controllerType=0 controllerNumber=1 scan=8258	4320		KS_AD125_HILIC-elu_845_3534.8258.8258.2	high-energy collision-induced dissociation	13.68	2707.11	2707.1	0	0	0	0	4.3e-15	5.5e-14
1129 | 167343	10	328	R.FEN[+1216.42286]QTGFPPPDSR.F	R.FENQTGFPPPDSR.F	FENQTGFPPPDSR,RF,3@1216.42286	N3(NGlycan / 1216.4229)	HexNAc(2)Hex(5)	4.1e-14	5.7e-13	13.39	723.4	512.7	512.7	2	1354.56	1354.56	0.04		2708.11	2708.11	Specific	3	22.7	>sp|P13611|CSPG2_HUMAN Versican core protein OS=Homo sapiens OX=9606 GN=VCAN PE=1 SV=3	29	33.7716	controllerType=0 controllerNumber=1 scan=8473	4522		KS_AD125_HILIC-elu_845_3534.8473.8473.2	high-energy collision-induced dissociation	13.67	2707.1	2707.1	0	0	0	0	5e-15	6.6e-14
1130 | 166823	10	328	R.FEN[+1216.42286]QTGFPPPDSR.F	R.FENQTGFPPPDSR.F	FENQTGFPPPDSR,RF,3@1216.42286	N3(NGlycan / 1216.4229)	HexNAc(2)Hex(5)	4e-14	5.5e-13	13.4	701.9	504.7	504.7	2	1354.56	1354.56	2.12		2708.11	2708.11	Specific	3	18.8	>sp|P13611|CSPG2_HUMAN Versican core protein OS=Homo sapiens OX=9606 GN=VCAN PE=1 SV=3	29	33.3995	controllerType=0 controllerNumber=1 scan=8389	4443		KS_AD125_HILIC-elu_845_3534.8389.8389.2	high-energy collision-induced dissociation	12.68	2707.11	2707.1	0	0	0	0	4.3e-15	5.5e-14
1131 | 166423	10	328	R.FEN[+1216.42286]QTGFPPPDSR.F	R.FENQTGFPPPDSR.F	FENQTGFPPPDSR,RF,3@1216.42286	N3(NGlycan / 1216.4229)	HexNAc(2)Hex(5)	4e-13	5.5e-12	12.4	685.2	481.4	481.4	2	1354.56	1354.56	1.67		2708.11	2708.11	Specific	3	19.7	>sp|P13611|CSPG2_HUMAN Versican core protein OS=Homo sapiens OX=9606 GN=VCAN PE=1 SV=3	29	33.1175	controllerType=0 controllerNumber=1 scan=8325	4383		KS_AD125_HILIC-elu_845_3534.8325.8325.2	high-energy collision-induced dissociation	12.68	2707.11	2707.1	0	0	0	0	3.8e-14	5e-13
1132 | 166143	10	328	R.FEN[+1216.42286]QTGFPPPDSR.F	R.FENQTGFPPPDSR.F	FENQTGFPPPDSR,RF,3@1216.42286	N3(NGlycan / 1216.4229)	HexNAc(2)Hex(5)	4.1e-13	5.7e-12	12.39	681.6	471.2	471.2	2	1354.56	1354.56	0.04		2708.11	2708.11	Specific	3	20.8	>sp|P13611|CSPG2_HUMAN Versican core protein OS=Homo sapiens OX=9606 GN=VCAN PE=1 SV=3	29	32.7056	controllerType=0 controllerNumber=1 scan=8232	4296		KS_AD125_HILIC-elu_845_3534.8232.8232.2	high-energy collision-induced dissociation	12.67	2707.1	2707.1	0	0	0	0	4.4e-14	6e-13
1133 | 167743	10	328	R.FEN[+1216.42286]QTGFPPPDSR.F	R.FENQTGFPPPDSR.F	FENQTGFPPPDSR,RF,3@1216.42286	N3(NGlycan / 1216.4229)	HexNAc(2)Hex(5)	4e-13	5.5e-12	12.4	658.2	447.4	447.4	2	1354.56	1354.56	1.85		2708.11	2708.11	Specific	3	18.2	>sp|P13611|CSPG2_HUMAN Versican core protein OS=Homo sapiens OX=9606 GN=VCAN PE=1 SV=3	29	34.1054	controllerType=0 controllerNumber=1 scan=8549	4593		KS_AD125_HILIC-elu_845_3534.8549.8549.2	high-energy collision-induced dissociation	11.68	2707.11	2707.1	0	0	0	0	3.8e-14	5e-13
1134 | 167983	10	328	R.FEN[+1216.42286]QTGFPPPDSR.F	R.FENQTGFPPPDSR.F	FENQTGFPPPDSR,RF,3@1216.42286	N3(NGlycan / 1216.4229)	HexNAc(2)Hex(5)	4.1e-13	5.7e-12	12.39	653.9	420.1	420.1	2	1354.56	1354.56	0.31		2708.11	2708.11	Specific	3	20.3	>sp|P13611|CSPG2_HUMAN Versican core protein OS=Homo sapiens OX=9606 GN=VCAN PE=1 SV=3	29	34.3815	controllerType=0 controllerNumber=1 scan=8612	4652		KS_AD125_HILIC-elu_845_3534.8612.8612.2	high-energy collision-induced dissociation	11.67	2707.1	2707.1	0	0	0	0	4.4e-14	6.1e-13
1135 | 168103	10	328	R.FEN[+1216.42286]QTGFPPPDSR.F	R.FENQTGFPPPDSR.F	FENQTGFPPPDSR,RF,3@1216.42286	N3(NGlycan / 1216.4229)	HexNAc(2)Hex(5)	9e-12	1.2e-10	11.05	645.8	384.2	384.2	3	903.376	903.375	1.46		2708.11	2708.11	Specific	3	16.9	>sp|P13611|CSPG2_HUMAN Versican core protein OS=Homo sapiens OX=9606 GN=VCAN PE=1 SV=3	29	34.4342	controllerType=0 controllerNumber=1 scan=8624	4663		KS_AD125_HILIC-elu_845_3534.8624.8624.3	high-energy collision-induced dissociation	11.33	2707.11	2707.1	0	0	0	0	7.6e-13	1e-11
1136 | 168783	10	328	R.FEN[+1216.42286]QTGFPPPDSR.F	R.FENQTGFPPPDSR.F	FENQTGFPPPDSR,RF,3@1216.42286	N3(NGlycan / 1216.4229)	HexNAc(2)Hex(5)	4.9e-10	6.7e-09	9.31	625	331	331	3	903.376	903.375	1.19		2708.11	2708.11	Specific	3	17.1	>sp|P13611|CSPG2_HUMAN Versican core protein OS=Homo sapiens OX=9606 GN=VCAN PE=1 SV=3	29	34.9898	controllerType=0 controllerNumber=1 scan=8752	4783		KS_AD125_HILIC-elu_845_3534.8752.8752.3	high-energy collision-induced dissociation	9.59	2707.11	2707.1	0	0	0	0	1.9e-11	2.6e-10
1137 | 168463	10	328	R.FEN[+1216.42286]QTGFPPPDSR.F	R.FENQTGFPPPDSR.F	FENQTGFPPPDSR,RF,3@1216.42286	N3(NGlycan / 1216.4229)	HexNAc(2)Hex(5)	4.1e-12	5.7e-11	11.39	621.3	402.3	402.3	2	1354.56	1354.56	0.22		2708.11	2708.11	Specific	3	22	>sp|P13611|CSPG2_HUMAN Versican core protein OS=Homo sapiens OX=9606 GN=VCAN PE=1 SV=3	29	34.7435	controllerType=0 controllerNumber=1 scan=8695	4730		KS_AD125_HILIC-elu_845_3534.8695.8695.2	high-energy collision-induced dissociation	11.67	2707.1	2707.1	0	0	0	0	3.5e-13	4.7e-12
1138 | 168383	10	328	R.FEN[+1216.42286]QTGFPPPDSR.F	R.FENQTGFPPPDSR.F	FENQTGFPPPDSR,RF,3@1216.42286	N3(NGlycan / 1216.4229)	HexNAc(2)Hex(5)	9e-12	1.2e-10	11.05	617.7	380.2	380.2	3	903.376	903.375	1.8		2708.11	2708.11	Specific	3	18.1	>sp|P13611|CSPG2_HUMAN Versican core protein OS=Homo sapiens OX=9606 GN=VCAN PE=1 SV=3	29	34.7158	controllerType=0 controllerNumber=1 scan=8689	4724		KS_AD125_HILIC-elu_845_3534.8689.8689.3	high-energy collision-induced dissociation	10.33	2707.11	2707.1	0	0	0	0	7.6e-13	1e-11
1139 | 167784	10	328	R.FEN[+1216.42286]QTGFPPPDSR.F	R.FENQTGFPPPDSR.F	FENQTGFPPPDSR,RF,3@1216.42286	N3(NGlycan / 1216.4229)	HexNAc(2)Hex(5)	9.3e-12	1.3e-10	11.03	602.4	427.8	427.8	3	903.375	903.375	0.58		2708.11	2708.11	Specific	3	16.6	>sp|P13611|CSPG2_HUMAN Versican core protein OS=Homo sapiens OX=9606 GN=VCAN PE=1 SV=3	29	34.158	controllerType=0 controllerNumber=1 scan=8561	4604		KS_AD125_HILIC-elu_845_3534.8561.8561.3	high-energy collision-induced dissociation	10.31	2707.1	2707.1	0	0	0	0	7.8e-13	1.1e-11
1140 | 167863	10	328	R.FEN[+1216.42286]QTGFPPPDSR.F	R.FENQTGFPPPDSR.F	FENQTGFPPPDSR,RF,3@1216.42286	N3(NGlycan / 1216.4229)	HexNAc(2)Hex(5)	2.1e-09	2.9e-08	8.68	582.4	337.7	337.7	2	1354.56	1354.56	1.49		2708.11	2708.11	Specific	3	18.9	>sp|P13611|CSPG2_HUMAN Versican core protein OS=Homo sapiens OX=9606 GN=VCAN PE=1 SV=3	29	34.1811	controllerType=0 controllerNumber=1 scan=8566	4609		KS_AD125_HILIC-elu_845_3534.8566.8566.2	high-energy collision-induced dissociation	8.96	2707.11	2707.1	0	0	0	0	1.1e-10	1.7e-09
1141 | 169383	10	328	R.FEN[+1216.42286]QTGFPPPDSR.F	R.FENQTGFPPPDSR.F	FENQTGFPPPDSR,RF,3@1216.42286	N3(NGlycan / 1216.4229)	HexNAc(2)Hex(5)	2.2e-08	3.1e-07	7.65	563.5	372.3	372.3	2	1354.56	1354.56	0.22		2708.11	2708.11	Specific	3	18.2	>sp|P13611|CSPG2_HUMAN Versican core protein OS=Homo sapiens OX=9606 GN=VCAN PE=1 SV=3	29	35.3746	controllerType=0 controllerNumber=1 scan=8839	4865		KS_AD125_HILIC-elu_845_3534.8839.8839.2	high-energy collision-induced dissociation	8.21	2707.1	2707.1	0	0	0	0	8.4e-10	1.1e-08
1142 | 169663	10	328	R.FEN[+1216.42286]QTGFPPPDSR.F	R.FENQTGFPPPDSR.F	FENQTGFPPPDSR,RF,3@1216.42286	N3(NGlycan / 1216.4229)	HexNAc(2)Hex(5)	1.1e-07	1.5e-06	6.96	552.8	345.2	345.2	2	1354.56	1354.56	-0.14		2708.11	2708.11	Specific	3	20.2	>sp|P13611|CSPG2_HUMAN Versican core protein OS=Homo sapiens OX=9606 GN=VCAN PE=1 SV=3	29	35.6373	controllerType=0 controllerNumber=1 scan=8901	4923		KS_AD125_HILIC-elu_845_3534.8901.8901.2	high-energy collision-induced dissociation	7.51	2707.1	2707.1	0	0	0	0	3.5e-09	4.1e-08
1143 | 169823	10	328	R.FEN[+1216.42286]QTGFPPPDSR.F	R.FENQTGFPPPDSR.F	FENQTGFPPPDSR,RF,3@1216.42286	N3(NGlycan / 1216.4229)	HexNAc(2)Hex(5)	1.7e-07	2.3e-06	6.77	548.9	349.8	349.8	3	903.376	903.375	1.12		2708.11	2708.11	Specific	3	17.2	>sp|P13611|CSPG2_HUMAN Versican core protein OS=Homo sapiens OX=9606 GN=VCAN PE=1 SV=3	29	35.8016	controllerType=0 controllerNumber=1 scan=8941	4960		KS_AD125_HILIC-elu_845_3534.8941.8941.3	high-energy collision-induced dissociation	7.59	2707.1	2707.1	0	0	0	0	5.5e-09	6.8e-08
1144 | 170103	10	328	R.FEN[+1216.42286]QTGFPPPDSR.F	R.FENQTGFPPPDSR.F	FENQTGFPPPDSR,RF,3@1216.42286	N3(NGlycan / 1216.4229)	HexNAc(2)Hex(5)	2.2e-07	3.1e-06	6.65	525.9	310.4	310.4	3	903.375	903.375	0.58		2708.11	2708.11	Specific	3	18.7	>sp|P13611|CSPG2_HUMAN Versican core protein OS=Homo sapiens OX=9606 GN=VCAN PE=1 SV=3	29	36.0747	controllerType=0 controllerNumber=1 scan=9005	5020		KS_AD125_HILIC-elu_845_3534.9005.9005.3	high-energy collision-induced dissociation	7.47	2707.1	2707.1	0	0	0	0	7.6e-09	9.8e-08
1145 | 170223	10	328	R.FEN[+1216.42286]QTGFPPPDSR.F	R.FENQTGFPPPDSR.F	FENQTGFPPPDSR,RF,3@1216.42286	N3(NGlycan / 1216.4229)	HexNAc(2)Hex(5)	9.6e-08	1.3e-06	7.02	521.4	335.1	335.1	2	1354.56	1354.56	1.22		2708.11	2708.11	Specific	3	19.4	>sp|P13611|CSPG2_HUMAN Versican core protein OS=Homo sapiens OX=9606 GN=VCAN PE=1 SV=3	29	36.2354	controllerType=0 controllerNumber=1 scan=9042	5055		KS_AD125_HILIC-elu_845_3534.9042.9042.2	high-energy collision-induced dissociation	7.94	2707.11	2707.1	0	0	0	0	3.1e-09	3.5e-08
1146 | 168863	10	328	R.FEN[+1216.42286]QTGFPPPDSR.F	R.FENQTGFPPPDSR.F	FENQTGFPPPDSR,RF,3@1216.42286	N3(NGlycan / 1216.4229)	HexNAc(2)Hex(5)	1.5e-07	2e-06	6.84	521.4	297.6	297.6	2	1354.56	1354.56	1.04		2708.11	2708.11	Specific	3	19.8	>sp|P13611|CSPG2_HUMAN Versican core protein OS=Homo sapiens OX=9606 GN=VCAN PE=1 SV=3	29	35.0268	controllerType=0 controllerNumber=1 scan=8760	4791		KS_AD125_HILIC-elu_845_3534.8760.8760.2	high-energy collision-induced dissociation	7.76	2707.1	2707.1	0	0	0	0	4.6e-09	5.6e-08
1147 | 169583	10	328	R.FEN[+1216.42286]QTGFPPPDSR.F	R.FENQTGFPPPDSR.F	FENQTGFPPPDSR,RF,3@1216.42286	N3(NGlycan / 1216.4229)	HexNAc(2)Hex(5)	4e-07	5.5e-06	6.4	496.7	323.5	323.5	3	903.376	903.375	1.86		2708.11	2708.11	Specific	3	15.5	>sp|P13611|CSPG2_HUMAN Versican core protein OS=Homo sapiens OX=9606 GN=VCAN PE=1 SV=3	29	35.5481	controllerType=0 controllerNumber=1 scan=8880	4903		KS_AD125_HILIC-elu_845_3534.8880.8880.3	high-energy collision-induced dissociation	6.48	2707.11	2707.1	0	0	0	0	1.3e-08	1.8e-07
1148 | 166063	10	328	R.FEN[+1216.42286]QTGFPPPDSR.F	R.FENQTGFPPPDSR.F	FENQTGFPPPDSR,RF,3@1216.42286	N3(NGlycan / 1216.4229)	HexNAc(2)Hex(5)	4.5e-07	6.3e-06	6.35	486	290.7	290.7	3	903.376	903.375	1.59		2708.11	2708.11	Specific	3	16.8	>sp|P13611|CSPG2_HUMAN Versican core protein OS=Homo sapiens OX=9606 GN=VCAN PE=1 SV=3	29	32.4931	controllerType=0 controllerNumber=1 scan=8184	4251		KS_AD125_HILIC-elu_845_3534.8184.8184.3	high-energy collision-induced dissociation	5.15	2707.11	2707.1	0	0	0	0	1.5e-08	2.2e-07
1149 | 167463	10	328	R.FEN[+1216.42286]QTGFPPPDSR.F	R.FENQTGFPPPDSR.F	FENQTGFPPPDSR,RF,3@1216.42286	N3(NGlycan / 1216.4229)	HexNAc(2)Hex(5)	2.4e-05	0.00033	4.62	420.6	228.7	228.7	3	903.375	903.375	0.58		2708.11	2708.11	Specific	3	10.4	>sp|P13611|CSPG2_HUMAN Versican core protein OS=Homo sapiens OX=9606 GN=VCAN PE=1 SV=3	29	33.8745	controllerType=0 controllerNumber=1 scan=8497	4544		KS_AD125_HILIC-elu_845_3534.8497.8497.3	high-energy collision-induced dissociation	3.42	2707.1	2707.1	0	0	0	0	9.6e-07	1.2e-05
1150 | 169224	10	328	R.FEN[+1216.42286]QTGFPPPDSR.F	R.FENQTGFPPPDSR.F	FENQTGFPPPDSR,RF,3@1216.42286	N3(NGlycan / 1216.4229)	HexNAc(2)Hex(5)	2.7e-05	0.00037	4.57	400.5	261.1	261.1	3	903.38	903.375	6.46		2708.13	2708.11	Specific	3	12.2	>sp|P13611|CSPG2_HUMAN Versican core protein OS=Homo sapiens OX=9606 GN=VCAN PE=1 SV=3	29	35.2666	controllerType=0 controllerNumber=1 scan=8815	4842		KS_AD125_HILIC-elu_845_3534.8815.8815.3	high-energy collision-induced dissociation	3.22	2707.12	2707.1	0	0	0	0	1e-06	1.3e-05
1151 | 170463	10	328	R.FEN[+1216.42286]QTGFPPPDSR.F	R.FENQTGFPPPDSR.F	FENQTGFPPPDSR,RF,3@1216.42286	N3(NGlycan / 1216.4229)	HexNAc(2)Hex(5)	4.9e-06	6.8e-05	5.31	363.8	153.8	153.8	3	903.376	903.375	1.26		2708.11	2708.11	Specific	3	14.9	>sp|P13611|CSPG2_HUMAN Versican core protein OS=Homo sapiens OX=9606 GN=VCAN PE=1 SV=3	29	36.3688	controllerType=0 controllerNumber=1 scan=9073	5084		KS_AD125_HILIC-elu_845_3534.9073.9073.3	high-energy collision-induced dissociation	3.94	2707.11	2707.1	0	0	0	0	2.1e-07	2.9e-06
1152 | 166623	10	328	R.FEN[+1054.37004]QTGFPPPDSR.F	R.FENQTGFPPPDSR.F	FENQTGFPPPDSR,RF,3@1054.37004	N3(NGlycan / 1054.37)	HexNAc(2)Hex(4)	9.3e-16	1.3e-14	15.03	843.3	547.2	547.2	3	849.358	849.357	0.94		2546.06	2546.06	Specific	3	18	>sp|P13611|CSPG2_HUMAN Versican core protein OS=Homo sapiens OX=9606 GN=VCAN PE=1 SV=3	29	33.3025	controllerType=0 controllerNumber=1 scan=8367	4422		KS_AD125_HILIC-elu_845_3534.8367.8367.3	high-energy collision-induced dissociation	13.31	2545.05	2545.05	0	0	0	0	1.5e-16	2e-15
1153 | 167023	10	328	R.FEN[+1054.37004]QTGFPPPDSR.F	R.FENQTGFPPPDSR.F	FENQTGFPPPDSR,RF,3@1054.37004	N3(NGlycan / 1054.37)	HexNAc(2)Hex(4)	9e-16	1.2e-14	15.05	840.7	530.9	530.9	3	849.358	849.357	1.51		2546.06	2546.06	Specific	3	19.2	>sp|P13611|CSPG2_HUMAN Versican core protein OS=Homo sapiens OX=9606 GN=VCAN PE=1 SV=3	29	33.5886	controllerType=0 controllerNumber=1 scan=8432	4483		KS_AD125_HILIC-elu_845_3534.8432.8432.3	high-energy collision-induced dissociation	13.33	2545.05	2545.05	0	0	0	0	1.4e-16	1.9e-15
1154 | 167423	10	328	R.FEN[+1054.37004]QTGFPPPDSR.F	R.FENQTGFPPPDSR.F	FENQTGFPPPDSR,RF,3@1054.37004	N3(NGlycan / 1054.37)	HexNAc(2)Hex(4)	9.3e-16	1.3e-14	15.03	836.5	595.5	595.5	3	849.358	849.357	0.8		2546.06	2546.06	Specific	3	19.7	>sp|P13611|CSPG2_HUMAN Versican core protein OS=Homo sapiens OX=9606 GN=VCAN PE=1 SV=3	29	33.8695	controllerType=0 controllerNumber=1 scan=8496	4543		KS_AD125_HILIC-elu_845_3534.8496.8496.3	high-energy collision-induced dissociation	13.31	2545.05	2545.05	0	0	0	0	1.5e-16	2e-15
1155 | 168143	10	328	R.FEN[+1054.37004]QTGFPPPDSR.F	R.FENQTGFPPPDSR.F	FENQTGFPPPDSR,RF,3@1054.37004	N3(NGlycan / 1054.37)	HexNAc(2)Hex(4)	9.3e-15	1.3e-13	14.03	794.7	529.4	529.4	3	849.357	849.357	0.15		2546.06	2546.06	Specific	3	19.5	>sp|P13611|CSPG2_HUMAN Versican core protein OS=Homo sapiens OX=9606 GN=VCAN PE=1 SV=3	29	34.4388	controllerType=0 controllerNumber=1 scan=8625	4664		KS_AD125_HILIC-elu_845_3534.8625.8625.3	high-energy collision-induced dissociation	12.31	2545.05	2545.05	0	0	0	0	1.5e-15	2e-14
1156 | 166703	10	328	R.FEN[+1054.37004]QTGFPPPDSR.F	R.FENQTGFPPPDSR.F	FENQTGFPPPDSR,RF,3@1054.37004	N3(NGlycan / 1054.37)	HexNAc(2)Hex(4)	4.1e-15	5.7e-14	14.39	791.9	564.7	564.7	2	1273.53	1273.53	1.04		2546.06	2546.06	Specific	3	20.9	>sp|P13611|CSPG2_HUMAN Versican core protein OS=Homo sapiens OX=9606 GN=VCAN PE=1 SV=3	29	33.326	controllerType=0 controllerNumber=1 scan=8372	4427		KS_AD125_HILIC-elu_845_3534.8372.8372.2	high-energy collision-induced dissociation	14.67	2545.05	2545.05	0	0	0	0	5.9e-16	7.6e-15
1157 | 168743	10	328	R.FEN[+1054.37004]QTGFPPPDSR.F	R.FENQTGFPPPDSR.F	FENQTGFPPPDSR,RF,3@1054.37004	N3(NGlycan / 1054.37)	HexNAc(2)Hex(4)	9.3e-15	1.3e-13	14.03	776.9	541.8	541.8	3	849.358	849.357	0.8		2546.06	2546.06	Specific	3	19.8	>sp|P13611|CSPG2_HUMAN Versican core protein OS=Homo sapiens OX=9606 GN=VCAN PE=1 SV=3	29	34.9852	controllerType=0 controllerNumber=1 scan=8751	4782		KS_AD125_HILIC-elu_845_3534.8751.8751.3	high-energy collision-induced dissociation	14.31	2545.05	2545.05	0	0	0	0	1.5e-15	2e-14
1158 | 167823	10	328	R.FEN[+1054.37004]QTGFPPPDSR.F	R.FENQTGFPPPDSR.F	FENQTGFPPPDSR,RF,3@1054.37004	N3(NGlycan / 1054.37)	HexNAc(2)Hex(4)	9.3e-15	1.3e-13	14.03	767.7	498.5	498.5	3	849.357	849.357	0.51		2546.06	2546.06	Specific	3	18.9	>sp|P13611|CSPG2_HUMAN Versican core protein OS=Homo sapiens OX=9606 GN=VCAN PE=1 SV=3	29	34.1626	controllerType=0 controllerNumber=1 scan=8562	4605		KS_AD125_HILIC-elu_845_3534.8562.8562.3	high-energy collision-induced dissociation	13.31	2545.05	2545.05	0	0	0	0	1.5e-15	2e-14
1159 | 167543	10	328	R.FEN[+1054.37004]QTGFPPPDSR.F	R.FENQTGFPPPDSR.F	FENQTGFPPPDSR,RF,3@1054.37004	N3(NGlycan / 1054.37)	HexNAc(2)Hex(4)	4e-15	5.5e-14	14.4	757.6	501.7	501.7	2	1273.53	1273.53	1.52		2546.06	2546.06	Specific	3	21.2	>sp|P13611|CSPG2_HUMAN Versican core protein OS=Homo sapiens OX=9606 GN=VCAN PE=1 SV=3	29	33.9502	controllerType=0 controllerNumber=1 scan=8514	4560		KS_AD125_HILIC-elu_845_3534.8514.8514.2	high-energy collision-induced dissociation	13.68	2545.05	2545.05	0	0	0	0	5.1e-16	6.4e-15
1160 | 166343	10	328	R.FEN[+1054.37004]QTGFPPPDSR.F	R.FENQTGFPPPDSR.F	FENQTGFPPPDSR,RF,3@1054.37004	N3(NGlycan / 1054.37)	HexNAc(2)Hex(4)	9.3e-15	1.3e-13	14.03	756.3	503.4	503.4	3	849.357	849.357	0.08		2546.06	2546.06	Specific	3	17.8	>sp|P13611|CSPG2_HUMAN Versican core protein OS=Homo sapiens OX=9606 GN=VCAN PE=1 SV=3	29	33.0234	controllerType=0 controllerNumber=1 scan=8304	4363		KS_AD125_HILIC-elu_845_3534.8304.8304.3	high-energy collision-induced dissociation	13.31	2545.05	2545.05	0	0	0	0	1.4e-15	2e-14
1161 | 169463	10	328	R.FEN[+1054.37004]QTGFPPPDSR.F	R.FENQTGFPPPDSR.F	FENQTGFPPPDSR,RF,3@1054.37004	N3(NGlycan / 1054.37)	HexNAc(2)Hex(4)	9.3e-14	1.3e-12	13.03	733.1	460.8	460.8	3	849.358	849.357	0.94		2546.06	2546.06	Specific	3	16.3	>sp|P13611|CSPG2_HUMAN Versican core protein OS=Homo sapiens OX=9606 GN=VCAN PE=1 SV=3	29	35.4176	controllerType=0 controllerNumber=1 scan=8850	4875		KS_AD125_HILIC-elu_845_3534.8850.8850.3	high-energy collision-induced dissociation	13.31	2545.05	2545.05	0	0	0	0	1.2e-14	1.6e-13
1162 | 167903	10	328	R.FEN[+1054.37004]QTGFPPPDSR.F	R.FENQTGFPPPDSR.F	FENQTGFPPPDSR,RF,3@1054.37004	N3(NGlycan / 1054.37)	HexNAc(2)Hex(4)	4.1e-14	5.7e-13	13.39	712	446.2	446.2	2	1273.53	1273.53	1.04		2546.06	2546.06	Specific	3	22.3	>sp|P13611|CSPG2_HUMAN Versican core protein OS=Homo sapiens OX=9606 GN=VCAN PE=1 SV=3	29	34.2383	controllerType=0 controllerNumber=1 scan=8579	4621		KS_AD125_HILIC-elu_845_3534.8579.8579.2	high-energy collision-induced dissociation	12.67	2545.05	2545.05	0	0	0	0	5e-15	6.6e-14
1163 | 169343	10	328	R.FEN[+1054.37004]QTGFPPPDSR.F	R.FENQTGFPPPDSR.F	FENQTGFPPPDSR,RF,3@1054.37004	N3(NGlycan / 1054.37)	HexNAc(2)Hex(4)	4.1e-14	5.7e-13	13.39	711.7	446.8	446.8	2	1273.53	1273.53	1.23		2546.06	2546.06	Specific	3	21.5	>sp|P13611|CSPG2_HUMAN Versican core protein OS=Homo sapiens OX=9606 GN=VCAN PE=1 SV=3	29	35.3561	controllerType=0 controllerNumber=1 scan=8835	4861		KS_AD125_HILIC-elu_845_3534.8835.8835.2	high-energy collision-induced dissociation	12.67	2545.05	2545.05	0	0	0	0	5e-15	6.8e-14
1164 | 169703	10	328	R.FEN[+1054.37004]QTGFPPPDSR.F	R.FENQTGFPPPDSR.F	FENQTGFPPPDSR,RF,3@1054.37004	N3(NGlycan / 1054.37)	HexNAc(2)Hex(4)	9e-14	1.2e-12	13.05	711.3	486.8	486.8	3	849.359	849.357	2.09		2546.06	2546.06	Specific	3	18.3	>sp|P13611|CSPG2_HUMAN Versican core protein OS=Homo sapiens OX=9606 GN=VCAN PE=1 SV=3	29	35.6786	controllerType=0 controllerNumber=1 scan=8911	4932		KS_AD125_HILIC-elu_845_3534.8911.8911.3	high-energy collision-induced dissociation	12.33	2545.05	2545.05	0	0	0	0	1.1e-14	1.5e-13
1165 | 168223	10	328	R.FEN[+1054.37004]QTGFPPPDSR.F	R.FENQTGFPPPDSR.F	FENQTGFPPPDSR,RF,3@1054.37004	N3(NGlycan / 1054.37)	HexNAc(2)Hex(4)	4.1e-14	5.7e-13	13.39	703.2	510.7	510.7	2	1273.53	1273.53	1.14		2546.06	2546.06	Specific	3	20.5	>sp|P13611|CSPG2_HUMAN Versican core protein OS=Homo sapiens OX=9606 GN=VCAN PE=1 SV=3	29	34.5375	controllerType=0 controllerNumber=1 scan=8647	4685		KS_AD125_HILIC-elu_845_3534.8647.8647.2	high-energy collision-induced dissociation	12.67	2545.05	2545.05	0	0	0	0	5e-15	6.7e-14
1166 | 168423	10	328	R.FEN[+1054.37004]QTGFPPPDSR.F	R.FENQTGFPPPDSR.F	FENQTGFPPPDSR,RF,3@1054.37004	N3(NGlycan / 1054.37)	HexNAc(2)Hex(4)	9.3e-14	1.3e-12	13.03	702.7	494	494	3	849.357	849.357	0.58		2546.06	2546.06	Specific	3	15.9	>sp|P13611|CSPG2_HUMAN Versican core protein OS=Homo sapiens OX=9606 GN=VCAN PE=1 SV=3	29	34.7205	controllerType=0 controllerNumber=1 scan=8690	4725		KS_AD125_HILIC-elu_845_3534.8690.8690.3	high-energy collision-induced dissociation	12.31	2545.05	2545.05	0	0	0	0	1.2e-14	1.6e-13
1167 | 169103	10	328	R.FEN[+1054.37004]QTGFPPPDSR.F	R.FENQTGFPPPDSR.F	FENQTGFPPPDSR,RF,3@1054.37004	N3(NGlycan / 1054.37)	HexNAc(2)Hex(4)	4.1e-13	5.7e-12	12.39	690.3	435.8	435.8	2	1273.53	1273.53	0.66		2546.06	2546.06	Specific	3	20.5	>sp|P13611|CSPG2_HUMAN Versican core protein OS=Homo sapiens OX=9606 GN=VCAN PE=1 SV=3	29	35.1481	controllerType=0 controllerNumber=1 scan=8788	4817		KS_AD125_HILIC-elu_845_3534.8788.8788.2	high-energy collision-induced dissociation	12.67	2545.05	2545.05	0	0	0	0	4.4e-14	6.1e-13
1168 | 169943	10	328	R.FEN[+1054.37004]QTGFPPPDSR.F	R.FENQTGFPPPDSR.F	FENQTGFPPPDSR,RF,3@1054.37004	N3(NGlycan / 1054.37)	HexNAc(2)Hex(4)	4e-13	5.5e-12	12.4	687.4	417.5	417.5	2	1273.53	1273.53	1.52		2546.06	2546.06	Specific	3	22.2	>sp|P13611|CSPG2_HUMAN Versican core protein OS=Homo sapiens OX=9606 GN=VCAN PE=1 SV=3	29	35.8841	controllerType=0 controllerNumber=1 scan=8960	4978		KS_AD125_HILIC-elu_845_3534.8960.8960.2	high-energy collision-induced dissociation	12.68	2545.05	2545.05	0	0	0	0	3.9e-14	5.1e-13
1169 | 168503	10	328	R.FEN[+1054.37004]QTGFPPPDSR.F	R.FENQTGFPPPDSR.F	FENQTGFPPPDSR,RF,3@1054.37004	N3(NGlycan / 1054.37)	HexNAc(2)Hex(4)	1.1e-12	1.5e-11	11.95	670.9	400.7	400.7	2	1273.53	1273.53	-0.11		2546.06	2546.06	Specific	3	20.9	>sp|P13611|CSPG2_HUMAN Versican core protein OS=Homo sapiens OX=9606 GN=VCAN PE=1 SV=3	29	34.7804	controllerType=0 controllerNumber=1 scan=8704	4738		KS_AD125_HILIC-elu_845_3534.8704.8704.2	high-energy collision-induced dissociation	12.23	2545.05	2545.05	0	0	0	0	1.1e-13	1.5e-12
1170 | 167183	10	328	R.FEN[+1054.37004]QTGFPPPDSR.F	R.FENQTGFPPPDSR.F	FENQTGFPPPDSR,RF,3@1054.37004	N3(NGlycan / 1054.37)	HexNAc(2)Hex(4)	4.1e-12	5.7e-11	11.39	631.5	376	376	2	1273.53	1273.53	0.37		2546.06	2546.06	Specific	3	19.2	>sp|P13611|CSPG2_HUMAN Versican core protein OS=Homo sapiens OX=9606 GN=VCAN PE=1 SV=3	29	33.6964	controllerType=0 controllerNumber=1 scan=8456	4506		KS_AD125_HILIC-elu_845_3534.8456.8456.2	high-energy collision-induced dissociation	11.67	2545.05	2545.05	0	0	0	0	3.5e-13	4.6e-12
1171 | 169983	10	328	R.FEN[+1054.37004]QTGFPPPDSR.F	R.FENQTGFPPPDSR.F	FENQTGFPPPDSR,RF,3@1054.37004	N3(NGlycan / 1054.37)	HexNAc(2)Hex(4)	9.3e-12	1.3e-10	11.03	626.9	463.6	463.6	3	849.358	849.357	1.15		2546.06	2546.06	Specific	3	15	>sp|P13611|CSPG2_HUMAN Versican core protein OS=Homo sapiens OX=9606 GN=VCAN PE=1 SV=3	29	35.9344	controllerType=0 controllerNumber=1 scan=8972	4989		KS_AD125_HILIC-elu_845_3534.8972.8972.3	high-energy collision-induced dissociation	11.31	2545.05	2545.05	0	0	0	0	7.9e-13	1.1e-11
1172 | 166383	10	328	R.FEN[+1054.37004]QTGFPPPDSR.F	R.FENQTGFPPPDSR.F	FENQTGFPPPDSR,RF,3@1054.37004	N3(NGlycan / 1054.37)	HexNAc(2)Hex(4)	4.1e-12	5.7e-11	11.39	621.9	446	446	2	1273.53	1273.53	1.23		2546.06	2546.06	Specific	3	20.8	>sp|P13611|CSPG2_HUMAN Versican core protein OS=Homo sapiens OX=9606 GN=VCAN PE=1 SV=3	29	33.0603	controllerType=0 controllerNumber=1 scan=8312	4371		KS_AD125_HILIC-elu_845_3534.8312.8312.2	high-energy collision-induced dissociation	11.67	2545.05	2545.05	0	0	0	0	3.5e-13	4.6e-12
1173 | 169783	10	328	R.FEN[+1054.37004]QTGFPPPDSR.F	R.FENQTGFPPPDSR.F	FENQTGFPPPDSR,RF,3@1054.37004	N3(NGlycan / 1054.37)	HexNAc(2)Hex(4)	1.3e-11	1.8e-10	10.88	619.1	410.6	410.6	2	1273.54	1273.53	2.96		2546.06	2546.06	Specific	3	21	>sp|P13611|CSPG2_HUMAN Versican core protein OS=Homo sapiens OX=9606 GN=VCAN PE=1 SV=3	29	35.7684	controllerType=0 controllerNumber=1 scan=8932	4952		KS_AD125_HILIC-elu_845_3534.8932.8932.2	high-energy collision-induced dissociation	10.16	2545.06	2545.05	0	0	0	0	1.1e-12	1.3e-11
1174 | 170303	10	328	R.FEN[+1054.37004]QTGFPPPDSR.F	R.FENQTGFPPPDSR.F	FENQTGFPPPDSR,RF,3@1054.37004	N3(NGlycan / 1054.37)	HexNAc(2)Hex(4)	2.7e-10	3.7e-09	9.58	602.9	362.4	362.4	3	849.358	849.357	1.23		2546.06	2546.06	Specific	3	14.9	>sp|P13611|CSPG2_HUMAN Versican core protein OS=Homo sapiens OX=9606 GN=VCAN PE=1 SV=3	29	36.2725	controllerType=0 controllerNumber=1 scan=9051	5063		KS_AD125_HILIC-elu_845_3534.9051.9051.3	high-energy collision-induced dissociation	8.85	2545.05	2545.05	0	0	0	0	1.1e-11	1.4e-10
1175 | 170623	10	328	R.FEN[+1054.37004]QTGFPPPDSR.F	R.FENQTGFPPPDSR.F	FENQTGFPPPDSR,RF,3@1054.37004	N3(NGlycan / 1054.37)	HexNAc(2)Hex(4)	9.3e-11	1.3e-09	10.03	590.3	453.9	453.9	3	849.357	849.357	0.22		2546.06	2546.06	Specific	3	16.9	>sp|P13611|CSPG2_HUMAN Versican core protein OS=Homo sapiens OX=9606 GN=VCAN PE=1 SV=3	29	36.5405	controllerType=0 controllerNumber=1 scan=9112	5120		KS_AD125_HILIC-elu_845_3534.9112.9112.3	high-energy collision-induced dissociation	10.31	2545.05	2545.05	0	0	0	0	5.1e-12	6.4e-11
1176 | 170703	10	328	R.FEN[+1054.37004]QTGFPPPDSR.F	R.FENQTGFPPPDSR.F	FENQTGFPPPDSR,RF,3@1054.37004	N3(NGlycan / 1054.37)	HexNAc(2)Hex(4)	1.1e-07	1.5e-06	6.96	544.1	356	356	2	1273.53	1273.53	-1.36		2546.05	2546.06	Specific	3	19.1	>sp|P13611|CSPG2_HUMAN Versican core protein OS=Homo sapiens OX=9606 GN=VCAN PE=1 SV=3	29	36.6291	controllerType=0 controllerNumber=1 scan=9132	5139		KS_AD125_HILIC-elu_845_3534.9132.9132.2	high-energy collision-induced dissociation	7.78	2545.05	2545.05	0	0	0	0	3.4e-09	4e-08
1177 | 170343	10	328	R.FEN[+1054.37004]QTGFPPPDSR.F	R.FENQTGFPPPDSR.F	FENQTGFPPPDSR,RF,3@1054.37004	N3(NGlycan / 1054.37)	HexNAc(2)Hex(4)	1.8e-07	2.4e-06	6.75	487.9	316.4	316.4	2	1273.53	1273.53	2.38		2546.06	2546.06	Specific	3	18.3	>sp|P13611|CSPG2_HUMAN Versican core protein OS=Homo sapiens OX=9606 GN=VCAN PE=1 SV=3	29	36.2771	controllerType=0 controllerNumber=1 scan=9052	5064		KS_AD125_HILIC-elu_845_3534.9052.9052.2	high-energy collision-induced dissociation	5.56	2545.06	2545.05	0	0	0	0	5.6e-09	7e-08
1178 | 114879	10	328	R.FEN[+892.31722]QTGFPPPDSR.F	R.FENQTGFPPPDSR.F	FENQTGFPPPDSR,RF,3@892.31722	N3(NGlycan / 892.3172)	HexNAc(2)Hex(3)	2.5e-12	3.5e-11	11.6	665.1	485.9	485.9	3	795.338	795.339	-1.03		2384	2384	Specific	3	18.1	>sp|P13611|CSPG2_HUMAN Versican core protein OS=Homo sapiens OX=9606 GN=VCAN PE=1 SV=3	29	33.4834	controllerType=0 controllerNumber=1 scan=8408	4461		KS_AD125_HILIC-elu_845_3534.8408.8408.3	high-energy collision-induced dissociation	10.88	2382.99	2383	0	0	0	0	2.2e-13	2.9e-12
1188 | 364858	11	88	K.TENLDVIVN[+1540.52851]VSDTESWDQHVQK.L	K.TENLDVIVNVSDTESWDQHVQK.L	TENLDVIVNVSDTESWDQHVQK,KL,9@1540.52851	N9(NGlycan / 1540.5285)	HexNAc(2)Hex(7)	1.5e-15	2e-14	14.83	776.4	673.8	673.8	3	1366.26	1366.25	0.75		4096.75	4096.75	Specific	9	23.4	>sp|P14415|AT1B2_HUMAN Sodium/potassium-transporting ATPase subunit beta-2 OS=Homo sapiens OX=9606 GN=ATP1B2 PE=1 SV=3	167	56.4658	controllerType=0 controllerNumber=1 scan=13672	9389		KS_AD125_HILIC-elu_845_3534.13672.13672.3	high-energy collision-induced dissociation	15.11	4095.75	4095.74	0	0	0	0	2.3e-16	2.9e-15
1189 | 350178	11	88	K.TENLDVIVN[+1378.47569]VSDTESWDQHVQK.L	K.TENLDVIVNVSDTESWDQHVQK.L	TENLDVIVNVSDTESWDQHVQK,KL,9@1378.47569	N9(NGlycan / 1378.4757)	HexNAc(2)Hex(6)	4.7e-21	6.5e-20	20.33	1080.5	899.7	899.7	3	1312.24	1312.24	2.66		3934.71	3934.7	Specific	9	22.5	>sp|P14415|AT1B2_HUMAN Sodium/potassium-transporting ATPase subunit beta-2 OS=Homo sapiens OX=9606 GN=ATP1B2 PE=1 SV=3	167	56.6365	controllerType=0 controllerNumber=1 scan=13711	9425		KS_AD125_HILIC-elu_845_3534.13711.13711.3	high-energy collision-induced dissociation	18.6	3933.7	3933.69	0	0	0	0	5.8e-22	6.9e-21
1191 | 242381	11	113	K.FLEPYN[+1540.52851]DSIQAQK.N	K.FLEPYNDSIQAQK.N	FLEPYNDSIQAQK,KN,6@1540.52851	N6(NGlycan / 1540.5285)	HexNAc(2)Hex(7)	9.3e-12	1.3e-10	11.03	632.9	438.7	438.7	3	1031.77	1031.77	0.46		3093.29	3093.29	Specific	6	19.1	>sp|P14415|AT1B2_HUMAN Sodium/potassium-transporting ATPase subunit beta-2 OS=Homo sapiens OX=9606 GN=ATP1B2 PE=1 SV=3	167	40.4065	controllerType=0 controllerNumber=1 scan=9996	5948		KS_AD125_HILIC-elu_845_3534.9996.9996.3	high-energy collision-induced dissociation	11.31	3092.29	3092.29	0	0	0	0	7.9e-13	1.1e-11
1197 | 211457	11	113	K.FLEPYN[+1378.47569]DSIQAQK.N	K.FLEPYNDSIQAQK.N	FLEPYNDSIQAQK,KN,6@1378.47569	N6(NGlycan / 1378.4757)	HexNAc(2)Hex(6)	9.3e-19	1.3e-17	18.03	969.6	690.8	690.8	3	977.753	977.751	1.14		2931.24	2931.24	Specific	6	21.2	>sp|P14415|AT1B2_HUMAN Sodium/potassium-transporting ATPase subunit beta-2 OS=Homo sapiens OX=9606 GN=ATP1B2 PE=1 SV=3	167	40.7023	controllerType=0 controllerNumber=1 scan=10065	6012		KS_AD125_HILIC-elu_845_3534.10065.10065.3	high-energy collision-induced dissociation	17.31	2930.24	2930.23	0	0	0	0	1.7e-19	2.4e-18
1198 | 211857	11	113	K.FLEPYN[+1378.47569]DSIQAQK.N	K.FLEPYNDSIQAQK.N	FLEPYNDSIQAQK,KN,6@1378.47569	N6(NGlycan / 1378.4757)	HexNAc(2)Hex(6)	4e-16	5.5e-15	15.4	842.3	616.2	616.2	2	1466.13	1466.12	1.75		2931.24	2931.24	Specific	6	19.7	>sp|P14415|AT1B2_HUMAN Sodium/potassium-transporting ATPase subunit beta-2 OS=Homo sapiens OX=9606 GN=ATP1B2 PE=1 SV=3	167	40.9924	controllerType=0 controllerNumber=1 scan=10132	6075		KS_AD125_HILIC-elu_845_3534.10132.10132.2	high-energy collision-induced dissociation	15.68	2930.24	2930.23	0	0	0	0	6.1e-17	7.9e-16
1199 | 211777	11	113	K.FLEPYN[+1378.47569]DSIQAQK.N	K.FLEPYNDSIQAQK.N	FLEPYNDSIQAQK,KN,6@1378.47569	N6(NGlycan / 1378.4757)	HexNAc(2)Hex(6)	9.3e-16	1.3e-14	15.03	809.1	636.5	636.5	3	977.752	977.751	0.64		2931.24	2931.24	Specific	6	20.9	>sp|P14415|AT1B2_HUMAN Sodium/potassium-transporting ATPase subunit beta-2 OS=Homo sapiens OX=9606 GN=ATP1B2 PE=1 SV=3	167	40.98	controllerType=0 controllerNumber=1 scan=10129	6072		KS_AD125_HILIC-elu_845_3534.10129.10129.3	high-energy collision-induced dissociation	14.31	2930.23	2930.23	0	0	0	0	1.5e-16	2e-15
1200 | 211497	11	113	K.FLEPYN[+1378.47569]DSIQAQK.N	K.FLEPYNDSIQAQK.N	FLEPYNDSIQAQK,KN,6@1378.47569	N6(NGlycan / 1378.4757)	HexNAc(2)Hex(6)	4.1e-16	5.7e-15	15.39	806.6	601.4	601.4	2	1466.12	1466.12	0.83		2931.24	2931.24	Specific	6	20.4	>sp|P14415|AT1B2_HUMAN Sodium/potassium-transporting ATPase subunit beta-2 OS=Homo sapiens OX=9606 GN=ATP1B2 PE=1 SV=3	167	40.735	controllerType=0 controllerNumber=1 scan=10072	6019		KS_AD125_HILIC-elu_845_3534.10072.10072.2	high-energy collision-induced dissociation	14.67	2930.24	2930.23	0	0	0	0	7.5e-17	1e-15
1201 | 211657	11	113	K.FLEPYN[+1216.42286]DSIQAQK.N	K.FLEPYNDSIQAQK.N	FLEPYNDSIQAQK,KN,6@1216.42286	N6(NGlycan / 1216.4229)	HexNAc(2)Hex(5)	9e-19	1.2e-17	18.05	995.4	706.2	706.2	3	923.736	923.734	1.9		2769.19	2769.19	Specific	6	21.2	>sp|P14415|AT1B2_HUMAN Sodium/potassium-transporting ATPase subunit beta-2 OS=Homo sapiens OX=9606 GN=ATP1B2 PE=1 SV=3	167	40.9102	controllerType=0 controllerNumber=1 scan=10113	6057		KS_AD125_HILIC-elu_845_3534.10113.10113.3	high-energy collision-induced dissociation	16.33	2768.18	2768.18	0	0	0	0	1.7e-19	2.3e-18
1202 | 212297	11	113	K.FLEPYN[+1216.42286]DSIQAQK.N	K.FLEPYNDSIQAQK.N	FLEPYNDSIQAQK,KN,6@1216.42286	N6(NGlycan / 1216.4229)	HexNAc(2)Hex(5)	4e-16	5.5e-15	15.4	840.4	658.6	658.6	2	1385.1	1385.1	1.44		2769.19	2769.19	Specific	6	19.5	>sp|P14415|AT1B2_HUMAN Sodium/potassium-transporting ATPase subunit beta-2 OS=Homo sapiens OX=9606 GN=ATP1B2 PE=1 SV=3	167	41.2567	controllerType=0 controllerNumber=1 scan=10193	6132		KS_AD125_HILIC-elu_845_3534.10193.10193.2	high-energy collision-induced dissociation	15.68	2768.18	2768.18	0	0	0	0	6.2e-17	8e-16
1203 | 211817	11	113	K.FLEPYN[+1216.42286]DSIQAQK.N	K.FLEPYNDSIQAQK.N	FLEPYNDSIQAQK,KN,6@1216.42286	N6(NGlycan / 1216.4229)	HexNAc(2)Hex(5)	4e-16	5.5e-15	15.4	835.9	642.2	642.2	2	1385.1	1385.1	1.26		2769.19	2769.19	Specific	6	20.5	>sp|P14415|AT1B2_HUMAN Sodium/potassium-transporting ATPase subunit beta-2 OS=Homo sapiens OX=9606 GN=ATP1B2 PE=1 SV=3	167	40.9832	controllerType=0 controllerNumber=1 scan=10130	6073		KS_AD125_HILIC-elu_845_3534.10130.10130.2	high-energy collision-induced dissociation	15.68	2768.18	2768.18	0	0	0	0	6.1e-17	7.8e-16
1204 | 212177	11	113	K.FLEPYN[+1216.42286]DSIQAQK.N	K.FLEPYNDSIQAQK.N	FLEPYNDSIQAQK,KN,6@1216.42286	N6(NGlycan / 1216.4229)	HexNAc(2)Hex(5)	9e-16	1.2e-14	15.05	824.4	653.2	653.2	3	923.735	923.734	1.57		2769.19	2769.19	Specific	6	21.3	>sp|P14415|AT1B2_HUMAN Sodium/potassium-transporting ATPase subunit beta-2 OS=Homo sapiens OX=9606 GN=ATP1B2 PE=1 SV=3	167	41.1879	controllerType=0 controllerNumber=1 scan=10177	6117		KS_AD125_HILIC-elu_845_3534.10177.10177.3	high-energy collision-induced dissociation	15.33	2768.18	2768.18	0	0	0	0	1.4e-16	1.9e-15
1205 | 212697	11	113	K.FLEPYN[+1216.42286]DSIQAQK.N	K.FLEPYNDSIQAQK.N	FLEPYNDSIQAQK,KN,6@1216.42286	N6(NGlycan / 1216.4229)	HexNAc(2)Hex(5)	1.1e-15	1.5e-14	14.95	813.4	613.8	613.8	2	1385.1	1385.1	-0.41		2769.19	2769.19	Specific	6	21	>sp|P14415|AT1B2_HUMAN Sodium/potassium-transporting ATPase subunit beta-2 OS=Homo sapiens OX=9606 GN=ATP1B2 PE=1 SV=3	167	41.5421	controllerType=0 controllerNumber=1 scan=10259	6194		KS_AD125_HILIC-elu_845_3534.10259.10259.2	high-energy collision-induced dissociation	14.23	2768.18	2768.18	0	0	0	0	1.6e-16	2.2e-15
1206 | 212537	11	113	K.FLEPYN[+1216.42286]DSIQAQK.N	K.FLEPYNDSIQAQK.N	FLEPYNDSIQAQK,KN,6@1216.42286	N6(NGlycan / 1216.4229)	HexNAc(2)Hex(5)	9e-15	1.2e-13	14.05	779.7	587.3	587.3	3	923.735	923.734	1.3		2769.19	2769.19	Specific	6	19.8	>sp|P14415|AT1B2_HUMAN Sodium/potassium-transporting ATPase subunit beta-2 OS=Homo sapiens OX=9606 GN=ATP1B2 PE=1 SV=3	167	41.4655	controllerType=0 controllerNumber=1 scan=10241	6177		KS_AD125_HILIC-elu_845_3534.10241.10241.3	high-energy collision-induced dissociation	14.33	2768.18	2768.18	0	0	0	0	1.4e-15	1.9e-14
1208 | 175714	11	113	K.FLEPYN[+1054.37004]DSIQAQK.N	K.FLEPYNDSIQAQK.N	FLEPYNDSIQAQK,KN,6@1054.37004	N6(NGlycan / 1054.37)	HexNAc(2)Hex(4)	2.5e-16	3.5e-15	15.6	877.2	660.5	660.5	3	869.716	869.716	-0.55		2607.13	2607.13	Specific	6	18.1	>sp|P14415|AT1B2_HUMAN Sodium/potassium-transporting ATPase subunit beta-2 OS=Homo sapiens OX=9606 GN=ATP1B2 PE=1 SV=3	167	41.2696	controllerType=0 controllerNumber=1 scan=10196	6135		KS_AD125_HILIC-elu_845_3534.10196.10196.3	high-energy collision-induced dissociation	15.88	2606.13	2606.13	0	0	0	0	4.2e-17	5.5e-16
1209 | 397039	11	155	R.TQLGN[+2263.83471]C[+57.02146]SGIGDSTHYGYSTGQPC[+57.02146]VFIK.M	R.TQLGNCSGIGDSTHYGYSTGQPCVFIK.M	TQLGNCSGIGDSTHYGYSTGQPCVFIK,RM,5@2263.83471,6@57.02146,23@57.02146	N5(NGlycan / 2263.8347)	HexNAc(5)Hex(5)Fuc(3)	2.8e-07	3.8e-06	6.56	362.7	362.7	362.7	4	1303.55	1303.55	1.02		5211.18	5211.17	Specific	5	15.4	>sp|P14415|AT1B2_HUMAN Sodium/potassium-transporting ATPase subunit beta-2 OS=Homo sapiens OX=9606 GN=ATP1B2 PE=1 SV=3	167	49.6943	controllerType=0 controllerNumber=1 scan=12131	7947	C6(Carbamidomethyl / 57.0215); C23(Carbamidomethyl / 57.0215)	KS_AD125_HILIC-elu_845_3534.12131.12131.4	high-energy collision-induced dissociation	5.19	5210.17	5210.16	0	0	0	0	9.2e-09	1.2e-07
1211 | 396999	11	155	R.TQLGN[+2158.80335]C[+57.02146]SGIGDSTHYGYSTGQPC[+57.02146]VFIK.M	R.TQLGNCSGIGDSTHYGYSTGQPCVFIK.M	TQLGNCSGIGDSTHYGYSTGQPCVFIK,RM,5@2158.80335,6@57.02146,23@57.02146	N5(NGlycan / 2158.8033)	HexNAc(6)Hex(4)Fuc(2)	4.3e-09	5.9e-08	8.37	432.7	389	389	4	1277.29	1277.29	0.97		5106.14	5106.14	Specific	5	16.3	>sp|P14415|AT1B2_HUMAN Sodium/potassium-transporting ATPase subunit beta-2 OS=Homo sapiens OX=9606 GN=ATP1B2 PE=1 SV=3	167	49.674	controllerType=0 controllerNumber=1 scan=12126	7943	C6(Carbamidomethyl / 57.0215); C23(Carbamidomethyl / 57.0215)	KS_AD125_HILIC-elu_845_3534.12126.12126.4	high-energy collision-induced dissociation	6.94	5105.14	5105.13	0	0	0	0	2.1e-10	3.3e-09
1214 | 376458	11	155	R.TQLGN[+1216.42286]C[+57.02146]SGIGDSTHYGYSTGQPC[+57.02146]VFIK.M	R.TQLGNCSGIGDSTHYGYSTGQPCVFIK.M	TQLGNCSGIGDSTHYGYSTGQPCVFIK,RM,5@1216.42286,6@57.02146,23@57.02146	N5(NGlycan / 1216.4229)	HexNAc(2)Hex(5)	2.1e-24	2.8e-23	23.69	1218.4	1134.3	1134.3	3	1388.59	1388.59	1.39		4163.76	4163.76	Specific	5	21.8	>sp|P14415|AT1B2_HUMAN Sodium/potassium-transporting ATPase subunit beta-2 OS=Homo sapiens OX=9606 GN=ATP1B2 PE=1 SV=3	167	50.4476	controllerType=0 controllerNumber=1 scan=12301	8106	C6(Carbamidomethyl / 57.0215); C23(Carbamidomethyl / 57.0215)	KS_AD125_HILIC-elu_845_3534.12301.12301.3	high-energy collision-induced dissociation	21.96	4162.76	4162.75	0	0	0	0	8.3e-25	1.3e-23
1215 | 376418	11	155	R.TQLGN[+1216.42286]C[+57.02146]SGIGDSTHYGYSTGQPC[+57.02146]VFIK.M	R.TQLGNCSGIGDSTHYGYSTGQPCVFIK.M	TQLGNCSGIGDSTHYGYSTGQPCVFIK,RM,5@1216.42286,6@57.02146,23@57.02146	N5(NGlycan / 1216.4229)	HexNAc(2)Hex(5)	4.8e-22	6.7e-21	21.32	1143	1030.9	1030.9	4	1041.7	1041.69	0.79		4163.76	4163.76	Specific	5	23.9	>sp|P14415|AT1B2_HUMAN Sodium/potassium-transporting ATPase subunit beta-2 OS=Homo sapiens OX=9606 GN=ATP1B2 PE=1 SV=3	167	50.3104	controllerType=0 controllerNumber=1 scan=12270	8077	C6(Carbamidomethyl / 57.0215); C23(Carbamidomethyl / 57.0215)	KS_AD125_HILIC-elu_845_3534.12270.12270.4	high-energy collision-induced dissociation	21.6	4162.75	4162.75	0	0	0	0	7.9e-23	9.7e-22
1216 | 376298	11	155	R.TQLGN[+1216.42286]C[+57.02146]SGIGDSTHYGYSTGQPC[+57.02146]VFIK.M	R.TQLGNCSGIGDSTHYGYSTGQPCVFIK.M	TQLGNCSGIGDSTHYGYSTGQPCVFIK,RM,5@1216.42286,6@57.02146,23@57.02146	N5(NGlycan / 1216.4229)	HexNAc(2)Hex(5)	2.1e-20	2.9e-19	19.67	1044.2	975.4	975.4	3	1388.59	1388.59	1.13		4163.76	4163.76	Specific	5	19.4	>sp|P14415|AT1B2_HUMAN Sodium/potassium-transporting ATPase subunit beta-2 OS=Homo sapiens OX=9606 GN=ATP1B2 PE=1 SV=3	167	50.1733	controllerType=0 controllerNumber=1 scan=12239	8048	C6(Carbamidomethyl / 57.0215); C23(Carbamidomethyl / 57.0215)	KS_AD125_HILIC-elu_845_3534.12239.12239.3	high-energy collision-induced dissociation	19.95	4162.76	4162.75	0	0	0	0	3.5e-21	4.4e-20
1217 | 376738	11	155	R.TQLGN[+1216.42286]C[+57.02146]SGIGDSTHYGYSTGQPC[+57.02146]VFIK.M	R.TQLGNCSGIGDSTHYGYSTGQPCVFIK.M	TQLGNCSGIGDSTHYGYSTGQPCVFIK,RM,5@1216.42286,6@57.02146,23@57.02146	N5(NGlycan / 1216.4229)	HexNAc(2)Hex(5)	2.1e-20	2.8e-19	19.69	1034.5	978.4	978.4	3	1388.59	1388.59	1.39		4163.76	4163.76	Specific	5	21	>sp|P14415|AT1B2_HUMAN Sodium/potassium-transporting ATPase subunit beta-2 OS=Homo sapiens OX=9606 GN=ATP1B2 PE=1 SV=3	167	50.7974	controllerType=0 controllerNumber=1 scan=12381	8181	C6(Carbamidomethyl / 57.0215); C23(Carbamidomethyl / 57.0215)	KS_AD125_HILIC-elu_845_3534.12381.12381.3	high-energy collision-induced dissociation	19.96	4162.76	4162.75	0	0	0	0	3.3e-21	4.1e-20
1218 | 376578	11	155	R.TQLGN[+1216.42286]C[+57.02146]SGIGDSTHYGYSTGQPC[+57.02146]VFIK.M	R.TQLGNCSGIGDSTHYGYSTGQPCVFIK.M	TQLGNCSGIGDSTHYGYSTGQPCVFIK,RM,5@1216.42286,6@57.02146,23@57.02146	N5(NGlycan / 1216.4229)	HexNAc(2)Hex(5)	4.7e-17	6.4e-16	16.33	872.5	753.4	753.4	4	1041.7	1041.69	1.26		4163.76	4163.76	Specific	5	21.4	>sp|P14415|AT1B2_HUMAN Sodium/potassium-transporting ATPase subunit beta-2 OS=Homo sapiens OX=9606 GN=ATP1B2 PE=1 SV=3	167	50.5911	controllerType=0 controllerNumber=1 scan=12334	8137	C6(Carbamidomethyl / 57.0215); C23(Carbamidomethyl / 57.0215)	KS_AD125_HILIC-elu_845_3534.12334.12334.4	high-energy collision-induced dissociation	16.61	4162.76	4162.75	0	0	0	0	6.9e-18	9.5e-17
1219 | 362578	11	155	R.TQLGN[+1054.37004]C[+57.02146]SGIGDSTHYGYSTGQPC[+57.02146]VFIK.M	R.TQLGNCSGIGDSTHYGYSTGQPCVFIK.M	TQLGNCSGIGDSTHYGYSTGQPCVFIK,RM,5@1054.37004,6@57.02146,23@57.02146	N5(NGlycan / 1054.37)	HexNAc(2)Hex(4)	2.1e-22	2.8e-21	21.69	1109.3	1045.3	1045.3	3	1334.58	1334.57	1.84		4001.71	4001.7	Specific	5	20.5	>sp|P14415|AT1B2_HUMAN Sodium/potassium-transporting ATPase subunit beta-2 OS=Homo sapiens OX=9606 GN=ATP1B2 PE=1 SV=3	167	50.5984	controllerType=0 controllerNumber=1 scan=12336	8139	C6(Carbamidomethyl / 57.0215); C23(Carbamidomethyl / 57.0215)	KS_AD125_HILIC-elu_845_3534.12336.12336.3	high-energy collision-induced dissociation	20.96	4000.7	4000.7	0	0	0	0	3.3e-23	4.9e-22
1220 | 362498	11	155	R.TQLGN[+1054.37004]C[+57.02146]SGIGDSTHYGYSTGQPC[+57.02146]VFIK.M	R.TQLGNCSGIGDSTHYGYSTGQPCVFIK.M	TQLGNCSGIGDSTHYGYSTGQPCVFIK,RM,5@1054.37004,6@57.02146,23@57.02146	N5(NGlycan / 1054.37)	HexNAc(2)Hex(4)	2.1e-20	2.9e-19	19.67	1008.2	953.9	953.9	3	1334.57	1334.57	1.01		4001.71	4001.7	Specific	5	22.1	>sp|P14415|AT1B2_HUMAN Sodium/potassium-transporting ATPase subunit beta-2 OS=Homo sapiens OX=9606 GN=ATP1B2 PE=1 SV=3	167	50.4733	controllerType=0 controllerNumber=1 scan=12307	8112	C6(Carbamidomethyl / 57.0215); C23(Carbamidomethyl / 57.0215)	KS_AD125_HILIC-elu_845_3534.12307.12307.3	high-energy collision-induced dissociation	18.95	4000.7	4000.7	0	0	0	0	3.6e-21	4.6e-20
1221 | 362698	11	155	R.TQLGN[+1054.37004]C[+57.02146]SGIGDSTHYGYSTGQPC[+57.02146]VFIK.M	R.TQLGNCSGIGDSTHYGYSTGQPCVFIK.M	TQLGNCSGIGDSTHYGYSTGQPCVFIK,RM,5@1054.37004,6@57.02146,23@57.02146	N5(NGlycan / 1054.37)	HexNAc(2)Hex(4)	6.9e-07	9.5e-06	6.16	314.3	311	311	4	1001.18	1001.18	1.94		4001.71	4001.7	Specific	5	14.2	>sp|P14415|AT1B2_HUMAN Sodium/potassium-transporting ATPase subunit beta-2 OS=Homo sapiens OX=9606 GN=ATP1B2 PE=1 SV=3	167	50.9305	controllerType=0 controllerNumber=1 scan=12411	8209	C6(Carbamidomethyl / 57.0215); C23(Carbamidomethyl / 57.0215)	KS_AD125_HILIC-elu_845_3534.12411.12411.4	high-energy collision-induced dissociation	4.47	4000.71	4000.7	0	0	0	0	2.5e-08	3.8e-07
1225 | 242581	11	234	K.KFHVN[+1378.47569]YTQPLVAVK.F	K.KFHVNYTQPLVAVK.F	KFHVNYTQPLVAVK,KF,5@1378.47569	N5(NGlycan / 1378.4757)	HexNAc(2)Hex(6)	5e-14	7e-13	13.3	752	513.8	513.8	3	1008.14	1008.14	2.06		3022.41	3022.4	Specific	5	22.6	>sp|P14415|AT1B2_HUMAN Sodium/potassium-transporting ATPase subunit beta-2 OS=Homo sapiens OX=9606 GN=ATP1B2 PE=1 SV=3	167	40.8284	controllerType=0 controllerNumber=1 scan=10094	6040		KS_AD125_HILIC-elu_845_3534.10094.10094.3	high-energy collision-induced dissociation	11.58	3021.4	3021.4	0	0	0	0	6e-15	8.2e-14
1226 | 242901	11	234	K.KFHVN[+1378.47569]YTQPLVAVK.F	K.KFHVNYTQPLVAVK.F	KFHVNYTQPLVAVK,KF,5@1378.47569	N5(NGlycan / 1378.4757)	HexNAc(2)Hex(6)	3.5e-09	4.9e-08	8.45	606.4	301.9	301.9	3	1008.14	1008.14	1.42		3022.41	3022.4	Specific	5	20	>sp|P14415|AT1B2_HUMAN Sodium/potassium-transporting ATPase subunit beta-2 OS=Homo sapiens OX=9606 GN=ATP1B2 PE=1 SV=3	167	41.2229	controllerType=0 controllerNumber=1 scan=10185	6125		KS_AD125_HILIC-elu_845_3534.10185.10185.3	high-energy collision-induced dissociation	6.73	3021.4	3021.4	0	0	0	0	1.8e-10	2.9e-09
1227 | 242861	11	234	K.KFHVN[+1378.47569]YTQPLVAVK.F	K.KFHVNYTQPLVAVK.F	KFHVNYTQPLVAVK,KF,5@1378.47569	N5(NGlycan / 1378.4757)	HexNAc(2)Hex(6)	6.7e-07	9.3e-06	6.17	453.8	205.4	205.4	4	756.357	756.356	0.76		3022.4	3022.4	Specific	5	12.3	>sp|P14415|AT1B2_HUMAN Sodium/potassium-transporting ATPase subunit beta-2 OS=Homo sapiens OX=9606 GN=ATP1B2 PE=1 SV=3	167	41.1217	controllerType=0 controllerNumber=1 scan=10162	6103		KS_AD125_HILIC-elu_845_3534.10162.10162.4	high-energy collision-induced dissociation	4.58	3021.4	3021.4	0	0	0	0	2.5e-08	3.7e-07
1228 | 272185	11	235	K.FHVN[+1702.58133]YTQPLVAVK.F	K.FHVNYTQPLVAVK.F	FHVNYTQPLVAVK,KF,4@1702.58133	N4(NGlycan / 1702.5813)	HexNAc(2)Hex(8)	4e-16	5.5e-15	15.4	818.4	682.6	682.6	3	1073.48	1073.48	2.12		3218.42	3218.41	Specific	4	24	>sp|P14415|AT1B2_HUMAN Sodium/potassium-transporting ATPase subunit beta-2 OS=Homo sapiens OX=9606 GN=ATP1B2 PE=1 SV=3	167	44.8577	controllerType=0 controllerNumber=1 scan=11016	6903		KS_AD125_HILIC-elu_845_3534.11016.11016.3	high-energy collision-induced dissociation	14.68	3217.41	3217.41	0	0	0	0	6.3e-17	8.2e-16
1229 | 272225	11	235	K.FHVN[+1702.58133]YTQPLVAVK.F	K.FHVNYTQPLVAVK.F	FHVNYTQPLVAVK,KF,4@1702.58133	N4(NGlycan / 1702.5813)	HexNAc(2)Hex(8)	5.1e-08	7e-07	7.29	523.7	373.1	373.1	3	1073.48	1073.48	1.32		3218.42	3218.41	Specific	4	19.6	>sp|P14415|AT1B2_HUMAN Sodium/potassium-transporting ATPase subunit beta-2 OS=Homo sapiens OX=9606 GN=ATP1B2 PE=1 SV=3	167	44.9872	controllerType=0 controllerNumber=1 scan=11046	6931		KS_AD125_HILIC-elu_845_3534.11046.11046.3	high-energy collision-induced dissociation	8.22	3217.41	3217.41	0	0	0	0	1.9e-09	2.1e-08
1230 | 246109	11	235	K.FHVN[+1540.52851]YTQPLVAVK.F	K.FHVNYTQPLVAVK.F	FHVNYTQPLVAVK,KF,4@1540.52851	N4(NGlycan / 1540.5285)	HexNAc(2)Hex(7)	4.1e-21	5.7e-20	20.39	1066.6	882.6	882.6	3	1019.46	1019.46	1		3056.36	3056.36	Specific	4	27.6	>sp|P14415|AT1B2_HUMAN Sodium/potassium-transporting ATPase subunit beta-2 OS=Homo sapiens OX=9606 GN=ATP1B2 PE=1 SV=3	167	44.7613	controllerType=0 controllerNumber=1 scan=10994	6882		KS_AD125_HILIC-elu_845_3534.10994.10994.3	high-energy collision-induced dissociation	18.67	3055.36	3055.35	0	0	0	0	5.3e-22	6.2e-21
1231 | 246469	11	235	K.FHVN[+1540.52851]YTQPLVAVK.F	K.FHVNYTQPLVAVK.F	FHVNYTQPLVAVK,KF,4@1540.52851	N4(NGlycan / 1540.5285)	HexNAc(2)Hex(7)	4.1e-19	5.7e-18	18.39	964.1	804	804	3	1019.46	1019.46	1.24		3056.36	3056.36	Specific	4	26.4	>sp|P14415|AT1B2_HUMAN Sodium/potassium-transporting ATPase subunit beta-2 OS=Homo sapiens OX=9606 GN=ATP1B2 PE=1 SV=3	167	45.0302	controllerType=0 controllerNumber=1 scan=11056	6940		KS_AD125_HILIC-elu_845_3534.11056.11056.3	high-energy collision-induced dissociation	17.67	3055.36	3055.35	0	0	0	0	6.9e-20	9.5e-19
1232 | 246909	11	235	K.FHVN[+1540.52851]YTQPLVAVK.F	K.FHVNYTQPLVAVK.F	FHVNYTQPLVAVK,KF,4@1540.52851	N4(NGlycan / 1540.5285)	HexNAc(2)Hex(7)	1.3e-15	1.8e-14	14.88	842.9	726.3	726.3	3	1019.46	1019.46	4		3056.37	3056.36	Specific	4	23.7	>sp|P14415|AT1B2_HUMAN Sodium/potassium-transporting ATPase subunit beta-2 OS=Homo sapiens OX=9606 GN=ATP1B2 PE=1 SV=3	167	45.2788	controllerType=0 controllerNumber=1 scan=11114	6994		KS_AD125_HILIC-elu_845_3534.11114.11114.3	high-energy collision-induced dissociation	15.16	3055.37	3055.35	0	0	0	0	2e-16	2.4e-15
1233 | 215217	11	235	K.FHVN[+1378.47569]YTQPLVAVK.F	K.FHVNYTQPLVAVK.F	FHVNYTQPLVAVK,KF,4@1378.47569	N4(NGlycan / 1378.4757)	HexNAc(2)Hex(6)	4.1e-20	5.7e-19	19.39	1030.4	751.6	751.6	3	965.442	965.441	1.34		2894.31	2894.31	Specific	4	25.2	>sp|P14415|AT1B2_HUMAN Sodium/potassium-transporting ATPase subunit beta-2 OS=Homo sapiens OX=9606 GN=ATP1B2 PE=1 SV=3	167	44.7844	controllerType=0 controllerNumber=1 scan=10999	6887		KS_AD125_HILIC-elu_845_3534.10999.10999.3	high-energy collision-induced dissociation	19.67	2893.3	2893.3	0	0	0	0	6.5e-21	9e-20
1234 | 215417	11	235	K.FHVN[+1378.47569]YTQPLVAVK.F	K.FHVNYTQPLVAVK.F	FHVNYTQPLVAVK,KF,4@1378.47569	N4(NGlycan / 1378.4757)	HexNAc(2)Hex(6)	4e-20	5.5e-19	19.4	1022.9	791.5	791.5	3	965.442	965.441	1.91		2894.31	2894.31	Specific	4	25.7	>sp|P14415|AT1B2_HUMAN Sodium/potassium-transporting ATPase subunit beta-2 OS=Homo sapiens OX=9606 GN=ATP1B2 PE=1 SV=3	167	45.0948	controllerType=0 controllerNumber=1 scan=11071	6954		KS_AD125_HILIC-elu_845_3534.11071.11071.3	high-energy collision-induced dissociation	19.68	2893.31	2893.3	0	0	0	0	6e-21	8.2e-20
1235 | 215297	11	235	K.FHVN[+1378.47569]YTQPLVAVK.F	K.FHVNYTQPLVAVK.F	FHVNYTQPLVAVK,KF,4@1378.47569	N4(NGlycan / 1378.4757)	HexNAc(2)Hex(6)	4.1e-19	5.7e-18	18.39	970.3	772.3	772.3	3	965.442	965.441	0.9		2894.31	2894.31	Specific	4	24.3	>sp|P14415|AT1B2_HUMAN Sodium/potassium-transporting ATPase subunit beta-2 OS=Homo sapiens OX=9606 GN=ATP1B2 PE=1 SV=3	167	44.8346	controllerType=0 controllerNumber=1 scan=11011	6898		KS_AD125_HILIC-elu_845_3534.11011.11011.3	high-energy collision-induced dissociation	18.67	2893.3	2893.3	0	0	0	0	6.7e-20	9.2e-19
1236 | 215697	11	235	K.FHVN[+1378.47569]YTQPLVAVK.F	K.FHVNYTQPLVAVK.F	FHVNYTQPLVAVK,KF,4@1378.47569	N4(NGlycan / 1378.4757)	HexNAc(2)Hex(6)	4.1e-18	5.7e-17	17.39	932.6	720.5	720.5	3	965.442	965.441	0.96		2894.31	2894.31	Specific	4	25.5	>sp|P14415|AT1B2_HUMAN Sodium/potassium-transporting ATPase subunit beta-2 OS=Homo sapiens OX=9606 GN=ATP1B2 PE=1 SV=3	167	45.3498	controllerType=0 controllerNumber=1 scan=11130	7009		KS_AD125_HILIC-elu_845_3534.11130.11130.3	high-energy collision-induced dissociation	17.67	2893.3	2893.3	0	0	0	0	6.4e-19	8.9e-18
1237 | 215377	11	235	K.FHVN[+1378.47569]YTQPLVAVK.F	K.FHVNYTQPLVAVK.F	FHVNYTQPLVAVK,KF,4@1378.47569	N4(NGlycan / 1378.4757)	HexNAc(2)Hex(6)	5e-15	7e-14	14.3	829.2	606.3	606.3	2	1447.66	1447.66	1.77		2894.31	2894.31	Specific	4	21.6	>sp|P14415|AT1B2_HUMAN Sodium/potassium-transporting ATPase subunit beta-2 OS=Homo sapiens OX=9606 GN=ATP1B2 PE=1 SV=3	167	45.0749	controllerType=0 controllerNumber=1 scan=11066	6950		KS_AD125_HILIC-elu_845_3534.11066.11066.2	high-energy collision-induced dissociation	14.58	2893.31	2893.3	0	0	0	0	7e-16	9.6e-15
1238 | 215857	11	235	K.FHVN[+1378.47569]YTQPLVAVK.F	K.FHVNYTQPLVAVK.F	FHVNYTQPLVAVK,KF,4@1378.47569	N4(NGlycan / 1378.4757)	HexNAc(2)Hex(6)	4.1e-16	5.7e-15	15.39	829.2	617.7	617.7	3	965.442	965.441	0.9		2894.31	2894.31	Specific	4	18.7	>sp|P14415|AT1B2_HUMAN Sodium/potassium-transporting ATPase subunit beta-2 OS=Homo sapiens OX=9606 GN=ATP1B2 PE=1 SV=3	167	45.6274	controllerType=0 controllerNumber=1 scan=11193	7068		KS_AD125_HILIC-elu_845_3534.11193.11193.3	high-energy collision-induced dissociation	15.67	2893.3	2893.3	0	0	0	0	7.7e-17	1e-15
1239 | 216217	11	235	K.FHVN[+1378.47569]YTQPLVAVK.F	K.FHVNYTQPLVAVK.F	FHVNYTQPLVAVK,KF,4@1378.47569	N4(NGlycan / 1378.4757)	HexNAc(2)Hex(6)	4.1e-15	5.7e-14	14.39	766	510.2	510.2	3	965.441	965.441	0.33		2894.31	2894.31	Specific	4	20.4	>sp|P14415|AT1B2_HUMAN Sodium/potassium-transporting ATPase subunit beta-2 OS=Homo sapiens OX=9606 GN=ATP1B2 PE=1 SV=3	167	45.9963	controllerType=0 controllerNumber=1 scan=11276	7146		KS_AD125_HILIC-elu_845_3534.11276.11276.3	high-energy collision-induced dissociation	13.67	2893.3	2893.3	0	0	0	0	6.2e-16	8.3e-15
1240 | 215737	11	235	K.FHVN[+1378.47569]YTQPLVAVK.F	K.FHVNYTQPLVAVK.F	FHVNYTQPLVAVK,KF,4@1378.47569	N4(NGlycan / 1378.4757)	HexNAc(2)Hex(6)	5.2e-12	7.2e-11	11.28	683.3	529.6	529.6	2	1447.66	1447.66	1.18		2894.31	2894.31	Specific	4	20.6	>sp|P14415|AT1B2_HUMAN Sodium/potassium-transporting ATPase subunit beta-2 OS=Homo sapiens OX=9606 GN=ATP1B2 PE=1 SV=3	167	45.3662	controllerType=0 controllerNumber=1 scan=11134	7013		KS_AD125_HILIC-elu_845_3534.11134.11134.2	high-energy collision-induced dissociation	11.56	2893.3	2893.3	0	0	0	0	4.2e-13	5.7e-12
1241 | 216617	11	235	K.FHVN[+1378.47569]YTQPLVAVK.F	K.FHVNYTQPLVAVK.F	FHVNYTQPLVAVK,KF,4@1378.47569	N4(NGlycan / 1378.4757)	HexNAc(2)Hex(6)	2.1e-11	2.9e-10	10.68	659.4	343.9	343.9	3	965.442	965.441	1.53		2894.31	2894.31	Specific	4	16.4	>sp|P14415|AT1B2_HUMAN Sodium/potassium-transporting ATPase subunit beta-2 OS=Homo sapiens OX=9606 GN=ATP1B2 PE=1 SV=3	167	46.5753	controllerType=0 controllerNumber=1 scan=11409	7271		KS_AD125_HILIC-elu_845_3534.11409.11409.3	high-energy collision-induced dissociation	8.96	2893.3	2893.3	0	0	0	0	1.4e-12	1.8e-11
1242 | 216457	11	235	K.FHVN[+1378.47569]YTQPLVAVK.F	K.FHVNYTQPLVAVK.F	FHVNYTQPLVAVK,KF,4@1378.47569	N4(NGlycan / 1378.4757)	HexNAc(2)Hex(6)	3.9e-08	5.4e-07	7.41	547.9	351.6	351.6	3	965.442	965.441	1.41		2894.31	2894.31	Specific	4	14.8	>sp|P14415|AT1B2_HUMAN Sodium/potassium-transporting ATPase subunit beta-2 OS=Homo sapiens OX=9606 GN=ATP1B2 PE=1 SV=3	167	46.2716	controllerType=0 controllerNumber=1 scan=11339	7205		KS_AD125_HILIC-elu_845_3534.11339.11339.3	high-energy collision-induced dissociation	7.22	2893.3	2893.3	0	0	0	0	1.5e-09	1.7e-08
1243 | 215497	11	235	K.FHVN[+1216.42286]YTQPLVAVK.F	K.FHVNYTQPLVAVK.F	FHVNYTQPLVAVK,KF,4@1216.42286	N4(NGlycan / 1216.4229)	HexNAc(2)Hex(5)	4.1e-19	5.7e-18	18.39	989.2	782.7	782.7	3	911.423	911.423	0.45		2732.26	2732.25	Specific	4	23	>sp|P14415|AT1B2_HUMAN Sodium/potassium-transporting ATPase subunit beta-2 OS=Homo sapiens OX=9606 GN=ATP1B2 PE=1 SV=3	167	45.1327	controllerType=0 controllerNumber=1 scan=11080	6963		KS_AD125_HILIC-elu_845_3534.11080.11080.3	high-energy collision-induced dissociation	18.67	2731.25	2731.25	0	0	0	0	7e-20	9.7e-19
1244 | 215777	11	235	K.FHVN[+1216.42286]YTQPLVAVK.F	K.FHVNYTQPLVAVK.F	FHVNYTQPLVAVK,KF,4@1216.42286	N4(NGlycan / 1216.4229)	HexNAc(2)Hex(5)	4.1e-19	5.7e-18	18.39	978.7	771	771	3	911.424	911.423	0.72		2732.26	2732.25	Specific	4	23.8	>sp|P14415|AT1B2_HUMAN Sodium/potassium-transporting ATPase subunit beta-2 OS=Homo sapiens OX=9606 GN=ATP1B2 PE=1 SV=3	167	45.4184	controllerType=0 controllerNumber=1 scan=11146	7024		KS_AD125_HILIC-elu_845_3534.11146.11146.3	high-energy collision-induced dissociation	18.67	2731.25	2731.25	0	0	0	0	7.2e-20	1e-18
125 | 214862	1	847	R.VM[+15.99492]N[+1216.42286]STAISLQWNR.V	R.VMNSTAISLQWNR.V	VMNSTAISLQWNR,RV,2@15.99492,3@1216.42286	M2(Oxidation / 15.9949); N3(NGlycan / 1216.4229)	HexNAc(2)Hex(5)	3.1e-07	4.3e-06	6.51	476.1	347.9	347.9	3	918.067	918.067	0.55		2752.19	2752.19	Specific	3	16.5	>sp|O94856-11|NFASC_HUMAN Isoform 11 of Neurofascin OS=Homo sapiens OX=9606 GN=NFASC	2799	44.2517	controllerType=0 controllerNumber=1 scan=10878	6774		KS_AD125_HILIC-elu_845_3534.10878.10878.3	high-energy collision-induced dissociation	5.37	2751.18	2751.18	0	0	0	0	1.1e-08	1.4e-07
126 | 214823	1	847	R.VM[+15.99492]N[+1216.42286]STAISLQWNR.V	R.VMNSTAISLQWNR.V	VMNSTAISLQWNR,RV,2@15.99492,3@1216.42286	M2(Oxidation / 15.9949); N3(NGlycan / 1216.4229)	HexNAc(2)Hex(5)	1.2e-06	1.7e-05	5.91	390.5	311.2	311.2	3	918.069	918.067	2.01		2752.19	2752.19	Specific	3	14.3	>sp|O94856-11|NFASC_HUMAN Isoform 11 of Neurofascin OS=Homo sapiens OX=9606 GN=NFASC	2799	44.1921	controllerType=0 controllerNumber=1 scan=10864	6761		KS_AD125_HILIC-elu_845_3534.10864.10864.2	high-energy collision-induced dissociation	4.61	2751.18	2751.18	0	0	0	0	4.3e-08	6.5e-07
1260 | 325199	12	315	R.RIGPGEPLELLC[+57.02146]N[+1216.42286]VSGALPPAGR.H	R.RIGPGEPLELLCNVSGALPPAGR.H	RIGPGEPLELLCNVSGALPPAGR,RH,12@57.02146,13@1216.42286	N13(NGlycan / 1216.4229)	HexNAc(2)Hex(5)	2.5e-07	3.4e-06	6.61	425.6	281.2	281.2	3	1197.23	1197.24	-0.84		3589.69	3589.69	Specific	13	20	>sp|Q969P0|IGSF8_HUMAN Immunoglobulin superfamily member 8 OS=Homo sapiens OX=9606 GN=IGSF8 PE=1 SV=1	34	65.2505	controllerType=0 controllerNumber=1 scan=15792	11155	C12(Carbamidomethyl / 57.0215)	KS_AD125_HILIC-elu_845_3534.15792.15792.3	high-energy collision-induced dissociation	4.91	3588.68	3588.69	0	0	0	0	8.4e-09	1.1e-07
1261 | 325279	12	315	R.RIGPGEPLELLC[+57.02146]N[+1216.42286]VSGALPPAGR.H	R.RIGPGEPLELLCNVSGALPPAGR.H	RIGPGEPLELLCNVSGALPPAGR,RH,12@57.02146,13@1216.42286	N13(NGlycan / 1216.4229)	HexNAc(2)Hex(5)	5.9e-07	8.2e-06	6.23	409.8	267.5	267.5	3	1197.23	1197.24	-1.15		3589.69	3589.69	Specific	13	19.3	>sp|Q969P0|IGSF8_HUMAN Immunoglobulin superfamily member 8 OS=Homo sapiens OX=9606 GN=IGSF8 PE=1 SV=1	34	65.5089	controllerType=0 controllerNumber=1 scan=15866	11195	C12(Carbamidomethyl / 57.0215)	KS_AD125_HILIC-elu_845_3534.15866.15866.3	high-energy collision-induced dissociation	4.73	3588.68	3588.69	0	0	0	0	2.1e-08	3.1e-07
1262 | 325399	12	315	R.RIGPGEPLELLC[+57.02146]N[+1216.42286]VSGALPPAGR.H	R.RIGPGEPLELLCNVSGALPPAGR.H	RIGPGEPLELLCNVSGALPPAGR,RH,12@57.02146,13@1216.42286	N13(NGlycan / 1216.4229)	HexNAc(2)Hex(5)	6.4e-07	8.8e-06	6.2	404.4	247.1	247.1	3	1197.23	1197.24	-1.45		3589.69	3589.69	Specific	13	18.1	>sp|Q969P0|IGSF8_HUMAN Immunoglobulin superfamily member 8 OS=Homo sapiens OX=9606 GN=IGSF8 PE=1 SV=1	34	65.722	controllerType=0 controllerNumber=1 scan=15926	11230	C12(Carbamidomethyl / 57.0215)	KS_AD125_HILIC-elu_845_3534.15926.15926.3	high-energy collision-induced dissociation	4.7	3588.68	3588.69	0	0	0	0	2.3e-08	3.3e-07
1263 | 325319	12	315	R.RIGPGEPLELLC[+57.02146]N[+1216.42286]VSGALPPAGR.H	R.RIGPGEPLELLCNVSGALPPAGR.H	RIGPGEPLELLCNVSGALPPAGR,RH,12@57.02146,13@1216.42286	N13(NGlycan / 1216.4229)	HexNAc(2)Hex(5)	2.8e-07	3.9e-06	6.55	395.5	258	258	3	1197.24	1197.24	2.02		3589.7	3589.69	Specific	13	18.3	>sp|Q969P0|IGSF8_HUMAN Immunoglobulin superfamily member 8 OS=Homo sapiens OX=9606 GN=IGSF8 PE=1 SV=1	34	65.526	controllerType=0 controllerNumber=1 scan=15871	11198	C12(Carbamidomethyl / 57.0215)	KS_AD125_HILIC-elu_845_3534.15871.15871.3	high-energy collision-induced dissociation	5.18	3588.69	3588.69	0	0	0	0	9.3e-09	1.2e-07
1264 | 325359	12	315	R.RIGPGEPLELLC[+57.02146]N[+1216.42286]VSGALPPAGR.H	R.RIGPGEPLELLCNVSGALPPAGR.H	RIGPGEPLELLCNVSGALPPAGR,RH,12@57.02146,13@1216.42286	N13(NGlycan / 1216.4229)	HexNAc(2)Hex(5)	3e-07	4.2e-06	6.52	375.1	247.1	247.1	3	1197.24	1197.24	2.32		3589.7	3589.69	Specific	13	18.2	>sp|Q969P0|IGSF8_HUMAN Immunoglobulin superfamily member 8 OS=Homo sapiens OX=9606 GN=IGSF8 PE=1 SV=1	34	65.6795	controllerType=0 controllerNumber=1 scan=15914	11223	C12(Carbamidomethyl / 57.0215)	KS_AD125_HILIC-elu_845_3534.15914.15914.3	high-energy collision-induced dissociation	4.92	3588.69	3588.69	0	0	0	0	1e-08	1.4e-07
1265 | 325439	12	315	R.RIGPGEPLELLC[+57.02146]N[+1216.42286]VSGALPPAGR.H	R.RIGPGEPLELLCNVSGALPPAGR.H	RIGPGEPLELLCNVSGALPPAGR,RH,12@57.02146,13@1216.42286	N13(NGlycan / 1216.4229)	HexNAc(2)Hex(5)	1.9e-06	2.6e-05	5.73	332.3	167.8	167.8	3	1197.24	1197.24	-0.74		3589.69	3589.69	Specific	13	18.1	>sp|Q969P0|IGSF8_HUMAN Immunoglobulin superfamily member 8 OS=Homo sapiens OX=9606 GN=IGSF8 PE=1 SV=1	34	65.9165	controllerType=0 controllerNumber=1 scan=15979	11266	C12(Carbamidomethyl / 57.0215)	KS_AD125_HILIC-elu_845_3534.15979.15979.3	high-energy collision-induced dissociation	4.01	3588.68	3588.69	0	0	0	0	6.6e-08	1e-06
1268 | 371498	12	316	R.IGPGEPLELLC[+57.02146]N[+1768.63952]VSGALPPAGR.H	R.IGPGEPLELLCNVSGALPPAGR.H	IGPGEPLELLCNVSGALPPAGR,RH,11@57.02146,12@1768.63952	N12(NGlycan / 1768.6395)	HexNAc(4)Hex(5)Fuc(1)	1.1e-13	1.5e-12	12.97	749.5	609.8	609.8	3	1329.28	1329.27	3.42		3985.82	3985.81	Specific	12	22.7	>sp|Q969P0|IGSF8_HUMAN Immunoglobulin superfamily member 8 OS=Homo sapiens OX=9606 GN=IGSF8 PE=1 SV=1	34	72.146	controllerType=0 controllerNumber=1 scan=17756	12089	C11(Carbamidomethyl / 57.0215)	KS_AD125_HILIC-elu_845_3534.17756.17756.3	high-energy collision-induced dissociation	13.25	3984.82	3984.8	0	0	0	0	1.2e-14	1.7e-13
1269 | 371298	12	316	R.IGPGEPLELLC[+57.02146]N[+1768.63952]VSGALPPAGR.H	R.IGPGEPLELLCNVSGALPPAGR.H	IGPGEPLELLCNVSGALPPAGR,RH,11@57.02146,12@1768.63952	N12(NGlycan / 1768.6395)	HexNAc(4)Hex(5)Fuc(1)	3.3e-14	4.6e-13	13.48	748.4	645.7	645.7	3	1329.27	1329.27	0.21		3985.81	3985.81	Specific	12	24.5	>sp|Q969P0|IGSF8_HUMAN Immunoglobulin superfamily member 8 OS=Homo sapiens OX=9606 GN=IGSF8 PE=1 SV=1	34	71.9601	controllerType=0 controllerNumber=1 scan=17702	12060	C11(Carbamidomethyl / 57.0215)	KS_AD125_HILIC-elu_845_3534.17702.17702.3	high-energy collision-induced dissociation	13.76	3984.8	3984.8	0	0	0	0	4e-15	5.1e-14
127 | 215659	1	847	R.VM[+15.99492]N[+1216.42286]STAISLQWNR.V	R.VMNSTAISLQWNR.V	VMNSTAISLQWNR,RV,2@15.99492,3@1216.42286	M2(Oxidation / 15.9949); N3(NGlycan / 1216.4229)	HexNAc(2)Hex(5)	2.3e-06	3.2e-05	5.63	318	233.3	233.3	3	918.068	918.067	1.35		2752.19	2752.19	Specific	3	12.4	>sp|O94856-11|NFASC_HUMAN Isoform 11 of Neurofascin OS=Homo sapiens OX=9606 GN=NFASC	2799	45.2634	controllerType=0 controllerNumber=1 scan=11110	6991		KS_AD125_HILIC-elu_845_3534.11110.11110.3	high-energy collision-induced dissociation	4	2751.18	2751.18	0	0	0	0	9.2e-08	1.4e-06
1270 | 371658	12	316	R.IGPGEPLELLC[+57.02146]N[+1768.63952]VSGALPPAGR.H	R.IGPGEPLELLCNVSGALPPAGR.H	IGPGEPLELLCNVSGALPPAGR,RH,11@57.02146,12@1768.63952	N12(NGlycan / 1768.6395)	HexNAc(4)Hex(5)Fuc(1)	3.2e-14	4.4e-13	13.49	727.4	619.8	619.8	3	1329.28	1329.27	2.14		3985.82	3985.81	Specific	12	23.2	>sp|Q969P0|IGSF8_HUMAN Immunoglobulin superfamily member 8 OS=Homo sapiens OX=9606 GN=IGSF8 PE=1 SV=1	34	72.3352	controllerType=0 controllerNumber=1 scan=17807	12124	C11(Carbamidomethyl / 57.0215)	KS_AD125_HILIC-elu_845_3534.17807.17807.3	high-energy collision-induced dissociation	13.77	3984.81	3984.8	0	0	0	0	3.5e-15	4.6e-14
1271 | 371218	12	316	R.IGPGEPLELLC[+57.02146]N[+1768.63952]VSGALPPAGR.H	R.IGPGEPLELLCNVSGALPPAGR.H	IGPGEPLELLCNVSGALPPAGR,RH,11@57.02146,12@1768.63952	N12(NGlycan / 1768.6395)	HexNAc(4)Hex(5)Fuc(1)	2.7e-09	3.8e-08	8.57	474.1	392.7	392.7	3	1329.28	1329.27	1.4		3985.81	3985.81	Specific	12	20.1	>sp|Q969P0|IGSF8_HUMAN Immunoglobulin superfamily member 8 OS=Homo sapiens OX=9606 GN=IGSF8 PE=1 SV=1	34	71.8251	controllerType=0 controllerNumber=1 scan=17664	12040	C11(Carbamidomethyl / 57.0215)	KS_AD125_HILIC-elu_845_3534.17664.17664.3	high-energy collision-induced dissociation	7.49	3984.81	3984.8	0	0	0	0	1.4e-10	2.3e-09
1272 | 371178	12	316	R.IGPGEPLELLC[+57.02146]N[+1768.63952]VSGALPPAGR.H	R.IGPGEPLELLCNVSGALPPAGR.H	IGPGEPLELLCNVSGALPPAGR,RH,11@57.02146,12@1768.63952	N12(NGlycan / 1768.6395)	HexNAc(4)Hex(5)Fuc(1)	5.6e-07	7.7e-06	6.25	441	323	323	3	1329.27	1329.27	-0.16		3985.81	3985.81	Specific	12	18.6	>sp|Q969P0|IGSF8_HUMAN Immunoglobulin superfamily member 8 OS=Homo sapiens OX=9606 GN=IGSF8 PE=1 SV=1	34	71.7577	controllerType=0 controllerNumber=1 scan=17644	12034	C11(Carbamidomethyl / 57.0215)	KS_AD125_HILIC-elu_845_3534.17644.17644.3	high-energy collision-induced dissociation	4.83	3984.8	3984.8	0	0	0	0	2e-08	2.9e-07
1273 | 371698	12	316	R.IGPGEPLELLC[+57.02146]N[+1768.63952]VSGALPPAGR.H	R.IGPGEPLELLCNVSGALPPAGR.H	IGPGEPLELLCNVSGALPPAGR,RH,11@57.02146,12@1768.63952	N12(NGlycan / 1768.6395)	HexNAc(4)Hex(5)Fuc(1)	8.4e-08	1.2e-06	7.07	433.9	374.2	374.2	3	1329.28	1329.27	0.3		3985.81	3985.81	Specific	12	18.1	>sp|Q969P0|IGSF8_HUMAN Immunoglobulin superfamily member 8 OS=Homo sapiens OX=9606 GN=IGSF8 PE=1 SV=1	34	72.6678	controllerType=0 controllerNumber=1 scan=17897	12179	C11(Carbamidomethyl / 57.0215)	KS_AD125_HILIC-elu_845_3534.17897.17897.3	high-energy collision-induced dissociation	5.65	3984.8	3984.8	0	0	0	0	2.8e-09	3.1e-08
1274 | 371738	12	316	R.IGPGEPLELLC[+57.02146]N[+1768.63952]VSGALPPAGR.H	R.IGPGEPLELLCNVSGALPPAGR.H	IGPGEPLELLCNVSGALPPAGR,RH,11@57.02146,12@1768.63952	N12(NGlycan / 1768.6395)	HexNAc(4)Hex(5)Fuc(1)	2.6e-07	3.6e-06	6.59	415.2	346.1	346.1	3	1329.28	1329.27	0.39		3985.81	3985.81	Specific	12	20.1	>sp|Q969P0|IGSF8_HUMAN Immunoglobulin superfamily member 8 OS=Homo sapiens OX=9606 GN=IGSF8 PE=1 SV=1	34	72.7982	controllerType=0 controllerNumber=1 scan=17932	12202	C11(Carbamidomethyl / 57.0215)	KS_AD125_HILIC-elu_845_3534.17932.17932.3	high-energy collision-induced dissociation	5.23	3984.8	3984.8	0	0	0	0	8.7e-09	1.1e-07
1279 | 358258	12	316	R.IGPGEPLELLC[+57.02146]N[+1647.61324]VSGALPPAGR.H	R.IGPGEPLELLCNVSGALPPAGR.H	IGPGEPLELLCNVSGALPPAGR,RH,11@57.02146,12@1647.61324	N12(NGlycan / 1647.6132)	HexNAc(5)Hex(3)Fuc(1)	3.2e-18	4.4e-17	17.49	903.4	787.5	787.5	3	1288.93	1288.93	1.67		3864.79	3864.78	Specific	12	23.8	>sp|Q969P0|IGSF8_HUMAN Immunoglobulin superfamily member 8 OS=Homo sapiens OX=9606 GN=IGSF8 PE=1 SV=1	34	72.3705	controllerType=0 controllerNumber=1 scan=17817	12130	C11(Carbamidomethyl / 57.0215)	KS_AD125_HILIC-elu_845_3534.17817.17817.3	high-energy collision-induced dissociation	16.77	3863.78	3863.78	0	0	0	0	5e-19	6.6e-18
128 | 218881	1	847	R.VMN[+1216.42286]STAISLQWNR.V	R.VMNSTAISLQWNR.V	VMNSTAISLQWNR,RV,3@1216.42286	N3(NGlycan / 1216.4229)	HexNAc(2)Hex(5)	1.6e-07	2.2e-06	6.79	498.7	373.2	222.7	3	912.737	912.735	1.39		2736.2	2736.19	Specific	3	13.2	>sp|O94856-11|NFASC_HUMAN Isoform 11 of Neurofascin OS=Homo sapiens OX=9606 GN=NFASC	2799	49.3739	controllerType=0 controllerNumber=1 scan=12057	7878		KS_AD125_HILIC-elu_845_3534.12057.12057.3	high-energy collision-induced dissociation	5.07	2735.19	2735.18	0	0	0	0	5.2e-09	6.3e-08
1280 | 359098	12	316	R.IGPGEPLELLC[+57.02146]N[+1647.61324]VSGALPPAGR.H	R.IGPGEPLELLCNVSGALPPAGR.H	IGPGEPLELLCNVSGALPPAGR,RH,11@57.02146,12@1647.61324	N12(NGlycan / 1647.6132)	HexNAc(5)Hex(3)Fuc(1)	3.2e-16	4.4e-15	15.49	846.8	721.7	721.7	3	1288.93	1288.93	1.49		3864.79	3864.78	Specific	12	24.1	>sp|Q969P0|IGSF8_HUMAN Immunoglobulin superfamily member 8 OS=Homo sapiens OX=9606 GN=IGSF8 PE=1 SV=1	34	72.759	controllerType=0 controllerNumber=1 scan=17921	12195	C11(Carbamidomethyl / 57.0215)	KS_AD125_HILIC-elu_845_3534.17921.17921.3	high-energy collision-induced dissociation	15.77	3863.78	3863.78	0	0	0	0	5e-17	6.2e-16
1281 | 358658	12	316	R.IGPGEPLELLC[+57.02146]N[+1647.61324]VSGALPPAGR.H	R.IGPGEPLELLCNVSGALPPAGR.H	IGPGEPLELLCNVSGALPPAGR,RH,11@57.02146,12@1647.61324	N12(NGlycan / 1647.6132)	HexNAc(5)Hex(3)Fuc(1)	3.2e-16	4.4e-15	15.49	824.6	708.7	708.7	3	1288.93	1288.93	1.67		3864.79	3864.78	Specific	12	21.9	>sp|Q969P0|IGSF8_HUMAN Immunoglobulin superfamily member 8 OS=Homo sapiens OX=9606 GN=IGSF8 PE=1 SV=1	34	72.5676	controllerType=0 controllerNumber=1 scan=17870	12161	C11(Carbamidomethyl / 57.0215)	KS_AD125_HILIC-elu_845_3534.17870.17870.3	high-energy collision-induced dissociation	15.77	3863.78	3863.78	0	0	0	0	4.9e-17	6.2e-16
1282 | 358018	12	316	R.IGPGEPLELLC[+57.02146]N[+1647.61324]VSGALPPAGR.H	R.IGPGEPLELLCNVSGALPPAGR.H	IGPGEPLELLCNVSGALPPAGR,RH,11@57.02146,12@1647.61324	N12(NGlycan / 1647.6132)	HexNAc(5)Hex(3)Fuc(1)	3.3e-16	4.6e-15	15.48	817.5	727.9	727.9	3	1288.93	1288.93	1.01		3864.79	3864.78	Specific	12	24.7	>sp|Q969P0|IGSF8_HUMAN Immunoglobulin superfamily member 8 OS=Homo sapiens OX=9606 GN=IGSF8 PE=1 SV=1	34	72.1879	controllerType=0 controllerNumber=1 scan=17768	12097	C11(Carbamidomethyl / 57.0215)	KS_AD125_HILIC-elu_845_3534.17768.17768.3	high-energy collision-induced dissociation	14.76	3863.78	3863.78	0	0	0	0	5.2e-17	6.5e-16
1283 | 357779	12	316	R.IGPGEPLELLC[+57.02146]N[+1647.61324]VSGALPPAGR.H	R.IGPGEPLELLCNVSGALPPAGR.H	IGPGEPLELLCNVSGALPPAGR,RH,11@57.02146,12@1647.61324	N12(NGlycan / 1647.6132)	HexNAc(5)Hex(3)Fuc(1)	9e-12	1.2e-10	11.05	643.1	533	533	3	1288.93	1288.93	-0.6		3864.78	3864.78	Specific	12	21.8	>sp|Q969P0|IGSF8_HUMAN Immunoglobulin superfamily member 8 OS=Homo sapiens OX=9606 GN=IGSF8 PE=1 SV=1	34	71.9981	controllerType=0 controllerNumber=1 scan=17712	12067	C11(Carbamidomethyl / 57.0215)	KS_AD125_HILIC-elu_845_3534.17712.17712.3	high-energy collision-induced dissociation	11.32	3863.77	3863.78	0	0	0	0	7.7e-13	1e-11
1284 | 359298	12	316	R.IGPGEPLELLC[+57.02146]N[+1647.61324]VSGALPPAGR.H	R.IGPGEPLELLCNVSGALPPAGR.H	IGPGEPLELLCNVSGALPPAGR,RH,11@57.02146,12@1647.61324	N12(NGlycan / 1647.6132)	HexNAc(5)Hex(3)Fuc(1)	3.3e-12	4.6e-11	11.48	604.7	511.1	511.1	3	1288.93	1288.93	1.11		3864.79	3864.78	Specific	12	23.8	>sp|Q969P0|IGSF8_HUMAN Immunoglobulin superfamily member 8 OS=Homo sapiens OX=9606 GN=IGSF8 PE=1 SV=1	34	72.9272	controllerType=0 controllerNumber=1 scan=17969	12220	C11(Carbamidomethyl / 57.0215)	KS_AD125_HILIC-elu_845_3534.17969.17969.3	high-energy collision-induced dissociation	10.76	3863.78	3863.78	0	0	0	0	2.9e-13	3.6e-12
1285 | 359498	12	316	R.IGPGEPLELLC[+57.02146]N[+1647.61324]VSGALPPAGR.H	R.IGPGEPLELLCNVSGALPPAGR.H	IGPGEPLELLCNVSGALPPAGR,RH,11@57.02146,12@1647.61324	N12(NGlycan / 1647.6132)	HexNAc(5)Hex(3)Fuc(1)	1.5e-09	2.1e-08	8.83	514.8	430.5	430.5	3	1288.93	1288.93	0.25		3864.78	3864.78	Specific	12	20.5	>sp|Q969P0|IGSF8_HUMAN Immunoglobulin superfamily member 8 OS=Homo sapiens OX=9606 GN=IGSF8 PE=1 SV=1	34	73.1156	controllerType=0 controllerNumber=1 scan=18024	12243	C11(Carbamidomethyl / 57.0215)	KS_AD125_HILIC-elu_845_3534.18024.18024.3	high-energy collision-induced dissociation	8.76	3863.78	3863.78	0	0	0	0	7.1e-11	1.1e-09
1286 | 357698	12	316	R.IGPGEPLELLC[+57.02146]N[+1647.61324]VSGALPPAGR.H	R.IGPGEPLELLCNVSGALPPAGR.H	IGPGEPLELLCNVSGALPPAGR,RH,11@57.02146,12@1647.61324	N12(NGlycan / 1647.6132)	HexNAc(5)Hex(3)Fuc(1)	7.8e-08	1.1e-06	7.11	471.9	371.7	371.7	3	1288.93	1288.93	1.49		3864.79	3864.78	Specific	12	18.6	>sp|Q969P0|IGSF8_HUMAN Immunoglobulin superfamily member 8 OS=Homo sapiens OX=9606 GN=IGSF8 PE=1 SV=1	34	71.9647	controllerType=0 controllerNumber=1 scan=17703	12061	C11(Carbamidomethyl / 57.0215)	KS_AD125_HILIC-elu_845_3534.17703.17703.3	high-energy collision-induced dissociation	6.04	3863.78	3863.78	0	0	0	0	2.6e-09	2.9e-08
1287 | 359458	12	316	R.IGPGEPLELLC[+57.02146]N[+1647.61324]VSGALPPAGR.H	R.IGPGEPLELLCNVSGALPPAGR.H	IGPGEPLELLCNVSGALPPAGR,RH,11@57.02146,12@1647.61324	N12(NGlycan / 1647.6132)	HexNAc(5)Hex(3)Fuc(1)	9.5e-09	1.3e-07	8.02	436.3	397.1	397.1	3	1288.94	1288.93	3.47		3864.8	3864.78	Specific	12	19.8	>sp|Q969P0|IGSF8_HUMAN Immunoglobulin superfamily member 8 OS=Homo sapiens OX=9606 GN=IGSF8 PE=1 SV=1	34	73.0984	controllerType=0 controllerNumber=1 scan=18019	12240	C11(Carbamidomethyl / 57.0215)	KS_AD125_HILIC-elu_845_3534.18019.18019.3	high-energy collision-induced dissociation	6.6	3863.79	3863.78	0	0	0	0	4.1e-10	6.1e-09
1288 | 359578	12	316	R.IGPGEPLELLC[+57.02146]N[+1647.61324]VSGALPPAGR.H	R.IGPGEPLELLCNVSGALPPAGR.H	IGPGEPLELLCNVSGALPPAGR,RH,11@57.02146,12@1647.61324	N12(NGlycan / 1647.6132)	HexNAc(5)Hex(3)Fuc(1)	4.5e-07	6.2e-06	6.35	353.1	307	307	3	1288.94	1288.93	2.43		3864.79	3864.78	Specific	12	17.6	>sp|Q969P0|IGSF8_HUMAN Immunoglobulin superfamily member 8 OS=Homo sapiens OX=9606 GN=IGSF8 PE=1 SV=1	34	73.2907	controllerType=0 controllerNumber=1 scan=18075	12261	C11(Carbamidomethyl / 57.0215)	KS_AD125_HILIC-elu_845_3534.18075.18075.3	high-energy collision-induced dissociation	4.63	3863.78	3863.78	0	0	0	0	1.5e-08	2.1e-07
129 | 219202	1	847	R.VMN[+1216.42286]STAISLQWNR.V	R.VMNSTAISLQWNR.V	VMNSTAISLQWNR,RV,3@1216.42286	N3(NGlycan / 1216.4229)	HexNAc(2)Hex(5)	4.2e-07	5.8e-06	6.38	432.1	333.4	149.1	3	912.737	912.735	1.39		2736.2	2736.19	Specific	3	14.3	>sp|O94856-11|NFASC_HUMAN Isoform 11 of Neurofascin OS=Homo sapiens OX=9606 GN=NFASC	2799	49.6371	controllerType=0 controllerNumber=1 scan=12118	7935		KS_AD125_HILIC-elu_845_3534.12118.12118.3	high-energy collision-induced dissociation	4.95	2735.19	2735.18	0	0	0	0	1.4e-08	2e-07
1294 | 357618	12	316	R.IGPGEPLELLC[+57.02146]N[+1622.58161]VSGALPPAGR.H	R.IGPGEPLELLCNVSGALPPAGR.H	IGPGEPLELLCNVSGALPPAGR,RH,11@57.02146,12@1622.58161	N12(NGlycan / 1622.5816)	HexNAc(4)Hex(5)	3.2e-11	4.4e-10	10.49	593.7	499.1	499.1	3	1280.59	1280.59	2.17		3839.76	3839.75	Specific	12	21.6	>sp|Q969P0|IGSF8_HUMAN Immunoglobulin superfamily member 8 OS=Homo sapiens OX=9606 GN=IGSF8 PE=1 SV=1	34	71.886	controllerType=0 controllerNumber=1 scan=17682	12047	C11(Carbamidomethyl / 57.0215)	KS_AD125_HILIC-elu_845_3534.17682.17682.3	high-energy collision-induced dissociation	10.77	3838.75	3838.74	0	0	0	0	1.9e-12	2.4e-11
1295 | 357938	12	316	R.IGPGEPLELLC[+57.02146]N[+1622.58161]VSGALPPAGR.H	R.IGPGEPLELLCNVSGALPPAGR.H	IGPGEPLELLCNVSGALPPAGR,RH,11@57.02146,12@1622.58161	N12(NGlycan / 1622.5816)	HexNAc(4)Hex(5)	2e-09	2.8e-08	8.69	559.5	471.6	471.6	3	1280.59	1280.59	3.31		3839.76	3839.75	Specific	12	22.5	>sp|Q969P0|IGSF8_HUMAN Immunoglobulin superfamily member 8 OS=Homo sapiens OX=9606 GN=IGSF8 PE=1 SV=1	34	72.0547	controllerType=0 controllerNumber=1 scan=17729	12076	C11(Carbamidomethyl / 57.0215)	KS_AD125_HILIC-elu_845_3534.17729.17729.3	high-energy collision-induced dissociation	9.25	3838.76	3838.74	0	0	0	0	1.1e-10	1.6e-09
1296 | 357498	12	316	R.IGPGEPLELLC[+57.02146]N[+1622.58161]VSGALPPAGR.H	R.IGPGEPLELLCNVSGALPPAGR.H	IGPGEPLELLCNVSGALPPAGR,RH,11@57.02146,12@1622.58161	N12(NGlycan / 1622.5816)	HexNAc(4)Hex(5)	1.1e-09	1.5e-08	8.95	539.6	442.8	442.8	3	1280.59	1280.59	1.88		3839.76	3839.75	Specific	12	20	>sp|Q969P0|IGSF8_HUMAN Immunoglobulin superfamily member 8 OS=Homo sapiens OX=9606 GN=IGSF8 PE=1 SV=1	34	71.711	controllerType=0 controllerNumber=1 scan=17630	12026	C11(Carbamidomethyl / 57.0215)	KS_AD125_HILIC-elu_845_3534.17630.17630.3	high-energy collision-induced dissociation	9.77	3838.75	3838.74	0	0	0	0	4.7e-11	7e-10
1297 | 358098	12	316	R.IGPGEPLELLC[+57.02146]N[+1622.58161]VSGALPPAGR.H	R.IGPGEPLELLCNVSGALPPAGR.H	IGPGEPLELLCNVSGALPPAGR,RH,11@57.02146,12@1622.58161	N12(NGlycan / 1622.5816)	HexNAc(4)Hex(5)	3.7e-08	5.1e-07	7.44	497.5	393.1	393.1	3	1280.6	1280.59	6.27		3839.78	3839.75	Specific	12	20	>sp|Q969P0|IGSF8_HUMAN Immunoglobulin superfamily member 8 OS=Homo sapiens OX=9606 GN=IGSF8 PE=1 SV=1	34	72.2097	controllerType=0 controllerNumber=1 scan=17774	12101	C11(Carbamidomethyl / 57.0215)	KS_AD125_HILIC-elu_845_3534.17774.17774.3	high-energy collision-induced dissociation	7.51	3838.77	3838.74	0	0	0	0	1.3e-09	1.5e-08
1298 | 357458	12	316	R.IGPGEPLELLC[+57.02146]N[+1622.58161]VSGALPPAGR.H	R.IGPGEPLELLCNVSGALPPAGR.H	IGPGEPLELLCNVSGALPPAGR,RH,11@57.02146,12@1622.58161	N12(NGlycan / 1622.5816)	HexNAc(4)Hex(5)	2e-08	2.8e-07	7.7	487.8	412.5	412.5	3	1280.59	1280.59	4.84		3839.77	3839.75	Specific	12	20.4	>sp|Q969P0|IGSF8_HUMAN Immunoglobulin superfamily member 8 OS=Homo sapiens OX=9606 GN=IGSF8 PE=1 SV=1	34	71.5978	controllerType=0 controllerNumber=1 scan=17599	12016	C11(Carbamidomethyl / 57.0215)	KS_AD125_HILIC-elu_845_3534.17599.17599.3	high-energy collision-induced dissociation	6.5	3838.76	3838.74	0	0	0	0	7.9e-10	1.1e-08
1299 | 357419	12	316	R.IGPGEPLELLC[+57.02146]N[+1622.58161]VSGALPPAGR.H	R.IGPGEPLELLCNVSGALPPAGR.H	IGPGEPLELLCNVSGALPPAGR,RH,11@57.02146,12@1622.58161	N12(NGlycan / 1622.5816)	HexNAc(4)Hex(5)	7.8e-08	1.1e-06	7.11	473.9	365.9	365.9	3	1280.59	1280.59	2.36		3839.76	3839.75	Specific	12	18.8	>sp|Q969P0|IGSF8_HUMAN Immunoglobulin superfamily member 8 OS=Homo sapiens OX=9606 GN=IGSF8 PE=1 SV=1	34	71.5272	controllerType=0 controllerNumber=1 scan=17579	12010	C11(Carbamidomethyl / 57.0215)	KS_AD125_HILIC-elu_845_3534.17579.17579.3	high-energy collision-induced dissociation	6.04	3838.75	3838.74	0	0	0	0	2.5e-09	2.9e-08
1301 | 359058	12	316	R.IGPGEPLELLC[+57.02146]N[+1606.58669]VSGALPPAGR.H	R.IGPGEPLELLCNVSGALPPAGR.H	IGPGEPLELLCNVSGALPPAGR,RH,11@57.02146,12@1606.58669	N12(NGlycan / 1606.5867)	HexNAc(4)Hex(4)Fuc(1)	3.3e-13	4.6e-12	12.48	679.4	567.3	567.3	3	1275.26	1275.26	0.43		3823.76	3823.76	Specific	12	21.3	>sp|Q969P0|IGSF8_HUMAN Immunoglobulin superfamily member 8 OS=Homo sapiens OX=9606 GN=IGSF8 PE=1 SV=1	34	72.736	controllerType=0 controllerNumber=1 scan=17915	12192	C11(Carbamidomethyl / 57.0215)	KS_AD125_HILIC-elu_845_3534.17915.17915.3	high-energy collision-induced dissociation	12.76	3822.75	3822.75	0	0	0	0	3.5e-14	4.5e-13
1302 | 358299	12	316	R.IGPGEPLELLC[+57.02146]N[+1606.58669]VSGALPPAGR.H	R.IGPGEPLELLCNVSGALPPAGR.H	IGPGEPLELLCNVSGALPPAGR,RH,11@57.02146,12@1606.58669	N12(NGlycan / 1606.5867)	HexNAc(4)Hex(4)Fuc(1)	3.2e-13	4.4e-12	12.49	676	593	593	3	1275.26	1275.26	1.77		3823.76	3823.76	Specific	12	22.6	>sp|Q969P0|IGSF8_HUMAN Immunoglobulin superfamily member 8 OS=Homo sapiens OX=9606 GN=IGSF8 PE=1 SV=1	34	72.3753	controllerType=0 controllerNumber=1 scan=17818	12131	C11(Carbamidomethyl / 57.0215)	KS_AD125_HILIC-elu_845_3534.17818.17818.3	high-energy collision-induced dissociation	12.77	3822.76	3822.75	0	0	0	0	3.1e-14	4.2e-13
1303 | 358699	12	316	R.IGPGEPLELLC[+57.02146]N[+1606.58669]VSGALPPAGR.H	R.IGPGEPLELLCNVSGALPPAGR.H	IGPGEPLELLCNVSGALPPAGR,RH,11@57.02146,12@1606.58669	N12(NGlycan / 1606.5867)	HexNAc(4)Hex(4)Fuc(1)	3.3e-13	4.6e-12	12.48	658.5	554.7	554.7	3	1275.26	1275.26	0.81		3823.76	3823.76	Specific	12	20.9	>sp|Q969P0|IGSF8_HUMAN Immunoglobulin superfamily member 8 OS=Homo sapiens OX=9606 GN=IGSF8 PE=1 SV=1	34	72.5724	controllerType=0 controllerNumber=1 scan=17871	12162	C11(Carbamidomethyl / 57.0215)	KS_AD125_HILIC-elu_845_3534.17871.17871.3	high-energy collision-induced dissociation	11.76	3822.75	3822.75	0	0	0	0	3.4e-14	4.4e-13
1304 | 357739	12	316	R.IGPGEPLELLC[+57.02146]N[+1606.58669]VSGALPPAGR.H	R.IGPGEPLELLCNVSGALPPAGR.H	IGPGEPLELLCNVSGALPPAGR,RH,11@57.02146,12@1606.58669	N12(NGlycan / 1606.5867)	HexNAc(4)Hex(4)Fuc(1)	2e-09	2.8e-08	8.69	483.3	412.6	412.6	3	1275.26	1275.26	1.96		3823.76	3823.76	Specific	12	19	>sp|Q969P0|IGSF8_HUMAN Immunoglobulin superfamily member 8 OS=Homo sapiens OX=9606 GN=IGSF8 PE=1 SV=1	34	71.9693	controllerType=0 controllerNumber=1 scan=17704	12062	C11(Carbamidomethyl / 57.0215)	KS_AD125_HILIC-elu_845_3534.17704.17704.3	high-energy collision-induced dissociation	7.49	3822.76	3822.75	0	0	0	0	1.1e-10	1.7e-09
1305 | 357819	12	316	R.IGPGEPLELLC[+57.02146]N[+1606.58669]VSGALPPAGR.H	R.IGPGEPLELLCNVSGALPPAGR.H	IGPGEPLELLCNVSGALPPAGR,RH,11@57.02146,12@1606.58669	N12(NGlycan / 1606.5867)	HexNAc(4)Hex(4)Fuc(1)	2.8e-09	3.9e-08	8.55	454.6	375.3	375.3	3	1275.26	1275.26	1.2		3823.76	3823.76	Specific	12	19.4	>sp|Q969P0|IGSF8_HUMAN Immunoglobulin superfamily member 8 OS=Homo sapiens OX=9606 GN=IGSF8 PE=1 SV=1	34	72.0214	controllerType=0 controllerNumber=1 scan=17719	12071	C11(Carbamidomethyl / 57.0215)	KS_AD125_HILIC-elu_845_3534.17719.17719.3	high-energy collision-induced dissociation	7.22	3822.75	3822.75	0	0	0	0	1.5e-10	2.4e-09
1310 | 343087	12	316	R.IGPGEPLELLC[+57.02146]N[+1565.56014]VSGALPPAGR.H	R.IGPGEPLELLCNVSGALPPAGR.H	IGPGEPLELLCNVSGALPPAGR,RH,11@57.02146,12@1565.56014	N12(NGlycan / 1565.5601)	HexNAc(3)Hex(5)Fuc(1)	4.8e-09	6.6e-08	8.32	505.9	427.1	427.1	3	1261.59	1261.58	3.9		3782.74	3782.73	Specific	12	20.4	>sp|Q969P0|IGSF8_HUMAN Immunoglobulin superfamily member 8 OS=Homo sapiens OX=9606 GN=IGSF8 PE=1 SV=1	34	72.452	controllerType=0 controllerNumber=1 scan=17839	12143	C11(Carbamidomethyl / 57.0215)	KS_AD125_HILIC-elu_845_3534.17839.17839.3	high-energy collision-induced dissociation	8.25	3781.74	3781.72	0	0	0	0	2.3e-10	3.5e-09
1311 | 343047	12	316	R.IGPGEPLELLC[+57.02146]N[+1565.56014]VSGALPPAGR.H	R.IGPGEPLELLCNVSGALPPAGR.H	IGPGEPLELLCNVSGALPPAGR,RH,11@57.02146,12@1565.56014	N12(NGlycan / 1565.5601)	HexNAc(3)Hex(5)Fuc(1)	5.7e-09	7.9e-08	8.24	482.4	375.6	375.6	3	1261.58	1261.58	-1.42		3782.72	3782.73	Specific	12	20.4	>sp|Q969P0|IGSF8_HUMAN Immunoglobulin superfamily member 8 OS=Homo sapiens OX=9606 GN=IGSF8 PE=1 SV=1	34	72.3947	controllerType=0 controllerNumber=1 scan=17823	12134	C11(Carbamidomethyl / 57.0215)	KS_AD125_HILIC-elu_845_3534.17823.17823.3	high-energy collision-induced dissociation	7.05	3781.72	3781.72	0	0	0	0	2.7e-10	4.1e-09
1312 | 342927	12	316	R.IGPGEPLELLC[+57.02146]N[+1565.56014]VSGALPPAGR.H	R.IGPGEPLELLCNVSGALPPAGR.H	IGPGEPLELLCNVSGALPPAGR,RH,11@57.02146,12@1565.56014	N12(NGlycan / 1565.5601)	HexNAc(3)Hex(5)Fuc(1)	8.1e-07	1.1e-05	6.09	432.7	351.5	351.5	3	1261.59	1261.58	4.39		3782.75	3782.73	Specific	12	18.2	>sp|Q969P0|IGSF8_HUMAN Immunoglobulin superfamily member 8 OS=Homo sapiens OX=9606 GN=IGSF8 PE=1 SV=1	34	72.241	controllerType=0 controllerNumber=1 scan=17782	12107	C11(Carbamidomethyl / 57.0215)	KS_AD125_HILIC-elu_845_3534.17782.17782.3	high-energy collision-induced dissociation	4.67	3781.74	3781.72	0	0	0	0	3e-08	4.5e-07
1313 | 342887	12	316	R.IGPGEPLELLC[+57.02146]N[+1565.56014]VSGALPPAGR.H	R.IGPGEPLELLCNVSGALPPAGR.H	IGPGEPLELLCNVSGALPPAGR,RH,11@57.02146,12@1565.56014	N12(NGlycan / 1565.5601)	HexNAc(3)Hex(5)Fuc(1)	9.5e-06	0.00013	5.02	344	289.9	289.9	3	1261.59	1261.58	7.29		3782.76	3782.73	Specific	12	17.5	>sp|Q969P0|IGSF8_HUMAN Immunoglobulin superfamily member 8 OS=Homo sapiens OX=9606 GN=IGSF8 PE=1 SV=1	34	72.177	controllerType=0 controllerNumber=1 scan=17765	12095	C11(Carbamidomethyl / 57.0215)	KS_AD125_HILIC-elu_845_3534.17765.17765.3	high-energy collision-induced dissociation	3.44	3781.75	3781.72	0	0	0	0	4e-07	5.5e-06
1314 | 343287	12	316	R.IGPGEPLELLC[+57.02146]N[+1444.53387]VSGALPPAGR.H	R.IGPGEPLELLCNVSGALPPAGR.H	IGPGEPLELLCNVSGALPPAGR,RH,11@57.02146,12@1444.53387	N12(NGlycan / 1444.5339)	HexNAc(4)Hex(3)Fuc(1)	3.2e-14	4.4e-13	13.49	726.7	637.7	637.7	3	1221.24	1221.24	1.47		3661.71	3661.7	Specific	12	22.4	>sp|Q969P0|IGSF8_HUMAN Immunoglobulin superfamily member 8 OS=Homo sapiens OX=9606 GN=IGSF8 PE=1 SV=1	34	72.663	controllerType=0 controllerNumber=1 scan=17896	12178	C11(Carbamidomethyl / 57.0215)	KS_AD125_HILIC-elu_845_3534.17896.17896.3	high-energy collision-induced dissociation	13.77	3660.7	3660.7	0	0	0	0	3.5e-15	4.6e-14
1315 | 343367	12	316	R.IGPGEPLELLC[+57.02146]N[+1444.53387]VSGALPPAGR.H	R.IGPGEPLELLCNVSGALPPAGR.H	IGPGEPLELLCNVSGALPPAGR,RH,11@57.02146,12@1444.53387	N12(NGlycan / 1444.5339)	HexNAc(4)Hex(3)Fuc(1)	3.2e-13	4.4e-12	12.49	667.6	546.8	546.8	3	1221.24	1221.24	1.27		3661.71	3661.7	Specific	12	21.9	>sp|Q969P0|IGSF8_HUMAN Immunoglobulin superfamily member 8 OS=Homo sapiens OX=9606 GN=IGSF8 PE=1 SV=1	34	72.8517	controllerType=0 controllerNumber=1 scan=17947	12211	C11(Carbamidomethyl / 57.0215)	KS_AD125_HILIC-elu_845_3534.17947.17947.3	high-energy collision-induced dissociation	11.77	3660.7	3660.7	0	0	0	0	3.1e-14	4.2e-13
1316 | 343167	12	316	R.IGPGEPLELLC[+57.02146]N[+1444.53387]VSGALPPAGR.H	R.IGPGEPLELLCNVSGALPPAGR.H	IGPGEPLELLCNVSGALPPAGR,RH,11@57.02146,12@1444.53387	N12(NGlycan / 1444.5339)	HexNAc(4)Hex(3)Fuc(1)	3.3e-12	4.6e-11	11.48	648	544.7	544.7	3	1221.24	1221.24	0.07		3661.7	3661.7	Specific	12	22.4	>sp|Q969P0|IGSF8_HUMAN Immunoglobulin superfamily member 8 OS=Homo sapiens OX=9606 GN=IGSF8 PE=1 SV=1	34	72.4907	controllerType=0 controllerNumber=1 scan=17849	12149	C11(Carbamidomethyl / 57.0215)	KS_AD125_HILIC-elu_845_3534.17849.17849.3	high-energy collision-induced dissociation	11.76	3660.7	3660.7	0	0	0	0	2.9e-13	3.5e-12
1317 | 343007	12	316	R.IGPGEPLELLC[+57.02146]N[+1444.53387]VSGALPPAGR.H	R.IGPGEPLELLCNVSGALPPAGR.H	IGPGEPLELLCNVSGALPPAGR,RH,11@57.02146,12@1444.53387	N12(NGlycan / 1444.5339)	HexNAc(4)Hex(3)Fuc(1)	3.2e-11	4.4e-10	10.49	578.1	506.7	506.7	3	1221.24	1221.24	1.77		3661.71	3661.7	Specific	12	22.1	>sp|Q969P0|IGSF8_HUMAN Immunoglobulin superfamily member 8 OS=Homo sapiens OX=9606 GN=IGSF8 PE=1 SV=1	34	72.3133	controllerType=0 controllerNumber=1 scan=17801	12120	C11(Carbamidomethyl / 57.0215)	KS_AD125_HILIC-elu_845_3534.17801.17801.3	high-energy collision-induced dissociation	10.77	3660.7	3660.7	0	0	0	0	1.9e-12	2.4e-11
1318 | 343487	12	316	R.IGPGEPLELLC[+57.02146]N[+1444.53387]VSGALPPAGR.H	R.IGPGEPLELLCNVSGALPPAGR.H	IGPGEPLELLCNVSGALPPAGR,RH,11@57.02146,12@1444.53387	N12(NGlycan / 1444.5339)	HexNAc(4)Hex(3)Fuc(1)	1.1e-09	1.5e-08	8.95	525.4	407.8	407.8	3	1221.24	1221.24	2.47		3661.71	3661.7	Specific	12	20.4	>sp|Q969P0|IGSF8_HUMAN Immunoglobulin superfamily member 8 OS=Homo sapiens OX=9606 GN=IGSF8 PE=1 SV=1	34	73.0217	controllerType=0 controllerNumber=1 scan=17997	12230	C11(Carbamidomethyl / 57.0215)	KS_AD125_HILIC-elu_845_3534.17997.17997.3	high-energy collision-induced dissociation	9.77	3660.71	3660.7	0	0	0	0	4.7e-11	7.1e-10
1319 | 343527	12	316	R.IGPGEPLELLC[+57.02146]N[+1444.53387]VSGALPPAGR.H	R.IGPGEPLELLCNVSGALPPAGR.H	IGPGEPLELLCNVSGALPPAGR,RH,11@57.02146,12@1444.53387	N12(NGlycan / 1444.5339)	HexNAc(4)Hex(3)Fuc(1)	6.8e-09	9.4e-08	8.17	485	390.9	390.9	3	1221.24	1221.24	2.87		3661.71	3661.7	Specific	12	20.4	>sp|Q969P0|IGSF8_HUMAN Immunoglobulin superfamily member 8 OS=Homo sapiens OX=9606 GN=IGSF8 PE=1 SV=1	34	73.0599	controllerType=0 controllerNumber=1 scan=18008	12236	C11(Carbamidomethyl / 57.0215)	KS_AD125_HILIC-elu_845_3534.18008.18008.3	high-energy collision-induced dissociation	6.97	3660.71	3660.7	0	0	0	0	3.2e-10	4.8e-09
132 | 101965	1	980	K.YVAFN[+1378.47569]GTK.V	K.YVAFNGTK.V	YVAFNGTK,KV,5@1378.47569	N5(NGlycan / 1378.4757)	HexNAc(2)Hex(6)	1.1e-08	1.5e-07	7.98	531.3	430.9	430.9	2	1139.47	1139.47	1.74		2277.94	2277.94	Specific	5	18.2	>sp|O94856-11|NFASC_HUMAN Isoform 11 of Neurofascin OS=Homo sapiens OX=9606 GN=NFASC	2799	23.794	controllerType=0 controllerNumber=1 scan=6182	2411		KS_AD125_HILIC-elu_845_3534.6182.6182.2	high-energy collision-induced dissociation	8.79	2276.93	2276.93	0	0	0	0	4.8e-10	6.8e-09
1321 | 326799	12	316	R.IGPGEPLELLC[+57.02146]N[+1403.50732]VSGALPPAGR.H	R.IGPGEPLELLCNVSGALPPAGR.H	IGPGEPLELLCNVSGALPPAGR,RH,11@57.02146,12@1403.50732	N12(NGlycan / 1403.5073)	HexNAc(3)Hex(4)Fuc(1)	6.8e-09	9.4e-08	8.17	491	412.7	412.7	3	1207.57	1207.56	4		3620.69	3620.68	Specific	12	18.8	>sp|Q969P0|IGSF8_HUMAN Immunoglobulin superfamily member 8 OS=Homo sapiens OX=9606 GN=IGSF8 PE=1 SV=1	34	72.542	controllerType=0 controllerNumber=1 scan=17863	12157	C11(Carbamidomethyl / 57.0215)	KS_AD125_HILIC-elu_845_3534.17863.17863.3	high-energy collision-induced dissociation	6.97	3619.68	3619.67	0	0	0	0	3.2e-10	4.8e-09
1322 | 326919	12	316	R.IGPGEPLELLC[+57.02146]N[+1403.50732]VSGALPPAGR.H	R.IGPGEPLELLCNVSGALPPAGR.H	IGPGEPLELLCNVSGALPPAGR,RH,11@57.02146,12@1403.50732	N12(NGlycan / 1403.5073)	HexNAc(3)Hex(4)Fuc(1)	1.8e-07	2.5e-06	6.74	374.9	355.8	355.8	3	1207.57	1207.56	1.27		3620.68	3620.68	Specific	12	17.9	>sp|Q969P0|IGSF8_HUMAN Immunoglobulin superfamily member 8 OS=Homo sapiens OX=9606 GN=IGSF8 PE=1 SV=1	34	72.7639	controllerType=0 controllerNumber=1 scan=17922	12196	C11(Carbamidomethyl / 57.0215)	KS_AD125_HILIC-elu_845_3534.17922.17922.3	high-energy collision-induced dissociation	5.39	3619.67	3619.67	0	0	0	0	5.9e-09	7.5e-08
1324 | 305772	12	316	R.IGPGEPLELLC[+57.02146]N[+1216.42286]VSGALPPAGR.H	R.IGPGEPLELLCNVSGALPPAGR.H	IGPGEPLELLCNVSGALPPAGR,RH,11@57.02146,12@1216.42286	N12(NGlycan / 1216.4229)	HexNAc(2)Hex(5)	3.3e-20	4.6e-19	19.48	1044.8	959.5	959.5	3	1145.2	1145.2	0.49		3433.59	3433.59	Specific	12	26.7	>sp|Q969P0|IGSF8_HUMAN Immunoglobulin superfamily member 8 OS=Homo sapiens OX=9606 GN=IGSF8 PE=1 SV=1	34	71.8152	controllerType=0 controllerNumber=1 scan=17661	12039	C11(Carbamidomethyl / 57.0215)	KS_AD125_HILIC-elu_845_3534.17661.17661.3	high-energy collision-induced dissociation	17.76	3432.59	3432.59	0	0	0	0	5.7e-21	7.7e-20
1325 | 306212	12	316	R.IGPGEPLELLC[+57.02146]N[+1216.42286]VSGALPPAGR.H	R.IGPGEPLELLCNVSGALPPAGR.H	IGPGEPLELLCNVSGALPPAGR,RH,11@57.02146,12@1216.42286	N12(NGlycan / 1216.4229)	HexNAc(2)Hex(5)	3.2e-20	4.4e-19	19.49	1044.1	941.4	941.4	3	1145.2	1145.2	2.31		3433.6	3433.59	Specific	12	26.7	>sp|Q969P0|IGSF8_HUMAN Immunoglobulin superfamily member 8 OS=Homo sapiens OX=9606 GN=IGSF8 PE=1 SV=1	34	72.1679	controllerType=0 controllerNumber=1 scan=17762	12093	C11(Carbamidomethyl / 57.0215)	KS_AD125_HILIC-elu_845_3534.17762.17762.3	high-energy collision-induced dissociation	17.77	3432.59	3432.59	0	0	0	0	5.1e-21	6.7e-20
1326 | 306012	12	316	R.IGPGEPLELLC[+57.02146]N[+1216.42286]VSGALPPAGR.H	R.IGPGEPLELLCNVSGALPPAGR.H	IGPGEPLELLCNVSGALPPAGR,RH,11@57.02146,12@1216.42286	N12(NGlycan / 1216.4229)	HexNAc(2)Hex(5)	3.2e-20	4.4e-19	19.49	1040.7	951.5	951.5	3	1145.2	1145.2	1.56		3433.6	3433.59	Specific	12	26.7	>sp|Q969P0|IGSF8_HUMAN Immunoglobulin superfamily member 8 OS=Homo sapiens OX=9606 GN=IGSF8 PE=1 SV=1	34	71.9949	controllerType=0 controllerNumber=1 scan=17711	12066	C11(Carbamidomethyl / 57.0215)	KS_AD125_HILIC-elu_845_3534.17711.17711.3	high-energy collision-induced dissociation	17.77	3432.59	3432.59	0	0	0	0	4.9e-21	6.4e-20
1327 | 306532	12	316	R.IGPGEPLELLC[+57.02146]N[+1216.42286]VSGALPPAGR.H	R.IGPGEPLELLCNVSGALPPAGR.H	IGPGEPLELLCNVSGALPPAGR,RH,11@57.02146,12@1216.42286	N12(NGlycan / 1216.4229)	HexNAc(2)Hex(5)	3.2e-20	4.4e-19	19.49	1033.4	952.2	952.2	3	1145.2	1145.2	1.77		3433.6	3433.59	Specific	12	26.8	>sp|Q969P0|IGSF8_HUMAN Immunoglobulin superfamily member 8 OS=Homo sapiens OX=9606 GN=IGSF8 PE=1 SV=1	34	72.346	controllerType=0 controllerNumber=1 scan=17810	12126	C11(Carbamidomethyl / 57.0215)	KS_AD125_HILIC-elu_845_3534.17810.17810.3	high-energy collision-induced dissociation	17.77	3432.59	3432.59	0	0	0	0	5.3e-21	7.1e-20
1328 | 306772	12	316	R.IGPGEPLELLC[+57.02146]N[+1216.42286]VSGALPPAGR.H	R.IGPGEPLELLCNVSGALPPAGR.H	IGPGEPLELLCNVSGALPPAGR,RH,11@57.02146,12@1216.42286	N12(NGlycan / 1216.4229)	HexNAc(2)Hex(5)	3.3e-19	4.6e-18	18.48	993.7	913.5	913.5	3	1145.2	1145.2	0.92		3433.6	3433.59	Specific	12	26.7	>sp|Q969P0|IGSF8_HUMAN Immunoglobulin superfamily member 8 OS=Homo sapiens OX=9606 GN=IGSF8 PE=1 SV=1	34	72.5155	controllerType=0 controllerNumber=1 scan=17856	12152	C11(Carbamidomethyl / 57.0215)	KS_AD125_HILIC-elu_845_3534.17856.17856.3	high-energy collision-induced dissociation	16.76	3432.59	3432.59	0	0	0	0	5.8e-20	7.7e-19
1329 | 307052	12	316	R.IGPGEPLELLC[+57.02146]N[+1216.42286]VSGALPPAGR.H	R.IGPGEPLELLCNVSGALPPAGR.H	IGPGEPLELLCNVSGALPPAGR,RH,11@57.02146,12@1216.42286	N12(NGlycan / 1216.4229)	HexNAc(2)Hex(5)	3.3e-18	4.6e-17	17.48	935	836.7	836.7	3	1145.2	1145.2	0.81		3433.6	3433.59	Specific	12	26.1	>sp|Q969P0|IGSF8_HUMAN Immunoglobulin superfamily member 8 OS=Homo sapiens OX=9606 GN=IGSF8 PE=1 SV=1	34	72.7002	controllerType=0 controllerNumber=1 scan=17906	12185	C11(Carbamidomethyl / 57.0215)	KS_AD125_HILIC-elu_845_3534.17906.17906.3	high-energy collision-induced dissociation	15.76	3432.59	3432.59	0	0	0	0	5.3e-19	7e-18
133 | 101642	1	980	K.YVAFN[+1378.47569]GTK.V	K.YVAFNGTK.V	YVAFNGTK,KV,5@1378.47569	N5(NGlycan / 1378.4757)	HexNAc(2)Hex(6)	1.1e-08	1.5e-07	7.96	527.6	428.9	428.9	2	1139.47	1139.47	0.45		2277.94	2277.94	Specific	5	17.8	>sp|O94856-11|NFASC_HUMAN Isoform 11 of Neurofascin OS=Homo sapiens OX=9606 GN=NFASC	2799	23.5432	controllerType=0 controllerNumber=1 scan=6123	2358		KS_AD125_HILIC-elu_845_3534.6123.6123.2	high-energy collision-induced dissociation	8.78	2276.93	2276.93	0	0	0	0	5.1e-10	7.1e-09
1330 | 305572	12	316	R.IGPGEPLELLC[+57.02146]N[+1216.42286]VSGALPPAGR.H	R.IGPGEPLELLCNVSGALPPAGR.H	IGPGEPLELLCNVSGALPPAGR,RH,11@57.02146,12@1216.42286	N12(NGlycan / 1216.4229)	HexNAc(2)Hex(5)	3.3e-18	4.6e-17	17.48	905.9	837.3	837.3	3	1145.2	1145.2	0.6		3433.59	3433.59	Specific	12	25.6	>sp|Q969P0|IGSF8_HUMAN Immunoglobulin superfamily member 8 OS=Homo sapiens OX=9606 GN=IGSF8 PE=1 SV=1	34	71.6453	controllerType=0 controllerNumber=1 scan=17612	12018	C11(Carbamidomethyl / 57.0215)	KS_AD125_HILIC-elu_845_3534.17612.17612.3	high-energy collision-induced dissociation	15.76	3432.59	3432.59	0	0	0	0	5.2e-19	6.8e-18
1331 | 307132	12	316	R.IGPGEPLELLC[+57.02146]N[+1216.42286]VSGALPPAGR.H	R.IGPGEPLELLCNVSGALPPAGR.H	IGPGEPLELLCNVSGALPPAGR,RH,11@57.02146,12@1216.42286	N12(NGlycan / 1216.4229)	HexNAc(2)Hex(5)	3.3e-16	4.6e-15	15.48	827.5	795.9	795.9	3	1145.2	1145.2	0.28		3433.59	3433.59	Specific	12	25.9	>sp|Q969P0|IGSF8_HUMAN Immunoglobulin superfamily member 8 OS=Homo sapiens OX=9606 GN=IGSF8 PE=1 SV=1	34	72.8689	controllerType=0 controllerNumber=1 scan=17952	12214	C11(Carbamidomethyl / 57.0215)	KS_AD125_HILIC-elu_845_3534.17952.17952.3	high-energy collision-induced dissociation	15.76	3432.59	3432.59	0	0	0	0	5.3e-17	6.6e-16
1332 | 307212	12	316	R.IGPGEPLELLC[+57.02146]N[+1216.42286]VSGALPPAGR.H	R.IGPGEPLELLCNVSGALPPAGR.H	IGPGEPLELLCNVSGALPPAGR,RH,11@57.02146,12@1216.42286	N12(NGlycan / 1216.4229)	HexNAc(2)Hex(5)	3.3e-14	4.6e-13	13.48	733.7	662.3	662.3	3	1145.2	1145.2	1.13		3433.6	3433.59	Specific	12	23.5	>sp|Q969P0|IGSF8_HUMAN Immunoglobulin superfamily member 8 OS=Homo sapiens OX=9606 GN=IGSF8 PE=1 SV=1	34	73.0389	controllerType=0 controllerNumber=1 scan=18002	12233	C11(Carbamidomethyl / 57.0215)	KS_AD125_HILIC-elu_845_3534.18002.18002.3	high-energy collision-induced dissociation	13.76	3432.59	3432.59	0	0	0	0	4e-15	5.1e-14
1333 | 305452	12	316	R.IGPGEPLELLC[+57.02146]N[+1216.42286]VSGALPPAGR.H	R.IGPGEPLELLCNVSGALPPAGR.H	IGPGEPLELLCNVSGALPPAGR,RH,11@57.02146,12@1216.42286	N12(NGlycan / 1216.4229)	HexNAc(2)Hex(5)	6.8e-09	9.4e-08	8.17	498.5	453.2	453.2	3	1145.21	1145.2	3.91		3433.61	3433.59	Specific	12	21	>sp|Q969P0|IGSF8_HUMAN Immunoglobulin superfamily member 8 OS=Homo sapiens OX=9606 GN=IGSF8 PE=1 SV=1	34	71.4754	controllerType=0 controllerNumber=1 scan=17565	12007	C11(Carbamidomethyl / 57.0215)	KS_AD125_HILIC-elu_845_3534.17565.17565.3	high-energy collision-induced dissociation	8.25	3432.6	3432.59	0	0	0	0	3.1e-10	4.8e-09
1334 | 307332	12	316	R.IGPGEPLELLC[+57.02146]N[+1216.42286]VSGALPPAGR.H	R.IGPGEPLELLCNVSGALPPAGR.H	IGPGEPLELLCNVSGALPPAGR,RH,11@57.02146,12@1216.42286	N12(NGlycan / 1216.4229)	HexNAc(2)Hex(5)	2.1e-09	2.9e-08	8.68	476.7	451.6	451.6	3	1145.2	1145.2	0.71		3433.59	3433.59	Specific	12	20.8	>sp|Q969P0|IGSF8_HUMAN Immunoglobulin superfamily member 8 OS=Homo sapiens OX=9606 GN=IGSF8 PE=1 SV=1	34	73.2162	controllerType=0 controllerNumber=1 scan=18053	12253	C11(Carbamidomethyl / 57.0215)	KS_AD125_HILIC-elu_845_3534.18053.18053.3	high-energy collision-induced dissociation	7.48	3432.59	3432.59	0	0	0	0	1.1e-10	1.8e-09
1335 | 307292	12	316	R.IGPGEPLELLC[+57.02146]N[+1216.42286]VSGALPPAGR.H	R.IGPGEPLELLCNVSGALPPAGR.H	IGPGEPLELLCNVSGALPPAGR,RH,11@57.02146,12@1216.42286	N12(NGlycan / 1216.4229)	HexNAc(2)Hex(5)	4.7e-09	6.5e-08	8.33	406.7	386.5	386.5	3	1145.2	1145.2	1.99		3433.6	3433.59	Specific	12	18.5	>sp|Q969P0|IGSF8_HUMAN Immunoglobulin superfamily member 8 OS=Homo sapiens OX=9606 GN=IGSF8 PE=1 SV=1	34	73.183	controllerType=0 controllerNumber=1 scan=18044	12249	C11(Carbamidomethyl / 57.0215)	KS_AD125_HILIC-elu_845_3534.18044.18044.3	high-energy collision-induced dissociation	6.82	3432.59	3432.59	0	0	0	0	2.2e-10	3.4e-09
1336 | 306092	12	316	R.IGPGEPLELLC[+57.02146]N[+1216.42286]VSGALPPAGR.H	R.IGPGEPLELLCNVSGALPPAGR.H	IGPGEPLELLCNVSGALPPAGR,RH,11@57.02146,12@1216.42286	N12(NGlycan / 1216.4229)	HexNAc(2)Hex(5)	3.1e-06	4.3e-05	5.51	349.2	349.2	349.2	4	859.154	859.154	1.08		3433.6	3433.59	Specific	12	17.1	>sp|Q969P0|IGSF8_HUMAN Immunoglobulin superfamily member 8 OS=Homo sapiens OX=9606 GN=IGSF8 PE=1 SV=1	34	72.0855	controllerType=0 controllerNumber=1 scan=17738	12080	C11(Carbamidomethyl / 57.0215)	KS_AD125_HILIC-elu_845_3534.17738.17738.4	high-energy collision-induced dissociation	4.14	3432.59	3432.59	0	0	0	0	1.2e-07	1.8e-06
1337 | 306692	12	316	R.IGPGEPLELLC[+57.02146]N[+1216.42286]VSGALPPAGR.H	R.IGPGEPLELLCNVSGALPPAGR.H	IGPGEPLELLCNVSGALPPAGR,RH,11@57.02146,12@1216.42286	N12(NGlycan / 1216.4229)	HexNAc(2)Hex(5)	4.4e-06	6e-05	5.36	303.3	303.3	303.3	4	859.154	859.154	0.79		3433.6	3433.59	Specific	12	17.4	>sp|Q969P0|IGSF8_HUMAN Immunoglobulin superfamily member 8 OS=Homo sapiens OX=9606 GN=IGSF8 PE=1 SV=1	34	72.4411	controllerType=0 controllerNumber=1 scan=17836	12141	C11(Carbamidomethyl / 57.0215)	KS_AD125_HILIC-elu_845_3534.17836.17836.4	high-energy collision-induced dissociation	3.67	3432.59	3432.59	0	0	0	0	1.8e-07	2.6e-06
1338 | 305852	12	316	R.IGPGEPLELLC[+57.02146]N[+1216.42286]VSGALPPAGR.H	R.IGPGEPLELLCNVSGALPPAGR.H	IGPGEPLELLCNVSGALPPAGR,RH,11@57.02146,12@1216.42286	N12(NGlycan / 1216.4229)	HexNAc(2)Hex(5)	6.9e-06	9.5e-05	5.16	301.8	262.7	262.7	4	859.155	859.154	1.57		3433.6	3433.59	Specific	12	16.4	>sp|Q969P0|IGSF8_HUMAN Immunoglobulin superfamily member 8 OS=Homo sapiens OX=9606 GN=IGSF8 PE=1 SV=1	34	71.9132	controllerType=0 controllerNumber=1 scan=17690	12051	C11(Carbamidomethyl / 57.0215)	KS_AD125_HILIC-elu_845_3534.17690.17690.4	high-energy collision-induced dissociation	3.48	3432.59	3432.59	0	0	0	0	2.9e-07	4e-06
134 | 102268	1	980	K.YVAFN[+1378.47569]GTK.V	K.YVAFNGTK.V	YVAFNGTK,KV,5@1378.47569	N5(NGlycan / 1378.4757)	HexNAc(2)Hex(6)	1.4e-06	2e-05	5.85	429.3	331.4	331.4	2	1139.47	1139.47	2.06		2277.94	2277.94	Specific	5	16.3	>sp|O94856-11|NFASC_HUMAN Isoform 11 of Neurofascin OS=Homo sapiens OX=9606 GN=NFASC	2799	24.027	controllerType=0 controllerNumber=1 scan=6237	2459		KS_AD125_HILIC-elu_845_3534.6237.6237.2	high-energy collision-induced dissociation	4.42	2276.94	2276.93	0	0	0	0	4.8e-08	7.3e-07
135 | 102166	1	980	K.YVAFN[+1216.42286]GTK.V	K.YVAFNGTK.V	YVAFNGTK,KV,5@1216.42286	N5(NGlycan / 1216.4229)	HexNAc(2)Hex(5)	5.8e-09	8e-08	8.24	570.6	466.3	466.3	2	1058.45	1058.45	1.33		2115.89	2115.89	Specific	5	16.2	>sp|O94856-11|NFASC_HUMAN Isoform 11 of Neurofascin OS=Homo sapiens OX=9606 GN=NFASC	2799	23.9269	controllerType=0 controllerNumber=1 scan=6214	2438		KS_AD125_HILIC-elu_845_3534.6214.6214.2	high-energy collision-induced dissociation	9.79	2114.88	2114.88	0	0	0	0	2.7e-10	4.1e-09
1352 | 248189	12	455	R.GETASLLC[+57.02146]N[+1647.61324]ISVR.G	R.GETASLLCNISVR.G	GETASLLCNISVR,RG,8@57.02146,9@1647.61324	N9(NGlycan / 1647.6132)	HexNAc(5)Hex(3)Fuc(1)	9.3e-14	1.3e-12	13.03	718.2	499.8	499.8	3	1023.12	1023.12	0.66		3067.34	3067.34	Specific	9	23	>sp|Q969P0|IGSF8_HUMAN Immunoglobulin superfamily member 8 OS=Homo sapiens OX=9606 GN=IGSF8 PE=1 SV=1	34	47.5113	controllerType=0 controllerNumber=1 scan=11623	7471	C8(Carbamidomethyl / 57.0215)	KS_AD125_HILIC-elu_845_3534.11623.11623.3	high-energy collision-induced dissociation	11.31	3066.33	3066.33	0	0	0	0	1.2e-14	1.6e-13
1353 | 248429	12	455	R.GETASLLC[+57.02146]N[+1647.61324]ISVR.G	R.GETASLLCNISVR.G	GETASLLCNISVR,RG,8@57.02146,9@1647.61324	N9(NGlycan / 1647.6132)	HexNAc(5)Hex(3)Fuc(1)	1.1e-13	1.5e-12	12.95	704.4	546.8	546.8	2	1534.17	1534.17	-0.25		3067.34	3067.34	Specific	9	20.4	>sp|Q969P0|IGSF8_HUMAN Immunoglobulin superfamily member 8 OS=Homo sapiens OX=9606 GN=IGSF8 PE=1 SV=1	34	47.669	controllerType=0 controllerNumber=1 scan=11659	7505	C8(Carbamidomethyl / 57.0215)	KS_AD125_HILIC-elu_845_3534.11659.11659.2	high-energy collision-induced dissociation	12.23	3066.33	3066.33	0	0	0	0	1.3e-14	1.7e-13
1354 | 248231	12	455	R.GETASLLC[+57.02146]N[+1647.61324]ISVR.G	R.GETASLLCNISVR.G	GETASLLCNISVR,RG,8@57.02146,9@1647.61324	N9(NGlycan / 1647.6132)	HexNAc(5)Hex(3)Fuc(1)	2.8e-09	3.8e-08	8.56	576.4	312.5	312.5	2	1534.18	1534.17	1.58		3067.34	3067.34	Specific	9	19	>sp|Q969P0|IGSF8_HUMAN Immunoglobulin superfamily member 8 OS=Homo sapiens OX=9606 GN=IGSF8 PE=1 SV=1	34	47.5475	controllerType=0 controllerNumber=1 scan=11631	7479	C8(Carbamidomethyl / 57.0215)	KS_AD125_HILIC-elu_845_3534.11631.11631.2	high-energy collision-induced dissociation	8.83	3066.34	3066.33	0	0	0	0	1.5e-10	2.3e-09
1355 | 248671	12	455	R.GETASLLC[+57.02146]N[+1647.61324]ISVR.G	R.GETASLLCNISVR.G	GETASLLCNISVR,RG,8@57.02146,9@1647.61324	N9(NGlycan / 1647.6132)	HexNAc(5)Hex(3)Fuc(1)	2.2e-07	3e-06	6.66	509.7	249.4	249.4	2	1534.18	1534.17	2.06		3067.35	3067.34	Specific	9	17.8	>sp|Q969P0|IGSF8_HUMAN Immunoglobulin superfamily member 8 OS=Homo sapiens OX=9606 GN=IGSF8 PE=1 SV=1	34	47.9347	controllerType=0 controllerNumber=1 scan=11721	7563	C8(Carbamidomethyl / 57.0215)	KS_AD125_HILIC-elu_845_3534.11721.11721.2	high-energy collision-induced dissociation	6.59	3066.34	3066.33	0	0	0	0	7.2e-09	9.1e-08
1357 | 217396	12	455	R.GETASLLC[+57.02146]N[+1444.53387]ISVR.G	R.GETASLLCNISVR.G	GETASLLCNISVR,RG,8@57.02146,9@1444.53387	N9(NGlycan / 1444.5339)	HexNAc(4)Hex(3)Fuc(1)	1.3e-11	1.8e-10	10.88	614.3	475.6	475.6	2	1432.64	1432.63	3.06		2864.27	2864.26	Specific	9	21.6	>sp|Q969P0|IGSF8_HUMAN Immunoglobulin superfamily member 8 OS=Homo sapiens OX=9606 GN=IGSF8 PE=1 SV=1	34	47.7678	controllerType=0 controllerNumber=1 scan=11681	7526	C8(Carbamidomethyl / 57.0215)	KS_AD125_HILIC-elu_845_3534.11681.11681.2	high-energy collision-induced dissociation	10.16	2863.26	2863.25	0	0	0	0	1.1e-12	1.3e-11
136 | 103492	1	980	K.YVAFN[+1216.42286]GTK.V	K.YVAFNGTK.V	YVAFNGTK,KV,5@1216.42286	N5(NGlycan / 1216.4229)	HexNAc(2)Hex(5)	6e-09	8.2e-08	8.23	568.1	463	463	2	1058.45	1058.45	0.99		2115.89	2115.89	Specific	5	15.7	>sp|O94856-11|NFASC_HUMAN Isoform 11 of Neurofascin OS=Homo sapiens OX=9606 GN=NFASC	2799	24.6132	controllerType=0 controllerNumber=1 scan=6376	2582		KS_AD125_HILIC-elu_845_3534.6376.6376.2	high-energy collision-induced dissociation	8.78	2114.88	2114.88	0	0	0	0	2.9e-10	4.4e-09
1368 | 187644	13	474	R.FFPYAN[+1216.42286]GTLGIR.D	R.FFPYANGTLGIR.D	FFPYANGTLGIR,RD,6@1216.42286	N6(NGlycan / 1216.4229)	HexNAc(2)Hex(5)	8.8e-14	1.2e-12	13.05	729.1	484.9	484.9	2	1286.57	1286.57	1.11		2572.14	2572.13	Specific	6	21.7	>sp|P32004|L1CAM_HUMAN Neural cell adhesion molecule L1 OS=Homo sapiens OX=9606 GN=L1CAM PE=1 SV=2	60	54.9527	controllerType=0 controllerNumber=1 scan=13329	9068		KS_AD125_HILIC-elu_845_3534.13329.13329.2	high-energy collision-induced dissociation	11.33	2571.13	2571.13	0	0	0	0	1.1e-14	1.5e-13
1369 | 187884	13	474	R.FFPYAN[+1216.42286]GTLGIR.D	R.FFPYANGTLGIR.D	FFPYANGTLGIR,RD,6@1216.42286	N6(NGlycan / 1216.4229)	HexNAc(2)Hex(5)	8.8e-13	1.2e-11	12.05	688.6	448.5	448.5	2	1286.57	1286.57	0.92		2572.14	2572.13	Specific	6	19.1	>sp|P32004|L1CAM_HUMAN Neural cell adhesion molecule L1 OS=Homo sapiens OX=9606 GN=L1CAM PE=1 SV=2	60	55.2352	controllerType=0 controllerNumber=1 scan=13393	9128		KS_AD125_HILIC-elu_845_3534.13393.13393.2	high-energy collision-induced dissociation	10.33	2571.13	2571.13	0	0	0	0	9.5e-14	1.3e-12
137 | 102587	1	980	K.YVAFN[+1216.42286]GTK.V	K.YVAFNGTK.V	YVAFNGTK,KV,5@1216.42286	N5(NGlycan / 1216.4229)	HexNAc(2)Hex(5)	6e-09	8.2e-08	8.23	567.3	462.5	462.5	2	1058.45	1058.45	1.22		2115.89	2115.89	Specific	5	16.7	>sp|O94856-11|NFASC_HUMAN Isoform 11 of Neurofascin OS=Homo sapiens OX=9606 GN=NFASC	2799	24.1707	controllerType=0 controllerNumber=1 scan=6270	2489		KS_AD125_HILIC-elu_845_3534.6270.6270.2	high-energy collision-induced dissociation	8.78	2114.88	2114.88	0	0	0	0	2.9e-10	4.4e-09
1370 | 188284	13	474	R.FFPYAN[+1216.42286]GTLGIR.D	R.FFPYANGTLGIR.D	FFPYANGTLGIR,RD,6@1216.42286	N6(NGlycan / 1216.4229)	HexNAc(2)Hex(5)	8.5e-12	1.2e-10	11.07	608.6	386.5	386.5	2	1286.57	1286.57	1.87		2572.14	2572.13	Specific	6	19.9	>sp|P32004|L1CAM_HUMAN Neural cell adhesion molecule L1 OS=Homo sapiens OX=9606 GN=L1CAM PE=1 SV=2	60	55.5191	controllerType=0 controllerNumber=1 scan=13457	9188		KS_AD125_HILIC-elu_845_3534.13457.13457.2	high-energy collision-induced dissociation	9.35	2571.13	2571.13	0	0	0	0	6.5e-13	8.5e-12
1371 | 187484	13	474	R.FFPYAN[+1216.42286]GTLGIR.D	R.FFPYANGTLGIR.D	FFPYANGTLGIR,RD,6@1216.42286	N6(NGlycan / 1216.4229)	HexNAc(2)Hex(5)	1.6e-07	2.2e-06	6.81	543.7	330.7	330.7	2	1286.57	1286.57	1.68		2572.14	2572.13	Specific	6	19.4	>sp|P32004|L1CAM_HUMAN Neural cell adhesion molecule L1 OS=Homo sapiens OX=9606 GN=L1CAM PE=1 SV=2	60	54.706	controllerType=0 controllerNumber=1 scan=13273	9016		KS_AD125_HILIC-elu_845_3534.13273.13273.2	high-energy collision-induced dissociation	5.09	2571.13	2571.13	0	0	0	0	4.9e-09	5.9e-08
1372 | 187364	13	474	R.FFPYAN[+1216.42286]GTLGIR.D	R.FFPYANGTLGIR.D	FFPYANGTLGIR,RD,6@1216.42286	N6(NGlycan / 1216.4229)	HexNAc(2)Hex(5)	6.4e-07	8.9e-06	6.19	482.1	264.3	264.3	2	1286.57	1286.57	1.11		2572.14	2572.13	Specific	6	18.2	>sp|P32004|L1CAM_HUMAN Neural cell adhesion molecule L1 OS=Homo sapiens OX=9606 GN=L1CAM PE=1 SV=2	60	54.6811	controllerType=0 controllerNumber=1 scan=13267	9011		KS_AD125_HILIC-elu_845_3534.13267.13267.2	high-energy collision-induced dissociation	4.47	2571.13	2571.13	0	0	0	0	2.3e-08	3.3e-07
1373 | 187764	13	474	R.FFPYAN[+1216.42286]GTLGIR.D	R.FFPYANGTLGIR.D	FFPYANGTLGIR,RD,6@1216.42286	N6(NGlycan / 1216.4229)	HexNAc(2)Hex(5)	8.9e-07	1.2e-05	6.05	481.8	302	302	3	858.049	858.049	0.2		2572.13	2572.13	Specific	6	13.5	>sp|P32004|L1CAM_HUMAN Neural cell adhesion molecule L1 OS=Homo sapiens OX=9606 GN=L1CAM PE=1 SV=2	60	55.0473	controllerType=0 controllerNumber=1 scan=13350	9088		KS_AD125_HILIC-elu_845_3534.13350.13350.3	high-energy collision-induced dissociation	4.85	2571.13	2571.13	0	0	0	0	3.1e-08	4.6e-07
1374 | 188084	13	474	R.FFPYAN[+1216.42286]GTLGIR.D	R.FFPYANGTLGIR.D	FFPYANGTLGIR,RD,6@1216.42286	N6(NGlycan / 1216.4229)	HexNAc(2)Hex(5)	3.9e-05	0.00054	4.41	348.6	313.4	313.4	3	858.05	858.049	0.84		2572.14	2572.13	Specific	6	10.2	>sp|P32004|L1CAM_HUMAN Neural cell adhesion molecule L1 OS=Homo sapiens OX=9606 GN=L1CAM PE=1 SV=2	60	55.3112	controllerType=0 controllerNumber=1 scan=13410	9144		KS_AD125_HILIC-elu_845_3534.13410.13410.3	high-energy collision-induced dissociation	3.05	2571.13	2571.13	0	0	0	0	1.5e-06	1.8e-05
138 | 103052	1	980	K.YVAFN[+1216.42286]GTK.V	K.YVAFNGTK.V	YVAFNGTK,KV,5@1216.42286	N5(NGlycan / 1216.4229)	HexNAc(2)Hex(5)	5.8e-09	8e-08	8.24	562	454.4	454.4	2	1058.45	1058.45	1.45		2115.89	2115.89	Specific	5	16.9	>sp|O94856-11|NFASC_HUMAN Isoform 11 of Neurofascin OS=Homo sapiens OX=9606 GN=NFASC	2799	24.4027	controllerType=0 controllerNumber=1 scan=6325	2538		KS_AD125_HILIC-elu_845_3534.6325.6325.2	high-energy collision-induced dissociation	8.79	2114.88	2114.88	0	0	0	0	2.7e-10	4.2e-09
139 | 101805	1	980	K.YVAFN[+1216.42286]GTK.V	K.YVAFNGTK.V	YVAFNGTK,KV,5@1216.42286	N5(NGlycan / 1216.4229)	HexNAc(2)Hex(5)	1.4e-08	1.9e-07	7.87	522.1	407.9	407.9	2	1058.45	1058.45	1.56		2115.89	2115.89	Specific	5	16.3	>sp|O94856-11|NFASC_HUMAN Isoform 11 of Neurofascin OS=Homo sapiens OX=9606 GN=NFASC	2799	23.7171	controllerType=0 controllerNumber=1 scan=6164	2395		KS_AD125_HILIC-elu_845_3534.6164.6164.2	high-energy collision-induced dissociation	8.79	2114.88	2114.88	0	0	0	0	6.1e-10	8.2e-09
1393 | 96706	13	668	K.VPGN[+1216.42286]QTSTTLK.L	K.VPGNQTSTTLK.L	VPGNQTSTTLK,KL,4@1216.42286	N4(NGlycan / 1216.4229)	HexNAc(2)Hex(5)	1.1e-07	1.5e-06	6.96	501.3	351.1	351.1	2	1181.52	1181.52	1.45		2362.04	2362.04	Specific	4	16.6	>sp|P32004|L1CAM_HUMAN Neural cell adhesion molecule L1 OS=Homo sapiens OX=9606 GN=L1CAM PE=1 SV=2	60	18.9513	controllerType=0 controllerNumber=1 scan=4926	1501		KS_AD125_HILIC-elu_845_3534.4926.4926.2	high-energy collision-induced dissociation	5.24	2361.04	2361.03	0	0	0	0	3.4e-09	3.9e-08
1394 | 96598	13	668	K.VPGN[+1216.42286]QTSTTLK.L	K.VPGNQTSTTLK.L	VPGNQTSTTLK,KL,4@1216.42286	N4(NGlycan / 1216.4229)	HexNAc(2)Hex(5)	5.3e-07	7.3e-06	6.28	456	313	313	2	1181.52	1181.52	0.83		2362.04	2362.04	Specific	4	16.4	>sp|P32004|L1CAM_HUMAN Neural cell adhesion molecule L1 OS=Homo sapiens OX=9606 GN=L1CAM PE=1 SV=2	60	18.7823	controllerType=0 controllerNumber=1 scan=4879	1471		KS_AD125_HILIC-elu_845_3534.4879.4879.2	high-energy collision-induced dissociation	4.56	2361.03	2361.03	0	0	0	0	1.9e-08	2.7e-07
1395 | 96910	13	668	K.VPGN[+1216.42286]QTSTTLK.L	K.VPGNQTSTTLK.L	VPGNQTSTTLK,KL,4@1216.42286	N4(NGlycan / 1216.4229)	HexNAc(2)Hex(5)	6e-07	8.3e-06	6.22	448.3	298.6	298.6	2	1181.52	1181.52	1.35		2362.04	2362.04	Specific	4	17.7	>sp|P32004|L1CAM_HUMAN Neural cell adhesion molecule L1 OS=Homo sapiens OX=9606 GN=L1CAM PE=1 SV=2	60	19.1276	controllerType=0 controllerNumber=1 scan=4973	1532		KS_AD125_HILIC-elu_845_3534.4973.4973.2	high-energy collision-induced dissociation	4.5	2361.03	2361.03	0	0	0	0	2.2e-08	3.1e-07
1396 | 96478	13	668	K.VPGN[+1216.42286]QTSTTLK.L	K.VPGNQTSTTLK.L	VPGNQTSTTLK,KL,4@1216.42286	N4(NGlycan / 1216.4229)	HexNAc(2)Hex(5)	1.3e-06	1.9e-05	5.87	380.9	276.1	276.1	2	1181.53	1181.52	1.76		2362.04	2362.04	Specific	4	16.4	>sp|P32004|L1CAM_HUMAN Neural cell adhesion molecule L1 OS=Homo sapiens OX=9606 GN=L1CAM PE=1 SV=2	60	18.6057	controllerType=0 controllerNumber=1 scan=4830	1441		KS_AD125_HILIC-elu_845_3534.4830.4830.2	high-energy collision-induced dissociation	4.15	2361.04	2361.03	0	0	0	0	4.6e-08	7.1e-07
14 | 310120	1	227	K.VLTNHPYN[+2100.76148]DSSLR.N	K.VLTNHPYNDSSLR.N	VLTNHPYNDSSLR,KN,8@2100.76148	N8(NGlycan / 2100.7615)	HexNAc(5)Hex(4)Fuc(1)NeuAc(1)	2.2e-06	3e-05	5.66	468.3	119.4	119.4	3	1206.18	1206.18	0.84		3616.52	3616.52	Specific	8	18.1	>sp|O94856-11|NFASC_HUMAN Isoform 11 of Neurofascin OS=Homo sapiens OX=9606 GN=NFASC	2799	31.6945	controllerType=0 controllerNumber=1 scan=8002	4081		KS_AD125_HILIC-elu_845_3534.8002.8002.3	high-energy collision-induced dissociation	4.33	3615.51	3615.51	0	0	0	0	8.1e-08	1.2e-06
140 | 46847	1	980	K.YVAFN[+1054.37004]GTK.V	K.YVAFNGTK.V	YVAFNGTK,KV,5@1054.37004	N5(NGlycan / 1054.37)	HexNAc(2)Hex(4)	3.1e-10	4.4e-09	9.5	575.5	460.8	460.8	2	977.42	977.42	0.8		1953.83	1953.83	Specific	5	17	>sp|O94856-11|NFASC_HUMAN Isoform 11 of Neurofascin OS=Homo sapiens OX=9606 GN=NFASC	2799	24.5685	controllerType=0 controllerNumber=1 scan=6365	2573		KS_AD125_HILIC-elu_845_3534.6365.6365.2	high-energy collision-induced dissociation	7.78	1952.83	1952.82	0	0	0	0	1.3e-11	1.6e-10
1401 | 316681	13	723	K.GEGN[+1647.61324]ETTNMVITWKPLR.W	K.GEGNETTNMVITWKPLR.W	GEGNETTNMVITWKPLR,KW,4@1647.61324	N4(NGlycan / 1647.6132)	HexNAc(5)Hex(3)Fuc(1)	1e-07	1.4e-06	6.98	488	311.4	311.4	3	1198.54	1198.54	0.92		3593.6	3593.59	Specific	4	16.6	>sp|P32004|L1CAM_HUMAN Neural cell adhesion molecule L1 OS=Homo sapiens OX=9606 GN=L1CAM PE=1 SV=2	60	49.2595	controllerType=0 controllerNumber=1 scan=12029	7852		KS_AD125_HILIC-elu_845_3534.12029.12029.3	high-energy collision-induced dissociation	5.26	3592.59	3592.59	0	0	0	0	3.3e-09	3.7e-08
1403 | 126648	13	847	R.GYN[+1378.47569]VTYWR.E	R.GYNVTYWR.E	GYNVTYWR,RE,3@1378.47569	N3(NGlycan / 1378.4757)	HexNAc(2)Hex(6)	2.1e-05	0.00029	4.68	437.4	276	276	2	1219	1218.99	4.11		2436.99	2436.98	Specific	3	13	>sp|P32004|L1CAM_HUMAN Neural cell adhesion molecule L1 OS=Homo sapiens OX=9606 GN=L1CAM PE=1 SV=2	60	40.7489	controllerType=0 controllerNumber=1 scan=10075	6022		KS_AD125_HILIC-elu_845_3534.10075.10075.2	high-energy collision-induced dissociation	3.26	2435.98	2435.97	0	0	0	0	8.4e-07	1.1e-05
1404 | 127328	13	847	R.GYN[+1216.42286]VTYWR.E	R.GYNVTYWR.E	GYNVTYWR,RE,3@1216.42286	N3(NGlycan / 1216.4229)	HexNAc(2)Hex(5)	3e-10	4.2e-09	9.52	593.7	437.3	437.3	2	1137.97	1137.97	2.18		2274.93	2274.93	Specific	3	18.6	>sp|P32004|L1CAM_HUMAN Neural cell adhesion molecule L1 OS=Homo sapiens OX=9606 GN=L1CAM PE=1 SV=2	60	41.0922	controllerType=0 controllerNumber=1 scan=10155	6097		KS_AD125_HILIC-elu_845_3534.10155.10155.2	high-energy collision-induced dissociation	7.79	2273.93	2273.92	0	0	0	0	1.3e-11	1.6e-10
1405 | 127768	13	847	R.GYN[+1216.42286]VTYWR.E	R.GYNVTYWR.E	GYNVTYWR,RE,3@1216.42286	N3(NGlycan / 1216.4229)	HexNAc(2)Hex(5)	3e-10	4.2e-09	9.52	579.9	423.5	423.5	2	1137.97	1137.97	1.33		2274.93	2274.93	Specific	3	17	>sp|P32004|L1CAM_HUMAN Neural cell adhesion molecule L1 OS=Homo sapiens OX=9606 GN=L1CAM PE=1 SV=2	60	41.3344	controllerType=0 controllerNumber=1 scan=10211	6149		KS_AD125_HILIC-elu_845_3534.10211.10211.2	high-energy collision-induced dissociation	7.79	2273.92	2273.92	0	0	0	0	1.3e-11	1.6e-10
1406 | 128008	13	847	R.GYN[+1216.42286]VTYWR.E	R.GYNVTYWR.E	GYNVTYWR,RE,3@1216.42286	N3(NGlycan / 1216.4229)	HexNAc(2)Hex(5)	3.6e-06	4.9e-05	5.45	420.2	284.9	284.9	2	1137.97	1137.97	1.76		2274.93	2274.93	Specific	3	14.6	>sp|P32004|L1CAM_HUMAN Neural cell adhesion molecule L1 OS=Homo sapiens OX=9606 GN=L1CAM PE=1 SV=2	60	41.6167	controllerType=0 controllerNumber=1 scan=10276	6210		KS_AD125_HILIC-elu_845_3534.10276.10276.2	high-energy collision-induced dissociation	4.24	2273.93	2273.92	0	0	0	0	1.5e-07	2.2e-06
141 | 47166	1	980	K.YVAFN[+1054.37004]GTK.V	K.YVAFNGTK.V	YVAFNGTK,KV,5@1054.37004	N5(NGlycan / 1054.37)	HexNAc(2)Hex(4)	3.1e-06	4.3e-05	5.5	424.7	302.8	302.8	2	977.422	977.42	2.43		1953.84	1953.83	Specific	5	16.3	>sp|O94856-11|NFASC_HUMAN Isoform 11 of Neurofascin OS=Homo sapiens OX=9606 GN=NFASC	2799	24.8544	controllerType=0 controllerNumber=1 scan=6429	2630		KS_AD125_HILIC-elu_845_3534.6429.6429.2	high-energy collision-induced dissociation	4.3	1952.83	1952.82	0	0	0	0	1.3e-07	1.8e-06
1414 | 266065	13	977	R.THN[+1768.63952]LTDLSPHLR.Y	R.THNLTDLSPHLR.Y	THNLTDLSPHLR,RY,3@1768.63952	N3(NGlycan / 1768.6395)	HexNAc(4)Hex(5)Fuc(1)	1.1e-11	1.6e-10	10.95	690.4	381.2	381.2	3	1058.13	1058.13	-0.01		3172.38	3172.38	Specific	3	22.5	>sp|P32004|L1CAM_HUMAN Neural cell adhesion molecule L1 OS=Homo sapiens OX=9606 GN=L1CAM PE=1 SV=2	60	32.749	controllerType=0 controllerNumber=1 scan=8242	4305		KS_AD125_HILIC-elu_845_3534.8242.8242.3	high-energy collision-induced dissociation	11.23	3171.37	3171.37	0	0	0	0	8.7e-13	1.2e-11
1415 | 265985	13	977	R.THN[+1768.63952]LTDLSPHLR.Y	R.THNLTDLSPHLR.Y	THNLTDLSPHLR,RY,3@1768.63952	N3(NGlycan / 1768.6395)	HexNAc(4)Hex(5)Fuc(1)	8.7e-08	1.2e-06	7.06	634.3	340.4	340.4	3	1058.13	1058.13	-3.36		3172.37	3172.38	Specific	3	20.2	>sp|P32004|L1CAM_HUMAN Neural cell adhesion molecule L1 OS=Homo sapiens OX=9606 GN=L1CAM PE=1 SV=2	60	32.7287	controllerType=0 controllerNumber=1 scan=8237	4301		KS_AD125_HILIC-elu_845_3534.8237.8237.3	high-energy collision-induced dissociation	7.34	3171.36	3171.37	0	0	0	0	2.9e-09	3.3e-08
1416 | 266025	13	977	R.THN[+1768.63952]LTDLSPHLR.Y	R.THNLTDLSPHLR.Y	THNLTDLSPHLR,RY,3@1768.63952	N3(NGlycan / 1768.6395)	HexNAc(4)Hex(5)Fuc(1)	1e-06	1.4e-05	5.98	475.1	208.1	208.1	4	793.852	793.85	1.89		3172.38	3172.38	Specific	3	14.9	>sp|P32004|L1CAM_HUMAN Neural cell adhesion molecule L1 OS=Homo sapiens OX=9606 GN=L1CAM PE=1 SV=2	60	32.7444	controllerType=0 controllerNumber=1 scan=8241	4304		KS_AD125_HILIC-elu_845_3534.8241.8241.4	high-energy collision-induced dissociation	4.78	3171.38	3171.37	0	0	0	0	3.5e-08	5.4e-07
1417 | 266427	13	977	R.THN[+1768.63952]LTDLSPHLR.Y	R.THNLTDLSPHLR.Y	THNLTDLSPHLR,RY,3@1768.63952	N3(NGlycan / 1768.6395)	HexNAc(4)Hex(5)Fuc(1)	4.7e-06	6.6e-05	5.32	446.7	115.7	115.7	4	793.851	793.85	1.43		3172.38	3172.38	Specific	3	13.3	>sp|P32004|L1CAM_HUMAN Neural cell adhesion molecule L1 OS=Homo sapiens OX=9606 GN=L1CAM PE=1 SV=2	60	33.0373	controllerType=0 controllerNumber=1 scan=8307	4366		KS_AD125_HILIC-elu_845_3534.8307.8307.4	high-energy collision-induced dissociation	4.01	3171.38	3171.37	0	0	0	0	2e-07	2.8e-06
1418 | 237741	13	977	R.THN[+1622.58161]LTDLSPHLR.Y	R.THNLTDLSPHLR.Y	THNLTDLSPHLR,RY,3@1622.58161	N3(NGlycan / 1622.5816)	HexNAc(4)Hex(5)	1.1e-10	1.5e-09	9.96	641.2	387.2	387.2	3	1009.45	1009.45	2.47		3026.33	3026.32	Specific	3	20.1	>sp|P32004|L1CAM_HUMAN Neural cell adhesion molecule L1 OS=Homo sapiens OX=9606 GN=L1CAM PE=1 SV=2	60	33.2641	controllerType=0 controllerNumber=1 scan=8358	4414		KS_AD125_HILIC-elu_845_3534.8358.8358.3	high-energy collision-induced dissociation	10.24	3025.32	3025.31	0	0	0	0	5.4e-12	6.8e-11
1419 | 237701	13	977	R.THN[+1622.58161]LTDLSPHLR.Y	R.THNLTDLSPHLR.Y	THNLTDLSPHLR,RY,3@1622.58161	N3(NGlycan / 1622.5816)	HexNAc(4)Hex(5)	2.4e-07	3.4e-06	6.61	535.8	298.5	298.5	4	757.336	757.336	0.55		3026.32	3026.32	Specific	3	14.6	>sp|P32004|L1CAM_HUMAN Neural cell adhesion molecule L1 OS=Homo sapiens OX=9606 GN=L1CAM PE=1 SV=2	60	33.2548	controllerType=0 controllerNumber=1 scan=8356	4412		KS_AD125_HILIC-elu_845_3534.8356.8356.4	high-energy collision-induced dissociation	7.43	3025.32	3025.31	0	0	0	0	8.2e-09	1.1e-07
142 | 329568	1	991	K.QIVEN[+2263.83471]FSPNQTK.F	K.QIVENFSPNQTK.F	QIVENFSPNQTK,KF,5@2263.83471	N5(NGlycan / 2263.8347)	HexNAc(5)Hex(5)Fuc(3)	2.1e-06	2.9e-05	5.68	332.6	332.6	26.5	3	1223.52	1223.52	1.08		3668.55	3668.55	Specific	5	15.7	>sp|O94856-11|NFASC_HUMAN Isoform 11 of Neurofascin OS=Homo sapiens OX=9606 GN=NFASC	2799	32.2299	controllerType=0 controllerNumber=1 scan=8124	4195		KS_AD125_HILIC-elu_845_3534.8124.8124.3	high-energy collision-induced dissociation	4.09	3667.54	3667.54	0	0	0	0	7.8e-08	1.2e-06
1420 | 238181	13	977	R.THN[+1622.58161]LTDLSPHLR.Y	R.THNLTDLSPHLR.Y	THNLTDLSPHLR,RY,3@1622.58161	N3(NGlycan / 1622.5816)	HexNAc(4)Hex(5)	1.1e-05	0.00015	4.97	354.9	100.7	100.7	4	757.337	757.336	2.08		3026.33	3026.32	Specific	3	13	>sp|P32004|L1CAM_HUMAN Neural cell adhesion molecule L1 OS=Homo sapiens OX=9606 GN=L1CAM PE=1 SV=2	60	33.5407	controllerType=0 controllerNumber=1 scan=8421	4473		KS_AD125_HILIC-elu_845_3534.8421.8421.4	high-energy collision-induced dissociation	3.61	3025.32	3025.31	0	0	0	0	4.5e-07	6.2e-06
1421 | 237981	13	977	R.THN[+1606.58669]LTDLSPHLR.Y	R.THNLTDLSPHLR.Y	THNLTDLSPHLR,RY,3@1606.58669	N3(NGlycan / 1606.5867)	HexNAc(4)Hex(4)Fuc(1)	1.6e-07	2.2e-06	6.8	599.3	335.4	335.4	3	1004.11	1004.11	-1.2		3010.32	3010.33	Specific	3	19	>sp|P32004|L1CAM_HUMAN Neural cell adhesion molecule L1 OS=Homo sapiens OX=9606 GN=L1CAM PE=1 SV=2	60	33.4087	controllerType=0 controllerNumber=1 scan=8391	4445		KS_AD125_HILIC-elu_845_3534.8391.8391.3	high-energy collision-induced dissociation	7.07	3009.31	3009.32	0	0	0	0	5e-09	6.1e-08
1422 | 167104	13	977	R.THN[+1216.42286]LTDLSPHLR.Y	R.THNLTDLSPHLR.Y	THNLTDLSPHLR,RY,3@1216.42286	N3(NGlycan / 1216.4229)	HexNAc(2)Hex(5)	8.5e-20	1.2e-18	19.07	1047.5	657	657	4	655.797	655.796	1.3		2620.17	2620.16	Specific	3	25.5	>sp|P32004|L1CAM_HUMAN Neural cell adhesion molecule L1 OS=Homo sapiens OX=9606 GN=L1CAM PE=1 SV=2	60	33.6641	controllerType=0 controllerNumber=1 scan=8449	4499		KS_AD125_HILIC-elu_845_3534.8449.8449.4	high-energy collision-induced dissociation	17.35	2619.16	2619.15	0	0	0	0	1.2e-20	1.7e-19
1423 | 166864	13	977	R.THN[+1216.42286]LTDLSPHLR.Y	R.THNLTDLSPHLR.Y	THNLTDLSPHLR,RY,3@1216.42286	N3(NGlycan / 1216.4229)	HexNAc(2)Hex(5)	8.5e-20	1.2e-18	19.07	1047	676.2	676.2	4	655.797	655.796	1.77		2620.17	2620.16	Specific	3	25.5	>sp|P32004|L1CAM_HUMAN Neural cell adhesion molecule L1 OS=Homo sapiens OX=9606 GN=L1CAM PE=1 SV=2	60	33.4041	controllerType=0 controllerNumber=1 scan=8390	4444		KS_AD125_HILIC-elu_845_3534.8390.8390.4	high-energy collision-induced dissociation	17.35	2619.16	2619.15	0	0	0	0	1.1e-20	1.6e-19
1424 | 166944	13	977	R.THN[+1216.42286]LTDLSPHLR.Y	R.THNLTDLSPHLR.Y	THNLTDLSPHLR,RY,3@1216.42286	N3(NGlycan / 1216.4229)	HexNAc(2)Hex(5)	1.1e-14	1.6e-13	13.95	833.2	587.3	587.3	3	874.06	874.059	1.12		2620.16	2620.16	Specific	3	20.2	>sp|P32004|L1CAM_HUMAN Neural cell adhesion molecule L1 OS=Homo sapiens OX=9606 GN=L1CAM PE=1 SV=2	60	33.4604	controllerType=0 controllerNumber=1 scan=8403	4456		KS_AD125_HILIC-elu_845_3534.8403.8403.3	high-energy collision-induced dissociation	14.23	2619.16	2619.15	0	0	0	0	1.6e-15	2.2e-14
1425 | 167585	13	977	R.THN[+1216.42286]LTDLSPHLR.Y	R.THNLTDLSPHLR.Y	THNLTDLSPHLR,RY,3@1216.42286	N3(NGlycan / 1216.4229)	HexNAc(2)Hex(5)	2.8e-15	3.9e-14	14.55	809	443.9	443.9	4	655.798	655.796	3.26		2620.17	2620.16	Specific	3	17.3	>sp|P32004|L1CAM_HUMAN Neural cell adhesion molecule L1 OS=Homo sapiens OX=9606 GN=L1CAM PE=1 SV=2	60	33.9687	controllerType=0 controllerNumber=1 scan=8518	4564		KS_AD125_HILIC-elu_845_3534.8518.8518.4	high-energy collision-induced dissociation	13.82	2619.16	2619.15	0	0	0	0	3.9e-16	4.9e-15
1426 | 167304	13	977	R.THN[+1216.42286]LTDLSPHLR.Y	R.THNLTDLSPHLR.Y	THNLTDLSPHLR,RY,3@1216.42286	N3(NGlycan / 1216.4229)	HexNAc(2)Hex(5)	1.1e-13	1.6e-12	12.95	756.8	525.8	525.8	3	874.059	874.059	0.42		2620.16	2620.16	Specific	3	18.2	>sp|P32004|L1CAM_HUMAN Neural cell adhesion molecule L1 OS=Homo sapiens OX=9606 GN=L1CAM PE=1 SV=2	60	33.7485	controllerType=0 controllerNumber=1 scan=8468	4517		KS_AD125_HILIC-elu_845_3534.8468.8468.3	high-energy collision-induced dissociation	12.23	2619.16	2619.15	0	0	0	0	1.3e-14	1.8e-13
1427 | 166983	13	977	R.THN[+1054.37004]LTDLSPHLR.Y	R.THNLTDLSPHLR.Y	THNLTDLSPHLR,RY,3@1054.37004	N3(NGlycan / 1054.37)	HexNAc(2)Hex(4)	8.8e-19	1.2e-17	18.05	979.5	524	524	4	615.283	615.283	0.93		2458.11	2458.11	Specific	3	21.8	>sp|P32004|L1CAM_HUMAN Neural cell adhesion molecule L1 OS=Homo sapiens OX=9606 GN=L1CAM PE=1 SV=2	60	33.4926	controllerType=0 controllerNumber=1 scan=8410	4463		KS_AD125_HILIC-elu_845_3534.8410.8410.4	high-energy collision-induced dissociation	18.33	2457.1	2457.1	0	0	0	0	1.6e-19	2.2e-18
1438 | 277515	14	99	R.NC[+57.02146]TLLLSN[+1622.58161]VSPELGGK.Y	R.NCTLLLSNVSPELGGK.Y	NCTLLLSNVSPELGGK,RY,2@57.02146,8@1622.58161	N8(NGlycan / 1622.5816)	HexNAc(4)Hex(5)	8e-07	1.1e-05	6.1	395.8	277.2	36.8	3	1108.83	1108.83	2.18		3324.47	3324.47	Specific	8	15.8	>sp|P20916|MAG_HUMAN Myelin-associated glycoprotein OS=Homo sapiens OX=9606 GN=MAG PE=1 SV=1	78	53.3657	controllerType=0 controllerNumber=1 scan=12967	8730	C2(Carbamidomethyl / 57.0215)	KS_AD125_HILIC-elu_845_3534.12967.12967.3	high-energy collision-induced dissociation	4.87	3323.47	3323.46	0	0	0	0	2.9e-08	4.4e-07
144 | 288762	1	991	K.QIVEN[+1955.72397]FSPNQTK.F	K.QIVENFSPNQTK.F	QIVENFSPNQTK,KF,5@1955.72397	N5(NGlycan / 1955.724)	HexNAc(5)Hex(4)Fuc(2)	1.9e-14	2.7e-13	13.71	773.9	773.9	14.7	3	1120.82	1120.82	1.67		3360.44	3360.44	Specific	5	20.4	>sp|O94856-11|NFASC_HUMAN Isoform 11 of Neurofascin OS=Homo sapiens OX=9606 GN=NFASC	2799	33.0896	controllerType=0 controllerNumber=1 scan=8319	4377		KS_AD125_HILIC-elu_845_3534.8319.8319.3	high-energy collision-induced dissociation	13.99	3359.43	3359.43	0	0	0	0	2.2e-15	2.9e-14
1441 | 277235	14	99	R.NC[+57.02146]TLLLSN[+1540.52851]VSPELGGK.Y	R.NCTLLLSNVSPELGGK.Y	NCTLLLSNVSPELGGK,RY,2@57.02146,8@1540.52851	N8(NGlycan / 1540.5285)	HexNAc(2)Hex(7)	1.8e-08	2.4e-07	7.76	530.7	479.7	45	3	1081.48	1081.48	5.24		3242.43	3242.41	Specific	8	19.6	>sp|P20916|MAG_HUMAN Myelin-associated glycoprotein OS=Homo sapiens OX=9606 GN=MAG PE=1 SV=1	78	52.9283	controllerType=0 controllerNumber=1 scan=12867	8636	C2(Carbamidomethyl / 57.0215)	KS_AD125_HILIC-elu_845_3534.12867.12867.3	high-energy collision-induced dissociation	8.57	3241.42	3241.41	0	0	0	0	7.1e-10	9.7e-09
1442 | 278195	14	99	R.NC[+57.02146]TLLLSN[+1501.55533]VSPELGGK.Y	R.NCTLLLSNVSPELGGK.Y	NCTLLLSNVSPELGGK,RY,2@57.02146,8@1501.55533	N8(NGlycan / 1501.5553)	HexNAc(5)Hex(3)	2.4e-09	3.3e-08	8.63	508	406.4	36.8	3	1068.49	1068.48	1.16		3203.44	3203.44	Specific	8	19.7	>sp|P20916|MAG_HUMAN Myelin-associated glycoprotein OS=Homo sapiens OX=9606 GN=MAG PE=1 SV=1	78	53.7316	controllerType=0 controllerNumber=1 scan=13053	8810	C2(Carbamidomethyl / 57.0215)	KS_AD125_HILIC-elu_845_3534.13053.13053.3	high-energy collision-induced dissociation	8.56	3202.44	3202.43	0	0	0	0	1.3e-10	1.9e-09
1443 | 277596	14	99	R.NC[+57.02146]TLLLSN[+1501.55533]VSPELGGK.Y	R.NCTLLLSNVSPELGGK.Y	NCTLLLSNVSPELGGK,RY,2@57.02146,8@1501.55533	N8(NGlycan / 1501.5553)	HexNAc(5)Hex(3)	6.2e-07	8.6e-06	6.21	424.5	286.6	36.8	3	1068.49	1068.48	0.59		3203.44	3203.44	Specific	8	18.9	>sp|P20916|MAG_HUMAN Myelin-associated glycoprotein OS=Homo sapiens OX=9606 GN=MAG PE=1 SV=1	78	53.4297	controllerType=0 controllerNumber=1 scan=12982	8744	C2(Carbamidomethyl / 57.0215)	KS_AD125_HILIC-elu_845_3534.12982.12982.3	high-energy collision-induced dissociation	5	3202.43	3202.43	0	0	0	0	2.2e-08	3.2e-07
1444 | 277556	14	99	R.NC[+57.02146]TLLLSN[+1501.55533]VSPELGGK.Y	R.NCTLLLSNVSPELGGK.Y	NCTLLLSNVSPELGGK,RY,2@57.02146,8@1501.55533	N8(NGlycan / 1501.5553)	HexNAc(5)Hex(3)	7.2e-07	9.9e-06	6.14	359.1	306.2	36.8	3	1068.49	1068.48	2.08		3203.45	3203.44	Specific	8	15.8	>sp|P20916|MAG_HUMAN Myelin-associated glycoprotein OS=Homo sapiens OX=9606 GN=MAG PE=1 SV=1	78	53.398	controllerType=0 controllerNumber=1 scan=12974	8737	C2(Carbamidomethyl / 57.0215)	KS_AD125_HILIC-elu_845_3534.12974.12974.3	high-energy collision-induced dissociation	4.78	3202.44	3202.43	0	0	0	0	2.7e-08	4e-07
1445 | 278155	14	99	R.NC[+57.02146]TLLLSN[+1460.52878]VSPELGGK.Y	R.NCTLLLSNVSPELGGK.Y	NCTLLLSNVSPELGGK,RY,2@57.02146,8@1460.52878	N8(NGlycan / 1460.5288)	HexNAc(4)Hex(4)	5.3e-18	7.3e-17	17.28	901.6	749.4	13.5	3	1054.81	1054.81	0.69		3162.41	3162.41	Specific	8	22.6	>sp|P20916|MAG_HUMAN Myelin-associated glycoprotein OS=Homo sapiens OX=9606 GN=MAG PE=1 SV=1	78	53.6837	controllerType=0 controllerNumber=1 scan=13042	8800	C2(Carbamidomethyl / 57.0215)	KS_AD125_HILIC-elu_845_3534.13042.13042.3	high-energy collision-induced dissociation	16.56	3161.41	3161.41	0	0	0	0	8.2e-19	1.1e-17
1446 | 277635	14	99	R.NC[+57.02146]TLLLSN[+1460.52878]VSPELGGK.Y	R.NCTLLLSNVSPELGGK.Y	NCTLLLSNVSPELGGK,RY,2@57.02146,8@1460.52878	N8(NGlycan / 1460.5288)	HexNAc(4)Hex(4)	5.1e-16	7.1e-15	15.29	813.7	652.9	17.5	3	1054.81	1054.81	1.85		3162.42	3162.41	Specific	8	21.3	>sp|P20916|MAG_HUMAN Myelin-associated glycoprotein OS=Homo sapiens OX=9606 GN=MAG PE=1 SV=1	78	53.4389	controllerType=0 controllerNumber=1 scan=12984	8746	C2(Carbamidomethyl / 57.0215)	KS_AD125_HILIC-elu_845_3534.12984.12984.3	high-energy collision-induced dissociation	14.57	3161.41	3161.41	0	0	0	0	8.6e-17	1.1e-15
1447 | 251110	14	99	R.NC[+57.02146]TLLLSN[+1378.47569]VSPELGGK.Y	R.NCTLLLSNVSPELGGK.Y	NCTLLLSNVSPELGGK,RY,2@57.02146,8@1378.47569	N8(NGlycan / 1378.4757)	HexNAc(2)Hex(6)	5.1e-14	7.1e-13	13.29	720.2	600.7	72.7	3	1027.46	1027.46	1.39		3080.36	3080.36	Specific	8	18.4	>sp|P20916|MAG_HUMAN Myelin-associated glycoprotein OS=Homo sapiens OX=9606 GN=MAG PE=1 SV=1	78	53.0773	controllerType=0 controllerNumber=1 scan=12901	8668	C2(Carbamidomethyl / 57.0215)	KS_AD125_HILIC-elu_845_3534.12901.12901.3	high-energy collision-induced dissociation	13.57	3079.36	3079.35	0	0	0	0	6e-15	8.3e-14
1448 | 251429	14	99	R.NC[+57.02146]TLLLSN[+1378.47569]VSPELGGK.Y	R.NCTLLLSNVSPELGGK.Y	NCTLLLSNVSPELGGK,RY,2@57.02146,8@1378.47569	N8(NGlycan / 1378.4757)	HexNAc(2)Hex(6)	5.1e-14	7.1e-13	13.29	700.8	555.3	48.9	3	1027.46	1027.46	2.34		3080.37	3080.36	Specific	8	18.1	>sp|P20916|MAG_HUMAN Myelin-associated glycoprotein OS=Homo sapiens OX=9606 GN=MAG PE=1 SV=1	78	53.3519	controllerType=0 controllerNumber=1 scan=12964	8727	C2(Carbamidomethyl / 57.0215)	KS_AD125_HILIC-elu_845_3534.12964.12964.3	high-energy collision-induced dissociation	12.57	3079.36	3079.35	0	0	0	0	6e-15	8.4e-14
1449 | 251389	14	99	R.N[+1378.47569]C[+57.02146]TLLLSNVSPELGGK.Y	R.NCTLLLSNVSPELGGK.Y	NCTLLLSNVSPELGGK,RY,1@1378.47569,2@57.02146	N1(NGlycan / 1378.4757)	HexNAc(2)Hex(6)	2.3e-13	3.2e-12	12.63	681	607.5	52	2	1540.68	1540.68	0.74		3080.36	3080.36	Specific	1	23.7	>sp|P20916|MAG_HUMAN Myelin-associated glycoprotein OS=Homo sapiens OX=9606 GN=MAG PE=1 SV=1	78	53.3133	controllerType=0 controllerNumber=1 scan=12954	8718	C2(Carbamidomethyl / 57.0215)	KS_AD125_HILIC-elu_845_3534.12954.12954.2	high-energy collision-induced dissociation	12.91	3079.35	3079.35	0	0	0	0	2.6e-14	3.4e-13
145 | 288443	1	991	K.QIVEN[+1955.72397]FSPNQTK.F	K.QIVENFSPNQTK.F	QIVENFSPNQTK,KF,5@1955.72397	N5(NGlycan / 1955.724)	HexNAc(5)Hex(4)Fuc(2)	1.8e-08	2.5e-07	7.75	434.8	434.8	35.9	3	1120.82	1120.82	0.79		3360.44	3360.44	Specific	5	15.6	>sp|O94856-11|NFASC_HUMAN Isoform 11 of Neurofascin OS=Homo sapiens OX=9606 GN=NFASC	2799	32.7536	controllerType=0 controllerNumber=1 scan=8243	4306		KS_AD125_HILIC-elu_845_3534.8243.8243.3	high-energy collision-induced dissociation	6.33	3359.43	3359.43	0	0	0	0	7.2e-10	9.9e-09
1452 | 222415	14	99	R.N[+1216.42286]C[+57.02146]TLLLSNVSPELGGK.Y	R.NCTLLLSNVSPELGGK.Y	NCTLLLSNVSPELGGK,RY,1@1216.42286,2@57.02146	N1(NGlycan / 1216.4229)	HexNAc(2)Hex(5)	2.3e-17	3.1e-16	16.65	882.6	726.1	6.4	2	1459.66	1459.66	1.39		2918.31	2918.31	Specific	1	25.3	>sp|P20916|MAG_HUMAN Myelin-associated glycoprotein OS=Homo sapiens OX=9606 GN=MAG PE=1 SV=1	78	53.91	controllerType=0 controllerNumber=1 scan=13094	8848	C2(Carbamidomethyl / 57.0215)	KS_AD125_HILIC-elu_845_3534.13094.13094.2	high-energy collision-induced dissociation	16.92	2917.3	2917.3	0	0	0	0	3.7e-18	4.9e-17
1453 | 222015	14	99	R.NC[+57.02146]TLLLSN[+1216.42286]VSPELGGK.Y	R.NCTLLLSNVSPELGGK.Y	NCTLLLSNVSPELGGK,RY,2@57.02146,8@1216.42286	N8(NGlycan / 1216.4229)	HexNAc(2)Hex(5)	2.3e-16	3.1e-15	15.65	843.2	683.2	2.2	2	1459.66	1459.66	1.48		2918.31	2918.31	Specific	8	22.5	>sp|P20916|MAG_HUMAN Myelin-associated glycoprotein OS=Homo sapiens OX=9606 GN=MAG PE=1 SV=1	78	53.6639	controllerType=0 controllerNumber=1 scan=13037	8795	C2(Carbamidomethyl / 57.0215)	KS_AD125_HILIC-elu_845_3534.13037.13037.2	high-energy collision-induced dissociation	15.92	2917.3	2917.3	0	0	0	0	3.6e-17	4.6e-16
1454 | 221655	14	99	R.N[+1216.42286]C[+57.02146]TLLLSNVSPELGGK.Y	R.NCTLLLSNVSPELGGK.Y	NCTLLLSNVSPELGGK,RY,1@1216.42286,2@57.02146	N1(NGlycan / 1216.4229)	HexNAc(2)Hex(5)	2.3e-16	3.1e-15	15.65	840.1	679.2	6.8	2	1459.66	1459.66	1.73		2918.31	2918.31	Specific	1	22.9	>sp|P20916|MAG_HUMAN Myelin-associated glycoprotein OS=Homo sapiens OX=9606 GN=MAG PE=1 SV=1	78	53.412	controllerType=0 controllerNumber=1 scan=12978	8740	C2(Carbamidomethyl / 57.0215)	KS_AD125_HILIC-elu_845_3534.12978.12978.2	high-energy collision-induced dissociation	15.92	2917.3	2917.3	0	0	0	0	3.6e-17	4.5e-16
1455 | 221335	14	99	R.NC[+57.02146]TLLLSN[+1216.42286]VSPELGGK.Y	R.NCTLLLSNVSPELGGK.Y	NCTLLLSNVSPELGGK,RY,2@57.02146,8@1216.42286	N8(NGlycan / 1216.4229)	HexNAc(2)Hex(5)	2.3e-16	3.2e-15	15.63	832.1	675.1	1.1	2	1459.66	1459.66	1.14		2918.31	2918.31	Specific	8	24.1	>sp|P20916|MAG_HUMAN Myelin-associated glycoprotein OS=Homo sapiens OX=9606 GN=MAG PE=1 SV=1	78	53.1143	controllerType=0 controllerNumber=1 scan=12909	8676	C2(Carbamidomethyl / 57.0215)	KS_AD125_HILIC-elu_845_3534.12909.12909.2	high-energy collision-induced dissociation	15.91	2917.3	2917.3	0	0	0	0	4e-17	5.2e-16
1456 | 221895	14	99	R.NC[+57.02146]TLLLSN[+1216.42286]VSPELGGK.Y	R.NCTLLLSNVSPELGGK.Y	NCTLLLSNVSPELGGK,RY,2@57.02146,8@1216.42286	N8(NGlycan / 1216.4229)	HexNAc(2)Hex(5)	5.1e-16	7.1e-15	15.29	803.1	681.1	65.6	3	973.442	973.441	1.49		2918.31	2918.31	Specific	8	24.4	>sp|P20916|MAG_HUMAN Myelin-associated glycoprotein OS=Homo sapiens OX=9606 GN=MAG PE=1 SV=1	78	53.6067	controllerType=0 controllerNumber=1 scan=13023	8782	C2(Carbamidomethyl / 57.0215)	KS_AD125_HILIC-elu_845_3534.13023.13023.3	high-energy collision-induced dissociation	14.57	2917.3	2917.3	0	0	0	0	8.7e-17	1.2e-15
1457 | 221537	14	99	R.NC[+57.02146]TLLLSN[+1216.42286]VSPELGGK.Y	R.NCTLLLSNVSPELGGK.Y	NCTLLLSNVSPELGGK,RY,2@57.02146,8@1216.42286	N8(NGlycan / 1216.4229)	HexNAc(2)Hex(5)	5.1e-15	7.1e-14	14.29	796.3	607.4	51.1	3	973.443	973.441	2.25		2918.31	2918.31	Specific	8	23.4	>sp|P20916|MAG_HUMAN Myelin-associated glycoprotein OS=Homo sapiens OX=9606 GN=MAG PE=1 SV=1	78	53.3424	controllerType=0 controllerNumber=1 scan=12961	8724	C2(Carbamidomethyl / 57.0215)	KS_AD125_HILIC-elu_845_3534.12961.12961.3	high-energy collision-induced dissociation	14.57	2917.31	2917.3	0	0	0	0	7.1e-16	9.7e-15
1458 | 221295	14	99	R.NC[+57.02146]TLLLSN[+1216.42286]VSPELGGK.Y	R.NCTLLLSNVSPELGGK.Y	NCTLLLSNVSPELGGK,RY,2@57.02146,8@1216.42286	N8(NGlycan / 1216.4229)	HexNAc(2)Hex(5)	5.3e-15	7.3e-14	14.28	792.2	642.4	16.9	3	973.441	973.441	0.99		2918.31	2918.31	Specific	8	20.6	>sp|P20916|MAG_HUMAN Myelin-associated glycoprotein OS=Homo sapiens OX=9606 GN=MAG PE=1 SV=1	78	53.082	controllerType=0 controllerNumber=1 scan=12902	8669	C2(Carbamidomethyl / 57.0215)	KS_AD125_HILIC-elu_845_3534.12902.12902.3	high-energy collision-induced dissociation	14.56	2917.3	2917.3	0	0	0	0	7.2e-16	9.8e-15
1459 | 222255	14	99	R.NC[+57.02146]TLLLSN[+1216.42286]VSPELGGK.Y	R.NCTLLLSNVSPELGGK.Y	NCTLLLSNVSPELGGK,RY,2@57.02146,8@1216.42286	N8(NGlycan / 1216.4229)	HexNAc(2)Hex(5)	5.1e-14	7.1e-13	13.29	731.9	566.6	51.3	3	973.442	973.441	1.93		2918.31	2918.31	Specific	8	25	>sp|P20916|MAG_HUMAN Myelin-associated glycoprotein OS=Homo sapiens OX=9606 GN=MAG PE=1 SV=1	78	53.8411	controllerType=0 controllerNumber=1 scan=13078	8833	C2(Carbamidomethyl / 57.0215)	KS_AD125_HILIC-elu_845_3534.13078.13078.3	high-energy collision-induced dissociation	13.57	2917.31	2917.3	0	0	0	0	6.1e-15	8.4e-14
1461 | 221735	14	99	R.NC[+57.02146]TLLLSN[+1054.37004]VSPELGGK.Y	R.NCTLLLSNVSPELGGK.Y	NCTLLLSNVSPELGGK,RY,2@57.02146,8@1054.37004	N8(NGlycan / 1054.37)	HexNAc(2)Hex(4)	5.3e-18	7.3e-17	17.28	935.5	737.5	24	3	919.424	919.423	1.28		2756.26	2756.25	Specific	8	23.6	>sp|P20916|MAG_HUMAN Myelin-associated glycoprotein OS=Homo sapiens OX=9606 GN=MAG PE=1 SV=1	78	53.5391	controllerType=0 controllerNumber=1 scan=13007	8767	C2(Carbamidomethyl / 57.0215)	KS_AD125_HILIC-elu_845_3534.13007.13007.3	high-energy collision-induced dissociation	15.56	2755.25	2755.25	0	0	0	0	8e-19	1.1e-17
1462 | 222215	14	99	R.N[+1054.37004]C[+57.02146]TLLLSNVSPELGGK.Y	R.NCTLLLSNVSPELGGK.Y	NCTLLLSNVSPELGGK,RY,1@1054.37004,2@57.02146	N1(NGlycan / 1054.37)	HexNAc(2)Hex(4)	5.1e-17	7.1e-16	16.29	896.9	753	19	3	919.424	919.423	1.68		2756.26	2756.25	Specific	1	23.7	>sp|P20916|MAG_HUMAN Myelin-associated glycoprotein OS=Homo sapiens OX=9606 GN=MAG PE=1 SV=1	78	53.7885	controllerType=0 controllerNumber=1 scan=13066	8822	C2(Carbamidomethyl / 57.0215)	KS_AD125_HILIC-elu_845_3534.13066.13066.3	high-energy collision-induced dissociation	16.57	2755.25	2755.25	0	0	0	0	7.3e-18	1e-16
1463 | 221456	14	99	R.N[+1054.37004]C[+57.02146]TLLLSNVSPELGGK.Y	R.NCTLLLSNVSPELGGK.Y	NCTLLLSNVSPELGGK,RY,1@1054.37004,2@57.02146	N1(NGlycan / 1054.37)	HexNAc(2)Hex(4)	5.1e-17	7.1e-16	16.29	895.5	727.7	28.1	3	919.424	919.423	1.35		2756.26	2756.25	Specific	1	20.8	>sp|P20916|MAG_HUMAN Myelin-associated glycoprotein OS=Homo sapiens OX=9606 GN=MAG PE=1 SV=1	78	53.281	controllerType=0 controllerNumber=1 scan=12947	8711	C2(Carbamidomethyl / 57.0215)	KS_AD125_HILIC-elu_845_3534.12947.12947.3	high-energy collision-induced dissociation	16.57	2755.25	2755.25	0	0	0	0	7.2e-18	1e-16
1464 | 222655	14	99	R.NC[+57.02146]TLLLSN[+1054.37004]VSPELGGK.Y	R.NCTLLLSNVSPELGGK.Y	NCTLLLSNVSPELGGK,RY,2@57.02146,8@1054.37004	N8(NGlycan / 1054.37)	HexNAc(2)Hex(4)	1.4e-10	2e-09	9.84	575.9	548.2	46.3	3	919.422	919.423	-0.58		2756.25	2756.25	Specific	8	18.2	>sp|P20916|MAG_HUMAN Myelin-associated glycoprotein OS=Homo sapiens OX=9606 GN=MAG PE=1 SV=1	78	54.0521	controllerType=0 controllerNumber=1 scan=13126	8878	C2(Carbamidomethyl / 57.0215)	KS_AD125_HILIC-elu_845_3534.13126.13126.3	high-energy collision-induced dissociation	10.12	2755.25	2755.25	0	0	0	0	7.7e-12	8.7e-11
1465 | 186287	14	99	R.N[+892.31722]C[+57.02146]TLLLSNVSPELGGK.Y	R.NCTLLLSNVSPELGGK.Y	NCTLLLSNVSPELGGK,RY,1@892.31722,2@57.02146	N1(NGlycan / 892.3172)	HexNAc(2)Hex(3)	1.4e-14	2e-13	13.85	844.3	695.8	5.4	3	865.4	865.405	-5.73		2594.19	2594.2	Specific	1	21.2	>sp|P20916|MAG_HUMAN Myelin-associated glycoprotein OS=Homo sapiens OX=9606 GN=MAG PE=1 SV=1	78	53.4435	controllerType=0 controllerNumber=1 scan=12985	8747	C2(Carbamidomethyl / 57.0215)	KS_AD125_HILIC-elu_845_3534.12985.12985.3	high-energy collision-induced dissociation	14.12	2593.18	2593.19	0	0	0	0	1.9e-15	2.5e-14
1466 | 186447	14	99	R.NC[+57.02146]TLLLSN[+892.31722]VSPELGGK.Y	R.NCTLLLSNVSPELGGK.Y	NCTLLLSNVSPELGGK,RY,2@57.02146,8@892.31722	N8(NGlycan / 892.3172)	HexNAc(2)Hex(3)	5.1e-16	7.1e-15	15.29	825.2	700.1	29.4	3	865.406	865.405	1.32		2594.2	2594.2	Specific	8	18.6	>sp|P20916|MAG_HUMAN Myelin-associated glycoprotein OS=Homo sapiens OX=9606 GN=MAG PE=1 SV=1	78	53.7501	controllerType=0 controllerNumber=1 scan=13057	8814	C2(Carbamidomethyl / 57.0215)	KS_AD125_HILIC-elu_845_3534.13057.13057.3	high-energy collision-induced dissociation	15.57	2593.2	2593.19	0	0	0	0	8.8e-17	1.2e-15
1467 | 138901	14	99	R.N[+730.26439]C[+57.02146]TLLLSNVSPELGGK.Y	R.NCTLLLSNVSPELGGK.Y	NCTLLLSNVSPELGGK,RY,1@730.26439,2@57.02146	N1(NGlycan / 730.2644)	HexNAc(2)Hex(2)	5.1e-16	7.1e-15	15.29	807.5	744.1	1.7	3	811.389	811.388	1.68		2432.15	2432.15	Specific	1	17.5	>sp|P20916|MAG_HUMAN Myelin-associated glycoprotein OS=Homo sapiens OX=9606 GN=MAG PE=1 SV=1	78	53.4574	controllerType=0 controllerNumber=1 scan=12988	8750	C2(Carbamidomethyl / 57.0215)	KS_AD125_HILIC-elu_845_3534.12988.12988.3	high-energy collision-induced dissociation	14.57	2431.15	2431.14	0	0	0	0	8.7e-17	1.2e-15
1468 | 78213	14	99	R.N[+203.07937]C[+57.02146]TLLLSNVSPELGGK.Y	R.NCTLLLSNVSPELGGK.Y	NCTLLLSNVSPELGGK,RY,1@203.07937,2@57.02146	N1(NGlycan / 203.0794)	HexNAc(1)	2.2e-14	3e-13	13.66	757.3	697.9	15	2	952.984	952.985	-1.91		1904.96	1904.96	Specific	1	18.3	>sp|P20916|MAG_HUMAN Myelin-associated glycoprotein OS=Homo sapiens OX=9606 GN=MAG PE=1 SV=1	78	53.2856	controllerType=0 controllerNumber=1 scan=12948	8712	C2(Carbamidomethyl / 57.0215)	KS_AD125_HILIC-elu_845_3534.12948.12948.2	high-energy collision-induced dissociation	12.94	1903.95	1903.96	0	0	0	0	2.4e-15	3.1e-14
1469 | 78485	14	99	R.N[+203.07937]C[+57.02146]TLLLSNVSPELGGK.Y	R.NCTLLLSNVSPELGGK.Y	NCTLLLSNVSPELGGK,RY,1@203.07937,2@57.02146	N1(NGlycan / 203.0794)	HexNAc(1)	2.3e-15	3.2e-14	14.63	755.8	706	14.3	2	952.986	952.985	0.52		1904.96	1904.96	Specific	1	18.3	>sp|P20916|MAG_HUMAN Myelin-associated glycoprotein OS=Homo sapiens OX=9606 GN=MAG PE=1 SV=1	78	53.7934	controllerType=0 controllerNumber=1 scan=13067	8823	C2(Carbamidomethyl / 57.0215)	KS_AD125_HILIC-elu_845_3534.13067.13067.2	high-energy collision-induced dissociation	13.91	1903.96	1903.96	0	0	0	0	3.5e-16	4.5e-15
1470 | 78370	14	99	R.N[+203.07937]C[+57.02146]TLLLSNVSPELGGK.Y	R.NCTLLLSNVSPELGGK.Y	NCTLLLSNVSPELGGK,RY,1@203.07937,2@57.02146	N1(NGlycan / 203.0794)	HexNAc(1)	7.5e-14	1e-12	13.12	749.8	694.5	12.8	2	952.988	952.985	3.21		1904.97	1904.96	Specific	1	18.3	>sp|P20916|MAG_HUMAN Myelin-associated glycoprotein OS=Homo sapiens OX=9606 GN=MAG PE=1 SV=1	78	53.5421	controllerType=0 controllerNumber=1 scan=13008	8768	C2(Carbamidomethyl / 57.0215)	KS_AD125_HILIC-elu_845_3534.13008.13008.2	high-energy collision-induced dissociation	13.4	1903.96	1903.96	0	0	0	0	8.1e-15	9.9e-14
1471 | 78716	14	99	R.NC[+57.02146]TLLLSN[+203.07937]VSPELGGK.Y	R.NCTLLLSNVSPELGGK.Y	NCTLLLSNVSPELGGK,RY,2@57.02146,8@203.07937	N8(NGlycan / 203.0794)	HexNAc(1)	2.3e-13	3.2e-12	12.63	697.4	668.4	18.6	2	952.986	952.985	0.73		1904.96	1904.96	Specific	8	19.5	>sp|P20916|MAG_HUMAN Myelin-associated glycoprotein OS=Homo sapiens OX=9606 GN=MAG PE=1 SV=1	78	54.071	controllerType=0 controllerNumber=1 scan=13130	8882	C2(Carbamidomethyl / 57.0215)	KS_AD125_HILIC-elu_845_3534.13130.13130.2	high-energy collision-induced dissociation	12.91	1903.96	1903.96	0	0	0	0	2.6e-14	3.4e-13
148 | 267155	1	991	K.QIVEN[+1809.66607]FSPNQTK.F	K.QIVENFSPNQTK.F	QIVENFSPNQTK,KF,5@1809.66607	N5(NGlycan / 1809.6661)	HexNAc(5)Hex(4)Fuc(1)	3.9e-08	5.4e-07	7.41	384.3	384.3	14.4	3	1072.13	1072.13	0.77		3214.38	3214.38	Specific	5	15	>sp|O94856-11|NFASC_HUMAN Isoform 11 of Neurofascin OS=Homo sapiens OX=9606 GN=NFASC	2799	33.5176	controllerType=0 controllerNumber=1 scan=8416	4468		KS_AD125_HILIC-elu_845_3534.8416.8416.3	high-energy collision-induced dissociation	6.05	3213.37	3213.37	0	0	0	0	1.5e-09	1.7e-08
150 | 238230	1	991	K.QIVEN[+1647.61324]FSPNQTK.F	K.QIVENFSPNQTK.F	QIVENFSPNQTK,KF,5@1647.61324	N5(NGlycan / 1647.6132)	HexNAc(5)Hex(3)Fuc(1)	1.9e-15	2.7e-14	14.71	814.7	814.7	24.8	3	1018.11	1018.11	1.26		3052.33	3052.32	Specific	5	21.4	>sp|O94856-11|NFASC_HUMAN Isoform 11 of Neurofascin OS=Homo sapiens OX=9606 GN=NFASC	2799	33.5837	controllerType=0 controllerNumber=1 scan=8431	4482		KS_AD125_HILIC-elu_845_3534.8431.8431.3	high-energy collision-induced dissociation	12.99	3051.32	3051.32	0	0	0	0	2.6e-16	3.3e-15
1504 | 231896	15	182	K.GPN[+1216.42286]C[+57.02146]SEPEC[+57.02146]PGNC[+57.02146]HLR.G	K.GPNCSEPECPGNCHLR.G	GPNCSEPECPGNCHLR,KG,3@1216.42286,4@57.02146,9@57.02146,13@57.02146	N3(NGlycan / 1216.4229)	HexNAc(2)Hex(5)	2.3e-18	3.1e-17	17.65	910.7	763.6	763.6	3	1034.07	1034.07	1.91		3100.19	3100.18	Specific	3	23.4	>sp|P24821|TENA_HUMAN Tenascin OS=Homo sapiens OX=9606 GN=TNC PE=1 SV=3	1	22.9683	controllerType=0 controllerNumber=1 scan=5985	2238	C4(Carbamidomethyl / 57.0215); C9(Carbamidomethyl / 57.0215); C13(Carbamidomethyl / 57.0215)	KS_AD125_HILIC-elu_845_3534.5985.5985.3	high-energy collision-induced dissociation	15.92	3099.18	3099.17	0	0	0	0	4e-19	5.3e-18
1505 | 231736	15	182	K.GPN[+1216.42286]C[+57.02146]SEPEC[+57.02146]PGNC[+57.02146]HLR.G	K.GPNCSEPECPGNCHLR.G	GPNCSEPECPGNCHLR,KG,3@1216.42286,4@57.02146,9@57.02146,13@57.02146	N3(NGlycan / 1216.4229)	HexNAc(2)Hex(5)	2.2e-14	3.1e-13	13.65	774.5	625.3	625.3	3	1034.07	1034.07	4.04		3100.19	3100.18	Specific	3	25.6	>sp|P24821|TENA_HUMAN Tenascin OS=Homo sapiens OX=9606 GN=TNC PE=1 SV=3	1	22.7639	controllerType=0 controllerNumber=1 scan=5935	2197	C4(Carbamidomethyl / 57.0215); C9(Carbamidomethyl / 57.0215); C13(Carbamidomethyl / 57.0215)	KS_AD125_HILIC-elu_845_3534.5935.5935.3	high-energy collision-induced dissociation	11.93	3099.19	3099.17	0	0	0	0	2.4e-15	3.1e-14
151 | 238552	1	991	K.QIVENFSPN[+1647.61324]QTK.F	K.QIVENFSPNQTK.F	QIVENFSPNQTK,KF,9@1647.61324	N9(NGlycan / 1647.6132)	HexNAc(5)Hex(3)Fuc(1)	8.8e-15	1.2e-13	14.05	796.5	796.5	6.2	2	1526.67	1526.67	0.02		3052.33	3052.32	Specific	9	23.8	>sp|O94856-11|NFASC_HUMAN Isoform 11 of Neurofascin OS=Homo sapiens OX=9606 GN=NFASC	2799	33.767	controllerType=0 controllerNumber=1 scan=8472	4521		KS_AD125_HILIC-elu_845_3534.8472.8472.2	high-energy collision-induced dissociation	14.33	3051.32	3051.32	0	0	0	0	1.3e-15	1.8e-14
152 | 238670	1	991	K.QIVEN[+1647.61324]FSPNQTK.F	K.QIVENFSPNQTK.F	QIVENFSPNQTK,KF,5@1647.61324	N5(NGlycan / 1647.6132)	HexNAc(5)Hex(3)Fuc(1)	2e-13	2.8e-12	12.7	700.4	700.4	36.7	3	1018.11	1018.11	1.14		3052.33	3052.32	Specific	5	20.1	>sp|O94856-11|NFASC_HUMAN Isoform 11 of Neurofascin OS=Homo sapiens OX=9606 GN=NFASC	2799	33.8672	controllerType=0 controllerNumber=1 scan=8495	4542		KS_AD125_HILIC-elu_845_3534.8495.8495.3	high-energy collision-induced dissociation	11.98	3051.32	3051.32	0	0	0	0	2.1e-14	2.7e-13
153 | 239111	1	991	K.QIVEN[+1647.61324]FSPNQTK.F	K.QIVENFSPNQTK.F	QIVENFSPNQTK,KF,5@1647.61324	N5(NGlycan / 1647.6132)	HexNAc(5)Hex(3)Fuc(1)	8e-08	1.1e-06	7.1	401.2	401.2	35.4	3	1018.11	1018.11	-0.18		3052.32	3052.32	Specific	5	13.5	>sp|O94856-11|NFASC_HUMAN Isoform 11 of Neurofascin OS=Homo sapiens OX=9606 GN=NFASC	2799	34.1484	controllerType=0 controllerNumber=1 scan=8559	4602		KS_AD125_HILIC-elu_845_3534.8559.8559.3	high-energy collision-induced dissociation	5.74	3051.32	3051.32	0	0	0	0	2.7e-09	3e-08
1540 | 105123	15	1034	R.N[+1216.42286]TTSYVLR.G	R.NTTSYVLR.G	NTTSYVLR,RG,1@1216.42286	N1(NGlycan / 1216.4229)	HexNAc(2)Hex(5)	3.9e-07	5.4e-06	6.41	505.8	351.5	351.5	2	1085.47	1085.47	1.32		2169.93	2169.93	Specific	1	18.9	>sp|P24821|TENA_HUMAN Tenascin OS=Homo sapiens OX=9606 GN=TNC PE=1 SV=3	1	25.6623	controllerType=0 controllerNumber=1 scan=6617	2798		KS_AD125_HILIC-elu_845_3534.6617.6617.2	high-energy collision-induced dissociation	4.69	2168.92	2168.92	0	0	0	0	1.3e-08	1.8e-07
1541 | 105043	15	1034	R.N[+1216.42286]TTSYVLR.G	R.NTTSYVLR.G	NTTSYVLR,RG,1@1216.42286	N1(NGlycan / 1216.4229)	HexNAc(2)Hex(5)	3.7e-06	5.1e-05	5.43	410.4	289.9	289.9	2	1085.47	1085.47	1.09		2169.93	2169.93	Specific	1	17	>sp|P24821|TENA_HUMAN Tenascin OS=Homo sapiens OX=9606 GN=TNC PE=1 SV=3	1	25.4743	controllerType=0 controllerNumber=1 scan=6573	2759		KS_AD125_HILIC-elu_845_3534.6573.6573.2	high-energy collision-induced dissociation	3.72	2168.92	2168.92	0	0	0	0	1.6e-07	2.3e-06
1550 | 118605	15	1119	R.N[+1216.42286]LTVPGSLR.A	R.NLTVPGSLR.A	NLTVPGSLR,RA,1@1216.42286	N1(NGlycan / 1216.4229)	HexNAc(2)Hex(5)	6.3e-07	8.7e-06	6.2	467.9	345.7	345.7	2	1086.99	1086.99	1.8		2172.98	2172.98	Specific	1	17.1	>sp|P24821|TENA_HUMAN Tenascin OS=Homo sapiens OX=9606 GN=TNC PE=1 SV=3	1	36.203	controllerType=0 controllerNumber=1 scan=9035	5048		KS_AD125_HILIC-elu_845_3534.9035.9035.2	high-energy collision-induced dissociation	4.48	2171.97	2171.97	0	0	0	0	2.2e-08	3.2e-07
1551 | 118965	15	1119	R.N[+1216.42286]LTVPGSLR.A	R.NLTVPGSLR.A	NLTVPGSLR,RA,1@1216.42286	N1(NGlycan / 1216.4229)	HexNAc(2)Hex(5)	3.6e-07	4.9e-06	6.45	436.1	364.2	364.2	2	1086.99	1086.99	2.03		2172.98	2172.98	Specific	1	17.5	>sp|P24821|TENA_HUMAN Tenascin OS=Homo sapiens OX=9606 GN=TNC PE=1 SV=3	1	36.4598	controllerType=0 controllerNumber=1 scan=9094	5103		KS_AD125_HILIC-elu_845_3534.9094.9094.2	high-energy collision-induced dissociation	4.73	2171.97	2171.97	0	0	0	0	1.2e-08	1.6e-07
1556 | 242062	16	62	K.GRDIYTFDGALN[+1540.52851]K.S	K.GRDIYTFDGALNK.S	GRDIYTFDGALNK,KS,12@1540.52851	N12(NGlycan / 1540.5285)	HexNAc(2)Hex(7)	2.7e-11	3.7e-10	10.57	604.5	397.9	397.9	3	1004.09	1004.09	0.78		3010.27	3010.27	Specific	12	15.7	>sp|Q08722|CD47_HUMAN Leukocyte surface antigen CD47 OS=Homo sapiens OX=9606 GN=CD47 PE=1 SV=1	2831	39.8341	controllerType=0 controllerNumber=1 scan=9866	5826		KS_AD125_HILIC-elu_845_3534.9866.9866.3	high-energy collision-induced dissociation	8.85	3009.26	3009.26	0	0	0	0	1.6e-12	2.1e-11
1557 | 174674	16	62	K.GRDIYTFDGALN[+1216.42286]K.S	K.GRDIYTFDGALNK.S	GRDIYTFDGALNK,KS,12@1216.42286	N12(NGlycan / 1216.4229)	HexNAc(2)Hex(5)	7.2e-13	1e-11	12.14	711.7	444.2	444.2	3	896.058	896.059	-0.36		2686.16	2686.16	Specific	12	17.7	>sp|Q08722|CD47_HUMAN Leukocyte surface antigen CD47 OS=Homo sapiens OX=9606 GN=CD47 PE=1 SV=1	2831	40.5742	controllerType=0 controllerNumber=1 scan=10036	5985		KS_AD125_HILIC-elu_845_3534.10036.10036.3	high-energy collision-induced dissociation	11.42	2685.15	2685.15	0	0	0	0	7.2e-14	8.8e-13
1558 | 174197	16	62	K.GRDIYTFDGALN[+1216.42286]K.S	K.GRDIYTFDGALNK.S	GRDIYTFDGALNK,KS,12@1216.42286	N12(NGlycan / 1216.4229)	HexNAc(2)Hex(5)	2.7e-12	3.7e-11	11.57	672.6	431.8	431.8	3	896.059	896.059	0.8		2686.16	2686.16	Specific	12	16.3	>sp|Q08722|CD47_HUMAN Leukocyte surface antigen CD47 OS=Homo sapiens OX=9606 GN=CD47 PE=1 SV=1	2831	40.3219	controllerType=0 controllerNumber=1 scan=9977	5930		KS_AD125_HILIC-elu_845_3534.9977.9977.3	high-energy collision-induced dissociation	10.85	2685.16	2685.15	0	0	0	0	2.3e-13	3e-12
1561 | 218159	16	64	R.DIYTFDGALN[+1540.52851]K.S	R.DIYTFDGALNK.S	DIYTFDGALNK,RS,10@1540.52851	N10(NGlycan / 1540.5285)	HexNAc(2)Hex(7)	8.5e-15	1.2e-13	14.07	789.3	620.9	620.9	2	1399.08	1399.08	1.28		2797.15	2797.14	Specific	10	20.3	>sp|Q08722|CD47_HUMAN Leukocyte surface antigen CD47 OS=Homo sapiens OX=9606 GN=CD47 PE=1 SV=1	2831	48.7667	controllerType=0 controllerNumber=1 scan=11914	7744		KS_AD125_HILIC-elu_845_3534.11914.11914.2	high-energy collision-induced dissociation	14.35	2796.14	2796.14	0	0	0	0	1.1e-15	1.4e-14
1562 | 217838	16	64	R.DIYTFDGALN[+1540.52851]K.S	R.DIYTFDGALNK.S	DIYTFDGALNK,RS,10@1540.52851	N10(NGlycan / 1540.5285)	HexNAc(2)Hex(7)	8.5e-15	1.2e-13	14.07	788.3	623.7	623.7	2	1399.08	1399.08	1.89		2797.15	2797.14	Specific	10	19.7	>sp|Q08722|CD47_HUMAN Leukocyte surface antigen CD47 OS=Homo sapiens OX=9606 GN=CD47 PE=1 SV=1	2831	48.5041	controllerType=0 controllerNumber=1 scan=11853	7687		KS_AD125_HILIC-elu_845_3534.11853.11853.2	high-energy collision-induced dissociation	14.35	2796.14	2796.14	0	0	0	0	1.1e-15	1.4e-14
1563 | 181755	16	64	R.DIYTFDGALN[+1378.47569]K.S	R.DIYTFDGALNK.S	DIYTFDGALNK,RS,10@1378.47569	N10(NGlycan / 1378.4757)	HexNAc(2)Hex(6)	2.4e-15	3.3e-14	14.62	820.2	634.1	634.1	2	1318.05	1318.05	-0.37		2635.09	2635.09	Specific	10	18.9	>sp|Q08722|CD47_HUMAN Leukocyte surface antigen CD47 OS=Homo sapiens OX=9606 GN=CD47 PE=1 SV=1	2831	48.8418	controllerType=0 controllerNumber=1 scan=11932	7761		KS_AD125_HILIC-elu_845_3534.11932.11932.2	high-energy collision-induced dissociation	14.9	2634.08	2634.08	0	0	0	0	3.6e-16	4.7e-15
1564 | 182275	16	64	R.DIYTFDGALN[+1378.47569]K.S	R.DIYTFDGALNK.S	DIYTFDGALNK,RS,10@1378.47569	N10(NGlycan / 1378.4757)	HexNAc(2)Hex(6)	8.8e-15	1.2e-13	14.05	798.6	620.5	620.5	2	1318.05	1318.05	0.47		2635.09	2635.09	Specific	10	20.8	>sp|Q08722|CD47_HUMAN Leukocyte surface antigen CD47 OS=Homo sapiens OX=9606 GN=CD47 PE=1 SV=1	2831	49.0906	controllerType=0 controllerNumber=1 scan=11990	7815		KS_AD125_HILIC-elu_845_3534.11990.11990.2	high-energy collision-induced dissociation	14.33	2634.09	2634.08	0	0	0	0	1.4e-15	1.9e-14
1565 | 183727	16	64	R.DIYTFDGALN[+1241.45450]K.S	R.DIYTFDGALNK.S	DIYTFDGALNK,RS,10@1241.45450	N10(NGlycan / 1241.4545)	HexNAc(3)Hex(3)Fuc(1)	4e-06	5.6e-05	5.39	414	261.4	261.4	2	1249.54	1249.54	-1.09		2498.07	2498.07	Specific	10	16.5	>sp|Q08722|CD47_HUMAN Leukocyte surface antigen CD47 OS=Homo sapiens OX=9606 GN=CD47 PE=1 SV=1	2831	49.878	controllerType=0 controllerNumber=1 scan=12172	7986		KS_AD125_HILIC-elu_845_3534.12172.12172.2	high-energy collision-induced dissociation	3.91	2497.06	2497.06	0	0	0	0	1.7e-07	2.5e-06
1566 | 182235	16	64	R.DIYTFDGALN[+1216.42286]K.S	R.DIYTFDGALNK.S	DIYTFDGALNK,RS,10@1216.42286	N10(NGlycan / 1216.4229)	HexNAc(2)Hex(5)	8.5e-16	1.2e-14	15.07	838.1	675.7	675.7	2	1237.03	1237.02	2.21		2473.04	2473.04	Specific	10	18.9	>sp|Q08722|CD47_HUMAN Leukocyte surface antigen CD47 OS=Homo sapiens OX=9606 GN=CD47 PE=1 SV=1	2831	49.0353	controllerType=0 controllerNumber=1 scan=11977	7803		KS_AD125_HILIC-elu_845_3534.11977.11977.2	high-energy collision-induced dissociation	13.35	2472.04	2472.03	0	0	0	0	1.2e-16	1.6e-15
1567 | 182752	16	64	R.DIYTFDGALN[+1216.42286]K.S	R.DIYTFDGALNK.S	DIYTFDGALNK,RS,10@1216.42286	N10(NGlycan / 1216.4229)	HexNAc(2)Hex(5)	8.5e-16	1.2e-14	15.07	821.7	653.8	653.8	2	1237.03	1237.02	1.72		2473.04	2473.04	Specific	10	20	>sp|Q08722|CD47_HUMAN Leukocyte surface antigen CD47 OS=Homo sapiens OX=9606 GN=CD47 PE=1 SV=1	2831	49.2886	controllerType=0 controllerNumber=1 scan=12036	7858		KS_AD125_HILIC-elu_845_3534.12036.12036.2	high-energy collision-induced dissociation	13.35	2472.04	2472.03	0	0	0	0	1.2e-16	1.6e-15
1568 | 183167	16	64	R.DIYTFDGALN[+1216.42286]K.S	R.DIYTFDGALNK.S	DIYTFDGALNK,RS,10@1216.42286	N10(NGlycan / 1216.4229)	HexNAc(2)Hex(5)	8.5e-16	1.2e-14	15.07	807	638.7	638.7	2	1237.03	1237.02	2.02		2473.04	2473.04	Specific	10	18.3	>sp|Q08722|CD47_HUMAN Leukocyte surface antigen CD47 OS=Homo sapiens OX=9606 GN=CD47 PE=1 SV=1	2831	49.5528	controllerType=0 controllerNumber=1 scan=12098	7916		KS_AD125_HILIC-elu_845_3534.12098.12098.2	high-energy collision-induced dissociation	14.35	2472.04	2472.03	0	0	0	0	1.2e-16	1.6e-15
1569 | 183647	16	64	R.DIYTFDGALN[+1216.42286]K.S	R.DIYTFDGALNK.S	DIYTFDGALNK,RS,10@1216.42286	N10(NGlycan / 1216.4229)	HexNAc(2)Hex(5)	8.8e-16	1.2e-14	15.05	801.1	632.6	632.6	2	1237.02	1237.02	1.13		2473.04	2473.04	Specific	10	18.4	>sp|Q08722|CD47_HUMAN Leukocyte surface antigen CD47 OS=Homo sapiens OX=9606 GN=CD47 PE=1 SV=1	2831	49.813	controllerType=0 controllerNumber=1 scan=12158	7972		KS_AD125_HILIC-elu_845_3534.12158.12158.2	high-energy collision-induced dissociation	14.33	2472.03	2472.03	0	0	0	0	1.4e-16	1.8e-15
1570 | 183368	16	64	R.DIYTFDGALN[+1216.42286]K.S	R.DIYTFDGALNK.S	DIYTFDGALNK,RS,10@1216.42286	N10(NGlycan / 1216.4229)	HexNAc(2)Hex(5)	8.5e-12	1.2e-10	11.07	613.2	439.9	439.9	2	1237.02	1237.02	1.52		2473.04	2473.04	Specific	10	18.5	>sp|Q08722|CD47_HUMAN Leukocyte surface antigen CD47 OS=Homo sapiens OX=9606 GN=CD47 PE=1 SV=1	2831	49.6893	controllerType=0 controllerNumber=1 scan=12130	7946		KS_AD125_HILIC-elu_845_3534.12130.12130.2	high-energy collision-induced dissociation	10.35	2472.04	2472.03	0	0	0	0	6.4e-13	8.3e-12
1571 | 182875	16	64	R.DIYTFDGALN[+1216.42286]K.S	R.DIYTFDGALNK.S	DIYTFDGALNK,RS,10@1216.42286	N10(NGlycan / 1216.4229)	HexNAc(2)Hex(5)	1.9e-11	2.7e-10	10.71	606.1	447.5	447.5	3	825.019	825.018	1.64		2473.04	2473.04	Specific	10	15.8	>sp|Q08722|CD47_HUMAN Leukocyte surface antigen CD47 OS=Homo sapiens OX=9606 GN=CD47 PE=1 SV=1	2831	49.3544	controllerType=0 controllerNumber=1 scan=12052	7873		KS_AD125_HILIC-elu_845_3534.12052.12052.3	high-energy collision-induced dissociation	9.99	2472.04	2472.03	0	0	0	0	1.3e-12	1.7e-11
1572 | 182315	16	64	R.DIYTFDGALN[+1216.42286]K.S	R.DIYTFDGALNK.S	DIYTFDGALNK,RS,10@1216.42286	N10(NGlycan / 1216.4229)	HexNAc(2)Hex(5)	2.3e-06	3.1e-05	5.65	422.1	284.1	284.1	3	825.019	825.018	1.64		2473.04	2473.04	Specific	10	12	>sp|Q08722|CD47_HUMAN Leukocyte surface antigen CD47 OS=Homo sapiens OX=9606 GN=CD47 PE=1 SV=1	2831	49.0952	controllerType=0 controllerNumber=1 scan=11991	7816		KS_AD125_HILIC-elu_845_3534.11991.11991.3	high-energy collision-induced dissociation	4.44	2472.04	2472.03	0	0	0	0	8.7e-08	1.3e-06
1573 | 183290	16	64	R.DIYTFDGALN[+1216.42286]K.S	R.DIYTFDGALNK.S	DIYTFDGALNK,RS,10@1216.42286	N10(NGlycan / 1216.4229)	HexNAc(2)Hex(5)	4.8e-06	6.7e-05	5.31	387.9	230	230	3	825.019	825.018	0.97		2473.04	2473.04	Specific	10	12	>sp|Q08722|CD47_HUMAN Leukocyte surface antigen CD47 OS=Homo sapiens OX=9606 GN=CD47 PE=1 SV=1	2831	49.6202	controllerType=0 controllerNumber=1 scan=12114	7931		KS_AD125_HILIC-elu_845_3534.12114.12114.3	high-energy collision-induced dissociation	3.96	2472.03	2472.03	0	0	0	0	2e-07	2.8e-06
1576 | 361381	16	103	K.SDAVSHTGN[+1914.69743]YTC[+57.02146]EVTELTR.E	K.SDAVSHTGNYTCEVTELTR.E	SDAVSHTGNYTCEVTELTR,KE,9@1914.69743,12@57.02146	N9(NGlycan / 1914.6974)	HexNAc(4)Hex(5)Fuc(2)	8.8e-15	1.2e-13	14.06	714.4	402.5	402.5	3	1352.22	1352.22	0.31		4054.66	4054.66	Specific	9	18.4	>sp|Q08722|CD47_HUMAN Leukocyte surface antigen CD47 OS=Homo sapiens OX=9606 GN=CD47 PE=1 SV=1	2831	41.649	controllerType=0 controllerNumber=1 scan=10283	6217	C12(Carbamidomethyl / 57.0215)	KS_AD125_HILIC-elu_845_3534.10283.10283.3	high-energy collision-induced dissociation	13.33	4053.65	4053.65	0	0	0	0	1.2e-15	1.5e-14
1577 | 361499	16	103	K.SDAVSHTGN[+1914.69743]YTC[+57.02146]EVTELTR.E	K.SDAVSHTGNYTCEVTELTR.E	SDAVSHTGNYTCEVTELTR,KE,9@1914.69743,12@57.02146	N9(NGlycan / 1914.6974)	HexNAc(4)Hex(5)Fuc(2)	1.5e-10	2.1e-09	9.83	624.8	333	333	3	1352.23	1352.22	3.11		4054.67	4054.66	Specific	9	18.1	>sp|Q08722|CD47_HUMAN Leukocyte surface antigen CD47 OS=Homo sapiens OX=9606 GN=CD47 PE=1 SV=1	2831	41.9102	controllerType=0 controllerNumber=1 scan=10343	6273	C12(Carbamidomethyl / 57.0215)	KS_AD125_HILIC-elu_845_3534.10343.10343.3	high-energy collision-induced dissociation	10.1	4053.66	4053.65	0	0	0	0	7.9e-12	9e-11
1578 | 331570	16	103	K.SDAVSHTGN[+1647.61324]YTC[+57.02146]EVTELTR.E	K.SDAVSHTGNYTCEVTELTR.E	SDAVSHTGNYTCEVTELTR,KE,9@1647.61324,12@57.02146	N9(NGlycan / 1647.6132)	HexNAc(5)Hex(3)Fuc(1)	8.8e-20	1.2e-18	19.06	975	541.4	541.4	3	1263.2	1263.2	1.19		3787.58	3787.57	Specific	9	21.6	>sp|Q08722|CD47_HUMAN Leukocyte surface antigen CD47 OS=Homo sapiens OX=9606 GN=CD47 PE=1 SV=1	2831	42.0324	controllerType=0 controllerNumber=1 scan=10371	6299	C12(Carbamidomethyl / 57.0215)	KS_AD125_HILIC-elu_845_3534.10371.10371.3	high-energy collision-induced dissociation	19.33	3786.57	3786.57	0	0	0	0	1.3e-20	1.9e-19
1579 | 331810	16	103	K.SDAVSHTGN[+1647.61324]YTC[+57.02146]EVTELTR.E	K.SDAVSHTGNYTCEVTELTR.E	SDAVSHTGNYTCEVTELTR,KE,9@1647.61324,12@57.02146	N9(NGlycan / 1647.6132)	HexNAc(5)Hex(3)Fuc(1)	8.8e-19	1.2e-17	18.06	902.3	520	520	3	1263.2	1263.2	0.99		3787.58	3787.57	Specific	9	18.5	>sp|Q08722|CD47_HUMAN Leukocyte surface antigen CD47 OS=Homo sapiens OX=9606 GN=CD47 PE=1 SV=1	2831	42.299	controllerType=0 controllerNumber=1 scan=10433	6357	C12(Carbamidomethyl / 57.0215)	KS_AD125_HILIC-elu_845_3534.10433.10433.3	high-energy collision-induced dissociation	17.33	3786.57	3786.57	0	0	0	0	1.5e-19	2e-18
1581 | 331607	16	103	K.SDAVSHTGN[+1622.58161]YTC[+57.02146]EVTELTR.E	K.SDAVSHTGNYTCEVTELTR.E	SDAVSHTGNYTCEVTELTR,KE,9@1622.58161,12@57.02146	N9(NGlycan / 1622.5816)	HexNAc(4)Hex(5)	2.8e-15	3.9e-14	14.55	787.3	644.7	644.7	3	1254.86	1254.85	3.93		3762.56	3762.54	Specific	9	19.8	>sp|Q08722|CD47_HUMAN Leukocyte surface antigen CD47 OS=Homo sapiens OX=9606 GN=CD47 PE=1 SV=1	2831	42.0371	controllerType=0 controllerNumber=1 scan=10372	6300	C12(Carbamidomethyl / 57.0215)	KS_AD125_HILIC-elu_845_3534.10372.10372.3	high-energy collision-induced dissociation	14.83	3761.55	3761.54	0	0	0	0	3.9e-16	4.9e-15
1582 | 331688	16	103	K.SDAVSHTGN[+1622.58161]YTC[+57.02146]EVTELTR.E	K.SDAVSHTGNYTCEVTELTR.E	SDAVSHTGNYTCEVTELTR,KE,9@1622.58161,12@57.02146	N9(NGlycan / 1622.5816)	HexNAc(4)Hex(5)	8.5e-14	1.2e-12	13.07	682.4	518.3	518.3	3	1254.86	1254.85	2.08		3762.55	3762.54	Specific	9	17.3	>sp|Q08722|CD47_HUMAN Leukocyte surface antigen CD47 OS=Homo sapiens OX=9606 GN=CD47 PE=1 SV=1	2831	42.1158	controllerType=0 controllerNumber=1 scan=10391	6318	C12(Carbamidomethyl / 57.0215)	KS_AD125_HILIC-elu_845_3534.10391.10391.3	high-energy collision-induced dissociation	13.35	3761.54	3761.54	0	0	0	0	8.6e-15	1.1e-13
1583 | 331488	16	103	K.SDAVSHTGN[+1606.58669]YTC[+57.02146]EVTELTR.E	K.SDAVSHTGNYTCEVTELTR.E	SDAVSHTGNYTCEVTELTR,KE,9@1606.58669,12@57.02146	N9(NGlycan / 1606.5867)	HexNAc(4)Hex(4)Fuc(1)	8.8e-20	1.2e-18	19.06	975.9	538.4	538.4	3	1249.52	1249.52	0.99		3746.55	3746.55	Specific	9	20.2	>sp|Q08722|CD47_HUMAN Leukocyte surface antigen CD47 OS=Homo sapiens OX=9606 GN=CD47 PE=1 SV=1	2831	41.8533	controllerType=0 controllerNumber=1 scan=10330	6261	C12(Carbamidomethyl / 57.0215)	KS_AD125_HILIC-elu_845_3534.10330.10330.3	high-energy collision-induced dissociation	19.33	3745.54	3745.54	0	0	0	0	1.2e-20	1.8e-19
1584 | 331650	16	103	K.SDAVSHTGN[+1606.58669]YTC[+57.02146]EVTELTR.E	K.SDAVSHTGNYTCEVTELTR.E	SDAVSHTGNYTCEVTELTR,KE,9@1606.58669,12@57.02146	N9(NGlycan / 1606.5867)	HexNAc(4)Hex(4)Fuc(1)	8.5e-19	1.2e-17	18.07	935.6	507.2	507.2	3	1249.52	1249.52	1.97		3746.56	3746.55	Specific	9	19.1	>sp|Q08722|CD47_HUMAN Leukocyte surface antigen CD47 OS=Homo sapiens OX=9606 GN=CD47 PE=1 SV=1	2831	42.0985	controllerType=0 controllerNumber=1 scan=10387	6314	C12(Carbamidomethyl / 57.0215)	KS_AD125_HILIC-elu_845_3534.10387.10387.3	high-energy collision-induced dissociation	18.35	3745.55	3745.54	0	0	0	0	1.1e-19	1.5e-18
1585 | 331888	16	103	K.SDAVSHTGN[+1606.58669]YTC[+57.02146]EVTELTR.E	K.SDAVSHTGNYTCEVTELTR.E	SDAVSHTGNYTCEVTELTR,KE,9@1606.58669,12@57.02146	N9(NGlycan / 1606.5867)	HexNAc(4)Hex(4)Fuc(1)	8.8e-14	1.2e-12	13.06	662.2	390.5	390.5	3	1249.52	1249.52	0.89		3746.55	3746.55	Specific	9	18.4	>sp|Q08722|CD47_HUMAN Leukocyte surface antigen CD47 OS=Homo sapiens OX=9606 GN=CD47 PE=1 SV=1	2831	42.3688	controllerType=0 controllerNumber=1 scan=10449	6372	C12(Carbamidomethyl / 57.0215)	KS_AD125_HILIC-elu_845_3534.10449.10449.3	high-energy collision-induced dissociation	12.33	3745.54	3745.54	0	0	0	0	1e-14	1.3e-13
1586 | 313400	16	103	K.SDAVSHTGN[+1444.53387]YTC[+57.02146]EVTELTR.E	K.SDAVSHTGNYTCEVTELTR.E	SDAVSHTGNYTCEVTELTR,KE,9@1444.53387,12@57.02146	N9(NGlycan / 1444.5339)	HexNAc(4)Hex(3)Fuc(1)	9.2e-07	1.3e-05	6.04	326.2	206.4	206.4	3	1195.5	1195.5	-0.22		3584.49	3584.49	Specific	9	15	>sp|Q08722|CD47_HUMAN Leukocyte surface antigen CD47 OS=Homo sapiens OX=9606 GN=CD47 PE=1 SV=1	2831	42.5855	controllerType=0 controllerNumber=1 scan=10499	6419	C12(Carbamidomethyl / 57.0215)	KS_AD125_HILIC-elu_845_3534.10499.10499.3	high-energy collision-induced dissociation	4.45	3583.49	3583.49	0	0	0	0	3.2e-08	4.8e-07
1587 | 313320	16	103	K.SDAVSHTGN[+1403.50732]YTC[+57.02146]EVTELTR.E	K.SDAVSHTGNYTCEVTELTR.E	SDAVSHTGNYTCEVTELTR,KE,9@1403.50732,12@57.02146	N9(NGlycan / 1403.5073)	HexNAc(3)Hex(4)Fuc(1)	8.8e-16	1.2e-14	15.06	769.2	640.3	640.3	3	1181.83	1181.83	0.23		3543.47	3543.47	Specific	9	18.2	>sp|Q08722|CD47_HUMAN Leukocyte surface antigen CD47 OS=Homo sapiens OX=9606 GN=CD47 PE=1 SV=1	2831	42.1915	controllerType=0 controllerNumber=1 scan=10408	6334	C12(Carbamidomethyl / 57.0215)	KS_AD125_HILIC-elu_845_3534.10408.10408.3	high-energy collision-induced dissociation	14.33	3542.46	3542.46	0	0	0	0	1.3e-16	1.7e-15
1588 | 292794	16	103	K.SDAVSHTGN[+1216.42286]YTC[+57.02146]EVTELTR.E	K.SDAVSHTGNYTCEVTELTR.E	SDAVSHTGNYTCEVTELTR,KE,9@1216.42286,12@57.02146	N9(NGlycan / 1216.4229)	HexNAc(2)Hex(5)	8.5e-22	1.2e-20	21.07	1096.7	972.2	972.2	3	1119.47	1119.47	1.45		3356.39	3356.38	Specific	9	21.4	>sp|Q08722|CD47_HUMAN Leukocyte surface antigen CD47 OS=Homo sapiens OX=9606 GN=CD47 PE=1 SV=1	2831	42.23	controllerType=0 controllerNumber=1 scan=10417	6342	C12(Carbamidomethyl / 57.0215)	KS_AD125_HILIC-elu_845_3534.10417.10417.3	high-energy collision-induced dissociation	19.35	3355.38	3355.38	0	0	0	0	1.1e-22	1.4e-21
1589 | 292994	16	103	K.SDAVSHTGN[+1216.42286]YTC[+57.02146]EVTELTR.E	K.SDAVSHTGNYTCEVTELTR.E	SDAVSHTGNYTCEVTELTR,KE,9@1216.42286,12@57.02146	N9(NGlycan / 1216.4229)	HexNAc(2)Hex(5)	8.8e-22	1.2e-20	21.06	1076.3	946.2	946.2	3	1119.47	1119.47	0.79		3356.39	3356.38	Specific	9	21.1	>sp|Q08722|CD47_HUMAN Leukocyte surface antigen CD47 OS=Homo sapiens OX=9606 GN=CD47 PE=1 SV=1	2831	42.4961	controllerType=0 controllerNumber=1 scan=10479	6400	C12(Carbamidomethyl / 57.0215)	KS_AD125_HILIC-elu_845_3534.10479.10479.3	high-energy collision-induced dissociation	19.33	3355.38	3355.38	0	0	0	0	1.3e-22	1.8e-21
1590 | 292594	16	103	K.SDAVSHTGN[+1216.42286]YTC[+57.02146]EVTELTR.E	K.SDAVSHTGNYTCEVTELTR.E	SDAVSHTGNYTCEVTELTR,KE,9@1216.42286,12@57.02146	N9(NGlycan / 1216.4229)	HexNAc(2)Hex(5)	8.8e-21	1.2e-19	20.06	1034.9	908.8	908.8	3	1119.47	1119.47	0.79		3356.39	3356.38	Specific	9	20.1	>sp|Q08722|CD47_HUMAN Leukocyte surface antigen CD47 OS=Homo sapiens OX=9606 GN=CD47 PE=1 SV=1	2831	41.966	controllerType=0 controllerNumber=1 scan=10356	6285	C12(Carbamidomethyl / 57.0215)	KS_AD125_HILIC-elu_845_3534.10356.10356.3	high-energy collision-induced dissociation	18.33	3355.38	3355.38	0	0	0	0	1e-21	1.4e-20
1591 | 292754	16	103	K.SDAVSHTGN[+1200.42795]YTC[+57.02146]EVTELTR.E	K.SDAVSHTGNYTCEVTELTR.E	SDAVSHTGNYTCEVTELTR,KE,9@1200.42795,12@57.02146	N9(NGlycan / 1200.4279)	HexNAc(2)Hex(4)Fuc(1)	8.8e-14	1.2e-12	13.06	657.1	554	554	3	1114.14	1114.13	0.99		3340.39	3340.39	Specific	9	20.7	>sp|Q08722|CD47_HUMAN Leukocyte surface antigen CD47 OS=Homo sapiens OX=9606 GN=CD47 PE=1 SV=1	2831	42.2192	controllerType=0 controllerNumber=1 scan=10414	6340	C12(Carbamidomethyl / 57.0215)	KS_AD125_HILIC-elu_845_3534.10414.10414.3	high-energy collision-induced dissociation	12.33	3339.39	3339.38	0	0	0	0	1e-14	1.3e-13
1592 | 271265	16	103	K.SDAVSHTGN[+1054.37004]YTC[+57.02146]EVTELTR.E	K.SDAVSHTGNYTCEVTELTR.E	SDAVSHTGNYTCEVTELTR,KE,9@1054.37004,12@57.02146	N9(NGlycan / 1054.37)	HexNAc(2)Hex(4)	2.4e-11	3.3e-10	10.62	593.9	468.5	468.5	3	1065.45	1065.45	-0.31		3194.33	3194.33	Specific	9	20	>sp|Q08722|CD47_HUMAN Leukocyte surface antigen CD47 OS=Homo sapiens OX=9606 GN=CD47 PE=1 SV=1	2831	42.6132	controllerType=0 controllerNumber=1 scan=10505	6425	C12(Carbamidomethyl / 57.0215)	KS_AD125_HILIC-elu_845_3534.10505.10505.3	high-energy collision-induced dissociation	10.9	3193.32	3193.32	0	0	0	0	1.6e-12	2e-11
16 | 263027	1	227	K.VLTNHPYN[+1809.66607]DSSLR.N	K.VLTNHPYNDSSLR.N	VLTNHPYNDSSLR,KN,8@1809.66607	N8(NGlycan / 1809.6661)	HexNAc(5)Hex(4)Fuc(1)	9.3e-06	0.00013	5.03	379.1	126.2	126.2	3	1109.15	1109.15	2.8		3325.43	3325.42	Specific	8	16.3	>sp|O94856-11|NFASC_HUMAN Isoform 11 of Neurofascin OS=Homo sapiens OX=9606 GN=NFASC	2799	27.48	controllerType=0 controllerNumber=1 scan=7033	3184		KS_AD125_HILIC-elu_845_3534.7033.7033.3	high-energy collision-induced dissociation	3.67	3324.42	3324.41	0	0	0	0	4e-07	5.5e-06
1604 | 350738	17	331	K.TLFLFPN[+2263.83471]QTGFPNK.H	K.TLFLFPNQTGFPNK.H	TLFLFPNQTGFPNK,KH,7@2263.83471	N7(NGlycan / 2263.8347)	HexNAc(5)Hex(5)Fuc(3)	1.7e-07	2.3e-06	6.77	475.2	352.5	352.5	3	1296.57	1296.57	0.97		3887.69	3887.69	Specific	7	16.6	>sp|Q96GW7|PGCB_HUMAN Brevican core protein OS=Homo sapiens OX=9606 GN=BCAN PE=1 SV=2	26	59.0912	controllerType=0 controllerNumber=1 scan=14284	9933		KS_AD125_HILIC-elu_845_3534.14284.14284.3	high-energy collision-induced dissociation	5.58	3886.68	3886.68	0	0	0	0	5.4e-09	6.7e-08
1606 | 354698	17	331	K.TLFLFPN[+2246.81939]QTGFPNK.H	K.TLFLFPNQTGFPNK.H	TLFLFPNQTGFPNK,KH,7@2246.81939	N7(NGlycan / 2246.8194)	HexNAc(5)Hex(4)Fuc(2)NeuAc(1)	9e-14	1.2e-12	13.05	706.9	492.3	492.3	3	1290.9	1290.9	1.46		3870.68	3870.67	Specific	7	22.6	>sp|Q96GW7|PGCB_HUMAN Brevican core protein OS=Homo sapiens OX=9606 GN=BCAN PE=1 SV=2	26	66.307	controllerType=0 controllerNumber=1 scan=16088	11330		KS_AD125_HILIC-elu_845_3534.16088.16088.3	high-energy collision-induced dissociation	11.33	3869.67	3869.67	0	0	0	0	1.1e-14	1.5e-13
1607 | 354498	17	331	K.TLFLFPN[+2246.81939]QTGFPNK.H	K.TLFLFPNQTGFPNK.H	TLFLFPNQTGFPNK,KH,7@2246.81939	N7(NGlycan / 2246.8194)	HexNAc(5)Hex(4)Fuc(2)NeuAc(1)	9.3e-12	1.3e-10	11.03	608.9	407.9	407.9	3	1290.9	1290.9	0.61		3870.67	3870.67	Specific	7	21	>sp|Q96GW7|PGCB_HUMAN Brevican core protein OS=Homo sapiens OX=9606 GN=BCAN PE=1 SV=2	26	66.1331	controllerType=0 controllerNumber=1 scan=16038	11304		KS_AD125_HILIC-elu_845_3534.16038.16038.3	high-energy collision-induced dissociation	9.31	3869.67	3869.67	0	0	0	0	8e-13	1.1e-11
1608 | 354258	17	331	K.TLFLFPN[+2246.81939]QTGFPNK.H	K.TLFLFPNQTGFPNK.H	TLFLFPNQTGFPNK,KH,7@2246.81939	N7(NGlycan / 2246.8194)	HexNAc(5)Hex(4)Fuc(2)NeuAc(1)	1.7e-09	2.3e-08	8.77	568.6	401.4	401.4	3	1290.9	1290.9	1.65		3870.68	3870.67	Specific	7	18.5	>sp|Q96GW7|PGCB_HUMAN Brevican core protein OS=Homo sapiens OX=9606 GN=BCAN PE=1 SV=2	26	65.9472	controllerType=0 controllerNumber=1 scan=15987	11272		KS_AD125_HILIC-elu_845_3534.15987.15987.3	high-energy collision-induced dissociation	7.05	3869.67	3869.67	0	0	0	0	8.4e-11	1.3e-09
1609 | 354178	17	331	K.TLFLFPN[+2246.81939]QTGFPNK.H	K.TLFLFPNQTGFPNK.H	TLFLFPNQTGFPNK,KH,7@2246.81939	N7(NGlycan / 2246.8194)	HexNAc(5)Hex(4)Fuc(2)NeuAc(1)	2.3e-06	3.2e-05	5.63	314.1	237	237	3	1290.9	1290.9	1.84		3870.68	3870.67	Specific	7	16.8	>sp|Q96GW7|PGCB_HUMAN Brevican core protein OS=Homo sapiens OX=9606 GN=BCAN PE=1 SV=2	26	65.8107	controllerType=0 controllerNumber=1 scan=15949	11247		KS_AD125_HILIC-elu_845_3534.15949.15949.3	high-energy collision-induced dissociation	3.94	3869.67	3869.67	0	0	0	0	9.2e-08	1.4e-06
1611 | 354978	17	331	K.TLFLFPN[+2245.79899]QTGFPNK.H	K.TLFLFPNQTGFPNK.H	TLFLFPNQTGFPNK,KH,7@2245.79899	N7(NGlycan / 2245.799)	HexNAc(5)Hex(4)NeuAc(2)	2.2e-06	3e-05	5.66	338.5	237.7	237.7	3	1290.56	1290.56	1.69		3869.66	3869.65	Specific	7	15.7	>sp|Q96GW7|PGCB_HUMAN Brevican core protein OS=Homo sapiens OX=9606 GN=BCAN PE=1 SV=2	26	66.6073	controllerType=0 controllerNumber=1 scan=16175	11374		KS_AD125_HILIC-elu_845_3534.16175.16175.3	high-energy collision-induced dissociation	4.07	3868.65	3868.64	0	0	0	0	8.2e-08	1.2e-06
1613 | 354218	17	331	K.TLFLFPN[+2205.79284]QTGFPNK.H	K.TLFLFPNQTGFPNK.H	TLFLFPNQTGFPNK,KH,7@2205.79284	N7(NGlycan / 2205.7928)	HexNAc(4)Hex(5)Fuc(2)NeuAc(1)	4.5e-06	6.3e-05	5.34	315.7	196.9	196.9	3	1277.22	1277.22	1.65		3829.65	3829.65	Specific	7	16.7	>sp|Q96GW7|PGCB_HUMAN Brevican core protein OS=Homo sapiens OX=9606 GN=BCAN PE=1 SV=2	26	65.9117	controllerType=0 controllerNumber=1 scan=15978	11265		KS_AD125_HILIC-elu_845_3534.15978.15978.3	high-energy collision-induced dissociation	3.66	3828.64	3828.64	0	0	0	0	1.9e-07	2.6e-06
1635 | 322043	17	331	K.TLFLFPN[+1955.72397]QTGFPNK.H	K.TLFLFPNQTGFPNK.H	TLFLFPNQTGFPNK,KH,7@1955.72397	N7(NGlycan / 1955.724)	HexNAc(5)Hex(4)Fuc(2)	1.2e-07	1.6e-06	6.93	524.3	354.1	354.1	3	1193.87	1193.86	1.23		3579.58	3579.58	Specific	7	18.3	>sp|Q96GW7|PGCB_HUMAN Brevican core protein OS=Homo sapiens OX=9606 GN=BCAN PE=1 SV=2	26	59.888	controllerType=0 controllerNumber=1 scan=14470	10099		KS_AD125_HILIC-elu_845_3534.14470.14470.3	high-energy collision-induced dissociation	7.85	3578.57	3578.57	0	0	0	0	3.7e-09	4.5e-08
1636 | 322083	17	331	K.TLFLFPN[+1955.72397]QTGFPNK.H	K.TLFLFPNQTGFPNK.H	TLFLFPNQTGFPNK,KH,7@1955.72397	N7(NGlycan / 1955.724)	HexNAc(5)Hex(4)Fuc(2)	1.2e-07	1.6e-06	6.93	502.2	361.1	361.1	3	1193.87	1193.86	1.02		3579.58	3579.58	Specific	7	18.4	>sp|Q96GW7|PGCB_HUMAN Brevican core protein OS=Homo sapiens OX=9606 GN=BCAN PE=1 SV=2	26	60.1119	controllerType=0 controllerNumber=1 scan=14523	10145		KS_AD125_HILIC-elu_845_3534.14523.14523.3	high-energy collision-induced dissociation	6.85	3578.57	3578.57	0	0	0	0	3.7e-09	4.5e-08
1692 | 281594	18	43	R.WFSAGLASN[+1647.61324]SSWLR.E	R.WFSAGLASNSSWLR.E	WFSAGLASNSSWLR,RE,9@1647.61324	N9(NGlycan / 1647.6132)	HexNAc(5)Hex(3)Fuc(1)	4.8e-06	6.6e-05	5.32	372.1	165	165	3	1077.14	1077.14	1.74		3229.4	3229.39	Specific	9	13.8	>sp|P41222|PTGDS_HUMAN Prostaglandin-H2 D-isomerase OS=Homo sapiens OX=9606 GN=PTGDS PE=1 SV=1	398	61.3711	controllerType=0 controllerNumber=1 scan=14813	10406		KS_AD125_HILIC-elu_845_3534.14813.14813.3	high-energy collision-induced dissociation	3.6	3228.39	3228.39	0	0	0	0	2e-07	2.8e-06
1697 | 385639	18	67	K.SVVAPATDGGLN[+2350.83035]LTSTFLR.K	K.SVVAPATDGGLNLTSTFLR.K	SVVAPATDGGLNLTSTFLR,KK,12@2350.83035	N12(NGlycan / 2350.8304)	HexNAc(4)Hex(5)Fuc(1)NeuAc(2)	7.3e-07	1e-05	6.14	385.1	210.2	210.2	3	1423.96	1423.96	2.53		4269.86	4269.85	Specific	12	15.6	>sp|P41222|PTGDS_HUMAN Prostaglandin-H2 D-isomerase OS=Homo sapiens OX=9606 GN=PTGDS PE=1 SV=1	398	77.9161	controllerType=0 controllerNumber=1 scan=19375	12510		KS_AD125_HILIC-elu_845_3534.19375.19375.3	high-energy collision-induced dissociation	4.78	4268.86	4268.85	0	0	0	0	2.7e-08	4.1e-07
170 | 194113	2	222	R.FN[+1540.52851]HTQTIQQK.Q	R.FNHTQTIQQK.Q	FNHTQTIQQK,RQ,2@1540.52851	N2(NGlycan / 1540.5285)	HexNAc(2)Hex(7)	3.4e-06	4.8e-05	5.46	445	173.9	173.9	3	929.061	929.06	0.62		2785.17	2785.17	Specific	2	17.7	>sp|Q92823|NRCAM_HUMAN Neuronal cell adhesion molecule OS=Homo sapiens OX=9606 GN=NRCAM PE=1 SV=3	3772	13.5431	controllerType=0 controllerNumber=1 scan=3595	442		KS_AD125_HILIC-elu_845_3534.3595.3595.3	high-energy collision-induced dissociation	4.04	2784.16	2784.16	0	0	0	0	1.5e-07	2.1e-06
1703 | 380418	18	67	K.SVVAPATDGGLN[+2263.83471]LTSTFLR.K	K.SVVAPATDGGLNLTSTFLR.K	SVVAPATDGGLNLTSTFLR,KK,12@2263.83471	N12(NGlycan / 2263.8347)	HexNAc(5)Hex(5)Fuc(3)	2e-11	2.8e-10	10.7	598.6	437.7	437.7	3	1394.96	1394.96	0.57		4182.86	4182.86	Specific	12	19.5	>sp|P41222|PTGDS_HUMAN Prostaglandin-H2 D-isomerase OS=Homo sapiens OX=9606 GN=PTGDS PE=1 SV=1	398	63.0616	controllerType=0 controllerNumber=1 scan=15228	10742		KS_AD125_HILIC-elu_845_3534.15228.15228.3	high-energy collision-induced dissociation	10.98	4181.85	4181.85	0	0	0	0	1.4e-12	1.7e-11
1704 | 380538	18	67	K.SVVAPATDGGLN[+2263.83471]LTSTFLR.K	K.SVVAPATDGGLNLTSTFLR.K	SVVAPATDGGLNLTSTFLR,KK,12@2263.83471	N12(NGlycan / 2263.8347)	HexNAc(5)Hex(5)Fuc(3)	2e-11	2.8e-10	10.7	596.9	454.3	454.3	3	1394.96	1394.96	-0.04		4182.86	4182.86	Specific	12	20.9	>sp|P41222|PTGDS_HUMAN Prostaglandin-H2 D-isomerase OS=Homo sapiens OX=9606 GN=PTGDS PE=1 SV=1	398	63.2618	controllerType=0 controllerNumber=1 scan=15279	10781		KS_AD125_HILIC-elu_845_3534.15279.15279.3	high-energy collision-induced dissociation	10.98	4181.85	4181.85	0	0	0	0	1.4e-12	1.7e-11
1705 | 380178	18	67	K.SVVAPATDGGLN[+2263.83471]LTSTFLR.K	K.SVVAPATDGGLNLTSTFLR.K	SVVAPATDGGLNLTSTFLR,KK,12@2263.83471	N12(NGlycan / 2263.8347)	HexNAc(5)Hex(5)Fuc(3)	5e-07	6.9e-06	6.3	322.1	239.3	239.3	3	1394.96	1394.96	1.97		4182.87	4182.86	Specific	12	14.9	>sp|P41222|PTGDS_HUMAN Prostaglandin-H2 D-isomerase OS=Homo sapiens OX=9606 GN=PTGDS PE=1 SV=1	398	62.8793	controllerType=0 controllerNumber=1 scan=15179	10708		KS_AD125_HILIC-elu_845_3534.15179.15179.3	high-energy collision-induced dissociation	4.73	4181.86	4181.85	0	0	0	0	1.7e-08	2.5e-07
1708 | 383258	18	67	K.SVVAPATDGGLN[+2262.81431]LTSTFLR.K	K.SVVAPATDGGLNLTSTFLR.K	SVVAPATDGGLNLTSTFLR,KK,12@2262.81431	N12(NGlycan / 2262.8143)	HexNAc(5)Hex(5)Fuc(1)NeuAc(1)	6.4e-12	8.9e-11	11.19	639.8	398.1	398.1	3	1394.62	1394.62	2.97		4181.85	4181.84	Specific	12	20.7	>sp|P41222|PTGDS_HUMAN Prostaglandin-H2 D-isomerase OS=Homo sapiens OX=9606 GN=PTGDS PE=1 SV=1	398	70.1084	controllerType=0 controllerNumber=1 scan=17176	11830		KS_AD125_HILIC-elu_845_3534.17176.17176.3	high-energy collision-induced dissociation	11.47	4180.84	4180.83	0	0	0	0	5.2e-13	6.5e-12
1709 | 382898	18	67	K.SVVAPATDGGLN[+2262.81431]LTSTFLR.K	K.SVVAPATDGGLNLTSTFLR.K	SVVAPATDGGLNLTSTFLR,KK,12@2262.81431	N12(NGlycan / 2262.8143)	HexNAc(5)Hex(5)Fuc(1)NeuAc(1)	3.5e-08	4.8e-07	7.46	570.7	369.7	369.7	3	1394.62	1394.62	2.71		4181.85	4181.84	Specific	12	19.5	>sp|P41222|PTGDS_HUMAN Prostaglandin-H2 D-isomerase OS=Homo sapiens OX=9606 GN=PTGDS PE=1 SV=1	398	69.9286	controllerType=0 controllerNumber=1 scan=17128	11797		KS_AD125_HILIC-elu_845_3534.17128.17128.3	high-energy collision-induced dissociation	9.01	4180.84	4180.83	0	0	0	0	1.2e-09	1.4e-08
1710 | 383578	18	67	K.SVVAPATDGGLN[+2262.81431]LTSTFLR.K	K.SVVAPATDGGLNLTSTFLR.K	SVVAPATDGGLNLTSTFLR,KK,12@2262.81431	N12(NGlycan / 2262.8143)	HexNAc(5)Hex(5)Fuc(1)NeuAc(1)	2.2e-09	3.1e-08	8.65	544.1	375.4	375.4	3	1394.62	1394.62	3.15		4181.85	4181.84	Specific	12	17.5	>sp|P41222|PTGDS_HUMAN Prostaglandin-H2 D-isomerase OS=Homo sapiens OX=9606 GN=PTGDS PE=1 SV=1	398	70.2842	controllerType=0 controllerNumber=1 scan=17225	11859		KS_AD125_HILIC-elu_845_3534.17225.17225.3	high-energy collision-induced dissociation	9.47	4180.84	4180.83	0	0	0	0	1.2e-10	1.9e-09
1711 | 383858	18	67	K.SVVAPATDGGLN[+2262.81431]LTSTFLR.K	K.SVVAPATDGGLNLTSTFLR.K	SVVAPATDGGLNLTSTFLR,KK,12@2262.81431	N12(NGlycan / 2262.8143)	HexNAc(5)Hex(5)Fuc(1)NeuAc(1)	8.6e-08	1.2e-06	7.07	460.5	338	338	3	1394.62	1394.62	2.45		4181.85	4181.84	Specific	12	18.1	>sp|P41222|PTGDS_HUMAN Prostaglandin-H2 D-isomerase OS=Homo sapiens OX=9606 GN=PTGDS PE=1 SV=1	398	70.4538	controllerType=0 controllerNumber=1 scan=17272	11885		KS_AD125_HILIC-elu_845_3534.17272.17272.3	high-energy collision-induced dissociation	5.73	4180.84	4180.83	0	0	0	0	2.8e-09	3.2e-08
1712 | 383978	18	67	K.SVVAPATDGGLN[+2262.81431]LTSTFLR.K	K.SVVAPATDGGLNLTSTFLR.K	SVVAPATDGGLNLTSTFLR,KK,12@2262.81431	N12(NGlycan / 2262.8143)	HexNAc(5)Hex(5)Fuc(1)NeuAc(1)	4.5e-07	6.2e-06	6.35	381.5	273.2	273.2	3	1394.62	1394.62	0.96		4181.84	4181.84	Specific	12	16.5	>sp|P41222|PTGDS_HUMAN Prostaglandin-H2 D-isomerase OS=Homo sapiens OX=9606 GN=PTGDS PE=1 SV=1	398	70.6261	controllerType=0 controllerNumber=1 scan=17322	11909		KS_AD125_HILIC-elu_845_3534.17322.17322.3	high-energy collision-induced dissociation	4.99	4180.83	4180.83	0	0	0	0	1.5e-08	2.1e-07
1713 | 383938	18	67	K.SVVAPATDGGLN[+2262.81431]LTSTFLR.K	K.SVVAPATDGGLNLTSTFLR.K	SVVAPATDGGLNLTSTFLR,KK,12@2262.81431	N12(NGlycan / 2262.8143)	HexNAc(5)Hex(5)Fuc(1)NeuAc(1)	4.8e-07	6.6e-06	6.32	367.9	249.8	249.8	3	1394.62	1394.62	2.1		4181.85	4181.84	Specific	12	15.3	>sp|P41222|PTGDS_HUMAN Prostaglandin-H2 D-isomerase OS=Homo sapiens OX=9606 GN=PTGDS PE=1 SV=1	398	70.539	controllerType=0 controllerNumber=1 scan=17297	11897		KS_AD125_HILIC-elu_845_3534.17297.17297.3	high-energy collision-induced dissociation	4.95	4180.84	4180.83	0	0	0	0	1.7e-08	2.4e-07
1714 | 382618	18	67	K.SVVAPATDGGLN[+2262.81431]LTSTFLR.K	K.SVVAPATDGGLNLTSTFLR.K	SVVAPATDGGLNLTSTFLR,KK,12@2262.81431	N12(NGlycan / 2262.8143)	HexNAc(5)Hex(5)Fuc(1)NeuAc(1)	8.3e-06	0.00011	5.08	351	259.8	259.8	3	1394.63	1394.62	7.09		4181.87	4181.84	Specific	12	15.1	>sp|P41222|PTGDS_HUMAN Prostaglandin-H2 D-isomerase OS=Homo sapiens OX=9606 GN=PTGDS PE=1 SV=1	398	69.761	controllerType=0 controllerNumber=1 scan=17082	11769		KS_AD125_HILIC-elu_845_3534.17082.17082.3	high-energy collision-induced dissociation	3.72	4180.86	4180.83	0	0	0	0	3.6e-07	5e-06
1717 | 382818	18	67	K.SVVAPATDGGLN[+2246.81939]LTSTFLR.K	K.SVVAPATDGGLNLTSTFLR.K	SVVAPATDGGLNLTSTFLR,KK,12@2246.81939	N12(NGlycan / 2246.8194)	HexNAc(5)Hex(4)Fuc(2)NeuAc(1)	2e-13	2.8e-12	12.7	680.9	494	494	3	1389.29	1389.29	1.2		4165.85	4165.84	Specific	12	19.7	>sp|P41222|PTGDS_HUMAN Prostaglandin-H2 D-isomerase OS=Homo sapiens OX=9606 GN=PTGDS PE=1 SV=1	398	69.8716	controllerType=0 controllerNumber=1 scan=17113	11789		KS_AD125_HILIC-elu_845_3534.17113.17113.3	high-energy collision-induced dissociation	12.98	4164.84	4164.84	0	0	0	0	2.1e-14	2.7e-13
1718 | 383378	18	67	K.SVVAPATDGGLN[+2246.81939]LTSTFLR.K	K.SVVAPATDGGLNLTSTFLR.K	SVVAPATDGGLNLTSTFLR,KK,12@2246.81939	N12(NGlycan / 2246.8194)	HexNAc(5)Hex(4)Fuc(2)NeuAc(1)	3.6e-10	5e-09	9.44	572.1	462.4	462.4	3	1389.29	1389.29	1.47		4165.85	4165.84	Specific	12	18.1	>sp|P41222|PTGDS_HUMAN Prostaglandin-H2 D-isomerase OS=Homo sapiens OX=9606 GN=PTGDS PE=1 SV=1	398	70.1318	controllerType=0 controllerNumber=1 scan=17183	11834		KS_AD125_HILIC-elu_845_3534.17183.17183.3	high-energy collision-induced dissociation	10.99	4164.84	4164.84	0	0	0	0	1.4e-11	1.8e-10
1719 | 382498	18	67	K.SVVAPATDGGLN[+2246.81939]LTSTFLR.K	K.SVVAPATDGGLNLTSTFLR.K	SVVAPATDGGLNLTSTFLR,KK,12@2246.81939	N12(NGlycan / 2246.8194)	HexNAc(5)Hex(4)Fuc(2)NeuAc(1)	6.7e-10	9.2e-09	9.18	541.5	416.1	416.1	3	1389.29	1389.29	2.26		4165.85	4165.84	Specific	12	18.5	>sp|P41222|PTGDS_HUMAN Prostaglandin-H2 D-isomerase OS=Homo sapiens OX=9606 GN=PTGDS PE=1 SV=1	398	69.6588	controllerType=0 controllerNumber=1 scan=17054	11751		KS_AD125_HILIC-elu_845_3534.17054.17054.3	high-energy collision-induced dissociation	9.99	4164.84	4164.84	0	0	0	0	2.7e-11	3.5e-10
172 | 151774	2	222	R.FN[+1378.47569]HTQTIQQK.Q	R.FNHTQTIQQK.Q	FNHTQTIQQK,RQ,2@1378.47569	N2(NGlycan / 1378.4757)	HexNAc(2)Hex(6)	1.5e-14	2e-13	13.84	780.5	492	492	3	875.044	875.043	1.04		2623.12	2623.11	Specific	2	21.2	>sp|Q92823|NRCAM_HUMAN Neuronal cell adhesion molecule OS=Homo sapiens OX=9606 GN=NRCAM PE=1 SV=3	3772	13.8632	controllerType=0 controllerNumber=1 scan=3671	507		KS_AD125_HILIC-elu_845_3534.3671.3671.3	high-energy collision-induced dissociation	14.11	2622.11	2622.11	0	0	0	0	1.9e-15	2.5e-14
1725 | 382578	18	67	K.SVVAPATDGGLN[+2205.79284]LTSTFLR.K	K.SVVAPATDGGLNLTSTFLR.K	SVVAPATDGGLNLTSTFLR,KK,12@2205.79284	N12(NGlycan / 2205.7928)	HexNAc(4)Hex(5)Fuc(2)NeuAc(1)	1.5e-07	2.1e-06	6.83	418.7	337	337	3	1375.61	1375.61	1.56		4124.82	4124.82	Specific	12	16.9	>sp|P41222|PTGDS_HUMAN Prostaglandin-H2 D-isomerase OS=Homo sapiens OX=9606 GN=PTGDS PE=1 SV=1	398	69.7548	controllerType=0 controllerNumber=1 scan=17080	11768		KS_AD125_HILIC-elu_845_3534.17080.17080.3	high-energy collision-induced dissociation	5.47	4123.82	4123.81	0	0	0	0	4.7e-09	5.7e-08
173 | 151691	2	222	R.FN[+1378.47569]HTQTIQQK.Q	R.FNHTQTIQQK.Q	FNHTQTIQQK,RQ,2@1378.47569	N2(NGlycan / 1378.4757)	HexNAc(2)Hex(6)	4.2e-10	5.8e-09	9.38	634.2	371.6	371.6	3	875.043	875.043	0.63		2623.12	2623.11	Specific	2	21.1	>sp|Q92823|NRCAM_HUMAN Neuronal cell adhesion molecule OS=Homo sapiens OX=9606 GN=NRCAM PE=1 SV=3	3772	13.6429	controllerType=0 controllerNumber=1 scan=3619	462		KS_AD125_HILIC-elu_845_3534.3619.3619.3	high-energy collision-induced dissociation	9.66	2622.11	2622.11	0	0	0	0	1.5e-11	2e-10
1733 | 370298	18	67	K.SVVAPATDGGLN[+2100.76148]LTSTFLR.K	K.SVVAPATDGGLNLTSTFLR.K	SVVAPATDGGLNLTSTFLR,KK,12@2100.76148	N12(NGlycan / 2100.7615)	HexNAc(5)Hex(4)Fuc(1)NeuAc(1)	1.9e-13	2.7e-12	12.72	684.6	496.4	496.4	3	1340.6	1340.6	1.84		4019.79	4019.78	Specific	12	21.3	>sp|P41222|PTGDS_HUMAN Prostaglandin-H2 D-isomerase OS=Homo sapiens OX=9606 GN=PTGDS PE=1 SV=1	398	70.6942	controllerType=0 controllerNumber=1 scan=17342	11918		KS_AD125_HILIC-elu_845_3534.17342.17342.3	high-energy collision-induced dissociation	12.99	4018.78	4018.78	0	0	0	0	2e-14	2.6e-13
1734 | 370818	18	67	K.SVVAPATDGGLN[+2100.76148]LTSTFLR.K	K.SVVAPATDGGLNLTSTFLR.K	SVVAPATDGGLNLTSTFLR,KK,12@2100.76148	N12(NGlycan / 2100.7615)	HexNAc(5)Hex(4)Fuc(1)NeuAc(1)	1.9e-13	2.7e-12	12.72	675.7	510.3	510.3	3	1340.6	1340.6	1.47		4019.79	4019.78	Specific	12	19.9	>sp|P41222|PTGDS_HUMAN Prostaglandin-H2 D-isomerase OS=Homo sapiens OX=9606 GN=PTGDS PE=1 SV=1	398	71.0358	controllerType=0 controllerNumber=1 scan=17441	11967		KS_AD125_HILIC-elu_845_3534.17441.17441.3	high-energy collision-induced dissociation	12.99	4018.78	4018.78	0	0	0	0	2e-14	2.6e-13
1735 | 370058	18	67	K.SVVAPATDGGLN[+2100.76148]LTSTFLR.K	K.SVVAPATDGGLNLTSTFLR.K	SVVAPATDGGLNLTSTFLR,KK,12@2100.76148	N12(NGlycan / 2100.7615)	HexNAc(5)Hex(4)Fuc(1)NeuAc(1)	2e-13	2.8e-12	12.7	661.6	436.5	436.5	3	1340.6	1340.6	-0.08		4019.78	4019.78	Specific	12	19.6	>sp|P41222|PTGDS_HUMAN Prostaglandin-H2 D-isomerase OS=Homo sapiens OX=9606 GN=PTGDS PE=1 SV=1	398	70.5067	controllerType=0 controllerNumber=1 scan=17287	11893		KS_AD125_HILIC-elu_845_3534.17287.17287.3	high-energy collision-induced dissociation	11.98	4018.78	4018.78	0	0	0	0	2.1e-14	2.7e-13
1736 | 370538	18	67	K.SVVAPATDGGLN[+2100.76148]LTSTFLR.K	K.SVVAPATDGGLNLTSTFLR.K	SVVAPATDGGLNLTSTFLR,KK,12@2100.76148	N12(NGlycan / 2100.7615)	HexNAc(5)Hex(4)Fuc(1)NeuAc(1)	1.9e-13	2.7e-12	12.72	657.9	447.5	447.5	3	1340.6	1340.6	1.29		4019.79	4019.78	Specific	12	19.3	>sp|P41222|PTGDS_HUMAN Prostaglandin-H2 D-isomerase OS=Homo sapiens OX=9606 GN=PTGDS PE=1 SV=1	398	70.8662	controllerType=0 controllerNumber=1 scan=17392	11944		KS_AD125_HILIC-elu_845_3534.17392.17392.3	high-energy collision-induced dissociation	11.99	4018.78	4018.78	0	0	0	0	2e-14	2.6e-13
1737 | 369818	18	67	K.SVVAPATDGGLN[+2100.76148]LTSTFLR.K	K.SVVAPATDGGLNLTSTFLR.K	SVVAPATDGGLNLTSTFLR,KK,12@2100.76148	N12(NGlycan / 2100.7615)	HexNAc(5)Hex(4)Fuc(1)NeuAc(1)	1.9e-12	2.7e-11	11.72	636.9	408.5	408.5	3	1340.6	1340.6	2.11		4019.79	4019.78	Specific	12	19.9	>sp|P41222|PTGDS_HUMAN Prostaglandin-H2 D-isomerase OS=Homo sapiens OX=9606 GN=PTGDS PE=1 SV=1	398	70.3073	controllerType=0 controllerNumber=1 scan=17231	11862		KS_AD125_HILIC-elu_845_3534.17231.17231.3	high-energy collision-induced dissociation	11.99	4018.79	4018.78	0	0	0	0	1.7e-13	2.1e-12
1738 | 369578	18	67	K.SVVAPATDGGLN[+2100.76148]LTSTFLR.K	K.SVVAPATDGGLNLTSTFLR.K	SVVAPATDGGLNLTSTFLR,KK,12@2100.76148	N12(NGlycan / 2100.7615)	HexNAc(5)Hex(4)Fuc(1)NeuAc(1)	8.6e-08	1.2e-06	7.07	457.3	340.5	340.5	3	1340.6	1340.6	2.11		4019.79	4019.78	Specific	12	17.7	>sp|P41222|PTGDS_HUMAN Prostaglandin-H2 D-isomerase OS=Homo sapiens OX=9606 GN=PTGDS PE=1 SV=1	398	70.0866	controllerType=0 controllerNumber=1 scan=17170	11826		KS_AD125_HILIC-elu_845_3534.17170.17170.3	high-energy collision-induced dissociation	5.73	4018.79	4018.78	0	0	0	0	2.8e-09	3.1e-08
1739 | 371018	18	67	K.SVVAPATDGGLN[+2100.76148]LTSTFLR.K	K.SVVAPATDGGLNLTSTFLR.K	SVVAPATDGGLNLTSTFLR,KK,12@2100.76148	N12(NGlycan / 2100.7615)	HexNAc(5)Hex(4)Fuc(1)NeuAc(1)	1.4e-07	1.9e-06	6.85	428	290.7	290.7	3	1340.6	1340.6	0.65		4019.79	4019.78	Specific	12	16.3	>sp|P41222|PTGDS_HUMAN Prostaglandin-H2 D-isomerase OS=Homo sapiens OX=9606 GN=PTGDS PE=1 SV=1	398	71.2043	controllerType=0 controllerNumber=1 scan=17490	11984		KS_AD125_HILIC-elu_845_3534.17490.17490.3	high-energy collision-induced dissociation	5.43	4018.78	4018.78	0	0	0	0	4.5e-09	5.4e-08
1740 | 369658	18	67	K.SVVAPATDGGLN[+2100.76148]LTSTFLR.K	K.SVVAPATDGGLNLTSTFLR.K	SVVAPATDGGLNLTSTFLR,KK,12@2100.76148	N12(NGlycan / 2100.7615)	HexNAc(5)Hex(4)Fuc(1)NeuAc(1)	1.3e-06	1.9e-05	5.87	363.6	246.8	246.8	3	1340.6	1340.6	-0.17		4019.78	4019.78	Specific	12	15.6	>sp|P41222|PTGDS_HUMAN Prostaglandin-H2 D-isomerase OS=Homo sapiens OX=9606 GN=PTGDS PE=1 SV=1	398	70.1256	controllerType=0 controllerNumber=1 scan=17181	11833		KS_AD125_HILIC-elu_845_3534.17181.17181.3	high-energy collision-induced dissociation	4.51	4018.78	4018.78	0	0	0	0	4.6e-08	7e-07
1743 | 367698	18	67	K.SVVAPATDGGLN[+2060.75533]LTSTFLR.K	K.SVVAPATDGGLNLTSTFLR.K	SVVAPATDGGLNLTSTFLR,KK,12@2060.75533	N12(NGlycan / 2060.7553)	HexNAc(4)Hex(5)Fuc(3)	1.9e-12	2.7e-11	11.72	640	441.9	441.9	3	1327.27	1327.26	1.62		3979.79	3979.78	Specific	12	20.7	>sp|P41222|PTGDS_HUMAN Prostaglandin-H2 D-isomerase OS=Homo sapiens OX=9606 GN=PTGDS PE=1 SV=1	398	63.2819	controllerType=0 controllerNumber=1 scan=15284	10785		KS_AD125_HILIC-elu_845_3534.15284.15284.3	high-energy collision-induced dissociation	11.99	3978.78	3978.77	0	0	0	0	1.7e-13	2.1e-12
1746 | 369538	18	67	K.SVVAPATDGGLN[+2059.73493]LTSTFLR.K	K.SVVAPATDGGLNLTSTFLR.K	SVVAPATDGGLNLTSTFLR,KK,12@2059.73493	N12(NGlycan / 2059.7349)	HexNAc(4)Hex(5)Fuc(1)NeuAc(1)	1.4e-07	1.9e-06	6.85	482.9	268.7	268.7	3	1326.93	1326.92	2.58		3978.77	3978.76	Specific	12	17.5	>sp|P41222|PTGDS_HUMAN Prostaglandin-H2 D-isomerase OS=Homo sapiens OX=9606 GN=PTGDS PE=1 SV=1	398	70.0129	controllerType=0 controllerNumber=1 scan=17150	11813		KS_AD125_HILIC-elu_845_3534.17150.17150.3	high-energy collision-induced dissociation	5.66	3977.76	3977.75	0	0	0	0	4.4e-09	5.3e-08
1747 | 369698	18	67	K.SVVAPATDGGLN[+2059.73493]LTSTFLR.K	K.SVVAPATDGGLNLTSTFLR.K	SVVAPATDGGLNLTSTFLR,KK,12@2059.73493	N12(NGlycan / 2059.7349)	HexNAc(4)Hex(5)Fuc(1)NeuAc(1)	1.9e-07	2.6e-06	6.73	458.8	262.9	262.9	3	1326.93	1326.92	1.56		3978.76	3978.76	Specific	12	17	>sp|P41222|PTGDS_HUMAN Prostaglandin-H2 D-isomerase OS=Homo sapiens OX=9606 GN=PTGDS PE=1 SV=1	398	70.1901	controllerType=0 controllerNumber=1 scan=17199	11844		KS_AD125_HILIC-elu_845_3534.17199.17199.3	high-energy collision-induced dissociation	5.39	3977.76	3977.75	0	0	0	0	6.1e-09	7.7e-08
1748 | 369898	18	67	K.SVVAPATDGGLN[+2059.73493]LTSTFLR.K	K.SVVAPATDGGLNLTSTFLR.K	SVVAPATDGGLNLTSTFLR,KK,12@2059.73493	N12(NGlycan / 2059.7349)	HexNAc(4)Hex(5)Fuc(1)NeuAc(1)	9.3e-08	1.3e-06	7.03	444.7	333.7	333.7	3	1326.93	1326.92	1.01		3978.76	3978.76	Specific	12	16.8	>sp|P41222|PTGDS_HUMAN Prostaglandin-H2 D-isomerase OS=Homo sapiens OX=9606 GN=PTGDS PE=1 SV=1	398	70.3584	controllerType=0 controllerNumber=1 scan=17245	11870		KS_AD125_HILIC-elu_845_3534.17245.17245.3	high-energy collision-induced dissociation	5.61	3977.76	3977.75	0	0	0	0	3e-09	3.4e-08
1749 | 370138	18	67	K.SVVAPATDGGLN[+2059.73493]LTSTFLR.K	K.SVVAPATDGGLNLTSTFLR.K	SVVAPATDGGLNLTSTFLR,KK,12@2059.73493	N12(NGlycan / 2059.7349)	HexNAc(4)Hex(5)Fuc(1)NeuAc(1)	4.6e-07	6.4e-06	6.33	309.5	259.9	259.9	3	1326.93	1326.92	1.66		3978.76	3978.76	Specific	12	13	>sp|P41222|PTGDS_HUMAN Prostaglandin-H2 D-isomerase OS=Homo sapiens OX=9606 GN=PTGDS PE=1 SV=1	398	70.5499	controllerType=0 controllerNumber=1 scan=17300	11899		KS_AD125_HILIC-elu_845_3534.17300.17300.3	high-energy collision-induced dissociation	4.64	3977.76	3977.75	0	0	0	0	1.6e-08	2.3e-07
175 | 151972	2	222	R.FN[+1216.42286]HTQTIQQK.Q	R.FNHTQTIQQK.Q	FNHTQTIQQK,RQ,2@1216.42286	N2(NGlycan / 1216.4229)	HexNAc(2)Hex(5)	1.5e-17	2e-16	16.84	932.7	649.9	649.9	3	821.026	821.025	0.85		2461.06	2461.06	Specific	2	23.2	>sp|Q92823|NRCAM_HUMAN Neuronal cell adhesion molecule OS=Homo sapiens OX=9606 GN=NRCAM PE=1 SV=3	3772	14.2675	controllerType=0 controllerNumber=1 scan=3766	590		KS_AD125_HILIC-elu_845_3534.3766.3766.3	high-energy collision-induced dissociation	15.11	2460.06	2460.05	0	0	0	0	2.6e-18	3.4e-17
1755 | 353498	18	67	K.SVVAPATDGGLN[+1971.71889]LTSTFLR.K	K.SVVAPATDGGLNLTSTFLR.K	SVVAPATDGGLNLTSTFLR,KK,12@1971.71889	N12(NGlycan / 1971.7189)	HexNAc(5)Hex(5)Fuc(1)	2.6e-06	3.5e-05	5.59	429.3	296	296	3	1297.59	1297.59	6.82		3890.77	3890.74	Specific	12	16.7	>sp|P41222|PTGDS_HUMAN Prostaglandin-H2 D-isomerase OS=Homo sapiens OX=9606 GN=PTGDS PE=1 SV=1	398	63.8636	controllerType=0 controllerNumber=1 scan=15427	10901		KS_AD125_HILIC-elu_845_3534.15427.15427.3	high-energy collision-induced dissociation	4.17	3889.76	3889.73	0	0	0	0	1e-07	1.5e-06
1757 | 353418	18	67	K.SVVAPATDGGLN[+1955.72397]LTSTFLR.K	K.SVVAPATDGGLNLTSTFLR.K	SVVAPATDGGLNLTSTFLR,KK,12@1955.72397	N12(NGlycan / 1955.724)	HexNAc(5)Hex(4)Fuc(2)	2e-15	2.8e-14	14.7	761.3	548	548	3	1292.25	1292.25	0.59		3874.75	3874.75	Specific	12	20.8	>sp|P41222|PTGDS_HUMAN Prostaglandin-H2 D-isomerase OS=Homo sapiens OX=9606 GN=PTGDS PE=1 SV=1	398	63.7412	controllerType=0 controllerNumber=1 scan=15398	10876		KS_AD125_HILIC-elu_845_3534.15398.15398.3	high-energy collision-induced dissociation	13.98	3873.74	3873.74	0	0	0	0	2.7e-16	3.4e-15
1758 | 353658	18	67	K.SVVAPATDGGLN[+1955.72397]LTSTFLR.K	K.SVVAPATDGGLNLTSTFLR.K	SVVAPATDGGLNLTSTFLR,KK,12@1955.72397	N12(NGlycan / 1955.724)	HexNAc(5)Hex(4)Fuc(2)	1.9e-14	2.7e-13	13.72	725.8	514.6	514.6	3	1292.26	1292.25	1.73		3874.75	3874.75	Specific	12	20.7	>sp|P41222|PTGDS_HUMAN Prostaglandin-H2 D-isomerase OS=Homo sapiens OX=9606 GN=PTGDS PE=1 SV=1	398	63.9904	controllerType=0 controllerNumber=1 scan=15457	10927		KS_AD125_HILIC-elu_845_3534.15457.15457.3	high-energy collision-induced dissociation	13.99	3873.75	3873.74	0	0	0	0	2.2e-15	2.9e-14
1759 | 353218	18	67	K.SVVAPATDGGLN[+1955.72397]LTSTFLR.K	K.SVVAPATDGGLNLTSTFLR.K	SVVAPATDGGLNLTSTFLR,KK,12@1955.72397	N12(NGlycan / 1955.724)	HexNAc(5)Hex(4)Fuc(2)	2e-12	2.8e-11	11.7	616.2	415.1	415.1	3	1292.26	1292.25	1.16		3874.75	3874.75	Specific	12	20.5	>sp|P41222|PTGDS_HUMAN Prostaglandin-H2 D-isomerase OS=Homo sapiens OX=9606 GN=PTGDS PE=1 SV=1	398	63.5473	controllerType=0 controllerNumber=1 scan=15349	10838		KS_AD125_HILIC-elu_845_3534.15349.15349.3	high-energy collision-induced dissociation	10.98	3873.74	3873.74	0	0	0	0	1.8e-13	2.2e-12
176 | 151851	2	222	R.FN[+1216.42286]HTQTIQQK.Q	R.FNHTQTIQQK.Q	FNHTQTIQQK,RQ,2@1216.42286	N2(NGlycan / 1216.4229)	HexNAc(2)Hex(5)	1.5e-17	2e-16	16.84	932.6	651.8	651.8	3	821.026	821.025	1.22		2461.06	2461.06	Specific	2	22.9	>sp|Q92823|NRCAM_HUMAN Neuronal cell adhesion molecule OS=Homo sapiens OX=9606 GN=NRCAM PE=1 SV=3	3772	14.0588	controllerType=0 controllerNumber=1 scan=3717	547		KS_AD125_HILIC-elu_845_3534.3717.3717.3	high-energy collision-induced dissociation	15.11	2460.06	2460.05	0	0	0	0	2.5e-18	3.4e-17
1760 | 353898	18	67	K.SVVAPATDGGLN[+1955.72397]LTSTFLR.K	K.SVVAPATDGGLNLTSTFLR.K	SVVAPATDGGLNLTSTFLR,KK,12@1955.72397	N12(NGlycan / 1955.724)	HexNAc(5)Hex(4)Fuc(2)	4.9e-07	6.8e-06	6.31	346	247.2	247.2	3	1292.25	1292.25	0.02		3874.75	3874.75	Specific	12	14.1	>sp|P41222|PTGDS_HUMAN Prostaglandin-H2 D-isomerase OS=Homo sapiens OX=9606 GN=PTGDS PE=1 SV=1	398	64.2584	controllerType=0 controllerNumber=1 scan=15522	10981		KS_AD125_HILIC-elu_845_3534.15522.15522.3	high-energy collision-induced dissociation	4.94	3873.74	3873.74	0	0	0	0	1.7e-08	2.5e-07
1761 | 352978	18	67	K.SVVAPATDGGLN[+1954.70357]LTSTFLR.K	K.SVVAPATDGGLNLTSTFLR.K	SVVAPATDGGLNLTSTFLR,KK,12@1954.70357	N12(NGlycan / 1954.7036)	HexNAc(5)Hex(4)NeuAc(1)	2e-06	2.7e-05	5.71	400.2	315.8	315.8	3	1291.92	1291.91	5.26		3873.75	3873.73	Specific	12	16.4	>sp|P41222|PTGDS_HUMAN Prostaglandin-H2 D-isomerase OS=Homo sapiens OX=9606 GN=PTGDS PE=1 SV=1	398	63.3363	controllerType=0 controllerNumber=1 scan=15297	10796		KS_AD125_HILIC-elu_845_3534.15297.15297.3	high-energy collision-induced dissociation	4.35	3872.74	3872.72	0	0	0	0	7e-08	1.1e-06
1762 | 357178	18	67	K.SVVAPATDGGLN[+1938.70866]LTSTFLR.K	K.SVVAPATDGGLNLTSTFLR.K	SVVAPATDGGLNLTSTFLR,KK,12@1938.70866	N12(NGlycan / 1938.7087)	HexNAc(5)Hex(3)Fuc(1)NeuAc(1)	8.6e-10	1.2e-08	9.06	523.8	389.2	389.2	3	1286.58	1286.58	1.37		3857.74	3857.73	Specific	12	18.5	>sp|P41222|PTGDS_HUMAN Prostaglandin-H2 D-isomerase OS=Homo sapiens OX=9606 GN=PTGDS PE=1 SV=1	398	70.8562	controllerType=0 controllerNumber=1 scan=17389	11943		KS_AD125_HILIC-elu_845_3534.17389.17389.3	high-energy collision-induced dissociation	9.99	3856.73	3856.72	0	0	0	0	4e-11	5.9e-10
1763 | 357058	18	67	K.SVVAPATDGGLN[+1938.70866]LTSTFLR.K	K.SVVAPATDGGLNLTSTFLR.K	SVVAPATDGGLNLTSTFLR,KK,12@1938.70866	N12(NGlycan / 1938.7087)	HexNAc(5)Hex(3)Fuc(1)NeuAc(1)	4.7e-08	6.5e-07	7.33	503.2	325.5	325.5	3	1286.58	1286.58	0.99		3857.74	3857.73	Specific	12	18.5	>sp|P41222|PTGDS_HUMAN Prostaglandin-H2 D-isomerase OS=Homo sapiens OX=9606 GN=PTGDS PE=1 SV=1	398	70.6508	controllerType=0 controllerNumber=1 scan=17329	11912		KS_AD125_HILIC-elu_845_3534.17329.17329.3	high-energy collision-induced dissociation	7.26	3856.73	3856.72	0	0	0	0	1.7e-09	2e-08
177 | 151810	2	222	R.FN[+1216.42286]HTQTIQQK.Q	R.FNHTQTIQQK.Q	FNHTQTIQQK,RQ,2@1216.42286	N2(NGlycan / 1216.4229)	HexNAc(2)Hex(5)	1.4e-15	1.9e-14	14.85	840.8	572.5	572.5	3	821.027	821.025	1.6		2461.07	2461.06	Specific	2	20.9	>sp|Q92823|NRCAM_HUMAN Neuronal cell adhesion molecule OS=Homo sapiens OX=9606 GN=NRCAM PE=1 SV=3	3772	13.8681	controllerType=0 controllerNumber=1 scan=3672	508		KS_AD125_HILIC-elu_845_3534.3672.3672.3	high-energy collision-induced dissociation	13.13	2460.06	2460.05	0	0	0	0	2.1e-16	2.5e-15
1770 | 357138	18	67	K.SVVAPATDGGLN[+1897.68211]LTSTFLR.K	K.SVVAPATDGGLNLTSTFLR.K	SVVAPATDGGLNLTSTFLR,KK,12@1897.68211	N12(NGlycan / 1897.6821)	HexNAc(4)Hex(4)Fuc(1)NeuAc(1)	1.2e-07	1.6e-06	6.94	481.2	372.9	372.9	3	1272.91	1272.91	2.9		3816.72	3816.71	Specific	12	16.6	>sp|P41222|PTGDS_HUMAN Prostaglandin-H2 D-isomerase OS=Homo sapiens OX=9606 GN=PTGDS PE=1 SV=1	398	70.7718	controllerType=0 controllerNumber=1 scan=17365	11930		KS_AD125_HILIC-elu_845_3534.17365.17365.3	high-energy collision-induced dissociation	5.74	3815.71	3815.7	0	0	0	0	3.6e-09	4.4e-08
1771 | 357018	18	67	K.SVVAPATDGGLN[+1897.68211]LTSTFLR.K	K.SVVAPATDGGLNLTSTFLR.K	SVVAPATDGGLNLTSTFLR,KK,12@1897.68211	N12(NGlycan / 1897.6821)	HexNAc(4)Hex(4)Fuc(1)NeuAc(1)	4.3e-07	6e-06	6.36	470.7	286.5	286.5	3	1272.91	1272.91	3		3816.72	3816.71	Specific	12	18.5	>sp|P41222|PTGDS_HUMAN Prostaglandin-H2 D-isomerase OS=Homo sapiens OX=9606 GN=PTGDS PE=1 SV=1	398	70.5561	controllerType=0 controllerNumber=1 scan=17302	11900		KS_AD125_HILIC-elu_845_3534.17302.17302.3	high-energy collision-induced dissociation	5.29	3815.71	3815.7	0	0	0	0	1.5e-08	2.1e-07
1772 | 357218	18	67	K.SVVAPATDGGLN[+1897.68211]LTSTFLR.K	K.SVVAPATDGGLNLTSTFLR.K	SVVAPATDGGLNLTSTFLR,KK,12@1897.68211	N12(NGlycan / 1897.6821)	HexNAc(4)Hex(4)Fuc(1)NeuAc(1)	1.1e-07	1.6e-06	6.95	394.1	353.6	353.6	3	1272.91	1272.91	0.6		3816.71	3816.71	Specific	12	17	>sp|P41222|PTGDS_HUMAN Prostaglandin-H2 D-isomerase OS=Homo sapiens OX=9606 GN=PTGDS PE=1 SV=1	398	70.9842	controllerType=0 controllerNumber=1 scan=17426	11960		KS_AD125_HILIC-elu_845_3534.17426.17426.3	high-energy collision-induced dissociation	5.59	3815.7	3815.7	0	0	0	0	3.5e-09	4.2e-08
1776 | 340767	18	67	K.SVVAPATDGGLN[+1809.66607]LTSTFLR.K	K.SVVAPATDGGLNLTSTFLR.K	SVVAPATDGGLNLTSTFLR,KK,12@1809.66607	N12(NGlycan / 1809.6661)	HexNAc(5)Hex(4)Fuc(1)	1.9e-12	2.7e-11	11.72	647.5	424.8	424.8	3	1243.57	1243.57	2.53		3728.7	3728.69	Specific	12	20.6	>sp|P41222|PTGDS_HUMAN Prostaglandin-H2 D-isomerase OS=Homo sapiens OX=9606 GN=PTGDS PE=1 SV=1	398	64.0416	controllerType=0 controllerNumber=1 scan=15470	10937		KS_AD125_HILIC-elu_845_3534.15470.15470.3	high-energy collision-induced dissociation	11.99	3727.69	3727.68	0	0	0	0	1.7e-13	2.1e-12
1777 | 340487	18	67	K.SVVAPATDGGLN[+1809.66607]LTSTFLR.K	K.SVVAPATDGGLNLTSTFLR.K	SVVAPATDGGLNLTSTFLR,KK,12@1809.66607	N12(NGlycan / 1809.6661)	HexNAc(5)Hex(4)Fuc(1)	6.4e-12	8.9e-11	11.19	601.7	452.2	452.2	3	1243.57	1243.57	3.61		3728.7	3728.69	Specific	12	20	>sp|P41222|PTGDS_HUMAN Prostaglandin-H2 D-isomerase OS=Homo sapiens OX=9606 GN=PTGDS PE=1 SV=1	398	63.8684	controllerType=0 controllerNumber=1 scan=15428	10902		KS_AD125_HILIC-elu_845_3534.15428.15428.3	high-energy collision-induced dissociation	10.47	3727.7	3727.68	0	0	0	0	5.2e-13	6.4e-12
1778 | 341007	18	67	K.SVVAPATDGGLN[+1809.66607]LTSTFLR.K	K.SVVAPATDGGLNLTSTFLR.K	SVVAPATDGGLNLTSTFLR,KK,12@1809.66607	N12(NGlycan / 1809.6661)	HexNAc(5)Hex(4)Fuc(1)	3.6e-08	5e-07	7.44	546.7	344.9	344.9	3	1243.57	1243.57	1.25		3728.69	3728.69	Specific	12	19.2	>sp|P41222|PTGDS_HUMAN Prostaglandin-H2 D-isomerase OS=Homo sapiens OX=9606 GN=PTGDS PE=1 SV=1	398	64.3417	controllerType=0 controllerNumber=1 scan=15543	10998		KS_AD125_HILIC-elu_845_3534.15543.15543.3	high-energy collision-induced dissociation	8.26	3727.69	3727.68	0	0	0	0	1.3e-09	1.5e-08
178 | 152013	2	222	R.FN[+1216.42286]HTQTIQQK.Q	R.FNHTQTIQQK.Q	FNHTQTIQQK,RQ,2@1216.42286	N2(NGlycan / 1216.4229)	HexNAc(2)Hex(5)	1.5e-14	2e-13	13.84	796.7	516.7	516.7	3	821.026	821.025	1.07		2461.06	2461.06	Specific	2	20.9	>sp|Q92823|NRCAM_HUMAN Neuronal cell adhesion molecule OS=Homo sapiens OX=9606 GN=NRCAM PE=1 SV=3	3772	14.5003	controllerType=0 controllerNumber=1 scan=3821	639		KS_AD125_HILIC-elu_845_3534.3821.3821.3	high-energy collision-induced dissociation	12.11	2460.06	2460.05	0	0	0	0	1.9e-15	2.5e-14
1784 | 324079	18	67	K.SVVAPATDGGLN[+1647.61324]LTSTFLR.K	K.SVVAPATDGGLNLTSTFLR.K	SVVAPATDGGLNLTSTFLR,KK,12@1647.61324	N12(NGlycan / 1647.6132)	HexNAc(5)Hex(3)Fuc(1)	2e-16	2.8e-15	15.7	817.6	638.2	638.2	3	1189.55	1189.55	1.13		3566.64	3566.64	Specific	12	21.6	>sp|P41222|PTGDS_HUMAN Prostaglandin-H2 D-isomerase OS=Homo sapiens OX=9606 GN=PTGDS PE=1 SV=1	398	64.3392	controllerType=0 controllerNumber=1 scan=15542	10997		KS_AD125_HILIC-elu_845_3534.15542.15542.3	high-energy collision-induced dissociation	13.98	3565.63	3565.63	0	0	0	0	3.1e-17	3.9e-16
1785 | 323639	18	67	K.SVVAPATDGGLN[+1647.61324]LTSTFLR.K	K.SVVAPATDGGLNLTSTFLR.K	SVVAPATDGGLNLTSTFLR,KK,12@1647.61324	N12(NGlycan / 1647.6132)	HexNAc(5)Hex(3)Fuc(1)	2e-15	2.8e-14	14.7	777.1	555.3	555.3	3	1189.55	1189.55	1.02		3566.64	3566.64	Specific	12	21.5	>sp|P41222|PTGDS_HUMAN Prostaglandin-H2 D-isomerase OS=Homo sapiens OX=9606 GN=PTGDS PE=1 SV=1	398	64.1189	controllerType=0 controllerNumber=1 scan=15488	10953		KS_AD125_HILIC-elu_845_3534.15488.15488.3	high-energy collision-induced dissociation	12.98	3565.63	3565.63	0	0	0	0	2.7e-16	3.4e-15
1786 | 324519	18	67	K.SVVAPATDGGLN[+1647.61324]LTSTFLR.K	K.SVVAPATDGGLNLTSTFLR.K	SVVAPATDGGLNLTSTFLR,KK,12@1647.61324	N12(NGlycan / 1647.6132)	HexNAc(5)Hex(3)Fuc(1)	2e-15	2.8e-14	14.7	752.8	545.2	545.2	3	1189.55	1189.55	1.02		3566.64	3566.64	Specific	12	22.8	>sp|P41222|PTGDS_HUMAN Prostaglandin-H2 D-isomerase OS=Homo sapiens OX=9606 GN=PTGDS PE=1 SV=1	398	64.5487	controllerType=0 controllerNumber=1 scan=15595	11038		KS_AD125_HILIC-elu_845_3534.15595.15595.3	high-energy collision-induced dissociation	13.98	3565.63	3565.63	0	0	0	0	2.7e-16	3.4e-15
1787 | 324919	18	67	K.SVVAPATDGGLN[+1647.61324]LTSTFLR.K	K.SVVAPATDGGLNLTSTFLR.K	SVVAPATDGGLNLTSTFLR,KK,12@1647.61324	N12(NGlycan / 1647.6132)	HexNAc(5)Hex(3)Fuc(1)	2e-12	2.8e-11	11.7	632.4	425.5	425.5	3	1189.55	1189.55	0.61		3566.64	3566.64	Specific	12	19.6	>sp|P41222|PTGDS_HUMAN Prostaglandin-H2 D-isomerase OS=Homo sapiens OX=9606 GN=PTGDS PE=1 SV=1	398	64.7506	controllerType=0 controllerNumber=1 scan=15651	11075		KS_AD125_HILIC-elu_845_3534.15651.15651.3	high-energy collision-induced dissociation	11.98	3565.63	3565.63	0	0	0	0	1.8e-13	2.2e-12
1788 | 325079	18	67	K.SVVAPATDGGLN[+1647.61324]LTSTFLR.K	K.SVVAPATDGGLNLTSTFLR.K	SVVAPATDGGLNLTSTFLR,KK,12@1647.61324	N12(NGlycan / 1647.6132)	HexNAc(5)Hex(3)Fuc(1)	1.8e-09	2.4e-08	8.75	440.9	413.7	413.7	3	1189.55	1189.55	1.23		3566.64	3566.64	Specific	12	18.7	>sp|P41222|PTGDS_HUMAN Prostaglandin-H2 D-isomerase OS=Homo sapiens OX=9606 GN=PTGDS PE=1 SV=1	398	64.9799	controllerType=0 controllerNumber=1 scan=15714	11113		KS_AD125_HILIC-elu_845_3534.15714.15714.3	high-energy collision-induced dissociation	7.33	3565.63	3565.63	0	0	0	0	8.8e-11	1.3e-09
179 | 152097	2	222	R.FN[+1216.42286]HTQTIQQK.Q	R.FNHTQTIQQK.Q	FNHTQTIQQK,RQ,2@1216.42286	N2(NGlycan / 1216.4229)	HexNAc(2)Hex(5)	5.7e-06	7.9e-05	5.24	413.1	168.7	168.7	3	821.026	821.025	1.15		2461.06	2461.06	Specific	2	16.7	>sp|Q92823|NRCAM_HUMAN Neuronal cell adhesion molecule OS=Homo sapiens OX=9606 GN=NRCAM PE=1 SV=3	3772	14.745	controllerType=0 controllerNumber=1 scan=3877	690		KS_AD125_HILIC-elu_845_3534.3877.3877.3	high-energy collision-induced dissociation	3.89	2460.06	2460.05	0	0	0	0	2.4e-07	3.4e-06
1791 | 303532	18	67	K.SVVAPATDGGLN[+1444.53387]LTSTFLR.K	K.SVVAPATDGGLNLTSTFLR.K	SVVAPATDGGLNLTSTFLR,KK,12@1444.53387	N12(NGlycan / 1444.5339)	HexNAc(4)Hex(3)Fuc(1)	4.7e-08	6.5e-07	7.33	454.9	358.9	358.9	3	1121.86	1121.86	2.05		3363.56	3363.56	Specific	12	17.9	>sp|P41222|PTGDS_HUMAN Prostaglandin-H2 D-isomerase OS=Homo sapiens OX=9606 GN=PTGDS PE=1 SV=1	398	64.5285	controllerType=0 controllerNumber=1 scan=15590	11034		KS_AD125_HILIC-elu_845_3534.15590.15590.3	high-energy collision-induced dissociation	6	3362.56	3362.55	0	0	0	0	1.7e-09	2e-08
1792 | 303372	18	67	K.SVVAPATDGGLN[+1444.53387]LTSTFLR.K	K.SVVAPATDGGLNLTSTFLR.K	SVVAPATDGGLNLTSTFLR,KK,12@1444.53387	N12(NGlycan / 1444.5339)	HexNAc(4)Hex(3)Fuc(1)	3.2e-07	4.4e-06	6.5	367.1	286.1	286.1	3	1121.86	1121.86	0.31		3363.56	3363.56	Specific	12	14	>sp|P41222|PTGDS_HUMAN Prostaglandin-H2 D-isomerase OS=Homo sapiens OX=9606 GN=PTGDS PE=1 SV=1	398	64.3511	controllerType=0 controllerNumber=1 scan=15545	11000		KS_AD125_HILIC-elu_845_3534.15545.15545.3	high-energy collision-induced dissociation	5.13	3362.55	3362.55	0	0	0	0	1.1e-08	1.5e-07
1793 | 303612	18	67	K.SVVAPATDGGLN[+1444.53387]LTSTFLR.K	K.SVVAPATDGGLNLTSTFLR.K	SVVAPATDGGLNLTSTFLR,KK,12@1444.53387	N12(NGlycan / 1444.5339)	HexNAc(4)Hex(3)Fuc(1)	5.6e-07	7.8e-06	6.25	327.3	325.2	325.2	3	1121.86	1121.86	-0.57		3363.56	3363.56	Specific	12	15.2	>sp|P41222|PTGDS_HUMAN Prostaglandin-H2 D-isomerase OS=Homo sapiens OX=9606 GN=PTGDS PE=1 SV=1	398	64.6977	controllerType=0 controllerNumber=1 scan=15637	11065		KS_AD125_HILIC-elu_845_3534.15637.15637.3	high-energy collision-induced dissociation	4.66	3362.55	3362.55	0	0	0	0	2.1e-08	3e-07
1811 | 291114	19	100	R.SLWN[+1864.63416]M[+15.99492]SAANNNIK.L	R.SLWNMSAANNNIK.L	SLWNMSAANNNIK,RL,4@1864.63416,5@15.99492	N4(NGlycan / 1864.6342); M5(Oxidation / 15.9949)	HexNAc(2)Hex(9)	6.4e-06	8.8e-05	5.2	383.2	136.4	136.4	3	1115.12	1115.12	1.82		3343.35	3343.34	Specific	4	16.5	>sp|P23515|OMGP_HUMAN Oligodendrocyte-myelin glycoprotein OS=Homo sapiens OX=9606 GN=OMG PE=1 SV=2	309	38.4583	controllerType=0 controllerNumber=1 scan=9550	5531		KS_AD125_HILIC-elu_845_3534.9550.9550.3	high-energy collision-induced dissociation	3.9	3342.34	3342.33	0	0	0	0	2.7e-07	3.7e-06
1812 | 290474	19	100	R.SLWN[+1864.63416]M[+15.99492]SAANNNIK.L	R.SLWNMSAANNNIK.L	SLWNMSAANNNIK,RL,4@1864.63416,5@15.99492	N4(NGlycan / 1864.6342); M5(Oxidation / 15.9949)	HexNAc(2)Hex(9)	4.2e-06	5.9e-05	5.37	383.1	178.4	178.4	3	1115.12	1115.12	2.15		3343.35	3343.34	Specific	4	15.5	>sp|P23515|OMGP_HUMAN Oligodendrocyte-myelin glycoprotein OS=Homo sapiens OX=9606 GN=OMG PE=1 SV=2	309	36.7546	controllerType=0 controllerNumber=1 scan=9161	5166		KS_AD125_HILIC-elu_845_3534.9161.9161.3	high-energy collision-induced dissociation	4.08	3342.34	3342.33	0	0	0	0	1.8e-07	2.5e-06
1814 | 272865	19	100	R.SLWN[+1864.63416]MSAANNNIK.L	R.SLWNMSAANNNIK.L	SLWNMSAANNNIK,RL,4@1864.63416	N4(NGlycan / 1864.6342)	HexNAc(2)Hex(9)	9.3e-16	1.3e-14	15.03	802.3	681.5	681.5	3	1109.79	1109.79	0.6		3327.35	3327.34	Specific	4	20.4	>sp|P23515|OMGP_HUMAN Oligodendrocyte-myelin glycoprotein OS=Homo sapiens OX=9606 GN=OMG PE=1 SV=2	309	45.6224	controllerType=0 controllerNumber=1 scan=11192	7067		KS_AD125_HILIC-elu_845_3534.11192.11192.3	high-energy collision-induced dissociation	14.31	3326.34	3326.34	0	0	0	0	1.5e-16	2e-15
1815 | 272545	19	100	R.SLWN[+1864.63416]MSAANNNIK.L	R.SLWNMSAANNNIK.L	SLWNMSAANNNIK,RL,4@1864.63416	N4(NGlycan / 1864.6342)	HexNAc(2)Hex(9)	5.8e-07	8e-06	6.24	445.1	315.4	315.4	3	1109.79	1109.79	0.82		3327.35	3327.34	Specific	4	16.2	>sp|P23515|OMGP_HUMAN Oligodendrocyte-myelin glycoprotein OS=Homo sapiens OX=9606 GN=OMG PE=1 SV=2	309	45.3207	controllerType=0 controllerNumber=1 scan=11123	7003		KS_AD125_HILIC-elu_845_3534.11123.11123.3	high-energy collision-induced dissociation	4.93	3326.34	3326.34	0	0	0	0	2.1e-08	3.1e-07
1817 | 270225	19	100	R.SLWN[+1702.58133]M[+15.99492]SAANNNIK.L	R.SLWNMSAANNNIK.L	SLWNMSAANNNIK,RL,4@1702.58133,5@15.99492	N4(NGlycan / 1702.5813); M5(Oxidation / 15.9949)	HexNAc(2)Hex(8)	1.5e-06	2.1e-05	5.82	467.3	201.2	201.2	3	1061.1	1061.1	0.56		3181.29	3181.29	Specific	4	17.8	>sp|P23515|OMGP_HUMAN Oligodendrocyte-myelin glycoprotein OS=Homo sapiens OX=9606 GN=OMG PE=1 SV=2	309	38.5109	controllerType=0 controllerNumber=1 scan=9562	5542		KS_AD125_HILIC-elu_845_3534.9562.9562.3	high-energy collision-induced dissociation	4.54	3180.28	3180.28	0	0	0	0	5.3e-08	8.2e-07
1818 | 269545	19	100	R.SLWN[+1702.58133]M[+15.99492]SAANNNIK.L	R.SLWNMSAANNNIK.L	SLWNMSAANNNIK,RL,4@1702.58133,5@15.99492	N4(NGlycan / 1702.5813); M5(Oxidation / 15.9949)	HexNAc(2)Hex(8)	9.7e-07	1.3e-05	6.01	464.6	232	232	3	1061.1	1061.1	0.68		3181.29	3181.29	Specific	4	17.5	>sp|P23515|OMGP_HUMAN Oligodendrocyte-myelin glycoprotein OS=Homo sapiens OX=9606 GN=OMG PE=1 SV=2	309	36.8921	controllerType=0 controllerNumber=1 scan=9192	5195		KS_AD125_HILIC-elu_845_3534.9192.9192.3	high-energy collision-induced dissociation	4.74	3180.28	3180.28	0	0	0	0	3.4e-08	5.2e-07
1819 | 270145	19	100	R.SLWN[+1702.58133]M[+15.99492]SAANNNIK.L	R.SLWNMSAANNNIK.L	SLWNMSAANNNIK,RL,4@1702.58133,5@15.99492	N4(NGlycan / 1702.5813); M5(Oxidation / 15.9949)	HexNAc(2)Hex(8)	1e-06	1.4e-05	5.99	436.4	247.6	247.6	3	1061.1	1061.1	-0.02		3181.29	3181.29	Specific	4	17.2	>sp|P23515|OMGP_HUMAN Oligodendrocyte-myelin glycoprotein OS=Homo sapiens OX=9606 GN=OMG PE=1 SV=2	309	38.3115	controllerType=0 controllerNumber=1 scan=9517	5500		KS_AD125_HILIC-elu_845_3534.9517.9517.3	high-energy collision-induced dissociation	4.63	3180.28	3180.28	0	0	0	0	3.5e-08	5.3e-07
1820 | 271465	19	100	R.SLWN[+1702.58133]M[+15.99492]SAANNNIK.L	R.SLWNMSAANNNIK.L	SLWNMSAANNNIK,RL,4@1702.58133,5@15.99492	N4(NGlycan / 1702.5813); M5(Oxidation / 15.9949)	HexNAc(2)Hex(8)	9.1e-07	1.3e-05	6.04	434.3	259	259	3	1061.1	1061.1	1.71		3181.29	3181.29	Specific	4	17	>sp|P23515|OMGP_HUMAN Oligodendrocyte-myelin glycoprotein OS=Homo sapiens OX=9606 GN=OMG PE=1 SV=2	309	43.1949	controllerType=0 controllerNumber=1 scan=10638	6549		KS_AD125_HILIC-elu_845_3534.10638.10638.3	high-energy collision-induced dissociation	4.67	3180.29	3180.28	0	0	0	0	3.2e-08	4.8e-07
1821 | 271905	19	100	R.SLWN[+1702.58133]M[+15.99492]SAANNNIK.L	R.SLWNMSAANNNIK.L	SLWNMSAANNNIK,RL,4@1702.58133,5@15.99492	N4(NGlycan / 1702.5813); M5(Oxidation / 15.9949)	HexNAc(2)Hex(8)	1.7e-06	2.3e-05	5.77	411.3	228.2	228.2	3	1061.1	1061.1	1.14		3181.29	3181.29	Specific	4	14.9	>sp|P23515|OMGP_HUMAN Oligodendrocyte-myelin glycoprotein OS=Homo sapiens OX=9606 GN=OMG PE=1 SV=2	309	44.379	controllerType=0 controllerNumber=1 scan=10907	6801		KS_AD125_HILIC-elu_845_3534.10907.10907.3	high-energy collision-induced dissociation	4.48	3180.28	3180.28	0	0	0	0	6.1e-08	9.2e-07
1822 | 271385	19	100	R.SLWN[+1702.58133]M[+15.99492]SAANNNIK.L	R.SLWNMSAANNNIK.L	SLWNMSAANNNIK,RL,4@1702.58133,5@15.99492	N4(NGlycan / 1702.5813); M5(Oxidation / 15.9949)	HexNAc(2)Hex(8)	4.9e-06	6.8e-05	5.31	346.3	167.3	167.3	3	1061.1	1061.1	0.1		3181.29	3181.29	Specific	4	15.1	>sp|P23515|OMGP_HUMAN Oligodendrocyte-myelin glycoprotein OS=Homo sapiens OX=9606 GN=OMG PE=1 SV=2	309	43.0509	controllerType=0 controllerNumber=1 scan=10605	6518		KS_AD125_HILIC-elu_845_3534.10605.10605.3	high-energy collision-induced dissociation	4	3180.28	3180.28	0	0	0	0	2e-07	2.9e-06
1823 | 270345	19	100	R.SLWN[+1702.58133]M[+15.99492]SAANNNIK.L	R.SLWNMSAANNNIK.L	SLWNMSAANNNIK,RL,4@1702.58133,5@15.99492	N4(NGlycan / 1702.5813); M5(Oxidation / 15.9949)	HexNAc(2)Hex(8)	4e-05	0.00055	4.4	325	187	187	3	1061.1	1061.1	-1.74		3181.28	3181.29	Specific	4	12.9	>sp|P23515|OMGP_HUMAN Oligodendrocyte-myelin glycoprotein OS=Homo sapiens OX=9606 GN=OMG PE=1 SV=2	309	38.8215	controllerType=0 controllerNumber=1 scan=9634	5609		KS_AD125_HILIC-elu_845_3534.9634.9634.3	high-energy collision-induced dissociation	2.89	3180.27	3180.28	0	0	0	0	1.5e-06	1.8e-05
1824 | 271625	19	100	R.SLWN[+1702.58133]M[+15.99492]SAANNNIK.L	R.SLWNMSAANNNIK.L	SLWNMSAANNNIK,RL,4@1702.58133,5@15.99492	N4(NGlycan / 1702.5813); M5(Oxidation / 15.9949)	HexNAc(2)Hex(8)	4.8e-05	0.00066	4.32	315.6	155	155	3	1061.1	1061.1	4.01		3181.3	3181.29	Specific	4	13.3	>sp|P23515|OMGP_HUMAN Oligodendrocyte-myelin glycoprotein OS=Homo sapiens OX=9606 GN=OMG PE=1 SV=2	309	43.5228	controllerType=0 controllerNumber=1 scan=10713	6619		KS_AD125_HILIC-elu_845_3534.10713.10713.3	high-energy collision-induced dissociation	2.72	3180.29	3180.28	0	0	0	0	1.7e-06	2e-05
183 | 374540	2	265	R.ERPPTFLTPEGN[+1955.72397]ASNKEELR.G	R.ERPPTFLTPEGNASNKEELR.G	ERPPTFLTPEGNASNKEELR,RG,12@1955.72397	N12(NGlycan / 1955.724)	HexNAc(5)Hex(4)Fuc(2)	1e-06	1.4e-05	5.98	442	249.2	249.2	4	1060.97	1060.97	-0.05		4240.88	4240.88	Specific	12	12.7	>sp|Q92823|NRCAM_HUMAN Neuronal cell adhesion molecule OS=Homo sapiens OX=9606 GN=NRCAM PE=1 SV=3	3772	36.3888	controllerType=0 controllerNumber=1 scan=9078	5088		KS_AD125_HILIC-elu_845_3534.9078.9078.4	high-energy collision-induced dissociation	4.56	4239.87	4239.87	0	0	0	0	3.6e-08	5.4e-07
1835 | 272945	19	100	R.SLWN[+1702.58133]MSAANNNIK.L	R.SLWNMSAANNNIK.L	SLWNMSAANNNIK,RL,4@1702.58133	N4(NGlycan / 1702.5813)	HexNAc(2)Hex(8)	9e-16	1.2e-14	15.05	821.8	662.6	662.6	3	1055.77	1055.77	1.69		3165.3	3165.29	Specific	4	19.9	>sp|P23515|OMGP_HUMAN Oligodendrocyte-myelin glycoprotein OS=Homo sapiens OX=9606 GN=OMG PE=1 SV=2	309	45.6932	controllerType=0 controllerNumber=1 scan=11208	7082		KS_AD125_HILIC-elu_845_3534.11208.11208.3	high-energy collision-induced dissociation	13.33	3164.29	3164.28	0	0	0	0	1.4e-16	1.9e-15
1836 | 273145	19	100	R.SLWN[+1702.58133]MSAANNNIK.L	R.SLWNMSAANNNIK.L	SLWNMSAANNNIK,RL,4@1702.58133	N4(NGlycan / 1702.5813)	HexNAc(2)Hex(8)	4.1e-13	5.7e-12	12.39	693.7	565.7	565.7	2	1583.15	1583.15	0.64		3165.29	3165.29	Specific	4	19.8	>sp|P23515|OMGP_HUMAN Oligodendrocyte-myelin glycoprotein OS=Homo sapiens OX=9606 GN=OMG PE=1 SV=2	309	45.7923	controllerType=0 controllerNumber=1 scan=11230	7103		KS_AD125_HILIC-elu_845_3534.11230.11230.2	high-energy collision-induced dissociation	12.67	3164.29	3164.28	0	0	0	0	4.6e-14	6.4e-13
1837 | 272665	19	100	R.SLWN[+1702.58133]MSAANNNIK.L	R.SLWNMSAANNNIK.L	SLWNMSAANNNIK,RL,4@1702.58133	N4(NGlycan / 1702.5813)	HexNAc(2)Hex(8)	9e-13	1.2e-11	12.05	689.3	522.5	522.5	3	1055.77	1055.77	1.93		3165.3	3165.29	Specific	4	20.7	>sp|P23515|OMGP_HUMAN Oligodendrocyte-myelin glycoprotein OS=Homo sapiens OX=9606 GN=OMG PE=1 SV=2	309	45.4372	controllerType=0 controllerNumber=1 scan=11150	7028		KS_AD125_HILIC-elu_845_3534.11150.11150.3	high-energy collision-induced dissociation	12.33	3164.29	3164.28	0	0	0	0	9.9e-14	1.3e-12
1838 | 273265	19	100	R.SLWN[+1702.58133]MSAANNNIK.L	R.SLWNMSAANNNIK.L	SLWNMSAANNNIK,RL,4@1702.58133	N4(NGlycan / 1702.5813)	HexNAc(2)Hex(8)	9e-11	1.2e-09	10.05	598.4	453.1	453.1	3	1055.77	1055.77	1.46		3165.3	3165.29	Specific	4	17.6	>sp|P23515|OMGP_HUMAN Oligodendrocyte-myelin glycoprotein OS=Homo sapiens OX=9606 GN=OMG PE=1 SV=2	309	45.9825	controllerType=0 controllerNumber=1 scan=11273	7143		KS_AD125_HILIC-elu_845_3534.11273.11273.3	high-energy collision-induced dissociation	10.33	3164.29	3164.28	0	0	0	0	4.9e-12	6.1e-11
1839 | 272625	19	100	R.SLWN[+1702.58133]MSAANNNIK.L	R.SLWNMSAANNNIK.L	SLWNMSAANNNIK,RL,4@1702.58133	N4(NGlycan / 1702.5813)	HexNAc(2)Hex(8)	9.3e-11	1.3e-09	10.03	580	424.4	424.4	3	1055.77	1055.77	1		3165.3	3165.29	Specific	4	18.7	>sp|P23515|OMGP_HUMAN Oligodendrocyte-myelin glycoprotein OS=Homo sapiens OX=9606 GN=OMG PE=1 SV=2	309	45.4031	controllerType=0 controllerNumber=1 scan=11142	7021		KS_AD125_HILIC-elu_845_3534.11142.11142.3	high-energy collision-induced dissociation	10.31	3164.29	3164.28	0	0	0	0	5.2e-12	6.5e-11
1843 | 216377	19	100	R.SLWN[+1378.47569]MSAANNNIK.L	R.SLWNMSAANNNIK.L	SLWNMSAANNNIK,RL,4@1378.47569	N4(NGlycan / 1378.4757)	HexNAc(2)Hex(6)	3.8e-12	5.3e-11	11.42	679.1	504	333.5	2	1421.09	1421.1	-1.55		2841.18	2841.19	Specific	4	23.1	>sp|P23515|OMGP_HUMAN Oligodendrocyte-myelin glycoprotein OS=Homo sapiens OX=9606 GN=OMG PE=1 SV=2	309	46.0943	controllerType=0 controllerNumber=1 scan=11298	7167		KS_AD125_HILIC-elu_845_3534.11298.11298.2	high-energy collision-induced dissociation	11.7	2840.17	2840.18	0	0	0	0	3e-13	3.8e-12
1844 | 216297	19	100	R.SLWN[+1378.47569]MSAANNNIK.L	R.SLWNMSAANNNIK.L	SLWNMSAANNNIK,RL,4@1378.47569	N4(NGlycan / 1378.4757)	HexNAc(2)Hex(6)	6.5e-07	9.1e-06	6.18	430.8	297.5	291	3	947.735	947.734	1.18		2841.19	2841.19	Specific	4	13.9	>sp|P23515|OMGP_HUMAN Oligodendrocyte-myelin glycoprotein OS=Homo sapiens OX=9606 GN=OMG PE=1 SV=2	309	46.0711	controllerType=0 controllerNumber=1 scan=11293	7162		KS_AD125_HILIC-elu_845_3534.11293.11293.3	high-energy collision-induced dissociation	4.76	2840.18	2840.18	0	0	0	0	2.4e-08	3.6e-07
1851 | 243821	19	147	R.SLEVLN[+1864.63416]LSSNK.L	R.SLEVLNLSSNK.L	SLEVLNLSSNK,RL,6@1864.63416	N6(NGlycan / 1864.6342)	HexNAc(2)Hex(9)	8.8e-15	1.2e-13	14.05	797.5	573.4	573.4	2	1534.65	1534.65	0.64		3068.29	3068.29	Specific	6	22.5	>sp|P23515|OMGP_HUMAN Oligodendrocyte-myelin glycoprotein OS=Homo sapiens OX=9606 GN=OMG PE=1 SV=2	309	42.5717	controllerType=0 controllerNumber=1 scan=10496	6416		KS_AD125_HILIC-elu_845_3534.10496.10496.2	high-energy collision-induced dissociation	12.33	3067.29	3067.28	0	0	0	0	1.3e-15	1.8e-14
1852 | 244221	19	147	R.SLEVLN[+1864.63416]LSSNK.L	R.SLEVLNLSSNK.L	SLEVLNLSSNK,RL,6@1864.63416	N6(NGlycan / 1864.6342)	HexNAc(2)Hex(9)	8.8e-15	1.2e-13	14.05	783.5	560.9	560.9	2	1534.65	1534.65	1.12		3068.3	3068.29	Specific	6	24.7	>sp|P23515|OMGP_HUMAN Oligodendrocyte-myelin glycoprotein OS=Homo sapiens OX=9606 GN=OMG PE=1 SV=2	309	42.8498	controllerType=0 controllerNumber=1 scan=10559	6475		KS_AD125_HILIC-elu_845_3534.10559.10559.2	high-energy collision-induced dissociation	12.33	3067.29	3067.28	0	0	0	0	1.4e-15	1.8e-14
1853 | 244741	19	147	R.SLEVLN[+1864.63416]LSSNK.L	R.SLEVLNLSSNK.L	SLEVLNLSSNK,RL,6@1864.63416	N6(NGlycan / 1864.6342)	HexNAc(2)Hex(9)	8.5e-15	1.2e-13	14.07	762.1	539.6	539.6	2	1534.65	1534.65	1.84		3068.3	3068.29	Specific	6	25.5	>sp|P23515|OMGP_HUMAN Oligodendrocyte-myelin glycoprotein OS=Homo sapiens OX=9606 GN=OMG PE=1 SV=2	309	43.1078	controllerType=0 controllerNumber=1 scan=10618	6530		KS_AD125_HILIC-elu_845_3534.10618.10618.2	high-energy collision-induced dissociation	13.35	3067.29	3067.28	0	0	0	0	1.1e-15	1.4e-14
1854 | 244981	19	147	R.SLEVLN[+1864.63416]LSSNK.L	R.SLEVLNLSSNK.L	SLEVLNLSSNK,RL,6@1864.63416	N6(NGlycan / 1864.6342)	HexNAc(2)Hex(9)	8.5e-14	1.2e-12	13.07	709.4	530.2	530.2	2	1534.65	1534.65	2.08		3068.3	3068.29	Specific	6	24.7	>sp|P23515|OMGP_HUMAN Oligodendrocyte-myelin glycoprotein OS=Homo sapiens OX=9606 GN=OMG PE=1 SV=2	309	43.3874	controllerType=0 controllerNumber=1 scan=10682	6590		KS_AD125_HILIC-elu_845_3534.10682.10682.2	high-energy collision-induced dissociation	12.35	3067.29	3067.28	0	0	0	0	9.4e-15	1.2e-13
1855 | 244061	19	147	R.SLEVLN[+1864.63416]LSSNK.L	R.SLEVLNLSSNK.L	SLEVLNLSSNK,RL,6@1864.63416	N6(NGlycan / 1864.6342)	HexNAc(2)Hex(9)	2e-12	2.8e-11	11.7	695.4	433.3	433.3	3	1023.44	1023.44	1.16		3068.3	3068.29	Specific	6	21.6	>sp|P23515|OMGP_HUMAN Oligodendrocyte-myelin glycoprotein OS=Homo sapiens OX=9606 GN=OMG PE=1 SV=2	309	42.7123	controllerType=0 controllerNumber=1 scan=10528	6446		KS_AD125_HILIC-elu_845_3534.10528.10528.3	high-energy collision-induced dissociation	11.98	3067.29	3067.28	0	0	0	0	1.8e-13	2.3e-12
1856 | 244461	19	147	R.SLEVLN[+1864.63416]LSSNK.L	R.SLEVLNLSSNK.L	SLEVLNLSSNK,RL,6@1864.63416	N6(NGlycan / 1864.6342)	HexNAc(2)Hex(9)	5.7e-10	7.9e-09	9.24	635.3	371.4	371.4	3	1023.44	1023.44	1.16		3068.3	3068.29	Specific	6	23.2	>sp|P23515|OMGP_HUMAN Oligodendrocyte-myelin glycoprotein OS=Homo sapiens OX=9606 GN=OMG PE=1 SV=2	309	42.9685	controllerType=0 controllerNumber=1 scan=10586	6500		KS_AD125_HILIC-elu_845_3534.10586.10586.3	high-energy collision-induced dissociation	9.52	3067.29	3067.28	0	0	0	0	2.4e-11	3e-10
1857 | 244861	19	147	R.SLEVLN[+1864.63416]LSSNK.L	R.SLEVLNLSSNK.L	SLEVLNLSSNK,RL,6@1864.63416	N6(NGlycan / 1864.6342)	HexNAc(2)Hex(9)	1.1e-05	0.00015	4.95	303.9	151.8	151.8	3	1023.44	1023.44	0.62		3068.29	3068.29	Specific	6	11.7	>sp|P23515|OMGP_HUMAN Oligodendrocyte-myelin glycoprotein OS=Homo sapiens OX=9606 GN=OMG PE=1 SV=2	309	43.3116	controllerType=0 controllerNumber=1 scan=10665	6574		KS_AD125_HILIC-elu_845_3534.10665.10665.3	high-energy collision-induced dissociation	3.27	3067.29	3067.28	0	0	0	0	4.8e-07	6.6e-06
1858 | 214137	19	147	R.SLEVLN[+1702.58133]LSSNK.L	R.SLEVLNLSSNK.L	SLEVLNLSSNK,RL,6@1702.58133	N6(NGlycan / 1702.5813)	HexNAc(2)Hex(8)	2.7e-06	3.8e-05	5.56	477.4	288.3	288.3	3	969.417	969.418	-1.02		2906.24	2906.24	Specific	6	15.8	>sp|P23515|OMGP_HUMAN Oligodendrocyte-myelin glycoprotein OS=Homo sapiens OX=9606 GN=OMG PE=1 SV=2	309	42.8958	controllerType=0 controllerNumber=1 scan=10569	6485		KS_AD125_HILIC-elu_845_3534.10569.10569.3	high-energy collision-induced dissociation	4.37	2905.23	2905.23	0	0	0	0	1.1e-07	1.6e-06
1860 | 177354	19	147	R.SLEVLN[+1378.47569]LSSNK.L	R.SLEVLNLSSNK.L	SLEVLNLSSNK,RL,6@1378.47569	N6(NGlycan / 1378.4757)	HexNAc(2)Hex(6)	3.5e-12	4.8e-11	11.46	721.7	534.7	534.7	2	1291.58	1291.57	8.72		2582.16	2582.13	Specific	6	22.4	>sp|P23515|OMGP_HUMAN Oligodendrocyte-myelin glycoprotein OS=Homo sapiens OX=9606 GN=OMG PE=1 SV=2	309	42.9051	controllerType=0 controllerNumber=1 scan=10571	6487		KS_AD125_HILIC-elu_845_3534.10571.10571.2	high-energy collision-induced dissociation	11.74	2581.15	2581.13	0	0	0	0	2.9e-13	3.7e-12
1864 | 291954	19	227	R.WSC[+57.02146]DHKQN[+1647.61324]ITYLLK.W	R.WSCDHKQNITYLLK.W	WSCDHKQNITYLLK,RW,3@57.02146,8@1647.61324	N8(NGlycan / 1647.6132)	HexNAc(5)Hex(3)Fuc(1)	9.5e-07	1.3e-05	6.02	507.5	293.7	293.7	4	864.135	864.134	0.97		3453.52	3453.51	Specific	8	14.1	>sp|P23515|OMGP_HUMAN Oligodendrocyte-myelin glycoprotein OS=Homo sapiens OX=9606 GN=OMG PE=1 SV=2	309	40.5204	controllerType=0 controllerNumber=1 scan=10023	5973	C3(Carbamidomethyl / 57.0215)	KS_AD125_HILIC-elu_845_3534.10023.10023.4	high-energy collision-induced dissociation	4.41	3452.51	3452.51	0	0	0	0	3.3e-08	5e-07
1865 | 292074	19	227	R.WSC[+57.02146]DHKQN[+1647.61324]ITYLLK.W	R.WSCDHKQNITYLLK.W	WSCDHKQNITYLLK,RW,3@57.02146,8@1647.61324	N8(NGlycan / 1647.6132)	HexNAc(5)Hex(3)Fuc(1)	9.7e-06	0.00013	5.01	386.9	220.2	220.2	4	864.135	864.134	1.47		3453.52	3453.51	Specific	8	12	>sp|P23515|OMGP_HUMAN Oligodendrocyte-myelin glycoprotein OS=Homo sapiens OX=9606 GN=OMG PE=1 SV=2	309	40.7822	controllerType=0 controllerNumber=1 scan=10084	6030	C3(Carbamidomethyl / 57.0215)	KS_AD125_HILIC-elu_845_3534.10084.10084.4	high-energy collision-induced dissociation	3.64	3452.51	3452.51	0	0	0	0	4.1e-07	5.7e-06
1873 | 176274	19	233	K.QN[+1647.61324]ITYLLK.W	K.QNITYLLK.W	QNITYLLK,KW,2@1647.61324	N2(NGlycan / 1647.6132)	HexNAc(5)Hex(3)Fuc(1)	8.5e-13	1.2e-11	12.07	708.1	574.9	574.9	2	1320.6	1320.6	-0.26		2640.19	2640.19	Specific	2	19.8	>sp|P23515|OMGP_HUMAN Oligodendrocyte-myelin glycoprotein OS=Homo sapiens OX=9606 GN=OMG PE=1 SV=2	309	41.9706	controllerType=0 controllerNumber=1 scan=10357	6286		KS_AD125_HILIC-elu_845_3534.10357.10357.2	high-energy collision-induced dissociation	11.35	2639.18	2639.18	0	0	0	0	8.3e-14	1e-12
1874 | 176554	19	233	K.QN[+1647.61324]ITYLLK.W	K.QNITYLLK.W	QNITYLLK,KW,2@1647.61324	N2(NGlycan / 1647.6132)	HexNAc(5)Hex(3)Fuc(1)	3e-12	4.2e-11	11.52	674.8	513	513	2	1320.6	1320.6	1.78		2640.2	2640.19	Specific	2	21.2	>sp|P23515|OMGP_HUMAN Oligodendrocyte-myelin glycoprotein OS=Homo sapiens OX=9606 GN=OMG PE=1 SV=2	309	42.2326	controllerType=0 controllerNumber=1 scan=10418	6343		KS_AD125_HILIC-elu_845_3534.10418.10418.2	high-energy collision-induced dissociation	11.79	2639.19	2639.18	0	0	0	0	2.5e-13	3.3e-12
1875 | 176794	19	233	K.QN[+1647.61324]ITYLLK.W	K.QNITYLLK.W	QNITYLLK,KW,2@1647.61324	N2(NGlycan / 1647.6132)	HexNAc(5)Hex(3)Fuc(1)	3e-12	4.2e-11	11.52	672.5	522.6	522.6	2	1320.6	1320.6	1.41		2640.19	2640.19	Specific	2	21.1	>sp|P23515|OMGP_HUMAN Oligodendrocyte-myelin glycoprotein OS=Homo sapiens OX=9606 GN=OMG PE=1 SV=2	309	42.5052	controllerType=0 controllerNumber=1 scan=10481	6402		KS_AD125_HILIC-elu_845_3534.10481.10481.2	high-energy collision-induced dissociation	11.79	2639.19	2639.18	0	0	0	0	2.6e-13	3.3e-12
1876 | 176394	19	233	K.QN[+1647.61324]ITYLLK.W	K.QNITYLLK.W	QNITYLLK,KW,2@1647.61324	N2(NGlycan / 1647.6132)	HexNAc(5)Hex(3)Fuc(1)	7.1e-11	9.9e-10	10.15	615.4	487.6	487.6	3	880.736	880.735	0.94		2640.19	2640.19	Specific	2	21.3	>sp|P23515|OMGP_HUMAN Oligodendrocyte-myelin glycoprotein OS=Homo sapiens OX=9606 GN=OMG PE=1 SV=2	309	42.0939	controllerType=0 controllerNumber=1 scan=10385	6312		KS_AD125_HILIC-elu_845_3534.10385.10385.3	high-energy collision-induced dissociation	9.43	2639.19	2639.18	0	0	0	0	3.6e-12	4.1e-11
1877 | 176114	19	233	K.QN[+1647.61324]ITYLLK.W	K.QNITYLLK.W	QNITYLLK,KW,2@1647.61324	N2(NGlycan / 1647.6132)	HexNAc(5)Hex(3)Fuc(1)	1.1e-05	0.00015	4.95	346.8	283.5	283.5	3	880.736	880.735	0.66		2640.19	2640.19	Specific	2	12.2	>sp|P23515|OMGP_HUMAN Oligodendrocyte-myelin glycoprotein OS=Homo sapiens OX=9606 GN=OMG PE=1 SV=2	309	41.8348	controllerType=0 controllerNumber=1 scan=10326	6257		KS_AD125_HILIC-elu_845_3534.10326.10326.3	high-energy collision-induced dissociation	3.58	2639.19	2639.18	0	0	0	0	4.9e-07	6.6e-06
188 | 345738	2	265	R.ERPPTFLTPEGN[+1647.61324]ASNKEELR.G	R.ERPPTFLTPEGNASNKEELR.G	ERPPTFLTPEGNASNKEELR,RG,12@1647.61324	N12(NGlycan / 1647.6132)	HexNAc(5)Hex(3)Fuc(1)	5e-09	6.9e-08	8.3	598.6	343.1	343.1	4	983.947	983.947	0.41		3932.77	3932.77	Specific	12	12.2	>sp|Q92823|NRCAM_HUMAN Neuronal cell adhesion molecule OS=Homo sapiens OX=9606 GN=NRCAM PE=1 SV=3	3772	36.6744	controllerType=0 controllerNumber=1 scan=9143	5149		KS_AD125_HILIC-elu_845_3534.9143.9143.4	high-energy collision-induced dissociation	8.58	3931.76	3931.76	0	0	0	0	2.4e-10	3.6e-09
1880 | 128448	19	233	K.QN[+1444.53387]ITYLLK.W	K.QNITYLLK.W	QNITYLLK,KW,2@1444.53387	N2(NGlycan / 1444.5339)	HexNAc(4)Hex(3)Fuc(1)	3.1e-13	4.4e-12	12.5	718.7	579.9	579.9	2	1219.06	1219.06	0.64		2437.11	2437.11	Specific	2	19.9	>sp|P23515|OMGP_HUMAN Oligodendrocyte-myelin glycoprotein OS=Homo sapiens OX=9606 GN=OMG PE=1 SV=2	309	42.0417	controllerType=0 controllerNumber=1 scan=10373	6301		KS_AD125_HILIC-elu_845_3534.10373.10373.2	high-energy collision-induced dissociation	11.78	2436.11	2436.1	0	0	0	0	3.1e-14	4.1e-13
1881 | 128717	19	233	K.QN[+1444.53387]ITYLLK.W	K.QNITYLLK.W	QNITYLLK,KW,2@1444.53387	N2(NGlycan / 1444.5339)	HexNAc(4)Hex(3)Fuc(1)	3e-12	4.2e-11	11.52	697.4	516.9	516.9	2	1219.06	1219.06	2.04		2437.12	2437.11	Specific	2	19.8	>sp|P23515|OMGP_HUMAN Oligodendrocyte-myelin glycoprotein OS=Homo sapiens OX=9606 GN=OMG PE=1 SV=2	309	42.3084	controllerType=0 controllerNumber=1 scan=10435	6359		KS_AD125_HILIC-elu_845_3534.10435.10435.2	high-energy collision-induced dissociation	11.79	2436.11	2436.1	0	0	0	0	2.5e-13	3.3e-12
1882 | 129037	19	233	K.QN[+1444.53387]ITYLLK.W	K.QNITYLLK.W	QNITYLLK,KW,2@1444.53387	N2(NGlycan / 1444.5339)	HexNAc(4)Hex(3)Fuc(1)	8.5e-11	1.2e-09	10.07	621	490.5	490.5	2	1219.06	1219.06	-0.37		2437.11	2437.11	Specific	2	19.4	>sp|P23515|OMGP_HUMAN Oligodendrocyte-myelin glycoprotein OS=Homo sapiens OX=9606 GN=OMG PE=1 SV=2	309	42.5809	controllerType=0 controllerNumber=1 scan=10498	6418		KS_AD125_HILIC-elu_845_3534.10498.10498.2	high-energy collision-induced dissociation	10.35	2436.1	2436.1	0	0	0	0	4e-12	4.6e-11
1884 | 128128	19	233	K.QN[+1216.42286]ITYLLK.W	K.QNITYLLK.W	QNITYLLK,KW,2@1216.42286	N2(NGlycan / 1216.4229)	HexNAc(2)Hex(5)	3.1e-14	4.4e-13	13.5	753.4	575.7	575.7	2	1105	1105	0.89		2209	2209	Specific	2	20.1	>sp|P23515|OMGP_HUMAN Oligodendrocyte-myelin glycoprotein OS=Homo sapiens OX=9606 GN=OMG PE=1 SV=2	309	41.6795	controllerType=0 controllerNumber=1 scan=10291	6224		KS_AD125_HILIC-elu_845_3534.10291.10291.2	high-energy collision-induced dissociation	11.78	2208	2207.99	0	0	0	0	3.4e-15	4.5e-14
1885 | 128408	19	233	K.QN[+1216.42286]ITYLLK.W	K.QNITYLLK.W	QNITYLLK,KW,2@1216.42286	N2(NGlycan / 1216.4229)	HexNAc(2)Hex(5)	3.1e-13	4.4e-12	12.5	726	564.5	564.5	2	1105	1105	0.11		2209	2209	Specific	2	21.3	>sp|P23515|OMGP_HUMAN Oligodendrocyte-myelin glycoprotein OS=Homo sapiens OX=9606 GN=OMG PE=1 SV=2	309	41.9615	controllerType=0 controllerNumber=1 scan=10355	6284		KS_AD125_HILIC-elu_845_3534.10355.10355.2	high-energy collision-induced dissociation	10.78	2207.99	2207.99	0	0	0	0	3.1e-14	4.1e-13
1886 | 127888	19	233	K.QN[+1216.42286]ITYLLK.W	K.QNITYLLK.W	QNITYLLK,KW,2@1216.42286	N2(NGlycan / 1216.4229)	HexNAc(2)Hex(5)	3.1e-12	4.4e-11	11.5	699.8	536.7	536.7	2	1105	1105	0.33		2209	2209	Specific	2	21.1	>sp|P23515|OMGP_HUMAN Oligodendrocyte-myelin glycoprotein OS=Homo sapiens OX=9606 GN=OMG PE=1 SV=2	309	41.4225	controllerType=0 controllerNumber=1 scan=10231	6168		KS_AD125_HILIC-elu_845_3534.10231.10231.2	high-energy collision-induced dissociation	11.78	2207.99	2207.99	0	0	0	0	2.7e-13	3.4e-12
1887 | 128757	19	233	K.QN[+1054.37004]ITYLLK.W	K.QNITYLLK.W	QNITYLLK,KW,2@1054.37004	N2(NGlycan / 1054.37)	HexNAc(2)Hex(4)	3.9e-06	5.3e-05	5.41	507	373.3	373.3	2	1023.98	1023.98	4.1		2046.96	2046.95	Specific	2	16.2	>sp|P23515|OMGP_HUMAN Oligodendrocyte-myelin glycoprotein OS=Homo sapiens OX=9606 GN=OMG PE=1 SV=2	309	42.3222	controllerType=0 controllerNumber=1 scan=10438	6362		KS_AD125_HILIC-elu_845_3534.10438.10438.2	high-energy collision-induced dissociation	5.34	2045.95	2045.94	0	0	0	0	1.6e-07	2.4e-06
189 | 345780	2	265	R.ERPPTFLTPEGN[+1647.61324]ASNKEELR.G	R.ERPPTFLTPEGNASNKEELR.G	ERPPTFLTPEGNASNKEELR,RG,12@1647.61324	N12(NGlycan / 1647.6132)	HexNAc(5)Hex(3)Fuc(1)	5.5e-05	0.00076	4.26	332.5	144	144	4	983.947	983.947	0.6		3932.77	3932.77	Specific	12	10.9	>sp|Q92823|NRCAM_HUMAN Neuronal cell adhesion molecule OS=Homo sapiens OX=9606 GN=NRCAM PE=1 SV=3	3772	37.1031	controllerType=0 controllerNumber=1 scan=9240	5240		KS_AD125_HILIC-elu_845_3534.9240.9240.4	high-energy collision-induced dissociation	2.71	3931.76	3931.76	0	0	0	0	2e-06	2.2e-05
19 | 262985	1	227	K.VLTNHPYN[+1647.61324]DSSLR.N	K.VLTNHPYNDSSLR.N	VLTNHPYNDSSLR,KN,8@1647.61324	N8(NGlycan / 1647.6132)	HexNAc(5)Hex(3)Fuc(1)	9.6e-07	1.3e-05	6.02	518.6	213	213	3	1055.13	1055.13	-0.25		3163.37	3163.37	Specific	8	16.3	>sp|O94856-11|NFASC_HUMAN Isoform 11 of Neurofascin OS=Homo sapiens OX=9606 GN=NFASC	2799	27.4616	controllerType=0 controllerNumber=1 scan=7029	3180		KS_AD125_HILIC-elu_845_3534.7029.7029.3	high-energy collision-induced dissociation	4.3	3162.36	3162.36	0	0	0	0	3.3e-08	5.1e-07
192 | 288995	2	265	R.ERPPTFLTPEGN[+1647.61324]ASNK.E	R.ERPPTFLTPEGNASNK.E	ERPPTFLTPEGNASNK,RE,12@1647.61324	N12(NGlycan / 1647.6132)	HexNAc(5)Hex(3)Fuc(1)	5.7e-08	7.9e-07	7.25	531.9	317.1	317.1	3	1135.84	1135.84	0.29		3405.5	3405.49	Specific	12	14.3	>sp|Q92823|NRCAM_HUMAN Neuronal cell adhesion molecule OS=Homo sapiens OX=9606 GN=NRCAM PE=1 SV=3	3772	33.3949	controllerType=0 controllerNumber=1 scan=8388	4442		KS_AD125_HILIC-elu_845_3534.8388.8388.3	high-energy collision-induced dissociation	5.79	3404.49	3404.49	0	0	0	0	2e-09	2.3e-08
1924 | 392400	21	30	K.GSQGQFPLTQN[+1768.63952]VTVVEGGTAILTC[+57.02146]R.V	K.GSQGQFPLTQNVTVVEGGTAILTCR.V	GSQGQFPLTQNVTVVEGGTAILTCR,KV,11@1768.63952,24@57.02146	N11(NGlycan / 1768.6395)	HexNAc(4)Hex(5)Fuc(1)	2.3e-12	3.1e-11	11.65	614.2	531.4	531.4	3	1468	1468	1.23		4401.98	4401.97	Specific	11	21.7	>sp|Q8N3J6-2|CADM2_HUMAN Isoform 2 of Cell adhesion molecule 2 OS=Homo sapiens OX=9606 GN=CADM2	88	63.6496	controllerType=0 controllerNumber=1 scan=15375	10858	C24(Carbamidomethyl / 57.0215)	KS_AD125_HILIC-elu_845_3534.15375.15375.3	high-energy collision-induced dissociation	10.92	4400.97	4400.97	0	0	0	0	2e-13	2.5e-12
1925 | 392200	21	30	K.GSQGQFPLTQN[+1768.63952]VTVVEGGTAILTC[+57.02146]R.V	K.GSQGQFPLTQNVTVVEGGTAILTCR.V	GSQGQFPLTQNVTVVEGGTAILTCR,KV,11@1768.63952,24@57.02146	N11(NGlycan / 1768.6395)	HexNAc(4)Hex(5)Fuc(1)	2e-09	2.8e-08	8.7	425.1	393.7	393.7	3	1468	1468	0.4		4401.98	4401.97	Specific	11	19	>sp|Q8N3J6-2|CADM2_HUMAN Isoform 2 of Cell adhesion molecule 2 OS=Homo sapiens OX=9606 GN=CADM2	88	63.4108	controllerType=0 controllerNumber=1 scan=15315	10811	C24(Carbamidomethyl / 57.0215)	KS_AD125_HILIC-elu_845_3534.15315.15315.3	high-energy collision-induced dissociation	7.27	4400.97	4400.97	0	0	0	0	1.1e-10	1.6e-09
1926 | 380899	21	30	K.GSQGQFPLTQN[+1647.61324]VTVVEGGTAILTC[+57.02146]R.V	K.GSQGQFPLTQNVTVVEGGTAILTCR.V	GSQGQFPLTQNVTVVEGGTAILTCR,KV,11@1647.61324,24@57.02146	N11(NGlycan / 1647.6132)	HexNAc(5)Hex(3)Fuc(1)	7.3e-13	1e-11	12.14	672.8	592.5	592.5	3	1427.66	1427.65	2.93		4280.96	4280.95	Specific	11	23.1	>sp|Q8N3J6-2|CADM2_HUMAN Isoform 2 of Cell adhesion molecule 2 OS=Homo sapiens OX=9606 GN=CADM2	88	63.839	controllerType=0 controllerNumber=1 scan=15421	10896	C24(Carbamidomethyl / 57.0215)	KS_AD125_HILIC-elu_845_3534.15421.15421.3	high-energy collision-induced dissociation	12.42	4279.95	4279.94	0	0	0	0	7.3e-14	9e-13
1927 | 380738	21	30	K.GSQGQFPLTQN[+1622.58161]VTVVEGGTAILTC[+57.02146]R.V	K.GSQGQFPLTQNVTVVEGGTAILTCR.V	GSQGQFPLTQNVTVVEGGTAILTCR,KV,11@1622.58161,24@57.02146	N11(NGlycan / 1622.5816)	HexNAc(4)Hex(5)	2.1e-09	2.9e-08	8.67	547.7	515.7	515.7	3	1419.31	1419.31	-1.01		4255.91	4255.92	Specific	11	20	>sp|Q8N3J6-2|CADM2_HUMAN Isoform 2 of Cell adhesion molecule 2 OS=Homo sapiens OX=9606 GN=CADM2	88	63.6389	controllerType=0 controllerNumber=1 scan=15372	10856	C24(Carbamidomethyl / 57.0215)	KS_AD125_HILIC-elu_845_3534.15372.15372.3	high-energy collision-induced dissociation	9.49	4254.91	4254.91	0	0	0	0	1.2e-10	1.8e-09
1928 | 380818	21	30	K.GSQGQFPLTQN[+1622.58161]VTVVEGGTAILTC[+57.02146]R.V	K.GSQGQFPLTQNVTVVEGGTAILTCR.V	GSQGQFPLTQNVTVVEGGTAILTCR,KV,11@1622.58161,24@57.02146	N11(NGlycan / 1622.5816)	HexNAc(4)Hex(5)	7.6e-10	1e-08	9.12	544.6	479.6	479.6	3	1419.31	1419.31	2.09		4255.93	4255.92	Specific	11	18.9	>sp|Q8N3J6-2|CADM2_HUMAN Isoform 2 of Cell adhesion molecule 2 OS=Homo sapiens OX=9606 GN=CADM2	88	63.7801	controllerType=0 controllerNumber=1 scan=15407	10884	C24(Carbamidomethyl / 57.0215)	KS_AD125_HILIC-elu_845_3534.15407.15407.3	high-energy collision-induced dissociation	9.94	4254.92	4254.91	0	0	0	0	3.3e-11	4.6e-10
1929 | 380698	21	30	K.GSQGQFPLTQN[+1622.58161]VTVVEGGTAILTC[+57.02146]R.V	K.GSQGQFPLTQNVTVVEGGTAILTCR.V	GSQGQFPLTQNVTVVEGGTAILTCR,KV,11@1622.58161,24@57.02146	N11(NGlycan / 1622.5816)	HexNAc(4)Hex(5)	1.4e-09	2e-08	8.84	498.6	470	470	3	1419.31	1419.31	0.46		4255.92	4255.92	Specific	11	20.6	>sp|Q8N3J6-2|CADM2_HUMAN Isoform 2 of Cell adhesion molecule 2 OS=Homo sapiens OX=9606 GN=CADM2	88	63.5211	controllerType=0 controllerNumber=1 scan=15342	10833	C24(Carbamidomethyl / 57.0215)	KS_AD125_HILIC-elu_845_3534.15342.15342.3	high-energy collision-induced dissociation	8.92	4254.91	4254.91	0	0	0	0	6.8e-11	1e-09
193 | 289159	2	265	R.ERPPTFLTPEGN[+1647.61324]ASNK.E	R.ERPPTFLTPEGNASNK.E	ERPPTFLTPEGNASNK,RE,12@1647.61324	N12(NGlycan / 1647.6132)	HexNAc(5)Hex(3)Fuc(1)	2.5e-07	3.4e-06	6.61	453.8	249.3	249.3	3	1135.84	1135.84	0.18		3405.5	3405.49	Specific	12	13.3	>sp|Q92823|NRCAM_HUMAN Neuronal cell adhesion molecule OS=Homo sapiens OX=9606 GN=NRCAM PE=1 SV=3	3772	33.6825	controllerType=0 controllerNumber=1 scan=8453	4503		KS_AD125_HILIC-elu_845_3534.8453.8453.3	high-energy collision-induced dissociation	5.02	3404.49	3404.49	0	0	0	0	8.3e-09	1.1e-07
1930 | 380939	21	30	K.GSQGQFPLTQN[+1622.58161]VTVVEGGTAILTC[+57.02146]R.V	K.GSQGQFPLTQNVTVVEGGTAILTCR.V	GSQGQFPLTQNVTVVEGGTAILTCR,KV,11@1622.58161,24@57.02146	N11(NGlycan / 1622.5816)	HexNAc(4)Hex(5)	1.9e-09	2.6e-08	8.73	470	394.4	394.4	3	1419.31	1419.31	2.35		4255.93	4255.92	Specific	11	18.6	>sp|Q8N3J6-2|CADM2_HUMAN Isoform 2 of Cell adhesion molecule 2 OS=Homo sapiens OX=9606 GN=CADM2	88	63.8436	controllerType=0 controllerNumber=1 scan=15422	10897	C24(Carbamidomethyl / 57.0215)	KS_AD125_HILIC-elu_845_3534.15422.15422.3	high-energy collision-induced dissociation	7.66	4254.92	4254.91	0	0	0	0	9.9e-11	1.5e-09
1931 | 381059	21	30	K.GSQGQFPLTQN[+1622.58161]VTVVEGGTAILTC[+57.02146]R.V	K.GSQGQFPLTQNVTVVEGGTAILTCR.V	GSQGQFPLTQNVTVVEGGTAILTCR,KV,11@1622.58161,24@57.02146	N11(NGlycan / 1622.5816)	HexNAc(4)Hex(5)	3.2e-09	4.5e-08	8.49	422	409.4	409.4	3	1419.31	1419.31	1.83		4255.92	4255.92	Specific	11	19.7	>sp|Q8N3J6-2|CADM2_HUMAN Isoform 2 of Cell adhesion molecule 2 OS=Homo sapiens OX=9606 GN=CADM2	88	63.9255	controllerType=0 controllerNumber=1 scan=15441	10914	C24(Carbamidomethyl / 57.0215)	KS_AD125_HILIC-elu_845_3534.15441.15441.3	high-energy collision-induced dissociation	7.29	4254.92	4254.91	0	0	0	0	1.7e-10	2.7e-09
1932 | 380858	21	30	K.GSQGQFPLTQN[+1606.58669]VTVVEGGTAILTC[+57.02146]R.V	K.GSQGQFPLTQNVTVVEGGTAILTCR.V	GSQGQFPLTQNVTVVEGGTAILTCR,KV,11@1606.58669,24@57.02146	N11(NGlycan / 1606.5867)	HexNAc(4)Hex(4)Fuc(1)	2.1e-13	2.9e-12	12.68	734.8	660.9	660.9	3	1413.98	1413.98	-1.81		4239.91	4239.92	Specific	11	21.7	>sp|Q8N3J6-2|CADM2_HUMAN Isoform 2 of Cell adhesion molecule 2 OS=Homo sapiens OX=9606 GN=CADM2	88	63.8341	controllerType=0 controllerNumber=1 scan=15420	10895	C24(Carbamidomethyl / 57.0215)	KS_AD125_HILIC-elu_845_3534.15420.15420.3	high-energy collision-induced dissociation	12.95	4238.91	4238.91	0	0	0	0	2.2e-14	2.8e-13
1933 | 380779	21	30	K.GSQGQFPLTQN[+1606.58669]VTVVEGGTAILTC[+57.02146]R.V	K.GSQGQFPLTQNVTVVEGGTAILTCR.V	GSQGQFPLTQNVTVVEGGTAILTCR,KV,11@1606.58669,24@57.02146	N11(NGlycan / 1606.5867)	HexNAc(4)Hex(4)Fuc(1)	1.4e-09	1.9e-08	8.86	563.5	483.8	483.8	3	1413.98	1413.98	2.68		4239.93	4239.92	Specific	11	21.2	>sp|Q8N3J6-2|CADM2_HUMAN Isoform 2 of Cell adhesion molecule 2 OS=Homo sapiens OX=9606 GN=CADM2	88	63.6964	controllerType=0 controllerNumber=1 scan=15387	10867	C24(Carbamidomethyl / 57.0215)	KS_AD125_HILIC-elu_845_3534.15387.15387.3	high-energy collision-induced dissociation	9.42	4238.93	4238.91	0	0	0	0	6.3e-11	9.1e-10
1934 | 381099	21	30	K.GSQGQFPLTQN[+1606.58669]VTVVEGGTAILTC[+57.02146]R.V	K.GSQGQFPLTQNVTVVEGGTAILTCR.V	GSQGQFPLTQNVTVVEGGTAILTCR,KV,11@1606.58669,24@57.02146	N11(NGlycan / 1606.5867)	HexNAc(4)Hex(4)Fuc(1)	7.8e-10	1.1e-08	9.11	535.4	509.6	509.6	3	1413.98	1413.98	0.78		4239.93	4239.92	Specific	11	21.8	>sp|Q8N3J6-2|CADM2_HUMAN Isoform 2 of Cell adhesion molecule 2 OS=Homo sapiens OX=9606 GN=CADM2	88	64.0246	controllerType=0 controllerNumber=1 scan=15465	10934	C24(Carbamidomethyl / 57.0215)	KS_AD125_HILIC-elu_845_3534.15465.15465.3	high-energy collision-induced dissociation	9.92	4238.92	4238.91	0	0	0	0	3.6e-11	5.2e-10
1936 | 353698	21	30	K.GSQGQFPLTQN[+1216.42286]VTVVEGGTAILTC[+57.02146]R.V	K.GSQGQFPLTQNVTVVEGGTAILTCR.V	GSQGQFPLTQNVTVVEGGTAILTCR,KV,11@1216.42286,24@57.02146	N11(NGlycan / 1216.4229)	HexNAc(2)Hex(5)	2.3e-20	3.1e-19	19.65	1043.5	927	927	3	1283.93	1283.92	1.18		3849.76	3849.76	Specific	11	26.9	>sp|Q8N3J6-2|CADM2_HUMAN Isoform 2 of Cell adhesion molecule 2 OS=Homo sapiens OX=9606 GN=CADM2	88	63.9953	controllerType=0 controllerNumber=1 scan=15458	10928	C24(Carbamidomethyl / 57.0215)	KS_AD125_HILIC-elu_845_3534.15458.15458.3	high-energy collision-induced dissociation	17.92	3848.76	3848.75	0	0	0	0	4.4e-21	5.8e-20
1937 | 353859	21	30	K.GSQGQFPLTQN[+1216.42286]VTVVEGGTAILTC[+57.02146]R.V	K.GSQGQFPLTQNVTVVEGGTAILTCR.V	GSQGQFPLTQNVTVVEGGTAILTCR,KV,11@1216.42286,24@57.02146	N11(NGlycan / 1216.4229)	HexNAc(2)Hex(5)	2.3e-18	3.1e-17	17.65	902.9	876.4	876.4	3	1283.92	1283.92	0.61		3849.76	3849.76	Specific	11	25.7	>sp|Q8N3J6-2|CADM2_HUMAN Isoform 2 of Cell adhesion molecule 2 OS=Homo sapiens OX=9606 GN=CADM2	88	64.2074	controllerType=0 controllerNumber=1 scan=15509	10971	C24(Carbamidomethyl / 57.0215)	KS_AD125_HILIC-elu_845_3534.15509.15509.3	high-energy collision-induced dissociation	15.92	3848.75	3848.75	0	0	0	0	4.2e-19	5.6e-18
1938 | 353459	21	30	K.GSQGQFPLTQN[+1216.42286]VTVVEGGTAILTC[+57.02146]R.V	K.GSQGQFPLTQNVTVVEGGTAILTCR.V	GSQGQFPLTQNVTVVEGGTAILTCR,KV,11@1216.42286,24@57.02146	N11(NGlycan / 1216.4229)	HexNAc(2)Hex(5)	2.3e-16	3.1e-15	15.65	836.4	777.6	777.6	3	1283.92	1283.92	-0.05		3849.76	3849.76	Specific	11	24.3	>sp|Q8N3J6-2|CADM2_HUMAN Isoform 2 of Cell adhesion molecule 2 OS=Homo sapiens OX=9606 GN=CADM2	88	63.7553	controllerType=0 controllerNumber=1 scan=15401	10879	C24(Carbamidomethyl / 57.0215)	KS_AD125_HILIC-elu_845_3534.15401.15401.3	high-energy collision-induced dissociation	13.92	3848.75	3848.75	0	0	0	0	3.8e-17	4.7e-16
1939 | 353979	21	30	K.GSQGQFPLTQN[+1216.42286]VTVVEGGTAILTC[+57.02146]R.V	K.GSQGQFPLTQNVTVVEGGTAILTCR.V	GSQGQFPLTQNVTVVEGGTAILTCR,KV,11@1216.42286,24@57.02146	N11(NGlycan / 1216.4229)	HexNAc(2)Hex(5)	2.3e-11	3.1e-10	10.65	588.6	532.9	532.9	3	1283.93	1283.92	1.28		3849.76	3849.76	Specific	11	19.6	>sp|Q8N3J6-2|CADM2_HUMAN Isoform 2 of Cell adhesion molecule 2 OS=Homo sapiens OX=9606 GN=CADM2	88	64.3053	controllerType=0 controllerNumber=1 scan=15534	10990	C24(Carbamidomethyl / 57.0215)	KS_AD125_HILIC-elu_845_3534.15534.15534.3	high-energy collision-induced dissociation	10.92	3848.76	3848.75	0	0	0	0	1.5e-12	1.9e-11
1945 | 388280	21	55	R.VDQNDN[+1647.61324]TSLQWSNPAQQTLYFDDKK.A	R.VDQNDNTSLQWSNPAQQTLYFDDKK.A	VDQNDNTSLQWSNPAQQTLYFDDKK,RA,6@1647.61324	N6(NGlycan / 1647.6132)	HexNAc(5)Hex(3)Fuc(1)	1.6e-08	2.2e-07	7.81	434.3	392.3	392.3	3	1535	1535	-0.08		4602.99	4602.99	Specific	6	17.9	>sp|Q8N3J6-2|CADM2_HUMAN Isoform 2 of Cell adhesion molecule 2 OS=Homo sapiens OX=9606 GN=CADM2	88	53.3934	controllerType=0 controllerNumber=1 scan=12973	8736		KS_AD125_HILIC-elu_845_3534.12973.12973.3	high-energy collision-induced dissociation	6.38	4601.98	4601.98	0	0	0	0	6.6e-10	9.1e-09
1950 | 398920	21	214	R.VDHESLN[+2262.81431]ATPQVAMQVLEIHYTPSVK.I	R.VDHESLNATPQVAMQVLEIHYTPSVK.I	VDHESLNATPQVAMQVLEIHYTPSVK,RI,7@2262.81431	N7(NGlycan / 2262.8143)	HexNAc(5)Hex(5)Fuc(1)NeuAc(1)	4.3e-06	5.9e-05	5.37	348.9	243.8	243.8	4	1293.08	1293.08	5.63		5169.32	5169.29	Specific	7	15.6	>sp|Q8N3J6-2|CADM2_HUMAN Isoform 2 of Cell adhesion molecule 2 OS=Homo sapiens OX=9606 GN=CADM2	88	61.1411	controllerType=0 controllerNumber=1 scan=14759	10359		KS_AD125_HILIC-elu_845_3534.14759.14759.4	high-energy collision-induced dissociation	4	5168.31	5168.28	0	0	0	0	1.8e-07	2.5e-06
1951 | 398959	21	214	R.VDHESLN[+1955.72397]ATPQVAMQVLEIHYTPSVK.I	R.VDHESLNATPQVAMQVLEIHYTPSVK.I	VDHESLNATPQVAMQVLEIHYTPSVK,RI,7@1955.72397	N7(NGlycan / 1955.724)	HexNAc(5)Hex(4)Fuc(2)	9.7e-18	1.3e-16	17.01	856.4	635.7	635.7	4	1216.31	1216.3	2.31		4862.21	4862.2	Specific	7	23.8	>sp|Q8N3J6-2|CADM2_HUMAN Isoform 2 of Cell adhesion molecule 2 OS=Homo sapiens OX=9606 GN=CADM2	88	61.3461	controllerType=0 controllerNumber=1 scan=14807	10401		KS_AD125_HILIC-elu_845_3534.14807.14807.4	high-energy collision-induced dissociation	15.29	4861.2	4861.19	0	0	0	0	1.7e-18	2.4e-17
1952 | 398843	21	214	R.VDHESLN[+1955.72397]ATPQVAMQVLEIHYTPSVK.I	R.VDHESLNATPQVAMQVLEIHYTPSVK.I	VDHESLNATPQVAMQVLEIHYTPSVK,RI,7@1955.72397	N7(NGlycan / 1955.724)	HexNAc(5)Hex(4)Fuc(2)	9.7e-17	1.3e-15	16.01	836.8	611.1	611.1	4	1216.31	1216.3	2.11		4862.21	4862.2	Specific	7	24.3	>sp|Q8N3J6-2|CADM2_HUMAN Isoform 2 of Cell adhesion molecule 2 OS=Homo sapiens OX=9606 GN=CADM2	88	61.0747	controllerType=0 controllerNumber=1 scan=14744	10345		KS_AD125_HILIC-elu_845_3534.14744.14744.4	high-energy collision-induced dissociation	14.29	4861.2	4861.19	0	0	0	0	1.5e-17	2.1e-16
1953 | 398760	21	214	R.VDHESLN[+1955.72397]ATPQVAMQVLEIHYTPSVK.I	R.VDHESLNATPQVAMQVLEIHYTPSVK.I	VDHESLNATPQVAMQVLEIHYTPSVK,RI,7@1955.72397	N7(NGlycan / 1955.724)	HexNAc(5)Hex(4)Fuc(2)	9.7e-17	1.3e-15	16.01	817.5	632.8	632.8	4	1216.31	1216.3	2.51		4862.21	4862.2	Specific	7	22.7	>sp|Q8N3J6-2|CADM2_HUMAN Isoform 2 of Cell adhesion molecule 2 OS=Homo sapiens OX=9606 GN=CADM2	88	60.9813	controllerType=0 controllerNumber=1 scan=14722	10326		KS_AD125_HILIC-elu_845_3534.14722.14722.4	high-energy collision-induced dissociation	14.29	4861.2	4861.19	0	0	0	0	1.5e-17	2.1e-16
1954 | 391322	21	214	R.VDHESLN[+1647.61324]ATPQVAMQVLEIHYTPSVK.I	R.VDHESLNATPQVAMQVLEIHYTPSVK.I	VDHESLNATPQVAMQVLEIHYTPSVK,RI,7@1647.61324	N7(NGlycan / 1647.6132)	HexNAc(5)Hex(3)Fuc(1)	1e-15	1.4e-14	15	760.6	595.8	595.8	4	1139.28	1139.28	-0.03		4554.08	4554.08	Specific	7	23.4	>sp|Q8N3J6-2|CADM2_HUMAN Isoform 2 of Cell adhesion molecule 2 OS=Homo sapiens OX=9606 GN=CADM2	88	61.6752	controllerType=0 controllerNumber=1 scan=14884	10468		KS_AD125_HILIC-elu_845_3534.14884.14884.4	high-energy collision-induced dissociation	14.28	4553.08	4553.08	0	0	0	0	1.5e-16	2.1e-15
1955 | 391642	21	214	R.VDHESLN[+1647.61324]ATPQVAMQVLEIHYTPSVK.I	R.VDHESLNATPQVAMQVLEIHYTPSVK.I	VDHESLNATPQVAMQVLEIHYTPSVK,RI,7@1647.61324	N7(NGlycan / 1647.6132)	HexNAc(5)Hex(3)Fuc(1)	3.2e-14	4.5e-13	13.49	712.7	584.5	584.5	4	1139.28	1139.28	2.97		4554.1	4554.08	Specific	7	24.8	>sp|Q8N3J6-2|CADM2_HUMAN Isoform 2 of Cell adhesion molecule 2 OS=Homo sapiens OX=9606 GN=CADM2	88	61.9754	controllerType=0 controllerNumber=1 scan=14954	10530		KS_AD125_HILIC-elu_845_3534.14954.14954.4	high-energy collision-induced dissociation	12.77	4553.09	4553.08	0	0	0	0	3.5e-15	4.7e-14
1978 | 361180	22	63	K.TVTISDHGTVTYN[+1444.53387]GSIC[+57.02146]GDDQNGPK.I	K.TVTISDHGTVTYNGSICGDDQNGPK.I	TVTISDHGTVTYNGSICGDDQNGPK,KI,13@1444.53387,17@57.02146	N13(NGlycan / 1444.5339)	HexNAc(4)Hex(3)Fuc(1)	9.7e-16	1.3e-14	15.01	782.8	590.2	590.2	3	1360.92	1360.91	2.12		4080.73	4080.72	Specific	13	21.6	>sp|P13473|LAMP2_HUMAN Lysosome-associated membrane glycoprotein 2 OS=Homo sapiens OX=9606 GN=LAMP2 PE=1 SV=2	3692	40.7961	controllerType=0 controllerNumber=1 scan=10087	6033	C17(Carbamidomethyl / 57.0215)	KS_AD125_HILIC-elu_845_3534.10087.10087.3	high-energy collision-induced dissociation	13.29	4079.72	4079.72	0	0	0	0	1.5e-16	2e-15
1979 | 345649	22	248	K.VASVININPN[+1809.66607]TTHSTGSC[+57.02146]R.S	K.VASVININPNTTHSTGSCR.S	VASVININPNTTHSTGSCR,KS,10@1809.66607,18@57.02146	N10(NGlycan / 1809.6661)	HexNAc(5)Hex(4)Fuc(1)	2.9e-09	4e-08	8.53	544.4	392.8	392.8	3	1279.9	1279.89	5.3		3837.68	3837.66	Specific	10	18.6	>sp|P13473|LAMP2_HUMAN Lysosome-associated membrane glycoprotein 2 OS=Homo sapiens OX=9606 GN=LAMP2 PE=1 SV=2	3692	33.7808	controllerType=0 controllerNumber=1 scan=8475	4524	C18(Carbamidomethyl / 57.0215)	KS_AD125_HILIC-elu_845_3534.8475.8475.3	high-energy collision-induced dissociation	9.35	3836.67	3836.65	0	0	0	0	1.5e-10	2.4e-09
1980 | 330000	22	248	K.VASVININPN[+1647.61324]TTHSTGSC[+57.02146]R.S	K.VASVININPNTTHSTGSCR.S	VASVININPNTTHSTGSCR,KS,10@1647.61324,18@57.02146	N10(NGlycan / 1647.6132)	HexNAc(5)Hex(3)Fuc(1)	2.4e-16	3.3e-15	15.62	834.5	666.2	666.2	3	1225.87	1225.87	-0.43		3675.6	3675.61	Specific	10	20.1	>sp|P13473|LAMP2_HUMAN Lysosome-associated membrane glycoprotein 2 OS=Homo sapiens OX=9606 GN=LAMP2 PE=1 SV=2	3692	33.8288	controllerType=0 controllerNumber=1 scan=8486	4534	C18(Carbamidomethyl / 57.0215)	KS_AD125_HILIC-elu_845_3534.8486.8486.3	high-energy collision-induced dissociation	15.9	3674.6	3674.6	0	0	0	0	4.2e-17	5.4e-16
1981 | 330080	22	248	K.VASVININPN[+1647.61324]TTHSTGSC[+57.02146]R.S	K.VASVININPNTTHSTGSCR.S	VASVININPNTTHSTGSCR,KS,10@1647.61324,18@57.02146	N10(NGlycan / 1647.6132)	HexNAc(5)Hex(3)Fuc(1)	6.5e-07	8.9e-06	6.19	346.1	254	254	3	1225.88	1225.87	3.41		3675.62	3675.61	Specific	10	13	>sp|P13473|LAMP2_HUMAN Lysosome-associated membrane glycoprotein 2 OS=Homo sapiens OX=9606 GN=LAMP2 PE=1 SV=2	3692	34.3862	controllerType=0 controllerNumber=1 scan=8613	4653	C18(Carbamidomethyl / 57.0215)	KS_AD125_HILIC-elu_845_3534.8613.8613.3	high-energy collision-induced dissociation	4.82	3674.61	3674.6	0	0	0	0	2.3e-08	3.4e-07
1982 | 310921	22	248	K.VASVININPN[+1606.58669]TTHSTGSC[+57.02146]R.S	K.VASVININPNTTHSTGSCR.S	VASVININPNTTHSTGSCR,KS,10@1606.58669,18@57.02146	N10(NGlycan / 1606.5867)	HexNAc(4)Hex(4)Fuc(1)	8.5e-13	1.2e-11	12.07	627	500.8	500.8	3	1212.2	1212.2	1.87		3634.59	3634.58	Specific	10	18.1	>sp|P13473|LAMP2_HUMAN Lysosome-associated membrane glycoprotein 2 OS=Homo sapiens OX=9606 GN=LAMP2 PE=1 SV=2	3692	33.5545	controllerType=0 controllerNumber=1 scan=8424	4476	C18(Carbamidomethyl / 57.0215)	KS_AD125_HILIC-elu_845_3534.8424.8424.3	high-energy collision-induced dissociation	12.35	3633.58	3633.57	0	0	0	0	7.7e-14	9.5e-13
1983 | 289476	22	248	K.VASVININPN[+1444.53387]TTHSTGSC[+57.02146]R.S	K.VASVININPNTTHSTGSCR.S	VASVININPNTTHSTGSCR,KS,10@1444.53387,18@57.02146	N10(NGlycan / 1444.5339)	HexNAc(4)Hex(3)Fuc(1)	8.8e-18	1.2e-16	17.06	850	653.3	653.3	3	1158.18	1158.18	0.82		3472.53	3472.53	Specific	10	19.7	>sp|P13473|LAMP2_HUMAN Lysosome-associated membrane glycoprotein 2 OS=Homo sapiens OX=9606 GN=LAMP2 PE=1 SV=2	3692	34.0205	controllerType=0 controllerNumber=1 scan=8530	4575	C18(Carbamidomethyl / 57.0215)	KS_AD125_HILIC-elu_845_3534.8530.8530.3	high-energy collision-induced dissociation	16.33	3471.52	3471.52	0	0	0	0	1.4e-18	2e-17
1984 | 289275	22	248	K.VASVININPN[+1403.50732]TTHSTGSC[+57.02146]R.S	K.VASVININPNTTHSTGSCR.S	VASVININPNTTHSTGSCR,KS,10@1403.50732,18@57.02146	N10(NGlycan / 1403.5073)	HexNAc(3)Hex(4)Fuc(1)	8.8e-14	1.2e-12	13.06	677.1	552.1	552.1	3	1144.51	1144.5	0.79		3431.5	3431.5	Specific	10	19.5	>sp|P13473|LAMP2_HUMAN Lysosome-associated membrane glycoprotein 2 OS=Homo sapiens OX=9606 GN=LAMP2 PE=1 SV=2	3692	33.8426	controllerType=0 controllerNumber=1 scan=8489	4537	C18(Carbamidomethyl / 57.0215)	KS_AD125_HILIC-elu_845_3534.8489.8489.3	high-energy collision-induced dissociation	13.33	3430.5	3430.49	0	0	0	0	9.9e-15	1.3e-13
1985 | 267587	22	248	K.VASVININPN[+1241.45450]TTHSTGSC[+57.02146]R.S	K.VASVININPNTTHSTGSCR.S	VASVININPNTTHSTGSCR,KS,10@1241.45450,18@57.02146	N10(NGlycan / 1241.4545)	HexNAc(3)Hex(3)Fuc(1)	8.5e-15	1.2e-13	14.07	741.4	579.2	579.2	3	1090.49	1090.49	1.75		3269.45	3269.45	Specific	10	17.9	>sp|P13473|LAMP2_HUMAN Lysosome-associated membrane glycoprotein 2 OS=Homo sapiens OX=9606 GN=LAMP2 PE=1 SV=2	3692	33.8791	controllerType=0 controllerNumber=1 scan=8498	4545	C18(Carbamidomethyl / 57.0215)	KS_AD125_HILIC-elu_845_3534.8498.8498.3	high-energy collision-induced dissociation	14.35	3268.45	3268.44	0	0	0	0	9.9e-16	1.2e-14
1986 | 267185	22	248	K.VASVININPN[+1216.42286]TTHSTGSC[+57.02146]R.S	K.VASVININPNTTHSTGSCR.S	VASVININPNTTHSTGSCR,KS,10@1216.42286,18@57.02146	N10(NGlycan / 1216.4229)	HexNAc(2)Hex(5)	2.4e-16	3.3e-15	15.62	893.7	724.6	724.6	3	1082.14	1082.14	-5.9		3244.4	3244.42	Specific	10	18	>sp|P13473|LAMP2_HUMAN Lysosome-associated membrane glycoprotein 2 OS=Homo sapiens OX=9606 GN=LAMP2 PE=1 SV=2	3692	33.5222	controllerType=0 controllerNumber=1 scan=8417	4469	C18(Carbamidomethyl / 57.0215)	KS_AD125_HILIC-elu_845_3534.8417.8417.3	high-energy collision-induced dissociation	13.9	3243.39	3243.41	0	0	0	0	4.1e-17	5.4e-16
1987 | 267625	22	248	K.VASVININPN[+1200.42795]TTHSTGSC[+57.02146]R.S	K.VASVININPNTTHSTGSCR.S	VASVININPNTTHSTGSCR,KS,10@1200.42795,18@57.02146	N10(NGlycan / 1200.4279)	HexNAc(2)Hex(4)Fuc(1)	1.7e-10	2.3e-09	9.78	574.9	465.8	465.8	3	1076.81	1076.81	0.17		3228.42	3228.42	Specific	10	16.2	>sp|P13473|LAMP2_HUMAN Lysosome-associated membrane glycoprotein 2 OS=Homo sapiens OX=9606 GN=LAMP2 PE=1 SV=2	3692	33.9207	controllerType=0 controllerNumber=1 scan=8507	4554	C18(Carbamidomethyl / 57.0215)	KS_AD125_HILIC-elu_845_3534.8507.8507.3	high-energy collision-induced dissociation	11.33	3227.41	3227.41	0	0	0	0	8.6e-12	9.9e-11
1988 | 207057	22	248	K.VASVININPN[+876.32230]TTHSTGSC[+57.02146]R.S	K.VASVININPNTTHSTGSCR.S	VASVININPNTTHSTGSCR,KS,10@876.32230,18@57.02146	N10(NGlycan / 876.3223)	HexNAc(2)Hex(2)Fuc(1)	2.8e-12	3.9e-11	11.55	639.5	587.3	587.3	3	968.78	968.777	3.97		2904.33	2904.32	Specific	10	15.4	>sp|P13473|LAMP2_HUMAN Lysosome-associated membrane glycoprotein 2 OS=Homo sapiens OX=9606 GN=LAMP2 PE=1 SV=2	3692	34.5513	controllerType=0 controllerNumber=1 scan=8650	4688	C18(Carbamidomethyl / 57.0215)	KS_AD125_HILIC-elu_845_3534.8650.8650.3	high-energy collision-induced dissociation	11.83	2903.32	2903.31	0	0	0	0	2.4e-13	3.1e-12
1993 | 95398	22	274	R.LN[+1444.53387]SSTIK.Y	R.LNSSTIK.Y	LNSSTIK,RY,2@1444.53387	N2(NGlycan / 1444.5339)	HexNAc(4)Hex(3)Fuc(1)	1.7e-05	0.00023	4.78	354.2	168.9	168.9	2	1103.99	1103.99	0.95		2206.97	2206.97	Specific	2	15.7	>sp|P13473|LAMP2_HUMAN Lysosome-associated membrane glycoprotein 2 OS=Homo sapiens OX=9606 GN=LAMP2 PE=1 SV=2	3692	15.2477	controllerType=0 controllerNumber=1 scan=3993	795		KS_AD125_HILIC-elu_845_3534.3993.3993.2	high-energy collision-induced dissociation	3.08	2205.96	2205.96	0	0	0	0	6.9e-07	9.3e-06
1994 | 95439	22	274	R.LN[+1444.53387]SSTIK.Y	R.LNSSTIK.Y	LNSSTIK,RY,2@1444.53387	N2(NGlycan / 1444.5339)	HexNAc(4)Hex(3)Fuc(1)	2.3e-05	0.00032	4.64	316.9	138.5	138.5	2	1103.99	1103.99	2.17		2206.97	2206.97	Specific	2	14.7	>sp|P13473|LAMP2_HUMAN Lysosome-associated membrane glycoprotein 2 OS=Homo sapiens OX=9606 GN=LAMP2 PE=1 SV=2	3692	15.4779	controllerType=0 controllerNumber=1 scan=4047	843		KS_AD125_HILIC-elu_845_3534.4047.4047.2	high-energy collision-induced dissociation	2.94	2205.97	2205.96	0	0	0	0	9.3e-07	1.2e-05
1995 | 163504	22	352	R.VQPFN[+1540.52851]VTQGK.Y	R.VQPFNVTQGK.Y	VQPFNVTQGK,RY,5@1540.52851	N5(NGlycan / 1540.5285)	HexNAc(2)Hex(7)	4.7e-07	6.5e-06	6.33	492	328.7	328.7	2	1329.57	1329.57	2.48		2658.14	2658.13	Specific	5	16.6	>sp|P13473|LAMP2_HUMAN Lysosome-associated membrane glycoprotein 2 OS=Homo sapiens OX=9606 GN=LAMP2 PE=1 SV=2	3692	30.2094	controllerType=0 controllerNumber=1 scan=7662	3765		KS_AD125_HILIC-elu_845_3534.7662.7662.2	high-energy collision-induced dissociation	5.13	2657.13	2657.12	0	0	0	0	1.6e-08	2.3e-07
1996 | 163264	22	352	R.VQPFN[+1540.52851]VTQGK.Y	R.VQPFNVTQGK.Y	VQPFNVTQGK,RY,5@1540.52851	N5(NGlycan / 1540.5285)	HexNAc(2)Hex(7)	6.5e-07	8.9e-06	6.19	486.8	317.2	317.2	2	1329.57	1329.57	1.01		2658.13	2658.13	Specific	5	19	>sp|P13473|LAMP2_HUMAN Lysosome-associated membrane glycoprotein 2 OS=Homo sapiens OX=9606 GN=LAMP2 PE=1 SV=2	3692	29.9439	controllerType=0 controllerNumber=1 scan=7602	3709		KS_AD125_HILIC-elu_845_3534.7602.7602.2	high-energy collision-induced dissociation	4.99	2657.12	2657.12	0	0	0	0	2.3e-08	3.4e-07
1997 | 163545	22	352	R.VQPFN[+1378.47569]VTQGK.Y	R.VQPFNVTQGK.Y	VQPFNVTQGK,RY,5@1378.47569	N5(NGlycan / 1378.4757)	HexNAc(2)Hex(6)	1.5e-11	2e-10	10.84	636.2	440.8	440.8	2	1248.54	1248.54	0.82		2496.08	2496.08	Specific	5	17.9	>sp|P13473|LAMP2_HUMAN Lysosome-associated membrane glycoprotein 2 OS=Homo sapiens OX=9606 GN=LAMP2 PE=1 SV=2	3692	30.2233	controllerType=0 controllerNumber=1 scan=7665	3768		KS_AD125_HILIC-elu_845_3534.7665.7665.2	high-energy collision-induced dissociation	11.11	2495.07	2495.07	0	0	0	0	1.1e-12	1.4e-11
1998 | 163863	22	352	R.VQPFN[+1378.47569]VTQGK.Y	R.VQPFNVTQGK.Y	VQPFNVTQGK,RY,5@1378.47569	N5(NGlycan / 1378.4757)	HexNAc(2)Hex(6)	1.5e-11	2e-10	10.84	606.4	400.9	400.9	2	1248.54	1248.54	0.82		2496.08	2496.08	Specific	5	18.7	>sp|P13473|LAMP2_HUMAN Lysosome-associated membrane glycoprotein 2 OS=Homo sapiens OX=9606 GN=LAMP2 PE=1 SV=2	3692	30.4271	controllerType=0 controllerNumber=1 scan=7712	3811		KS_AD125_HILIC-elu_845_3534.7712.7712.2	high-energy collision-induced dissociation	10.11	2495.07	2495.07	0	0	0	0	1.2e-12	1.5e-11
1999 | 164184	22	352	R.VQPFN[+1378.47569]VTQGK.Y	R.VQPFNVTQGK.Y	VQPFNVTQGK,RY,5@1378.47569	N5(NGlycan / 1378.4757)	HexNAc(2)Hex(6)	4.8e-07	6.7e-06	6.31	496.2	333	333	2	1248.54	1248.54	1.11		2496.08	2496.08	Specific	5	18.8	>sp|P13473|LAMP2_HUMAN Lysosome-associated membrane glycoprotein 2 OS=Homo sapiens OX=9606 GN=LAMP2 PE=1 SV=2	3692	30.6982	controllerType=0 controllerNumber=1 scan=7775	3869		KS_AD125_HILIC-elu_845_3534.7775.7775.2	high-energy collision-induced dissociation	6.39	2495.07	2495.07	0	0	0	0	1.7e-08	2.5e-07
20 | 316121	1	314	R.ITN[+1378.47569]VSEEDSGEYFC[+57.02146]LASNK.M	R.ITNVSEEDSGEYFCLASNK.M	ITNVSEEDSGEYFCLASNK,RM,3@1378.47569,14@57.02146	N3(NGlycan / 1378.4757)	HexNAc(2)Hex(6)	1.9e-13	2.7e-12	12.72	660.7	508.5	508.5	3	1181.15	1181.15	2.65		3541.44	3541.43	Specific	3	18.9	>sp|O94856-11|NFASC_HUMAN Isoform 11 of Neurofascin OS=Homo sapiens OX=9606 GN=NFASC	2799	48.3648	controllerType=0 controllerNumber=1 scan=11821	7657	C14(Carbamidomethyl / 57.0215)	KS_AD125_HILIC-elu_845_3534.11821.11821.3	high-energy collision-induced dissociation	11.99	3540.43	3540.42	0	0	0	0	1.9e-14	2.5e-13
2001 | 111243	22	352	R.VQPFN[+1216.42286]VTQGK.Y	R.VQPFNVTQGK.Y	VQPFNVTQGK,RY,5@1216.42286	N5(NGlycan / 1216.4229)	HexNAc(2)Hex(5)	1.5e-11	2e-10	10.84	649.8	447.4	447.4	2	1167.52	1167.52	0.81		2334.02	2334.02	Specific	5	18.8	>sp|P13473|LAMP2_HUMAN Lysosome-associated membrane glycoprotein 2 OS=Homo sapiens OX=9606 GN=LAMP2 PE=1 SV=2	3692	30.6344	controllerType=0 controllerNumber=1 scan=7760	3855		KS_AD125_HILIC-elu_845_3534.7760.7760.2	high-energy collision-induced dissociation	9.11	2333.02	2333.02	0	0	0	0	1.2e-12	1.5e-11
2002 | 111844	22	352	R.VQPFN[+1216.42286]VTQGK.Y	R.VQPFNVTQGK.Y	VQPFNVTQGK,RY,5@1216.42286	N5(NGlycan / 1216.4229)	HexNAc(2)Hex(5)	1.5e-11	2e-10	10.84	644	472.1	472.1	2	1167.52	1167.52	0.29		2334.02	2334.02	Specific	5	20.1	>sp|P13473|LAMP2_HUMAN Lysosome-associated membrane glycoprotein 2 OS=Homo sapiens OX=9606 GN=LAMP2 PE=1 SV=2	3692	30.8737	controllerType=0 controllerNumber=1 scan=7815	3906		KS_AD125_HILIC-elu_845_3534.7815.7815.2	high-energy collision-induced dissociation	9.11	2333.02	2333.02	0	0	0	0	1.2e-12	1.5e-11
2003 | 112523	22	352	R.VQPFN[+1216.42286]VTQGK.Y	R.VQPFNVTQGK.Y	VQPFNVTQGK,RY,5@1216.42286	N5(NGlycan / 1216.4229)	HexNAc(2)Hex(5)	1.5e-11	2e-10	10.84	641.3	463.3	463.3	2	1167.52	1167.52	1.23		2334.03	2334.02	Specific	5	19	>sp|P13473|LAMP2_HUMAN Lysosome-associated membrane glycoprotein 2 OS=Homo sapiens OX=9606 GN=LAMP2 PE=1 SV=2	3692	31.1414	controllerType=0 controllerNumber=1 scan=7877	3964		KS_AD125_HILIC-elu_845_3534.7877.7877.2	high-energy collision-induced dissociation	9.11	2333.02	2333.02	0	0	0	0	1.2e-12	1.5e-11
2004 | 110964	22	352	R.VQPFN[+1216.42286]VTQGK.Y	R.VQPFNVTQGK.Y	VQPFNVTQGK,RY,5@1216.42286	N5(NGlycan / 1216.4229)	HexNAc(2)Hex(5)	1.5e-11	2e-10	10.84	622.1	393.6	393.6	2	1167.52	1167.52	1.02		2334.03	2334.02	Specific	5	20.2	>sp|P13473|LAMP2_HUMAN Lysosome-associated membrane glycoprotein 2 OS=Homo sapiens OX=9606 GN=LAMP2 PE=1 SV=2	3692	30.4087	controllerType=0 controllerNumber=1 scan=7707	3807		KS_AD125_HILIC-elu_845_3534.7707.7707.2	high-energy collision-induced dissociation	11.11	2333.02	2333.02	0	0	0	0	1.2e-12	1.5e-11
2005 | 111964	22	352	R.VQPFN[+1216.42286]VTQGK.Y	R.VQPFNVTQGK.Y	VQPFNVTQGK,RY,5@1216.42286	N5(NGlycan / 1216.4229)	HexNAc(2)Hex(5)	1.6e-05	0.00023	4.78	324.9	181.9	181.9	3	778.68	778.679	1.2		2334.03	2334.02	Specific	5	13	>sp|P13473|LAMP2_HUMAN Lysosome-associated membrane glycoprotein 2 OS=Homo sapiens OX=9606 GN=LAMP2 PE=1 SV=2	3692	30.9325	controllerType=0 controllerNumber=1 scan=7829	3919		KS_AD125_HILIC-elu_845_3534.7829.7829.3	high-energy collision-induced dissociation	3.23	2333.02	2333.02	0	0	0	0	6.7e-07	8.9e-06
2006 | 111163	22	352	R.VQPFN[+1216.42286]VTQGK.Y	R.VQPFNVTQGK.Y	VQPFNVTQGK,RY,5@1216.42286	N5(NGlycan / 1216.4229)	HexNAc(2)Hex(5)	1.8e-05	0.00024	4.75	306.1	160.7	160.7	3	778.681	778.679	2.69		2334.03	2334.02	Specific	5	11.9	>sp|P13473|LAMP2_HUMAN Lysosome-associated membrane glycoprotein 2 OS=Homo sapiens OX=9606 GN=LAMP2 PE=1 SV=2	3692	30.6006	controllerType=0 controllerNumber=1 scan=7752	3848		KS_AD125_HILIC-elu_845_3534.7752.7752.3	high-energy collision-induced dissociation	3.08	2333.02	2333.02	0	0	0	0	7.3e-07	9.8e-06
2007 | 111804	22	352	R.VQPFN[+1054.37004]VTQGK.Y	R.VQPFNVTQGK.Y	VQPFNVTQGK,RY,5@1054.37004	N5(NGlycan / 1054.37)	HexNAc(2)Hex(4)	2.2e-10	3e-09	9.67	611.7	439.8	439.8	2	1086.49	1086.49	-3.29		2171.96	2171.97	Specific	5	17.7	>sp|P13473|LAMP2_HUMAN Lysosome-associated membrane glycoprotein 2 OS=Homo sapiens OX=9606 GN=LAMP2 PE=1 SV=2	3692	30.8676	controllerType=0 controllerNumber=1 scan=7813	3905		KS_AD125_HILIC-elu_845_3534.7813.7813.2	high-energy collision-induced dissociation	8.95	2170.96	2170.96	0	0	0	0	9.8e-12	1.1e-10
2008 | 112562	22	352	R.VQPFN[+1054.37004]VTQGK.Y	R.VQPFNVTQGK.Y	VQPFNVTQGK,RY,5@1054.37004	N5(NGlycan / 1054.37)	HexNAc(2)Hex(4)	5.1e-07	7e-06	6.3	508.1	369.2	369.2	2	1086.49	1086.49	-1.22		2171.97	2171.97	Specific	5	18.8	>sp|P13473|LAMP2_HUMAN Lysosome-associated membrane glycoprotein 2 OS=Homo sapiens OX=9606 GN=LAMP2 PE=1 SV=2	3692	31.169	controllerType=0 controllerNumber=1 scan=7883	3970		KS_AD125_HILIC-elu_845_3534.7883.7883.2	high-energy collision-induced dissociation	6.22	2170.96	2170.96	0	0	0	0	1.8e-08	2.6e-07
2009 | 55915	22	352	R.VQPFN[+730.26439]VTQGK.Y	R.VQPFNVTQGK.Y	VQPFNVTQGK,RY,5@730.26439	N5(NGlycan / 730.2644)	HexNAc(2)Hex(2)	7.9e-06	0.00011	5.1	424.4	265.7	265.7	2	924.438	924.436	2.71		1847.87	1847.86	Specific	5	12	>sp|P13473|LAMP2_HUMAN Lysosome-associated membrane glycoprotein 2 OS=Homo sapiens OX=9606 GN=LAMP2 PE=1 SV=2	3692	31.8457	controllerType=0 controllerNumber=1 scan=8036	4113		KS_AD125_HILIC-elu_845_3534.8036.8036.2	high-energy collision-induced dissociation	3.9	1846.86	1846.86	0	0	0	0	3.5e-07	4.8e-06
201 | 349660	2	494	K.GSALHEDIYVLHEN[+1216.42286]GTLEIPVAQK.D	K.GSALHEDIYVLHENGTLEIPVAQK.D	GSALHEDIYVLHENGTLEIPVAQK,KD,14@1216.42286	N14(NGlycan / 1216.4229)	HexNAc(2)Hex(5)	1.2e-15	1.7e-14	14.91	798.1	532.3	532.3	4	963.202	963.2	1.91		3849.79	3849.78	Specific	14	20.7	>sp|Q92823|NRCAM_HUMAN Neuronal cell adhesion molecule OS=Homo sapiens OX=9606 GN=NRCAM PE=1 SV=3	3772	54.2039	controllerType=0 controllerNumber=1 scan=13160	8910		KS_AD125_HILIC-elu_845_3534.13160.13160.4	high-energy collision-induced dissociation	13.18	3848.78	3848.77	0	0	0	0	1.9e-16	2.3e-15
2018 | 154303	23	217	K.SFN[+1647.61324]ATAER.G	K.SFNATAER.G	SFNATAER,KG,3@1647.61324	N3(NGlycan / 1647.6132)	HexNAc(5)Hex(3)Fuc(1)	1.1e-05	0.00016	4.94	395.4	220	220	2	1272.03	1272.02	1.39		2543.04	2543.04	Specific	3	16.3	>sp|O15394|NCAM2_HUMAN Neural cell adhesion molecule 2 OS=Homo sapiens OX=9606 GN=NCAM2 PE=1 SV=2	53	19.9857	controllerType=0 controllerNumber=1 scan=5197	1693		KS_AD125_HILIC-elu_845_3534.5197.5197.2	high-energy collision-induced dissociation	3.23	2542.04	2542.03	0	0	0	0	5e-07	6.9e-06
2019 | 154703	23	217	K.SFN[+1647.61324]ATAER.G	K.SFNATAER.G	SFNATAER,KG,3@1647.61324	N3(NGlycan / 1647.6132)	HexNAc(5)Hex(3)Fuc(1)	2.3e-05	0.00032	4.64	321.3	142.8	142.8	2	1272.03	1272.02	1.67		2543.04	2543.04	Specific	3	14.7	>sp|O15394|NCAM2_HUMAN Neural cell adhesion molecule 2 OS=Homo sapiens OX=9606 GN=NCAM2 PE=1 SV=2	53	20.1629	controllerType=0 controllerNumber=1 scan=5245	1726		KS_AD125_HILIC-elu_845_3534.5245.5245.2	high-energy collision-induced dissociation	2.94	2542.04	2542.03	0	0	0	0	9.3e-07	1.2e-05
202 | 349583	2	494	K.GSALHEDIYVLHEN[+1216.42286]GTLEIPVAQK.D	K.GSALHEDIYVLHENGTLEIPVAQK.D	GSALHEDIYVLHENGTLEIPVAQK,KD,14@1216.42286	N14(NGlycan / 1216.4229)	HexNAc(2)Hex(5)	1.3e-14	1.8e-13	13.89	738.3	455.2	455.2	4	963.201	963.2	0.45		3849.78	3849.78	Specific	14	20.6	>sp|Q92823|NRCAM_HUMAN Neuronal cell adhesion molecule OS=Homo sapiens OX=9606 GN=NRCAM PE=1 SV=3	3772	53.876	controllerType=0 controllerNumber=1 scan=13086	8841		KS_AD125_HILIC-elu_845_3534.13086.13086.4	high-energy collision-induced dissociation	12.17	3848.77	3848.77	0	0	0	0	1.8e-15	2.3e-14
2026 | 264105	23	437	R.DKLVLPAKN[+1647.61324]TTNLK.T	R.DKLVLPAKNTTNLK.T	DKLVLPAKNTTNLK,RT,9@1647.61324	N9(NGlycan / 1647.6132)	HexNAc(5)Hex(3)Fuc(1)	4.4e-05	0.0006	4.36	498.9	334.2	334.2	3	1068.18	1068.18	0.65		3202.54	3202.53	Specific	9	19.9	>sp|O15394|NCAM2_HUMAN Neural cell adhesion molecule 2 OS=Homo sapiens OX=9606 GN=NCAM2 PE=1 SV=2	53	29.0567	controllerType=0 controllerNumber=1 scan=7394	3519		KS_AD125_HILIC-elu_845_3534.7394.7394.3	high-energy collision-induced dissociation	2.68	3201.53	3201.53	0	0	0	0	1.6e-06	1.8e-05
2029 | 235821	23	439	K.LVLPAKN[+1647.61324]TTNLK.T	K.LVLPAKNTTNLK.T	LVLPAKNTTNLK,KT,7@1647.61324	N7(NGlycan / 1647.6132)	HexNAc(5)Hex(3)Fuc(1)	7.1e-05	0.00099	4.15	320	122.5	122.5	3	987.143	987.142	0.87		2959.42	2959.41	Specific	7	15.7	>sp|O15394|NCAM2_HUMAN Neural cell adhesion molecule 2 OS=Homo sapiens OX=9606 GN=NCAM2 PE=1 SV=2	53	29.8773	controllerType=0 controllerNumber=1 scan=7587	3695		KS_AD125_HILIC-elu_845_3534.7587.7587.3	high-energy collision-induced dissociation	2.51	2958.41	2958.41	0	0	0	0	2.6e-06	2.9e-05
2032 | 195753	23	473	R.YN[+1378.47569]C[+57.02146]TATNHIGTR.F	R.YNCTATNHIGTR.F	YNCTATNHIGTR,RF,2@1378.47569,3@57.02146	N2(NGlycan / 1378.4757)	HexNAc(2)Hex(6)	4.6e-08	6.4e-07	7.34	565.3	355.3	355.3	3	929.38	929.378	1.87		2786.12	2786.12	Specific	2	17.1	>sp|O15394|NCAM2_HUMAN Neural cell adhesion molecule 2 OS=Homo sapiens OX=9606 GN=NCAM2 PE=1 SV=2	53	18.9124	controllerType=0 controllerNumber=1 scan=4915	1494	C3(Carbamidomethyl / 57.0215)	KS_AD125_HILIC-elu_845_3534.4915.4915.3	high-energy collision-induced dissociation	7.89	2785.12	2785.11	0	0	0	0	1.7e-09	1.9e-08
2033 | 195553	23	473	R.YN[+1378.47569]C[+57.02146]TATNHIGTR.F	R.YNCTATNHIGTR.F	YNCTATNHIGTR,RF,2@1378.47569,3@57.02146	N2(NGlycan / 1378.4757)	HexNAc(2)Hex(6)	3.4e-07	4.7e-06	6.47	541.6	264.2	264.2	3	929.38	929.378	1.87		2786.12	2786.12	Specific	2	17.3	>sp|O15394|NCAM2_HUMAN Neural cell adhesion molecule 2 OS=Homo sapiens OX=9606 GN=NCAM2 PE=1 SV=2	53	18.7414	controllerType=0 controllerNumber=1 scan=4867	1466	C3(Carbamidomethyl / 57.0215)	KS_AD125_HILIC-elu_845_3534.4867.4867.3	high-energy collision-induced dissociation	7.29	2785.12	2785.11	0	0	0	0	1.1e-08	1.5e-07
2034 | 195913	23	473	R.YN[+1378.47569]C[+57.02146]TATNHIGTR.F	R.YNCTATNHIGTR.F	YNCTATNHIGTR,RF,2@1378.47569,3@57.02146	N2(NGlycan / 1378.4757)	HexNAc(2)Hex(6)	1.6e-07	2.2e-06	6.81	532.9	336.3	336.3	3	929.38	929.378	2.53		2786.13	2786.12	Specific	2	18	>sp|O15394|NCAM2_HUMAN Neural cell adhesion molecule 2 OS=Homo sapiens OX=9606 GN=NCAM2 PE=1 SV=2	53	19.0817	controllerType=0 controllerNumber=1 scan=4961	1524	C3(Carbamidomethyl / 57.0215)	KS_AD125_HILIC-elu_845_3534.4961.4961.3	high-energy collision-induced dissociation	7.63	2785.12	2785.11	0	0	0	0	4.8e-09	5.7e-08
2035 | 153343	23	473	R.YN[+1216.42286]C[+57.02146]TATNHIGTR.F	R.YNCTATNHIGTR.F	YNCTATNHIGTR,RF,2@1216.42286,3@57.02146	N2(NGlycan / 1216.4229)	HexNAc(2)Hex(5)	8.5e-16	1.2e-14	15.07	849.5	637.2	637.2	3	875.362	875.36	1.74		2624.07	2624.07	Specific	2	19.4	>sp|O15394|NCAM2_HUMAN Neural cell adhesion molecule 2 OS=Homo sapiens OX=9606 GN=NCAM2 PE=1 SV=2	53	19.1618	controllerType=0 controllerNumber=1 scan=4983	1538	C3(Carbamidomethyl / 57.0215)	KS_AD125_HILIC-elu_845_3534.4983.4983.3	high-energy collision-induced dissociation	13.35	2623.06	2623.06	0	0	0	0	1.2e-16	1.5e-15
2036 | 153543	23	473	R.YN[+1216.42286]C[+57.02146]TATNHIGTR.F	R.YNCTATNHIGTR.F	YNCTATNHIGTR,RF,2@1216.42286,3@57.02146	N2(NGlycan / 1216.4229)	HexNAc(2)Hex(5)	8.8e-16	1.2e-14	15.05	833.5	612.1	612.1	3	875.361	875.36	0.97		2624.07	2624.07	Specific	2	18.5	>sp|O15394|NCAM2_HUMAN Neural cell adhesion molecule 2 OS=Homo sapiens OX=9606 GN=NCAM2 PE=1 SV=2	53	19.3686	controllerType=0 controllerNumber=1 scan=5035	1578	C3(Carbamidomethyl / 57.0215)	KS_AD125_HILIC-elu_845_3534.5035.5035.3	high-energy collision-induced dissociation	13.33	2623.06	2623.06	0	0	0	0	1.4e-16	1.8e-15
2037 | 153263	23	473	R.YN[+1216.42286]C[+57.02146]TATNHIGTR.F	R.YNCTATNHIGTR.F	YNCTATNHIGTR,RF,2@1216.42286,3@57.02146	N2(NGlycan / 1216.4229)	HexNAc(2)Hex(5)	8.8e-16	1.2e-14	15.05	816	601	601	3	875.361	875.36	1.11		2624.07	2624.07	Specific	2	17.8	>sp|O15394|NCAM2_HUMAN Neural cell adhesion molecule 2 OS=Homo sapiens OX=9606 GN=NCAM2 PE=1 SV=2	53	18.9871	controllerType=0 controllerNumber=1 scan=4935	1508	C3(Carbamidomethyl / 57.0215)	KS_AD125_HILIC-elu_845_3534.4935.4935.3	high-energy collision-induced dissociation	13.33	2623.06	2623.06	0	0	0	0	1.3e-16	1.8e-15
2038 | 153703	23	473	R.YN[+1216.42286]C[+57.02146]TATNHIGTR.F	R.YNCTATNHIGTR.F	YNCTATNHIGTR,RF,2@1216.42286,3@57.02146	N2(NGlycan / 1216.4229)	HexNAc(2)Hex(5)	8.8e-12	1.2e-10	11.05	644.5	439.3	439.3	3	875.361	875.36	0.69		2624.07	2624.07	Specific	2	19.9	>sp|O15394|NCAM2_HUMAN Neural cell adhesion molecule 2 OS=Homo sapiens OX=9606 GN=NCAM2 PE=1 SV=2	53	19.5698	controllerType=0 controllerNumber=1 scan=5091	1612	C3(Carbamidomethyl / 57.0215)	KS_AD125_HILIC-elu_845_3534.5091.5091.3	high-energy collision-induced dissociation	11.33	2623.06	2623.06	0	0	0	0	6.9e-13	9e-12
2039 | 153063	23	473	R.YN[+1216.42286]C[+57.02146]TATNHIGTR.F	R.YNCTATNHIGTR.F	YNCTATNHIGTR,RF,2@1216.42286,3@57.02146	N2(NGlycan / 1216.4229)	HexNAc(2)Hex(5)	4.8e-08	6.6e-07	7.32	574.6	364.9	364.9	3	875.361	875.36	0.55		2624.07	2624.07	Specific	2	18.8	>sp|O15394|NCAM2_HUMAN Neural cell adhesion molecule 2 OS=Homo sapiens OX=9606 GN=NCAM2 PE=1 SV=2	53	18.7979	controllerType=0 controllerNumber=1 scan=4883	1474	C3(Carbamidomethyl / 57.0215)	KS_AD125_HILIC-elu_845_3534.4883.4883.3	high-energy collision-induced dissociation	8.87	2623.06	2623.06	0	0	0	0	1.8e-09	2e-08
2040 | 154103	23	473	R.YN[+1216.42286]C[+57.02146]TATNHIGTR.F	R.YNCTATNHIGTR.F	YNCTATNHIGTR,RF,2@1216.42286,3@57.02146	N2(NGlycan / 1216.4229)	HexNAc(2)Hex(5)	3.6e-07	5e-06	6.44	560.3	283.7	283.7	3	875.359	875.36	-1.26		2624.06	2624.07	Specific	2	18.8	>sp|O15394|NCAM2_HUMAN Neural cell adhesion molecule 2 OS=Homo sapiens OX=9606 GN=NCAM2 PE=1 SV=2	53	19.8443	controllerType=0 controllerNumber=1 scan=5160	1666	C3(Carbamidomethyl / 57.0215)	KS_AD125_HILIC-elu_845_3534.5160.5160.3	high-energy collision-induced dissociation	7	2623.06	2623.06	0	0	0	0	1.2e-08	1.7e-07
2041 | 154223	23	473	R.YN[+1216.42286]C[+57.02146]TATNHIGTR.F	R.YNCTATNHIGTR.F	YNCTATNHIGTR,RF,2@1216.42286,3@57.02146	N2(NGlycan / 1216.4229)	HexNAc(2)Hex(5)	2.5e-06	3.5e-05	5.6	451.6	244	244	3	875.359	875.36	-1.19		2624.06	2624.07	Specific	2	14.5	>sp|O15394|NCAM2_HUMAN Neural cell adhesion molecule 2 OS=Homo sapiens OX=9606 GN=NCAM2 PE=1 SV=2	53	19.9065	controllerType=0 controllerNumber=1 scan=5176	1678	C3(Carbamidomethyl / 57.0215)	KS_AD125_HILIC-elu_845_3534.5176.5176.3	high-energy collision-induced dissociation	4.27	2623.06	2623.06	0	0	0	0	1e-07	1.4e-06
2044 | 153503	23	473	R.YN[+1054.37004]C[+57.02146]TATNHIGTR.F	R.YNCTATNHIGTR.F	YNCTATNHIGTR,RF,2@1054.37004,3@57.02146	N2(NGlycan / 1054.37)	HexNAc(2)Hex(4)	8.5e-14	1.2e-12	13.07	738	534.2	534.2	3	821.344	821.343	1.37		2462.02	2462.01	Specific	2	19.2	>sp|O15394|NCAM2_HUMAN Neural cell adhesion molecule 2 OS=Homo sapiens OX=9606 GN=NCAM2 PE=1 SV=2	53	19.3391	controllerType=0 controllerNumber=1 scan=5028	1572	C3(Carbamidomethyl / 57.0215)	KS_AD125_HILIC-elu_845_3534.5028.5028.3	high-energy collision-induced dissociation	13.35	2461.01	2461.01	0	0	0	0	8.9e-15	1.1e-13
2045 | 153663	23	473	R.YN[+1054.37004]C[+57.02146]TATNHIGTR.F	R.YNCTATNHIGTR.F	YNCTATNHIGTR,RF,2@1054.37004,3@57.02146	N2(NGlycan / 1054.37)	HexNAc(2)Hex(4)	8.8e-13	1.2e-11	12.05	666.9	466	466	3	821.343	821.343	0.85		2462.02	2462.01	Specific	2	18.8	>sp|O15394|NCAM2_HUMAN Neural cell adhesion molecule 2 OS=Homo sapiens OX=9606 GN=NCAM2 PE=1 SV=2	53	19.5145	controllerType=0 controllerNumber=1 scan=5077	1602	C3(Carbamidomethyl / 57.0215)	KS_AD125_HILIC-elu_845_3534.5077.5077.3	high-energy collision-induced dissociation	11.33	2461.01	2461.01	0	0	0	0	9e-14	1.2e-12
2063 | 250629	24	52	R.EEEAIQLDGLN[+1216.42286]ASQIR.E	R.EEEAIQLDGLNASQIR.E	EEEAIQLDGLNASQIR,RE,11@1216.42286	N11(NGlycan / 1216.4229)	HexNAc(2)Hex(5)	1.8e-09	2.4e-08	8.75	536	489.2	489.2	3	1001.45	1001.45	2.36		3002.33	3002.32	Specific	11	15.4	>sp|P14625|ENPL_HUMAN Endoplasmin OS=Homo sapiens OX=9606 GN=HSP90B1 PE=1 SV=1	17	52.2	controllerType=0 controllerNumber=1 scan=12701	8481		KS_AD125_HILIC-elu_845_3534.12701.12701.3	high-energy collision-induced dissociation	9.57	3001.32	3001.31	0	0	0	0	8.8e-11	1.3e-09
2068 | 362658	24	215	K.HNN[+1378.47569]DTQHIWESDSNEFSVIADPR.G	K.HNNDTQHIWESDSNEFSVIADPR.G	HNNDTQHIWESDSNEFSVIADPR,KG,3@1378.47569	N3(NGlycan / 1378.4757)	HexNAc(2)Hex(6)	2.4e-10	3.4e-09	9.61	575	459.7	459.7	4	1023.18	1023.18	0.1		4089.68	4089.68	Specific	3	17.6	>sp|P14625|ENPL_HUMAN Endoplasmin OS=Homo sapiens OX=9606 GN=HSP90B1 PE=1 SV=1	17	50.7913	controllerType=0 controllerNumber=1 scan=12379	8180		KS_AD125_HILIC-elu_845_3534.12379.12379.4	high-energy collision-induced dissociation	11.17	4088.68	4088.68	0	0	0	0	1.1e-11	1.2e-10
2069 | 362738	24	215	K.HNN[+1378.47569]DTQHIWESDSNEFSVIADPR.G	K.HNNDTQHIWESDSNEFSVIADPR.G	HNNDTQHIWESDSNEFSVIADPR,KG,3@1378.47569	N3(NGlycan / 1378.4757)	HexNAc(2)Hex(6)	3.8e-06	5.2e-05	5.43	353.9	254.9	254.9	3	1363.9	1363.9	0.3		4089.68	4089.68	Specific	3	16.2	>sp|P14625|ENPL_HUMAN Endoplasmin OS=Homo sapiens OX=9606 GN=HSP90B1 PE=1 SV=1	17	50.9674	controllerType=0 controllerNumber=1 scan=12419	8217		KS_AD125_HILIC-elu_845_3534.12419.12419.3	high-energy collision-induced dissociation	4.06	4088.68	4088.68	0	0	0	0	1.6e-07	2.3e-06
2070 | 348618	24	215	K.HNN[+1216.42286]DTQHIWESDSNEFSVIADPR.G	K.HNNDTQHIWESDSNEFSVIADPR.G	HNNDTQHIWESDSNEFSVIADPR,KG,3@1216.42286	N3(NGlycan / 1216.4229)	HexNAc(2)Hex(5)	1.3e-13	1.8e-12	12.89	654.7	567.7	567.7	4	982.664	982.663	0.44		3927.63	3927.63	Specific	3	16.8	>sp|P14625|ENPL_HUMAN Endoplasmin OS=Homo sapiens OX=9606 GN=HSP90B1 PE=1 SV=1	17	51.02	controllerType=0 controllerNumber=1 scan=12431	8228		KS_AD125_HILIC-elu_845_3534.12431.12431.4	high-energy collision-induced dissociation	11.17	3926.63	3926.62	0	0	0	0	1.5e-14	1.9e-13
2071 | 348858	24	215	K.HNN[+1216.42286]DTQHIWESDSNEFSVIADPR.G	K.HNNDTQHIWESDSNEFSVIADPR.G	HNNDTQHIWESDSNEFSVIADPR,KG,3@1216.42286	N3(NGlycan / 1216.4229)	HexNAc(2)Hex(5)	5.5e-08	7.7e-07	7.26	453.7	343.4	343.4	4	982.664	982.663	1.31		3927.64	3927.63	Specific	3	14.6	>sp|P14625|ENPL_HUMAN Endoplasmin OS=Homo sapiens OX=9606 GN=HSP90B1 PE=1 SV=1	17	51.4871	controllerType=0 controllerNumber=1 scan=12538	8328		KS_AD125_HILIC-elu_845_3534.12538.12538.4	high-energy collision-induced dissociation	5.92	3926.63	3926.62	0	0	0	0	1.9e-09	2.2e-08
2099 | 174234	25	257	K.GSLSYLN[+1540.52851]VTR.K	K.GSLSYLNVTR.K	GSLSYLNVTR,KK,7@1540.52851	N7(NGlycan / 1540.5285)	HexNAc(2)Hex(7)	1.4e-08	1.9e-07	7.86	546.1	390.9	390.9	2	1325.57	1325.57	-0.2		2650.12	2650.12	Specific	7	18.2	>sp|P07339|CATD_HUMAN Cathepsin D OS=Homo sapiens OX=9606 GN=CTSD PE=1 SV=1	83	40.3265	controllerType=0 controllerNumber=1 scan=9978	5931		KS_AD125_HILIC-elu_845_3534.9978.9978.2	high-energy collision-induced dissociation	8.68	2649.12	2649.12	0	0	0	0	6.2e-10	8.4e-09
21 | 296724	1	314	R.ITN[+1216.42286]VSEEDSGEYFC[+57.02146]LASNK.M	R.ITNVSEEDSGEYFCLASNK.M	ITNVSEEDSGEYFCLASNK,RM,3@1216.42286,14@57.02146	N3(NGlycan / 1216.4229)	HexNAc(2)Hex(5)	1.9e-13	2.7e-12	12.72	694.7	509.6	509.6	3	1127.13	1127.13	1.91		3379.38	3379.38	Specific	3	18.8	>sp|O94856-11|NFASC_HUMAN Isoform 11 of Neurofascin OS=Homo sapiens OX=9606 GN=NFASC	2799	48.5567	controllerType=0 controllerNumber=1 scan=11865	7698	C14(Carbamidomethyl / 57.0215)	KS_AD125_HILIC-elu_845_3534.11865.11865.3	high-energy collision-induced dissociation	12.99	3378.38	3378.37	0	0	0	0	1.9e-14	2.5e-13
2100 | 173954	25	257	K.GSLSYLN[+1540.52851]VTR.K	K.GSLSYLNVTR.K	GSLSYLNVTR,KK,7@1540.52851	N7(NGlycan / 1540.5285)	HexNAc(2)Hex(7)	1.7e-06	2.4e-05	5.77	422.2	284.3	284.3	2	1325.57	1325.57	1.09		2650.13	2650.12	Specific	7	16.6	>sp|P07339|CATD_HUMAN Cathepsin D OS=Homo sapiens OX=9606 GN=CTSD PE=1 SV=1	83	40.0428	controllerType=0 controllerNumber=1 scan=9913	5870		KS_AD125_HILIC-elu_845_3534.9913.9913.2	high-energy collision-induced dissociation	4.56	2649.12	2649.12	0	0	0	0	6.2e-08	9.3e-07
2103 | 174114	25	257	K.GSLSYLN[+1378.47569]VTR.K	K.GSLSYLNVTR.K	GSLSYLNVTR,KK,7@1378.47569	N7(NGlycan / 1378.4757)	HexNAc(2)Hex(6)	1.5e-11	2e-10	10.84	647.4	530.7	530.7	2	1244.54	1244.54	1.1		2488.07	2488.07	Specific	7	19.2	>sp|P07339|CATD_HUMAN Cathepsin D OS=Homo sapiens OX=9606 GN=CTSD PE=1 SV=1	83	40.2457	controllerType=0 controllerNumber=1 scan=9959	5913		KS_AD125_HILIC-elu_845_3534.9959.9959.2	high-energy collision-induced dissociation	11.11	2487.07	2487.06	0	0	0	0	1.2e-12	1.5e-11
2104 | 174634	25	257	K.GSLSYLN[+1378.47569]VTR.K	K.GSLSYLNVTR.K	GSLSYLNVTR,KK,7@1378.47569	N7(NGlycan / 1378.4757)	HexNAc(2)Hex(6)	1.4e-11	1.9e-10	10.85	639.6	518	518	2	1244.54	1244.54	1.4		2488.07	2488.07	Specific	7	19.6	>sp|P07339|CATD_HUMAN Cathepsin D OS=Homo sapiens OX=9606 GN=CTSD PE=1 SV=1	83	40.5183	controllerType=0 controllerNumber=1 scan=10022	5972		KS_AD125_HILIC-elu_845_3534.10022.10022.2	high-energy collision-induced dissociation	11.13	2487.07	2487.06	0	0	0	0	1.1e-12	1.4e-11
2105 | 174994	25	257	K.GSLSYLN[+1378.47569]VTR.K	K.GSLSYLNVTR.K	GSLSYLNVTR,KK,7@1378.47569	N7(NGlycan / 1378.4757)	HexNAc(2)Hex(6)	1.4e-11	1.9e-10	10.85	639.5	507.7	507.7	2	1244.54	1244.54	1.49		2488.07	2488.07	Specific	7	20.1	>sp|P07339|CATD_HUMAN Cathepsin D OS=Homo sapiens OX=9606 GN=CTSD PE=1 SV=1	83	40.7757	controllerType=0 controllerNumber=1 scan=10082	6028		KS_AD125_HILIC-elu_845_3534.10082.10082.2	high-energy collision-induced dissociation	11.13	2487.07	2487.06	0	0	0	0	1.1e-12	1.4e-11
2106 | 175394	25	257	K.GSLSYLN[+1378.47569]VTR.K	K.GSLSYLNVTR.K	GSLSYLNVTR,KK,7@1378.47569	N7(NGlycan / 1378.4757)	HexNAc(2)Hex(6)	7.1e-06	9.8e-05	5.15	302.7	194.9	194.9	2	1244.54	1244.54	2.28		2488.08	2488.07	Specific	7	14.4	>sp|P07339|CATD_HUMAN Cathepsin D OS=Homo sapiens OX=9606 GN=CTSD PE=1 SV=1	83	41.0876	controllerType=0 controllerNumber=1 scan=10154	6096		KS_AD125_HILIC-elu_845_3534.10154.10154.2	high-energy collision-induced dissociation	3.46	2487.07	2487.06	0	0	0	0	3e-07	4.3e-06
2110 | 174834	25	257	K.GSLSYLN[+1362.48077]VTR.K	K.GSLSYLNVTR.K	GSLSYLNVTR,KK,7@1362.48077	N7(NGlycan / 1362.4808)	HexNAc(2)Hex(5)Fuc(1)	7.9e-08	1.1e-06	7.1	565.8	352.5	352.5	2	1236.54	1236.54	1.03		2472.08	2472.08	Specific	7	20.1	>sp|P07339|CATD_HUMAN Cathepsin D OS=Homo sapiens OX=9606 GN=CTSD PE=1 SV=1	83	40.7119	controllerType=0 controllerNumber=1 scan=10067	6014		KS_AD125_HILIC-elu_845_3534.10067.10067.2	high-energy collision-induced dissociation	7.66	2471.07	2471.07	0	0	0	0	2.6e-09	3e-08
2111 | 174434	25	257	K.GSLSYLN[+1362.48077]VTR.K	K.GSLSYLNVTR.K	GSLSYLNVTR,KK,7@1362.48077	N7(NGlycan / 1362.4808)	HexNAc(2)Hex(5)Fuc(1)	4.8e-07	6.7e-06	6.31	488.2	327.2	327.2	2	1236.54	1236.54	0.14		2472.08	2472.08	Specific	7	18.3	>sp|P07339|CATD_HUMAN Cathepsin D OS=Homo sapiens OX=9606 GN=CTSD PE=1 SV=1	83	40.4158	controllerType=0 controllerNumber=1 scan=9998	5950		KS_AD125_HILIC-elu_845_3534.9998.9998.2	high-energy collision-induced dissociation	5.12	2471.07	2471.07	0	0	0	0	1.7e-08	2.5e-07
2112 | 126768	25	257	K.GSLSYLN[+1216.42286]VTR.K	K.GSLSYLNVTR.K	GSLSYLNVTR,KK,7@1216.42286	N7(NGlycan / 1216.4229)	HexNAc(2)Hex(5)	1.4e-12	1.9e-11	11.85	668.4	555.8	555.8	2	1163.51	1163.51	1.32		2326.02	2326.02	Specific	7	19.8	>sp|P07339|CATD_HUMAN Cathepsin D OS=Homo sapiens OX=9606 GN=CTSD PE=1 SV=1	83	40.7791	controllerType=0 controllerNumber=1 scan=10083	6029		KS_AD125_HILIC-elu_845_3534.10083.10083.2	high-energy collision-induced dissociation	11.13	2325.01	2325.01	0	0	0	0	1.4e-13	1.7e-12
2113 | 127288	25	257	K.GSLSYLN[+1216.42286]VTR.K	K.GSLSYLNVTR.K	GSLSYLNVTR,KK,7@1216.42286	N7(NGlycan / 1216.4229)	HexNAc(2)Hex(5)	1.5e-11	2e-10	10.84	635.7	493.1	493.1	2	1163.51	1163.51	1.01		2326.02	2326.02	Specific	7	18	>sp|P07339|CATD_HUMAN Cathepsin D OS=Homo sapiens OX=9606 GN=CTSD PE=1 SV=1	83	41.0493	controllerType=0 controllerNumber=1 scan=10145	6087		KS_AD125_HILIC-elu_845_3534.10145.10145.2	high-energy collision-induced dissociation	11.11	2325.01	2325.01	0	0	0	0	1.2e-12	1.5e-11
2114 | 126208	25	257	K.GSLSYLN[+1216.42286]VTR.K	K.GSLSYLNVTR.K	GSLSYLNVTR,KK,7@1216.42286	N7(NGlycan / 1216.4229)	HexNAc(2)Hex(5)	1.5e-11	2e-10	10.84	626.8	507.1	507.1	2	1163.51	1163.51	1.22		2326.02	2326.02	Specific	7	19.6	>sp|P07339|CATD_HUMAN Cathepsin D OS=Homo sapiens OX=9606 GN=CTSD PE=1 SV=1	83	40.525	controllerType=0 controllerNumber=1 scan=10024	5974		KS_AD125_HILIC-elu_845_3534.10024.10024.2	high-energy collision-induced dissociation	11.11	2325.01	2325.01	0	0	0	0	1.2e-12	1.5e-11
2115 | 126848	25	257	K.GSLSYLN[+1216.42286]VTR.K	K.GSLSYLNVTR.K	GSLSYLNVTR,KK,7@1216.42286	N7(NGlycan / 1216.4229)	HexNAc(2)Hex(5)	1.7e-06	2.3e-05	5.78	477.4	281.9	281.9	3	776.012	776.011	1.24		2326.02	2326.02	Specific	7	12.5	>sp|P07339|CATD_HUMAN Cathepsin D OS=Homo sapiens OX=9606 GN=CTSD PE=1 SV=1	83	40.8487	controllerType=0 controllerNumber=1 scan=10099	6044		KS_AD125_HILIC-elu_845_3534.10099.10099.3	high-energy collision-induced dissociation	4.58	2325.01	2325.01	0	0	0	0	6e-08	9.1e-07
2116 | 127808	25	257	K.GSLSYLN[+1216.42286]VTR.K	K.GSLSYLNVTR.K	GSLSYLNVTR,KK,7@1216.42286	N7(NGlycan / 1216.4229)	HexNAc(2)Hex(5)	1.1e-06	1.6e-05	5.95	424.5	328.4	328.4	2	1163.51	1163.51	1.01		2326.02	2326.02	Specific	7	17.4	>sp|P07339|CATD_HUMAN Cathepsin D OS=Homo sapiens OX=9606 GN=CTSD PE=1 SV=1	83	41.339	controllerType=0 controllerNumber=1 scan=10212	6150		KS_AD125_HILIC-elu_845_3534.10212.10212.2	high-energy collision-induced dissociation	4.74	2325.01	2325.01	0	0	0	0	4e-08	6.1e-07
2119 | 127048	25	257	K.GSLSYLN[+1200.42795]VTR.K	K.GSLSYLNVTR.K	GSLSYLNVTR,KK,7@1200.42795	N7(NGlycan / 1200.4279)	HexNAc(2)Hex(4)Fuc(1)	3.4e-06	4.7e-05	5.47	378.3	228.9	228.9	2	1155.52	1155.52	1.67		2310.03	2310.02	Specific	7	16.1	>sp|P07339|CATD_HUMAN Cathepsin D OS=Homo sapiens OX=9606 GN=CTSD PE=1 SV=1	83	40.9231	controllerType=0 controllerNumber=1 scan=10116	6060		KS_AD125_HILIC-elu_845_3534.10116.10116.2	high-energy collision-induced dissociation	4.11	2309.02	2309.02	0	0	0	0	1.5e-07	2.1e-06
2120 | 127128	25	257	K.GSLSYLN[+1054.37004]VTR.K	K.GSLSYLNVTR.K	GSLSYLNVTR,KK,7@1054.37004	N7(NGlycan / 1054.37)	HexNAc(2)Hex(4)	1.5e-12	2e-11	11.84	699.1	543.4	543.4	2	1082.49	1082.49	0.78		2163.97	2163.97	Specific	7	19.4	>sp|P07339|CATD_HUMAN Cathepsin D OS=Homo sapiens OX=9606 GN=CTSD PE=1 SV=1	83	40.9971	controllerType=0 controllerNumber=1 scan=10133	6076		KS_AD125_HILIC-elu_845_3534.10133.10133.2	high-energy collision-induced dissociation	12.11	2162.96	2162.96	0	0	0	0	1.5e-13	1.9e-12
2121 | 127608	25	257	K.GSLSYLN[+1054.37004]VTR.K	K.GSLSYLNVTR.K	GSLSYLNVTR,KK,7@1054.37004	N7(NGlycan / 1054.37)	HexNAc(2)Hex(4)	1.4e-11	1.9e-10	10.85	646.9	516.9	516.9	2	1082.49	1082.49	1.35		2163.97	2163.97	Specific	7	18.5	>sp|P07339|CATD_HUMAN Cathepsin D OS=Homo sapiens OX=9606 GN=CTSD PE=1 SV=1	83	41.26	controllerType=0 controllerNumber=1 scan=10194	6133		KS_AD125_HILIC-elu_845_3534.10194.10194.2	high-energy collision-induced dissociation	11.13	2162.96	2162.96	0	0	0	0	1.1e-12	1.4e-11
2122 | 126528	25	257	K.GSLSYLN[+1054.37004]VTR.K	K.GSLSYLNVTR.K	GSLSYLNVTR,KK,7@1054.37004	N7(NGlycan / 1054.37)	HexNAc(2)Hex(4)	1.5e-11	2e-10	10.84	635.8	499.9	499.9	2	1082.49	1082.49	0.78		2163.97	2163.97	Specific	7	19.8	>sp|P07339|CATD_HUMAN Cathepsin D OS=Homo sapiens OX=9606 GN=CTSD PE=1 SV=1	83	40.6778	controllerType=0 controllerNumber=1 scan=10059	6007		KS_AD125_HILIC-elu_845_3534.10059.10059.2	high-energy collision-induced dissociation	11.11	2162.96	2162.96	0	0	0	0	1.2e-12	1.5e-11
2123 | 127968	25	257	K.GSLSYLN[+1054.37004]VTR.K	K.GSLSYLNVTR.K	GSLSYLNVTR,KK,7@1054.37004	N7(NGlycan / 1054.37)	HexNAc(2)Hex(4)	2.7e-09	3.7e-08	8.57	568	412.7	412.7	2	1082.49	1082.49	1.69		2163.97	2163.97	Specific	7	19.1	>sp|P07339|CATD_HUMAN Cathepsin D OS=Homo sapiens OX=9606 GN=CTSD PE=1 SV=1	83	41.5375	controllerType=0 controllerNumber=1 scan=10258	6193		KS_AD125_HILIC-elu_845_3534.10258.10258.2	high-energy collision-induced dissociation	9.13	2162.96	2162.96	0	0	0	0	1.4e-10	2.2e-09
2125 | 66263	25	257	K.GSLSYLN[+892.31722]VTR.K	K.GSLSYLNVTR.K	GSLSYLNVTR,KK,7@892.31722	N7(NGlycan / 892.3172)	HexNAc(2)Hex(3)	1.5e-12	2e-11	11.84	675.3	505.6	505.6	2	1001.46	1001.46	0.83		2001.91	2001.91	Specific	7	18.9	>sp|P07339|CATD_HUMAN Cathepsin D OS=Homo sapiens OX=9606 GN=CTSD PE=1 SV=1	83	41.4041	controllerType=0 controllerNumber=1 scan=10227	6164		KS_AD125_HILIC-elu_845_3534.10227.10227.2	high-energy collision-induced dissociation	12.11	2000.91	2000.9	0	0	0	0	1.5e-13	1.9e-12
2126 | 66661	25	257	K.GSLSYLN[+892.31722]VTR.K	K.GSLSYLNVTR.K	GSLSYLNVTR,KK,7@892.31722	N7(NGlycan / 892.3172)	HexNAc(2)Hex(3)	5e-09	7e-08	8.3	537.3	400.7	400.7	2	1001.46	1001.46	0.47		2001.91	2001.91	Specific	7	17.5	>sp|P07339|CATD_HUMAN Cathepsin D OS=Homo sapiens OX=9606 GN=CTSD PE=1 SV=1	83	41.698	controllerType=0 controllerNumber=1 scan=10295	6228		KS_AD125_HILIC-elu_845_3534.10295.10295.2	high-energy collision-induced dissociation	9.11	2000.91	2000.9	0	0	0	0	2.4e-10	3.7e-09
2127 | 66343	25	257	K.GSLSYLN[+876.32230]VTR.K	K.GSLSYLNVTR.K	GSLSYLNVTR,KK,7@876.32230	N7(NGlycan / 876.3223)	HexNAc(2)Hex(2)Fuc(1)	1.5e-12	2e-11	11.84	663	486.4	486.4	2	993.463	993.462	1.17		1985.92	1985.92	Specific	7	18.3	>sp|P07339|CATD_HUMAN Cathepsin D OS=Homo sapiens OX=9606 GN=CTSD PE=1 SV=1	83	41.4849	controllerType=0 controllerNumber=1 scan=10246	6182		KS_AD125_HILIC-elu_845_3534.10246.10246.2	high-energy collision-induced dissociation	11.11	1984.91	1984.91	0	0	0	0	1.5e-13	1.9e-12
2128 | 66781	25	257	K.GSLSYLN[+876.32230]VTR.K	K.GSLSYLNVTR.K	GSLSYLNVTR,KK,7@876.32230	N7(NGlycan / 876.3223)	HexNAc(2)Hex(2)Fuc(1)	2.8e-09	3.8e-08	8.56	572	417.2	417.2	2	993.463	993.462	0.31		1985.92	1985.92	Specific	7	14.2	>sp|P07339|CATD_HUMAN Cathepsin D OS=Homo sapiens OX=9606 GN=CTSD PE=1 SV=1	83	41.746	controllerType=0 controllerNumber=1 scan=10306	6238		KS_AD125_HILIC-elu_845_3534.10306.10306.2	high-energy collision-induced dissociation	10.11	1984.91	1984.91	0	0	0	0	1.4e-10	2.3e-09
2129 | 66581	25	257	K.GSLSYLN[+730.26439]VTR.K	K.GSLSYLNVTR.K	GSLSYLNVTR,KK,7@730.26439	N7(NGlycan / 730.2644)	HexNAc(2)Hex(2)	1.5e-13	2e-12	12.84	715.2	559.3	559.3	2	920.434	920.433	0.71		1839.86	1839.86	Specific	7	18.3	>sp|P07339|CATD_HUMAN Cathepsin D OS=Homo sapiens OX=9606 GN=CTSD PE=1 SV=1	83	41.6444	controllerType=0 controllerNumber=1 scan=10282	6216		KS_AD125_HILIC-elu_845_3534.10282.10282.2	high-energy collision-induced dissociation	11.11	1838.85	1838.85	0	0	0	0	1.7e-14	2.2e-13
2130 | 66968	25	257	K.GSLSYLN[+730.26439]VTR.K	K.GSLSYLNVTR.K	GSLSYLNVTR,KK,7@730.26439	N7(NGlycan / 730.2644)	HexNAc(2)Hex(2)	1.5e-12	2e-11	11.84	690.3	542	542	2	920.434	920.433	1.24		1839.86	1839.86	Specific	7	18.3	>sp|P07339|CATD_HUMAN Cathepsin D OS=Homo sapiens OX=9606 GN=CTSD PE=1 SV=1	83	41.8917	controllerType=0 controllerNumber=1 scan=10339	6269		KS_AD125_HILIC-elu_845_3534.10339.10339.2	high-energy collision-induced dissociation	12.11	1838.85	1838.85	0	0	0	0	1.5e-13	1.9e-12
2131 | 67203	25	257	K.GSLSYLN[+730.26439]VTR.K	K.GSLSYLNVTR.K	GSLSYLNVTR,KK,7@730.26439	N7(NGlycan / 730.2644)	HexNAc(2)Hex(2)	1.5e-10	2e-09	9.84	577.2	392.1	392.1	2	920.434	920.433	0.91		1839.86	1839.86	Specific	7	15.6	>sp|P07339|CATD_HUMAN Cathepsin D OS=Homo sapiens OX=9606 GN=CTSD PE=1 SV=1	83	42.1639	controllerType=0 controllerNumber=1 scan=10402	6328		KS_AD125_HILIC-elu_845_3534.10402.10402.2	high-energy collision-induced dissociation	10.11	1838.85	1838.85	0	0	0	0	7.8e-12	8.9e-11
2148 | 376818	26	131	K.FAEIN[+1540.52851]GSALC[+57.02146]SYNLKPSEYTTSPK.S	K.FAEINGSALCSYNLKPSEYTTSPK.S	FAEINGSALCSYNLKPSEYTTSPK,KS,5@1540.52851,10@57.02146	N5(NGlycan / 1540.5285)	HexNAc(2)Hex(7)	1.2e-24	1.7e-23	23.91	1221.3	944.4	944.4	3	1406.61	1406.61	2.56		4217.82	4217.81	Specific	5	22.4	>sp|Q8WWI5|CTL1_HUMAN Choline transporter-like protein 1 OS=Homo sapiens OX=9606 GN=SLC44A1 PE=1 SV=1	84	52.9187	controllerType=0 controllerNumber=1 scan=12865	8634	C10(Carbamidomethyl / 57.0215)	KS_AD125_HILIC-elu_845_3534.12865.12865.3	high-energy collision-induced dissociation	24.18	4216.81	4216.8	0	0	0	0	3.9e-25	6e-24
2149 | 363618	26	131	K.FAEIN[+1378.47569]GSALC[+57.02146]SYNLKPSEYTTSPK.S	K.FAEINGSALCSYNLKPSEYTTSPK.S	FAEINGSALCSYNLKPSEYTTSPK,KS,5@1378.47569,10@57.02146	N5(NGlycan / 1378.4757)	HexNAc(2)Hex(6)	1.2e-24	1.7e-23	23.91	1223.6	939.5	939.5	3	1352.59	1352.59	1.6		4055.76	4055.76	Specific	5	23	>sp|Q8WWI5|CTL1_HUMAN Choline transporter-like protein 1 OS=Homo sapiens OX=9606 GN=SLC44A1 PE=1 SV=1	84	53.0608	controllerType=0 controllerNumber=1 scan=12897	8664	C10(Carbamidomethyl / 57.0215)	KS_AD125_HILIC-elu_845_3534.12897.12897.3	high-energy collision-induced dissociation	22.18	4054.76	4054.75	0	0	0	0	4.6e-25	7.1e-24
215 | 346458	2	788	R.QKDGDDEWTSVVVAN[+1955.72397]VSK.Y	R.QKDGDDEWTSVVVANVSK.Y	QKDGDDEWTSVVVANVSK,RY,15@1955.72397	N15(NGlycan / 1955.724)	HexNAc(5)Hex(4)Fuc(2)	1.8e-15	2.5e-14	14.73	823.8	609.3	609.3	3	1311.57	1311.56	2.73		3932.69	3932.68	Specific	15	19.3	>sp|Q92823|NRCAM_HUMAN Neuronal cell adhesion molecule OS=Homo sapiens OX=9606 GN=NRCAM PE=1 SV=3	3772	44.4174	controllerType=0 controllerNumber=1 scan=10916	6809		KS_AD125_HILIC-elu_845_3534.10916.10916.3	high-energy collision-induced dissociation	15.01	3931.68	3931.67	0	0	0	0	2.4e-16	3e-15
2150 | 363860	26	131	K.FAEIN[+1378.47569]GSALC[+57.02146]SYNLKPSEYTTSPK.S	K.FAEINGSALCSYNLKPSEYTTSPK.S	FAEINGSALCSYNLKPSEYTTSPK,KS,5@1378.47569,10@57.02146	N5(NGlycan / 1378.4757)	HexNAc(2)Hex(6)	1.2e-23	1.7e-22	22.91	1186.2	921.3	921.3	3	1352.59	1352.59	2.14		4055.77	4055.76	Specific	5	23.1	>sp|Q8WWI5|CTL1_HUMAN Choline transporter-like protein 1 OS=Homo sapiens OX=9606 GN=SLC44A1 PE=1 SV=1	84	53.3447	controllerType=0 controllerNumber=1 scan=12962	8725	C10(Carbamidomethyl / 57.0215)	KS_AD125_HILIC-elu_845_3534.12962.12962.3	high-energy collision-induced dissociation	23.18	4054.76	4054.75	0	0	0	0	3.9e-24	5.9e-23
2151 | 363459	26	131	K.FAEIN[+1378.47569]GSALC[+57.02146]SYNLKPSEYTTSPK.S	K.FAEINGSALCSYNLKPSEYTTSPK.S	FAEINGSALCSYNLKPSEYTTSPK,KS,5@1378.47569,10@57.02146	N5(NGlycan / 1378.4757)	HexNAc(2)Hex(6)	1.2e-23	1.7e-22	22.91	1174	893.6	893.6	3	1352.59	1352.59	2.23		4055.77	4055.76	Specific	5	22.3	>sp|Q8WWI5|CTL1_HUMAN Choline transporter-like protein 1 OS=Homo sapiens OX=9606 GN=SLC44A1 PE=1 SV=1	84	52.7861	controllerType=0 controllerNumber=1 scan=12835	8606	C10(Carbamidomethyl / 57.0215)	KS_AD125_HILIC-elu_845_3534.12835.12835.3	high-energy collision-induced dissociation	23.18	4054.76	4054.75	0	0	0	0	3.2e-24	4.9e-23
2152 | 363698	26	131	K.FAEIN[+1378.47569]GSALC[+57.02146]SYNLKPSEYTTSPK.S	K.FAEINGSALCSYNLKPSEYTTSPK.S	FAEINGSALCSYNLKPSEYTTSPK,KS,5@1378.47569,10@57.02146	N5(NGlycan / 1378.4757)	HexNAc(2)Hex(6)	2.8e-18	3.9e-17	17.55	902.3	650.3	650.3	4	1014.7	1014.69	1.52		4055.76	4055.76	Specific	5	21.7	>sp|Q8WWI5|CTL1_HUMAN Choline transporter-like protein 1 OS=Homo sapiens OX=9606 GN=SLC44A1 PE=1 SV=1	84	53.1343	controllerType=0 controllerNumber=1 scan=12914	8680	C10(Carbamidomethyl / 57.0215)	KS_AD125_HILIC-elu_845_3534.12914.12914.4	high-energy collision-induced dissociation	16.83	4054.76	4054.75	0	0	0	0	4.5e-19	6.2e-18
2153 | 349419	26	131	K.FAEIN[+1216.42286]GSALC[+57.02146]SYNLKPSEYTTSPK.S	K.FAEINGSALCSYNLKPSEYTTSPK.S	FAEINGSALCSYNLKPSEYTTSPK,KS,5@1216.42286,10@57.02146	N5(NGlycan / 1216.4229)	HexNAc(2)Hex(5)	1.2e-24	1.7e-23	23.91	1207.2	906.4	906.4	3	1298.57	1298.57	1.4		3893.71	3893.7	Specific	5	24.2	>sp|Q8WWI5|CTL1_HUMAN Choline transporter-like protein 1 OS=Homo sapiens OX=9606 GN=SLC44A1 PE=1 SV=1	84	53.4087	controllerType=0 controllerNumber=1 scan=12977	8739	C10(Carbamidomethyl / 57.0215)	KS_AD125_HILIC-elu_845_3534.12977.12977.3	high-energy collision-induced dissociation	23.18	3892.7	3892.7	0	0	0	0	5.2e-25	8.1e-24
2154 | 349258	26	131	K.FAEIN[+1216.42286]GSALC[+57.02146]SYNLKPSEYTTSPK.S	K.FAEINGSALCSYNLKPSEYTTSPK.S	FAEINGSALCSYNLKPSEYTTSPK,KS,5@1216.42286,10@57.02146	N5(NGlycan / 1216.4229)	HexNAc(2)Hex(5)	1.2e-23	1.7e-22	22.91	1170.7	877.4	877.4	3	1298.58	1298.57	1.69		3893.71	3893.7	Specific	5	22.4	>sp|Q8WWI5|CTL1_HUMAN Choline transporter-like protein 1 OS=Homo sapiens OX=9606 GN=SLC44A1 PE=1 SV=1	84	53.1296	controllerType=0 controllerNumber=1 scan=12913	8679	C10(Carbamidomethyl / 57.0215)	KS_AD125_HILIC-elu_845_3534.12913.12913.3	high-energy collision-induced dissociation	23.18	3892.7	3892.7	0	0	0	0	3.6e-24	5.4e-23
2155 | 349539	26	131	K.FAEIN[+1216.42286]GSALC[+57.02146]SYNLKPSEYTTSPK.S	K.FAEINGSALCSYNLKPSEYTTSPK.S	FAEINGSALCSYNLKPSEYTTSPK,KS,5@1216.42286,10@57.02146	N5(NGlycan / 1216.4229)	HexNAc(2)Hex(5)	1.2e-16	1.7e-15	15.91	819	577.4	577.4	3	1298.58	1298.57	2.16		3893.71	3893.7	Specific	5	22.7	>sp|Q8WWI5|CTL1_HUMAN Choline transporter-like protein 1 OS=Homo sapiens OX=9606 GN=SLC44A1 PE=1 SV=1	84	53.6929	controllerType=0 controllerNumber=1 scan=13044	8802	C10(Carbamidomethyl / 57.0215)	KS_AD125_HILIC-elu_845_3534.13044.13044.3	high-energy collision-induced dissociation	15.18	3892.71	3892.7	0	0	0	0	1.9e-17	2.3e-16
2156 | 349138	26	131	K.FAEIN[+1216.42286]GSALC[+57.02146]SYNLKPSEYTTSPK.S	K.FAEINGSALCSYNLKPSEYTTSPK.S	FAEINGSALCSYNLKPSEYTTSPK,KS,5@1216.42286,10@57.02146	N5(NGlycan / 1216.4229)	HexNAc(2)Hex(5)	1.3e-11	1.8e-10	10.89	590.1	513.9	513.9	3	1298.57	1298.57	0.18		3893.7	3893.7	Specific	5	18.9	>sp|Q8WWI5|CTL1_HUMAN Choline transporter-like protein 1 OS=Homo sapiens OX=9606 GN=SLC44A1 PE=1 SV=1	84	52.7658	controllerType=0 controllerNumber=1 scan=12830	8602	C10(Carbamidomethyl / 57.0215)	KS_AD125_HILIC-elu_845_3534.12830.12830.3	high-energy collision-induced dissociation	11.17	3892.7	3892.7	0	0	0	0	1e-12	1.3e-11
2158 | 209019	26	176	R.C[+57.02146]APVN[+1647.61324]ISC[+57.02146]YAK.F	R.CAPVNISCYAK.F	CAPVNISCYAK,RF,1@57.02146,5@1647.61324,8@57.02146	N5(NGlycan / 1647.6132)	HexNAc(5)Hex(3)Fuc(1)	9.3e-06	0.00013	5.03	372.9	184.4	184.4	3	977.408	977.407	1.47		2930.21	2930.21	Specific	5	15	>sp|Q8WWI5|CTL1_HUMAN Choline transporter-like protein 1 OS=Homo sapiens OX=9606 GN=SLC44A1 PE=1 SV=1	84	37.5145	controllerType=0 controllerNumber=1 scan=9335	5329	C1(Carbamidomethyl / 57.0215); C8(Carbamidomethyl / 57.0215)	KS_AD125_HILIC-elu_845_3534.9335.9335.3	high-energy collision-induced dissociation	3.69	2929.2	2929.2	0	0	0	0	3.9e-07	5.4e-06
2159 | 171903	26	176	R.C[+57.02146]APVN[+1378.47569]ISC[+57.02146]YAK.F	R.CAPVNISCYAK.F	CAPVNISCYAK,RF,1@57.02146,5@1378.47569,8@57.02146	N5(NGlycan / 1378.4757)	HexNAc(2)Hex(6)	2.4e-12	3.3e-11	11.62	664.1	560.6	560.6	2	1331.04	1331.04	-0.47		2661.07	2661.07	Specific	5	23.5	>sp|Q8WWI5|CTL1_HUMAN Choline transporter-like protein 1 OS=Homo sapiens OX=9606 GN=SLC44A1 PE=1 SV=1	84	37.533	controllerType=0 controllerNumber=1 scan=9339	5333	C1(Carbamidomethyl / 57.0215); C8(Carbamidomethyl / 57.0215)	KS_AD125_HILIC-elu_845_3534.9339.9339.2	high-energy collision-induced dissociation	10.9	2660.06	2660.06	0	0	0	0	2.2e-13	2.9e-12
216 | 346418	2	788	R.QKDGDDEWTSVVVAN[+1955.72397]VSK.Y	R.QKDGDDEWTSVVVANVSK.Y	QKDGDDEWTSVVVANVSK,RY,15@1955.72397	N15(NGlycan / 1955.724)	HexNAc(5)Hex(4)Fuc(2)	5.7e-12	7.9e-11	11.24	604.9	415.5	415.5	3	1311.57	1311.56	0.96		3932.68	3932.68	Specific	15	17.3	>sp|Q92823|NRCAM_HUMAN Neuronal cell adhesion molecule OS=Homo sapiens OX=9606 GN=NRCAM PE=1 SV=3	3772	44.2655	controllerType=0 controllerNumber=1 scan=10881	6777		KS_AD125_HILIC-elu_845_3534.10881.10881.3	high-energy collision-induced dissociation	10.52	3931.68	3931.67	0	0	0	0	4.8e-13	5.8e-12
2160 | 172380	26	176	R.C[+57.02146]APVN[+1216.42286]ISC[+57.02146]YAK.F	R.CAPVNISCYAK.F	CAPVNISCYAK,RF,1@57.02146,5@1216.42286,8@57.02146	N5(NGlycan / 1216.4229)	HexNAc(2)Hex(5)	8.8e-15	1.2e-13	14.05	792.7	653.8	653.8	2	1250.01	1250.01	1.2		2499.02	2499.01	Specific	5	21.4	>sp|Q8WWI5|CTL1_HUMAN Choline transporter-like protein 1 OS=Homo sapiens OX=9606 GN=SLC44A1 PE=1 SV=1	84	37.7894	controllerType=0 controllerNumber=1 scan=9398	5388	C1(Carbamidomethyl / 57.0215); C8(Carbamidomethyl / 57.0215)	KS_AD125_HILIC-elu_845_3534.9398.9398.2	high-energy collision-induced dissociation	12.33	2498.01	2498.01	0	0	0	0	1.3e-15	1.8e-14
2161 | 172674	26	176	R.C[+57.02146]APVN[+1216.42286]ISC[+57.02146]YAK.F	R.CAPVNISCYAK.F	CAPVNISCYAK,RF,1@57.02146,5@1216.42286,8@57.02146	N5(NGlycan / 1216.4229)	HexNAc(2)Hex(5)	8.5e-15	1.2e-13	14.07	786.4	652.6	652.6	2	1250.01	1250.01	1.78		2499.02	2499.01	Specific	5	21	>sp|Q8WWI5|CTL1_HUMAN Choline transporter-like protein 1 OS=Homo sapiens OX=9606 GN=SLC44A1 PE=1 SV=1	84	38.0666	controllerType=0 controllerNumber=1 scan=9462	5448	C1(Carbamidomethyl / 57.0215); C8(Carbamidomethyl / 57.0215)	KS_AD125_HILIC-elu_845_3534.9462.9462.2	high-energy collision-induced dissociation	12.35	2498.01	2498.01	0	0	0	0	1.1e-15	1.4e-14
2162 | 171863	26	176	R.C[+57.02146]APVN[+1216.42286]ISC[+57.02146]YAK.F	R.CAPVNISCYAK.F	CAPVNISCYAK,RF,1@57.02146,5@1216.42286,8@57.02146	N5(NGlycan / 1216.4229)	HexNAc(2)Hex(5)	8.8e-15	1.2e-13	14.05	763.8	617.3	617.3	2	1250.01	1250.01	1.1		2499.02	2499.01	Specific	5	19.3	>sp|Q8WWI5|CTL1_HUMAN Choline transporter-like protein 1 OS=Homo sapiens OX=9606 GN=SLC44A1 PE=1 SV=1	84	37.5096	controllerType=0 controllerNumber=1 scan=9334	5328	C1(Carbamidomethyl / 57.0215); C8(Carbamidomethyl / 57.0215)	KS_AD125_HILIC-elu_845_3534.9334.9334.2	high-energy collision-induced dissociation	12.33	2498.01	2498.01	0	0	0	0	1.3e-15	1.8e-14
2163 | 168583	26	176	R.C[+57.02146]APVN[+1216.42286]ISC[+57.02146]YAK.F	R.CAPVNISCYAK.F	CAPVNISCYAK,RF,1@57.02146,5@1216.42286,8@57.02146	N5(NGlycan / 1216.4229)	HexNAc(2)Hex(5)	8.5e-11	1.2e-09	10.07	612.2	485.6	485.6	2	1250.02	1250.01	4.52		2499.03	2499.01	Specific	5	18	>sp|Q8WWI5|CTL1_HUMAN Choline transporter-like protein 1 OS=Homo sapiens OX=9606 GN=SLC44A1 PE=1 SV=1	84	34.8174	controllerType=0 controllerNumber=1 scan=8712	4746	C1(Carbamidomethyl / 57.0215); C8(Carbamidomethyl / 57.0215)	KS_AD125_HILIC-elu_845_3534.8712.8712.2	high-energy collision-induced dissociation	9.35	2498.02	2498.01	0	0	0	0	4e-12	4.6e-11
2164 | 172035	26	176	R.C[+57.02146]APVN[+1216.42286]ISC[+57.02146]YAK.F	R.CAPVNISCYAK.F	CAPVNISCYAK,RF,1@57.02146,5@1216.42286,8@57.02146	N5(NGlycan / 1216.4229)	HexNAc(2)Hex(5)	6.4e-10	8.9e-09	9.19	590.9	376.6	376.6	3	833.679	833.676	3		2499.02	2499.01	Specific	5	16.8	>sp|Q8WWI5|CTL1_HUMAN Choline transporter-like protein 1 OS=Homo sapiens OX=9606 GN=SLC44A1 PE=1 SV=1	84	37.6398	controllerType=0 controllerNumber=1 scan=9363	5356	C1(Carbamidomethyl / 57.0215); C8(Carbamidomethyl / 57.0215)	KS_AD125_HILIC-elu_845_3534.9363.9363.3	high-energy collision-induced dissociation	9.47	2498.01	2498.01	0	0	0	0	2.6e-11	3.3e-10
2165 | 172514	26	176	R.C[+57.02146]APVN[+1216.42286]ISC[+57.02146]YAK.F	R.CAPVNISCYAK.F	CAPVNISCYAK,RF,1@57.02146,5@1216.42286,8@57.02146	N5(NGlycan / 1216.4229)	HexNAc(2)Hex(5)	1.8e-08	2.5e-07	7.73	583.2	371.2	371.2	3	833.679	833.676	2.71		2499.02	2499.01	Specific	5	15.7	>sp|Q8WWI5|CTL1_HUMAN Choline transporter-like protein 1 OS=Homo sapiens OX=9606 GN=SLC44A1 PE=1 SV=1	84	37.927	controllerType=0 controllerNumber=1 scan=9430	5418	C1(Carbamidomethyl / 57.0215); C8(Carbamidomethyl / 57.0215)	KS_AD125_HILIC-elu_845_3534.9430.9430.3	high-energy collision-induced dissociation	8.01	2498.01	2498.01	0	0	0	0	7.3e-10	1e-08
2166 | 121365	26	176	R.C[+57.02146]APVN[+1054.37004]ISC[+57.02146]YAK.F	R.CAPVNISCYAK.F	CAPVNISCYAK,RF,1@57.02146,5@1054.37004,8@57.02146	N5(NGlycan / 1054.37)	HexNAc(2)Hex(4)	4.7e-07	6.5e-06	6.33	502.5	330.2	330.2	3	779.66	779.659	0.97		2336.96	2336.96	Specific	5	14.3	>sp|Q8WWI5|CTL1_HUMAN Choline transporter-like protein 1 OS=Homo sapiens OX=9606 GN=SLC44A1 PE=1 SV=1	84	37.7556	controllerType=0 controllerNumber=1 scan=9390	5381	C1(Carbamidomethyl / 57.0215); C8(Carbamidomethyl / 57.0215)	KS_AD125_HILIC-elu_845_3534.9390.9390.3	high-energy collision-induced dissociation	6.26	2335.96	2335.95	0	0	0	0	1.6e-08	2.4e-07
2167 | 122245	26	176	R.C[+57.02146]APVN[+1054.37004]ISC[+57.02146]YAK.F	R.CAPVNISCYAK.F	CAPVNISCYAK,RF,1@57.02146,5@1054.37004,8@57.02146	N5(NGlycan / 1054.37)	HexNAc(2)Hex(4)	8.3e-06	0.00011	5.08	443.3	262.9	262.9	2	1168.98	1168.98	-2.55		2336.96	2336.96	Specific	5	17	>sp|Q8WWI5|CTL1_HUMAN Choline transporter-like protein 1 OS=Homo sapiens OX=9606 GN=SLC44A1 PE=1 SV=1	84	38.1888	controllerType=0 controllerNumber=1 scan=9489	5474	C1(Carbamidomethyl / 57.0215); C8(Carbamidomethyl / 57.0215)	KS_AD125_HILIC-elu_845_3534.9489.9489.2	high-energy collision-induced dissociation	3.66	2335.95	2335.95	0	0	0	0	3.6e-07	5e-06
2176 | 310960	27	277	R.IN[+1864.63416]TTADEKDPTNPFR.F	R.INTTADEKDPTNPFR.F	INTTADEKDPTNPFR,RF,2@1864.63416	N2(NGlycan / 1864.6342)	HexNAc(2)Hex(9)	2.6e-18	3.6e-17	17.59	995.3	748.8	748.8	3	1195.16	1195.16	1.46		3583.47	3583.47	Specific	2	22.5	>sp|O14672|ADA10_HUMAN Disintegrin and metalloproteinase domain-containing protein 10 OS=Homo sapiens OX=9606 GN=ADAM10 PE=1 SV=1	222	33.6594	controllerType=0 controllerNumber=1 scan=8448	4498		KS_AD125_HILIC-elu_845_3534.8448.8448.3	high-energy collision-induced dissociation	15.87	3582.47	3582.46	0	0	0	0	4.3e-19	5.8e-18
2177 | 311000	27	277	R.IN[+1864.63416]TTADEKDPTNPFR.F	R.INTTADEKDPTNPFR.F	INTTADEKDPTNPFR,RF,2@1864.63416	N2(NGlycan / 1864.6342)	HexNAc(2)Hex(9)	5.7e-06	7.8e-05	5.25	448.4	180.3	180.3	3	1195.16	1195.16	0.02		3583.47	3583.47	Specific	2	16.3	>sp|O14672|ADA10_HUMAN Disintegrin and metalloproteinase domain-containing protein 10 OS=Homo sapiens OX=9606 GN=ADAM10 PE=1 SV=1	222	33.9918	controllerType=0 controllerNumber=1 scan=8523	4569		KS_AD125_HILIC-elu_845_3534.8523.8523.3	high-energy collision-induced dissociation	3.93	3582.46	3582.46	0	0	0	0	2.3e-07	3.3e-06
2178 | 289194	27	277	R.IN[+1702.58133]TTADEKDPTNPFR.F	R.INTTADEKDPTNPFR.F	INTTADEKDPTNPFR,RF,2@1702.58133	N2(NGlycan / 1702.5813)	HexNAc(2)Hex(8)	2.7e-18	3.7e-17	17.57	982.8	655.3	655.3	3	1141.14	1141.14	0.35		3421.42	3421.42	Specific	2	21.3	>sp|O14672|ADA10_HUMAN Disintegrin and metalloproteinase domain-containing protein 10 OS=Homo sapiens OX=9606 GN=ADAM10 PE=1 SV=1	222	33.6871	controllerType=0 controllerNumber=1 scan=8454	4504		KS_AD125_HILIC-elu_845_3534.8454.8454.3	high-energy collision-induced dissociation	17.85	3420.41	3420.41	0	0	0	0	4.5e-19	6.1e-18
2179 | 289114	27	277	R.IN[+1702.58133]TTADEKDPTNPFR.F	R.INTTADEKDPTNPFR.F	INTTADEKDPTNPFR,RF,2@1702.58133	N2(NGlycan / 1702.5813)	HexNAc(2)Hex(8)	2.7e-18	3.7e-17	17.57	961.3	713.3	713.3	3	1141.14	1141.14	-0.08		3421.42	3421.42	Specific	2	20.6	>sp|O14672|ADA10_HUMAN Disintegrin and metalloproteinase domain-containing protein 10 OS=Homo sapiens OX=9606 GN=ADAM10 PE=1 SV=1	222	33.6072	controllerType=0 controllerNumber=1 scan=8436	4487		KS_AD125_HILIC-elu_845_3534.8436.8436.3	high-energy collision-induced dissociation	16.85	3420.41	3420.41	0	0	0	0	4.4e-19	5.9e-18
218 | 332967	2	788	R.QKDGDDEWTSVVVAN[+1809.66607]VSK.Y	R.QKDGDDEWTSVVVANVSK.Y	QKDGDDEWTSVVVANVSK,RY,15@1809.66607	N15(NGlycan / 1809.6661)	HexNAc(5)Hex(4)Fuc(1)	2.8e-06	3.9e-05	5.55	415.7	225.1	225.1	3	1262.88	1262.88	-1.28		3786.62	3786.62	Specific	15	15.4	>sp|Q92823|NRCAM_HUMAN Neuronal cell adhesion molecule OS=Homo sapiens OX=9606 GN=NRCAM PE=1 SV=3	3772	44.7936	controllerType=0 controllerNumber=1 scan=11001	6889		KS_AD125_HILIC-elu_845_3534.11001.11001.3	high-energy collision-induced dissociation	4.19	3785.61	3785.61	0	0	0	0	1.1e-07	1.6e-06
2181 | 163063	27	439	R.N[+1702.58133]ISQVLEK.K	R.NISQVLEK.K	NISQVLEK,RK,1@1702.58133	N1(NGlycan / 1702.5813)	HexNAc(2)Hex(8)	1.4e-08	1.9e-07	7.87	512	404.5	404.5	2	1317.06	1317.06	2.38		2633.11	2633.11	Specific	1	19.8	>sp|O14672|ADA10_HUMAN Disintegrin and metalloproteinase domain-containing protein 10 OS=Homo sapiens OX=9606 GN=ADAM10 PE=1 SV=1	222	29.4359	controllerType=0 controllerNumber=1 scan=7482	3600		KS_AD125_HILIC-elu_845_3534.7482.7482.2	high-energy collision-induced dissociation	7.79	2632.11	2632.1	0	0	0	0	6.1e-10	8.3e-09
2182 | 163183	27	439	R.N[+1540.52851]ISQVLEK.K	R.NISQVLEK.K	NISQVLEK,RK,1@1540.52851	N1(NGlycan / 1540.5285)	HexNAc(2)Hex(7)	3e-13	4.2e-12	12.52	716.3	549.9	549.9	2	1236.03	1236.03	1.23		2471.06	2471.05	Specific	1	21	>sp|O14672|ADA10_HUMAN Disintegrin and metalloproteinase domain-containing protein 10 OS=Homo sapiens OX=9606 GN=ADAM10 PE=1 SV=1	222	29.6633	controllerType=0 controllerNumber=1 scan=7537	3649		KS_AD125_HILIC-elu_845_3534.7537.7537.2	high-energy collision-induced dissociation	11.79	2470.05	2470.05	0	0	0	0	2.9e-14	3.9e-13
2183 | 163023	27	439	R.N[+1540.52851]ISQVLEK.K	R.NISQVLEK.K	NISQVLEK,RK,1@1540.52851	N1(NGlycan / 1540.5285)	HexNAc(2)Hex(7)	3e-11	4.2e-10	10.52	628.2	486.4	486.4	2	1236.03	1236.03	1.33		2471.06	2471.05	Specific	1	21.2	>sp|O14672|ADA10_HUMAN Disintegrin and metalloproteinase domain-containing protein 10 OS=Homo sapiens OX=9606 GN=ADAM10 PE=1 SV=1	222	29.422	controllerType=0 controllerNumber=1 scan=7479	3597		KS_AD125_HILIC-elu_845_3534.7479.7479.2	high-energy collision-induced dissociation	10.79	2470.05	2470.05	0	0	0	0	1.8e-12	2.3e-11
2184 | 110602	27	439	R.N[+1378.47569]ISQVLEK.K	R.NISQVLEK.K	NISQVLEK,RK,1@1378.47569	N1(NGlycan / 1378.4757)	HexNAc(2)Hex(6)	3.1e-13	4.4e-12	12.5	730.8	584	584	2	1155.01	1155	1.25		2309	2309	Specific	1	22.3	>sp|O14672|ADA10_HUMAN Disintegrin and metalloproteinase domain-containing protein 10 OS=Homo sapiens OX=9606 GN=ADAM10 PE=1 SV=1	222	30.0533	controllerType=0 controllerNumber=1 scan=7627	3732		KS_AD125_HILIC-elu_845_3534.7627.7627.2	high-energy collision-induced dissociation	10.78	2308	2307.99	0	0	0	0	3e-14	4e-13
2185 | 110842	27	439	R.N[+1378.47569]ISQVLEK.K	R.NISQVLEK.K	NISQVLEK,RK,1@1378.47569	N1(NGlycan / 1378.4757)	HexNAc(2)Hex(6)	3.1e-12	4.4e-11	11.5	690.1	541.1	541.1	2	1155	1155	0.51		2309	2309	Specific	1	19.5	>sp|O14672|ADA10_HUMAN Disintegrin and metalloproteinase domain-containing protein 10 OS=Homo sapiens OX=9606 GN=ADAM10 PE=1 SV=1	222	30.3285	controllerType=0 controllerNumber=1 scan=7689	3790		KS_AD125_HILIC-elu_845_3534.7689.7689.2	high-energy collision-induced dissociation	11.78	2308	2307.99	0	0	0	0	2.6e-13	3.4e-12
2186 | 110042	27	439	R.N[+1378.47569]ISQVLEK.K	R.NISQVLEK.K	NISQVLEK,RK,1@1378.47569	N1(NGlycan / 1378.4757)	HexNAc(2)Hex(6)	3.1e-12	4.4e-11	11.5	673.1	511.2	511.2	2	1155	1155	0.61		2309	2309	Specific	1	22.1	>sp|O14672|ADA10_HUMAN Disintegrin and metalloproteinase domain-containing protein 10 OS=Homo sapiens OX=9606 GN=ADAM10 PE=1 SV=1	222	29.7879	controllerType=0 controllerNumber=1 scan=7566	3676		KS_AD125_HILIC-elu_845_3534.7566.7566.2	high-energy collision-induced dissociation	11.78	2308	2307.99	0	0	0	0	2.6e-13	3.4e-12
2187 | 112082	27	439	R.N[+1216.42286]ISQVLEK.K	R.NISQVLEK.K	NISQVLEK,RK,1@1216.42286	N1(NGlycan / 1216.4229)	HexNAc(2)Hex(5)	1.9e-05	0.00027	4.71	357.5	257.7	257.7	2	1073.98	1073.98	-1.46		2146.95	2146.95	Specific	1	15.4	>sp|O14672|ADA10_HUMAN Disintegrin and metalloproteinase domain-containing protein 10 OS=Homo sapiens OX=9606 GN=ADAM10 PE=1 SV=1	222	30.9693	controllerType=0 controllerNumber=1 scan=7837	3927		KS_AD125_HILIC-elu_845_3534.7837.7837.2	high-energy collision-induced dissociation	3.35	2145.94	2145.94	0	0	0	0	8e-07	1.1e-05
219 | 314201	2	788	R.QKDGDDEWTSVVVAN[+1647.61324]VSK.Y	R.QKDGDDEWTSVVVANVSK.Y	QKDGDDEWTSVVVANVSK,RY,15@1647.61324	N15(NGlycan / 1647.6132)	HexNAc(5)Hex(3)Fuc(1)	5.7e-17	7.9e-16	16.24	850.9	629.8	629.8	3	1208.86	1208.86	0.21		3624.57	3624.57	Specific	15	19.1	>sp|Q92823|NRCAM_HUMAN Neuronal cell adhesion molecule OS=Homo sapiens OX=9606 GN=NRCAM PE=1 SV=3	3772	44.9741	controllerType=0 controllerNumber=1 scan=11043	6928		KS_AD125_HILIC-elu_845_3534.11043.11043.3	high-energy collision-induced dissociation	14.52	3623.56	3623.56	0	0	0	0	8.4e-18	1.1e-16
22 | 297042	1	314	R.ITN[+1216.42286]VSEEDSGEYFC[+57.02146]LASNK.M	R.ITNVSEEDSGEYFCLASNK.M	ITNVSEEDSGEYFCLASNK,RM,3@1216.42286,14@57.02146	N3(NGlycan / 1216.4229)	HexNAc(2)Hex(5)	1.5e-07	2.1e-06	6.83	412.8	333.1	333.1	3	1127.13	1127.13	1.26		3379.38	3379.38	Specific	3	16.7	>sp|O94856-11|NFASC_HUMAN Isoform 11 of Neurofascin OS=Homo sapiens OX=9606 GN=NFASC	2799	48.9083	controllerType=0 controllerNumber=1 scan=11947	7775	C14(Carbamidomethyl / 57.0215)	KS_AD125_HILIC-elu_845_3534.11947.11947.3	high-energy collision-induced dissociation	5.47	3378.37	3378.37	0	0	0	0	4.7e-09	5.6e-08
220 | 367618	2	854	R.VNVVN[+1914.69743]STLAEVHWDPVPLK.S	R.VNVVNSTLAEVHWDPVPLK.S	VNVVNSTLAEVHWDPVPLK,RS,5@1914.69743	N5(NGlycan / 1914.6974)	HexNAc(4)Hex(5)Fuc(2)	3e-09	4.2e-08	8.52	569.3	476.2	476.2	3	1344.63	1344.62	6.92		4031.86	4031.84	Specific	5	22.4	>sp|Q92823|NRCAM_HUMAN Neuronal cell adhesion molecule OS=Homo sapiens OX=9606 GN=NRCAM PE=1 SV=3	3772	63.2355	controllerType=0 controllerNumber=1 scan=15272	10776		KS_AD125_HILIC-elu_845_3534.15272.15272.3	high-energy collision-induced dissociation	9.07	4030.86	4030.83	0	0	0	0	1.6e-10	2.5e-09
221 | 367979	2	854	R.VNVVN[+1914.69743]STLAEVHWDPVPLK.S	R.VNVVNSTLAEVHWDPVPLK.S	VNVVNSTLAEVHWDPVPLK,RS,5@1914.69743	N5(NGlycan / 1914.6974)	HexNAc(4)Hex(5)Fuc(2)	3.7e-08	5.1e-07	7.43	413.4	354.2	354.2	3	1344.62	1344.62	0.83		4031.84	4031.84	Specific	5	17.6	>sp|Q92823|NRCAM_HUMAN Neuronal cell adhesion molecule OS=Homo sapiens OX=9606 GN=NRCAM PE=1 SV=3	3772	63.5583	controllerType=0 controllerNumber=1 scan=15352	10840		KS_AD125_HILIC-elu_845_3534.15352.15352.3	high-energy collision-induced dissociation	6.07	4030.83	4030.83	0	0	0	0	1.4e-09	1.6e-08
2217 | 344767	28	514	R.ETC[+57.02146]SGN[+2018.70838]SSQC[+57.02146]APNIHK.M	R.ETCSGNSSQCAPNIHK.M	ETCSGNSSQCAPNIHK,RM,3@57.02146,6@2018.70838,10@57.02146	N6(NGlycan / 2018.7084)	HexNAc(3)Hex(6)Fuc(1)NeuAc(1)	1.8e-07	2.4e-06	6.75	480.7	239.2	239.2	3	1270.16	1270.16	1.72		3808.47	3808.47	Specific	6	18.5	>sp|Q9P0K1|ADA22_HUMAN Disintegrin and metalloproteinase domain-containing protein 22 OS=Homo sapiens OX=9606 GN=ADAM22 PE=1 SV=1	39	19.5541	controllerType=0 controllerNumber=1 scan=5087	1609	C3(Carbamidomethyl / 57.0215); C10(Carbamidomethyl / 57.0215)	KS_AD125_HILIC-elu_845_3534.5087.5087.3	high-energy collision-induced dissociation	5.56	3807.47	3807.46	0	0	0	0	5.7e-09	7.2e-08
2219 | 328000	28	514	R.ETC[+57.02146]SGN[+1872.65048]SSQC[+57.02146]APNIHK.M	R.ETCSGNSSQCAPNIHK.M	ETCSGNSSQCAPNIHK,RM,3@57.02146,6@1872.65048,10@57.02146	N6(NGlycan / 1872.6505)	HexNAc(3)Hex(6)NeuAc(1)	3.8e-07	5.3e-06	6.42	464.2	219.5	219.5	3	1221.48	1221.47	1.24		3662.41	3662.41	Specific	6	18.9	>sp|Q9P0K1|ADA22_HUMAN Disintegrin and metalloproteinase domain-containing protein 22 OS=Homo sapiens OX=9606 GN=ADAM22 PE=1 SV=1	39	19.2324	controllerType=0 controllerNumber=1 scan=5002	1552	C3(Carbamidomethyl / 57.0215); C10(Carbamidomethyl / 57.0215)	KS_AD125_HILIC-elu_845_3534.5002.5002.3	high-energy collision-induced dissociation	5.08	3661.41	3661.4	0	0	0	0	1.3e-08	1.8e-07
222 | 352859	2	854	R.VNVVN[+1768.63952]STLAEVHWDPVPLK.S	R.VNVVNSTLAEVHWDPVPLK.S	VNVVNSTLAEVHWDPVPLK,RS,5@1768.63952	N5(NGlycan / 1768.6395)	HexNAc(4)Hex(5)Fuc(1)	8.5e-12	1.2e-10	11.07	578.9	536.3	536.3	3	1295.93	1295.93	1.38		3885.78	3885.78	Specific	5	21.4	>sp|Q92823|NRCAM_HUMAN Neuronal cell adhesion molecule OS=Homo sapiens OX=9606 GN=NRCAM PE=1 SV=3	3772	63.144	controllerType=0 controllerNumber=1 scan=15249	10758		KS_AD125_HILIC-elu_845_3534.15249.15249.3	high-energy collision-induced dissociation	11.35	3884.78	3884.77	0	0	0	0	6e-13	7.5e-12
2220 | 327720	28	514	R.ETC[+57.02146]SGN[+1872.65048]SSQC[+57.02146]APNIHK.M	R.ETCSGNSSQCAPNIHK.M	ETCSGNSSQCAPNIHK,RM,3@57.02146,6@1872.65048,10@57.02146	N6(NGlycan / 1872.6505)	HexNAc(3)Hex(6)NeuAc(1)	2.9e-06	4.1e-05	5.53	365.2	115.5	115.5	3	1221.48	1221.47	1.24		3662.41	3662.41	Specific	6	16.9	>sp|Q9P0K1|ADA22_HUMAN Disintegrin and metalloproteinase domain-containing protein 22 OS=Homo sapiens OX=9606 GN=ADAM22 PE=1 SV=1	39	19.0183	controllerType=0 controllerNumber=1 scan=4943	1514	C3(Carbamidomethyl / 57.0215); C10(Carbamidomethyl / 57.0215)	KS_AD125_HILIC-elu_845_3534.4943.4943.3	high-energy collision-induced dissociation	4.17	3661.41	3661.4	0	0	0	0	1.2e-07	1.7e-06
2221 | 229572	28	514	R.ETC[+57.02146]SGN[+1216.42286]SSQC[+57.02146]APNIHK.M	R.ETCSGNSSQCAPNIHK.M	ETCSGNSSQCAPNIHK,RM,3@57.02146,6@1216.42286,10@57.02146	N6(NGlycan / 1216.4229)	HexNAc(2)Hex(5)	2.3e-19	3.1e-18	18.65	979.4	728.5	728.5	3	1002.73	1002.73	1.7		3006.19	3006.18	Specific	6	21.4	>sp|Q9P0K1|ADA22_HUMAN Disintegrin and metalloproteinase domain-containing protein 22 OS=Homo sapiens OX=9606 GN=ADAM22 PE=1 SV=1	39	16.2957	controllerType=0 controllerNumber=1 scan=4241	1011	C3(Carbamidomethyl / 57.0215); C10(Carbamidomethyl / 57.0215)	KS_AD125_HILIC-elu_845_3534.4241.4241.3	high-energy collision-induced dissociation	16.92	3005.18	3005.17	0	0	0	0	4.4e-20	6e-19
2222 | 229691	28	514	R.ETC[+57.02146]SGN[+1216.42286]SSQC[+57.02146]APNIHK.M	R.ETCSGNSSQCAPNIHK.M	ETCSGNSSQCAPNIHK,RM,3@57.02146,6@1216.42286,10@57.02146	N6(NGlycan / 1216.4229)	HexNAc(2)Hex(5)	2.3e-16	3.2e-15	15.63	830.8	550.2	550.2	3	1002.73	1002.73	0.42		3006.18	3006.18	Specific	6	20.5	>sp|Q9P0K1|ADA22_HUMAN Disintegrin and metalloproteinase domain-containing protein 22 OS=Homo sapiens OX=9606 GN=ADAM22 PE=1 SV=1	39	16.4911	controllerType=0 controllerNumber=1 scan=4287	1051	C3(Carbamidomethyl / 57.0215); C10(Carbamidomethyl / 57.0215)	KS_AD125_HILIC-elu_845_3534.4287.4287.3	high-energy collision-induced dissociation	13.91	3005.18	3005.17	0	0	0	0	3.8e-17	4.8e-16
2223 | 229411	28	514	R.ETC[+57.02146]SGN[+1216.42286]SSQC[+57.02146]APNIHK.M	R.ETCSGNSSQCAPNIHK.M	ETCSGNSSQCAPNIHK,RM,3@57.02146,6@1216.42286,10@57.02146	N6(NGlycan / 1216.4229)	HexNAc(2)Hex(5)	2.3e-15	3.2e-14	14.63	773.1	533.7	533.7	3	1002.73	1002.73	1.09		3006.19	3006.18	Specific	6	20.9	>sp|Q9P0K1|ADA22_HUMAN Disintegrin and metalloproteinase domain-containing protein 22 OS=Homo sapiens OX=9606 GN=ADAM22 PE=1 SV=1	39	16.057	controllerType=0 controllerNumber=1 scan=4185	962	C3(Carbamidomethyl / 57.0215); C10(Carbamidomethyl / 57.0215)	KS_AD125_HILIC-elu_845_3534.4185.4185.3	high-energy collision-induced dissociation	12.91	3005.18	3005.17	0	0	0	0	3.2e-16	4e-15
2226 | 228890	28	632	R.TLN[+1955.72397]C[+57.02146]SGGHVK.L	R.TLNCSGGHVK.L	TLNCSGGHVK,RL,3@1955.72397,4@57.02146	N3(NGlycan / 1955.724)	HexNAc(5)Hex(4)Fuc(2)	3.1e-05	0.00043	4.5	326.9	99.9	99.9	3	1010.09	1010.09	1.11		3028.25	3028.24	Specific	3	17.1	>sp|Q9P0K1|ADA22_HUMAN Disintegrin and metalloproteinase domain-containing protein 22 OS=Homo sapiens OX=9606 GN=ADAM22 PE=1 SV=1	39	11.748	controllerType=0 controllerNumber=1 scan=3125	135	C4(Carbamidomethyl / 57.0215)	KS_AD125_HILIC-elu_845_3534.3125.3125.3	high-energy collision-induced dissociation	2.81	3027.24	3027.24	0	0	0	0	1.2e-06	1.5e-05
2227 | 228850	28	632	R.TLN[+1955.72397]C[+57.02146]SGGHVK.L	R.TLNCSGGHVK.L	TLNCSGGHVK,RL,3@1955.72397,4@57.02146	N3(NGlycan / 1955.724)	HexNAc(5)Hex(4)Fuc(2)	1.8e-05	0.00025	4.74	312.3	102.3	102.3	3	1010.09	1010.09	1.41		3028.25	3028.24	Specific	3	14.6	>sp|Q9P0K1|ADA22_HUMAN Disintegrin and metalloproteinase domain-containing protein 22 OS=Homo sapiens OX=9606 GN=ADAM22 PE=1 SV=1	39	11.5758	controllerType=0 controllerNumber=1 scan=3080	118	C4(Carbamidomethyl / 57.0215)	KS_AD125_HILIC-elu_845_3534.3080.3080.3	high-energy collision-induced dissociation	3.03	3027.24	3027.24	0	0	0	0	7.7e-07	1.1e-05
223 | 340289	2	854	R.VNVVN[+1647.61324]STLAEVHWDPVPLK.S	R.VNVVNSTLAEVHWDPVPLK.S	VNVVNSTLAEVHWDPVPLK,RS,5@1647.61324	N5(NGlycan / 1647.6132)	HexNAc(5)Hex(3)Fuc(1)	8.5e-13	1.2e-11	12.07	644.3	583.4	583.4	3	1255.59	1255.59	2.53		3764.76	3764.75	Specific	5	22.2	>sp|Q92823|NRCAM_HUMAN Neuronal cell adhesion molecule OS=Homo sapiens OX=9606 GN=NRCAM PE=1 SV=3	3772	63.6869	controllerType=0 controllerNumber=1 scan=15385	10865		KS_AD125_HILIC-elu_845_3534.15385.15385.3	high-energy collision-induced dissociation	12.35	3763.75	3763.74	0	0	0	0	8e-14	1e-12
224 | 340128	2	854	R.VNVVN[+1647.61324]STLAEVHWDPVPLK.S	R.VNVVNSTLAEVHWDPVPLK.S	VNVVNSTLAEVHWDPVPLK,RS,5@1647.61324	N5(NGlycan / 1647.6132)	HexNAc(5)Hex(3)Fuc(1)	2.4e-12	3.3e-11	11.62	625	552.8	552.8	3	1255.59	1255.59	-0.19		3764.75	3764.75	Specific	5	23.8	>sp|Q92823|NRCAM_HUMAN Neuronal cell adhesion molecule OS=Homo sapiens OX=9606 GN=NRCAM PE=1 SV=3	3772	63.5072	controllerType=0 controllerNumber=1 scan=15339	10830		KS_AD125_HILIC-elu_845_3534.15339.15339.3	high-energy collision-induced dissociation	11.9	3763.74	3763.74	0	0	0	0	2.2e-13	2.8e-12
225 | 340369	2	854	R.VNVVN[+1647.61324]STLAEVHWDPVPLK.S	R.VNVVNSTLAEVHWDPVPLK.S	VNVVNSTLAEVHWDPVPLK,RS,5@1647.61324	N5(NGlycan / 1647.6132)	HexNAc(5)Hex(3)Fuc(1)	1.3e-09	1.7e-08	8.9	411.5	397.1	397.1	3	1255.59	1255.59	1.66		3764.76	3764.75	Specific	5	19	>sp|Q92823|NRCAM_HUMAN Neuronal cell adhesion molecule OS=Homo sapiens OX=9606 GN=NRCAM PE=1 SV=3	3772	63.7893	controllerType=0 controllerNumber=1 scan=15409	10886		KS_AD125_HILIC-elu_845_3534.15409.15409.3	high-energy collision-induced dissociation	7.55	3763.75	3763.74	0	0	0	0	5.5e-11	7.8e-10
226 | 340249	2	854	R.VNVVN[+1606.58669]STLAEVHWDPVPLK.S	R.VNVVNSTLAEVHWDPVPLK.S	VNVVNSTLAEVHWDPVPLK,RS,5@1606.58669	N5(NGlycan / 1606.5867)	HexNAc(4)Hex(4)Fuc(1)	2.4e-13	3.3e-12	12.62	686.6	608.8	608.8	3	1241.91	1241.91	-1.1		3723.72	3723.73	Specific	5	22.5	>sp|Q92823|NRCAM_HUMAN Neuronal cell adhesion molecule OS=Homo sapiens OX=9606 GN=NRCAM PE=1 SV=3	3772	63.6341	controllerType=0 controllerNumber=1 scan=15371	10855		KS_AD125_HILIC-elu_845_3534.15371.15371.3	high-energy collision-induced dissociation	12.9	3722.71	3722.72	0	0	0	0	2.7e-14	3.6e-13
227 | 340049	2	854	R.VNVVN[+1606.58669]STLAEVHWDPVPLK.S	R.VNVVNSTLAEVHWDPVPLK.S	VNVVNSTLAEVHWDPVPLK,RS,5@1606.58669	N5(NGlycan / 1606.5867)	HexNAc(4)Hex(4)Fuc(1)	8.5e-14	1.2e-12	13.07	656	567.4	567.4	3	1241.92	1241.91	2.15		3723.73	3723.73	Specific	5	23.6	>sp|Q92823|NRCAM_HUMAN Neuronal cell adhesion molecule OS=Homo sapiens OX=9606 GN=NRCAM PE=1 SV=3	3772	63.3719	controllerType=0 controllerNumber=1 scan=15306	10803		KS_AD125_HILIC-elu_845_3534.15306.15306.3	high-energy collision-induced dissociation	12.35	3722.73	3722.72	0	0	0	0	8.8e-15	1.1e-13
2271 | 298155	30	90	R.LNLSEN[+1647.61324]YTLSISNAR.I	R.LNLSENYTLSISNAR.I	LNLSENYTLSISNAR,RI,6@1647.61324	N6(NGlycan / 1647.6132)	HexNAc(5)Hex(3)Fuc(1)	3.8e-06	5.2e-05	5.43	300.9	200.8	2.3	3	1114.83	1114.83	0.05		3342.48	3342.48	Specific	6	14.8	>sp|Q13740-2|CD166_HUMAN Isoform 2 of CD166 antigen OS=Homo sapiens OX=9606 GN=ALCAM	3606	51.9168	controllerType=0 controllerNumber=1 scan=12636	8420		KS_AD125_HILIC-elu_845_3534.12636.12636.3	high-energy collision-induced dissociation	3.71	3341.48	3341.48	0	0	0	0	1.6e-07	2.3e-06
2272 | 320004	30	153	K.KLGDC[+57.02146]ISEDSYPDGN[+1216.42286]ITWYR.N	K.KLGDCISEDSYPDGNITWYR.N	KLGDCISEDSYPDGNITWYR,KN,5@57.02146,15@1216.42286	N15(NGlycan / 1216.4229)	HexNAc(2)Hex(5)	5.1e-10	7e-09	9.29	527	376.1	376.1	3	1202.51	1202.5	0.91		3605.5	3605.5	Specific	15	17	>sp|Q13740-2|CD166_HUMAN Isoform 2 of CD166 antigen OS=Homo sapiens OX=9606 GN=ALCAM	3606	53.8854	controllerType=0 controllerNumber=1 scan=13088	8843	C5(Carbamidomethyl / 57.0215)	KS_AD125_HILIC-elu_845_3534.13088.13088.3	high-energy collision-induced dissociation	7.83	3604.5	3604.49	0	0	0	0	2e-11	2.7e-10
2273 | 350459	30	154	K.LGDC[+57.02146]ISEDSYPDGN[+1647.61324]ITWYR.N	K.LGDCISEDSYPDGNITWYR.N	LGDCISEDSYPDGNITWYR,KN,4@57.02146,14@1647.61324	N14(NGlycan / 1647.6132)	HexNAc(5)Hex(3)Fuc(1)	2e-13	2.8e-12	12.7	691.4	571.3	571.3	3	1303.54	1303.54	1.21		3908.6	3908.59	Specific	14	18.8	>sp|Q13740-2|CD166_HUMAN Isoform 2 of CD166 antigen OS=Homo sapiens OX=9606 GN=ALCAM	3606	57.3779	controllerType=0 controllerNumber=1 scan=13879	9582	C4(Carbamidomethyl / 57.0215)	KS_AD125_HILIC-elu_845_3534.13879.13879.3	high-energy collision-induced dissociation	12.98	3907.59	3907.59	0	0	0	0	2.1e-14	2.7e-13
2274 | 350659	30	154	K.LGDC[+57.02146]ISEDSYPDGN[+1647.61324]ITWYR.N	K.LGDCISEDSYPDGNITWYR.N	LGDCISEDSYPDGNITWYR,KN,4@57.02146,14@1647.61324	N14(NGlycan / 1647.6132)	HexNAc(5)Hex(3)Fuc(1)	9.3e-08	1.3e-06	7.03	429.5	342.4	342.4	3	1303.54	1303.54	0.37		3908.6	3908.59	Specific	14	16.7	>sp|Q13740-2|CD166_HUMAN Isoform 2 of CD166 antigen OS=Homo sapiens OX=9606 GN=ALCAM	3606	57.6342	controllerType=0 controllerNumber=1 scan=13937	9636	C4(Carbamidomethyl / 57.0215)	KS_AD125_HILIC-elu_845_3534.13937.13937.3	high-energy collision-induced dissociation	5.61	3907.59	3907.59	0	0	0	0	3e-09	3.3e-08
2276 | 350419	30	154	K.LGDC[+57.02146]ISEDSYPDGN[+1606.58669]ITWYR.N	K.LGDCISEDSYPDGNITWYR.N	LGDCISEDSYPDGNITWYR,KN,4@57.02146,14@1606.58669	N14(NGlycan / 1606.5867)	HexNAc(4)Hex(4)Fuc(1)	4.5e-07	6.3e-06	6.34	328.4	262.3	262.3	3	1289.86	1289.86	0.64		3867.57	3867.57	Specific	14	15.8	>sp|Q13740-2|CD166_HUMAN Isoform 2 of CD166 antigen OS=Homo sapiens OX=9606 GN=ALCAM	3606	57.3487	controllerType=0 controllerNumber=1 scan=13872	9576	C4(Carbamidomethyl / 57.0215)	KS_AD125_HILIC-elu_845_3534.13872.13872.3	high-energy collision-induced dissociation	4.75	3866.56	3866.56	0	0	0	0	1.5e-08	2.2e-07
2278 | 300915	30	154	K.LGDC[+57.02146]ISEDSYPDGN[+1216.42286]ITWYR.N	K.LGDCISEDSYPDGNITWYR.N	LGDCISEDSYPDGNITWYR,KN,4@57.02146,14@1216.42286	N14(NGlycan / 1216.4229)	HexNAc(2)Hex(5)	2e-15	2.8e-14	14.7	753.4	635.4	635.4	3	1159.81	1159.81	0.85		3477.41	3477.4	Specific	14	17.4	>sp|Q13740-2|CD166_HUMAN Isoform 2 of CD166 antigen OS=Homo sapiens OX=9606 GN=ALCAM	3606	57.5679	controllerType=0 controllerNumber=1 scan=13922	9622	C4(Carbamidomethyl / 57.0215)	KS_AD125_HILIC-elu_845_3534.13922.13922.3	high-energy collision-induced dissociation	12.98	3476.4	3476.4	0	0	0	0	2.7e-16	3.3e-15
2279 | 300794	30	154	K.LGDC[+57.02146]ISEDSYPDGN[+1216.42286]ITWYR.N	K.LGDCISEDSYPDGNITWYR.N	LGDCISEDSYPDGNITWYR,KN,4@57.02146,14@1216.42286	N14(NGlycan / 1216.4229)	HexNAc(2)Hex(5)	5.4e-13	7.5e-12	12.27	695.1	607.5	607.5	3	1159.81	1159.81	-0.62		3477.4	3477.4	Specific	14	18.8	>sp|Q13740-2|CD166_HUMAN Isoform 2 of CD166 antigen OS=Homo sapiens OX=9606 GN=ALCAM	3606	57.3349	controllerType=0 controllerNumber=1 scan=13869	9573	C4(Carbamidomethyl / 57.0215)	KS_AD125_HILIC-elu_845_3534.13869.13869.3	high-energy collision-induced dissociation	10.55	3476.39	3476.4	0	0	0	0	5.5e-14	7.6e-13
228 | 302937	2	854	R.VNVVN[+1216.42286]STLAEVHWDPVPLK.S	R.VNVVNSTLAEVHWDPVPLK.S	VNVVNSTLAEVHWDPVPLK,RS,5@1216.42286	N5(NGlycan / 1216.4229)	HexNAc(2)Hex(5)	8.8e-22	1.2e-20	21.06	1055.4	961.2	961.2	3	1111.86	1111.86	0.55		3333.56	3333.56	Specific	5	24.4	>sp|Q92823|NRCAM_HUMAN Neuronal cell adhesion molecule OS=Homo sapiens OX=9606 GN=NRCAM PE=1 SV=3	3772	63.7506	controllerType=0 controllerNumber=1 scan=15400	10878		KS_AD125_HILIC-elu_845_3534.15400.15400.3	high-energy collision-induced dissociation	19.33	3332.56	3332.55	0	0	0	0	1.4e-22	2e-21
2280 | 300754	30	154	K.LGDC[+57.02146]ISEDSYPDGN[+1216.42286]ITWYR.N	K.LGDCISEDSYPDGNITWYR.N	LGDCISEDSYPDGNITWYR,KN,4@57.02146,14@1216.42286	N14(NGlycan / 1216.4229)	HexNAc(2)Hex(5)	5.4e-12	7.5e-11	11.27	606	514.9	514.9	3	1159.8	1159.81	-1.36		3477.4	3477.4	Specific	14	18.4	>sp|Q13740-2|CD166_HUMAN Isoform 2 of CD166 antigen OS=Homo sapiens OX=9606 GN=ALCAM	3606	57.2916	controllerType=0 controllerNumber=1 scan=13859	9564	C4(Carbamidomethyl / 57.0215)	KS_AD125_HILIC-elu_845_3534.13859.13859.3	high-energy collision-induced dissociation	10.55	3476.39	3476.4	0	0	0	0	4.2e-13	5.8e-12
2281 | 301074	30	154	K.LGDC[+57.02146]ISEDSYPDGN[+1216.42286]ITWYR.N	K.LGDCISEDSYPDGNITWYR.N	LGDCISEDSYPDGNITWYR,KN,4@57.02146,14@1216.42286	N14(NGlycan / 1216.4229)	HexNAc(2)Hex(5)	3.6e-10	5e-09	9.44	563.2	458.9	458.9	3	1159.81	1159.81	1.91		3477.41	3477.4	Specific	14	18.2	>sp|Q13740-2|CD166_HUMAN Isoform 2 of CD166 antigen OS=Homo sapiens OX=9606 GN=ALCAM	3606	57.8214	controllerType=0 controllerNumber=1 scan=13980	9675	C4(Carbamidomethyl / 57.0215)	KS_AD125_HILIC-elu_845_3534.13980.13980.3	high-energy collision-induced dissociation	9.99	3476.4	3476.4	0	0	0	0	1.4e-11	1.8e-10
2284 | 262546	30	258	K.NAIKEGDN[+1850.69261]ITLK.C	K.NAIKEGDNITLK.C	NAIKEGDNITLK,KC,8@1850.69261	N8(NGlycan / 1850.6926)	HexNAc(6)Hex(3)Fuc(1)	6.8e-05	0.00094	4.17	366.7	100.5	100.5	3	1056.14	1056.14	0.86		3166.42	3166.41	Specific	8	15.2	>sp|Q13740-2|CD166_HUMAN Isoform 2 of CD166 antigen OS=Homo sapiens OX=9606 GN=ALCAM	3606	27.0354	controllerType=0 controllerNumber=1 scan=6932	3089		KS_AD125_HILIC-elu_845_3534.6932.6932.3	high-energy collision-induced dissociation	2.62	3165.41	3165.41	0	0	0	0	2.4e-06	2.8e-05
229 | 302857	2	854	R.VNVVN[+1216.42286]STLAEVHWDPVPLK.S	R.VNVVNSTLAEVHWDPVPLK.S	VNVVNSTLAEVHWDPVPLK,RS,5@1216.42286	N5(NGlycan / 1216.4229)	HexNAc(2)Hex(5)	8.8e-20	1.2e-18	19.06	990.7	904.7	904.7	3	1111.86	1111.86	0.77		3333.56	3333.56	Specific	5	22.8	>sp|Q92823|NRCAM_HUMAN Neuronal cell adhesion molecule OS=Homo sapiens OX=9606 GN=NRCAM PE=1 SV=3	3772	63.5272	controllerType=0 controllerNumber=1 scan=15344	10834		KS_AD125_HILIC-elu_845_3534.15344.15344.3	high-energy collision-induced dissociation	17.33	3332.56	3332.55	0	0	0	0	1.5e-20	2.2e-19
2290 | 199034	30	262	K.EGDN[+1850.69261]ITLK.C	K.EGDNITLK.C	EGDNITLK,KC,4@1850.69261	N4(NGlycan / 1850.6926)	HexNAc(6)Hex(3)Fuc(1)	2.6e-06	3.6e-05	5.58	514.2	210.4	210.4	2	1370.58	1370.58	1.79		2740.16	2740.16	Specific	4	19.2	>sp|Q13740-2|CD166_HUMAN Isoform 2 of CD166 antigen OS=Homo sapiens OX=9606 GN=ALCAM	3606	24.0039	controllerType=0 controllerNumber=1 scan=6232	2454		KS_AD125_HILIC-elu_845_3534.6232.6232.2	high-energy collision-induced dissociation	3.86	2739.15	2739.15	0	0	0	0	1.1e-07	1.5e-06
2291 | 198994	30	262	K.EGDN[+1850.69261]ITLK.C	K.EGDNITLK.C	EGDNITLK,KC,4@1850.69261	N4(NGlycan / 1850.6926)	HexNAc(6)Hex(3)Fuc(1)	7.5e-06	0.0001	5.13	426.6	227.5	227.5	3	914.058	914.057	1.58		2740.16	2740.16	Specific	4	15.6	>sp|Q13740-2|CD166_HUMAN Isoform 2 of CD166 antigen OS=Homo sapiens OX=9606 GN=ALCAM	3606	23.9944	controllerType=0 controllerNumber=1 scan=6230	2452		KS_AD125_HILIC-elu_845_3534.6230.6230.3	high-energy collision-induced dissociation	3.7	2739.15	2739.15	0	0	0	0	3.3e-07	4.6e-06
2292 | 198714	30	262	K.EGDN[+1850.69261]ITLK.C	K.EGDNITLK.C	EGDNITLK,KC,4@1850.69261	N4(NGlycan / 1850.6926)	HexNAc(6)Hex(3)Fuc(1)	1.5e-05	0.0002	4.83	390.3	175.1	175.1	2	1370.58	1370.58	0.24		2740.16	2740.16	Specific	4	16.7	>sp|Q13740-2|CD166_HUMAN Isoform 2 of CD166 antigen OS=Homo sapiens OX=9606 GN=ALCAM	3606	23.7832	controllerType=0 controllerNumber=1 scan=6179	2409		KS_AD125_HILIC-elu_845_3534.6179.6179.2	high-energy collision-induced dissociation	3.48	2739.15	2739.15	0	0	0	0	6e-07	8.2e-06
2293 | 199313	30	262	K.EGDN[+1850.69261]ITLK.C	K.EGDNITLK.C	EGDNITLK,KC,4@1850.69261	N4(NGlycan / 1850.6926)	HexNAc(6)Hex(3)Fuc(1)	3.9e-05	0.00054	4.41	311.6	106.9	106.9	2	1370.58	1370.58	1.87		2740.16	2740.16	Specific	4	14.9	>sp|Q13740-2|CD166_HUMAN Isoform 2 of CD166 antigen OS=Homo sapiens OX=9606 GN=ALCAM	3606	24.269	controllerType=0 controllerNumber=1 scan=6293	2510		KS_AD125_HILIC-elu_845_3534.6293.6293.2	high-energy collision-induced dissociation	2.75	2739.15	2739.15	0	0	0	0	1.5e-06	1.7e-05
2295 | 157743	30	262	K.EGDN[+1647.61324]ITLK.C	K.EGDNITLK.C	EGDNITLK,KC,4@1647.61324	N4(NGlycan / 1647.6132)	HexNAc(5)Hex(3)Fuc(1)	5.2e-06	7.2e-05	5.29	426.4	221.7	221.7	2	1269.04	1269.04	2.32		2537.08	2537.08	Specific	4	16.5	>sp|Q13740-2|CD166_HUMAN Isoform 2 of CD166 antigen OS=Homo sapiens OX=9606 GN=ALCAM	3606	25.1251	controllerType=0 controllerNumber=1 scan=6492	2687		KS_AD125_HILIC-elu_845_3534.6492.6492.2	high-energy collision-induced dissociation	3.86	2536.07	2536.07	0	0	0	0	2.1e-07	3.1e-06
2296 | 158104	30	262	K.EGDN[+1647.61324]ITLK.C	K.EGDNITLK.C	EGDNITLK,KC,4@1647.61324	N4(NGlycan / 1647.6132)	HexNAc(5)Hex(3)Fuc(1)	3.9e-05	0.00054	4.41	398.2	199.9	199.9	2	1269.04	1269.04	-1.14		2537.07	2537.08	Specific	4	16.8	>sp|Q13740-2|CD166_HUMAN Isoform 2 of CD166 antigen OS=Homo sapiens OX=9606 GN=ALCAM	3606	25.4121	controllerType=0 controllerNumber=1 scan=6559	2746		KS_AD125_HILIC-elu_845_3534.6559.6559.2	high-energy collision-induced dissociation	3.18	2536.07	2536.07	0	0	0	0	1.5e-06	1.7e-05
2297 | 156703	30	262	K.EGDN[+1647.61324]ITLK.C	K.EGDNITLK.C	EGDNITLK,KC,4@1647.61324	N4(NGlycan / 1647.6132)	HexNAc(5)Hex(3)Fuc(1)	6.9e-05	0.00096	4.16	362.6	136.4	136.4	2	1269.04	1269.04	2.67		2537.08	2537.08	Specific	4	16	>sp|Q13740-2|CD166_HUMAN Isoform 2 of CD166 antigen OS=Homo sapiens OX=9606 GN=ALCAM	3606	23.9726	controllerType=0 controllerNumber=1 scan=6224	2448		KS_AD125_HILIC-elu_845_3534.6224.6224.2	high-energy collision-induced dissociation	2.81	2536.08	2536.07	0	0	0	0	2.5e-06	2.8e-05
230 | 302813	2	854	R.VNVVN[+1216.42286]STLAEVHWDPVPLK.S	R.VNVVNSTLAEVHWDPVPLK.S	VNVVNSTLAEVHWDPVPLK,RS,5@1216.42286	N5(NGlycan / 1216.4229)	HexNAc(2)Hex(5)	8.5e-15	1.2e-13	14.07	747.1	653.4	653.4	3	1111.86	1111.86	1.43		3333.57	3333.56	Specific	5	26.4	>sp|Q92823|NRCAM_HUMAN Neuronal cell adhesion molecule OS=Homo sapiens OX=9606 GN=NRCAM PE=1 SV=3	3772	63.2914	controllerType=0 controllerNumber=1 scan=15286	10787		KS_AD125_HILIC-elu_845_3534.15286.15286.3	high-energy collision-induced dissociation	12.35	3332.56	3332.55	0	0	0	0	1e-15	1.3e-14
231 | 303135	2	854	R.VNVVN[+1216.42286]STLAEVHWDPVPLK.S	R.VNVVNSTLAEVHWDPVPLK.S	VNVVNSTLAEVHWDPVPLK,RS,5@1216.42286	N5(NGlycan / 1216.4229)	HexNAc(2)Hex(5)	8.5e-13	1.2e-11	12.07	641.6	569.3	569.3	3	1111.86	1111.86	2.53		3333.57	3333.56	Specific	5	23	>sp|Q92823|NRCAM_HUMAN Neuronal cell adhesion molecule OS=Homo sapiens OX=9606 GN=NRCAM PE=1 SV=3	3772	63.9658	controllerType=0 controllerNumber=1 scan=15451	10922		KS_AD125_HILIC-elu_845_3534.15451.15451.3	high-energy collision-induced dissociation	12.35	3332.56	3332.55	0	0	0	0	8.1e-14	1e-12
2314 | 169623	30	361	R.N[+1647.61324]ATVVWMK.D	R.NATVVWMK.D	NATVVWMK,RD,1@1647.61324	N1(NGlycan / 1647.6132)	HexNAc(5)Hex(3)Fuc(1)	1.5e-05	0.0002	4.84	478.4	279.8	279.8	2	1298.56	1298.56	-2.03		2596.11	2596.11	Specific	1	18.9	>sp|Q13740-2|CD166_HUMAN Isoform 2 of CD166 antigen OS=Homo sapiens OX=9606 GN=ALCAM	3606	35.5805	controllerType=0 controllerNumber=1 scan=8887	4910		KS_AD125_HILIC-elu_845_3534.8887.8887.2	high-energy collision-induced dissociation	3.13	2595.1	2595.1	0	0	0	0	5.9e-07	8.1e-06
2317 | 365059	30	473	K.IIISPEEN[+1647.61324]VTLTC[+57.02146]TAENQLER.T	K.IIISPEENVTLTCTAENQLER.T	IIISPEENVTLTCTAENQLER,KT,8@1647.61324,13@57.02146	N8(NGlycan / 1647.6132)	HexNAc(5)Hex(3)Fuc(1)	3.3e-12	4.6e-11	11.48	625	586.4	586.4	3	1359.95	1359.95	1.11		4077.84	4077.83	Specific	8	19.9	>sp|Q13740-2|CD166_HUMAN Isoform 2 of CD166 antigen OS=Homo sapiens OX=9606 GN=ALCAM	3606	56.9094	controllerType=0 controllerNumber=1 scan=13773	9483	C13(Carbamidomethyl / 57.0215)	KS_AD125_HILIC-elu_845_3534.13773.13773.3	high-energy collision-induced dissociation	11.76	4076.83	4076.82	0	0	0	0	2.8e-13	3.5e-12
2318 | 337208	30	473	K.IIISPEEN[+1241.45450]VTLTC[+57.02146]TAENQLER.T	K.IIISPEENVTLTCTAENQLER.T	IIISPEENVTLTCTAENQLER,KT,8@1241.45450,13@57.02146	N8(NGlycan / 1241.4545)	HexNAc(3)Hex(3)Fuc(1)	3.1e-09	4.3e-08	8.51	526.2	408	408	3	1224.56	1224.56	-0.95		3671.67	3671.67	Specific	8	17.6	>sp|Q13740-2|CD166_HUMAN Isoform 2 of CD166 antigen OS=Homo sapiens OX=9606 GN=ALCAM	3606	56.9898	controllerType=0 controllerNumber=1 scan=13791	9500	C13(Carbamidomethyl / 57.0215)	KS_AD125_HILIC-elu_845_3534.13791.13791.3	high-energy collision-induced dissociation	9.32	3670.66	3670.67	0	0	0	0	1.7e-10	2.7e-09
2319 | 337128	30	473	K.IIISPEEN[+1241.45450]VTLTC[+57.02146]TAENQLER.T	K.IIISPEENVTLTCTAENQLER.T	IIISPEENVTLTCTAENQLER,KT,8@1241.45450,13@57.02146	N8(NGlycan / 1241.4545)	HexNAc(3)Hex(3)Fuc(1)	2e-08	2.7e-07	7.71	498.2	417.7	417.7	3	1224.56	1224.56	-1.75		3671.67	3671.67	Specific	8	17.4	>sp|Q13740-2|CD166_HUMAN Isoform 2 of CD166 antigen OS=Homo sapiens OX=9606 GN=ALCAM	3606	56.951	controllerType=0 controllerNumber=1 scan=13782	9492	C13(Carbamidomethyl / 57.0215)	KS_AD125_HILIC-elu_845_3534.13782.13782.3	high-energy collision-induced dissociation	7.79	3670.66	3670.67	0	0	0	0	7.5e-10	1e-08
232 | 303213	2	854	R.VNVVN[+1216.42286]STLAEVHWDPVPLK.S	R.VNVVNSTLAEVHWDPVPLK.S	VNVVNSTLAEVHWDPVPLK,RS,5@1216.42286	N5(NGlycan / 1216.4229)	HexNAc(2)Hex(5)	5.6e-10	7.7e-09	9.25	485	424.1	424.1	3	1111.86	1111.86	0.22		3333.56	3333.56	Specific	5	20.3	>sp|Q92823|NRCAM_HUMAN Neuronal cell adhesion molecule OS=Homo sapiens OX=9606 GN=NRCAM PE=1 SV=3	3772	64.0695	controllerType=0 controllerNumber=1 scan=15476	10943		KS_AD125_HILIC-elu_845_3534.15476.15476.3	high-energy collision-induced dissociation	8.06	3332.56	3332.55	0	0	0	0	2.2e-11	2.9e-10
2320 | 337167	30	473	K.IIISPEEN[+1216.42286]VTLTC[+57.02146]TAENQLER.T	K.IIISPEENVTLTCTAENQLER.T	IIISPEENVTLTCTAENQLER,KT,8@1216.42286,13@57.02146	N8(NGlycan / 1216.4229)	HexNAc(2)Hex(5)	3.3e-18	4.6e-17	17.48	924.9	832.5	832.5	3	1216.22	1216.22	0.76		3646.64	3646.64	Specific	8	22.5	>sp|Q13740-2|CD166_HUMAN Isoform 2 of CD166 antigen OS=Homo sapiens OX=9606 GN=ALCAM	3606	56.9759	controllerType=0 controllerNumber=1 scan=13788	9497	C13(Carbamidomethyl / 57.0215)	KS_AD125_HILIC-elu_845_3534.13788.13788.3	high-energy collision-induced dissociation	15.76	3645.64	3645.63	0	0	0	0	5.1e-19	6.7e-18
2321 | 336968	30	473	K.IIISPEEN[+1216.42286]VTLTC[+57.02146]TAENQLER.T	K.IIISPEENVTLTCTAENQLER.T	IIISPEENVTLTCTAENQLER,KT,8@1216.42286,13@57.02146	N8(NGlycan / 1216.4229)	HexNAc(2)Hex(5)	3.2e-17	4.4e-16	16.49	878	790.4	790.4	3	1216.22	1216.22	1.46		3646.65	3646.64	Specific	8	22.1	>sp|Q13740-2|CD166_HUMAN Isoform 2 of CD166 antigen OS=Homo sapiens OX=9606 GN=ALCAM	3606	56.7102	controllerType=0 controllerNumber=1 scan=13728	9441	C13(Carbamidomethyl / 57.0215)	KS_AD125_HILIC-elu_845_3534.13728.13728.3	high-energy collision-induced dissociation	14.77	3645.64	3645.63	0	0	0	0	5e-18	6.7e-17
2335 | 177914	31	101	K.TVEIN[+1216.42286]LTNDYR.V	K.TVEINLTNDYR.V	TVEINLTNDYR,KV,5@1216.42286	N5(NGlycan / 1216.4229)	HexNAc(2)Hex(5)	8.8e-16	1.2e-14	15.05	827.1	568.1	568.1	2	1277.55	1277.55	0.95		2554.09	2554.09	Specific	5	23.1	>sp|P23471|PTPRZ_HUMAN Receptor-type tyrosine-protein phosphatase zeta OS=Homo sapiens OX=9606 GN=PTPRZ1 PE=1 SV=4	45	43.6461	controllerType=0 controllerNumber=1 scan=10741	6645		KS_AD125_HILIC-elu_845_3534.10741.10741.2	high-energy collision-induced dissociation	13.33	2553.09	2553.09	0	0	0	0	1.4e-16	1.8e-15
2336 | 178194	31	101	K.TVEIN[+1216.42286]LTNDYR.V	K.TVEINLTNDYR.V	TVEINLTNDYR,KV,5@1216.42286	N5(NGlycan / 1216.4229)	HexNAc(2)Hex(5)	2.4e-15	3.3e-14	14.62	815.4	559.4	559.4	2	1277.55	1277.55	-0.77		2554.09	2554.09	Specific	5	21.3	>sp|P23471|PTPRZ_HUMAN Receptor-type tyrosine-protein phosphatase zeta OS=Homo sapiens OX=9606 GN=PTPRZ1 PE=1 SV=4	45	43.9283	controllerType=0 controllerNumber=1 scan=10805	6705		KS_AD125_HILIC-elu_845_3534.10805.10805.2	high-energy collision-induced dissociation	12.9	2553.08	2553.09	0	0	0	0	3.6e-16	4.7e-15
2337 | 177554	31	101	K.TVEIN[+1216.42286]LTNDYR.V	K.TVEINLTNDYR.V	TVEINLTNDYR,KV,5@1216.42286	N5(NGlycan / 1216.4229)	HexNAc(2)Hex(5)	8.8e-15	1.2e-13	14.05	786.2	571.3	571.3	2	1277.55	1277.55	0.57		2554.09	2554.09	Specific	5	21.4	>sp|P23471|PTPRZ_HUMAN Receptor-type tyrosine-protein phosphatase zeta OS=Homo sapiens OX=9606 GN=PTPRZ1 PE=1 SV=4	45	43.3921	controllerType=0 controllerNumber=1 scan=10683	6591		KS_AD125_HILIC-elu_845_3534.10683.10683.2	high-energy collision-induced dissociation	12.33	2553.09	2553.09	0	0	0	0	1.4e-15	1.8e-14
2338 | 177954	31	101	K.TVEIN[+1216.42286]LTNDYR.V	K.TVEINLTNDYR.V	TVEINLTNDYR,KV,5@1216.42286	N5(NGlycan / 1216.4229)	HexNAc(2)Hex(5)	2e-12	2.8e-11	11.7	696.9	532.2	532.2	3	852.036	852.036	0.8		2554.09	2554.09	Specific	5	18.5	>sp|P23471|PTPRZ_HUMAN Receptor-type tyrosine-protein phosphatase zeta OS=Homo sapiens OX=9606 GN=PTPRZ1 PE=1 SV=4	45	43.651	controllerType=0 controllerNumber=1 scan=10742	6646		KS_AD125_HILIC-elu_845_3534.10742.10742.3	high-energy collision-induced dissociation	11.98	2553.09	2553.09	0	0	0	0	1.8e-13	2.3e-12
2339 | 177594	31	101	K.TVEIN[+1216.42286]LTNDYR.V	K.TVEINLTNDYR.V	TVEINLTNDYR,KV,5@1216.42286	N5(NGlycan / 1216.4229)	HexNAc(2)Hex(5)	2e-11	2.8e-10	10.7	631.5	407	407	3	852.036	852.036	0.59		2554.09	2554.09	Specific	5	17.4	>sp|P23471|PTPRZ_HUMAN Receptor-type tyrosine-protein phosphatase zeta OS=Homo sapiens OX=9606 GN=PTPRZ1 PE=1 SV=4	45	43.4103	controllerType=0 controllerNumber=1 scan=10687	6595		KS_AD125_HILIC-elu_845_3534.10687.10687.3	high-energy collision-induced dissociation	10.98	2553.09	2553.09	0	0	0	0	1.4e-12	1.7e-11
234 | 376259	2	989	K.YQPIN[+2263.83471]STHELGPLVDLK.I	K.YQPINSTHELGPLVDLK.I	YQPINSTHELGPLVDLK,KI,5@2263.83471	N5(NGlycan / 2263.8347)	HexNAc(5)Hex(5)Fuc(3)	8.1e-10	1.1e-08	9.09	542.6	382.4	382.4	3	1396.62	1396.62	1.14		4187.86	4187.85	Specific	5	17.2	>sp|Q92823|NRCAM_HUMAN Neuronal cell adhesion molecule OS=Homo sapiens OX=9606 GN=NRCAM PE=1 SV=3	3772	50.0635	controllerType=0 controllerNumber=1 scan=12214	8025		KS_AD125_HILIC-elu_845_3534.12214.12214.3	high-energy collision-induced dissociation	9.91	4186.85	4186.84	0	0	0	0	3.7e-11	5.3e-10
2340 | 178234	31	101	K.TVEIN[+1216.42286]LTNDYR.V	K.TVEINLTNDYR.V	TVEINLTNDYR,KV,5@1216.42286	N5(NGlycan / 1216.4229)	HexNAc(2)Hex(5)	1.6e-09	2.1e-08	8.81	606.8	355.2	355.2	3	852.034	852.036	-1.35		2554.09	2554.09	Specific	5	15.5	>sp|P23471|PTPRZ_HUMAN Receptor-type tyrosine-protein phosphatase zeta OS=Homo sapiens OX=9606 GN=PTPRZ1 PE=1 SV=4	45	43.9379	controllerType=0 controllerNumber=1 scan=10807	6707		KS_AD125_HILIC-elu_845_3534.10807.10807.3	high-energy collision-induced dissociation	8.09	2553.08	2553.09	0	0	0	0	7.4e-11	1.1e-09
2341 | 130263	31	101	K.TVEIN[+1054.37004]LTNDYR.V	K.TVEINLTNDYR.V	TVEINLTNDYR,KV,5@1054.37004	N5(NGlycan / 1054.37)	HexNAc(2)Hex(4)	1.9e-12	2.7e-11	11.71	671.1	479.4	479.4	3	798.019	798.018	1.28		2392.04	2392.04	Specific	5	13	>sp|P23471|PTPRZ_HUMAN Receptor-type tyrosine-protein phosphatase zeta OS=Homo sapiens OX=9606 GN=PTPRZ1 PE=1 SV=4	45	43.6215	controllerType=0 controllerNumber=1 scan=10735	6640		KS_AD125_HILIC-elu_845_3534.10735.10735.3	high-energy collision-induced dissociation	11.99	2391.04	2391.03	0	0	0	0	1.7e-13	2.2e-12
235 | 376338	2	989	K.YQPIN[+2263.83471]STHELGPLVDLK.I	K.YQPINSTHELGPLVDLK.I	YQPINSTHELGPLVDLK,KI,5@2263.83471	N5(NGlycan / 2263.8347)	HexNAc(5)Hex(5)Fuc(3)	2.3e-07	3.2e-06	6.63	414.9	324.2	324.2	3	1396.62	1396.62	1.58		4187.86	4187.85	Specific	5	15.5	>sp|Q92823|NRCAM_HUMAN Neuronal cell adhesion molecule OS=Homo sapiens OX=9606 GN=NRCAM PE=1 SV=3	3772	50.2583	controllerType=0 controllerNumber=1 scan=12258	8066		KS_AD125_HILIC-elu_845_3534.12258.12258.3	high-energy collision-induced dissociation	5.28	4186.85	4186.84	0	0	0	0	7.9e-09	1e-07
238 | 364782	2	989	K.YQPIN[+2100.76148]STHELGPLVDLK.I	K.YQPINSTHELGPLVDLK.I	YQPINSTHELGPLVDLK,KI,5@2100.76148	N5(NGlycan / 2100.7615)	HexNAc(5)Hex(4)Fuc(1)NeuAc(1)	6.3e-12	8.8e-11	11.2	629.3	450.6	450.6	3	1342.26	1342.26	-0.3		4024.78	4024.78	Specific	5	17.8	>sp|Q92823|NRCAM_HUMAN Neuronal cell adhesion molecule OS=Homo sapiens OX=9606 GN=NRCAM PE=1 SV=3	3772	56.2959	controllerType=0 controllerNumber=1 scan=13634	9353		KS_AD125_HILIC-elu_845_3534.13634.13634.3	high-energy collision-induced dissociation	11.48	4023.77	4023.77	0	0	0	0	5.1e-13	6.2e-12
239 | 362461	2	989	K.YQPIN[+2060.75533]STHELGPLVDLK.I	K.YQPINSTHELGPLVDLK.I	YQPINSTHELGPLVDLK,KI,5@2060.75533	N5(NGlycan / 2060.7553)	HexNAc(4)Hex(5)Fuc(3)	1.3e-07	1.9e-06	6.87	461.5	308.9	308.9	3	1328.93	1328.93	2.31		3984.78	3984.77	Specific	5	17	>sp|Q92823|NRCAM_HUMAN Neuronal cell adhesion molecule OS=Homo sapiens OX=9606 GN=NRCAM PE=1 SV=3	3772	50.3474	controllerType=0 controllerNumber=1 scan=12278	8085		KS_AD125_HILIC-elu_845_3534.12278.12278.3	high-energy collision-induced dissociation	5.54	3983.77	3983.77	0	0	0	0	4.2e-09	4.9e-08
240 | 348300	2	989	K.YQPIN[+1955.72397]STHELGPLVDLK.I	K.YQPINSTHELGPLVDLK.I	YQPINSTHELGPLVDLK,KI,5@1955.72397	N5(NGlycan / 1955.724)	HexNAc(5)Hex(4)Fuc(2)	2.3e-16	3.2e-15	15.63	836.9	606.9	606.9	3	1293.92	1293.92	1.21		3879.75	3879.74	Specific	5	20	>sp|Q92823|NRCAM_HUMAN Neuronal cell adhesion molecule OS=Homo sapiens OX=9606 GN=NRCAM PE=1 SV=3	3772	50.5164	controllerType=0 controllerNumber=1 scan=12317	8121		KS_AD125_HILIC-elu_845_3534.12317.12317.3	high-energy collision-induced dissociation	15.91	3878.74	3878.73	0	0	0	0	4e-17	5.1e-16
241 | 348140	2	989	K.YQPIN[+1955.72397]STHELGPLVDLK.I	K.YQPINSTHELGPLVDLK.I	YQPINSTHELGPLVDLK,KI,5@1955.72397	N5(NGlycan / 1955.724)	HexNAc(5)Hex(4)Fuc(2)	2.3e-14	3.2e-13	13.63	725.7	586.3	586.3	3	1293.92	1293.92	0.45		3879.74	3879.74	Specific	5	20	>sp|Q92823|NRCAM_HUMAN Neuronal cell adhesion molecule OS=Homo sapiens OX=9606 GN=NRCAM PE=1 SV=3	3772	50.286	controllerType=0 controllerNumber=1 scan=12264	8072		KS_AD125_HILIC-elu_845_3534.12264.12264.3	high-energy collision-induced dissociation	13.91	3878.74	3878.73	0	0	0	0	2.8e-15	3.8e-14
242 | 334968	2	989	K.YQPIN[+1751.62420]STHELGPLVDLK.I	K.YQPINSTHELGPLVDLK.I	YQPINSTHELGPLVDLK,KI,5@1751.62420	N5(NGlycan / 1751.6242)	HexNAc(4)Hex(4)NeuAc(1)	2.6e-09	3.6e-08	8.58	546.4	390.6	390.6	3	1225.89	1225.89	3.81		3675.66	3675.64	Specific	5	17.9	>sp|Q92823|NRCAM_HUMAN Neuronal cell adhesion molecule OS=Homo sapiens OX=9606 GN=NRCAM PE=1 SV=3	3772	50.7543	controllerType=0 controllerNumber=1 scan=12371	8172		KS_AD125_HILIC-elu_845_3534.12371.12371.3	high-energy collision-induced dissociation	9.4	3674.65	3674.63	0	0	0	0	1.4e-10	2.2e-09
243 | 317883	2	989	K.YQPIN[+1647.61324]STHELGPLVDLK.I	K.YQPINSTHELGPLVDLK.I	YQPINSTHELGPLVDLK,KI,5@1647.61324	N5(NGlycan / 1647.6132)	HexNAc(5)Hex(3)Fuc(1)	6.3e-17	8.8e-16	16.2	878	641	641	3	1191.21	1191.22	-0.26		3571.63	3571.63	Specific	5	22.3	>sp|Q92823|NRCAM_HUMAN Neuronal cell adhesion molecule OS=Homo sapiens OX=9606 GN=NRCAM PE=1 SV=3	3772	51.0631	controllerType=0 controllerNumber=1 scan=12441	8237		KS_AD125_HILIC-elu_845_3534.12441.12441.3	high-energy collision-induced dissociation	14.48	3570.62	3570.62	0	0	0	0	8.6e-18	1.2e-16
2431 | 390879	33	269	R.AEAVGETLTLPGLVSADN[+1647.61324]GTYTC[+57.02146]EASNK.H	R.AEAVGETLTLPGLVSADNGTYTCEASNK.H	AEAVGETLTLPGLVSADNGTYTCEASNK,RH,18@1647.61324,23@57.02146	N18(NGlycan / 1647.6132)	HexNAc(5)Hex(3)Fuc(1)	4.7e-11	6.4e-10	10.33	599.9	542.1	542.1	3	1506	1505.99	1.84		4515.98	4515.97	Specific	18	19.6	>sp|Q8NFZ8|CADM4_HUMAN Cell adhesion molecule 4 OS=Homo sapiens OX=9606 GN=CADM4 PE=1 SV=1	131	61.2249	controllerType=0 controllerNumber=1 scan=14779	10376	C23(Carbamidomethyl / 57.0215)	KS_AD125_HILIC-elu_845_3534.14779.14779.3	high-energy collision-induced dissociation	8.61	4514.97	4514.96	0	0	0	0	2.7e-12	3.5e-11
244 | 317723	2	989	K.YQPIN[+1647.61324]STHELGPLVDLK.I	K.YQPINSTHELGPLVDLK.I	YQPINSTHELGPLVDLK,KI,5@1647.61324	N5(NGlycan / 1647.6132)	HexNAc(5)Hex(3)Fuc(1)	6.3e-16	8.8e-15	15.2	809.7	587.3	587.3	3	1191.21	1191.22	-0.67		3571.63	3571.63	Specific	5	21.2	>sp|Q92823|NRCAM_HUMAN Neuronal cell adhesion molecule OS=Homo sapiens OX=9606 GN=NRCAM PE=1 SV=3	3772	50.8115	controllerType=0 controllerNumber=1 scan=12384	8184		KS_AD125_HILIC-elu_845_3534.12384.12384.3	high-energy collision-induced dissociation	14.48	3570.62	3570.62	0	0	0	0	9.5e-17	1.2e-15
245 | 317642	2	989	K.YQPIN[+1647.61324]STHELGPLVDLK.I	K.YQPINSTHELGPLVDLK.I	YQPINSTHELGPLVDLK,KI,5@1647.61324	N5(NGlycan / 1647.6132)	HexNAc(5)Hex(3)Fuc(1)	6.3e-14	8.8e-13	13.2	728.1	550.4	550.4	3	1191.21	1191.22	-0.36		3571.63	3571.63	Specific	5	19.3	>sp|Q92823|NRCAM_HUMAN Neuronal cell adhesion molecule OS=Homo sapiens OX=9606 GN=NRCAM PE=1 SV=3	3772	50.7774	controllerType=0 controllerNumber=1 scan=12376	8177		KS_AD125_HILIC-elu_845_3534.12376.12376.3	high-energy collision-induced dissociation	13.48	3570.62	3570.62	0	0	0	0	7.5e-15	9.2e-14
2456 | 320444	35	105	R.LWNVETN[+1702.58133]TSTVLIEGK.K	R.LWNVETNTSTVLIEGK.K	LWNVETNTSTVLIEGK,RK,7@1702.58133	N7(NGlycan / 1702.5813)	HexNAc(2)Hex(8)	7.1e-07	9.8e-06	6.15	347.6	316.5	316.5	3	1169.52	1169.51	1.33		3506.53	3506.53	Specific	7	15.7	>sp|P42658-2|DPP6_HUMAN Isoform DPPX-S of Dipeptidyl aminopeptidase-like protein 6 OS=Homo sapiens OX=9606 GN=DPP6	4132	54.8001	controllerType=0 controllerNumber=1 scan=13294	9036		KS_AD125_HILIC-elu_845_3534.13294.13294.3	high-energy collision-induced dissociation	4.43	3505.53	3505.52	0	0	0	0	2.6e-08	3.9e-07
2464 | 164944	35	251	R.LAYAAIN[+1501.55533]DSR.V	R.LAYAAINDSR.V	LAYAAINDSR,RV,7@1501.55533	N7(NGlycan / 1501.5553)	HexNAc(5)Hex(3)	7.2e-07	9.9e-06	6.15	495.5	350.5	350.5	2	1298.06	1298.06	-0.26		2595.12	2595.12	Specific	7	16.4	>sp|P42658-2|DPP6_HUMAN Isoform DPPX-S of Dipeptidyl aminopeptidase-like protein 6 OS=Homo sapiens OX=9606 GN=DPP6	4132	31.3973	controllerType=0 controllerNumber=1 scan=7935	4018		KS_AD125_HILIC-elu_845_3534.7935.7935.2	high-energy collision-induced dissociation	6.22	2594.11	2594.11	0	0	0	0	2.6e-08	4e-07
2465 | 164823	35	251	R.LAYAAIN[+1501.55533]DSR.V	R.LAYAAINDSR.V	LAYAAINDSR,RV,7@1501.55533	N7(NGlycan / 1501.5553)	HexNAc(5)Hex(3)	2.4e-06	3.3e-05	5.62	470.2	206.5	206.5	2	1298.06	1298.06	1.05		2595.12	2595.12	Specific	7	17	>sp|P42658-2|DPP6_HUMAN Isoform DPPX-S of Dipeptidyl aminopeptidase-like protein 6 OS=Homo sapiens OX=9606 GN=DPP6	4132	31.2971	controllerType=0 controllerNumber=1 scan=7912	3997		KS_AD125_HILIC-elu_845_3534.7912.7912.2	high-energy collision-induced dissociation	4.55	2594.11	2594.11	0	0	0	0	9.5e-08	1.4e-06
2466 | 165223	35	251	R.LAYAAIN[+1501.55533]DSR.V	R.LAYAAINDSR.V	LAYAAINDSR,RV,7@1501.55533	N7(NGlycan / 1501.5553)	HexNAc(5)Hex(3)	3.4e-06	4.7e-05	5.47	388.1	244.3	244.3	2	1298.07	1298.06	1.43		2595.12	2595.12	Specific	7	14.9	>sp|P42658-2|DPP6_HUMAN Isoform DPPX-S of Dipeptidyl aminopeptidase-like protein 6 OS=Homo sapiens OX=9606 GN=DPP6	4132	31.6574	controllerType=0 controllerNumber=1 scan=7994	4073		KS_AD125_HILIC-elu_845_3534.7994.7994.2	high-energy collision-induced dissociation	4.11	2594.12	2594.11	0	0	0	0	1.4e-07	2e-06
2470 | 112999	35	251	R.LAYAAIN[+1298.47596]DSR.V	R.LAYAAINDSR.V	LAYAAINDSR,RV,7@1298.47596	N7(NGlycan / 1298.476)	HexNAc(4)Hex(3)	4e-06	5.5e-05	5.4	446.3	273.3	273.3	2	1196.52	1196.52	-0.58		2392.04	2392.04	Specific	7	15.9	>sp|P42658-2|DPP6_HUMAN Isoform DPPX-S of Dipeptidyl aminopeptidase-like protein 6 OS=Homo sapiens OX=9606 GN=DPP6	4132	31.4388	controllerType=0 controllerNumber=1 scan=7944	4027		KS_AD125_HILIC-elu_845_3534.7944.7944.2	high-energy collision-induced dissociation	4.08	2391.03	2391.03	0	0	0	0	1.7e-07	2.5e-06
2471 | 111402	35	251	R.LAYAAIN[+1216.42286]DSR.V	R.LAYAAINDSR.V	LAYAAINDSR,RV,7@1216.42286	N7(NGlycan / 1216.4229)	HexNAc(2)Hex(5)	1.4e-10	1.9e-09	9.85	580.9	441.8	441.8	2	1155.5	1155.5	2.2		2309.99	2309.99	Specific	7	18.8	>sp|P42658-2|DPP6_HUMAN Isoform DPPX-S of Dipeptidyl aminopeptidase-like protein 6 OS=Homo sapiens OX=9606 GN=DPP6	4132	30.7028	controllerType=0 controllerNumber=1 scan=7776	3870		KS_AD125_HILIC-elu_845_3534.7776.7776.2	high-energy collision-induced dissociation	8.13	2308.98	2308.98	0	0	0	0	7.5e-12	8.4e-11
2472 | 111883	35	251	R.LAYAAIN[+1216.42286]DSR.V	R.LAYAAINDSR.V	LAYAAINDSR,RV,7@1216.42286	N7(NGlycan / 1216.4229)	HexNAc(2)Hex(5)	2.6e-07	3.7e-06	6.58	492.1	351.9	351.9	2	1155.5	1155.5	0.3		2309.99	2309.99	Specific	7	17.6	>sp|P42658-2|DPP6_HUMAN Isoform DPPX-S of Dipeptidyl aminopeptidase-like protein 6 OS=Homo sapiens OX=9606 GN=DPP6	4132	30.9232	controllerType=0 controllerNumber=1 scan=7827	3917		KS_AD125_HILIC-elu_845_3534.7827.7827.2	high-energy collision-induced dissociation	5.38	2308.98	2308.98	0	0	0	0	8.8e-09	1.1e-07
2473 | 278034	35	340	R.AQN[+1216.42286]VSILTLC[+57.02146]DATTGVC[+57.02146]TK.K	R.AQNVSILTLCDATTGVCTK.K	AQNVSILTLCDATTGVCTK,RK,3@1216.42286,10@57.02146,17@57.02146	N3(NGlycan / 1216.4229)	HexNAc(2)Hex(5)	5.4e-15	7.5e-14	14.27	776.4	719.4	719.4	3	1090.15	1090.15	-0.73		3268.43	3268.43	Specific	3	19.8	>sp|P42658-2|DPP6_HUMAN Isoform DPPX-S of Dipeptidyl aminopeptidase-like protein 6 OS=Homo sapiens OX=9606 GN=DPP6	4132	53.6139	controllerType=0 controllerNumber=1 scan=13025	8784	C10(Carbamidomethyl / 57.0215); C17(Carbamidomethyl / 57.0215)	KS_AD125_HILIC-elu_845_3534.13025.13025.3	high-energy collision-induced dissociation	12.55	3267.42	3267.43	0	0	0	0	7.3e-16	1e-14
2474 | 278275	35	340	R.AQN[+1216.42286]VSILTLC[+57.02146]DATTGVC[+57.02146]TK.K	R.AQNVSILTLCDATTGVCTK.K	AQNVSILTLCDATTGVCTK,RK,3@1216.42286,10@57.02146,17@57.02146	N3(NGlycan / 1216.4229)	HexNAc(2)Hex(5)	2.1e-07	2.9e-06	6.68	344.7	344.7	344.7	3	1090.15	1090.15	0.17		3268.43	3268.43	Specific	3	15.4	>sp|P42658-2|DPP6_HUMAN Isoform DPPX-S of Dipeptidyl aminopeptidase-like protein 6 OS=Homo sapiens OX=9606 GN=DPP6	4132	53.9334	controllerType=0 controllerNumber=1 scan=13099	8853	C10(Carbamidomethyl / 57.0215); C17(Carbamidomethyl / 57.0215)	KS_AD125_HILIC-elu_845_3534.13099.13099.3	high-energy collision-induced dissociation	4.96	3267.43	3267.43	0	0	0	0	6.7e-09	8.4e-08
2477 | 289635	35	492	K.C[+57.02146]EGPGVPMVTVHN[+1501.55533]TTDK.K	K.CEGPGVPMVTVHNTTDK.K	CEGPGVPMVTVHNTTDK,KK,1@57.02146,13@1501.55533	N13(NGlycan / 1501.5553)	HexNAc(5)Hex(3)	7.4e-07	1e-05	6.13	416	298.2	298.2	3	1115.14	1115.14	-1.2		3343.4	3343.41	Specific	13	15.9	>sp|P42658-2|DPP6_HUMAN Isoform DPPX-S of Dipeptidyl aminopeptidase-like protein 6 OS=Homo sapiens OX=9606 GN=DPP6	4132	34.2337	controllerType=0 controllerNumber=1 scan=8578	4620	C1(Carbamidomethyl / 57.0215)	KS_AD125_HILIC-elu_845_3534.8578.8578.3	high-energy collision-induced dissociation	4.41	3342.4	3342.4	0	0	0	0	2.8e-08	4.2e-07
2485 | 377979	35	750	K.AN[+1864.63416]YSLQIYPDESHYFTSSSLK.Q	K.ANYSLQIYPDESHYFTSSSLK.Q	ANYSLQIYPDESHYFTSSSLK,KQ,2@1864.63416	N2(NGlycan / 1864.6342)	HexNAc(2)Hex(9)	1.5e-17	2e-16	16.83	857.9	729	729	3	1438.93	1438.93	0.53		4314.79	4314.79	Specific	2	25.2	>sp|P42658-2|DPP6_HUMAN Isoform DPPX-S of Dipeptidyl aminopeptidase-like protein 6 OS=Homo sapiens OX=9606 GN=DPP6	4132	56.2461	controllerType=0 controllerNumber=1 scan=13622	9343		KS_AD125_HILIC-elu_845_3534.13622.13622.3	high-energy collision-induced dissociation	15.11	4313.78	4313.78	0	0	0	0	2.8e-18	3.9e-17
[truncated: 657 more rows]

## Sheet: 234
PID	Prot._x000D_ Rank	Pos.	Sequence	SequenceOriginalDebug	PeptideParseFriendly	Mods_x000D_ (variable)	Glycans	PEP_x000D_ 2D	PEP_x000D_ 1D	|Log Prob|	Score	Delta_x000D_ Score	Delta Mod._x000D_ Score	z	Obs._x000D_ m/z	Calc._x000D_ m/z	ppm_x000D_ err.	Off-_x000D_ By-X	Obs._x000D_ MH	Calc._x000D_ MH	Cleavage	Glycans_x000D_ Pos.	Z-Score	Protein_x000D_ Name	Prot._x000D_ Id	Scan_x000D_ Time	Scan #	QID	Mods_x000D_ (fixed)	Comment	Fragment_x000D_ Type	|LogProbOld|	Obs.M	Calc.M	FDR_x000D_ 2D	FDR_x000D_ 1D	FDR uniq._x000D_ 2D	FDR uniq._x000D_ 1D	q-value_x000D_ 2D	q-value_x000D_ 1D
[truncated: 1,501 more rows]

[truncated: 12 more sheets: 118, 363 I, 363 II, 363 III, 12, 342, 170 I, 170 II, 170 III, 64, 110, 127]
