# Supplementary material for: Glycoproteomics Landscape of Asymptomatic and Symptomatic Human Alzheimer’s Disease Brain
Source: Mol Cell Proteomics. 2022 Oct 27;21(12):100433. doi: 10.1016/j.mcpro.2022.100433 (PMC9706167; doi:10.1016/j.mcpro.2022.100433)
Supplement: Supplemental table S6 [file mmc7.xlsx]

## Sheet: 223
PID	Prot._x000D_ Rank	Pos.	Sequence	SequenceOriginalDebug	PeptideParseFriendly	Mods_x000D_ (variable)	Glycans	PEP_x000D_ 2D	PEP_x000D_ 1D	|Log Prob|	Score	Delta_x000D_ Score	Delta Mod._x000D_ Score	z	Obs._x000D_ m/z	Calc._x000D_ m/z	ppm_x000D_ err.	Off-_x000D_ By-X	Obs._x000D_ MH	Calc._x000D_ MH	Cleavage	Glycans_x000D_ Pos.	Z-Score	Protein_x000D_ Name	Prot._x000D_ Id	Scan_x000D_ Time	Scan #	QID	Mods_x000D_ (fixed)	Comment	Fragment_x000D_ Type	|LogProbOld|	Obs.M	Calc.M	FDR_x000D_ 2D	FDR_x000D_ 1D	FDR uniq._x000D_ 2D	FDR uniq._x000D_ 1D	q-value_x000D_ 2D	q-value_x000D_ 1D
143 | 111	19	222	R.FN[+1216.42286]HTQTIQQK.Q	R.FNHTQTIQQK.Q	FNHTQTIQQK,RQ,2@1216.42286	N2(NGlycan / 1216.4229)	HexNAc(2)Hex(5)	7.8e-07	2.1e-05	6.11	507.2	274.8	274.8	3	821.027	821.025	1.67		2461.07	2461.06	Specific	2	18.3	>sp|Q92823|NRCAM_HUMAN Neuronal cell adhesion molecule OS=Homo sapiens OX=9606 GN=NRCAM PE=1 SV=3	3772	14.2226	controllerType=0 controllerNumber=1 scan=3638	4		KS_AD223_HILIC-elu_844_3532.3638.3638.3	high-energy collision-induced dissociation	5.04	2460.06	2460.05	0	0	0	0	6.4e-08	1.3e-06
144 | 42	19	222	R.FN[+1216.42286]HTQTIQQK.Q	R.FNHTQTIQQK.Q	FNHTQTIQQK,RQ,2@1216.42286	N2(NGlycan / 1216.4229)	HexNAc(2)Hex(5)	5.9e-06	0.00016	5.23	454.8	243.6	243.6	3	821.027	821.025	2.34		2461.07	2461.06	Specific	2	18.5	>sp|Q92823|NRCAM_HUMAN Neuronal cell adhesion molecule OS=Homo sapiens OX=9606 GN=NRCAM PE=1 SV=3	3772	14.0534	controllerType=0 controllerNumber=1 scan=3594	2		KS_AD223_HILIC-elu_844_3532.3594.3594.3	high-energy collision-induced dissociation	4.16	2460.06	2460.05	0	0	0	0	3.6e-07	9.3e-06
153 | 8443	21	579	R.GTN[+1647.61324]ESDSATTQFTTEIDAPK.N	R.GTNESDSATTQFTTEIDAPK.N	GTNESDSATTQFTTEIDAPK,RN,3@1647.61324	N3(NGlycan / 1647.6132)	HexNAc(5)Hex(3)Fuc(1)	2.2e-05	0.00057	4.67	342.2	311.8	311.8	3	1254.2	1254.19	2.75		3760.58	3760.57	Specific	3	17.3	>sp|Q92752|TENR_HUMAN Tenascin-R OS=Homo sapiens OX=9606 GN=TNR PE=1 SV=3	14	43.9866	controllerType=0 controllerNumber=1 scan=11306	257		KS_AD223_HILIC-elu_844_3532.11306.11306.3	high-energy collision-induced dissociation	3.6	3759.57	3759.56	0	0	0	0	1.1e-06	3e-05
65 | 6163	5	451	K.GTEWLVN[+1216.42286]SSR.I	K.GTEWLVNSSR.I	GTEWLVNSSR,KI,7@1216.42286	N7(NGlycan / 1216.4229)	HexNAc(2)Hex(5)	3.7e-08	9.7e-07	7.44	515.8	434	434	2	1183	1183	2.37		2365	2364.99	Specific	7	17.2	>sp|Q12860|CNTN1_HUMAN Contactin-1 OS=Homo sapiens OX=9606 GN=CNTN1 PE=1 SV=1	10	35.3556	controllerType=0 controllerNumber=1 scan=9087	186		KS_AD223_HILIC-elu_844_3532.9087.9087.2	high-energy collision-induced dissociation	6.37	2363.99	2363.99	0	0	0	0	5.4e-09	1.5e-07
66 | 6043	5	451	K.GTEWLVN[+1216.42286]SSR.I	K.GTEWLVNSSR.I	GTEWLVNSSR,KI,7@1216.42286	N7(NGlycan / 1216.4229)	HexNAc(2)Hex(5)	4.9e-06	0.00013	5.31	409.2	276.1	276.1	2	1183	1183	2.58		2365	2364.99	Specific	7	15.7	>sp|Q12860|CNTN1_HUMAN Contactin-1 OS=Homo sapiens OX=9606 GN=CNTN1 PE=1 SV=1	10	35.1874	controllerType=0 controllerNumber=1 scan=9043	183		KS_AD223_HILIC-elu_844_3532.9043.9043.2	high-energy collision-induced dissociation	4.24	2363.99	2363.99	0	0	0	0	2.2e-07	5e-06
67 | 6243	5	451	K.GTEWLVN[+1216.42286]SSR.I	K.GTEWLVNSSR.I	GTEWLVNSSR,KI,7@1216.42286	N7(NGlycan / 1216.4229)	HexNAc(2)Hex(5)	2.5e-06	6.6e-05	5.6	371.3	295.5	295.5	2	1183	1183	1.65		2365	2364.99	Specific	7	15.9	>sp|Q12860|CNTN1_HUMAN Contactin-1 OS=Homo sapiens OX=9606 GN=CNTN1 PE=1 SV=1	10	35.5251	controllerType=0 controllerNumber=1 scan=9131	188		KS_AD223_HILIC-elu_844_3532.9131.9131.2	high-energy collision-induced dissociation	4.53	2363.99	2363.99	0	0	0	0	1.6e-07	3.5e-06
137 | 9489	18	64	R.DIYTFDGALN[+1216.42286]K.S	R.DIYTFDGALNK.S	DIYTFDGALNK,RS,10@1216.42286	N10(NGlycan / 1216.4229)	HexNAc(2)Hex(5)	8.8e-13	2.3e-11	12.06	751.5	515.5	515.5	2	1237.03	1237.02	2.71		2473.05	2473.04	Specific	10	22.4	>sp|Q08722|CD47_HUMAN Leukocyte surface antigen CD47 OS=Homo sapiens OX=9606 GN=CD47 PE=1 SV=1	2831	49.2583	controllerType=0 controllerNumber=1 scan=12656	284		KS_AD223_HILIC-elu_844_3532.12656.12656.2	high-energy collision-induced dissociation	10.98	2472.04	2472.03	0	0	0	0	2.2e-13	6.3e-12
138 | 9568	18	64	R.DIYTFDGALN[+1216.42286]K.S	R.DIYTFDGALNK.S	DIYTFDGALNK,RS,10@1216.42286	N10(NGlycan / 1216.4229)	HexNAc(2)Hex(5)	1e-10	2.7e-09	9.99	637.4	494.5	494.5	2	1237.03	1237.02	1.82		2473.04	2473.04	Specific	10	20	>sp|Q08722|CD47_HUMAN Leukocyte surface antigen CD47 OS=Homo sapiens OX=9606 GN=CD47 PE=1 SV=1	2831	49.4279	controllerType=0 controllerNumber=1 scan=12700	286		KS_AD223_HILIC-elu_844_3532.12700.12700.2	high-energy collision-induced dissociation	8.91	2472.04	2472.03	0	0	0	0	1.8e-11	5e-10
139 | 9648	18	64	R.DIYTFDGALN[+1216.42286]K.S	R.DIYTFDGALNK.S	DIYTFDGALNK,RS,10@1216.42286	N10(NGlycan / 1216.4229)	HexNAc(2)Hex(5)	2.6e-09	6.8e-08	8.59	583.9	450.8	450.8	2	1237.02	1237.02	1.32		2473.04	2473.04	Specific	10	20.9	>sp|Q08722|CD47_HUMAN Leukocyte surface antigen CD47 OS=Homo sapiens OX=9606 GN=CD47 PE=1 SV=1	2831	49.5975	controllerType=0 controllerNumber=1 scan=12744	288		KS_AD223_HILIC-elu_844_3532.12744.12744.2	high-energy collision-induced dissociation	7.52	2472.03	2472.03	0	0	0	0	3.2e-10	9.3e-09
140 | 9289	18	64	R.DIYTFDGALN[+1216.42286]K.S	R.DIYTFDGALNK.S	DIYTFDGALNK,RS,10@1216.42286	N10(NGlycan / 1216.4229)	HexNAc(2)Hex(5)	4.2e-06	0.00011	5.38	372.3	268.6	268.6	2	1237.02	1237.02	1.52		2473.04	2473.04	Specific	10	15.5	>sp|Q08722|CD47_HUMAN Leukocyte surface antigen CD47 OS=Homo sapiens OX=9606 GN=CD47 PE=1 SV=1	2831	49.089	controllerType=0 controllerNumber=1 scan=12611	279		KS_AD223_HILIC-elu_844_3532.12611.12611.2	high-energy collision-induced dissociation	4.31	2472.04	2472.03	0	0	0	0	2e-07	4.2e-06
124 | 2596	15	265	R.AENQVN[+1216.42286]VTC[+57.02146]QVR.K	R.AENQVNVTCQVR.K	AENQVNVTCQVR,RK,6@1216.42286,9@57.02146	N6(NGlycan / 1216.4229)	HexNAc(2)Hex(5)	3e-10	8e-09	9.52	665.1	525.7	525.7	2	1317.56	1317.56	0.53		2634.11	2634.11	Specific	6	22	>sp|P78324|SHPS1_HUMAN Tyrosine-protein phosphatase non-receptor type substrate 1 OS=Homo sapiens OX=9606 GN=SIRPA PE=1 SV=2	1335	25.9418	controllerType=0 controllerNumber=1 scan=6652	83	C9(Carbamidomethyl / 57.0215)	KS_AD223_HILIC-elu_844_3532.6652.6652.2	high-energy collision-induced dissociation	8.45	2633.1	2633.1	0	0	0	0	7e-11	2e-09
125 | 2635	15	265	R.AENQVN[+1216.42286]VTC[+57.02146]QVR.K	R.AENQVNVTCQVR.K	AENQVNVTCQVR,RK,6@1216.42286,9@57.02146	N6(NGlycan / 1216.4229)	HexNAc(2)Hex(5)	3.3e-10	8.7e-09	9.48	635.4	441.7	441.7	3	878.709	878.708	1.18		2634.11	2634.11	Specific	6	20.6	>sp|P78324|SHPS1_HUMAN Tyrosine-protein phosphatase non-receptor type substrate 1 OS=Homo sapiens OX=9606 GN=SIRPA PE=1 SV=2	1335	26.0264	controllerType=0 controllerNumber=1 scan=6674	84	C9(Carbamidomethyl / 57.0215)	KS_AD223_HILIC-elu_844_3532.6674.6674.3	high-energy collision-induced dissociation	10.41	2633.1	2633.1	0	0	0	0	8.4e-11	2.4e-09
126 | 2517	15	265	R.AENQVN[+1216.42286]VTC[+57.02146]QVR.K	R.AENQVNVTCQVR.K	AENQVNVTCQVR,RK,6@1216.42286,9@57.02146	N6(NGlycan / 1216.4229)	HexNAc(2)Hex(5)	1e-10	2.7e-09	9.99	626.5	438.4	438.4	3	878.709	878.708	1.8		2634.11	2634.11	Specific	6	20.3	>sp|P78324|SHPS1_HUMAN Tyrosine-protein phosphatase non-receptor type substrate 1 OS=Homo sapiens OX=9606 GN=SIRPA PE=1 SV=2	1335	25.8585	controllerType=0 controllerNumber=1 scan=6630	81	C9(Carbamidomethyl / 57.0215)	KS_AD223_HILIC-elu_844_3532.6630.6630.3	high-energy collision-induced dissociation	10.91	2633.11	2633.1	0	0	0	0	1.2e-11	3.2e-10
127 | 2755	15	265	R.AENQVN[+1216.42286]VTC[+57.02146]QVR.K	R.AENQVNVTCQVR.K	AENQVNVTCQVR,RK,6@1216.42286,9@57.02146	N6(NGlycan / 1216.4229)	HexNAc(2)Hex(5)	2.1e-08	5.4e-07	7.69	550.7	403.5	403.5	3	878.709	878.708	1.39		2634.11	2634.11	Specific	6	18.9	>sp|P78324|SHPS1_HUMAN Tyrosine-protein phosphatase non-receptor type substrate 1 OS=Homo sapiens OX=9606 GN=SIRPA PE=1 SV=2	1335	26.1944	controllerType=0 controllerNumber=1 scan=6718	87	C9(Carbamidomethyl / 57.0215)	KS_AD223_HILIC-elu_844_3532.6718.6718.3	high-energy collision-induced dissociation	8.52	2633.1	2633.1	0	0	0	0	3.4e-09	8.5e-08
128 | 2716	15	265	R.AENQVN[+1216.42286]VTC[+57.02146]QVR.K	R.AENQVNVTCQVR.K	AENQVNVTCQVR,RK,6@1216.42286,9@57.02146	N6(NGlycan / 1216.4229)	HexNAc(2)Hex(5)	1.3e-08	3.4e-07	7.89	513.2	387.7	387.7	2	1317.56	1317.56	1.55		2634.11	2634.11	Specific	6	19.6	>sp|P78324|SHPS1_HUMAN Tyrosine-protein phosphatase non-receptor type substrate 1 OS=Homo sapiens OX=9606 GN=SIRPA PE=1 SV=2	1335	26.1097	controllerType=0 controllerNumber=1 scan=6696	86	C9(Carbamidomethyl / 57.0215)	KS_AD223_HILIC-elu_844_3532.6696.6696.2	high-energy collision-induced dissociation	7.91	2633.1	2633.1	0	0	0	0	1.9e-09	5.4e-08
129 | 2439	15	265	R.AENQVN[+1216.42286]VTC[+57.02146]QVR.K	R.AENQVNVTCQVR.K	AENQVNVTCQVR,RK,6@1216.42286,9@57.02146	N6(NGlycan / 1216.4229)	HexNAc(2)Hex(5)	6.2e-06	0.00016	5.21	378.4	308.7	308.7	2	1317.56	1317.56	1.46		2634.11	2634.11	Specific	6	16.5	>sp|P78324|SHPS1_HUMAN Tyrosine-protein phosphatase non-receptor type substrate 1 OS=Homo sapiens OX=9606 GN=SIRPA PE=1 SV=2	1335	25.7714	controllerType=0 controllerNumber=1 scan=6607	79	C9(Carbamidomethyl / 57.0215)	KS_AD223_HILIC-elu_844_3532.6607.6607.2	high-energy collision-induced dissociation	4.66	2633.1	2633.1	0	0	0	0	3.8e-07	1e-05
200 | 8207	44	101	K.TVEIN[+1216.42286]LTNDYR.V	K.TVEINLTNDYR.V	TVEINLTNDYR,KV,5@1216.42286	N5(NGlycan / 1216.4229)	HexNAc(2)Hex(5)	1.6e-06	4.1e-05	5.81	428.6	318.6	318.6	2	1277.55	1277.55	2		2554.1	2554.09	Specific	5	17.7	>sp|P23471|PTPRZ_HUMAN Receptor-type tyrosine-protein phosphatase zeta OS=Homo sapiens OX=9606 GN=PTPRZ1 PE=1 SV=4	45	43.4895	controllerType=0 controllerNumber=1 scan=11177	251		KS_AD223_HILIC-elu_844_3532.11177.11177.2	high-energy collision-induced dissociation	4.73	2553.09	2553.09	0	0	0	0	1.3e-07	2.6e-06
83 | 8563	6	235	K.FHVN[+1378.47569]YTQPLVAVK.F	K.FHVNYTQPLVAVK.F	FHVNYTQPLVAVK,KF,4@1378.47569	N4(NGlycan / 1378.4757)	HexNAc(2)Hex(6)	1e-12	2.7e-11	11.99	734.6	477.5	477.5	3	965.442	965.441	1.6		2894.31	2894.31	Specific	4	23.8	>sp|P14415|AT1B2_HUMAN Sodium/potassium-transporting ATPase subunit beta-2 OS=Homo sapiens OX=9606 GN=ATP1B2 PE=1 SV=3	167	45.1963	controllerType=0 controllerNumber=1 scan=11616	260		KS_AD223_HILIC-elu_844_3532.11616.11616.3	high-energy collision-induced dissociation	10.91	2893.3	2893.3	0	0	0	0	3e-13	8.5e-12
84 | 8523	6	235	K.FHVN[+1378.47569]YTQPLVAVK.F	K.FHVNYTQPLVAVK.F	FHVNYTQPLVAVK,KF,4@1378.47569	N4(NGlycan / 1378.4757)	HexNAc(2)Hex(6)	1.1e-06	2.9e-05	5.96	561.4	294.3	294.3	3	965.441	965.441	0.71		2894.31	2894.31	Specific	4	22	>sp|P14415|AT1B2_HUMAN Sodium/potassium-transporting ATPase subunit beta-2 OS=Homo sapiens OX=9606 GN=ATP1B2 PE=1 SV=3	167	45.0254	controllerType=0 controllerNumber=1 scan=11572	259		KS_AD223_HILIC-elu_844_3532.11572.11572.3	high-energy collision-induced dissociation	4.89	2893.3	2893.3	0	0	0	0	9.8e-08	2.1e-06
78 | 7742	6	113	K.FLEPYN[+1216.42286]DSIQAQK.N	K.FLEPYNDSIQAQK.N	FLEPYNDSIQAQK,KN,6@1216.42286	N6(NGlycan / 1216.4229)	HexNAc(2)Hex(5)	1e-09	2.7e-08	8.99	594.3	433.3	433.3	2	1385.1	1385.1	1.79		2769.19	2769.19	Specific	6	20.2	>sp|P14415|AT1B2_HUMAN Sodium/potassium-transporting ATPase subunit beta-2 OS=Homo sapiens OX=9606 GN=ATP1B2 PE=1 SV=3	167	40.9183	controllerType=0 controllerNumber=1 scan=10521	238		KS_AD223_HILIC-elu_844_3532.10521.10521.2	high-energy collision-induced dissociation	7.91	2768.18	2768.18	0	0	0	0	1.9e-10	5.2e-09
79 | 7822	6	113	K.FLEPYN[+1216.42286]DSIQAQK.N	K.FLEPYNDSIQAQK.N	FLEPYNDSIQAQK,KN,6@1216.42286	N6(NGlycan / 1216.4229)	HexNAc(2)Hex(5)	1e-09	2.7e-08	8.99	577.6	431.5	431.5	2	1385.1	1385.1	1.62		2769.19	2769.19	Specific	6	19.5	>sp|P14415|AT1B2_HUMAN Sodium/potassium-transporting ATPase subunit beta-2 OS=Homo sapiens OX=9606 GN=ATP1B2 PE=1 SV=3	167	41.088	controllerType=0 controllerNumber=1 scan=10565	240		KS_AD223_HILIC-elu_844_3532.10565.10565.2	high-energy collision-induced dissociation	7.91	2768.18	2768.18	0	0	0	0	2.1e-10	5.8e-09
80 | 7782	6	113	K.FLEPYN[+1216.42286]DSIQAQK.N	K.FLEPYNDSIQAQK.N	FLEPYNDSIQAQK,KN,6@1216.42286	N6(NGlycan / 1216.4229)	HexNAc(2)Hex(5)	1e-09	2.7e-08	8.99	576.9	430.6	430.6	3	923.736	923.734	1.83		2769.19	2769.19	Specific	6	16.9	>sp|P14415|AT1B2_HUMAN Sodium/potassium-transporting ATPase subunit beta-2 OS=Homo sapiens OX=9606 GN=ATP1B2 PE=1 SV=3	167	41.0776	controllerType=0 controllerNumber=1 scan=10562	239		KS_AD223_HILIC-elu_844_3532.10562.10562.3	high-energy collision-induced dissociation	9.91	2768.18	2768.18	0	0	0	0	2e-10	5.5e-09
81 | 7702	6	113	K.FLEPYN[+1216.42286]DSIQAQK.N	K.FLEPYNDSIQAQK.N	FLEPYNDSIQAQK,KN,6@1216.42286	N6(NGlycan / 1216.4229)	HexNAc(2)Hex(5)	2.6e-09	6.8e-08	8.59	568.5	407	407	3	923.735	923.734	1.44		2769.19	2769.19	Specific	6	19.5	>sp|P14415|AT1B2_HUMAN Sodium/potassium-transporting ATPase subunit beta-2 OS=Homo sapiens OX=9606 GN=ATP1B2 PE=1 SV=3	167	40.9079	controllerType=0 controllerNumber=1 scan=10518	237		KS_AD223_HILIC-elu_844_3532.10518.10518.3	high-energy collision-induced dissociation	8.52	2768.18	2768.18	0	0	0	0	2.9e-10	8.4e-09
82 | 7862	6	113	K.FLEPYN[+1216.42286]DSIQAQK.N	K.FLEPYNDSIQAQK.N	FLEPYNDSIQAQK,KN,6@1216.42286	N6(NGlycan / 1216.4229)	HexNAc(2)Hex(5)	2.1e-05	0.00056	4.67	325.2	251.9	251.9	3	923.735	923.734	1.17		2769.19	2769.19	Specific	6	15.6	>sp|P14415|AT1B2_HUMAN Sodium/potassium-transporting ATPase subunit beta-2 OS=Homo sapiens OX=9606 GN=ATP1B2 PE=1 SV=3	167	41.2513	controllerType=0 controllerNumber=1 scan=10607	241		KS_AD223_HILIC-elu_844_3532.10607.10607.3	high-energy collision-induced dissociation	3.96	2768.18	2768.18	0	0	0	0	8.8e-07	2.3e-05
204 | 4381	47	255	R.LLNINPN[+1216.42286]K.T	R.LLNINPNK.T	LLNINPNK,RT,7@1216.42286	N7(NGlycan / 1216.4229)	HexNAc(2)Hex(5)	1.8e-05	0.00047	4.75	374.2	171.1	171.1	2	1071.49	1071.49	2.15		2141.97	2141.97	Specific	7	16.1	>sp|P11279|LAMP1_HUMAN Lysosome-associated membrane glycoprotein 1 OS=Homo sapiens OX=9606 GN=LAMP1 PE=1 SV=3	638	30.1927	controllerType=0 controllerNumber=1 scan=7753	138		KS_AD223_HILIC-elu_844_3532.7753.7753.2	high-energy collision-induced dissociation	3.68	2140.97	2140.96	0	0	0	0	6e-07	1.7e-05
41 | 5471	2	980	K.QIVEN[+1647.61324]FSPNQTK.F	K.QIVENFSPNQTK.F	QIVENFSPNQTK,KF,5@1647.61324	N5(NGlycan / 1647.6132)	HexNAc(5)Hex(3)Fuc(1)	5.4e-06	0.00014	5.26	314.4	314.4	34.2	3	1018.11	1018.11	1.68		3052.33	3052.32	Specific	5	14.6	>sp|O94856|NFASC_HUMAN Neurofascin OS=Homo sapiens OX=9606 GN=NFASC PE=1 SV=4	2789	33.6862	controllerType=0 controllerNumber=1 scan=8654	167		KS_AD223_HILIC-elu_844_3532.8654.8654.3	high-energy collision-induced dissociation	4.19	3051.32	3051.32	0	0	0	0	2.5e-07	5.8e-06
36 | 1608	2	969	K.YVAFN[+1216.42286]GTK.V	K.YVAFNGTK.V	YVAFNGTK,KV,5@1216.42286	N5(NGlycan / 1216.4229)	HexNAc(2)Hex(5)	2.1e-08	5.4e-07	7.69	552.3	442.6	442.6	2	1058.45	1058.45	1.33		2115.89	2115.89	Specific	5	17.4	>sp|O94856|NFASC_HUMAN Neurofascin OS=Homo sapiens OX=9606 GN=NFASC PE=1 SV=4	2789	24.0882	controllerType=0 controllerNumber=1 scan=6169	55		KS_AD223_HILIC-elu_844_3532.6169.6169.2	high-energy collision-induced dissociation	6.62	2114.88	2114.88	0	0	0	0	3.3e-09	8.1e-08
37 | 1569	2	969	K.YVAFN[+1216.42286]GTK.V	K.YVAFNGTK.V	YVAFNGTK,KV,5@1216.42286	N5(NGlycan / 1216.4229)	HexNAc(2)Hex(5)	1.8e-08	4.7e-07	7.75	517	418.3	418.3	2	1058.45	1058.45	2.14		2115.89	2115.89	Specific	5	16.5	>sp|O94856|NFASC_HUMAN Neurofascin OS=Homo sapiens OX=9606 GN=NFASC PE=1 SV=4	2789	23.917	controllerType=0 controllerNumber=1 scan=6125	54		KS_AD223_HILIC-elu_844_3532.6125.6125.2	high-energy collision-induced dissociation	6.68	2114.88	2114.88	0	0	0	0	2.6e-09	7.2e-08
38 | 1660	2	969	K.YVAFN[+1216.42286]GTK.V	K.YVAFNGTK.V	YVAFNGTK,KV,5@1216.42286	N5(NGlycan / 1216.4229)	HexNAc(2)Hex(5)	1.3e-08	3.4e-07	7.89	504.7	399.9	399.9	2	1058.45	1058.45	1.68		2115.89	2115.89	Specific	5	17.6	>sp|O94856|NFASC_HUMAN Neurofascin OS=Homo sapiens OX=9606 GN=NFASC PE=1 SV=4	2789	24.2577	controllerType=0 controllerNumber=1 scan=6213	57		KS_AD223_HILIC-elu_844_3532.6213.6213.2	high-energy collision-induced dissociation	6.82	2114.88	2114.88	0	0	0	0	1.8e-09	5.1e-08
39 | 1726	2	969	K.YVAFN[+1216.42286]GTK.V	K.YVAFNGTK.V	YVAFNGTK,KV,5@1216.42286	N5(NGlycan / 1216.4229)	HexNAc(2)Hex(5)	6.7e-06	0.00018	5.17	339.9	299	299	2	1058.45	1058.45	2.26		2115.89	2115.89	Specific	5	15.1	>sp|O94856|NFASC_HUMAN Neurofascin OS=Homo sapiens OX=9606 GN=NFASC PE=1 SV=4	2789	24.4272	controllerType=0 controllerNumber=1 scan=6257	59		KS_AD223_HILIC-elu_844_3532.6257.6257.2	high-energy collision-induced dissociation	4.1	2114.88	2114.88	0	0	0	0	4.1e-07	1.1e-05
40 | 1527	2	969	K.YVAFN[+1216.42286]GTK.V	K.YVAFNGTK.V	YVAFNGTK,KV,5@1216.42286	N5(NGlycan / 1216.4229)	HexNAc(2)Hex(5)	5.5e-06	0.00014	5.26	323.8	256.3	256.3	2	1058.45	1058.45	1.91		2115.89	2115.89	Specific	5	14.7	>sp|O94856|NFASC_HUMAN Neurofascin OS=Homo sapiens OX=9606 GN=NFASC PE=1 SV=4	2789	23.7489	controllerType=0 controllerNumber=1 scan=6083	53		KS_AD223_HILIC-elu_844_3532.6083.6083.2	high-energy collision-induced dissociation	4.19	2114.88	2114.88	0	0	0	0	2.7e-07	6.7e-06
24 | 2330	2	442	R.VILYN[+1216.42286]R.T	R.VILYNR.T	VILYNR,RT,5@1216.42286	N5(NGlycan / 1216.4229)	HexNAc(2)Hex(5)	5.9e-06	0.00016	5.23	341.7	301.2	301.2	2	997.447	997.446	1.37		1993.89	1993.88	Specific	5	14.5	>sp|O94856|NFASC_HUMAN Neurofascin OS=Homo sapiens OX=9606 GN=NFASC PE=1 SV=4	2789	25.6584	controllerType=0 controllerNumber=1 scan=6577	76		KS_AD223_HILIC-elu_844_3532.6577.6577.2	high-energy collision-induced dissociation	4.16	1992.88	1992.88	0	0	0	0	3.3e-07	8.4e-06
25 | 2209	2	442	R.VILYN[+1216.42286]R.T	R.VILYNR.T	VILYNR,RT,5@1216.42286	N5(NGlycan / 1216.4229)	HexNAc(2)Hex(5)	5.5e-06	0.00014	5.26	327.2	279.3	279.3	2	997.448	997.446	1.92		1993.89	1993.88	Specific	5	13.9	>sp|O94856|NFASC_HUMAN Neurofascin OS=Homo sapiens OX=9606 GN=NFASC PE=1 SV=4	2789	25.3198	controllerType=0 controllerNumber=1 scan=6489	72		KS_AD223_HILIC-elu_844_3532.6489.6489.2	high-energy collision-induced dissociation	4.19	1992.88	1992.88	0	0	0	0	3e-07	7.5e-06
26 | 2267	2	442	R.VILYN[+1216.42286]R.T	R.VILYNR.T	VILYNR,RT,5@1216.42286	N5(NGlycan / 1216.4229)	HexNAc(2)Hex(5)	1.1e-05	0.0003	4.95	326.9	281.3	281.3	2	997.448	997.446	2.35		1993.89	1993.88	Specific	5	13.8	>sp|O94856|NFASC_HUMAN Neurofascin OS=Homo sapiens OX=9606 GN=NFASC PE=1 SV=4	2789	25.4891	controllerType=0 controllerNumber=1 scan=6533	74		KS_AD223_HILIC-elu_844_3532.6533.6533.2	high-energy collision-induced dissociation	3.88	1992.88	1992.88	0	0	0	0	4.7e-07	1.3e-05
43 | 8363	2	1131	K.WAN[+1216.42286]ITWK.H	K.WANITWK.H	WANITWK,KH,3@1216.42286	N3(NGlycan / 1216.4229)	HexNAc(2)Hex(5)	3.9e-05	0.001	4.41	311.5	228.6	228.6	2	1067.96	1067.96	2.2		2134.91	2134.91	Specific	3	14.7	>sp|O94856|NFASC_HUMAN Neurofascin OS=Homo sapiens OX=9606 GN=NFASC PE=1 SV=4	2789	43.6954	controllerType=0 controllerNumber=1 scan=11231	255		KS_AD223_HILIC-elu_844_3532.11231.11231.2	high-energy collision-induced dissociation	3.33	2133.9	2133.9	0	0	0	0	1.7e-06	4.9e-05
195 | 298	40	473	R.YN[+1216.42286]C[+57.02146]TATNHIGTR.F	R.YNCTATNHIGTR.F	YNCTATNHIGTR,RF,2@1216.42286,3@57.02146	N2(NGlycan / 1216.4229)	HexNAc(2)Hex(5)	5e-07	1.3e-05	6.3	555.3	358.6	358.6	3	875.361	875.36	1.32		2624.07	2624.07	Specific	2	18.9	>sp|O15394|NCAM2_HUMAN Neural cell adhesion molecule 2 OS=Homo sapiens OX=9606 GN=NCAM2 PE=1 SV=2	53	18.9589	controllerType=0 controllerNumber=1 scan=4848	13	C3(Carbamidomethyl / 57.0215)	KS_AD223_HILIC-elu_844_3532.4848.4848.3	high-energy collision-induced dissociation	5.23	2623.06	2623.06	0	0	0	0	3e-08	7e-07

## Sheet: 321
PID	Prot._x000D_ Rank	Pos.	Sequence	SequenceOriginalDebug	PeptideParseFriendly	Mods_x000D_ (variable)	Glycans	PEP_x000D_ 2D	PEP_x000D_ 1D	|Log Prob|	Score	Delta_x000D_ Score	Delta Mod._x000D_ Score	z	Obs._x000D_ m/z	Calc._x000D_ m/z	ppm_x000D_ err.	Off-_x000D_ By-X	Obs._x000D_ MH	Calc._x000D_ MH	Cleavage	Glycans_x000D_ Pos.	Z-Score	Protein_x000D_ Name	Prot._x000D_ Id	Scan_x000D_ Time	Scan #	QID	Mods_x000D_ (fixed)	Comment	Fragment_x000D_ Type	|LogProbOld|	Obs.M	Calc.M	FDR_x000D_ 2D	FDR_x000D_ 1D	FDR uniq._x000D_ 2D	FDR uniq._x000D_ 1D	q-value_x000D_ 2D	q-value_x000D_ 1D
370 | 22000	19	514	R.ETC[+57.02146]SGN[+1216.42286]SSQC[+57.02146]APNIHK.M	R.ETCSGNSSQCAPNIHK.M	ETCSGNSSQCAPNIHK,RM,3@57.02146,6@1216.42286,10@57.02146	N6(NGlycan / 1216.4229)	HexNAc(2)Hex(5)	9.2e-07	2.6e-05	6.04	408.8	251.1	251.1	3	1002.73	1002.73	0.55		3006.18	3006.18	Specific	6	16.4	>sp|Q9P0K1|ADA22_HUMAN Disintegrin and metalloproteinase domain-containing protein 22 OS=Homo sapiens OX=9606 GN=ADAM22 PE=1 SV=1	39	16.3102	controllerType=0 controllerNumber=1 scan=4355	18	C3(Carbamidomethyl / 57.0215); C10(Carbamidomethyl / 57.0215)	KS_AD321_HILIC-elu_848_3538.4355.4355.3	high-energy collision-induced dissociation	4.28	3005.18	3005.17	0	0	0	0	4.7e-08	1.1e-06
571 | 19055	77	157	R.AGPN[+1216.42286]GTLFVADAYK.G	R.AGPNGTLFVADAYK.G	AGPNGTLFVADAYK,RG,4@1216.42286	N4(NGlycan / 1216.4229)	HexNAc(2)Hex(5)	2.9e-07	8.2e-06	6.53	409.2	262.7	262.7	2	1320.58	1320.58	1.09		2640.15	2640.14	Specific	4	17.3	>sp|Q9HDC9|APMAP_HUMAN Adipocyte plasma membrane-associated protein OS=Homo sapiens OX=9606 GN=APMAP PE=1 SV=2	149	46.0028	controllerType=0 controllerNumber=1 scan=12474	708		KS_AD321_HILIC-elu_848_3538.12474.12474.2	high-energy collision-induced dissociation	4.78	2639.14	2639.14	0	0	0	0	1.6e-08	3.2e-07
572 | 19006	77	157	R.AGPN[+1216.42286]GTLFVADAYK.G	R.AGPNGTLFVADAYK.G	AGPNGTLFVADAYK,RG,4@1216.42286	N4(NGlycan / 1216.4229)	HexNAc(2)Hex(5)	3.2e-07	8.9e-06	6.5	323	281.2	281.2	2	1320.58	1320.58	0.44		2640.15	2640.14	Specific	4	15.1	>sp|Q9HDC9|APMAP_HUMAN Adipocyte plasma membrane-associated protein OS=Homo sapiens OX=9606 GN=APMAP PE=1 SV=2	149	45.8298	controllerType=0 controllerNumber=1 scan=12426	702		KS_AD321_HILIC-elu_848_3538.12426.12426.2	high-energy collision-induced dissociation	4.74	2639.14	2639.14	0	0	0	0	1.8e-08	3.4e-07
267 | 70	10	222	R.FN[+1216.42286]HTQTIQQK.Q	R.FNHTQTIQQK.Q	FNHTQTIQQK,RQ,2@1216.42286	N2(NGlycan / 1216.4229)	HexNAc(2)Hex(5)	2.2e-08	6.2e-07	7.65	562	334.5	334.5	3	821.026	821.025	0.48		2461.06	2461.06	Specific	2	20.3	>sp|Q92823|NRCAM_HUMAN Neuronal cell adhesion molecule OS=Homo sapiens OX=9606 GN=NRCAM PE=1 SV=3	3772	14.1883	controllerType=0 controllerNumber=1 scan=3782	3		KS_AD321_HILIC-elu_848_3538.3782.3782.3	high-energy collision-induced dissociation	5.9	2460.05	2460.05	0	0	0	0	2.6e-09	6.6e-08
268 | 148	10	222	R.FN[+1216.42286]HTQTIQQK.Q	R.FNHTQTIQQK.Q	FNHTQTIQQK,RQ,2@1216.42286	N2(NGlycan / 1216.4229)	HexNAc(2)Hex(5)	1.1e-06	3.1e-05	5.95	472	243	243	3	821.025	821.025	-0.04		2461.06	2461.06	Specific	2	17.8	>sp|Q92823|NRCAM_HUMAN Neuronal cell adhesion molecule OS=Homo sapiens OX=9606 GN=NRCAM PE=1 SV=3	3772	14.3573	controllerType=0 controllerNumber=1 scan=3828	5		KS_AD321_HILIC-elu_848_3538.3828.3828.3	high-energy collision-induced dissociation	4.2	2460.05	2460.05	0	0	0	0	7.2e-08	1.8e-06
269 | 1	10	222	R.FN[+1216.42286]HTQTIQQK.Q	R.FNHTQTIQQK.Q	FNHTQTIQQK,RQ,2@1216.42286	N2(NGlycan / 1216.4229)	HexNAc(2)Hex(5)	1.4e-05	0.00039	4.85	335.3	140.7	140.7	3	821.026	821.025	0.63		2461.06	2461.06	Specific	2	16.7	>sp|Q92823|NRCAM_HUMAN Neuronal cell adhesion molecule OS=Homo sapiens OX=9606 GN=NRCAM PE=1 SV=3	3772	14.0191	controllerType=0 controllerNumber=1 scan=3736	1		KS_AD321_HILIC-elu_848_3538.3736.3736.3	high-energy collision-induced dissociation	3.1	2460.06	2460.05	0	0	0	0	8.3e-07	2.6e-05
473 | 25800	36	579	R.GTN[+1647.61324]ESDSATTQFTTEIDAPK.N	R.GTNESDSATTQFTTEIDAPK.N	GTNESDSATTQFTTEIDAPK,RN,3@1647.61324	N3(NGlycan / 1647.6132)	HexNAc(5)Hex(3)Fuc(1)	2e-08	5.7e-07	7.69	422.7	395.6	395.6	3	1254.2	1254.19	1		3760.57	3760.57	Specific	3	20.3	>sp|Q92752|TENR_HUMAN Tenascin-R OS=Homo sapiens OX=9606 GN=TNR PE=1 SV=3	14	44.0105	controllerType=0 controllerNumber=1 scan=11932	675		KS_AD321_HILIC-elu_848_3538.11932.11932.3	high-energy collision-induced dissociation	5.94	3759.57	3759.56	0	0	0	0	2.4e-09	6.3e-08
507 | 13470	45	176	R.C[+57.02146]APVN[+1216.42286]ISC[+57.02146]YAK.F	R.CAPVNISCYAK.F	CAPVNISCYAK,RF,1@57.02146,5@1216.42286,8@57.02146	N5(NGlycan / 1216.4229)	HexNAc(2)Hex(5)	4.4e-07	1.2e-05	6.36	429.9	345.3	345.3	2	1250.01	1250.01	0.32		2499.02	2499.01	Specific	5	18	>sp|Q8WWI5|CTL1_HUMAN Choline transporter-like protein 1 OS=Homo sapiens OX=9606 GN=SLC44A1 PE=1 SV=1	84	37.7359	controllerType=0 controllerNumber=1 scan=10208	496	C1(Carbamidomethyl / 57.0215); C8(Carbamidomethyl / 57.0215)	KS_AD321_HILIC-elu_848_3538.10208.10208.2	high-energy collision-induced dissociation	4.61	2498.01	2498.01	0	0	0	0	2.4e-08	5.5e-07
437 | 14253	30	95	R.N[+1378.47569]LTIVDSGLK.F	R.NLTIVDSGLK.F	NLTIVDSGLK,RF,1@1378.47569	N1(NGlycan / 1378.4757)	HexNAc(2)Hex(6)	3.3e-06	9.3e-05	5.48	362.1	218.1	218.1	2	1219.54	1219.54	-0.47		2438.08	2438.08	Specific	1	16	>sp|Q16620|NTRK2_HUMAN BDNF/NT-3 growth factors receptor OS=Homo sapiens OX=9606 GN=NTRK2 PE=1 SV=1	3495	39.0737	controllerType=0 controllerNumber=1 scan=10571	518		KS_AD321_HILIC-elu_848_3538.10571.10571.2	high-energy collision-induced dissociation	3.72	2437.07	2437.07	0	0	0	0	2.2e-07	6.2e-06
139 | 11859	5	451	K.GTEWLVN[+1216.42286]SSR.I	K.GTEWLVNSSR.I	GTEWLVNSSR,KI,7@1216.42286	N7(NGlycan / 1216.4229)	HexNAc(2)Hex(5)	7.4e-10	2.1e-08	9.13	599.7	478.1	478.1	2	1183	1183	-0.52		2364.99	2364.99	Specific	7	17.7	>sp|Q12860|CNTN1_HUMAN Contactin-1 OS=Homo sapiens OX=9606 GN=CNTN1 PE=1 SV=1	10	35.3989	controllerType=0 controllerNumber=1 scan=9570	433		KS_AD321_HILIC-elu_848_3538.9570.9570.2	high-energy collision-induced dissociation	7.37	2363.98	2363.99	0	0	0	0	1.2e-10	3.6e-09
140 | 11679	5	451	K.GTEWLVN[+1216.42286]SSR.I	K.GTEWLVNSSR.I	GTEWLVNSSR,KI,7@1216.42286	N7(NGlycan / 1216.4229)	HexNAc(2)Hex(5)	5e-09	1.4e-07	8.3	538	445	445	2	1183	1183	0.2		2364.99	2364.99	Specific	7	17.4	>sp|Q12860|CNTN1_HUMAN Contactin-1 OS=Homo sapiens OX=9606 GN=CNTN1 PE=1 SV=1	10	35.231	controllerType=0 controllerNumber=1 scan=9523	426		KS_AD321_HILIC-elu_848_3538.9523.9523.2	high-energy collision-induced dissociation	6.55	2363.99	2363.99	0	0	0	0	8.1e-10	2.3e-08
141 | 11971	5	451	K.GTEWLVN[+1216.42286]SSR.I	K.GTEWLVNSSR.I	GTEWLVNSSR,KI,7@1216.42286	N7(NGlycan / 1216.4229)	HexNAc(2)Hex(5)	1.6e-08	4.5e-07	7.79	451.7	369	369	2	1183	1183	0.62		2364.99	2364.99	Specific	7	17.4	>sp|Q12860|CNTN1_HUMAN Contactin-1 OS=Homo sapiens OX=9606 GN=CNTN1 PE=1 SV=1	10	35.5693	controllerType=0 controllerNumber=1 scan=9617	438		KS_AD321_HILIC-elu_848_3538.9617.9617.2	high-energy collision-induced dissociation	6.04	2363.99	2363.99	0	0	0	0	1.9e-09	5.1e-08
343 | 26963	17	64	R.DIYTFDGALN[+1540.52851]K.S	R.DIYTFDGALNK.S	DIYTFDGALNK,RS,10@1540.52851	N10(NGlycan / 1540.5285)	HexNAc(2)Hex(7)	4.5e-06	0.00013	5.35	396.4	173.9	173.9	2	1399.08	1399.08	1.02		2797.15	2797.14	Specific	10	16.8	>sp|Q08722|CD47_HUMAN Leukocyte surface antigen CD47 OS=Homo sapiens OX=9606 GN=CD47 PE=1 SV=1	2831	48.5251	controllerType=0 controllerNumber=1 scan=13160	755		KS_AD321_HILIC-elu_848_3538.13160.13160.2	high-energy collision-induced dissociation	3.79	2796.14	2796.14	0	0	0	0	2.7e-07	7.8e-06
344 | 27042	17	64	R.DIYTFDGALN[+1540.52851]K.S	R.DIYTFDGALNK.S	DIYTFDGALNK,RS,10@1540.52851	N10(NGlycan / 1540.5285)	HexNAc(2)Hex(7)	1.8e-05	0.00049	4.75	310.3	199.3	199.3	2	1399.08	1399.08	1.02		2797.15	2797.14	Specific	10	14.7	>sp|Q08722|CD47_HUMAN Leukocyte surface antigen CD47 OS=Homo sapiens OX=9606 GN=CD47 PE=1 SV=1	2831	48.6965	controllerType=0 controllerNumber=1 scan=13207	759		KS_AD321_HILIC-elu_848_3538.13207.13207.2	high-energy collision-induced dissociation	3.56	2796.14	2796.14	0	0	0	0	9.1e-07	2.9e-05
347 | 21034	17	64	R.DIYTFDGALN[+1216.42286]K.S	R.DIYTFDGALNK.S	DIYTFDGALNK,RS,10@1216.42286	N10(NGlycan / 1216.4229)	HexNAc(2)Hex(5)	4.4e-16	1.2e-14	15.36	881.6	631.3	631.3	2	1237.02	1237.02	0.44		2473.04	2473.04	Specific	10	22.6	>sp|Q08722|CD47_HUMAN Leukocyte surface antigen CD47 OS=Homo sapiens OX=9606 GN=CD47 PE=1 SV=1	2831	49.4121	controllerType=0 controllerNumber=1 scan=13405	784		KS_AD321_HILIC-elu_848_3538.13405.13405.2	high-energy collision-induced dissociation	13.6	2472.03	2472.03	0	0	0	0	1.3e-16	4.2e-15
348 | 21116	17	64	R.DIYTFDGALN[+1216.42286]K.S	R.DIYTFDGALNK.S	DIYTFDGALNK,RS,10@1216.42286	N10(NGlycan / 1216.4229)	HexNAc(2)Hex(5)	1.1e-13	3.1e-12	12.96	767.5	605.7	605.7	2	1237.02	1237.02	1.13		2473.04	2473.04	Specific	10	22.7	>sp|Q08722|CD47_HUMAN Leukocyte surface antigen CD47 OS=Homo sapiens OX=9606 GN=CD47 PE=1 SV=1	2831	49.582	controllerType=0 controllerNumber=1 scan=13451	786		KS_AD321_HILIC-elu_848_3538.13451.13451.2	high-energy collision-induced dissociation	11.2	2472.03	2472.03	0	0	0	0	2.4e-14	7.2e-13
349 | 20957	17	64	R.DIYTFDGALN[+1216.42286]K.S	R.DIYTFDGALNK.S	DIYTFDGALNK,RS,10@1216.42286	N10(NGlycan / 1216.4229)	HexNAc(2)Hex(5)	4.4e-13	1.2e-11	12.36	713	548.7	548.7	2	1237.02	1237.02	0.44		2473.04	2473.04	Specific	10	22	>sp|Q08722|CD47_HUMAN Leukocyte surface antigen CD47 OS=Homo sapiens OX=9606 GN=CD47 PE=1 SV=1	2831	49.2431	controllerType=0 controllerNumber=1 scan=13359	781		KS_AD321_HILIC-elu_848_3538.13359.13359.2	high-energy collision-induced dissociation	10.6	2472.03	2472.03	0	0	0	0	6.7e-14	1.8e-12
350 | 20718	17	64	R.DIYTFDGALN[+1216.42286]K.S	R.DIYTFDGALNK.S	DIYTFDGALNK,RS,10@1216.42286	N10(NGlycan / 1216.4229)	HexNAc(2)Hex(5)	2.6e-06	7.2e-05	5.59	497.3	286.1	286.1	2	1237.02	1237.02	-0.85		2473.04	2473.04	Specific	10	18.6	>sp|Q08722|CD47_HUMAN Leukocyte surface antigen CD47 OS=Homo sapiens OX=9606 GN=CD47 PE=1 SV=1	2831	49.0749	controllerType=0 controllerNumber=1 scan=13312	774		KS_AD321_HILIC-elu_848_3538.13312.13312.2	high-energy collision-induced dissociation	3.83	2472.03	2472.03	0	0	0	0	1.5e-07	4e-06
351 | 21195	17	64	R.DIYTFDGALN[+1216.42286]K.S	R.DIYTFDGALNK.S	DIYTFDGALNK,RS,10@1216.42286	N10(NGlycan / 1216.4229)	HexNAc(2)Hex(5)	1.6e-06	4.5e-05	5.79	411.6	304.6	304.6	2	1237.02	1237.02	1.52		2473.04	2473.04	Specific	10	16.5	>sp|Q08722|CD47_HUMAN Leukocyte surface antigen CD47 OS=Homo sapiens OX=9606 GN=CD47 PE=1 SV=1	2831	49.7523	controllerType=0 controllerNumber=1 scan=13497	788		KS_AD321_HILIC-elu_848_3538.13497.13497.2	high-energy collision-induced dissociation	4.04	2472.04	2472.03	0	0	0	0	1e-07	2.8e-06
356 | 25480	17	103	K.SDAVSHTGN[+1216.42286]YTC[+57.02146]EVTELTR.E	K.SDAVSHTGNYTCEVTELTR.E	SDAVSHTGNYTCEVTELTR,KE,9@1216.42286,12@57.02146	N9(NGlycan / 1216.4229)	HexNAc(2)Hex(5)	4.2e-07	1.2e-05	6.38	409	291.9	291.9	3	1119.47	1119.47	0.35		3356.39	3356.38	Specific	9	15.3	>sp|Q08722|CD47_HUMAN Leukocyte surface antigen CD47 OS=Homo sapiens OX=9606 GN=CD47 PE=1 SV=1	2831	42.2213	controllerType=0 controllerNumber=1 scan=11443	623	C12(Carbamidomethyl / 57.0215)	KS_AD321_HILIC-elu_848_3538.11443.11443.3	high-energy collision-induced dissociation	4.62	3355.38	3355.38	0	0	0	0	2.4e-08	5.2e-07
107 | 4970	3	265	R.AENQVN[+1216.42286]VTC[+57.02146]QVR.K	R.AENQVNVTCQVR.K	AENQVNVTCQVR,RK,6@1216.42286,9@57.02146	N6(NGlycan / 1216.4229)	HexNAc(2)Hex(5)	4.4e-13	1.2e-11	12.36	737.1	546.4	546.4	3	878.707	878.708	-0.07		2634.11	2634.11	Specific	6	19.2	>sp|P78324|SHPS1_HUMAN Tyrosine-protein phosphatase non-receptor type substrate 1 OS=Homo sapiens OX=9606 GN=SIRPA PE=1 SV=2	1335	26.0646	controllerType=0 controllerNumber=1 scan=7002	165	C9(Carbamidomethyl / 57.0215)	KS_AD321_HILIC-elu_848_3538.7002.7002.3	high-energy collision-induced dissociation	10.6	2633.1	2633.1	0	0	0	0	5.7e-14	1.4e-12
108 | 5170	3	265	R.AENQVN[+1216.42286]VTC[+57.02146]QVR.K	R.AENQVNVTCQVR.K	AENQVNVTCQVR,RK,6@1216.42286,9@57.02146	N6(NGlycan / 1216.4229)	HexNAc(2)Hex(5)	4.4e-12	1.2e-10	11.36	697.1	566.8	566.8	2	1317.56	1317.56	0.26		2634.11	2634.11	Specific	6	20.8	>sp|P78324|SHPS1_HUMAN Tyrosine-protein phosphatase non-receptor type substrate 1 OS=Homo sapiens OX=9606 GN=SIRPA PE=1 SV=2	1335	26.1281	controllerType=0 controllerNumber=1 scan=7020	170	C9(Carbamidomethyl / 57.0215)	KS_AD321_HILIC-elu_848_3538.7020.7020.2	high-energy collision-induced dissociation	11.6	2633.1	2633.1	0	0	0	0	8.6e-13	2.5e-11
109 | 5330	3	265	R.AENQVN[+1216.42286]VTC[+57.02146]QVR.K	R.AENQVNVTCQVR.K	AENQVNVTCQVR,RK,6@1216.42286,9@57.02146	N6(NGlycan / 1216.4229)	HexNAc(2)Hex(5)	4.4e-12	1.2e-10	11.36	694.9	533.2	533.2	3	878.707	878.708	-0.56		2634.11	2634.11	Specific	6	21.2	>sp|P78324|SHPS1_HUMAN Tyrosine-protein phosphatase non-receptor type substrate 1 OS=Homo sapiens OX=9606 GN=SIRPA PE=1 SV=2	1335	26.2355	controllerType=0 controllerNumber=1 scan=7050	174	C9(Carbamidomethyl / 57.0215)	KS_AD321_HILIC-elu_848_3538.7050.7050.3	high-energy collision-induced dissociation	11.6	2633.1	2633.1	0	0	0	0	8.9e-13	2.6e-11
110 | 4531	3	265	R.AENQVN[+1216.42286]VTC[+57.02146]QVR.K	R.AENQVNVTCQVR.K	AENQVNVTCQVR,RK,6@1216.42286,9@57.02146	N6(NGlycan / 1216.4229)	HexNAc(2)Hex(5)	4.4e-12	1.2e-10	11.36	664.3	492	492	3	878.707	878.708	-0.14		2634.11	2634.11	Specific	6	20.3	>sp|P78324|SHPS1_HUMAN Tyrosine-protein phosphatase non-receptor type substrate 1 OS=Homo sapiens OX=9606 GN=SIRPA PE=1 SV=2	1335	25.8942	controllerType=0 controllerNumber=1 scan=6953	152	C9(Carbamidomethyl / 57.0215)	KS_AD321_HILIC-elu_848_3538.6953.6953.3	high-energy collision-induced dissociation	10.6	2633.1	2633.1	0	0	0	0	8.3e-13	2.4e-11
111 | 4689	3	265	R.AENQVN[+1216.42286]VTC[+57.02146]QVR.K	R.AENQVNVTCQVR.K	AENQVNVTCQVR,RK,6@1216.42286,9@57.02146	N6(NGlycan / 1216.4229)	HexNAc(2)Hex(5)	4.4e-11	1.2e-09	10.36	617.8	446.3	446.3	2	1317.56	1317.56	0.63		2634.11	2634.11	Specific	6	21.3	>sp|P78324|SHPS1_HUMAN Tyrosine-protein phosphatase non-receptor type substrate 1 OS=Homo sapiens OX=9606 GN=SIRPA PE=1 SV=2	1335	25.958	controllerType=0 controllerNumber=1 scan=6972	158	C9(Carbamidomethyl / 57.0215)	KS_AD321_HILIC-elu_848_3538.6972.6972.2	high-energy collision-induced dissociation	9.6	2633.1	2633.1	0	0	0	0	5.1e-12	1.5e-10
112 | 5368	3	265	R.AENQVN[+1216.42286]VTC[+57.02146]QVR.K	R.AENQVNVTCQVR.K	AENQVNVTCQVR,RK,6@1216.42286,9@57.02146	N6(NGlycan / 1216.4229)	HexNAc(2)Hex(5)	4.4e-09	1.2e-07	8.36	496.7	415.6	415.6	2	1317.56	1317.56	0.26		2634.11	2634.11	Specific	6	19.3	>sp|P78324|SHPS1_HUMAN Tyrosine-protein phosphatase non-receptor type substrate 1 OS=Homo sapiens OX=9606 GN=SIRPA PE=1 SV=2	1335	26.3017	controllerType=0 controllerNumber=1 scan=7068	175	C9(Carbamidomethyl / 57.0215)	KS_AD321_HILIC-elu_848_3538.7068.7068.2	high-energy collision-induced dissociation	7.6	2633.1	2633.1	0	0	0	0	6.5e-10	1.9e-08
113 | 5426	3	265	R.AENQVN[+1216.42286]VTC[+57.02146]QVR.K	R.AENQVNVTCQVR.K	AENQVNVTCQVR,RK,6@1216.42286,9@57.02146	N6(NGlycan / 1216.4229)	HexNAc(2)Hex(5)	1.9e-06	5.2e-05	5.73	415.4	291.6	291.6	3	878.708	878.708	0.76		2634.11	2634.11	Specific	6	19	>sp|P78324|SHPS1_HUMAN Tyrosine-protein phosphatase non-receptor type substrate 1 OS=Homo sapiens OX=9606 GN=SIRPA PE=1 SV=2	1335	26.4061	controllerType=0 controllerNumber=1 scan=7096	177	C9(Carbamidomethyl / 57.0215)	KS_AD321_HILIC-elu_848_3538.7096.7096.3	high-energy collision-induced dissociation	4.5	2633.1	2633.1	0	0	0	0	1.1e-07	3.1e-06
114 | 4350	3	265	R.AENQVN[+1216.42286]VTC[+57.02146]QVR.K	R.AENQVNVTCQVR.K	AENQVNVTCQVR,RK,6@1216.42286,9@57.02146	N6(NGlycan / 1216.4229)	HexNAc(2)Hex(5)	7.1e-06	0.0002	5.15	314.5	200.5	200.5	3	878.708	878.708	0.34		2634.11	2634.11	Specific	6	14.1	>sp|P78324|SHPS1_HUMAN Tyrosine-protein phosphatase non-receptor type substrate 1 OS=Homo sapiens OX=9606 GN=SIRPA PE=1 SV=2	1335	25.7254	controllerType=0 controllerNumber=1 scan=6906	146	C9(Carbamidomethyl / 57.0215)	KS_AD321_HILIC-elu_848_3538.6906.6906.3	high-energy collision-induced dissociation	3.95	2633.1	2633.1	0	0	0	0	3.3e-07	9.8e-06
116 | 5090	3	265	R.AENQVN[+1054.37004]VTC[+57.02146]QVR.K	R.AENQVNVTCQVR.K	AENQVNVTCQVR,RK,6@1054.37004,9@57.02146	N6(NGlycan / 1054.37)	HexNAc(2)Hex(4)	1.1e-11	3.1e-10	10.96	669.6	508.4	508.4	3	824.691	824.69	1.22		2472.06	2472.06	Specific	6	19.2	>sp|P78324|SHPS1_HUMAN Tyrosine-protein phosphatase non-receptor type substrate 1 OS=Homo sapiens OX=9606 GN=SIRPA PE=1 SV=2	1335	26.0968	controllerType=0 controllerNumber=1 scan=7011	168	C9(Carbamidomethyl / 57.0215)	KS_AD321_HILIC-elu_848_3538.7011.7011.3	high-energy collision-induced dissociation	10.2	2471.05	2471.05	0	0	0	0	1.8e-12	5.4e-11
562 | 25600	73	147	R.SLEVLN[+1864.63416]LSSNK.L	R.SLEVLNLSSNK.L	SLEVLNLSSNK,RL,6@1864.63416	N6(NGlycan / 1864.6342)	HexNAc(2)Hex(9)	6.5e-07	1.8e-05	6.19	430.7	308.5	308.5	2	1534.65	1534.65	0.01		3068.29	3068.29	Specific	6	18.1	>sp|P23515|OMGP_HUMAN Oligodendrocyte-myelin glycoprotein OS=Homo sapiens OX=9606 GN=OMG PE=1 SV=2	309	42.7988	controllerType=0 controllerNumber=1 scan=11602	639		KS_AD321_HILIC-elu_848_3538.11602.11602.2	high-energy collision-induced dissociation	4.43	3067.28	3067.28	0	0	0	0	3.3e-08	7.3e-07
563 | 25680	73	147	R.SLEVLN[+1864.63416]LSSNK.L	R.SLEVLNLSSNK.L	SLEVLNLSSNK,RL,6@1864.63416	N6(NGlycan / 1864.6342)	HexNAc(2)Hex(9)	1e-06	2.8e-05	6	416	257.6	257.6	2	1534.65	1534.65	-0.15		3068.29	3068.29	Specific	6	17.6	>sp|P23515|OMGP_HUMAN Oligodendrocyte-myelin glycoprotein OS=Homo sapiens OX=9606 GN=OMG PE=1 SV=2	309	42.9674	controllerType=0 controllerNumber=1 scan=11649	646		KS_AD321_HILIC-elu_848_3538.11649.11649.2	high-energy collision-induced dissociation	4.24	3067.28	3067.28	0	0	0	0	5.8e-08	1.4e-06
564 | 25520	73	147	R.SLEVLN[+1864.63416]LSSNK.L	R.SLEVLNLSSNK.L	SLEVLNLSSNK,RL,6@1864.63416	N6(NGlycan / 1864.6342)	HexNAc(2)Hex(9)	2.6e-06	7.3e-05	5.58	379.3	247	247	2	1534.65	1534.65	1.12		3068.3	3068.29	Specific	6	16.8	>sp|P23515|OMGP_HUMAN Oligodendrocyte-myelin glycoprotein OS=Homo sapiens OX=9606 GN=OMG PE=1 SV=2	309	42.6291	controllerType=0 controllerNumber=1 scan=11555	633		KS_AD321_HILIC-elu_848_3538.11555.11555.2	high-energy collision-induced dissociation	3.83	3067.29	3067.28	0	0	0	0	1.5e-07	4.1e-06
573 | 18207	78	101	K.TVEIN[+1216.42286]LTNDYR.V	K.TVEINLTNDYR.V	TVEINLTNDYR,KV,5@1216.42286	N5(NGlycan / 1216.4229)	HexNAc(2)Hex(5)	1.1e-06	3e-05	5.97	458.9	321.2	321.2	2	1277.55	1277.55	0.85		2554.09	2554.09	Specific	5	18.4	>sp|P23471|PTPRZ_HUMAN Receptor-type tyrosine-protein phosphatase zeta OS=Homo sapiens OX=9606 GN=PTPRZ1 PE=1 SV=4	45	43.5968	controllerType=0 controllerNumber=1 scan=11821	667		KS_AD321_HILIC-elu_848_3538.11821.11821.2	high-energy collision-induced dissociation	4.22	2553.09	2553.09	0	0	0	0	6.6e-08	1.6e-06
574 | 18403	78	101	K.TVEIN[+1216.42286]LTNDYR.V	K.TVEINLTNDYR.V	TVEINLTNDYR,KV,5@1216.42286	N5(NGlycan / 1216.4229)	HexNAc(2)Hex(5)	8.6e-06	0.00024	5.07	436.8	267.5	267.5	2	1277.55	1277.55	-0.77		2554.09	2554.09	Specific	5	17.9	>sp|P23471|PTPRZ_HUMAN Receptor-type tyrosine-protein phosphatase zeta OS=Homo sapiens OX=9606 GN=PTPRZ1 PE=1 SV=4	45	43.7952	controllerType=0 controllerNumber=1 scan=11874	672		KS_AD321_HILIC-elu_848_3538.11874.11874.2	high-energy collision-induced dissociation	3.31	2553.08	2553.09	0	0	0	0	4.2e-07	1.3e-05
575 | 17971	78	101	K.TVEIN[+1216.42286]LTNDYR.V	K.TVEINLTNDYR.V	TVEINLTNDYR,KV,5@1216.42286	N5(NGlycan / 1216.4229)	HexNAc(2)Hex(5)	1.2e-05	0.00034	4.92	387.8	249.9	249.9	2	1277.55	1277.55	-1.15		2554.09	2554.09	Specific	5	16.1	>sp|P23471|PTPRZ_HUMAN Receptor-type tyrosine-protein phosphatase zeta OS=Homo sapiens OX=9606 GN=PTPRZ1 PE=1 SV=4	45	43.4266	controllerType=0 controllerNumber=1 scan=11776	661		KS_AD321_HILIC-elu_848_3538.11776.11776.2	high-energy collision-induced dissociation	3.17	2553.08	2553.09	0	0	0	0	6.9e-07	2.1e-05
441 | 27320	31	99	R.NC[+57.02146]TLLLSN[+1216.42286]VSPELGGK.Y	R.NCTLLLSNVSPELGGK.Y	NCTLLLSNVSPELGGK,RY,2@57.02146,8@1216.42286	N8(NGlycan / 1216.4229)	HexNAc(2)Hex(5)	4.2e-07	1.2e-05	6.38	362.5	362.5	29.4	3	973.441	973.441	0.05		2918.31	2918.31	Specific	8	16.5	>sp|P20916|MAG_HUMAN Myelin-associated glycoprotein OS=Homo sapiens OX=9606 GN=MAG PE=1 SV=1	78	53.3698	controllerType=0 controllerNumber=1 scan=14459	804	C2(Carbamidomethyl / 57.0215)	KS_AD321_HILIC-elu_848_3538.14459.14459.3	high-energy collision-induced dissociation	4.63	2917.3	2917.3	0	0	0	0	2.3e-08	4.9e-07
442 | 27401	31	99	R.NC[+57.02146]TLLLSN[+1216.42286]VSPELGGK.Y	R.NCTLLLSNVSPELGGK.Y	NCTLLLSNVSPELGGK,RY,2@57.02146,8@1216.42286	N8(NGlycan / 1216.4229)	HexNAc(2)Hex(5)	2.7e-06	7.5e-05	5.57	359.3	359.3	4.6	3	973.441	973.441	0.87		2918.31	2918.31	Specific	8	16.2	>sp|P20916|MAG_HUMAN Myelin-associated glycoprotein OS=Homo sapiens OX=9606 GN=MAG PE=1 SV=1	78	53.5399	controllerType=0 controllerNumber=1 scan=14505	806	C2(Carbamidomethyl / 57.0215)	KS_AD321_HILIC-elu_848_3538.14505.14505.3	high-energy collision-induced dissociation	3.82	2917.3	2917.3	0	0	0	0	1.6e-07	4.3e-06
443 | 27442	31	99	R.NC[+57.02146]TLLLSN[+1216.42286]VSPELGGK.Y	R.NCTLLLSNVSPELGGK.Y	NCTLLLSNVSPELGGK,RY,2@57.02146,8@1216.42286	N8(NGlycan / 1216.4229)	HexNAc(2)Hex(5)	1.2e-05	0.00035	4.9	341.7	341.7	34.7	3	973.439	973.441	-1.08		2918.3	2918.31	Specific	8	17.8	>sp|P20916|MAG_HUMAN Myelin-associated glycoprotein OS=Homo sapiens OX=9606 GN=MAG PE=1 SV=1	78	53.7087	controllerType=0 controllerNumber=1 scan=14550	807	C2(Carbamidomethyl / 57.0215)	KS_AD321_HILIC-elu_848_3538.14550.14550.3	high-energy collision-induced dissociation	3.15	2917.3	2917.3	0	0	0	0	7.1e-07	2.2e-05
169 | 25960	6	235	K.FHVN[+1378.47569]YTQPLVAVK.F	K.FHVNYTQPLVAVK.F	FHVNYTQPLVAVK,KF,4@1378.47569	N4(NGlycan / 1378.4757)	HexNAc(2)Hex(6)	6.9e-12	1.9e-10	11.16	633.8	416.7	416.7	3	965.441	965.441	0.39		2894.31	2894.31	Specific	4	23.3	>sp|P14415|AT1B2_HUMAN Sodium/potassium-transporting ATPase subunit beta-2 OS=Homo sapiens OX=9606 GN=ATP1B2 PE=1 SV=3	167	45.1207	controllerType=0 controllerNumber=1 scan=12234	694		KS_AD321_HILIC-elu_848_3538.12234.12234.3	high-energy collision-induced dissociation	9.4	2893.3	2893.3	0	0	0	0	1.5e-12	4.6e-11
170 | 26000	6	235	K.FHVN[+1378.47569]YTQPLVAVK.F	K.FHVNYTQPLVAVK.F	FHVNYTQPLVAVK,KF,4@1378.47569	N4(NGlycan / 1378.4757)	HexNAc(2)Hex(6)	3.5e-08	9.8e-07	7.45	487.8	271.2	271.2	3	965.441	965.441	0.65		2894.31	2894.31	Specific	4	19.4	>sp|P14415|AT1B2_HUMAN Sodium/potassium-transporting ATPase subunit beta-2 OS=Homo sapiens OX=9606 GN=ATP1B2 PE=1 SV=3	167	45.2882	controllerType=0 controllerNumber=1 scan=12279	695		KS_AD321_HILIC-elu_848_3538.12279.12279.3	high-energy collision-induced dissociation	5.7	2893.3	2893.3	0	0	0	0	3.4e-09	9.1e-08
171 | 25880	6	235	K.FHVN[+1378.47569]YTQPLVAVK.F	K.FHVNYTQPLVAVK.F	FHVNYTQPLVAVK,KF,4@1378.47569	N4(NGlycan / 1378.4757)	HexNAc(2)Hex(6)	1.2e-07	3.3e-06	6.93	426.5	273.2	273.2	3	965.441	965.441	0.27		2894.31	2894.31	Specific	4	18	>sp|P14415|AT1B2_HUMAN Sodium/potassium-transporting ATPase subunit beta-2 OS=Homo sapiens OX=9606 GN=ATP1B2 PE=1 SV=3	167	44.9469	controllerType=0 controllerNumber=1 scan=12187	692		KS_AD321_HILIC-elu_848_3538.12187.12187.3	high-energy collision-induced dissociation	5.18	2893.3	2893.3	0	0	0	0	9e-09	2.2e-07
156 | 24880	6	113	K.FLEPYN[+1378.47569]DSIQAQK.N	K.FLEPYNDSIQAQK.N	FLEPYNDSIQAQK,KN,6@1378.47569	N6(NGlycan / 1378.4757)	HexNAc(2)Hex(6)	6.8e-08	1.9e-06	7.17	441.6	297.4	297.4	3	977.751	977.751	-0.05		2931.24	2931.24	Specific	6	17.8	>sp|P14415|AT1B2_HUMAN Sodium/potassium-transporting ATPase subunit beta-2 OS=Homo sapiens OX=9606 GN=ATP1B2 PE=1 SV=3	167	40.7256	controllerType=0 controllerNumber=1 scan=11026	563		KS_AD321_HILIC-elu_848_3538.11026.11026.3	high-energy collision-induced dissociation	5.93	2930.23	2930.23	0	0	0	0	5.5e-09	1.5e-07
159 | 25040	6	113	K.FLEPYN[+1216.42286]DSIQAQK.N	K.FLEPYNDSIQAQK.N	FLEPYNDSIQAQK,KN,6@1216.42286	N6(NGlycan / 1216.4229)	HexNAc(2)Hex(5)	6.9e-13	1.9e-11	12.16	683.7	514.7	514.7	3	923.734	923.734	0.31		2769.19	2769.19	Specific	6	19.9	>sp|P14415|AT1B2_HUMAN Sodium/potassium-transporting ATPase subunit beta-2 OS=Homo sapiens OX=9606 GN=ATP1B2 PE=1 SV=3	167	40.934	controllerType=0 controllerNumber=1 scan=11085	574		KS_AD321_HILIC-elu_848_3538.11085.11085.3	high-energy collision-induced dissociation	10.4	2768.18	2768.18	0	0	0	0	1.3e-13	3.3e-12
160 | 25080	6	113	K.FLEPYN[+1216.42286]DSIQAQK.N	K.FLEPYNDSIQAQK.N	FLEPYNDSIQAQK,KN,6@1216.42286	N6(NGlycan / 1216.4229)	HexNAc(2)Hex(5)	6.9e-13	1.9e-11	12.16	682.4	512.1	512.1	2	1385.1	1385.1	0.03		2769.19	2769.19	Specific	6	20.2	>sp|P14415|AT1B2_HUMAN Sodium/potassium-transporting ATPase subunit beta-2 OS=Homo sapiens OX=9606 GN=ATP1B2 PE=1 SV=3	167	41.0067	controllerType=0 controllerNumber=1 scan=11105	576		KS_AD321_HILIC-elu_848_3538.11105.11105.2	high-energy collision-induced dissociation	12.4	2768.18	2768.18	0	0	0	0	1.3e-13	3.6e-12
161 | 25120	6	113	K.FLEPYN[+1216.42286]DSIQAQK.N	K.FLEPYNDSIQAQK.N	FLEPYNDSIQAQK,KN,6@1216.42286	N6(NGlycan / 1216.4229)	HexNAc(2)Hex(5)	6.9e-13	1.9e-11	12.16	661.9	534.8	534.8	3	923.734	923.734	-0.02		2769.19	2769.19	Specific	6	19.6	>sp|P14415|AT1B2_HUMAN Sodium/potassium-transporting ATPase subunit beta-2 OS=Homo sapiens OX=9606 GN=ATP1B2 PE=1 SV=3	167	41.1058	controllerType=0 controllerNumber=1 scan=11133	581		KS_AD321_HILIC-elu_848_3538.11133.11133.3	high-energy collision-induced dissociation	11.4	2768.18	2768.18	0	0	0	0	1.4e-13	3.8e-12
162 | 25160	6	113	K.FLEPYN[+1216.42286]DSIQAQK.N	K.FLEPYNDSIQAQK.N	FLEPYNDSIQAQK,KN,6@1216.42286	N6(NGlycan / 1216.4229)	HexNAc(2)Hex(5)	6.9e-11	1.9e-09	10.16	599.1	446.4	446.4	2	1385.1	1385.1	-0.23		2769.19	2769.19	Specific	6	17.1	>sp|P14415|AT1B2_HUMAN Sodium/potassium-transporting ATPase subunit beta-2 OS=Homo sapiens OX=9606 GN=ATP1B2 PE=1 SV=3	167	41.181	controllerType=0 controllerNumber=1 scan=11154	584		KS_AD321_HILIC-elu_848_3538.11154.11154.2	high-energy collision-induced dissociation	10.4	2768.18	2768.18	0	0	0	0	1.1e-11	3.1e-10
163 | 25280	6	113	K.FLEPYN[+1216.42286]DSIQAQK.N	K.FLEPYNDSIQAQK.N	FLEPYNDSIQAQK,KN,6@1216.42286	N6(NGlycan / 1216.4229)	HexNAc(2)Hex(5)	5.3e-08	1.5e-06	7.27	498.3	372.7	372.7	2	1385.1	1385.1	2.23		2769.19	2769.19	Specific	6	19.1	>sp|P14415|AT1B2_HUMAN Sodium/potassium-transporting ATPase subunit beta-2 OS=Homo sapiens OX=9606 GN=ATP1B2 PE=1 SV=3	167	41.352	controllerType=0 controllerNumber=1 scan=11202	592		KS_AD321_HILIC-elu_848_3538.11202.11202.2	high-energy collision-induced dissociation	6.52	2768.19	2768.18	0	0	0	0	4.7e-09	1.3e-07
164 | 25240	6	113	K.FLEPYN[+1216.42286]DSIQAQK.N	K.FLEPYNDSIQAQK.N	FLEPYNDSIQAQK,KN,6@1216.42286	N6(NGlycan / 1216.4229)	HexNAc(2)Hex(5)	4.5e-08	1.3e-06	7.34	471.9	362.7	362.7	3	923.734	923.734	0.58		2769.19	2769.19	Specific	6	16.7	>sp|P14415|AT1B2_HUMAN Sodium/potassium-transporting ATPase subunit beta-2 OS=Homo sapiens OX=9606 GN=ATP1B2 PE=1 SV=3	167	41.2741	controllerType=0 controllerNumber=1 scan=11180	588		KS_AD321_HILIC-elu_848_3538.11180.11180.3	high-energy collision-induced dissociation	6.1	2768.18	2768.18	0	0	0	0	4e-09	1.1e-07
165 | 24960	6	113	K.FLEPYN[+1216.42286]DSIQAQK.N	K.FLEPYNDSIQAQK.N	FLEPYNDSIQAQK,KN,6@1216.42286	N6(NGlycan / 1216.4229)	HexNAc(2)Hex(5)	4.5e-08	1.3e-06	7.34	470.3	335.3	335.3	2	1385.1	1385.1	0.47		2769.19	2769.19	Specific	6	18.9	>sp|P14415|AT1B2_HUMAN Sodium/potassium-transporting ATPase subunit beta-2 OS=Homo sapiens OX=9606 GN=ATP1B2 PE=1 SV=3	167	40.8358	controllerType=0 controllerNumber=1 scan=11057	568		KS_AD321_HILIC-elu_848_3538.11057.11057.2	high-energy collision-induced dissociation	6.1	2768.18	2768.18	0	0	0	0	3.9e-09	1e-07
584 | 8733	82	352	R.VQPFN[+1216.42286]VTQGK.Y	R.VQPFNVTQGK.Y	VQPFNVTQGK,RY,5@1216.42286	N5(NGlycan / 1216.4229)	HexNAc(2)Hex(5)	1.2e-06	3.4e-05	5.92	448.3	357.9	357.9	2	1167.52	1167.52	0.81		2334.02	2334.02	Specific	5	17.8	>sp|P13473|LAMP2_HUMAN Lysosome-associated membrane glycoprotein 2 OS=Homo sapiens OX=9606 GN=LAMP2 PE=1 SV=2	3692	30.6537	controllerType=0 controllerNumber=1 scan=8266	294		KS_AD321_HILIC-elu_848_3538.8266.8266.2	high-energy collision-induced dissociation	4.16	2333.02	2333.02	0	0	0	0	8.2e-08	2.1e-06
585 | 8910	82	352	R.VQPFN[+1216.42286]VTQGK.Y	R.VQPFNVTQGK.Y	VQPFNVTQGK,RY,5@1216.42286	N5(NGlycan / 1216.4229)	HexNAc(2)Hex(5)	7.3e-07	2e-05	6.13	419.7	333.3	333.3	2	1167.51	1167.52	-0.55		2334.02	2334.02	Specific	5	17.2	>sp|P13473|LAMP2_HUMAN Lysosome-associated membrane glycoprotein 2 OS=Homo sapiens OX=9606 GN=LAMP2 PE=1 SV=2	3692	30.8238	controllerType=0 controllerNumber=1 scan=8312	299		KS_AD321_HILIC-elu_848_3538.8312.8312.2	high-energy collision-induced dissociation	4.38	2333.01	2333.02	0	0	0	0	4.1e-08	9.7e-07
586 | 8562	82	352	R.VQPFN[+1216.42286]VTQGK.Y	R.VQPFNVTQGK.Y	VQPFNVTQGK,RY,5@1216.42286	N5(NGlycan / 1216.4229)	HexNAc(2)Hex(5)	1.1e-05	0.00032	4.94	357.4	258.8	258.8	2	1167.52	1167.52	0.71		2334.02	2334.02	Specific	5	15.9	>sp|P13473|LAMP2_HUMAN Lysosome-associated membrane glycoprotein 2 OS=Homo sapiens OX=9606 GN=LAMP2 PE=1 SV=2	3692	30.4831	controllerType=0 controllerNumber=1 scan=8221	289		KS_AD321_HILIC-elu_848_3538.8221.8221.2	high-energy collision-induced dissociation	3.19	2333.02	2333.02	0	0	0	0	6.2e-07	1.9e-05
580 | 8423	80	255	R.LLNINPN[+1216.42286]K.T	R.LLNINPNK.T	LLNINPNK,RT,7@1216.42286	N7(NGlycan / 1216.4229)	HexNAc(2)Hex(5)	1.1e-06	3.1e-05	5.95	457	231.9	231.9	2	1071.49	1071.49	-0.13		2141.97	2141.97	Specific	7	17.8	>sp|P11279|LAMP1_HUMAN Lysosome-associated membrane glycoprotein 1 OS=Homo sapiens OX=9606 GN=LAMP1 PE=1 SV=3	638	30.4005	controllerType=0 controllerNumber=1 scan=8198	284		KS_AD321_HILIC-elu_848_3538.8198.8198.2	high-energy collision-induced dissociation	4.2	2140.96	2140.96	0	0	0	0	7.4e-08	1.8e-06
581 | 8264	80	255	R.LLNINPN[+1216.42286]K.T	R.LLNINPNK.T	LLNINPNK,RT,7@1216.42286	N7(NGlycan / 1216.4229)	HexNAc(2)Hex(5)	2.9e-06	8.2e-05	5.53	415.1	185.3	185.3	2	1071.49	1071.49	-0.13		2141.97	2141.97	Specific	7	16.7	>sp|P11279|LAMP1_HUMAN Lysosome-associated membrane glycoprotein 1 OS=Homo sapiens OX=9606 GN=LAMP1 PE=1 SV=3	638	30.2303	controllerType=0 controllerNumber=1 scan=8151	279		KS_AD321_HILIC-elu_848_3538.8151.8151.2	high-energy collision-induced dissociation	3.78	2140.96	2140.96	0	0	0	0	1.8e-07	4.8e-06
302 | 15356	12	257	K.GSLSYLN[+1378.47569]VTR.K	K.GSLSYLNVTR.K	GSLSYLNVTR,KK,7@1378.47569	N7(NGlycan / 1378.4757)	HexNAc(2)Hex(6)	7.3e-07	2e-05	6.14	454.6	322.3	322.3	2	1244.54	1244.54	0.02		2488.07	2488.07	Specific	7	18.1	>sp|P07339|CATD_HUMAN Cathepsin D OS=Homo sapiens OX=9606 GN=CTSD PE=1 SV=1	83	40.5271	controllerType=0 controllerNumber=1 scan=10971	557		KS_AD321_HILIC-elu_848_3538.10971.10971.2	high-energy collision-induced dissociation	4.38	2487.06	2487.06	0	0	0	0	4e-08	9.2e-07
303 | 15091	12	257	K.GSLSYLN[+1378.47569]VTR.K	K.GSLSYLNVTR.K	GSLSYLNVTR,KK,7@1378.47569	N7(NGlycan / 1378.4757)	HexNAc(2)Hex(6)	1.1e-06	3.2e-05	5.94	397.4	297.9	297.9	2	1244.54	1244.54	0.41		2488.07	2488.07	Specific	7	15.9	>sp|P07339|CATD_HUMAN Cathepsin D OS=Homo sapiens OX=9606 GN=CTSD PE=1 SV=1	83	40.3574	controllerType=0 controllerNumber=1 scan=10923	547		KS_AD321_HILIC-elu_848_3538.10923.10923.2	high-energy collision-induced dissociation	4.19	2487.06	2487.06	0	0	0	0	7.8e-08	2e-06
419 | 27521	26	236	K.VVLHPN[+2204.77244]YSQVDIGLIK.L	K.VVLHPNYSQVDIGLIK.L	VVLHPNYSQVDIGLIK,KL,6@2204.77244	N6(NGlycan / 2204.7724)	HexNAc(4)Hex(5)NeuAc(2)	7.6e-06	0.00021	5.12	322.2	139.5	139.5	3	1333.93	1333.93	0.49		3999.79	3999.78	Specific	6	15	>sp|P00738|HPT_HUMAN Haptoglobin OS=Homo sapiens OX=9606 GN=HP PE=1 SV=1	176	62.1554	controllerType=0 controllerNumber=1 scan=16779	812		KS_AD321_HILIC-elu_848_3538.16779.16779.3	high-energy collision-induced dissociation	3.37	3998.78	3998.78	0	0	0	0	4e-07	1.2e-05
420 | 27481	26	236	K.VVLHPN[+2204.77244]YSQVDIGLIK.L	K.VVLHPNYSQVDIGLIK.L	VVLHPNYSQVDIGLIK,KL,6@2204.77244	N6(NGlycan / 2204.7724)	HexNAc(4)Hex(5)NeuAc(2)	1.9e-05	0.00053	4.72	321.7	150	150	3	1333.93	1333.93	0.86		3999.79	3999.78	Specific	6	15.3	>sp|P00738|HPT_HUMAN Haptoglobin OS=Homo sapiens OX=9606 GN=HP PE=1 SV=1	176	61.9378	controllerType=0 controllerNumber=1 scan=16722	811		KS_AD321_HILIC-elu_848_3538.16722.16722.3	high-energy collision-induced dissociation	2.98	3998.78	3998.78	0	0	0	0	1e-06	3.2e-05
75 | 23721	2	980	K.QIVEN[+1647.61324]FSPNQTK.F	K.QIVENFSPNQTK.F	QIVENFSPNQTK,KF,5@1647.61324	N5(NGlycan / 1647.6132)	HexNAc(5)Hex(3)Fuc(1)	2.5e-06	6.8e-05	5.61	309.9	309.9	26.6	3	1018.11	1018.11	0.6		3052.33	3052.32	Specific	5	15.5	>sp|O94856|NFASC_HUMAN Neurofascin OS=Homo sapiens OX=9606 GN=NFASC PE=1 SV=4	2789	33.8203	controllerType=0 controllerNumber=1 scan=9133	380		KS_AD321_HILIC-elu_848_3538.9133.9133.3	high-energy collision-induced dissociation	3.86	3051.32	3051.32	0	0	0	0	1.4e-07	3.8e-06
68 | 3285	2	969	K.YVAFN[+1216.42286]GTK.V	K.YVAFNGTK.V	YVAFNGTK,KV,5@1216.42286	N5(NGlycan / 1216.4229)	HexNAc(2)Hex(5)	7.4e-10	2.1e-08	9.13	585.3	476.8	476.8	2	1058.45	1058.45	0.18		2115.89	2115.89	Specific	5	18.4	>sp|O94856|NFASC_HUMAN Neurofascin OS=Homo sapiens OX=9606 GN=NFASC PE=1 SV=4	2789	24.2786	controllerType=0 controllerNumber=1 scan=6510	111		KS_AD321_HILIC-elu_848_3538.6510.6510.2	high-energy collision-induced dissociation	7.37	2114.88	2114.88	0	0	0	0	1.2e-10	3.4e-09
69 | 3162	2	969	K.YVAFN[+1216.42286]GTK.V	K.YVAFNGTK.V	YVAFNGTK,KV,5@1216.42286	N5(NGlycan / 1216.4229)	HexNAc(2)Hex(5)	7.4e-10	2.1e-08	9.13	563.8	464.5	464.5	2	1058.45	1058.45	-0.05		2115.88	2115.89	Specific	5	18.3	>sp|O94856|NFASC_HUMAN Neurofascin OS=Homo sapiens OX=9606 GN=NFASC PE=1 SV=4	2789	23.9396	controllerType=0 controllerNumber=1 scan=6421	107		KS_AD321_HILIC-elu_848_3538.6421.6421.2	high-energy collision-induced dissociation	7.37	2114.88	2114.88	0	0	0	0	1.2e-10	3.4e-09
70 | 3218	2	969	K.YVAFN[+1216.42286]GTK.V	K.YVAFNGTK.V	YVAFNGTK,KV,5@1216.42286	N5(NGlycan / 1216.4229)	HexNAc(2)Hex(5)	5e-09	1.4e-07	8.3	543	443.1	443.1	2	1058.45	1058.45	0.3		2115.89	2115.89	Specific	5	16.1	>sp|O94856|NFASC_HUMAN Neurofascin OS=Homo sapiens OX=9606 GN=NFASC PE=1 SV=4	2789	24.1088	controllerType=0 controllerNumber=1 scan=6465	109		KS_AD321_HILIC-elu_848_3538.6465.6465.2	high-energy collision-induced dissociation	6.55	2114.88	2114.88	0	0	0	0	7.9e-10	2.3e-08
71 | 3337	2	969	K.YVAFN[+1216.42286]GTK.V	K.YVAFNGTK.V	YVAFNGTK,KV,5@1216.42286	N5(NGlycan / 1216.4229)	HexNAc(2)Hex(5)	1.8e-06	5.1e-05	5.74	408.9	336.3	336.3	2	1058.45	1058.45	0.99		2115.89	2115.89	Specific	5	15.7	>sp|O94856|NFASC_HUMAN Neurofascin OS=Homo sapiens OX=9606 GN=NFASC PE=1 SV=4	2789	24.4481	controllerType=0 controllerNumber=1 scan=6555	113		KS_AD321_HILIC-elu_848_3538.6555.6555.2	high-energy collision-induced dissociation	3.98	2114.88	2114.88	0	0	0	0	1.1e-07	3e-06
50 | 4317	2	442	R.VILYN[+1216.42286]R.T	R.VILYNR.T	VILYNR,RT,5@1216.42286	N5(NGlycan / 1216.4229)	HexNAc(2)Hex(5)	1.1e-06	3.2e-05	5.94	372.7	309	309	2	997.446	997.446	-0.29		1993.88	1993.88	Specific	5	14.7	>sp|O94856|NFASC_HUMAN Neurofascin OS=Homo sapiens OX=9606 GN=NFASC PE=1 SV=4	2789	25.662	controllerType=0 controllerNumber=1 scan=6889	144		KS_AD321_HILIC-elu_848_3538.6889.6889.2	high-energy collision-induced dissociation	4.19	1992.88	1992.88	0	0	0	0	7.6e-08	1.9e-06
51 | 4215	2	442	R.VILYN[+1216.42286]R.T	R.VILYNR.T	VILYNR,RT,5@1216.42286	N5(NGlycan / 1216.4229)	HexNAc(2)Hex(5)	1.3e-06	3.7e-05	5.88	365.1	294.4	294.4	2	997.445	997.446	-0.53		1993.88	1993.88	Specific	5	15.6	>sp|O94856|NFASC_HUMAN Neurofascin OS=Homo sapiens OX=9606 GN=NFASC PE=1 SV=4	2789	25.4909	controllerType=0 controllerNumber=1 scan=6842	140		KS_AD321_HILIC-elu_848_3538.6842.6842.2	high-energy collision-induced dissociation	4.13	1992.88	1992.88	0	0	0	0	8.4e-08	2.2e-06
52 | 4095	2	442	R.VILYN[+1216.42286]R.T	R.VILYNR.T	VILYNR,RT,5@1216.42286	N5(NGlycan / 1216.4229)	HexNAc(2)Hex(5)	1.1e-05	0.00032	4.94	321	252	252	2	997.447	997.446	0.69		1993.89	1993.88	Specific	5	14.7	>sp|O94856|NFASC_HUMAN Neurofascin OS=Homo sapiens OX=9606 GN=NFASC PE=1 SV=4	2789	25.3208	controllerType=0 controllerNumber=1 scan=6795	135		KS_AD321_HILIC-elu_848_3538.6795.6795.2	high-energy collision-induced dissociation	3.19	1992.88	1992.88	0	0	0	0	6e-07	1.9e-05
53 | 4484	2	442	R.VILYN[+1216.42286]R.T	R.VILYNR.T	VILYNR,RT,5@1216.42286	N5(NGlycan / 1216.4229)	HexNAc(2)Hex(5)	4.7e-06	0.00013	5.32	310.6	268.2	268.2	2	997.445	997.446	-0.53		1993.88	1993.88	Specific	5	14.4	>sp|O94856|NFASC_HUMAN Neurofascin OS=Homo sapiens OX=9606 GN=NFASC PE=1 SV=4	2789	25.8331	controllerType=0 controllerNumber=1 scan=6936	150		KS_AD321_HILIC-elu_848_3538.6936.6936.2	high-energy collision-induced dissociation	3.57	1992.88	1992.88	0	0	0	0	2.8e-07	8.1e-06
78 | 18287	2	1131	K.WAN[+1216.42286]ITWK.H	K.WANITWK.H	WANITWK,KH,3@1216.42286	N3(NGlycan / 1216.4229)	HexNAc(2)Hex(5)	3.3e-06	9.1e-05	5.49	385.7	270.4	270.4	2	1067.96	1067.96	1.06		2134.91	2134.91	Specific	3	16.3	>sp|O94856|NFASC_HUMAN Neurofascin OS=Homo sapiens OX=9606 GN=NFASC PE=1 SV=4	2789	43.6557	controllerType=0 controllerNumber=1 scan=11837	669		KS_AD321_HILIC-elu_848_3538.11837.11837.2	high-energy collision-induced dissociation	3.73	2133.9	2133.9	0	0	0	0	2.2e-07	6e-06
79 | 18054	2	1131	K.WAN[+1216.42286]ITWK.H	K.WANITWK.H	WANITWK,KH,3@1216.42286	N3(NGlycan / 1216.4229)	HexNAc(2)Hex(5)	8.5e-06	0.00024	5.07	359.4	265.5	265.5	2	1067.96	1067.96	1.06		2134.91	2134.91	Specific	3	15.6	>sp|O94856|NFASC_HUMAN Neurofascin OS=Homo sapiens OX=9606 GN=NFASC PE=1 SV=4	2789	43.4878	controllerType=0 controllerNumber=1 scan=11793	663		KS_AD321_HILIC-elu_848_3538.11793.11793.2	high-energy collision-induced dissociation	3.32	2133.9	2133.9	0	0	0	0	4.1e-07	1.2e-05
522 | 673	51	473	R.YN[+1216.42286]C[+57.02146]TATNHIGTR.F	R.YNCTATNHIGTR.F	YNCTATNHIGTR,RF,2@1216.42286,3@57.02146	N2(NGlycan / 1216.4229)	HexNAc(2)Hex(5)	4.4e-12	1.2e-10	11.36	670.9	391.2	391.2	3	875.361	875.36	0.41		2624.07	2624.07	Specific	2	18.9	>sp|O15394|NCAM2_HUMAN Neural cell adhesion molecule 2 OS=Homo sapiens OX=9606 GN=NCAM2 PE=1 SV=2	53	19.1338	controllerType=0 controllerNumber=1 scan=5109	24	C3(Carbamidomethyl / 57.0215)	KS_AD321_HILIC-elu_848_3538.5109.5109.3	high-energy collision-induced dissociation	9.6	2623.06	2623.06	0	0	0	0	8e-13	2.3e-11
523 | 718	51	473	R.YN[+1216.42286]C[+57.02146]TATNHIGTR.F	R.YNCTATNHIGTR.F	YNCTATNHIGTR,RF,2@1216.42286,3@57.02146	N2(NGlycan / 1216.4229)	HexNAc(2)Hex(5)	1e-06	2.8e-05	6	439.5	239	239	3	875.36	875.36	-0.35		2624.07	2624.07	Specific	2	18.6	>sp|O15394|NCAM2_HUMAN Neural cell adhesion molecule 2 OS=Homo sapiens OX=9606 GN=NCAM2 PE=1 SV=2	53	19.3072	controllerType=0 controllerNumber=1 scan=5156	26	C3(Carbamidomethyl / 57.0215)	KS_AD321_HILIC-elu_848_3538.5156.5156.3	high-energy collision-induced dissociation	4.24	2623.06	2623.06	0	0	0	0	5.6e-08	1.3e-06
524 | 633	51	473	R.YN[+1216.42286]C[+57.02146]TATNHIGTR.F	R.YNCTATNHIGTR.F	YNCTATNHIGTR,RF,2@1216.42286,3@57.02146	N2(NGlycan / 1216.4229)	HexNAc(2)Hex(5)	4.9e-06	0.00014	5.31	382.7	207.1	207.1	3	875.361	875.36	0.97		2624.07	2624.07	Specific	2	16.7	>sp|O15394|NCAM2_HUMAN Neural cell adhesion molecule 2 OS=Homo sapiens OX=9606 GN=NCAM2 PE=1 SV=2	53	18.9633	controllerType=0 controllerNumber=1 scan=5063	23	C3(Carbamidomethyl / 57.0215)	KS_AD321_HILIC-elu_848_3538.5063.5063.3	high-energy collision-induced dissociation	3.56	2623.06	2623.06	0	0	0	0	2.8e-07	8.4e-06
578 | 21437	79	121	R.AN[+1216.42286]ATLLLGPLR.A	R.ANATLLLGPLR.A	ANATLLLGPLR,RA,2@1216.42286	N2(NGlycan / 1216.4229)	HexNAc(2)Hex(5)	1e-06	2.9e-05	5.98	363	248.8	248.8	2	1178.06	1178.06	0.08		2355.12	2355.12	Specific	2	16.1	>sp|O14594|NCAN_HUMAN Neurocan core protein OS=Homo sapiens OX=9606 GN=NCAN PE=1 SV=3	66	51.1602	controllerType=0 controllerNumber=1 scan=13869	795		KS_AD321_HILIC-elu_848_3538.13869.13869.2	high-energy collision-induced dissociation	4.23	2354.11	2354.11	0	0	0	0	6.2e-08	1.5e-06
579 | 21354	79	121	R.AN[+1216.42286]ATLLLGPLR.A	R.ANATLLLGPLR.A	ANATLLLGPLR,RA,2@1216.42286	N2(NGlycan / 1216.4229)	HexNAc(2)Hex(5)	2.7e-06	7.6e-05	5.56	350.4	225.5	225.5	2	1178.06	1178.06	0.29		2355.12	2355.12	Specific	2	15.8	>sp|O14594|NCAN_HUMAN Neurocan core protein OS=Homo sapiens OX=9606 GN=NCAN PE=1 SV=3	66	50.9862	controllerType=0 controllerNumber=1 scan=13822	792		KS_AD321_HILIC-elu_848_3538.13822.13822.2	high-energy collision-induced dissociation	3.81	2354.11	2354.11	0	0	0	0	1.7e-07	4.5e-06

## Sheet: 292
PID	Prot._x000D_ Rank	Pos.	Sequence	SequenceOriginalDebug	PeptideParseFriendly	Mods_x000D_ (variable)	Glycans	PEP_x000D_ 2D	PEP_x000D_ 1D	|Log Prob|	Score	Delta_x000D_ Score	Delta Mod._x000D_ Score	z	Obs._x000D_ m/z	Calc._x000D_ m/z	ppm_x000D_ err.	Off-_x000D_ By-X	Obs._x000D_ MH	Calc._x000D_ MH	Cleavage	Glycans_x000D_ Pos.	Z-Score	Protein_x000D_ Name	Prot._x000D_ Id	Scan_x000D_ Time	Scan #	QID	Mods_x000D_ (fixed)	Comment	Fragment_x000D_ Type	|LogProbOld|	Obs.M	Calc.M	FDR_x000D_ 2D	FDR_x000D_ 1D	FDR uniq._x000D_ 2D	FDR uniq._x000D_ 1D	q-value_x000D_ 2D	q-value_x000D_ 1D
213 | 202999	2	873	K.QIVEN[+1241.45450]FSPN[+406.15875]QTK.F	K.QIVENFSPNQTK.F	QIVENFSPNQTK,KF,5@1241.45450,9@406.15875	N5(NGlycan / 1241.4545); N9(NGlycan / 406.1587)	HexNAc(3)Hex(3)Fuc(1)	1.6e-16	1.7e-15	15.78	854.8	854.8	10.3	2	1526.67	1526.67	-0.62		3052.32	3052.32	Specific	5;9	23.9	>sp|O94856-9|NFASC_HUMAN Isoform 9 of Neurofascin OS=Homo sapiens OX=9606 GN=NFASC	2797	33.453	controllerType=0 controllerNumber=1 scan=8469	4348		KS_AD292_HILIC-elu_849_3544.8469.8469.2	high-energy collision-induced dissociation	14.18	3051.32	3051.32	0	0	0	0	2.4e-17	2.4e-16
215 | 203281	2	873	K.QIVEN[+1241.45450]FSPN[+406.15875]QTK.F	K.QIVENFSPNQTK.F	QIVENFSPNQTK,KF,5@1241.45450,9@406.15875	N5(NGlycan / 1241.4545); N9(NGlycan / 406.1587)	HexNAc(3)Hex(3)Fuc(1)	1.4e-14	1.5e-13	13.84	780.9	780.9	2.5	2	1526.67	1526.67	0.9		3052.33	3052.32	Specific	5;9	23.5	>sp|O94856-9|NFASC_HUMAN Isoform 9 of Neurofascin OS=Homo sapiens OX=9606 GN=NFASC	2797	33.5906	controllerType=0 controllerNumber=1 scan=8501	4378		KS_AD292_HILIC-elu_849_3544.8501.8501.2	high-energy collision-induced dissociation	14.24	3051.32	3051.32	0	0	0	0	1.8e-15	1.8e-14
3705 | 223702	123	228	K.AN[+2320.85617]ATIEVK.A	K.ANATIEVK.A	ANATIEVK,KA,2@2320.85617	N2(NGlycan / 2320.8562)	HexNAc(6)Hex(5)Fuc(2)	2.6e-05	0.00027	4.59	306.7	182.1	182.1	3	1056.11	1056.11	0.17		3166.33	3166.33	Specific	2	15.4	>sp|Q9Y639|NPTN_HUMAN Neuroplastin OS=Homo sapiens OX=9606 GN=NPTN PE=1 SV=2	3856	16.8902	controllerType=0 controllerNumber=1 scan=4356	1157		KS_AD292_HILIC-elu_849_3544.4356.4356.3	high-energy collision-induced dissociation	3.32	3165.32	3165.32	0	0	0	0	1.5e-06	1.4e-05
3720 | 99597	123	228	K.AN[+1540.52851]ATIEVK.A	K.ANATIEVK.A	ANATIEVK,KA,2@1540.52851	N2(NGlycan / 1540.5285)	HexNAc(2)Hex(7)	2.6e-08	2.7e-07	7.59	589.7	326.5	326.5	2	1193.5	1193.5	0.16		2386	2386	Specific	2	19.3	>sp|Q9Y639|NPTN_HUMAN Neuroplastin OS=Homo sapiens OX=9606 GN=NPTN PE=1 SV=2	3856	16.9152	controllerType=0 controllerNumber=1 scan=4362	1162		KS_AD292_HILIC-elu_849_3544.4362.4362.2	high-energy collision-induced dissociation	7.96	2384.99	2384.99	0	0	0	0	1.2e-09	1.3e-08
3721 | 99638	123	228	K.AN[+1540.52851]ATIEVK.A	K.ANATIEVK.A	ANATIEVK,KA,2@1540.52851	N2(NGlycan / 1540.5285)	HexNAc(2)Hex(7)	4.5e-07	4.7e-06	6.35	567.2	337.4	337.4	2	1193.5	1193.5	-0.35		2386	2386	Specific	2	20.4	>sp|Q9Y639|NPTN_HUMAN Neuroplastin OS=Homo sapiens OX=9606 GN=NPTN PE=1 SV=2	3856	17.1334	controllerType=0 controllerNumber=1 scan=4415	1205		KS_AD292_HILIC-elu_849_3544.4415.4415.2	high-energy collision-induced dissociation	6.9	2384.99	2384.99	0	0	0	0	1.9e-08	2.1e-07
3722 | 99396	123	228	K.AN[+1540.52851]ATIEVK.A	K.ANATIEVK.A	ANATIEVK,KA,2@1540.52851	N2(NGlycan / 1540.5285)	HexNAc(2)Hex(7)	2.1e-06	2.2e-05	5.67	503.4	276.7	276.7	2	1193.5	1193.5	-0.45		2386	2386	Specific	2	19.6	>sp|Q9Y639|NPTN_HUMAN Neuroplastin OS=Homo sapiens OX=9606 GN=NPTN PE=1 SV=2	3856	16.5124	controllerType=0 controllerNumber=1 scan=4265	1081		KS_AD292_HILIC-elu_849_3544.4265.4265.2	high-energy collision-induced dissociation	5.65	2384.99	2384.99	0	0	0	0	1e-07	1.2e-06
3723 | 99479	123	228	K.AN[+1540.52851]ATIEVK.A	K.ANATIEVK.A	ANATIEVK,KA,2@1540.52851	N2(NGlycan / 1540.5285)	HexNAc(2)Hex(7)	2.3e-06	2.4e-05	5.64	480.9	288.6	288.6	2	1193.5	1193.5	-0.56		2386	2386	Specific	2	18.9	>sp|Q9Y639|NPTN_HUMAN Neuroplastin OS=Homo sapiens OX=9606 GN=NPTN PE=1 SV=2	3856	16.7268	controllerType=0 controllerNumber=1 scan=4317	1124		KS_AD292_HILIC-elu_849_3544.4317.4317.2	high-energy collision-induced dissociation	4.56	2384.99	2384.99	0	0	0	0	1.1e-07	1.3e-06
3724 | 41050	123	228	K.AN[+1378.47569]ATIEVK.A	K.ANATIEVK.A	ANATIEVK,KA,2@1378.47569	N2(NGlycan / 1378.4757)	HexNAc(2)Hex(6)	2.2e-09	2.3e-08	8.66	611.7	356.3	356.3	2	1112.48	1112.48	-0.12		2223.95	2223.95	Specific	2	20.9	>sp|Q9Y639|NPTN_HUMAN Neuroplastin OS=Homo sapiens OX=9606 GN=NPTN PE=1 SV=2	3856	17.2593	controllerType=0 controllerNumber=1 scan=4446	1230		KS_AD292_HILIC-elu_849_3544.4446.4446.2	high-energy collision-induced dissociation	7.03	2222.94	2222.94	0	0	0	0	9.9e-11	1.1e-09
3725 | 41011	123	228	K.AN[+1378.47569]ATIEVK.A	K.ANATIEVK.A	ANATIEVK,KA,2@1378.47569	N2(NGlycan / 1378.4757)	HexNAc(2)Hex(6)	6.9e-07	7.2e-06	6.16	539	322.8	322.8	2	1112.48	1112.48	-0.01		2223.95	2223.95	Specific	2	18.5	>sp|Q9Y639|NPTN_HUMAN Neuroplastin OS=Homo sapiens OX=9606 GN=NPTN PE=1 SV=2	3856	17.0902	controllerType=0 controllerNumber=1 scan=4405	1196		KS_AD292_HILIC-elu_849_3544.4405.4405.2	high-energy collision-induced dissociation	6.96	2222.94	2222.94	0	0	0	0	3e-08	3.4e-07
3726 | 41210	123	228	K.AN[+1378.47569]ATIEVK.A	K.ANATIEVK.A	ANATIEVK,KA,2@1378.47569	N2(NGlycan / 1378.4757)	HexNAc(2)Hex(6)	1e-06	1e-05	6	536.8	311.6	311.6	2	1112.48	1112.48	0.65		2223.95	2223.95	Specific	2	20.2	>sp|Q9Y639|NPTN_HUMAN Neuroplastin OS=Homo sapiens OX=9606 GN=NPTN PE=1 SV=2	3856	17.4273	controllerType=0 controllerNumber=1 scan=4488	1263		KS_AD292_HILIC-elu_849_3544.4488.4488.2	high-energy collision-induced dissociation	6.8	2222.94	2222.94	0	0	0	0	4.4e-08	5e-07
3727 | 40890	123	228	K.AN[+1378.47569]ATIEVK.A	K.ANATIEVK.A	ANATIEVK,KA,2@1378.47569	N2(NGlycan / 1378.4757)	HexNAc(2)Hex(6)	1.1e-06	1.2e-05	5.94	522.4	300.1	300.1	2	1112.48	1112.48	-0.23		2223.95	2223.95	Specific	2	19.8	>sp|Q9Y639|NPTN_HUMAN Neuroplastin OS=Homo sapiens OX=9606 GN=NPTN PE=1 SV=2	3856	16.8747	controllerType=0 controllerNumber=1 scan=4352	1154		KS_AD292_HILIC-elu_849_3544.4352.4352.2	high-energy collision-induced dissociation	6.74	2222.94	2222.94	0	0	0	0	5.2e-08	6.1e-07
3728 | 41534	123	228	K.AN[+1216.42286]ATIEVK.A	K.ANATIEVK.A	ANATIEVK,KA,2@1216.42286	N2(NGlycan / 1216.4229)	HexNAc(2)Hex(5)	4.5e-07	4.7e-06	6.35	552.7	328.8	328.8	2	1031.45	1031.45	-0.32		2061.89	2061.9	Specific	2	19.8	>sp|Q9Y639|NPTN_HUMAN Neuroplastin OS=Homo sapiens OX=9606 GN=NPTN PE=1 SV=2	3856	17.6955	controllerType=0 controllerNumber=1 scan=4560	1312		KS_AD292_HILIC-elu_849_3544.4560.4560.2	high-energy collision-induced dissociation	6.9	2060.89	2060.89	0	0	0	0	1.9e-08	2.1e-07
3729 | 41733	123	228	K.AN[+1216.42286]ATIEVK.A	K.ANATIEVK.A	ANATIEVK,KA,2@1216.42286	N2(NGlycan / 1216.4229)	HexNAc(2)Hex(5)	1.5e-06	1.6e-05	5.83	508.5	302.8	302.8	2	1031.45	1031.45	0.15		2061.9	2061.9	Specific	2	19.5	>sp|Q9Y639|NPTN_HUMAN Neuroplastin OS=Homo sapiens OX=9606 GN=NPTN PE=1 SV=2	3856	17.8747	controllerType=0 controllerNumber=1 scan=4607	1343		KS_AD292_HILIC-elu_849_3544.4607.4607.2	high-energy collision-induced dissociation	5.8	2060.89	2060.89	0	0	0	0	7e-08	8.2e-07
3730 | 41294	123	228	K.AN[+1216.42286]ATIEVK.A	K.ANATIEVK.A	ANATIEVK,KA,2@1216.42286	N2(NGlycan / 1216.4229)	HexNAc(2)Hex(5)	1.5e-06	1.6e-05	5.83	489.1	293.7	293.7	2	1031.45	1031.45	-0.08		2061.9	2061.9	Specific	2	19.1	>sp|Q9Y639|NPTN_HUMAN Neuroplastin OS=Homo sapiens OX=9606 GN=NPTN PE=1 SV=2	3856	17.5182	controllerType=0 controllerNumber=1 scan=4512	1280		KS_AD292_HILIC-elu_849_3544.4512.4512.2	high-energy collision-induced dissociation	4.62	2060.89	2060.89	0	0	0	0	6.9e-08	8.2e-07
1799 | 261083	22	637	R.VLAPGIYVC[+57.02146]N[+1955.72397]ATNR.H	R.VLAPGIYVCNATNR.H	VLAPGIYVCNATNR,RH,9@57.02146,10@1955.72397	N10(NGlycan / 1955.724)	HexNAc(5)Hex(4)Fuc(2)	9.6e-11	1e-09	10.02	661.4	318.3	318.3	3	1168.51	1168.51	0.38		3503.53	3503.52	Specific	10	20.6	>sp|Q9UMF0|ICAM5_HUMAN Intercellular adhesion molecule 5 OS=Homo sapiens OX=9606 GN=ICAM5 PE=1 SV=3	97	42.5361	controllerType=0 controllerNumber=1 scan=10554	6297	C9(Carbamidomethyl / 57.0215)	KS_AD292_HILIC-elu_849_3544.10554.10554.3	high-energy collision-induced dissociation	8.39	3502.52	3502.52	0	0	0	0	5.2e-12	5e-11
1800 | 261323	22	637	R.VLAPGIYVC[+57.02146]N[+1955.72397]ATNR.H	R.VLAPGIYVCNATNR.H	VLAPGIYVCNATNR,RH,9@57.02146,10@1955.72397	N10(NGlycan / 1955.724)	HexNAc(5)Hex(4)Fuc(2)	1.8e-06	1.9e-05	5.74	442.3	209.8	209.8	3	1168.51	1168.51	-1.09		3503.52	3503.52	Specific	10	16.8	>sp|Q9UMF0|ICAM5_HUMAN Intercellular adhesion molecule 5 OS=Homo sapiens OX=9606 GN=ICAM5 PE=1 SV=3	97	42.8213	controllerType=0 controllerNumber=1 scan=10618	6357	C9(Carbamidomethyl / 57.0215)	KS_AD292_HILIC-elu_849_3544.10618.10618.3	high-energy collision-induced dissociation	4.41	3502.51	3502.52	0	0	0	0	8.8e-08	1.1e-06
1804 | 209839	22	637	R.VLAPGIYVC[+57.02146]N[+1444.53387]ATNR.H	R.VLAPGIYVCNATNR.H	VLAPGIYVCNATNR,RH,9@57.02146,10@1444.53387	N10(NGlycan / 1444.5339)	HexNAc(4)Hex(3)Fuc(1)	3.7e-07	3.9e-06	6.43	518.9	291.2	291.2	3	998.116	998.116	0.02		2992.33	2992.33	Specific	10	15.4	>sp|Q9UMF0|ICAM5_HUMAN Intercellular adhesion molecule 5 OS=Homo sapiens OX=9606 GN=ICAM5 PE=1 SV=3	97	43.3245	controllerType=0 controllerNumber=1 scan=10732	6464	C9(Carbamidomethyl / 57.0215)	KS_AD292_HILIC-elu_849_3544.10732.10732.3	high-energy collision-induced dissociation	6.23	2991.33	2991.33	0	0	0	0	1.6e-08	1.7e-07
1805 | 209999	22	637	R.VLAPGIYVC[+57.02146]N[+1444.53387]ATNR.H	R.VLAPGIYVCNATNR.H	VLAPGIYVCNATNR,RH,9@57.02146,10@1444.53387	N10(NGlycan / 1444.5339)	HexNAc(4)Hex(3)Fuc(1)	8.3e-07	8.7e-06	6.08	445.9	198.2	198.2	2	1496.67	1496.67	-0.28		2992.33	2992.33	Specific	10	17.9	>sp|Q9UMF0|ICAM5_HUMAN Intercellular adhesion molecule 5 OS=Homo sapiens OX=9606 GN=ICAM5 PE=1 SV=3	97	43.4187	controllerType=0 controllerNumber=1 scan=10753	6484	C9(Carbamidomethyl / 57.0215)	KS_AD292_HILIC-elu_849_3544.10753.10753.2	high-energy collision-induced dissociation	4.75	2991.33	2991.33	0	0	0	0	3.7e-08	4.2e-07
1806 | 210199	22	637	R.VLAPGIYVC[+57.02146]N[+1444.53387]ATNR.H	R.VLAPGIYVCNATNR.H	VLAPGIYVCNATNR,RH,9@57.02146,10@1444.53387	N10(NGlycan / 1444.5339)	HexNAc(4)Hex(3)Fuc(1)	4.9e-06	5.2e-05	5.31	378.7	142.4	142.4	3	998.115	998.116	-0.78		2992.33	2992.33	Specific	10	15.1	>sp|Q9UMF0|ICAM5_HUMAN Intercellular adhesion molecule 5 OS=Homo sapiens OX=9606 GN=ICAM5 PE=1 SV=3	97	43.5962	controllerType=0 controllerNumber=1 scan=10794	6522	C9(Carbamidomethyl / 57.0215)	KS_AD292_HILIC-elu_849_3544.10794.10794.3	high-energy collision-induced dissociation	3.81	2991.32	2991.33	0	0	0	0	2.9e-07	3.3e-06
1785 | 337242	22	575	R.FEEPSC[+57.02146]PSN[+1955.72397]WTWVEGSGR.L	R.FEEPSCPSNWTWVEGSGR.L	FEEPSCPSNWTWVEGSGR,RL,6@57.02146,9@1955.72397	N9(NGlycan / 1955.724)	HexNAc(5)Hex(4)Fuc(2)	3.3e-10	3.5e-09	9.48	641.1	519.1	519.1	3	1360.89	1360.88	6.98		4080.66	4080.63	Specific	9	21.3	>sp|Q9UMF0|ICAM5_HUMAN Intercellular adhesion molecule 5 OS=Homo sapiens OX=9606 GN=ICAM5 PE=1 SV=3	97	54.4232	controllerType=0 controllerNumber=1 scan=13270	8827	C6(Carbamidomethyl / 57.0215)	KS_AD292_HILIC-elu_849_3544.13270.13270.3	high-energy collision-induced dissociation	9.85	4079.65	4079.62	0	0	0	0	1.7e-11	1.5e-10
1786 | 337282	22	575	R.FEEPSC[+57.02146]PSN[+1955.72397]WTWVEGSGR.L	R.FEEPSCPSNWTWVEGSGR.L	FEEPSCPSNWTWVEGSGR,RL,6@57.02146,9@1955.72397	N9(NGlycan / 1955.724)	HexNAc(5)Hex(4)Fuc(2)	2.7e-08	2.8e-07	7.58	560.9	494.4	494.4	3	1360.89	1360.88	2.94		4080.64	4080.63	Specific	9	21.4	>sp|Q9UMF0|ICAM5_HUMAN Intercellular adhesion molecule 5 OS=Homo sapiens OX=9606 GN=ICAM5 PE=1 SV=3	97	54.4573	controllerType=0 controllerNumber=1 scan=13278	8834	C6(Carbamidomethyl / 57.0215)	KS_AD292_HILIC-elu_849_3544.13278.13278.3	high-energy collision-induced dissociation	8.13	4079.64	4079.62	0	0	0	0	1.2e-09	1.3e-08
1787 | 337202	22	575	R.FEEPSC[+57.02146]PSN[+1955.72397]WTWVEGSGR.L	R.FEEPSCPSNWTWVEGSGR.L	FEEPSCPSNWTWVEGSGR,RL,6@57.02146,9@1955.72397	N9(NGlycan / 1955.724)	HexNAc(5)Hex(4)Fuc(2)	3.7e-07	3.8e-06	6.44	432.1	273.4	273.4	3	1360.88	1360.88	-0.92		4080.63	4080.63	Specific	9	19.3	>sp|Q9UMF0|ICAM5_HUMAN Intercellular adhesion molecule 5 OS=Homo sapiens OX=9606 GN=ICAM5 PE=1 SV=3	97	54.3846	controllerType=0 controllerNumber=1 scan=13261	8819	C6(Carbamidomethyl / 57.0215)	KS_AD292_HILIC-elu_849_3544.13261.13261.3	high-energy collision-induced dissociation	4.93	4079.62	4079.62	0	0	0	0	1.6e-08	1.6e-07
1788 | 307405	22	575	R.FEEPSC[+57.02146]PSN[+1647.61324]WTWVEGSGR.L	R.FEEPSCPSNWTWVEGSGR.L	FEEPSCPSNWTWVEGSGR,RL,6@57.02146,9@1647.61324	N9(NGlycan / 1647.6132)	HexNAc(5)Hex(3)Fuc(1)	1.2e-13	1.2e-12	12.93	704.9	642	642	3	1258.18	1258.18	-0.73		3772.52	3772.52	Specific	9	22.1	>sp|Q9UMF0|ICAM5_HUMAN Intercellular adhesion molecule 5 OS=Homo sapiens OX=9606 GN=ICAM5 PE=1 SV=3	97	55.5034	controllerType=0 controllerNumber=1 scan=13517	9053	C6(Carbamidomethyl / 57.0215)	KS_AD292_HILIC-elu_849_3544.13517.13517.3	high-energy collision-induced dissociation	11.29	3771.51	3771.51	0	0	0	0	1.2e-14	1.2e-13
1789 | 307165	22	575	R.FEEPSC[+57.02146]PSN[+1647.61324]WTWVEGSGR.L	R.FEEPSCPSNWTWVEGSGR.L	FEEPSCPSNWTWVEGSGR,RL,6@57.02146,9@1647.61324	N9(NGlycan / 1647.6132)	HexNAc(5)Hex(3)Fuc(1)	1.2e-11	1.2e-10	10.93	633.3	592.9	592.9	3	1258.18	1258.18	-0.54		3772.52	3772.52	Specific	9	20.9	>sp|Q9UMF0|ICAM5_HUMAN Intercellular adhesion molecule 5 OS=Homo sapiens OX=9606 GN=ICAM5 PE=1 SV=3	97	55.23	controllerType=0 controllerNumber=1 scan=13454	8996	C6(Carbamidomethyl / 57.0215)	KS_AD292_HILIC-elu_849_3544.13454.13454.3	high-energy collision-induced dissociation	11.29	3771.51	3771.51	0	0	0	0	8.9e-13	8.6e-12
1791 | 289605	22	575	R.FEEPSC[+57.02146]PSN[+1444.53387]WTWVEGSGR.L	R.FEEPSCPSNWTWVEGSGR.L	FEEPSCPSNWTWVEGSGR,RL,6@57.02146,9@1444.53387	N9(NGlycan / 1444.5339)	HexNAc(4)Hex(3)Fuc(1)	6.4e-09	6.7e-08	8.2	444.4	438	438	3	1190.48	1190.49	-0.77		3569.44	3569.44	Specific	9	17.9	>sp|Q9UMF0|ICAM5_HUMAN Intercellular adhesion molecule 5 OS=Homo sapiens OX=9606 GN=ICAM5 PE=1 SV=3	97	55.5544	controllerType=0 controllerNumber=1 scan=13528	9064	C6(Carbamidomethyl / 57.0215)	KS_AD292_HILIC-elu_849_3544.13528.13528.3	high-energy collision-induced dissociation	6.86	3568.43	3568.43	0	0	0	0	3.6e-10	4.2e-09
1734 | 299965	22	48	R.GGSLWLN[+1768.63952]C[+57.02146]STNC[+57.02146]PRPER.G	R.GGSLWLNCSTNCPRPER.G	GGSLWLNCSTNCPRPER,RG,7@1768.63952,8@57.02146,12@57.02146	N7(NGlycan / 1768.6395)	HexNAc(4)Hex(5)Fuc(1)	6e-06	6.3e-05	5.22	326	142.4	142.4	3	1258.19	1258.19	-2.54		3772.55	3772.56	Specific	7	12.8	>sp|Q9UMF0|ICAM5_HUMAN Intercellular adhesion molecule 5 OS=Homo sapiens OX=9606 GN=ICAM5 PE=1 SV=3	97	36.2035	controllerType=0 controllerNumber=1 scan=9103	4940	C8(Carbamidomethyl / 57.0215); C12(Carbamidomethyl / 57.0215)	KS_AD292_HILIC-elu_849_3544.9103.9103.3	high-energy collision-induced dissociation	3.78	3771.54	3771.55	0	0	0	0	3.5e-07	4e-06
1738 | 281281	22	48	R.GGSLWLN[+1622.58161]C[+57.02146]STNC[+57.02146]PRPER.G	R.GGSLWLNCSTNCPRPER.G	GGSLWLNCSTNCPRPER,RG,7@1622.58161,8@57.02146,12@57.02146	N7(NGlycan / 1622.5816)	HexNAc(4)Hex(5)	2.4e-06	2.5e-05	5.62	343.1	153.9	153.9	3	1209.5	1209.5	-0.17		3626.5	3626.5	Specific	7	13	>sp|Q9UMF0|ICAM5_HUMAN Intercellular adhesion molecule 5 OS=Homo sapiens OX=9606 GN=ICAM5 PE=1 SV=3	97	36.7213	controllerType=0 controllerNumber=1 scan=9222	5051	C8(Carbamidomethyl / 57.0215); C12(Carbamidomethyl / 57.0215)	KS_AD292_HILIC-elu_849_3544.9222.9222.3	high-energy collision-induced dissociation	4.13	3625.49	3625.49	0	0	0	0	1.2e-07	1.4e-06
1739 | 281201	22	48	R.GGSLWLN[+1622.58161]C[+57.02146]STNC[+57.02146]PRPER.G	R.GGSLWLNCSTNCPRPER.G	GGSLWLNCSTNCPRPER,RG,7@1622.58161,8@57.02146,12@57.02146	N7(NGlycan / 1622.5816)	HexNAc(4)Hex(5)	2.6e-06	2.8e-05	5.58	333.1	150.7	150.7	3	1209.5	1209.5	-0.88		3626.5	3626.5	Specific	7	13.2	>sp|Q9UMF0|ICAM5_HUMAN Intercellular adhesion molecule 5 OS=Homo sapiens OX=9606 GN=ICAM5 PE=1 SV=3	97	36.447	controllerType=0 controllerNumber=1 scan=9159	4992	C8(Carbamidomethyl / 57.0215); C12(Carbamidomethyl / 57.0215)	KS_AD292_HILIC-elu_849_3544.9159.9159.3	high-energy collision-induced dissociation	4.13	3625.49	3625.49	0	0	0	0	1.3e-07	1.5e-06
1741 | 235141	22	48	R.GGSLWLN[+1216.42286]C[+57.02146]STNC[+57.02146]PRPER.G	R.GGSLWLNCSTNCPRPER.G	GGSLWLNCSTNCPRPER,RG,7@1216.42286,8@57.02146,12@57.02146	N7(NGlycan / 1216.4229)	HexNAc(2)Hex(5)	1.3e-15	1.3e-14	14.9	838.7	611.5	611.5	3	1074.12	1074.12	-0.43		3220.34	3220.34	Specific	7	15.6	>sp|Q9UMF0|ICAM5_HUMAN Intercellular adhesion molecule 5 OS=Homo sapiens OX=9606 GN=ICAM5 PE=1 SV=3	97	36.9181	controllerType=0 controllerNumber=1 scan=9267	5093	C8(Carbamidomethyl / 57.0215); C12(Carbamidomethyl / 57.0215)	KS_AD292_HILIC-elu_849_3544.9267.9267.3	high-energy collision-induced dissociation	13.27	3219.33	3219.33	0	0	0	0	1.7e-16	1.8e-15
1742 | 234861	22	48	R.GGSLWLN[+1216.42286]C[+57.02146]STNC[+57.02146]PRPER.G	R.GGSLWLNCSTNCPRPER.G	GGSLWLNCSTNCPRPER,RG,7@1216.42286,8@57.02146,12@57.02146	N7(NGlycan / 1216.4229)	HexNAc(2)Hex(5)	1.3e-13	1.3e-12	12.9	735.6	535.5	535.5	3	1074.12	1074.12	-0.43		3220.34	3220.34	Specific	7	15.3	>sp|Q9UMF0|ICAM5_HUMAN Intercellular adhesion molecule 5 OS=Homo sapiens OX=9606 GN=ICAM5 PE=1 SV=3	97	36.6549	controllerType=0 controllerNumber=1 scan=9207	5037	C8(Carbamidomethyl / 57.0215); C12(Carbamidomethyl / 57.0215)	KS_AD292_HILIC-elu_849_3544.9207.9207.3	high-energy collision-induced dissociation	11.27	3219.33	3219.33	0	0	0	0	1.3e-14	1.3e-13
1743 | 235381	22	48	R.GGSLWLN[+1216.42286]C[+57.02146]STNC[+57.02146]PRPER.G	R.GGSLWLNCSTNCPRPER.G	GGSLWLNCSTNCPRPER,RG,7@1216.42286,8@57.02146,12@57.02146	N7(NGlycan / 1216.4229)	HexNAc(2)Hex(5)	2.7e-07	2.8e-06	6.57	468.1	312	312	3	1074.12	1074.12	0.71		3220.34	3220.34	Specific	7	13.8	>sp|Q9UMF0|ICAM5_HUMAN Intercellular adhesion molecule 5 OS=Homo sapiens OX=9606 GN=ICAM5 PE=1 SV=3	97	37.1917	controllerType=0 controllerNumber=1 scan=9330	5152	C8(Carbamidomethyl / 57.0215); C12(Carbamidomethyl / 57.0215)	KS_AD292_HILIC-elu_849_3544.9330.9330.3	high-energy collision-induced dissociation	4.94	3219.34	3219.33	0	0	0	0	1.1e-08	1e-07
1763 | 266215	22	200	R.AELDLRPHGLGLFEN[+1216.42286]SSAPR.E	R.AELDLRPHGLGLFENSSAPR.E	AELDLRPHGLGLFENSSAPR,RE,15@1216.42286	N15(NGlycan / 1216.4229)	HexNAc(2)Hex(5)	5.6e-18	5.9e-17	17.25	909	626.4	626.4	4	849.642	849.643	-0.57		3395.55	3395.55	Specific	15	19.8	>sp|Q9UMF0|ICAM5_HUMAN Intercellular adhesion molecule 5 OS=Homo sapiens OX=9606 GN=ICAM5 PE=1 SV=3	97	51.0492	controllerType=0 controllerNumber=1 scan=12498	8117		KS_AD292_HILIC-elu_849_3544.12498.12498.4	high-energy collision-induced dissociation	15.62	3394.54	3394.54	0	0	0	0	9.6e-19	1e-17
1764 | 266535	22	200	R.AELDLRPHGLGLFEN[+1216.42286]SSAPR.E	R.AELDLRPHGLGLFENSSAPR.E	AELDLRPHGLGLFENSSAPR,RE,15@1216.42286	N15(NGlycan / 1216.4229)	HexNAc(2)Hex(5)	5.6e-17	5.9e-16	16.25	894	660.8	660.8	4	849.642	849.643	-0.78		3395.55	3395.55	Specific	15	22.5	>sp|Q9UMF0|ICAM5_HUMAN Intercellular adhesion molecule 5 OS=Homo sapiens OX=9606 GN=ICAM5 PE=1 SV=3	97	51.4629	controllerType=0 controllerNumber=1 scan=12593	8206		KS_AD292_HILIC-elu_849_3544.12593.12593.4	high-energy collision-induced dissociation	14.62	3394.54	3394.54	0	0	0	0	9.1e-18	9.3e-17
1765 | 266775	22	200	R.AELDLRPHGLGLFEN[+1216.42286]SSAPR.E	R.AELDLRPHGLGLFENSSAPR.E	AELDLRPHGLGLFENSSAPR,RE,15@1216.42286	N15(NGlycan / 1216.4229)	HexNAc(2)Hex(5)	5.6e-13	5.9e-12	12.25	693.3	437.3	437.3	4	849.642	849.643	-0.71		3395.55	3395.55	Specific	15	19.3	>sp|Q9UMF0|ICAM5_HUMAN Intercellular adhesion molecule 5 OS=Homo sapiens OX=9606 GN=ICAM5 PE=1 SV=3	97	51.7402	controllerType=0 controllerNumber=1 scan=12656	8265		KS_AD292_HILIC-elu_849_3544.12656.12656.4	high-energy collision-induced dissociation	10.62	3394.54	3394.54	0	0	0	0	5.7e-14	5.9e-13
1766 | 266175	22	200	R.AELDLRPHGLGLFEN[+1216.42286]SSAPR.E	R.AELDLRPHGLGLFENSSAPR.E	AELDLRPHGLGLFENSSAPR,RE,15@1216.42286	N15(NGlycan / 1216.4229)	HexNAc(2)Hex(5)	1.8e-09	1.9e-08	8.75	588.1	326.7	326.7	4	849.641	849.643	-1.36		3395.54	3395.55	Specific	15	17.1	>sp|Q9UMF0|ICAM5_HUMAN Intercellular adhesion molecule 5 OS=Homo sapiens OX=9606 GN=ICAM5 PE=1 SV=3	97	50.9322	controllerType=0 controllerNumber=1 scan=12471	8092		KS_AD292_HILIC-elu_849_3544.12471.12471.4	high-energy collision-induced dissociation	7.12	3394.54	3394.54	0	0	0	0	7.5e-11	7.5e-10
1767 | 266295	22	200	R.AELDLRPHGLGLFEN[+1216.42286]SSAPR.E	R.AELDLRPHGLGLFENSSAPR.E	AELDLRPHGLGLFENSSAPR,RE,15@1216.42286	N15(NGlycan / 1216.4229)	HexNAc(2)Hex(5)	6.2e-09	6.5e-08	8.21	568.7	490	490	3	1132.52	1132.52	-0.04		3395.55	3395.55	Specific	15	17.4	>sp|Q9UMF0|ICAM5_HUMAN Intercellular adhesion molecule 5 OS=Homo sapiens OX=9606 GN=ICAM5 PE=1 SV=3	97	51.1919	controllerType=0 controllerNumber=1 scan=12531	8148		KS_AD292_HILIC-elu_849_3544.12531.12531.3	high-energy collision-induced dissociation	8.76	3394.54	3394.54	0	0	0	0	3.5e-10	4.1e-09
1768 | 266575	22	200	R.AELDLRPHGLGLFEN[+1216.42286]SSAPR.E	R.AELDLRPHGLGLFENSSAPR.E	AELDLRPHGLGLFENSSAPR,RE,15@1216.42286	N15(NGlycan / 1216.4229)	HexNAc(2)Hex(5)	5.2e-07	5.5e-06	6.28	462.6	362.4	362.4	3	1132.52	1132.52	-1.01		3395.54	3395.55	Specific	15	14.4	>sp|Q9UMF0|ICAM5_HUMAN Intercellular adhesion molecule 5 OS=Homo sapiens OX=9606 GN=ICAM5 PE=1 SV=3	97	51.4654	controllerType=0 controllerNumber=1 scan=12594	8207		KS_AD292_HILIC-elu_849_3544.12594.12594.3	high-energy collision-induced dissociation	4.95	3394.54	3394.54	0	0	0	0	2.2e-08	2.5e-07
1769 | 267081	22	200	R.AELDLRPHGLGLFEN[+1216.42286]SSAPR.E	R.AELDLRPHGLGLFENSSAPR.E	AELDLRPHGLGLFENSSAPR,RE,15@1216.42286	N15(NGlycan / 1216.4229)	HexNAc(2)Hex(5)	5e-07	5.2e-06	6.3	359.8	189.2	189.2	4	849.643	849.643	0.01		3395.55	3395.55	Specific	15	14.7	>sp|Q9UMF0|ICAM5_HUMAN Intercellular adhesion molecule 5 OS=Homo sapiens OX=9606 GN=ICAM5 PE=1 SV=3	97	52.1253	controllerType=0 controllerNumber=1 scan=12743	8346		KS_AD292_HILIC-elu_849_3544.12743.12743.4	high-energy collision-induced dissociation	4.98	3394.54	3394.54	0	0	0	0	2.2e-08	2.3e-07
1752 | 190502	22	189	R.REDHGAN[+1647.61324]FSC[+57.02146]R.A	R.REDHGANFSCR.A	REDHGANFSCR,RA,7@1647.61324,10@57.02146	N7(NGlycan / 1647.6132)	HexNAc(5)Hex(3)Fuc(1)	2.7e-05	0.00028	4.58	382.2	153.9	153.9	3	999.403	999.403	0.26		2996.2	2996.19	Specific	7	13.6	>sp|Q9UMF0|ICAM5_HUMAN Intercellular adhesion molecule 5 OS=Homo sapiens OX=9606 GN=ICAM5 PE=1 SV=3	97	15.7241	controllerType=0 controllerNumber=1 scan=4076	922	C10(Carbamidomethyl / 57.0215)	KS_AD292_HILIC-elu_849_3544.4076.4076.3	high-energy collision-induced dissociation	2.96	2995.19	2995.19	0	0	0	0	1.5e-06	1.5e-05
1753 | 190462	22	189	R.REDHGAN[+1647.61324]FSC[+57.02146]R.A	R.REDHGANFSCR.A	REDHGANFSCR,RA,7@1647.61324,10@57.02146	N7(NGlycan / 1647.6132)	HexNAc(5)Hex(3)Fuc(1)	1.7e-05	0.00018	4.77	315.9	110.8	110.8	4	749.804	749.804	-0.17		2996.19	2996.19	Specific	7	12.9	>sp|Q9UMF0|ICAM5_HUMAN Intercellular adhesion molecule 5 OS=Homo sapiens OX=9606 GN=ICAM5 PE=1 SV=3	97	15.679	controllerType=0 controllerNumber=1 scan=4065	913	C10(Carbamidomethyl / 57.0215)	KS_AD292_HILIC-elu_849_3544.4065.4065.4	high-energy collision-induced dissociation	3.36	2995.19	2995.19	0	0	0	0	1e-06	1.1e-05
3529 | 268521	105	1220	R.SGGN[+1647.61324]ATLQVDSWPVIER.Y	R.SGGNATLQVDSWPVIER.Y	SGGNATLQVDSWPVIER,RY,4@1647.61324	N4(NGlycan / 1647.6132)	HexNAc(5)Hex(3)Fuc(1)	8.8e-07	9.2e-06	6.05	321.6	321.6	321.6	3	1159.52	1159.52	0.44		3476.53	3476.53	Specific	4	16.5	>sp|Q9ULB1|NRX1A_HUMAN Neurexin-1 OS=Homo sapiens OX=9606 GN=NRXN1 PE=1 SV=1	2348	54.8083	controllerType=0 controllerNumber=1 scan=13359	8907		KS_AD292_HILIC-elu_849_3544.13359.13359.3	high-energy collision-induced dissociation	4.42	3475.53	3475.52	0	0	0	0	3.9e-08	4.4e-07
3913 | 266735	152	308	R.ALAGLVYN[+1216.42286]ASGSEHC[+57.02146]YDIYR.L	R.ALAGLVYNASGSEHCYDIYR.L	ALAGLVYNASGSEHCYDIYR,RL,8@1216.42286,15@57.02146	N8(NGlycan / 1216.4229)	HexNAc(2)Hex(5)	3.2e-14	3.4e-13	13.49	770.6	629.1	629.1	3	1159.16	1159.16	1.77		3475.48	3475.47	Specific	8	19.4	>sp|Q9UHL4|DPP2_HUMAN Dipeptidyl peptidase 2 OS=Homo sapiens OX=9606 GN=DPP7 PE=1 SV=3	336	51.6261	controllerType=0 controllerNumber=1 scan=12630	8241	C15(Carbamidomethyl / 57.0215)	KS_AD292_HILIC-elu_849_3544.12630.12630.3	high-energy collision-induced dissociation	11.86	3474.47	3474.47	0	0	0	0	3.5e-15	3.7e-14
3914 | 266695	152	308	R.ALAGLVYN[+1216.42286]ASGSEHC[+57.02146]YDIYR.L	R.ALAGLVYNASGSEHCYDIYR.L	ALAGLVYNASGSEHCYDIYR,RL,8@1216.42286,15@57.02146	N8(NGlycan / 1216.4229)	HexNAc(2)Hex(5)	4.9e-13	5.1e-12	12.31	667.3	548.8	548.8	3	1159.16	1159.16	0.72		3475.48	3475.47	Specific	8	19.2	>sp|Q9UHL4|DPP2_HUMAN Dipeptidyl peptidase 2 OS=Homo sapiens OX=9606 GN=DPP7 PE=1 SV=3	336	51.5828	controllerType=0 controllerNumber=1 scan=12620	8232	C15(Carbamidomethyl / 57.0215)	KS_AD292_HILIC-elu_849_3544.12620.12620.3	high-energy collision-induced dissociation	10.68	3474.47	3474.47	0	0	0	0	4.6e-14	4.6e-13
2826 | 262004	58	350	K.GELN[+1702.58133]TSIFSSRPIDK.F	K.GELNTSIFSSRPIDK.F	GELNTSIFSSRPIDK,KF,4@1702.58133	N4(NGlycan / 1702.5813)	HexNAc(2)Hex(8)	2.7e-07	2.8e-06	6.57	433.7	297.2	297.2	3	1122.82	1122.82	0.05		3366.45	3366.45	Specific	4	17.6	>sp|Q9UHG3|PCYOX_HUMAN Prenylcysteine oxidase 1 OS=Homo sapiens OX=9606 GN=PCYOX1 PE=1 SV=3	133	43.9471	controllerType=0 controllerNumber=1 scan=10873	6596		KS_AD292_HILIC-elu_849_3544.10873.10873.3	high-energy collision-induced dissociation	5.07	3365.44	3365.44	0	0	0	0	1.1e-08	1e-07
2828 | 239087	58	350	K.GELN[+1540.52851]TSIFSSRPIDK.F	K.GELNTSIFSSRPIDK.F	GELNTSIFSSRPIDK,KF,4@1540.52851	N4(NGlycan / 1540.5285)	HexNAc(2)Hex(7)	1.3e-14	1.3e-13	13.9	764.7	566.7	566.7	3	1068.8	1068.8	-0.84		3204.39	3204.39	Specific	4	21.5	>sp|Q9UHG3|PCYOX_HUMAN Prenylcysteine oxidase 1 OS=Homo sapiens OX=9606 GN=PCYOX1 PE=1 SV=3	133	43.8714	controllerType=0 controllerNumber=1 scan=10856	6580		KS_AD292_HILIC-elu_849_3544.10856.10856.3	high-energy collision-induced dissociation	12.27	3203.38	3203.39	0	0	0	0	1.5e-15	1.5e-14
2830 | 175365	58	350	K.GELN[+1540.52851]TSIFSSR.P	K.GELNTSIFSSR.P	GELNTSIFSSR,KP,4@1540.52851	N4(NGlycan / 1540.5285)	HexNAc(2)Hex(7)	5.2e-06	5.4e-05	5.29	313.9	172.7	172.7	2	1376.07	1376.07	-0.39		2751.13	2751.13	Specific	4	15	>sp|Q9UHG3|PCYOX_HUMAN Prenylcysteine oxidase 1 OS=Homo sapiens OX=9606 GN=PCYOX1 PE=1 SV=3	133	42.9479	controllerType=0 controllerNumber=1 scan=10646	6384		KS_AD292_HILIC-elu_849_3544.10646.10646.2	high-energy collision-induced dissociation	3.84	2750.13	2750.13	0	0	0	0	3e-07	3.5e-06
2829 | 210359	58	350	K.GELN[+1378.47569]TSIFSSRPIDK.F	K.GELNTSIFSSRPIDK.F	GELNTSIFSSRPIDK,KF,4@1378.47569	N4(NGlycan / 1378.4757)	HexNAc(2)Hex(6)	2.5e-13	2.7e-12	12.6	723.7	473.6	473.6	3	1014.78	1014.79	-1.57		3042.34	3042.34	Specific	4	18.7	>sp|Q9UHG3|PCYOX_HUMAN Prenylcysteine oxidase 1 OS=Homo sapiens OX=9606 GN=PCYOX1 PE=1 SV=3	133	44.0264	controllerType=0 controllerNumber=1 scan=10891	6613		KS_AD292_HILIC-elu_849_3544.10891.10891.3	high-energy collision-induced dissociation	12.96	3041.33	3041.33	0	0	0	0	2.9e-14	2.7e-13
2814 | 269041	58	182	K.LLHALGGDDFLGM[+15.99492]LN[+1702.58133]R.T	K.LLHALGGDDFLGMLNR.T	LLHALGGDDFLGMLNR,KT,13@15.99492,15@1702.58133	M13(Oxidation / 15.9949); N15(NGlycan / 1702.5813)	HexNAc(2)Hex(8)	1e-07	1.1e-06	6.98	507.7	350.3	350.3	3	1154.17	1154.17	1.22		3460.49	3460.48	Specific	15	17.3	>sp|Q9UHG3|PCYOX_HUMAN Prenylcysteine oxidase 1 OS=Homo sapiens OX=9606 GN=PCYOX1 PE=1 SV=3	133	55.5129	controllerType=0 controllerNumber=1 scan=13519	9055		KS_AD292_HILIC-elu_849_3544.13519.13519.3	high-energy collision-induced dissociation	6.98	3459.48	3459.47	0	0	0	0	4.3e-09	3.7e-08
2817 | 246563	58	182	K.LLHALGGDDFLGM[+15.99492]LN[+1378.47569]R.T	K.LLHALGGDDFLGMLNR.T	LLHALGGDDFLGMLNR,KT,13@15.99492,15@1378.47569	M13(Oxidation / 15.9949); N15(NGlycan / 1378.4757)	HexNAc(2)Hex(6)	4.5e-08	4.7e-07	7.35	555.6	365.4	365.4	3	1046.13	1046.13	-1.43		3136.37	3136.38	Specific	15	19.6	>sp|Q9UHG3|PCYOX_HUMAN Prenylcysteine oxidase 1 OS=Homo sapiens OX=9606 GN=PCYOX1 PE=1 SV=3	133	56.041	controllerType=0 controllerNumber=1 scan=13642	9165		KS_AD292_HILIC-elu_849_3544.13642.13642.3	high-energy collision-induced dissociation	5.74	3135.36	3135.37	0	0	0	0	1.9e-09	1.8e-08
2818 | 246403	58	182	K.LLHALGGDDFLGM[+15.99492]LN[+1378.47569]R.T	K.LLHALGGDDFLGMLNR.T	LLHALGGDDFLGMLNR,KT,13@15.99492,15@1378.47569	M13(Oxidation / 15.9949); N15(NGlycan / 1378.4757)	HexNAc(2)Hex(6)	1.8e-07	1.9e-06	6.75	547.9	300.1	300.1	3	1046.13	1046.13	-1.9		3136.37	3136.38	Specific	15	17.3	>sp|Q9UHG3|PCYOX_HUMAN Prenylcysteine oxidase 1 OS=Homo sapiens OX=9606 GN=PCYOX1 PE=1 SV=3	133	55.8427	controllerType=0 controllerNumber=1 scan=13594	9125		KS_AD292_HILIC-elu_849_3544.13594.13594.3	high-energy collision-induced dissociation	5.15	3135.36	3135.37	0	0	0	0	6.9e-09	6.5e-08
2819 | 246803	58	182	K.LLHALGGDDFLGM[+15.99492]LN[+1378.47569]R.T	K.LLHALGGDDFLGMLNR.T	LLHALGGDDFLGMLNR,KT,13@15.99492,15@1378.47569	M13(Oxidation / 15.9949); N15(NGlycan / 1378.4757)	HexNAc(2)Hex(6)	1.3e-06	1.4e-05	5.88	452.3	211	211	3	1046.13	1046.13	-1.66		3136.37	3136.38	Specific	15	16	>sp|Q9UHG3|PCYOX_HUMAN Prenylcysteine oxidase 1 OS=Homo sapiens OX=9606 GN=PCYOX1 PE=1 SV=3	133	56.2575	controllerType=0 controllerNumber=1 scan=13692	9210		KS_AD292_HILIC-elu_849_3544.13692.13692.3	high-energy collision-induced dissociation	4.57	3135.36	3135.37	0	0	0	0	6.2e-08	7.3e-07
2821 | 218862	58	182	K.LLHALGGDDFLGM[+15.99492]LN[+1216.42286]R.T	K.LLHALGGDDFLGMLNR.T	LLHALGGDDFLGMLNR,KT,13@15.99492,15@1216.42286	M13(Oxidation / 15.9949); N15(NGlycan / 1216.4229)	HexNAc(2)Hex(5)	8e-08	8.4e-07	7.1	540.9	364.7	364.7	3	992.112	992.113	-0.12		2974.32	2974.32	Specific	15	16.4	>sp|Q9UHG3|PCYOX_HUMAN Prenylcysteine oxidase 1 OS=Homo sapiens OX=9606 GN=PCYOX1 PE=1 SV=3	133	56.2482	controllerType=0 controllerNumber=1 scan=13690	9208		KS_AD292_HILIC-elu_849_3544.13690.13690.3	high-energy collision-induced dissociation	7.92	2973.32	2973.32	0	0	0	0	3.3e-09	2.9e-08
2822 | 218781	58	182	K.LLHALGGDDFLGM[+15.99492]LN[+1216.42286]R.T	K.LLHALGGDDFLGMLNR.T	LLHALGGDDFLGMLNR,KT,13@15.99492,15@1216.42286	M13(Oxidation / 15.9949); N15(NGlycan / 1216.4229)	HexNAc(2)Hex(5)	1.2e-07	1.2e-06	6.92	511.5	367.9	367.9	3	992.111	992.113	-1.11		2974.32	2974.32	Specific	15	17.8	>sp|Q9UHG3|PCYOX_HUMAN Prenylcysteine oxidase 1 OS=Homo sapiens OX=9606 GN=PCYOX1 PE=1 SV=3	133	55.996	controllerType=0 controllerNumber=1 scan=13631	9156		KS_AD292_HILIC-elu_849_3544.13631.13631.3	high-energy collision-induced dissociation	6.92	2973.31	2973.32	0	0	0	0	4.8e-09	4.3e-08
2823 | 219022	58	182	K.LLHALGGDDFLGM[+15.99492]LN[+1216.42286]R.T	K.LLHALGGDDFLGMLNR.T	LLHALGGDDFLGMLNR,KT,13@15.99492,15@1216.42286	M13(Oxidation / 15.9949); N15(NGlycan / 1216.4229)	HexNAc(2)Hex(5)	2.7e-07	2.8e-06	6.57	438.3	286	286	3	992.113	992.113	0.43		2974.32	2974.32	Specific	15	14.7	>sp|Q9UHG3|PCYOX_HUMAN Prenylcysteine oxidase 1 OS=Homo sapiens OX=9606 GN=PCYOX1 PE=1 SV=3	133	56.4647	controllerType=0 controllerNumber=1 scan=13740	9253		KS_AD292_HILIC-elu_849_3544.13740.13740.3	high-energy collision-induced dissociation	5.26	2973.32	2973.32	0	0	0	0	1.1e-08	1e-07
2824 | 218742	58	182	K.LLHALGGDDFLGM[+15.99492]LN[+1216.42286]R.T	K.LLHALGGDDFLGMLNR.T	LLHALGGDDFLGMLNR,KT,13@15.99492,15@1216.42286	M13(Oxidation / 15.9949); N15(NGlycan / 1216.4229)	HexNAc(2)Hex(5)	8.2e-07	8.6e-06	6.09	369.3	248.2	248.2	3	992.113	992.113	0.55		2974.32	2974.32	Specific	15	14.8	>sp|Q9UHG3|PCYOX_HUMAN Prenylcysteine oxidase 1 OS=Homo sapiens OX=9606 GN=PCYOX1 PE=1 SV=3	133	55.9309	controllerType=0 controllerNumber=1 scan=13615	9143		KS_AD292_HILIC-elu_849_3544.13615.13615.3	high-energy collision-induced dissociation	4.79	2973.32	2973.32	0	0	0	0	3.6e-08	4.1e-07
4277 | 224741	220	104	K.SQNRPQGQSTQPSNAAGTN[+406.15875]TTSASTPR.S	K.SQNRPQGQSTQPSNAAGTNTTSASTPR.S	SQNRPQGQSTQPSNAAGTNTTSASTPR,KS,19@406.15875	N19(NGlycan / 406.1587)	HexNAc(2)	3e-07	3.1e-06	6.53	430	330.1	330.1	3	1050.82	1050.82	0.37		3150.45	3150.45	Specific	19	14.3	>sp|Q9UHD9|UBQL2_HUMAN Ubiquilin-2 OS=Homo sapiens OX=9606 GN=UBQLN2 PE=1 SV=2	1136	19.007	controllerType=0 controllerNumber=1 scan=4924	1519		KS_AD292_HILIC-elu_849_3544.4924.4924.3	high-energy collision-induced dissociation	4.9	3149.45	3149.45	0	0	0	0	1.2e-08	1.2e-07
4278 | 224821	220	104	K.SQNRPQGQSTQPSNAAGTN[+406.15875]TTSASTPR.S	K.SQNRPQGQSTQPSNAAGTNTTSASTPR.S	SQNRPQGQSTQPSNAAGTNTTSASTPR,KS,19@406.15875	N19(NGlycan / 406.1587)	HexNAc(2)	4.6e-07	4.8e-06	6.34	393	323	323	3	1050.82	1050.82	-0.91		3150.45	3150.45	Specific	19	14.3	>sp|Q9UHD9|UBQL2_HUMAN Ubiquilin-2 OS=Homo sapiens OX=9606 GN=UBQLN2 PE=1 SV=2	1136	19.2006	controllerType=0 controllerNumber=1 scan=4976	1551		KS_AD292_HILIC-elu_849_3544.4976.4976.3	high-energy collision-induced dissociation	4.71	3149.44	3149.45	0	0	0	0	2e-08	2.2e-07
1221 | 102315	13	627	K.VYC[+57.02146]N[+1216.42286]MTEDK.V	K.VYCNMTEDK.V	VYCNMTEDK,KV,3@57.02146,4@1216.42286	N4(NGlycan / 1216.4229)	HexNAc(2)Hex(5)	1.3e-08	1.4e-07	7.87	503.9	396.4	309.9	2	1188.45	1188.45	-0.97		2375.9	2375.9	Specific	4	18	>sp|Q9UHC6|CNTP2_HUMAN Contactin-associated protein-like 2 OS=Homo sapiens OX=9606 GN=CNTNAP2 PE=1 SV=1	58	19.7571	controllerType=0 controllerNumber=1 scan=5135	1642	C3(Carbamidomethyl / 57.0215)	KS_AD292_HILIC-elu_849_3544.5135.5135.2	high-energy collision-induced dissociation	6.24	2374.89	2374.89	0	0	0	0	6.5e-10	7.7e-09
1222 | 102675	13	627	K.VYC[+57.02146]N[+1216.42286]MTEDK.V	K.VYCNMTEDK.V	VYCNMTEDK,KV,3@57.02146,4@1216.42286	N4(NGlycan / 1216.4229)	HexNAc(2)Hex(5)	1.7e-06	1.8e-05	5.77	417.7	315.2	313.2	2	1188.45	1188.45	-2.62		2375.89	2375.9	Specific	4	17.4	>sp|Q9UHC6|CNTP2_HUMAN Contactin-associated protein-like 2 OS=Homo sapiens OX=9606 GN=CNTNAP2 PE=1 SV=1	58	19.9338	controllerType=0 controllerNumber=1 scan=5186	1669	C3(Carbamidomethyl / 57.0215)	KS_AD292_HILIC-elu_849_3544.5186.5186.2	high-energy collision-induced dissociation	4.14	2374.89	2374.89	0	0	0	0	8.2e-08	9.7e-07
1223 | 102035	13	627	K.VYC[+57.02146]N[+1216.42286]MTEDK.V	K.VYCNMTEDK.V	VYCNMTEDK,KV,3@57.02146,4@1216.42286	N4(NGlycan / 1216.4229)	HexNAc(2)Hex(5)	1.3e-05	0.00014	4.88	331.7	278.1	278.1	2	1188.45	1188.45	1.6		2375.9	2375.9	Specific	4	15.7	>sp|Q9UHC6|CNTP2_HUMAN Contactin-associated protein-like 2 OS=Homo sapiens OX=9606 GN=CNTNAP2 PE=1 SV=1	58	19.5789	controllerType=0 controllerNumber=1 scan=5084	1615	C3(Carbamidomethyl / 57.0215)	KS_AD292_HILIC-elu_849_3544.5084.5084.2	high-energy collision-induced dissociation	3.26	2374.9	2374.89	0	0	0	0	8.2e-07	8.3e-06
1209 | 164204	13	431	K.VGVHIN[+1501.55533]ITQTK.M	K.VGVHINITQTK.M	VGVHINITQTK,KM,6@1501.55533	N6(NGlycan / 1501.5553)	HexNAc(5)Hex(3)	5.7e-07	6e-06	6.24	485.1	319.6	319.6	3	904.421	904.422	-0.24		2711.25	2711.25	Specific	6	19.3	>sp|Q9UHC6|CNTP2_HUMAN Contactin-associated protein-like 2 OS=Homo sapiens OX=9606 GN=CNTNAP2 PE=1 SV=1	58	31.2388	controllerType=0 controllerNumber=1 scan=7965	3878		KS_AD292_HILIC-elu_849_3544.7965.7965.3	high-energy collision-induced dissociation	5.16	2710.24	2710.24	0	0	0	0	2.5e-08	2.8e-07
1210 | 164044	13	431	K.VGVHIN[+1501.55533]ITQTK.M	K.VGVHINITQTK.M	VGVHINITQTK,KM,6@1501.55533	N6(NGlycan / 1501.5553)	HexNAc(5)Hex(3)	1.8e-06	1.9e-05	5.74	407.3	233.7	233.7	3	904.421	904.422	-0.71		2711.25	2711.25	Specific	6	18.5	>sp|Q9UHC6|CNTP2_HUMAN Contactin-associated protein-like 2 OS=Homo sapiens OX=9606 GN=CNTNAP2 PE=1 SV=1	58	30.9809	controllerType=0 controllerNumber=1 scan=7906	3823		KS_AD292_HILIC-elu_849_3544.7906.7906.3	high-energy collision-induced dissociation	4.4	2710.24	2710.24	0	0	0	0	8.9e-08	1.1e-06
1212 | 115079	13	431	K.VGVHIN[+1216.42286]ITQTK.M	K.VGVHINITQTK.M	VGVHINITQTK,KM,6@1216.42286	N6(NGlycan / 1216.4229)	HexNAc(2)Hex(5)	2.9e-15	3e-14	14.54	813.2	741.9	741.9	3	809.378	809.378	0.22		2426.12	2426.12	Specific	6	22.2	>sp|Q9UHC6|CNTP2_HUMAN Contactin-associated protein-like 2 OS=Homo sapiens OX=9606 GN=CNTNAP2 PE=1 SV=1	58	30.7567	controllerType=0 controllerNumber=1 scan=7855	3775		KS_AD292_HILIC-elu_849_3544.7855.7855.3	high-energy collision-induced dissociation	12.91	2425.11	2425.11	0	0	0	0	3.3e-16	3.2e-15
1213 | 114839	13	431	K.VGVHIN[+1216.42286]ITQTK.M	K.VGVHINITQTK.M	VGVHINITQTK,KM,6@1216.42286	N6(NGlycan / 1216.4229)	HexNAc(2)Hex(5)	3.3e-13	3.5e-12	12.48	743.7	690.5	690.5	3	809.377	809.378	-0.23		2426.12	2426.12	Specific	6	22.4	>sp|Q9UHC6|CNTP2_HUMAN Contactin-associated protein-like 2 OS=Homo sapiens OX=9606 GN=CNTNAP2 PE=1 SV=1	58	30.5166	controllerType=0 controllerNumber=1 scan=7800	3724		KS_AD292_HILIC-elu_849_3544.7800.7800.3	high-energy collision-induced dissociation	10.85	2425.11	2425.11	0	0	0	0	3.5e-14	3.4e-13
1214 | 115439	13	431	K.VGVHIN[+1216.42286]ITQTK.M	K.VGVHINITQTK.M	VGVHINITQTK,KM,6@1216.42286	N6(NGlycan / 1216.4229)	HexNAc(2)Hex(5)	1.7e-06	1.8e-05	5.77	400.1	328.3	328.3	3	809.376	809.378	-1.44		2426.11	2426.12	Specific	6	14.4	>sp|Q9UHC6|CNTP2_HUMAN Contactin-associated protein-like 2 OS=Homo sapiens OX=9606 GN=CNTNAP2 PE=1 SV=1	58	31.0474	controllerType=0 controllerNumber=1 scan=7921	3837		KS_AD292_HILIC-elu_849_3544.7921.7921.3	high-energy collision-induced dissociation	4.31	2425.11	2425.11	0	0	0	0	8.3e-08	9.8e-07
1202 | 290805	13	335	K.GC[+57.02146]MESINYNGVN[+1540.52851]ITDLAR.R	K.GCMESINYNGVNITDLAR.R	GCMESINYNGVNITDLAR,KR,2@57.02146,12@1540.52851	N12(NGlycan / 1540.5285)	HexNAc(2)Hex(7)	3.7e-09	3.8e-08	8.44	553.6	531	531	3	1189.82	1189.83	-2.5		3567.45	3567.46	Specific	12	21	>sp|Q9UHC6|CNTP2_HUMAN Contactin-associated protein-like 2 OS=Homo sapiens OX=9606 GN=CNTNAP2 PE=1 SV=1	58	58.3704	controllerType=0 controllerNumber=1 scan=14224	9601	C2(Carbamidomethyl / 57.0215)	KS_AD292_HILIC-elu_849_3544.14224.14224.3	high-energy collision-induced dissociation	6.8	3566.44	3566.45	0	0	0	0	1.9e-10	2e-09
1203 | 290765	13	335	K.GC[+57.02146]MESINYNGVN[+1540.52851]ITDLAR.R	K.GCMESINYNGVNITDLAR.R	GCMESINYNGVNITDLAR,KR,2@57.02146,12@1540.52851	N12(NGlycan / 1540.5285)	HexNAc(2)Hex(7)	9.7e-09	1e-07	8.01	499.1	445.1	445.1	3	1189.82	1189.83	-2.19		3567.45	3567.46	Specific	12	21.7	>sp|Q9UHC6|CNTP2_HUMAN Contactin-associated protein-like 2 OS=Homo sapiens OX=9606 GN=CNTNAP2 PE=1 SV=1	58	58.2	controllerType=0 controllerNumber=1 scan=14177	9576	C2(Carbamidomethyl / 57.0215)	KS_AD292_HILIC-elu_849_3544.14177.14177.3	high-energy collision-induced dissociation	7.99	3566.45	3566.45	0	0	0	0	5.4e-10	6.4e-09
1205 | 270441	13	335	K.GC[+57.02146]MESINYNGVN[+1378.47569]ITDLAR.R	K.GCMESINYNGVNITDLAR.R	GCMESINYNGVNITDLAR,KR,2@57.02146,12@1378.47569	N12(NGlycan / 1378.4757)	HexNAc(2)Hex(6)	2.8e-09	2.9e-08	8.55	516.8	468.5	193.2	3	1135.81	1135.81	0.72		3405.41	3405.41	Specific	12	20.8	>sp|Q9UHC6|CNTP2_HUMAN Contactin-associated protein-like 2 OS=Homo sapiens OX=9606 GN=CNTNAP2 PE=1 SV=1	58	58.4824	controllerType=0 controllerNumber=1 scan=14255	9620	C2(Carbamidomethyl / 57.0215)	KS_AD292_HILIC-elu_849_3544.14255.14255.3	high-energy collision-induced dissociation	8.35	3404.4	3404.4	0	0	0	0	1.4e-10	1.5e-09
1206 | 270281	13	335	K.GC[+57.02146]MESINYNGVN[+1378.47569]ITDLAR.R	K.GCMESINYNGVNITDLAR.R	GCMESINYNGVNITDLAR,KR,2@57.02146,12@1378.47569	N12(NGlycan / 1378.4757)	HexNAc(2)Hex(6)	8.2e-07	8.6e-06	6.09	320.6	270.9	105.6	3	1135.81	1135.81	-0.68		3405.41	3405.41	Specific	12	15.8	>sp|Q9UHC6|CNTP2_HUMAN Contactin-associated protein-like 2 OS=Homo sapiens OX=9606 GN=CNTNAP2 PE=1 SV=1	58	58.3092	controllerType=0 controllerNumber=1 scan=14207	9594	C2(Carbamidomethyl / 57.0215)	KS_AD292_HILIC-elu_849_3544.14207.14207.3	high-energy collision-induced dissociation	4.64	3404.4	3404.4	0	0	0	0	3.6e-08	4.1e-07
1199 | 70706	13	287	R.SIN[+1216.42286]LTLDR.S	R.SINLTLDR.S	SINLTLDR,RS,3@1216.42286	N3(NGlycan / 1216.4229)	HexNAc(2)Hex(5)	1.3e-06	1.4e-05	5.88	570.9	173.4	173.4	2	1074.48	1074.48	-0.27		2147.94	2147.94	Specific	3	18.6	>sp|Q9UHC6|CNTP2_HUMAN Contactin-associated protein-like 2 OS=Homo sapiens OX=9606 GN=CNTNAP2 PE=1 SV=1	58	37.8891	controllerType=0 controllerNumber=1 scan=9489	5301		KS_AD292_HILIC-elu_849_3544.9489.9489.2	high-energy collision-induced dissociation	4.25	2146.94	2146.94	0	0	0	0	6.1e-08	7.2e-07
1200 | 71294	13	287	R.SIN[+1216.42286]LTLDR.S	R.SINLTLDR.S	SINLTLDR,RS,3@1216.42286	N3(NGlycan / 1216.4229)	HexNAc(2)Hex(5)	1.3e-06	1.4e-05	5.88	558.7	179.5	179.5	2	1074.48	1074.48	-0.27		2147.94	2147.94	Specific	3	17.8	>sp|Q9UHC6|CNTP2_HUMAN Contactin-associated protein-like 2 OS=Homo sapiens OX=9606 GN=CNTNAP2 PE=1 SV=1	58	38.1475	controllerType=0 controllerNumber=1 scan=9548	5356		KS_AD292_HILIC-elu_849_3544.9548.9548.2	high-energy collision-induced dissociation	4.25	2146.94	2146.94	0	0	0	0	6.1e-08	7.2e-07
1201 | 70106	13	287	R.SIN[+1216.42286]LTLDR.S	R.SINLTLDR.S	SINLTLDR,RS,3@1216.42286	N3(NGlycan / 1216.4229)	HexNAc(2)Hex(5)	2.1e-05	0.00022	4.68	454.1	96.8	96.8	2	1074.47	1074.48	-0.5		2147.94	2147.94	Specific	3	15.8	>sp|Q9UHC6|CNTP2_HUMAN Contactin-associated protein-like 2 OS=Homo sapiens OX=9606 GN=CNTNAP2 PE=1 SV=1	58	37.6453	controllerType=0 controllerNumber=1 scan=9433	5249		KS_AD292_HILIC-elu_849_3544.9433.9433.2	high-energy collision-induced dissociation	3.06	2146.94	2146.94	0	0	0	0	1.2e-06	1.2e-05
1235 | 195353	13	1106	R.NMANGQPHSVN[+1540.52851]ITR.H	R.NMANGQPHSVNITR.H	NMANGQPHSVNITR,RH,11@1540.52851	N11(NGlycan / 1540.5285)	HexNAc(2)Hex(7)	2.5e-06	2.6e-05	5.61	413.1	173.1	173.1	3	1027.1	1027.1	-1.66		3079.27	3079.28	Specific	11	15.6	>sp|Q9UHC6|CNTP2_HUMAN Contactin-associated protein-like 2 OS=Homo sapiens OX=9606 GN=CNTNAP2 PE=1 SV=1	58	24.0553	controllerType=0 controllerNumber=1 scan=6308	2359		KS_AD292_HILIC-elu_849_3544.6308.6308.3	high-energy collision-induced dissociation	4.27	3078.27	3078.27	0	0	0	0	1.2e-07	1.4e-06
1236 | 195233	13	1106	R.NMANGQPHSVN[+1540.52851]ITR.H	R.NMANGQPHSVNITR.H	NMANGQPHSVNITR,RH,11@1540.52851	N11(NGlycan / 1540.5285)	HexNAc(2)Hex(7)	3.1e-06	3.2e-05	5.51	345	139.4	139.4	3	1027.1	1027.1	0.84		3079.28	3079.28	Specific	11	15.7	>sp|Q9UHC6|CNTP2_HUMAN Contactin-associated protein-like 2 OS=Homo sapiens OX=9606 GN=CNTNAP2 PE=1 SV=1	58	23.8313	controllerType=0 controllerNumber=1 scan=6253	2314		KS_AD292_HILIC-elu_849_3544.6253.6253.3	high-energy collision-induced dissociation	4.02	3078.27	3078.27	0	0	0	0	1.6e-07	1.8e-06
1238 | 192186	13	1106	R.NM[+15.99492]ANGQPHSVN[+1378.47569]ITR.H	R.NMANGQPHSVNITR.H	NMANGQPHSVNITR,RH,2@15.99492,11@1378.47569	M2(Oxidation / 15.9949); N11(NGlycan / 1378.4757)	HexNAc(2)Hex(6)	2e-05	0.00021	4.7	344.7	156.3	156.3	3	978.408	978.412	-3.43		2933.21	2933.22	Specific	11	16.8	>sp|Q9UHC6|CNTP2_HUMAN Contactin-associated protein-like 2 OS=Homo sapiens OX=9606 GN=CNTNAP2 PE=1 SV=1	58	19.2192	controllerType=0 controllerNumber=1 scan=4982	1554		KS_AD292_HILIC-elu_849_3544.4982.4982.3	high-energy collision-induced dissociation	3.24	2932.2	2932.21	0	0	0	0	1.2e-06	1.2e-05
1239 | 194666	13	1106	R.NM[+15.99492]ANGQPHSVN[+1378.47569]ITR.H	R.NMANGQPHSVNITR.H	NMANGQPHSVNITR,RH,2@15.99492,11@1378.47569	M2(Oxidation / 15.9949); N11(NGlycan / 1378.4757)	HexNAc(2)Hex(6)	2.2e-05	0.00023	4.66	332.7	165.5	165.5	3	978.408	978.412	-3.49		2933.21	2933.22	Specific	11	13.1	>sp|Q9UHC6|CNTP2_HUMAN Contactin-associated protein-like 2 OS=Homo sapiens OX=9606 GN=CNTNAP2 PE=1 SV=1	58	22.7474	controllerType=0 controllerNumber=1 scan=5976	2104		KS_AD292_HILIC-elu_849_3544.5976.5976.3	high-energy collision-induced dissociation	3.24	2932.2	2932.21	0	0	0	0	1.3e-06	1.3e-05
1240 | 193826	13	1106	R.NM[+15.99492]ANGQPHSVN[+1378.47569]ITR.H	R.NMANGQPHSVNITR.H	NMANGQPHSVNITR,RH,2@15.99492,11@1378.47569	M2(Oxidation / 15.9949); N11(NGlycan / 1378.4757)	HexNAc(2)Hex(6)	3.3e-05	0.00035	4.48	307.7	120.6	120.6	3	978.408	978.412	-3.55		2933.21	2933.22	Specific	11	13.4	>sp|Q9UHC6|CNTP2_HUMAN Contactin-associated protein-like 2 OS=Homo sapiens OX=9606 GN=CNTNAP2 PE=1 SV=1	58	21.6719	controllerType=0 controllerNumber=1 scan=5673	1942		KS_AD292_HILIC-elu_849_3544.5673.5673.3	high-energy collision-induced dissociation	3.23	2932.2	2932.21	0	0	0	0	1.7e-06	1.7e-05
1257 | 155844	13	1106	R.NMANGQPHSVN[+1378.47569]ITR.H	R.NMANGQPHSVNITR.H	NMANGQPHSVNITR,RH,11@1378.47569	N11(NGlycan / 1378.4757)	HexNAc(2)Hex(6)	1.6e-11	1.7e-10	10.78	649.8	393.4	393.4	3	973.08	973.08	-0.27		2917.22	2917.22	Specific	11	16.7	>sp|Q9UHC6|CNTP2_HUMAN Contactin-associated protein-like 2 OS=Homo sapiens OX=9606 GN=CNTNAP2 PE=1 SV=1	58	24.066	controllerType=0 controllerNumber=1 scan=6311	2361		KS_AD292_HILIC-elu_849_3544.6311.6311.3	high-energy collision-induced dissociation	9.15	2916.22	2916.22	0	0	0	0	1.4e-12	1.3e-11
1258 | 155524	13	1106	R.NMANGQPHSVN[+1378.47569]ITR.H	R.NMANGQPHSVNITR.H	NMANGQPHSVNITR,RH,11@1378.47569	N11(NGlycan / 1378.4757)	HexNAc(2)Hex(6)	4.8e-09	5e-08	8.32	620.4	306.3	306.3	3	973.077	973.08	-3.29		2917.22	2917.22	Specific	11	17	>sp|Q9UHC6|CNTP2_HUMAN Contactin-associated protein-like 2 OS=Homo sapiens OX=9606 GN=CNTNAP2 PE=1 SV=1	58	23.8406	controllerType=0 controllerNumber=1 scan=6255	2316		KS_AD292_HILIC-elu_849_3544.6255.6255.3	high-energy collision-induced dissociation	6.69	2916.21	2916.22	0	0	0	0	2.7e-10	3.1e-09
1259 | 156244	13	1106	R.NMANGQPHSVN[+1378.47569]ITR.H	R.NMANGQPHSVNITR.H	NMANGQPHSVNITR,RH,11@1378.47569	N11(NGlycan / 1378.4757)	HexNAc(2)Hex(6)	2.3e-07	2.4e-06	6.63	557.4	309.3	309.3	3	973.078	973.08	-2.22		2917.22	2917.22	Specific	11	17.8	>sp|Q9UHC6|CNTP2_HUMAN Contactin-associated protein-like 2 OS=Homo sapiens OX=9606 GN=CNTNAP2 PE=1 SV=1	58	24.4226	controllerType=0 controllerNumber=1 scan=6392	2434		KS_AD292_HILIC-elu_849_3544.6392.6392.3	high-energy collision-induced dissociation	5	2916.21	2916.22	0	0	0	0	9.1e-09	9e-08
1260 | 155644	13	1106	R.NMANGQPHSVN[+1378.47569]ITR.H	R.NMANGQPHSVNITR.H	NMANGQPHSVNITR,RH,11@1378.47569	N11(NGlycan / 1378.4757)	HexNAc(2)Hex(6)	5.3e-07	5.5e-06	6.28	451.8	232.7	232.7	3	973.08	973.08	0.48		2917.23	2917.22	Specific	11	14.8	>sp|Q9UHC6|CNTP2_HUMAN Contactin-associated protein-like 2 OS=Homo sapiens OX=9606 GN=CNTNAP2 PE=1 SV=1	58	23.8793	controllerType=0 controllerNumber=1 scan=6264	2324		KS_AD292_HILIC-elu_849_3544.6264.6264.3	high-energy collision-induced dissociation	4.65	2916.22	2916.22	0	0	0	0	2.3e-08	2.5e-07
1262 | 156164	13	1106	R.NMANGQPHSVN[+1216.42286]ITR.H	R.NMANGQPHSVNITR.H	NMANGQPHSVNITR,RH,11@1216.42286	N11(NGlycan / 1216.4229)	HexNAc(2)Hex(5)	2.5e-06	2.6e-05	5.61	424.6	184	184	3	919.061	919.062	-1.52		2755.17	2755.17	Specific	11	13.5	>sp|Q9UHC6|CNTP2_HUMAN Contactin-associated protein-like 2 OS=Homo sapiens OX=9606 GN=CNTNAP2 PE=1 SV=1	58	24.3286	controllerType=0 controllerNumber=1 scan=6370	2414		KS_AD292_HILIC-elu_849_3544.6370.6370.3	high-energy collision-induced dissociation	4.27	2754.16	2754.16	0	0	0	0	1.2e-07	1.5e-06
4792 | 132065	385	294	K.ELDLTC[+57.02146]N[+1216.42286]ITTDR.A	K.ELDLTCNITTDR.A	ELDLTCNITTDR,KA,6@57.02146,7@1216.42286	N7(NGlycan / 1216.4229)	HexNAc(2)Hex(5)	1.2e-06	1.2e-05	5.93	538.7	285.9	285.9	2	1334.06	1334.06	2.19		2667.11	2667.11	Specific	7	20.5	>sp|Q9P2B2|FPRP_HUMAN Prostaglandin F2 receptor negative regulator OS=Homo sapiens OX=9606 GN=PTGFRN PE=1 SV=2	1212	42.9639	controllerType=0 controllerNumber=1 scan=10650	6387	C6(Carbamidomethyl / 57.0215)	KS_AD292_HILIC-elu_849_3544.10650.10650.2	high-energy collision-induced dissociation	4.3	2666.11	2666.1	0	0	0	0	5.4e-08	6.3e-07
2353 | 277562	36	514	R.ETC[+57.02146]SGN[+1872.65048]SSQC[+57.02146]APNIHK.M	R.ETCSGNSSQCAPNIHK.M	ETCSGNSSQCAPNIHK,RM,3@57.02146,6@1872.65048,10@57.02146	N6(NGlycan / 1872.6505)	HexNAc(3)Hex(6)NeuAc(1)	3.4e-07	3.5e-06	6.47	450.9	260.9	260.9	3	1221.47	1221.47	0.24		3662.41	3662.41	Specific	6	18.5	>sp|Q9P0K1|ADA22_HUMAN Disintegrin and metalloproteinase domain-containing protein 22 OS=Homo sapiens OX=9606 GN=ADAM22 PE=1 SV=1	39	18.9348	controllerType=0 controllerNumber=1 scan=4906	1504	C3(Carbamidomethyl / 57.0215); C10(Carbamidomethyl / 57.0215)	KS_AD292_HILIC-elu_849_3544.4906.4906.3	high-energy collision-induced dissociation	5.14	3661.4	3661.4	0	0	0	0	1.4e-08	1.5e-07
2354 | 277482	36	514	R.ETC[+57.02146]SGN[+1872.65048]SSQC[+57.02146]APNIHK.M	R.ETCSGNSSQCAPNIHK.M	ETCSGNSSQCAPNIHK,RM,3@57.02146,6@1872.65048,10@57.02146	N6(NGlycan / 1872.6505)	HexNAc(3)Hex(6)NeuAc(1)	2.7e-06	2.8e-05	5.57	356.7	118	118	3	1221.47	1221.47	-0.06		3662.41	3662.41	Specific	6	17.4	>sp|Q9P0K1|ADA22_HUMAN Disintegrin and metalloproteinase domain-containing protein 22 OS=Homo sapiens OX=9606 GN=ADAM22 PE=1 SV=1	39	18.8216	controllerType=0 controllerNumber=1 scan=4874	1485	C3(Carbamidomethyl / 57.0215); C10(Carbamidomethyl / 57.0215)	KS_AD292_HILIC-elu_849_3544.4874.4874.3	high-energy collision-induced dissociation	4.25	3661.4	3661.4	0	0	0	0	1.3e-07	1.5e-06
2355 | 190782	36	514	R.ETC[+57.02146]SGN[+1216.42286]SSQC[+57.02146]APNIHK.M	R.ETCSGNSSQCAPNIHK.M	ETCSGNSSQCAPNIHK,RM,3@57.02146,6@1216.42286,10@57.02146	N6(NGlycan / 1216.4229)	HexNAc(2)Hex(5)	1.3e-18	1.3e-17	17.9	975.4	725.3	725.3	3	1002.73	1002.73	-0.49		3006.18	3006.18	Specific	6	22.5	>sp|Q9P0K1|ADA22_HUMAN Disintegrin and metalloproteinase domain-containing protein 22 OS=Homo sapiens OX=9606 GN=ADAM22 PE=1 SV=1	39	15.948	controllerType=0 controllerNumber=1 scan=4130	967	C3(Carbamidomethyl / 57.0215); C10(Carbamidomethyl / 57.0215)	KS_AD292_HILIC-elu_849_3544.4130.4130.3	high-energy collision-induced dissociation	16.27	3005.17	3005.17	0	0	0	0	1.7e-19	1.7e-18
2356 | 190946	36	514	R.ETC[+57.02146]SGN[+1216.42286]SSQC[+57.02146]APNIHK.M	R.ETCSGNSSQCAPNIHK.M	ETCSGNSSQCAPNIHK,RM,3@57.02146,6@1216.42286,10@57.02146	N6(NGlycan / 1216.4229)	HexNAc(2)Hex(5)	1.3e-17	1.3e-16	16.9	934.2	687.9	687.9	3	1002.73	1002.73	-0.18		3006.18	3006.18	Specific	6	22.3	>sp|Q9P0K1|ADA22_HUMAN Disintegrin and metalloproteinase domain-containing protein 22 OS=Homo sapiens OX=9606 GN=ADAM22 PE=1 SV=1	39	16.2026	controllerType=0 controllerNumber=1 scan=4190	1019	C3(Carbamidomethyl / 57.0215); C10(Carbamidomethyl / 57.0215)	KS_AD292_HILIC-elu_849_3544.4190.4190.3	high-energy collision-induced dissociation	15.27	3005.17	3005.17	0	0	0	0	1.6e-18	1.7e-17
2357 | 190582	36	514	R.ETC[+57.02146]SGN[+1216.42286]SSQC[+57.02146]APNIHK.M	R.ETCSGNSSQCAPNIHK.M	ETCSGNSSQCAPNIHK,RM,3@57.02146,6@1216.42286,10@57.02146	N6(NGlycan / 1216.4229)	HexNAc(2)Hex(5)	1.7e-09	1.7e-08	8.78	552.9	393.5	393.5	3	1002.73	1002.73	0.79		3006.18	3006.18	Specific	6	16.7	>sp|Q9P0K1|ADA22_HUMAN Disintegrin and metalloproteinase domain-containing protein 22 OS=Homo sapiens OX=9606 GN=ADAM22 PE=1 SV=1	39	15.7475	controllerType=0 controllerNumber=1 scan=4081	927	C3(Carbamidomethyl / 57.0215); C10(Carbamidomethyl / 57.0215)	KS_AD292_HILIC-elu_849_3544.4081.4081.3	high-energy collision-induced dissociation	7.15	3005.18	3005.17	0	0	0	0	6.6e-11	6.4e-10
4494 | 46159	300	92	R.LQWN[+1216.42286]GSK.D	R.LQWNGSK.D	LQWNGSK,RD,4@1216.42286	N4(NGlycan / 1216.4229)	HexNAc(2)Hex(5)	1e-06	1e-05	6	528	309.3	309.3	2	1024.93	1024.93	0.29		2048.85	2048.85	Specific	4	15.9	>sp|Q9NY72|SCN3B_HUMAN Sodium channel subunit beta-3 OS=Homo sapiens OX=9606 GN=SCN3B PE=1 SV=1	689	23.1852	controllerType=0 controllerNumber=1 scan=6093	2185		KS_AD292_HILIC-elu_849_3544.6093.6093.2	high-energy collision-induced dissociation	4.37	2047.85	2047.85	0	0	0	0	4.4e-08	5.1e-07
4495 | 46430	300	92	R.LQWN[+1216.42286]GSK.D	R.LQWNGSK.D	LQWNGSK,RD,4@1216.42286	N4(NGlycan / 1216.4229)	HexNAc(2)Hex(5)	1.7e-06	1.8e-05	5.77	502.6	308.7	308.7	2	1024.93	1024.93	-0.55		2048.85	2048.85	Specific	4	15.6	>sp|Q9NY72|SCN3B_HUMAN Sodium channel subunit beta-3 OS=Homo sapiens OX=9606 GN=SCN3B PE=1 SV=1	689	23.3595	controllerType=0 controllerNumber=1 scan=6138	2219		KS_AD292_HILIC-elu_849_3544.6138.6138.2	high-energy collision-induced dissociation	4.14	2047.85	2047.85	0	0	0	0	8.2e-08	9.6e-07
4496 | 46002	300	92	R.LQWN[+1216.42286]GSK.D	R.LQWNGSK.D	LQWNGSK,RD,4@1216.42286	N4(NGlycan / 1216.4229)	HexNAc(2)Hex(5)	4.2e-06	4.4e-05	5.38	435	221.9	221.9	2	1024.93	1024.93	0.29		2048.85	2048.85	Specific	4	16.8	>sp|Q9NY72|SCN3B_HUMAN Sodium channel subunit beta-3 OS=Homo sapiens OX=9606 GN=SCN3B PE=1 SV=1	689	22.9959	controllerType=0 controllerNumber=1 scan=6044	2148		KS_AD292_HILIC-elu_849_3544.6044.6044.2	high-energy collision-induced dissociation	3.75	2047.85	2047.85	0	0	0	0	2.4e-07	2.7e-06
4497 | 46815	300	92	R.LQWN[+1216.42286]GSK.D	R.LQWNGSK.D	LQWNGSK,RD,4@1216.42286	N4(NGlycan / 1216.4229)	HexNAc(2)Hex(5)	3.3e-06	3.5e-05	5.48	410.7	289.3	289.3	2	1024.93	1024.93	-0.91		2048.85	2048.85	Specific	4	17.1	>sp|Q9NY72|SCN3B_HUMAN Sodium channel subunit beta-3 OS=Homo sapiens OX=9606 GN=SCN3B PE=1 SV=1	689	23.5953	controllerType=0 controllerNumber=1 scan=6195	2266		KS_AD292_HILIC-elu_849_3544.6195.6195.2	high-energy collision-induced dissociation	3.85	2047.84	2047.85	0	0	0	0	1.7e-07	1.9e-06
3398 | 239552	93	196	K.N[+1378.47569]MSFVNDLTVTQDGRK.I	K.NMSFVNDLTVTQDGRK.I	NMSFVNDLTVTQDGRK,KI,1@1378.47569	N1(NGlycan / 1378.4757)	HexNAc(2)Hex(6)	1.1e-10	1.1e-09	9.97	608.1	470.2	303.1	3	1068.46	1068.46	-2.07		3203.36	3203.37	Specific	1	19.2	>sp|Q9HDC9|APMAP_HUMAN Adipocyte plasma membrane-associated protein OS=Homo sapiens OX=9606 GN=APMAP PE=1 SV=2	149	44.5905	controllerType=0 controllerNumber=1 scan=11018	6732		KS_AD292_HILIC-elu_849_3544.11018.11018.3	high-energy collision-induced dissociation	8.34	3202.35	3202.36	0	0	0	0	5.6e-12	5.4e-11
3399 | 239353	93	196	K.N[+1378.47569]MSFVNDLTVTQDGRK.I	K.NMSFVNDLTVTQDGRK.I	NMSFVNDLTVTQDGRK,KI,1@1378.47569	N1(NGlycan / 1378.4757)	HexNAc(2)Hex(6)	4.6e-10	4.8e-09	9.34	584.1	449.2	311.6	3	1068.46	1068.46	0.1		3203.37	3203.37	Specific	1	17.2	>sp|Q9HDC9|APMAP_HUMAN Adipocyte plasma membrane-associated protein OS=Homo sapiens OX=9606 GN=APMAP PE=1 SV=2	149	44.3153	controllerType=0 controllerNumber=1 scan=10956	6674		KS_AD292_HILIC-elu_849_3544.10956.10956.3	high-energy collision-induced dissociation	7.71	3202.36	3202.36	0	0	0	0	2.3e-11	2e-10
3401 | 215560	93	196	K.N[+1378.47569]MSFVNDLTVTQDGR.K	K.NMSFVNDLTVTQDGR.K	NMSFVNDLTVTQDGR,KK,1@1378.47569	N1(NGlycan / 1378.4757)	HexNAc(2)Hex(6)	3.4e-07	3.5e-06	6.47	496.4	342.1	187.6	3	1025.76	1025.76	-0.41		3075.27	3075.27	Specific	1	18	>sp|Q9HDC9|APMAP_HUMAN Adipocyte plasma membrane-associated protein OS=Homo sapiens OX=9606 GN=APMAP PE=1 SV=2	149	51.0538	controllerType=0 controllerNumber=1 scan=12499	8118		KS_AD292_HILIC-elu_849_3544.12499.12499.3	high-energy collision-induced dissociation	5.01	3074.26	3074.26	0	0	0	0	1.5e-08	1.5e-07
3392 | 178005	93	157	R.AGPN[+1362.48077]GTLFVADAYK.G	R.AGPNGTLFVADAYK.G	AGPNGTLFVADAYK,RG,4@1362.48077	N4(NGlycan / 1362.4808)	HexNAc(2)Hex(5)Fuc(1)	1e-06	1.1e-05	5.99	429	263.2	263.2	2	1393.6	1393.6	-1.7		2786.2	2786.2	Specific	4	17.5	>sp|Q9HDC9|APMAP_HUMAN Adipocyte plasma membrane-associated protein OS=Homo sapiens OX=9606 GN=APMAP PE=1 SV=2	149	45.753	controllerType=0 controllerNumber=1 scan=11284	6981		KS_AD292_HILIC-elu_849_3544.11284.11284.2	high-energy collision-induced dissociation	4.48	2785.19	2785.2	0	0	0	0	4.5e-08	5.3e-07
3393 | 135106	93	157	R.AGPN[+1216.42286]GTLFVADAYK.G	R.AGPNGTLFVADAYK.G	AGPNGTLFVADAYK,RG,4@1216.42286	N4(NGlycan / 1216.4229)	HexNAc(2)Hex(5)	1.6e-15	1.7e-14	14.78	840.1	680.5	680.5	2	1320.58	1320.58	-0.67		2640.14	2640.14	Specific	4	21.4	>sp|Q9HDC9|APMAP_HUMAN Adipocyte plasma membrane-associated protein OS=Homo sapiens OX=9606 GN=APMAP PE=1 SV=2	149	45.711	controllerType=0 controllerNumber=1 scan=11275	6972		KS_AD292_HILIC-elu_849_3544.11275.11275.2	high-energy collision-induced dissociation	13.15	2639.14	2639.14	0	0	0	0	2.4e-16	2.6e-15
3394 | 135504	93	157	R.AGPN[+1216.42286]GTLFVADAYK.G	R.AGPNGTLFVADAYK.G	AGPNGTLFVADAYK,RG,4@1216.42286	N4(NGlycan / 1216.4229)	HexNAc(2)Hex(5)	1.6e-15	1.7e-14	14.78	826.3	661.1	661.1	2	1320.58	1320.58	-0.11		2640.14	2640.14	Specific	4	21.6	>sp|Q9HDC9|APMAP_HUMAN Adipocyte plasma membrane-associated protein OS=Homo sapiens OX=9606 GN=APMAP PE=1 SV=2	149	45.9931	controllerType=0 controllerNumber=1 scan=11339	7032		KS_AD292_HILIC-elu_849_3544.11339.11339.2	high-energy collision-induced dissociation	13.15	2639.14	2639.14	0	0	0	0	2.4e-16	2.6e-15
3395 | 134866	93	157	R.AGPN[+1216.42286]GTLFVADAYK.G	R.AGPNGTLFVADAYK.G	AGPNGTLFVADAYK,RG,4@1216.42286	N4(NGlycan / 1216.4229)	HexNAc(2)Hex(5)	1.6e-13	1.7e-12	12.78	708.2	490.9	490.9	2	1320.58	1320.58	-0.11		2640.14	2640.14	Specific	4	18	>sp|Q9HDC9|APMAP_HUMAN Adipocyte plasma membrane-associated protein OS=Homo sapiens OX=9606 GN=APMAP PE=1 SV=2	149	45.4228	controllerType=0 controllerNumber=1 scan=11209	6911		KS_AD292_HILIC-elu_849_3544.11209.11209.2	high-energy collision-induced dissociation	11.15	2639.14	2639.14	0	0	0	0	2e-14	2.1e-13
3396 | 135224	93	157	R.AGPN[+1216.42286]GTLFVADAYK.G	R.AGPNGTLFVADAYK.G	AGPNGTLFVADAYK,RG,4@1216.42286	N4(NGlycan / 1216.4229)	HexNAc(2)Hex(5)	3.5e-11	3.6e-10	10.46	620.6	426.7	426.7	3	880.719	880.72	-0.32		2640.14	2640.14	Specific	4	16.4	>sp|Q9HDC9|APMAP_HUMAN Adipocyte plasma membrane-associated protein OS=Homo sapiens OX=9606 GN=APMAP PE=1 SV=2	149	45.7952	controllerType=0 controllerNumber=1 scan=11294	6990		KS_AD292_HILIC-elu_849_3544.11294.11294.3	high-energy collision-induced dissociation	10.83	2639.14	2639.14	0	0	0	0	2.9e-12	2.8e-11
3397 | 134986	93	157	R.AGPN[+1216.42286]GTLFVADAYK.G	R.AGPNGTLFVADAYK.G	AGPNGTLFVADAYK,RG,4@1216.42286	N4(NGlycan / 1216.4229)	HexNAc(2)Hex(5)	1.7e-06	1.8e-05	5.76	429.7	196	196	3	880.719	880.72	-0.39		2640.14	2640.14	Specific	4	11.8	>sp|Q9HDC9|APMAP_HUMAN Adipocyte plasma membrane-associated protein OS=Homo sapiens OX=9606 GN=APMAP PE=1 SV=2	149	45.5309	controllerType=0 controllerNumber=1 scan=11234	6934		KS_AD292_HILIC-elu_849_3544.11234.11234.3	high-energy collision-induced dissociation	4.25	2639.14	2639.14	0	0	0	0	8.6e-08	1e-06
4334 | 48043	241	442	K.N[+1216.42286]HSLAFVGTK.S	K.NHSLAFVGTK.S	NHSLAFVGTK,KS,1@1216.42286	N1(NGlycan / 1216.4229)	HexNAc(2)Hex(5)	1.2e-06	1.3e-05	5.91	455.8	243.9	243.9	3	764.004	764.004	-0.23		2290	2290	Specific	1	14.3	>sp|Q9HCM2|PLXA4_HUMAN Plexin-A4 OS=Homo sapiens OX=9606 GN=PLXNA4 PE=1 SV=4	393	24.08	controllerType=0 controllerNumber=1 scan=6314	2364		KS_AD292_HILIC-elu_849_3544.6314.6314.3	high-energy collision-induced dissociation	4.28	2288.99	2288.99	0	0	0	0	5.7e-08	6.7e-07
4335 | 47484	241	442	K.N[+1216.42286]HSLAFVGTK.S	K.NHSLAFVGTK.S	NHSLAFVGTK,KS,1@1216.42286	N1(NGlycan / 1216.4229)	HexNAc(2)Hex(5)	1.6e-06	1.7e-05	5.8	427.5	233	233	3	764.004	764.004	0.25		2290	2290	Specific	1	14.2	>sp|Q9HCM2|PLXA4_HUMAN Plexin-A4 OS=Homo sapiens OX=9606 GN=PLXNA4 PE=1 SV=4	393	23.8608	controllerType=0 controllerNumber=1 scan=6260	2320		KS_AD292_HILIC-elu_849_3544.6260.6260.3	high-energy collision-induced dissociation	4.17	2288.99	2288.99	0	0	0	0	7.3e-08	8.6e-07
3631 | 145817	116	751	R.LVVN[+1216.42286]ISDLGYPK.S	R.LVVNISDLGYPK.S	LVVNISDLGYPK,RS,4@1216.42286	N4(NGlycan / 1216.4229)	HexNAc(2)Hex(5)	9.5e-12	9.9e-11	11.02	685.2	595.9	595.9	2	1267.59	1267.59	1.76		2534.17	2534.16	Specific	4	23.5	>sp|Q9HC56|PCDH9_HUMAN Protocadherin-9 OS=Homo sapiens OX=9606 GN=PCDH9 PE=1 SV=2	541	57.549	controllerType=0 controllerNumber=1 scan=13998	9474		KS_AD292_HILIC-elu_849_3544.13998.13998.2	high-energy collision-induced dissociation	9.39	2533.16	2533.16	0	0	0	0	6.2e-13	6.1e-12
3632 | 145977	116	751	R.LVVN[+1216.42286]ISDLGYPK.S	R.LVVNISDLGYPK.S	LVVNISDLGYPK,RS,4@1216.42286	N4(NGlycan / 1216.4229)	HexNAc(2)Hex(5)	2.6e-08	2.7e-07	7.59	542.3	448.7	448.7	2	1267.59	1267.59	1.56		2534.17	2534.16	Specific	4	20.1	>sp|Q9HC56|PCDH9_HUMAN Protocadherin-9 OS=Homo sapiens OX=9606 GN=PCDH9 PE=1 SV=2	541	57.7311	controllerType=0 controllerNumber=1 scan=14045	9507		KS_AD292_HILIC-elu_849_3544.14045.14045.2	high-energy collision-induced dissociation	5.96	2533.16	2533.16	0	0	0	0	1.2e-09	1.3e-08
3633 | 145777	116	751	R.LVVN[+1216.42286]ISDLGYPK.S	R.LVVNISDLGYPK.S	LVVNISDLGYPK,RS,4@1216.42286	N4(NGlycan / 1216.4229)	HexNAc(2)Hex(5)	3.9e-09	4.1e-08	8.41	534.7	466.2	466.2	2	1267.59	1267.59	1.18		2534.17	2534.16	Specific	4	20.3	>sp|Q9HC56|PCDH9_HUMAN Protocadherin-9 OS=Homo sapiens OX=9606 GN=PCDH9 PE=1 SV=2	541	57.3284	controllerType=0 controllerNumber=1 scan=13942	9431		KS_AD292_HILIC-elu_849_3544.13942.13942.3	high-energy collision-induced dissociation	6.78	2533.16	2533.16	0	0	0	0	2e-10	2.2e-09
3622 | 257803	116	439	K.IVASDSGKPSLN[+1647.61324]QTALVR.V	K.IVASDSGKPSLNQTALVR.V	IVASDSGKPSLNQTALVR,KV,12@1647.61324	N12(NGlycan / 1647.6132)	HexNAc(5)Hex(3)Fuc(1)	9.1e-08	9.5e-07	7.04	505.6	288.3	288.3	3	1168.55	1168.55	0.11		3503.64	3503.64	Specific	12	17.4	>sp|Q9HC56|PCDH9_HUMAN Protocadherin-9 OS=Homo sapiens OX=9606 GN=PCDH9 PE=1 SV=2	541	36.0614	controllerType=0 controllerNumber=1 scan=9071	4910		KS_AD292_HILIC-elu_849_3544.9071.9071.3	high-energy collision-induced dissociation	7.02	3502.63	3502.63	0	0	0	0	3.6e-09	3.1e-08
3624 | 257764	116	439	K.IVASDSGKPSLN[+1606.58669]QTALVR.V	K.IVASDSGKPSLNQTALVR.V	IVASDSGKPSLNQTALVR,KV,12@1606.58669	N12(NGlycan / 1606.5867)	HexNAc(4)Hex(4)Fuc(1)	5.9e-06	6.2e-05	5.23	334.7	92.3	92.3	3	1154.87	1154.87	-1.49		3462.61	3462.61	Specific	12	15.4	>sp|Q9HC56|PCDH9_HUMAN Protocadherin-9 OS=Homo sapiens OX=9606 GN=PCDH9 PE=1 SV=2	541	35.988	controllerType=0 controllerNumber=1 scan=9054	4894		KS_AD292_HILIC-elu_849_3544.9054.9054.3	high-energy collision-induced dissociation	3.78	3461.6	3461.6	0	0	0	0	3.5e-07	4e-06
3625 | 204958	116	439	K.IVASDSGKPSLN[+1216.42286]QTALVR.V	K.IVASDSGKPSLNQTALVR.V	IVASDSGKPSLNQTALVR,KV,12@1216.42286	N12(NGlycan / 1216.4229)	HexNAc(2)Hex(5)	5.6e-16	5.9e-15	15.25	825	507.2	507.2	3	1024.82	1024.82	-0.24		3072.45	3072.45	Specific	12	23	>sp|Q9HC56|PCDH9_HUMAN Protocadherin-9 OS=Homo sapiens OX=9606 GN=PCDH9 PE=1 SV=2	541	35.5875	controllerType=0 controllerNumber=1 scan=8961	4807		KS_AD292_HILIC-elu_849_3544.8961.8961.3	high-energy collision-induced dissociation	13.62	3071.44	3071.44	0	0	0	0	7.6e-17	7.8e-16
3626 | 205158	116	439	K.IVASDSGKPSLN[+1216.42286]QTALVR.V	K.IVASDSGKPSLNQTALVR.V	IVASDSGKPSLNQTALVR,KV,12@1216.42286	N12(NGlycan / 1216.4229)	HexNAc(2)Hex(5)	5.6e-15	5.9e-14	14.25	753.2	509.9	509.9	3	1024.82	1024.82	-0.71		3072.44	3072.45	Specific	12	19.6	>sp|Q9HC56|PCDH9_HUMAN Protocadherin-9 OS=Homo sapiens OX=9606 GN=PCDH9 PE=1 SV=2	541	35.8801	controllerType=0 controllerNumber=1 scan=9030	4871		KS_AD292_HILIC-elu_849_3544.9030.9030.3	high-energy collision-induced dissociation	12.62	3071.44	3071.44	0	0	0	0	6.6e-16	6.4e-15
3627 | 204918	116	439	K.IVASDSGKPSLN[+1216.42286]QTALVR.V	K.IVASDSGKPSLNQTALVR.V	IVASDSGKPSLNQTALVR,KV,12@1216.42286	N12(NGlycan / 1216.4229)	HexNAc(2)Hex(5)	4.9e-13	5.1e-12	12.31	690.6	442.9	442.9	3	1024.82	1024.82	0.72		3072.45	3072.45	Specific	12	20.3	>sp|Q9HC56|PCDH9_HUMAN Protocadherin-9 OS=Homo sapiens OX=9606 GN=PCDH9 PE=1 SV=2	541	35.5303	controllerType=0 controllerNumber=1 scan=8948	4795		KS_AD292_HILIC-elu_849_3544.8948.8948.3	high-energy collision-induced dissociation	10.68	3071.44	3071.44	0	0	0	0	4.4e-14	4.4e-13
4456 | 181445	285	384	K.WLLPN[+1216.42286]GTVLSHASR.H	K.WLLPNGTVLSHASR.H	WLLPNGTVLSHASR,KH,5@1216.42286	N5(NGlycan / 1216.4229)	HexNAc(2)Hex(5)	1.6e-13	1.7e-12	12.78	737.4	480.5	480.5	3	923.093	923.094	-0.75		2767.26	2767.27	Specific	5	17.3	>sp|Q9HBW1|LRRC4_HUMAN Leucine-rich repeat-containing protein 4 OS=Homo sapiens OX=9606 GN=LRRC4 PE=1 SV=2	3064	49.2781	controllerType=0 controllerNumber=1 scan=12094	7740		KS_AD292_HILIC-elu_849_3544.12094.12094.3	high-energy collision-induced dissociation	11.15	2766.26	2766.26	0	0	0	0	2e-14	2.1e-13
4457 | 181805	285	384	K.WLLPN[+1216.42286]GTVLSHASR.H	K.WLLPNGTVLSHASR.H	WLLPNGTVLSHASR,KH,5@1216.42286	N5(NGlycan / 1216.4229)	HexNAc(2)Hex(5)	1.6e-13	1.7e-12	12.78	713.7	441.6	441.6	3	923.093	923.094	-1.08		2767.26	2767.27	Specific	5	19	>sp|Q9HBW1|LRRC4_HUMAN Leucine-rich repeat-containing protein 4 OS=Homo sapiens OX=9606 GN=LRRC4 PE=1 SV=2	3064	49.5995	controllerType=0 controllerNumber=1 scan=12168	7809		KS_AD292_HILIC-elu_849_3544.12168.12168.3	high-energy collision-induced dissociation	11.15	2766.26	2766.26	0	0	0	0	2e-14	2.1e-13
3222 | 230222	82	545	K.ILGDKVN[+1702.58133]NTAVIEK.Q	K.ILGDKVNNTAVIEK.Q	ILGDKVNNTAVIEK,KQ,7@1702.58133	N7(NGlycan / 1702.5813)	HexNAc(2)Hex(8)	1.6e-08	1.7e-07	7.79	583.2	359.3	359.3	3	1072.82	1072.82	-0.76		3216.44	3216.44	Specific	7	20.5	>sp|Q9H330|TM245_HUMAN Transmembrane protein 245 OS=Homo sapiens OX=9606 GN=TMEM245 PE=1 SV=3	558	30.9098	controllerType=0 controllerNumber=1 scan=7890	3808		KS_AD292_HILIC-elu_849_3544.7890.7890.3	high-energy collision-induced dissociation	8.16	3215.43	3215.43	0	0	0	0	7.4e-10	8.5e-09
3224 | 164284	82	545	K.ILGDKVN[+1378.47569]NTAVIEK.Q	K.ILGDKVNNTAVIEK.Q	ILGDKVNNTAVIEK,KQ,7@1378.47569	N7(NGlycan / 1378.4757)	HexNAc(2)Hex(6)	6e-12	6.3e-11	11.22	692.1	510	510	3	964.783	964.783	0.35		2892.34	2892.33	Specific	7	21.4	>sp|Q9H330|TM245_HUMAN Transmembrane protein 245 OS=Homo sapiens OX=9606 GN=TMEM245 PE=1 SV=3	558	31.2528	controllerType=0 controllerNumber=1 scan=7968	3881		KS_AD292_HILIC-elu_849_3544.7968.7968.3	high-energy collision-induced dissociation	11.59	2891.33	2891.33	0	0	0	0	5e-13	4.8e-12
3225 | 164404	82	545	K.ILGDKVN[+1216.42286]NTAVIEK.Q	K.ILGDKVNNTAVIEK.Q	ILGDKVNNTAVIEK,KQ,7@1216.42286	N7(NGlycan / 1216.4229)	HexNAc(2)Hex(5)	6e-13	6.3e-12	12.22	738.8	548.3	548.3	3	910.765	910.765	0.14		2730.28	2730.28	Specific	7	20.9	>sp|Q9H330|TM245_HUMAN Transmembrane protein 245 OS=Homo sapiens OX=9606 GN=TMEM245 PE=1 SV=3	558	31.65	controllerType=0 controllerNumber=1 scan=8060	3965		KS_AD292_HILIC-elu_849_3544.8060.8060.3	high-energy collision-induced dissociation	10.59	2729.27	2729.27	0	0	0	0	6.1e-14	6.3e-13
3226 | 164324	82	545	K.ILGDKVN[+1216.42286]NTAVIEK.Q	K.ILGDKVNNTAVIEK.Q	ILGDKVNNTAVIEK,KQ,7@1216.42286	N7(NGlycan / 1216.4229)	HexNAc(2)Hex(5)	6.9e-13	7.2e-12	12.16	730.8	557.2	557.2	3	910.764	910.765	-1.14		2730.28	2730.28	Specific	7	22	>sp|Q9H330|TM245_HUMAN Transmembrane protein 245 OS=Homo sapiens OX=9606 GN=TMEM245 PE=1 SV=3	558	31.385	controllerType=0 controllerNumber=1 scan=7999	3909		KS_AD292_HILIC-elu_849_3544.7999.7999.3	high-energy collision-induced dissociation	10.53	2729.27	2729.27	0	0	0	0	6.7e-14	7e-13
4354 | 110675	247	283	K.QVN[+1216.42286]FTVDEHR.H	K.QVNFTVDEHR.H	QVNFTVDEHR,KH,3@1216.42286	N3(NGlycan / 1216.4229)	HexNAc(2)Hex(5)	1.9e-07	1.9e-06	6.73	521.9	355.6	355.6	3	821.013	821.013	0.23		2461.03	2461.02	Specific	3	14.8	>sp|Q9C0A0|CNTP4_HUMAN Contactin-associated protein-like 4 OS=Homo sapiens OX=9606 GN=CNTNAP4 PE=1 SV=3	3451	27.4016	controllerType=0 controllerNumber=1 scan=7084	3062		KS_AD292_HILIC-elu_849_3544.7084.7084.3	high-energy collision-induced dissociation	5.1	2460.02	2460.02	0	0	0	0	7.1e-09	6.7e-08
2087 | 340244	28	51	K.DVTVIEGEVATISC[+57.02146]QVN[+2158.80335]K.S	K.DVTVIEGEVATISCQVNK.S	DVTVIEGEVATISCQVNK,KS,14@57.02146,17@2158.80335	N17(NGlycan / 2158.8033)	HexNAc(6)Hex(4)Fuc(2)	5.9e-07	6.2e-06	6.23	344.1	306.6	306.6	3	1374.27	1374.27	-0.31		4120.79	4120.79	Specific	17	17.5	>sp|Q9BY67|CADM1_HUMAN Cell adhesion molecule 1 OS=Homo sapiens OX=9606 GN=CADM1 PE=1 SV=2	1514	61.3463	controllerType=0 controllerNumber=1 scan=14978	10169	C14(Carbamidomethyl / 57.0215)	KS_AD292_HILIC-elu_849_3544.14978.14978.3	high-energy collision-induced dissociation	4.74	4119.78	4119.78	0	0	0	0	2.6e-08	3e-07
2088 | 340044	28	51	K.DVTVIEGEVATISC[+57.02146]QVN[+2158.80335]K.S	K.DVTVIEGEVATISCQVNK.S	DVTVIEGEVATISCQVNK,KS,14@57.02146,17@2158.80335	N17(NGlycan / 2158.8033)	HexNAc(6)Hex(4)Fuc(2)	1.4e-06	1.4e-05	5.87	312.5	246.3	246.3	3	1374.27	1374.27	-0.49		4120.79	4120.79	Specific	17	14.5	>sp|Q9BY67|CADM1_HUMAN Cell adhesion molecule 1 OS=Homo sapiens OX=9606 GN=CADM1 PE=1 SV=2	1514	61.1117	controllerType=0 controllerNumber=1 scan=14919	10123	C14(Carbamidomethyl / 57.0215)	KS_AD292_HILIC-elu_849_3544.14919.14919.3	high-energy collision-induced dissociation	4.6	4119.78	4119.78	0	0	0	0	6.3e-08	7.4e-07
2090 | 325803	28	51	K.DVTVIEGEVATISC[+57.02146]QVN[+1955.72397]K.S	K.DVTVIEGEVATISCQVNK.S	DVTVIEGEVATISCQVNK,KS,14@57.02146,17@1955.72397	N17(NGlycan / 1955.724)	HexNAc(5)Hex(4)Fuc(2)	1e-11	1.1e-10	10.98	619.8	578	578	3	1306.57	1306.57	0.14		3917.71	3917.71	Specific	17	20.6	>sp|Q9BY67|CADM1_HUMAN Cell adhesion molecule 1 OS=Homo sapiens OX=9606 GN=CADM1 PE=1 SV=2	1514	61.7173	controllerType=0 controllerNumber=1 scan=15071	10242	C14(Carbamidomethyl / 57.0215)	KS_AD292_HILIC-elu_849_3544.15071.15071.3	high-energy collision-induced dissociation	10.35	3916.7	3916.7	0	0	0	0	6.6e-13	6.5e-12
2091 | 325642	28	51	K.DVTVIEGEVATISC[+57.02146]QVN[+1955.72397]K.S	K.DVTVIEGEVATISCQVNK.S	DVTVIEGEVATISCQVNK,KS,14@57.02146,17@1955.72397	N17(NGlycan / 1955.724)	HexNAc(5)Hex(4)Fuc(2)	1e-10	1.1e-09	9.98	572.6	460.8	460.8	3	1306.57	1306.57	0.14		3917.71	3917.71	Specific	17	19.8	>sp|Q9BY67|CADM1_HUMAN Cell adhesion molecule 1 OS=Homo sapiens OX=9606 GN=CADM1 PE=1 SV=2	1514	61.4844	controllerType=0 controllerNumber=1 scan=15013	10196	C14(Carbamidomethyl / 57.0215)	KS_AD292_HILIC-elu_849_3544.15013.15013.3	high-energy collision-induced dissociation	10.35	3916.7	3916.7	0	0	0	0	5.4e-12	5.2e-11
2092 | 325443	28	51	K.DVTVIEGEVATISC[+57.02146]QVN[+1955.72397]K.S	K.DVTVIEGEVATISCQVNK.S	DVTVIEGEVATISCQVNK,KS,14@57.02146,17@1955.72397	N17(NGlycan / 1955.724)	HexNAc(5)Hex(4)Fuc(2)	1.3e-05	0.00014	4.88	311	307.5	307.5	3	1306.58	1306.57	3.42		3917.72	3917.71	Specific	17	14.9	>sp|Q9BY67|CADM1_HUMAN Cell adhesion molecule 1 OS=Homo sapiens OX=9606 GN=CADM1 PE=1 SV=2	1514	61.2813	controllerType=0 controllerNumber=1 scan=14962	10156	C14(Carbamidomethyl / 57.0215)	KS_AD292_HILIC-elu_849_3544.14962.14962.3	high-energy collision-induced dissociation	3.61	3916.71	3916.7	0	0	0	0	8.1e-07	8.2e-06
2097 | 293407	28	51	K.DVTVIEGEVATISC[+57.02146]QVN[+1647.61324]K.S	K.DVTVIEGEVATISCQVNK.S	DVTVIEGEVATISCQVNK,KS,14@57.02146,17@1647.61324	N17(NGlycan / 1647.6132)	HexNAc(5)Hex(3)Fuc(1)	1.2e-12	1.2e-11	11.93	668.8	562.7	562.7	3	1203.87	1203.87	-0.18		3609.6	3609.6	Specific	17	20.6	>sp|Q9BY67|CADM1_HUMAN Cell adhesion molecule 1 OS=Homo sapiens OX=9606 GN=CADM1 PE=1 SV=2	1514	62.3852	controllerType=0 controllerNumber=1 scan=15241	10371	C14(Carbamidomethyl / 57.0215)	KS_AD292_HILIC-elu_849_3544.15241.15241.3	high-energy collision-induced dissociation	10.29	3608.59	3608.59	0	0	0	0	1.1e-13	1.1e-12
2098 | 293286	28	51	K.DVTVIEGEVATISC[+57.02146]QVN[+1647.61324]K.S	K.DVTVIEGEVATISCQVNK.S	DVTVIEGEVATISCQVNK,KS,14@57.02146,17@1647.61324	N17(NGlycan / 1647.6132)	HexNAc(5)Hex(3)Fuc(1)	1.8e-09	1.9e-08	8.74	544.8	449.2	449.2	3	1203.87	1203.87	-0.08		3609.6	3609.6	Specific	17	17.8	>sp|Q9BY67|CADM1_HUMAN Cell adhesion molecule 1 OS=Homo sapiens OX=9606 GN=CADM1 PE=1 SV=2	1514	62.2118	controllerType=0 controllerNumber=1 scan=15194	10341	C14(Carbamidomethyl / 57.0215)	KS_AD292_HILIC-elu_849_3544.15194.15194.3	high-energy collision-induced dissociation	9.29	3608.59	3608.59	0	0	0	0	7.6e-11	7.6e-10
2099 | 293647	28	51	K.DVTVIEGEVATISC[+57.02146]QVN[+1647.61324]K.S	K.DVTVIEGEVATISCQVNK.S	DVTVIEGEVATISCQVNK,KS,14@57.02146,17@1647.61324	N17(NGlycan / 1647.6132)	HexNAc(5)Hex(3)Fuc(1)	6.4e-09	6.7e-08	8.2	445.5	399.4	399.4	3	1203.87	1203.87	-0.18		3609.6	3609.6	Specific	17	17.2	>sp|Q9BY67|CADM1_HUMAN Cell adhesion molecule 1 OS=Homo sapiens OX=9606 GN=CADM1 PE=1 SV=2	1514	62.5542	controllerType=0 controllerNumber=1 scan=15291	10396	C14(Carbamidomethyl / 57.0215)	KS_AD292_HILIC-elu_849_3544.15291.15291.3	high-energy collision-induced dissociation	6.86	3608.59	3608.59	0	0	0	0	3.6e-10	4.3e-09
2111 | 292088	28	97	R.FQLLN[+2158.80335]FSSSELK.V	R.FQLLNFSSSELK.V	FQLLNFSSSELK,RV,5@2158.80335	N5(NGlycan / 2158.8033)	HexNAc(6)Hex(4)Fuc(2)	7.9e-06	8.3e-05	5.1	321.2	175.4	175.4	3	1191.18	1191.19	-2.2		3571.54	3571.55	Specific	5	14.5	>sp|Q9BY67|CADM1_HUMAN Cell adhesion molecule 1 OS=Homo sapiens OX=9606 GN=CADM1 PE=1 SV=2	1514	60.2651	controllerType=0 controllerNumber=1 scan=14711	9954		KS_AD292_HILIC-elu_849_3544.14711.14711.3	high-energy collision-induced dissociation	3.48	3570.53	3570.54	0	0	0	0	4.7e-07	5.1e-06
2112 | 292325	28	97	R.FQLLN[+2158.80335]FSSSELK.V	R.FQLLNFSSSELK.V	FQLLNFSSSELK,RV,5@2158.80335	N5(NGlycan / 2158.8033)	HexNAc(6)Hex(4)Fuc(2)	1.1e-05	0.00012	4.95	314	126.7	126.7	3	1191.19	1191.19	-0.97		3571.54	3571.55	Specific	5	16.7	>sp|Q9BY67|CADM1_HUMAN Cell adhesion molecule 1 OS=Homo sapiens OX=9606 GN=CADM1 PE=1 SV=2	1514	60.5438	controllerType=0 controllerNumber=1 scan=14779	10010		KS_AD292_HILIC-elu_849_3544.14779.14779.3	high-energy collision-induced dissociation	3.33	3570.53	3570.54	0	0	0	0	7e-07	7.3e-06
2114 | 271124	28	97	R.FQLLN[+1955.72397]FSSSELK.V	R.FQLLNFSSSELK.V	FQLLNFSSSELK,RV,5@1955.72397	N5(NGlycan / 1955.724)	HexNAc(5)Hex(4)Fuc(2)	7.1e-06	7.5e-05	5.15	338.5	126	126	3	1123.49	1123.49	0.26		3368.47	3368.47	Specific	5	16.4	>sp|Q9BY67|CADM1_HUMAN Cell adhesion molecule 1 OS=Homo sapiens OX=9606 GN=CADM1 PE=1 SV=2	1514	60.6898	controllerType=0 controllerNumber=1 scan=14817	10038		KS_AD292_HILIC-elu_849_3544.14817.14817.3	high-energy collision-induced dissociation	3.52	3367.46	3367.46	0	0	0	0	4.1e-07	4.5e-06
4405 | 255687	258	194	K.NNIDFPGHN[+1864.63416]YTTR.N	K.NNIDFPGHNYTTR.N	NNIDFPGHNYTTR,KN,9@1864.63416	N9(NGlycan / 1864.6342)	HexNAc(2)Hex(9)	4.4e-06	4.7e-05	5.35	504.4	309.4	309.4	3	1138.46	1138.46	3.49		3413.36	3413.35	Specific	9	16.5	>sp|Q99572|P2RX7_HUMAN P2X purinoceptor 7 OS=Homo sapiens OX=9606 GN=P2RX7 PE=1 SV=4	569	32.3093	controllerType=0 controllerNumber=1 scan=8210	4106		KS_AD292_HILIC-elu_849_3544.8210.8210.3	high-energy collision-induced dissociation	3.72	3412.36	3412.35	0	0	0	0	2.5e-07	2.9e-06
4508 | 334563	303	393	R.HLYTTTGGETDFTN[+2026.68698]VTSLR.G	R.HLYTTTGGETDFTNVTSLR.G	HLYTTTGGETDFTNVTSLR,RG,14@2026.68698	N14(NGlycan / 2026.687)	HexNAc(2)Hex(10)	8.3e-13	8.6e-12	12.08	707	549.9	549.9	3	1380.58	1380.57	3.23		4139.72	4139.71	Specific	14	17	>sp|Q99523|SORT_HUMAN Sortilin OS=Homo sapiens OX=9606 GN=SORT1 PE=1 SV=3	499	45.5928	controllerType=0 controllerNumber=1 scan=11248	6947		KS_AD292_HILIC-elu_849_3544.11248.11248.3	high-energy collision-induced dissociation	10.45	4138.71	4138.7	0	0	0	0	7.4e-14	7.8e-13
4250 | 259123	210	248	K.LVALAVIDEKN[+1378.47569]TSVEHTR.L	K.LVALAVIDEKNTSVEHTR.L	LVALAVIDEKNTSVEHTR,KL,11@1378.47569	N11(NGlycan / 1378.4757)	HexNAc(2)Hex(6)	4.2e-06	4.4e-05	5.38	458	309.4	309.4	3	1125.19	1125.19	-0.42		3373.56	3373.56	Specific	11	18.9	>sp|Q96JJ7|TMX3_HUMAN Protein disulfide-isomerase TMX3 OS=Homo sapiens OX=9606 GN=TMX3 PE=1 SV=2	1106	38.2744	controllerType=0 controllerNumber=1 scan=9576	5383		KS_AD292_HILIC-elu_849_3544.9576.9576.3	high-energy collision-induced dissociation	3.75	3372.55	3372.56	0	0	0	0	2.4e-07	2.7e-06
4251 | 259083	210	248	K.LVALAVIDEKN[+1378.47569]TSVEHTR.L	K.LVALAVIDEKNTSVEHTR.L	LVALAVIDEKNTSVEHTR,KL,11@1378.47569	N11(NGlycan / 1378.4757)	HexNAc(2)Hex(6)	7.8e-07	8.2e-06	6.11	373	302.7	302.7	4	844.146	844.146	-0.47		3373.56	3373.56	Specific	11	14.8	>sp|Q96JJ7|TMX3_HUMAN Protein disulfide-isomerase TMX3 OS=Homo sapiens OX=9606 GN=TMX3 PE=1 SV=2	1106	38.1802	controllerType=0 controllerNumber=1 scan=9555	5363		KS_AD292_HILIC-elu_849_3544.9555.9555.4	high-energy collision-induced dissociation	4.61	3372.55	3372.56	0	0	0	0	3.4e-08	3.8e-07
4057 | 165604	178	277	K.WGHN[+1378.47569]ITEFQQR.F	K.WGHNITEFQQR.F	WGHNITEFQQR,KF,4@1378.47569	N4(NGlycan / 1378.4757)	HexNAc(2)Hex(6)	3.3e-13	3.5e-12	12.48	712.4	487.5	487.5	3	932.057	932.057	-0.09		2794.16	2794.16	Specific	4	18.8	>sp|Q96HE7|ERO1A_HUMAN ERO1-like protein alpha OS=Homo sapiens OX=9606 GN=ERO1A PE=1 SV=2	1114	33.4484	controllerType=0 controllerNumber=1 scan=8468	4347		KS_AD292_HILIC-elu_849_3544.8468.8468.3	high-energy collision-induced dissociation	10.85	2793.15	2793.15	0	0	0	0	3.5e-14	3.4e-13
4058 | 165964	178	277	K.WGHN[+1378.47569]ITEFQQR.F	K.WGHNITEFQQR.F	WGHNITEFQQR,KF,4@1378.47569	N4(NGlycan / 1378.4757)	HexNAc(2)Hex(6)	3.3e-12	3.5e-11	11.48	680.6	468.9	468.9	3	932.057	932.057	-0.48		2794.16	2794.16	Specific	4	20.5	>sp|Q96HE7|ERO1A_HUMAN ERO1-like protein alpha OS=Homo sapiens OX=9606 GN=ERO1A PE=1 SV=2	1114	33.7052	controllerType=0 controllerNumber=1 scan=8527	4402		KS_AD292_HILIC-elu_849_3544.8527.8527.3	high-energy collision-induced dissociation	9.85	2793.15	2793.15	0	0	0	0	3.1e-13	3e-12
3876 | 204437	146	205	R.N[+1216.42286]ASHLVC[+57.02146]SAC[+57.02146]FGPC[+57.02146]AR.C	R.NASHLVCSACFGPCAR.C	NASHLVCSACFGPCAR,RC,1@1216.42286,7@57.02146,10@57.02146,14@57.02146	N1(NGlycan / 1216.4229)	HexNAc(2)Hex(5)	1.3e-12	1.3e-11	11.9	690.4	557.8	557.8	3	1008.41	1008.41	-0.18		3023.21	3023.21	Specific	1	19.7	>sp|Q96HD1|CREL1_HUMAN Protein disulfide isomerase CRELD1 OS=Homo sapiens OX=9606 GN=CRELD1 PE=1 SV=3	1224	34.5455	controllerType=0 controllerNumber=1 scan=8719	4582	C7(Carbamidomethyl / 57.0215); C10(Carbamidomethyl / 57.0215); C14(Carbamidomethyl / 57.0215)	KS_AD292_HILIC-elu_849_3544.8719.8719.3	high-energy collision-induced dissociation	10.27	3022.2	3022.2	0	0	0	0	1.1e-13	1.1e-12
1597 | 324002	19	331	K.TLFLFPN[+2263.83471]QTGFPNK.H	K.TLFLFPNQTGFPNK.H	TLFLFPNQTGFPNK,KH,7@2263.83471	N7(NGlycan / 2263.8347)	HexNAc(5)Hex(5)Fuc(3)	5.4e-08	5.7e-07	7.27	538.3	400.4	400.4	3	1296.57	1296.57	1.72		3887.69	3887.69	Specific	7	18.6	>sp|Q96GW7|PGCB_HUMAN Brevican core protein OS=Homo sapiens OX=9606 GN=BCAN PE=1 SV=2	26	58.9349	controllerType=0 controllerNumber=1 scan=14377	9698		KS_AD292_HILIC-elu_849_3544.14377.14377.3	high-energy collision-induced dissociation	8.07	3886.69	3886.68	0	0	0	0	2.3e-09	2.1e-08
1598 | 324082	19	331	K.TLFLFPN[+2263.83471]QTGFPNK.H	K.TLFLFPNQTGFPNK.H	TLFLFPNQTGFPNK,KH,7@2263.83471	N7(NGlycan / 2263.8347)	HexNAc(5)Hex(5)Fuc(3)	7.4e-07	7.8e-06	6.13	451.4	293.6	293.6	3	1296.57	1296.57	0.03		3887.69	3887.69	Specific	7	17.9	>sp|Q96GW7|PGCB_HUMAN Brevican core protein OS=Homo sapiens OX=9606 GN=BCAN PE=1 SV=2	26	59.2097	controllerType=0 controllerNumber=1 scan=14447	9749		KS_AD292_HILIC-elu_849_3544.14447.14447.3	high-energy collision-induced dissociation	4.8	3886.68	3886.68	0	0	0	0	3.2e-08	3.6e-07
1599 | 324243	19	331	K.TLFLFPN[+2263.83471]QTGFPNK.H	K.TLFLFPNQTGFPNK.H	TLFLFPNQTGFPNK,KH,7@2263.83471	N7(NGlycan / 2263.8347)	HexNAc(5)Hex(5)Fuc(3)	5.8e-06	6.1e-05	5.24	317.3	248.5	248.5	3	1296.57	1296.57	-1.86		3887.68	3887.69	Specific	7	16.5	>sp|Q96GW7|PGCB_HUMAN Brevican core protein OS=Homo sapiens OX=9606 GN=BCAN PE=1 SV=2	26	59.3562	controllerType=0 controllerNumber=1 scan=14483	9778		KS_AD292_HILIC-elu_849_3544.14483.14483.3	high-energy collision-induced dissociation	3.83	3886.67	3886.68	0	0	0	0	3.4e-07	3.9e-06
1603 | 327922	19	331	K.TLFLFPN[+2246.81939]QTGFPNK.H	K.TLFLFPNQTGFPNK.H	TLFLFPNQTGFPNK,KH,7@2246.81939	N7(NGlycan / 2246.8194)	HexNAc(5)Hex(4)Fuc(2)NeuAc(1)	2e-10	2.1e-09	9.7	618.7	405.3	405.3	3	1290.9	1290.9	1.74		3870.68	3870.67	Specific	7	18.8	>sp|Q96GW7|PGCB_HUMAN Brevican core protein OS=Homo sapiens OX=9606 GN=BCAN PE=1 SV=2	26	65.9373	controllerType=0 controllerNumber=1 scan=16239	10844		KS_AD292_HILIC-elu_849_3544.16239.16239.3	high-energy collision-induced dissociation	9.07	3869.67	3869.67	0	0	0	0	1.1e-11	1e-10
1604 | 327843	19	331	K.TLFLFPN[+2246.81939]QTGFPNK.H	K.TLFLFPNQTGFPNK.H	TLFLFPNQTGFPNK,KH,7@2246.81939	N7(NGlycan / 2246.8194)	HexNAc(5)Hex(4)Fuc(2)NeuAc(1)	9.3e-07	9.8e-06	6.03	473	270.6	270.6	3	1290.9	1290.9	0.42		3870.67	3870.67	Specific	7	16.3	>sp|Q96GW7|PGCB_HUMAN Brevican core protein OS=Homo sapiens OX=9606 GN=BCAN PE=1 SV=2	26	65.7596	controllerType=0 controllerNumber=1 scan=16188	10828		KS_AD292_HILIC-elu_849_3544.16188.16188.3	high-energy collision-induced dissociation	4.95	3869.67	3869.67	0	0	0	0	4.1e-08	4.7e-07
1605 | 327963	19	331	K.TLFLFPN[+2246.81939]QTGFPNK.H	K.TLFLFPNQTGFPNK.H	TLFLFPNQTGFPNK,KH,7@2246.81939	N7(NGlycan / 2246.8194)	HexNAc(5)Hex(4)Fuc(2)NeuAc(1)	4.9e-06	5.1e-05	5.31	429.4	304.5	304.5	3	1290.9	1290.9	2.22		3870.68	3870.67	Specific	7	16.5	>sp|Q96GW7|PGCB_HUMAN Brevican core protein OS=Homo sapiens OX=9606 GN=BCAN PE=1 SV=2	26	66.1204	controllerType=0 controllerNumber=1 scan=16291	10857		KS_AD292_HILIC-elu_849_3544.16291.16291.3	high-energy collision-induced dissociation	3.81	3869.67	3869.67	0	0	0	0	2.9e-07	3.3e-06
1624 | 291645	19	331	K.TLFLFPN[+1955.72397]QTGFPNK.H	K.TLFLFPNQTGFPNK.H	TLFLFPNQTGFPNK,KH,7@1955.72397	N7(NGlycan / 1955.724)	HexNAc(5)Hex(4)Fuc(2)	3.5e-11	3.6e-10	10.46	624.9	506.4	506.4	3	1193.86	1193.86	-0.1		3579.58	3579.58	Specific	7	18.1	>sp|Q96GW7|PGCB_HUMAN Brevican core protein OS=Homo sapiens OX=9606 GN=BCAN PE=1 SV=2	26	59.7993	controllerType=0 controllerNumber=1 scan=14596	9862		KS_AD292_HILIC-elu_849_3544.14596.14596.3	high-energy collision-induced dissociation	8.83	3578.57	3578.57	0	0	0	0	2.9e-12	2.9e-11
1625 | 291485	19	331	K.TLFLFPN[+1955.72397]QTGFPNK.H	K.TLFLFPNQTGFPNK.H	TLFLFPNQTGFPNK,KH,7@1955.72397	N7(NGlycan / 1955.724)	HexNAc(5)Hex(4)Fuc(2)	3e-10	3.2e-09	9.52	576	411.5	411.5	3	1193.86	1193.86	0.41		3579.58	3579.58	Specific	7	17.4	>sp|Q96GW7|PGCB_HUMAN Brevican core protein OS=Homo sapiens OX=9606 GN=BCAN PE=1 SV=2	26	59.5675	controllerType=0 controllerNumber=1 scan=14537	9818		KS_AD292_HILIC-elu_849_3544.14537.14537.3	high-energy collision-induced dissociation	9.89	3578.57	3578.57	0	0	0	0	1.5e-11	1.4e-10
1626 | 291806	19	331	K.TLFLFPN[+1955.72397]QTGFPNK.H	K.TLFLFPNQTGFPNK.H	TLFLFPNQTGFPNK,KH,7@1955.72397	N7(NGlycan / 1955.724)	HexNAc(5)Hex(4)Fuc(2)	5.3e-09	5.5e-08	8.28	555.1	437.3	437.3	3	1193.86	1193.86	-0.82		3579.57	3579.58	Specific	7	19.3	>sp|Q96GW7|PGCB_HUMAN Brevican core protein OS=Homo sapiens OX=9606 GN=BCAN PE=1 SV=2	26	59.9821	controllerType=0 controllerNumber=1 scan=14641	9898		KS_AD292_HILIC-elu_849_3544.14641.14641.3	high-energy collision-induced dissociation	8.83	3578.57	3578.57	0	0	0	0	3.1e-10	3.6e-09
1627 | 291365	19	331	K.TLFLFPN[+1955.72397]QTGFPNK.H	K.TLFLFPNQTGFPNK.H	TLFLFPNQTGFPNK,KH,7@1955.72397	N7(NGlycan / 1955.724)	HexNAc(5)Hex(4)Fuc(2)	3.2e-06	3.4e-05	5.49	343.9	223.2	223.2	3	1193.86	1193.86	0.92		3579.58	3579.58	Specific	7	14.5	>sp|Q96GW7|PGCB_HUMAN Brevican core protein OS=Homo sapiens OX=9606 GN=BCAN PE=1 SV=2	26	59.398	controllerType=0 controllerNumber=1 scan=14494	9786		KS_AD292_HILIC-elu_849_3544.14494.14494.3	high-energy collision-induced dissociation	4	3578.57	3578.57	0	0	0	0	1.6e-07	1.9e-06
1628 | 291965	19	331	K.TLFLFPN[+1955.72397]QTGFPNK.H	K.TLFLFPNQTGFPNK.H	TLFLFPNQTGFPNK,KH,7@1955.72397	N7(NGlycan / 1955.724)	HexNAc(5)Hex(4)Fuc(2)	4.1e-06	4.2e-05	5.39	338.6	210.1	210.1	3	1193.86	1193.86	-1.13		3579.57	3579.58	Specific	7	16.7	>sp|Q96GW7|PGCB_HUMAN Brevican core protein OS=Homo sapiens OX=9606 GN=BCAN PE=1 SV=2	26	60.1752	controllerType=0 controllerNumber=1 scan=14689	9936		KS_AD292_HILIC-elu_849_3544.14689.14689.3	high-energy collision-induced dissociation	3.94	3578.57	3578.57	0	0	0	0	2.3e-07	2.6e-06
1615 | 313323	19	331	K.TLFLFPN[+2100.76148]QTGFPNK.H	K.TLFLFPNQTGFPNK.H	TLFLFPNQTGFPNK,KH,7@2100.76148	N7(NGlycan / 2100.7615)	HexNAc(5)Hex(4)Fuc(1)NeuAc(1)	1.9e-06	2e-05	5.72	350.4	263.6	263.6	3	1242.21	1242.21	1.17		3724.62	3724.61	Specific	7	15.4	>sp|Q96GW7|PGCB_HUMAN Brevican core protein OS=Homo sapiens OX=9606 GN=BCAN PE=1 SV=2	26	66.7704	controllerType=0 controllerNumber=1 scan=16475	10915		KS_AD292_HILIC-elu_849_3544.16475.16475.3	high-energy collision-induced dissociation	4.4	3723.61	3723.61	0	0	0	0	9.5e-08	1.1e-06
1629 | 249523	19	331	K.TLFLFPN[+1647.61324]QTGFPNK.H	K.TLFLFPNQTGFPNK.H	TLFLFPNQTGFPNK,KH,7@1647.61324	N7(NGlycan / 1647.6132)	HexNAc(5)Hex(3)Fuc(1)	8.7e-07	9.1e-06	6.06	425	339.9	339.9	3	1091.16	1091.16	-0.84		3271.46	3271.47	Specific	7	16	>sp|Q96GW7|PGCB_HUMAN Brevican core protein OS=Homo sapiens OX=9606 GN=BCAN PE=1 SV=2	26	60.5389	controllerType=0 controllerNumber=1 scan=14778	10009		KS_AD292_HILIC-elu_849_3544.14778.14778.3	high-energy collision-induced dissociation	4.72	3270.46	3270.46	0	0	0	0	3.8e-08	4.4e-07
1630 | 249444	19	331	K.TLFLFPN[+1647.61324]QTGFPNK.H	K.TLFLFPNQTGFPNK.H	TLFLFPNQTGFPNK,KH,7@1647.61324	N7(NGlycan / 1647.6132)	HexNAc(5)Hex(3)Fuc(1)	1.2e-06	1.3e-05	5.92	362.8	326.3	326.3	3	1091.16	1091.16	-0.84		3271.46	3271.47	Specific	7	16.5	>sp|Q96GW7|PGCB_HUMAN Brevican core protein OS=Homo sapiens OX=9606 GN=BCAN PE=1 SV=2	26	60.335	controllerType=0 controllerNumber=1 scan=14728	9968		KS_AD292_HILIC-elu_849_3544.14728.14728.3	high-energy collision-induced dissociation	4.6	3270.46	3270.46	0	0	0	0	5.6e-08	6.5e-07
3198 | 323003	79	136	R.TDC[+57.02146]DSSTTSLC[+57.02146]SFPVAN[+1540.52851]VSLTK.G	R.TDCDSSTTSLCSFPVANVSLTK.G	TDCDSSTTSLCSFPVANVSLTK,RG,3@57.02146,11@57.02146,17@1540.52851	N17(NGlycan / 1540.5285)	HexNAc(2)Hex(7)	3.5e-11	3.6e-10	10.46	581.8	511.3	511.3	3	1310.88	1310.88	1.03		3930.62	3930.61	Specific	17	20	>sp|Q96G97-4|BSCL2_HUMAN Isoform 3 of Seipin OS=Homo sapiens OX=9606 GN=BSCL2	627	56.2142	controllerType=0 controllerNumber=1 scan=13682	9201	C3(Carbamidomethyl / 57.0215); C11(Carbamidomethyl / 57.0215)	KS_AD292_HILIC-elu_849_3544.13682.13682.3	high-energy collision-induced dissociation	10.83	3929.61	3929.61	0	0	0	0	2.8e-12	2.8e-11
3199 | 308086	79	136	R.TDC[+57.02146]DSSTTSLC[+57.02146]SFPVAN[+1378.47569]VSLTK.G	R.TDCDSSTTSLCSFPVANVSLTK.G	TDCDSSTTSLCSFPVANVSLTK,RG,3@57.02146,11@57.02146,17@1378.47569	N17(NGlycan / 1378.4757)	HexNAc(2)Hex(6)	4e-17	4.2e-16	16.4	870.6	759.6	759.6	3	1256.86	1256.86	-0.65		3768.56	3768.56	Specific	17	26.6	>sp|Q96G97-4|BSCL2_HUMAN Isoform 3 of Seipin OS=Homo sapiens OX=9606 GN=BSCL2	627	56.7899	controllerType=0 controllerNumber=1 scan=13816	9320	C3(Carbamidomethyl / 57.0215); C11(Carbamidomethyl / 57.0215)	KS_AD292_HILIC-elu_849_3544.13816.13816.3	high-energy collision-induced dissociation	16.77	3767.55	3767.55	0	0	0	0	5.7e-18	5.7e-17
3200 | 307966	79	136	R.TDC[+57.02146]DSSTTSLC[+57.02146]SFPVAN[+1378.47569]VSLTK.G	R.TDCDSSTTSLCSFPVANVSLTK.G	TDCDSSTTSLCSFPVANVSLTK,RG,3@57.02146,11@57.02146,17@1378.47569	N17(NGlycan / 1378.4757)	HexNAc(2)Hex(6)	3.5e-17	3.6e-16	16.46	855.2	745.4	745.4	3	1256.86	1256.86	0.03		3768.56	3768.56	Specific	17	22.8	>sp|Q96G97-4|BSCL2_HUMAN Isoform 3 of Seipin OS=Homo sapiens OX=9606 GN=BSCL2	627	56.5577	controllerType=0 controllerNumber=1 scan=13762	9272	C3(Carbamidomethyl / 57.0215); C11(Carbamidomethyl / 57.0215)	KS_AD292_HILIC-elu_849_3544.13762.13762.3	high-energy collision-induced dissociation	15.83	3767.55	3767.55	0	0	0	0	4.7e-18	4.8e-17
3201 | 308247	79	136	R.TDC[+57.02146]DSSTTSLC[+57.02146]SFPVAN[+1378.47569]VSLTK.G	R.TDCDSSTTSLCSFPVANVSLTK.G	TDCDSSTTSLCSFPVANVSLTK,RG,3@57.02146,11@57.02146,17@1378.47569	N17(NGlycan / 1378.4757)	HexNAc(2)Hex(6)	6.5e-08	6.8e-07	7.19	415.7	371.4	371.4	3	1256.86	1256.86	1		3768.56	3768.56	Specific	17	16.6	>sp|Q96G97-4|BSCL2_HUMAN Isoform 3 of Seipin OS=Homo sapiens OX=9606 GN=BSCL2	627	57.0405	controllerType=0 controllerNumber=1 scan=13874	9372	C3(Carbamidomethyl / 57.0215); C11(Carbamidomethyl / 57.0215)	KS_AD292_HILIC-elu_849_3544.13874.13874.3	high-energy collision-induced dissociation	5.85	3767.56	3767.55	0	0	0	0	2.7e-09	2.5e-08
3202 | 290165	79	136	R.TDC[+57.02146]DSSTTSLC[+57.02146]SFPVAN[+1216.42286]VSLTK.G	R.TDCDSSTTSLCSFPVANVSLTK.G	TDCDSSTTSLCSFPVANVSLTK,RG,3@57.02146,11@57.02146,17@1216.42286	N17(NGlycan / 1216.4229)	HexNAc(2)Hex(5)	4e-18	4.2e-17	17.4	911.7	798.8	798.8	3	1202.84	1202.84	-0.45		3606.51	3606.51	Specific	17	23.4	>sp|Q96G97-4|BSCL2_HUMAN Isoform 3 of Seipin OS=Homo sapiens OX=9606 GN=BSCL2	627	56.785	controllerType=0 controllerNumber=1 scan=13815	9319	C3(Carbamidomethyl / 57.0215); C11(Carbamidomethyl / 57.0215)	KS_AD292_HILIC-elu_849_3544.13815.13815.3	high-energy collision-induced dissociation	15.77	3605.5	3605.5	0	0	0	0	6.4e-19	6.4e-18
3203 | 290445	79	136	R.TDC[+57.02146]DSSTTSLC[+57.02146]SFPVAN[+1216.42286]VSLTK.G	R.TDCDSSTTSLCSFPVANVSLTK.G	TDCDSSTTSLCSFPVANVSLTK,RG,3@57.02146,11@57.02146,17@1216.42286	N17(NGlycan / 1216.4229)	HexNAc(2)Hex(5)	4e-17	4.2e-16	16.4	863	728.9	728.9	3	1202.84	1202.84	-0.35		3606.51	3606.51	Specific	17	23.5	>sp|Q96G97-4|BSCL2_HUMAN Isoform 3 of Seipin OS=Homo sapiens OX=9606 GN=BSCL2	627	57.0171	controllerType=0 controllerNumber=1 scan=13869	9367	C3(Carbamidomethyl / 57.0215); C11(Carbamidomethyl / 57.0215)	KS_AD292_HILIC-elu_849_3544.13869.13869.3	high-energy collision-induced dissociation	15.77	3605.5	3605.5	0	0	0	0	5.8e-18	5.8e-17
3204 | 289886	79	136	R.TDC[+57.02146]DSSTTSLC[+57.02146]SFPVAN[+1216.42286]VSLTK.G	R.TDCDSSTTSLCSFPVANVSLTK.G	TDCDSSTTSLCSFPVANVSLTK,RG,3@57.02146,11@57.02146,17@1216.42286	N17(NGlycan / 1216.4229)	HexNAc(2)Hex(5)	2.5e-15	2.7e-14	14.6	829.6	730.3	730.3	3	1202.84	1202.84	-2.99		3606.5	3606.51	Specific	17	24.4	>sp|Q96G97-4|BSCL2_HUMAN Isoform 3 of Seipin OS=Homo sapiens OX=9606 GN=BSCL2	627	56.5763	controllerType=0 controllerNumber=1 scan=13766	9276	C3(Carbamidomethyl / 57.0215); C11(Carbamidomethyl / 57.0215)	KS_AD292_HILIC-elu_849_3544.13766.13766.3	high-energy collision-induced dissociation	14.97	3605.49	3605.5	0	0	0	0	3.1e-16	3e-15
4692 | 252603	363	300	R.EGSLQC[+57.02146]EC[+57.02146]EHN[+1216.42286]TTGPDC[+57.02146]GK.C	R.EGSLQCECEHNTTGPDCGK.C	EGSLQCECEHNTTGPDCGK,RC,6@57.02146,8@57.02146,11@1216.42286,17@57.02146	N11(NGlycan / 1216.4229)	HexNAc(2)Hex(5)	3.9e-07	4.1e-06	6.41	326	265.5	265.5	3	1132.43	1132.43	-1.42		3395.27	3395.27	Specific	11	16.3	>sp|Q96CW9|NTNG2_HUMAN Netrin-G2 OS=Homo sapiens OX=9606 GN=NTNG2 PE=1 SV=2	2700	19.7793	controllerType=0 controllerNumber=1 scan=5141	1644	C6(Carbamidomethyl / 57.0215); C8(Carbamidomethyl / 57.0215); C17(Carbamidomethyl / 57.0215)	KS_AD292_HILIC-elu_849_3544.5141.5141.3	high-energy collision-induced dissociation	4.78	3394.26	3394.26	0	0	0	0	1.7e-08	1.8e-07
1954 | 263817	24	455	R.GETASLLC[+57.02146]N[+1955.72397]ISVR.G	R.GETASLLCNISVR.G	GETASLLCNISVR,RG,8@57.02146,9@1955.72397	N9(NGlycan / 1955.724)	HexNAc(5)Hex(4)Fuc(2)	2.4e-05	0.00026	4.61	300.4	104.1	104.1	3	1125.82	1125.82	-1.16		3375.45	3375.45	Specific	9	14.3	>sp|Q969P0|IGSF8_HUMAN Immunoglobulin superfamily member 8 OS=Homo sapiens OX=9606 GN=IGSF8 PE=1 SV=1	34	46.6948	controllerType=0 controllerNumber=1 scan=11500	7183	C8(Carbamidomethyl / 57.0215)	KS_AD292_HILIC-elu_849_3544.11500.11500.3	high-energy collision-induced dissociation	3.34	3374.44	3374.44	0	0	0	0	1.4e-06	1.4e-05
1959 | 213359	24	455	R.GETASLLC[+57.02146]N[+1647.61324]ISVR.G	R.GETASLLCNISVR.G	GETASLLCNISVR,RG,8@57.02146,9@1647.61324	N9(NGlycan / 1647.6132)	HexNAc(5)Hex(3)Fuc(1)	3.5e-12	3.6e-11	11.46	654	401.9	401.9	3	1023.12	1023.12	-0.24		3067.34	3067.34	Specific	9	21	>sp|Q969P0|IGSF8_HUMAN Immunoglobulin superfamily member 8 OS=Homo sapiens OX=9606 GN=IGSF8 PE=1 SV=1	34	47.3884	controllerType=0 controllerNumber=1 scan=11659	7332	C8(Carbamidomethyl / 57.0215)	KS_AD292_HILIC-elu_849_3544.11659.11659.3	high-energy collision-induced dissociation	9.83	3066.33	3066.33	0	0	0	0	3.5e-13	3.5e-12
1960 | 213519	24	455	R.GETASLLC[+57.02146]N[+1647.61324]ISVR.G	R.GETASLLCNISVR.G	GETASLLCNISVR,RG,8@57.02146,9@1647.61324	N9(NGlycan / 1647.6132)	HexNAc(5)Hex(3)Fuc(1)	3.4e-09	3.5e-08	8.47	592.7	346.2	346.2	2	1534.17	1534.17	0.39		3067.34	3067.34	Specific	9	19.9	>sp|Q969P0|IGSF8_HUMAN Immunoglobulin superfamily member 8 OS=Homo sapiens OX=9606 GN=IGSF8 PE=1 SV=1	34	47.5339	controllerType=0 controllerNumber=1 scan=11692	7363	C8(Carbamidomethyl / 57.0215)	KS_AD292_HILIC-elu_849_3544.11692.11692.2	high-energy collision-induced dissociation	8.84	3066.33	3066.33	0	0	0	0	1.7e-10	1.9e-09
1961 | 213399	24	455	R.GETASLLC[+57.02146]N[+1647.61324]ISVR.G	R.GETASLLCNISVR.G	GETASLLCNISVR,RG,8@57.02146,9@1647.61324	N9(NGlycan / 1647.6132)	HexNAc(5)Hex(3)Fuc(1)	2.5e-09	2.6e-08	8.6	569.9	391.3	391.3	2	1534.17	1534.17	-0.09		3067.34	3067.34	Specific	9	20	>sp|Q969P0|IGSF8_HUMAN Immunoglobulin superfamily member 8 OS=Homo sapiens OX=9606 GN=IGSF8 PE=1 SV=1	34	47.4387	controllerType=0 controllerNumber=1 scan=11670	7343	C8(Carbamidomethyl / 57.0215)	KS_AD292_HILIC-elu_849_3544.11670.11670.2	high-energy collision-induced dissociation	9.15	3066.33	3066.33	0	0	0	0	1.2e-10	1.4e-09
1962 | 213600	24	455	R.GETASLLC[+57.02146]N[+1647.61324]ISVR.G	R.GETASLLCNISVR.G	GETASLLCNISVR,RG,8@57.02146,9@1647.61324	N9(NGlycan / 1647.6132)	HexNAc(5)Hex(3)Fuc(1)	7.3e-06	7.7e-05	5.14	335.3	147.9	147.9	3	1023.12	1023.12	-0.24		3067.34	3067.34	Specific	9	15.5	>sp|Q969P0|IGSF8_HUMAN Immunoglobulin superfamily member 8 OS=Homo sapiens OX=9606 GN=IGSF8 PE=1 SV=1	34	47.6711	controllerType=0 controllerNumber=1 scan=11723	7392	C8(Carbamidomethyl / 57.0215)	KS_AD292_HILIC-elu_849_3544.11723.11723.3	high-energy collision-induced dissociation	3.69	3066.33	3066.33	0	0	0	0	4.2e-07	4.6e-06
1963 | 179846	24	455	R.GETASLLC[+57.02146]N[+1444.53387]ISVR.G	R.GETASLLCNISVR.G	GETASLLCNISVR,RG,8@57.02146,9@1444.53387	N9(NGlycan / 1444.5339)	HexNAc(4)Hex(3)Fuc(1)	2.8e-08	3e-07	7.55	539.1	393.7	393.7	2	1432.63	1432.63	-3.67		2864.25	2864.26	Specific	9	20.4	>sp|Q969P0|IGSF8_HUMAN Immunoglobulin superfamily member 8 OS=Homo sapiens OX=9606 GN=IGSF8 PE=1 SV=1	34	47.5236	controllerType=0 controllerNumber=1 scan=11689	7361	C8(Carbamidomethyl / 57.0215)	KS_AD292_HILIC-elu_849_3544.11689.11689.2	high-energy collision-induced dissociation	8.35	2863.24	2863.25	0	0	0	0	1.3e-09	1.4e-08
1918 | 329922	24	316	R.IGPGEPLELLC[+57.02146]N[+1647.61324]VSGALPPAGR.H	R.IGPGEPLELLCNVSGALPPAGR.H	IGPGEPLELLCNVSGALPPAGR,RH,11@57.02146,12@1647.61324	N12(NGlycan / 1647.6132)	HexNAc(5)Hex(3)Fuc(1)	1e-07	1.1e-06	6.99	443.1	350.8	350.8	3	1288.93	1288.93	-2.21		3864.77	3864.78	Specific	12	20.4	>sp|Q969P0|IGSF8_HUMAN Immunoglobulin superfamily member 8 OS=Homo sapiens OX=9606 GN=IGSF8 PE=1 SV=1	34	72.3381	controllerType=0 controllerNumber=1 scan=18051	11339	C11(Carbamidomethyl / 57.0215)	KS_AD292_HILIC-elu_849_3544.18051.18051.3	high-energy collision-induced dissociation	5.66	3863.77	3863.78	0	0	0	0	4.2e-09	3.5e-08
1919 | 329962	24	316	R.IGPGEPLELLC[+57.02146]N[+1647.61324]VSGALPPAGR.H	R.IGPGEPLELLCNVSGALPPAGR.H	IGPGEPLELLCNVSGALPPAGR,RH,11@57.02146,12@1647.61324	N12(NGlycan / 1647.6132)	HexNAc(5)Hex(3)Fuc(1)	1.3e-07	1.4e-06	6.88	388.6	290.5	290.5	3	1288.93	1288.93	-0.79		3864.78	3864.78	Specific	12	16.4	>sp|Q969P0|IGSF8_HUMAN Immunoglobulin superfamily member 8 OS=Homo sapiens OX=9606 GN=IGSF8 PE=1 SV=1	34	72.3483	controllerType=0 controllerNumber=1 scan=18054	11340	C11(Carbamidomethyl / 57.0215)	KS_AD292_HILIC-elu_849_3544.18054.18054.3	high-energy collision-induced dissociation	5.38	3863.77	3863.78	0	0	0	0	5.3e-09	4.8e-08
1920 | 329802	24	316	R.IGPGEPLELLC[+57.02146]N[+1647.61324]VSGALPPAGR.H	R.IGPGEPLELLCNVSGALPPAGR.H	IGPGEPLELLCNVSGALPPAGR,RH,11@57.02146,12@1647.61324	N12(NGlycan / 1647.6132)	HexNAc(5)Hex(3)Fuc(1)	8e-08	8.4e-07	7.1	378.8	339.3	339.3	3	1288.93	1288.93	1.2		3864.79	3864.78	Specific	12	18.4	>sp|Q969P0|IGSF8_HUMAN Immunoglobulin superfamily member 8 OS=Homo sapiens OX=9606 GN=IGSF8 PE=1 SV=1	34	72.1612	controllerType=0 controllerNumber=1 scan=17999	11321	C11(Carbamidomethyl / 57.0215)	KS_AD292_HILIC-elu_849_3544.17999.17999.3	high-energy collision-induced dissociation	5.6	3863.78	3863.78	0	0	0	0	3.2e-09	2.9e-08
1921 | 329682	24	316	R.IGPGEPLELLC[+57.02146]N[+1647.61324]VSGALPPAGR.H	R.IGPGEPLELLCNVSGALPPAGR.H	IGPGEPLELLCNVSGALPPAGR,RH,11@57.02146,12@1647.61324	N12(NGlycan / 1647.6132)	HexNAc(5)Hex(3)Fuc(1)	1.7e-06	1.8e-05	5.77	357.8	255.3	255.3	3	1288.93	1288.93	1.77		3864.79	3864.78	Specific	12	17.2	>sp|Q969P0|IGSF8_HUMAN Immunoglobulin superfamily member 8 OS=Homo sapiens OX=9606 GN=IGSF8 PE=1 SV=1	34	72.0429	controllerType=0 controllerNumber=1 scan=17965	11303	C11(Carbamidomethyl / 57.0215)	KS_AD292_HILIC-elu_849_3544.17965.17965.3	high-energy collision-induced dissociation	4.44	3863.78	3863.78	0	0	0	0	8.3e-08	9.8e-07
1905 | 344762	24	316	R.IGPGEPLELLC[+57.02146]N[+1913.67702]VSGALPPAGR.H	R.IGPGEPLELLCNVSGALPPAGR.H	IGPGEPLELLCNVSGALPPAGR,RH,11@57.02146,12@1913.67702	N12(NGlycan / 1913.677)	HexNAc(4)Hex(5)NeuAc(1)	9.1e-06	9.6e-05	5.04	322.4	244.5	244.5	3	1377.63	1377.62	6.13		4130.87	4130.85	Specific	12	16	>sp|Q969P0|IGSF8_HUMAN Immunoglobulin superfamily member 8 OS=Homo sapiens OX=9606 GN=IGSF8 PE=1 SV=1	34	71.8638	controllerType=0 controllerNumber=1 scan=17912	11282	C11(Carbamidomethyl / 57.0215)	KS_AD292_HILIC-elu_849_3544.17912.17912.3	high-energy collision-induced dissociation	3.59	4129.86	4129.84	0	0	0	0	5.5e-07	5.9e-06
1906 | 329642	24	316	R.IGPGEPLELLC[+57.02146]N[+1768.63952]VSGALPPAGR.H	R.IGPGEPLELLCNVSGALPPAGR.H	IGPGEPLELLCNVSGALPPAGR,RH,11@57.02146,12@1768.63952	N12(NGlycan / 1768.6395)	HexNAc(4)Hex(5)Fuc(1)	3.5e-13	3.6e-12	12.46	677.3	571.7	571.7	3	1329.27	1329.27	0.21		3985.81	3985.81	Specific	12	22.9	>sp|Q969P0|IGSF8_HUMAN Immunoglobulin superfamily member 8 OS=Homo sapiens OX=9606 GN=IGSF8 PE=1 SV=1	34	71.9099	controllerType=0 controllerNumber=1 scan=17926	11287	C11(Carbamidomethyl / 57.0215)	KS_AD292_HILIC-elu_849_3544.17926.17926.3	high-energy collision-induced dissociation	12.83	3984.8	3984.8	0	0	0	0	3.7e-14	3.7e-13
1907 | 329522	24	316	R.IGPGEPLELLC[+57.02146]N[+1768.63952]VSGALPPAGR.H	R.IGPGEPLELLCNVSGALPPAGR.H	IGPGEPLELLCNVSGALPPAGR,RH,11@57.02146,12@1768.63952	N12(NGlycan / 1768.6395)	HexNAc(4)Hex(5)Fuc(1)	3.5e-12	3.6e-11	11.46	643.9	545.8	545.8	3	1329.28	1329.27	1.13		3985.81	3985.81	Specific	12	22.4	>sp|Q969P0|IGSF8_HUMAN Immunoglobulin superfamily member 8 OS=Homo sapiens OX=9606 GN=IGSF8 PE=1 SV=1	34	71.7235	controllerType=0 controllerNumber=1 scan=17872	11269	C11(Carbamidomethyl / 57.0215)	KS_AD292_HILIC-elu_849_3544.17872.17872.3	high-energy collision-induced dissociation	11.83	3984.81	3984.8	0	0	0	0	3.4e-13	3.4e-12
1908 | 329762	24	316	R.IGPGEPLELLC[+57.02146]N[+1768.63952]VSGALPPAGR.H	R.IGPGEPLELLCNVSGALPPAGR.H	IGPGEPLELLCNVSGALPPAGR,RH,11@57.02146,12@1768.63952	N12(NGlycan / 1768.6395)	HexNAc(4)Hex(5)Fuc(1)	6e-10	6.3e-09	9.22	568.6	461.2	461.2	3	1329.27	1329.27	-0.25		3985.81	3985.81	Specific	12	19.2	>sp|Q969P0|IGSF8_HUMAN Immunoglobulin superfamily member 8 OS=Homo sapiens OX=9606 GN=IGSF8 PE=1 SV=1	34	72.082	controllerType=0 controllerNumber=1 scan=17976	11310	C11(Carbamidomethyl / 57.0215)	KS_AD292_HILIC-elu_849_3544.17976.17976.3	high-energy collision-induced dissociation	9.77	3984.8	3984.8	0	0	0	0	2.9e-11	2.5e-10
1909 | 329882	24	316	R.IGPGEPLELLC[+57.02146]N[+1768.63952]VSGALPPAGR.H	R.IGPGEPLELLCNVSGALPPAGR.H	IGPGEPLELLCNVSGALPPAGR,RH,11@57.02146,12@1768.63952	N12(NGlycan / 1768.6395)	HexNAc(4)Hex(5)Fuc(1)	9.4e-10	9.8e-09	9.03	520.9	429.3	429.3	3	1329.28	1329.27	0.58		3985.81	3985.81	Specific	12	20.4	>sp|Q969P0|IGSF8_HUMAN Immunoglobulin superfamily member 8 OS=Homo sapiens OX=9606 GN=IGSF8 PE=1 SV=1	34	72.3319	controllerType=0 controllerNumber=1 scan=18049	11338	C11(Carbamidomethyl / 57.0215)	KS_AD292_HILIC-elu_849_3544.18049.18049.3	high-energy collision-induced dissociation	9.83	3984.8	3984.8	0	0	0	0	4.1e-11	3.9e-10
1910 | 329442	24	316	R.IGPGEPLELLC[+57.02146]N[+1768.63952]VSGALPPAGR.H	R.IGPGEPLELLCNVSGALPPAGR.H	IGPGEPLELLCNVSGALPPAGR,RH,11@57.02146,12@1768.63952	N12(NGlycan / 1768.6395)	HexNAc(4)Hex(5)Fuc(1)	2.5e-07	2.6e-06	6.61	349.9	282.4	282.4	3	1329.27	1329.27	-0.25		3985.81	3985.81	Specific	12	18	>sp|Q969P0|IGSF8_HUMAN Immunoglobulin superfamily member 8 OS=Homo sapiens OX=9606 GN=IGSF8 PE=1 SV=1	34	71.555	controllerType=0 controllerNumber=1 scan=17823	11255	C11(Carbamidomethyl / 57.0215)	KS_AD292_HILIC-elu_849_3544.17823.17823.3	high-energy collision-induced dissociation	5.28	3984.8	3984.8	0	0	0	0	9.6e-09	9.3e-08
1923 | 314802	24	316	R.IGPGEPLELLC[+57.02146]N[+1622.58161]VSGALPPAGR.H	R.IGPGEPLELLCNVSGALPPAGR.H	IGPGEPLELLCNVSGALPPAGR,RH,11@57.02146,12@1622.58161	N12(NGlycan / 1622.5816)	HexNAc(4)Hex(5)	3.5e-12	3.6e-11	11.46	604.4	487.5	487.5	3	1280.59	1280.59	-0.03		3839.75	3839.75	Specific	12	21.7	>sp|Q969P0|IGSF8_HUMAN Immunoglobulin superfamily member 8 OS=Homo sapiens OX=9606 GN=IGSF8 PE=1 SV=1	34	71.6964	controllerType=0 controllerNumber=1 scan=17864	11265	C11(Carbamidomethyl / 57.0215)	KS_AD292_HILIC-elu_849_3544.17864.17864.3	high-energy collision-induced dissociation	10.83	3838.74	3838.74	0	0	0	0	3.4e-13	3.4e-12
1924 | 314762	24	316	R.IGPGEPLELLC[+57.02146]N[+1622.58161]VSGALPPAGR.H	R.IGPGEPLELLCNVSGALPPAGR.H	IGPGEPLELLCNVSGALPPAGR,RH,11@57.02146,12@1622.58161	N12(NGlycan / 1622.5816)	HexNAc(4)Hex(5)	6.2e-09	6.5e-08	8.21	539.6	439.6	439.6	3	1280.59	1280.59	1.4		3839.76	3839.75	Specific	12	20.5	>sp|Q969P0|IGSF8_HUMAN Immunoglobulin superfamily member 8 OS=Homo sapiens OX=9606 GN=IGSF8 PE=1 SV=1	34	71.6901	controllerType=0 controllerNumber=1 scan=17862	11264	C11(Carbamidomethyl / 57.0215)	KS_AD292_HILIC-elu_849_3544.17862.17862.3	high-energy collision-induced dissociation	9.01	3838.75	3838.74	0	0	0	0	3.5e-10	4.1e-09
1925 | 315002	24	316	R.IGPGEPLELLC[+57.02146]N[+1622.58161]VSGALPPAGR.H	R.IGPGEPLELLCNVSGALPPAGR.H	IGPGEPLELLCNVSGALPPAGR,RH,11@57.02146,12@1622.58161	N12(NGlycan / 1622.5816)	HexNAc(4)Hex(5)	1.9e-09	2e-08	8.73	477.3	393.5	393.5	3	1280.59	1280.59	0.07		3839.75	3839.75	Specific	12	18.8	>sp|Q969P0|IGSF8_HUMAN Immunoglobulin superfamily member 8 OS=Homo sapiens OX=9606 GN=IGSF8 PE=1 SV=1	34	72.0032	controllerType=0 controllerNumber=1 scan=17953	11297	C11(Carbamidomethyl / 57.0215)	KS_AD292_HILIC-elu_849_3544.17953.17953.3	high-energy collision-induced dissociation	7.65	3838.74	3838.74	0	0	0	0	8.2e-11	8.5e-10
1926 | 314722	24	316	R.IGPGEPLELLC[+57.02146]N[+1622.58161]VSGALPPAGR.H	R.IGPGEPLELLCNVSGALPPAGR.H	IGPGEPLELLCNVSGALPPAGR,RH,11@57.02146,12@1622.58161	N12(NGlycan / 1622.5816)	HexNAc(4)Hex(5)	1.9e-09	2e-08	8.73	476.3	374.8	374.8	3	1280.59	1280.59	-0.03		3839.75	3839.75	Specific	12	19.8	>sp|Q969P0|IGSF8_HUMAN Immunoglobulin superfamily member 8 OS=Homo sapiens OX=9606 GN=IGSF8 PE=1 SV=1	34	71.5249	controllerType=0 controllerNumber=1 scan=17814	11252	C11(Carbamidomethyl / 57.0215)	KS_AD292_HILIC-elu_849_3544.17814.17814.3	high-energy collision-induced dissociation	7.65	3838.74	3838.74	0	0	0	0	8.1e-11	8.4e-10
1927 | 314682	24	316	R.IGPGEPLELLC[+57.02146]N[+1622.58161]VSGALPPAGR.H	R.IGPGEPLELLCNVSGALPPAGR.H	IGPGEPLELLCNVSGALPPAGR,RH,11@57.02146,12@1622.58161	N12(NGlycan / 1622.5816)	HexNAc(4)Hex(5)	5.5e-06	5.8e-05	5.26	304.4	272.5	272.5	3	1280.59	1280.59	4.07		3839.77	3839.75	Specific	12	16.7	>sp|Q969P0|IGSF8_HUMAN Immunoglobulin superfamily member 8 OS=Homo sapiens OX=9606 GN=IGSF8 PE=1 SV=1	34	71.3448	controllerType=0 controllerNumber=1 scan=17764	11246	C11(Carbamidomethyl / 57.0215)	KS_AD292_HILIC-elu_849_3544.17764.17764.3	high-energy collision-induced dissociation	3.99	3838.76	3838.74	0	0	0	0	3.2e-07	3.7e-06
1931 | 315243	24	316	R.IGPGEPLELLC[+57.02146]N[+1606.58669]VSGALPPAGR.H	R.IGPGEPLELLCNVSGALPPAGR.H	IGPGEPLELLCNVSGALPPAGR,RH,11@57.02146,12@1606.58669	N12(NGlycan / 1606.5867)	HexNAc(4)Hex(4)Fuc(1)	1.2e-08	1.3e-07	7.91	463.4	389.8	389.8	3	1275.26	1275.26	2.16		3823.76	3823.76	Specific	12	19.6	>sp|Q969P0|IGSF8_HUMAN Immunoglobulin superfamily member 8 OS=Homo sapiens OX=9606 GN=IGSF8 PE=1 SV=1	34	72.2249	controllerType=0 controllerNumber=1 scan=18018	11327	C11(Carbamidomethyl / 57.0215)	KS_AD292_HILIC-elu_849_3544.18018.18018.3	high-energy collision-induced dissociation	6.83	3822.76	3822.75	0	0	0	0	6.1e-10	7.1e-09
1932 | 315203	24	316	R.IGPGEPLELLC[+57.02146]N[+1606.58669]VSGALPPAGR.H	R.IGPGEPLELLCNVSGALPPAGR.H	IGPGEPLELLCNVSGALPPAGR,RH,11@57.02146,12@1606.58669	N12(NGlycan / 1606.5867)	HexNAc(4)Hex(4)Fuc(1)	4.3e-07	4.5e-06	6.37	419.8	364.9	364.9	3	1275.26	1275.26	1.87		3823.76	3823.76	Specific	12	18.9	>sp|Q969P0|IGSF8_HUMAN Immunoglobulin superfamily member 8 OS=Homo sapiens OX=9606 GN=IGSF8 PE=1 SV=1	34	72.2049	controllerType=0 controllerNumber=1 scan=18012	11325	C11(Carbamidomethyl / 57.0215)	KS_AD292_HILIC-elu_849_3544.18012.18012.3	high-energy collision-induced dissociation	5.03	3822.76	3822.75	0	0	0	0	1.9e-08	2e-07
1933 | 315042	24	316	R.IGPGEPLELLC[+57.02146]N[+1606.58669]VSGALPPAGR.H	R.IGPGEPLELLCNVSGALPPAGR.H	IGPGEPLELLCNVSGALPPAGR,RH,11@57.02146,12@1606.58669	N12(NGlycan / 1606.5867)	HexNAc(4)Hex(4)Fuc(1)	8.7e-08	9.1e-07	7.06	400.1	342	342	3	1275.26	1275.26	0.53		3823.76	3823.76	Specific	12	18.4	>sp|Q969P0|IGSF8_HUMAN Immunoglobulin superfamily member 8 OS=Homo sapiens OX=9606 GN=IGSF8 PE=1 SV=1	34	72.008	controllerType=0 controllerNumber=1 scan=17954	11298	C11(Carbamidomethyl / 57.0215)	KS_AD292_HILIC-elu_849_3544.17954.17954.3	high-energy collision-induced dissociation	5.6	3822.75	3822.75	0	0	0	0	3.5e-09	3e-08
1896 | 295485	24	315	R.RIGPGEPLELLC[+57.02146]N[+1216.42286]VSGALPPAGR.H	R.RIGPGEPLELLCNVSGALPPAGR.H	RIGPGEPLELLCNVSGALPPAGR,RH,12@57.02146,13@1216.42286	N13(NGlycan / 1216.4229)	HexNAc(2)Hex(5)	1.7e-07	1.8e-06	6.76	401.9	271.3	271.3	3	1197.23	1197.24	-1.66		3589.69	3589.69	Specific	13	19.8	>sp|Q969P0|IGSF8_HUMAN Immunoglobulin superfamily member 8 OS=Homo sapiens OX=9606 GN=IGSF8 PE=1 SV=1	34	65.3462	controllerType=0 controllerNumber=1 scan=16068	10779	C12(Carbamidomethyl / 57.0215)	KS_AD292_HILIC-elu_849_3544.16068.16068.3	high-energy collision-induced dissociation	5.3	3588.68	3588.69	0	0	0	0	6.8e-09	6.3e-08
1897 | 295565	24	315	R.RIGPGEPLELLC[+57.02146]N[+1216.42286]VSGALPPAGR.H	R.RIGPGEPLELLCNVSGALPPAGR.H	RIGPGEPLELLCNVSGALPPAGR,RH,12@57.02146,13@1216.42286	N13(NGlycan / 1216.4229)	HexNAc(2)Hex(5)	1.9e-07	2e-06	6.72	388.2	242.1	242.1	3	1197.23	1197.24	-2.37		3589.69	3589.69	Specific	13	18.4	>sp|Q969P0|IGSF8_HUMAN Immunoglobulin superfamily member 8 OS=Homo sapiens OX=9606 GN=IGSF8 PE=1 SV=1	34	65.5647	controllerType=0 controllerNumber=1 scan=16131	10808	C12(Carbamidomethyl / 57.0215)	KS_AD292_HILIC-elu_849_3544.16131.16131.3	high-energy collision-induced dissociation	5.05	3588.68	3588.69	0	0	0	0	7.6e-09	7.3e-08
1898 | 295526	24	315	R.RIGPGEPLELLC[+57.02146]N[+1216.42286]VSGALPPAGR.H	R.RIGPGEPLELLCNVSGALPPAGR.H	RIGPGEPLELLCNVSGALPPAGR,RH,12@57.02146,13@1216.42286	N13(NGlycan / 1216.4229)	HexNAc(2)Hex(5)	1.9e-07	2e-06	6.72	375	255.2	255.2	3	1197.23	1197.24	-2.68		3589.68	3589.69	Specific	13	18.6	>sp|Q969P0|IGSF8_HUMAN Immunoglobulin superfamily member 8 OS=Homo sapiens OX=9606 GN=IGSF8 PE=1 SV=1	34	65.4672	controllerType=0 controllerNumber=1 scan=16104	10793	C12(Carbamidomethyl / 57.0215)	KS_AD292_HILIC-elu_849_3544.16104.16104.3	high-energy collision-induced dissociation	5.05	3588.68	3588.69	0	0	0	0	7.5e-09	7.3e-08
1899 | 295645	24	315	R.RIGPGEPLELLC[+57.02146]N[+1216.42286]VSGALPPAGR.H	R.RIGPGEPLELLCNVSGALPPAGR.H	RIGPGEPLELLCNVSGALPPAGR,RH,12@57.02146,13@1216.42286	N13(NGlycan / 1216.4229)	HexNAc(2)Hex(5)	1.4e-06	1.5e-05	5.85	340	211.4	211.4	3	1197.23	1197.24	-3.08		3589.68	3589.69	Specific	13	18.5	>sp|Q969P0|IGSF8_HUMAN Immunoglobulin superfamily member 8 OS=Homo sapiens OX=9606 GN=IGSF8 PE=1 SV=1	34	65.6951	controllerType=0 controllerNumber=1 scan=16169	10821	C12(Carbamidomethyl / 57.0215)	KS_AD292_HILIC-elu_849_3544.16169.16169.3	high-energy collision-induced dissociation	4.44	3588.68	3588.69	0	0	0	0	6.6e-08	7.7e-07
1900 | 295405	24	315	R.RIGPGEPLELLC[+57.02146]N[+1216.42286]VSGALPPAGR.H	R.RIGPGEPLELLCNVSGALPPAGR.H	RIGPGEPLELLCNVSGALPPAGR,RH,12@57.02146,13@1216.42286	N13(NGlycan / 1216.4229)	HexNAc(2)Hex(5)	2.2e-07	2.3e-06	6.66	325.1	214.4	214.4	3	1197.23	1197.24	-1.35		3589.69	3589.69	Specific	13	16.9	>sp|Q969P0|IGSF8_HUMAN Immunoglobulin superfamily member 8 OS=Homo sapiens OX=9606 GN=IGSF8 PE=1 SV=1	34	65.2589	controllerType=0 controllerNumber=1 scan=16043	10767	C12(Carbamidomethyl / 57.0215)	KS_AD292_HILIC-elu_849_3544.16043.16043.3	high-energy collision-induced dissociation	5.07	3588.68	3588.69	0	0	0	0	8.7e-09	8.5e-08
1935 | 275281	24	316	R.IGPGEPLELLC[+57.02146]N[+1216.42286]VSGALPPAGR.H	R.IGPGEPLELLCNVSGALPPAGR.H	IGPGEPLELLCNVSGALPPAGR,RH,11@57.02146,12@1216.42286	N12(NGlycan / 1216.4229)	HexNAc(2)Hex(5)	4e-21	4.2e-20	20.4	1080.2	960.3	960.3	3	1145.2	1145.2	-0.79		3433.59	3433.59	Specific	12	26	>sp|Q969P0|IGSF8_HUMAN Immunoglobulin superfamily member 8 OS=Homo sapiens OX=9606 GN=IGSF8 PE=1 SV=1	34	71.7828	controllerType=0 controllerNumber=1 scan=17889	11276	C11(Carbamidomethyl / 57.0215)	KS_AD292_HILIC-elu_849_3544.17889.17889.3	high-energy collision-induced dissociation	18.77	3432.58	3432.59	0	0	0	0	7.6e-22	7e-21
1936 | 275561	24	316	R.IGPGEPLELLC[+57.02146]N[+1216.42286]VSGALPPAGR.H	R.IGPGEPLELLCNVSGALPPAGR.H	IGPGEPLELLCNVSGALPPAGR,RH,11@57.02146,12@1216.42286	N12(NGlycan / 1216.4229)	HexNAc(2)Hex(5)	4e-20	4.2e-19	19.4	1037.4	932.6	932.6	3	1145.2	1145.2	-0.25		3433.59	3433.59	Specific	12	23.9	>sp|Q969P0|IGSF8_HUMAN Immunoglobulin superfamily member 8 OS=Homo sapiens OX=9606 GN=IGSF8 PE=1 SV=1	34	71.9574	controllerType=0 controllerNumber=1 scan=17940	11293	C11(Carbamidomethyl / 57.0215)	KS_AD292_HILIC-elu_849_3544.17940.17940.3	high-energy collision-induced dissociation	17.77	3432.58	3432.59	0	0	0	0	6.9e-21	7.4e-20
1937 | 276081	24	316	R.IGPGEPLELLC[+57.02146]N[+1216.42286]VSGALPPAGR.H	R.IGPGEPLELLCNVSGALPPAGR.H	IGPGEPLELLCNVSGALPPAGR,RH,11@57.02146,12@1216.42286	N12(NGlycan / 1216.4229)	HexNAc(2)Hex(5)	4e-20	4.2e-19	19.4	1034.1	931.2	931.2	3	1145.2	1145.2	-0.79		3433.59	3433.59	Specific	12	26.2	>sp|Q969P0|IGSF8_HUMAN Immunoglobulin superfamily member 8 OS=Homo sapiens OX=9606 GN=IGSF8 PE=1 SV=1	34	72.2972	controllerType=0 controllerNumber=1 scan=18039	11334	C11(Carbamidomethyl / 57.0215)	KS_AD292_HILIC-elu_849_3544.18039.18039.3	high-energy collision-induced dissociation	17.77	3432.58	3432.59	0	0	0	0	7.2e-21	7.8e-20
1938 | 275881	24	316	R.IGPGEPLELLC[+57.02146]N[+1216.42286]VSGALPPAGR.H	R.IGPGEPLELLCNVSGALPPAGR.H	IGPGEPLELLCNVSGALPPAGR,RH,11@57.02146,12@1216.42286	N12(NGlycan / 1216.4229)	HexNAc(2)Hex(5)	4e-19	4.2e-18	18.4	950.7	860.7	860.7	3	1145.2	1145.2	-0.68		3433.59	3433.59	Specific	12	22.8	>sp|Q969P0|IGSF8_HUMAN Immunoglobulin superfamily member 8 OS=Homo sapiens OX=9606 GN=IGSF8 PE=1 SV=1	34	72.1292	controllerType=0 controllerNumber=1 scan=17990	11316	C11(Carbamidomethyl / 57.0215)	KS_AD292_HILIC-elu_849_3544.17990.17990.3	high-energy collision-induced dissociation	16.77	3432.58	3432.59	0	0	0	0	7e-20	7e-19
1939 | 274921	24	316	R.IGPGEPLELLC[+57.02146]N[+1216.42286]VSGALPPAGR.H	R.IGPGEPLELLCNVSGALPPAGR.H	IGPGEPLELLCNVSGALPPAGR,RH,11@57.02146,12@1216.42286	N12(NGlycan / 1216.4229)	HexNAc(2)Hex(5)	4e-18	4.2e-17	17.4	924.5	841	841	3	1145.2	1145.2	-0.57		3433.59	3433.59	Specific	12	24.5	>sp|Q969P0|IGSF8_HUMAN Immunoglobulin superfamily member 8 OS=Homo sapiens OX=9606 GN=IGSF8 PE=1 SV=1	34	71.6151	controllerType=0 controllerNumber=1 scan=17840	11258	C11(Carbamidomethyl / 57.0215)	KS_AD292_HILIC-elu_849_3544.17840.17840.3	high-energy collision-induced dissociation	15.77	3432.58	3432.59	0	0	0	0	6.5e-19	6.6e-18
1940 | 276241	24	316	R.IGPGEPLELLC[+57.02146]N[+1216.42286]VSGALPPAGR.H	R.IGPGEPLELLCNVSGALPPAGR.H	IGPGEPLELLCNVSGALPPAGR,RH,11@57.02146,12@1216.42286	N12(NGlycan / 1216.4229)	HexNAc(2)Hex(5)	3.5e-16	3.6e-15	15.46	818.8	734.8	734.8	3	1145.2	1145.2	0.17		3433.59	3433.59	Specific	12	23.4	>sp|Q969P0|IGSF8_HUMAN Immunoglobulin superfamily member 8 OS=Homo sapiens OX=9606 GN=IGSF8 PE=1 SV=1	34	72.4722	controllerType=0 controllerNumber=1 scan=18090	11349	C11(Carbamidomethyl / 57.0215)	KS_AD292_HILIC-elu_849_3544.18090.18090.3	high-energy collision-induced dissociation	13.83	3432.59	3432.59	0	0	0	0	4.5e-17	4.5e-16
1941 | 274761	24	316	R.IGPGEPLELLC[+57.02146]N[+1216.42286]VSGALPPAGR.H	R.IGPGEPLELLCNVSGALPPAGR.H	IGPGEPLELLCNVSGALPPAGR,RH,11@57.02146,12@1216.42286	N12(NGlycan / 1216.4229)	HexNAc(2)Hex(5)	3.5e-16	3.6e-15	15.46	812.9	726.2	726.2	3	1145.2	1145.2	0.92		3433.6	3433.59	Specific	12	26.1	>sp|Q969P0|IGSF8_HUMAN Immunoglobulin superfamily member 8 OS=Homo sapiens OX=9606 GN=IGSF8 PE=1 SV=1	34	71.4421	controllerType=0 controllerNumber=1 scan=17791	11249	C11(Carbamidomethyl / 57.0215)	KS_AD292_HILIC-elu_849_3544.17791.17791.3	high-energy collision-induced dissociation	13.83	3432.59	3432.59	0	0	0	0	4.4e-17	4.4e-16
1942 | 276441	24	316	R.IGPGEPLELLC[+57.02146]N[+1216.42286]VSGALPPAGR.H	R.IGPGEPLELLCNVSGALPPAGR.H	IGPGEPLELLCNVSGALPPAGR,RH,11@57.02146,12@1216.42286	N12(NGlycan / 1216.4229)	HexNAc(2)Hex(5)	4e-15	4.2e-14	14.4	792.2	704.7	704.7	3	1145.2	1145.2	-0.89		3433.59	3433.59	Specific	12	24.7	>sp|Q969P0|IGSF8_HUMAN Immunoglobulin superfamily member 8 OS=Homo sapiens OX=9606 GN=IGSF8 PE=1 SV=1	34	76.0691	controllerType=0 controllerNumber=1 scan=19078	11469	C11(Carbamidomethyl / 57.0215)	KS_AD292_HILIC-elu_849_3544.19078.19078.3	high-energy collision-induced dissociation	12.77	3432.58	3432.59	0	0	0	0	4.5e-16	4.6e-15
1943 | 276321	24	316	R.IGPGEPLELLC[+57.02146]N[+1216.42286]VSGALPPAGR.H	R.IGPGEPLELLCNVSGALPPAGR.H	IGPGEPLELLCNVSGALPPAGR,RH,11@57.02146,12@1216.42286	N12(NGlycan / 1216.4229)	HexNAc(2)Hex(5)	3.5e-14	3.6e-13	13.46	718.1	656.5	656.5	3	1145.2	1145.2	1.24		3433.6	3433.59	Specific	12	23.4	>sp|Q969P0|IGSF8_HUMAN Immunoglobulin superfamily member 8 OS=Homo sapiens OX=9606 GN=IGSF8 PE=1 SV=1	34	72.6455	controllerType=0 controllerNumber=1 scan=18138	11356	C11(Carbamidomethyl / 57.0215)	KS_AD292_HILIC-elu_849_3544.18138.18138.3	high-energy collision-induced dissociation	11.83	3432.59	3432.59	0	0	0	0	3.9e-15	4.1e-14
1944 | 276401	24	316	R.IGPGEPLELLC[+57.02146]N[+1216.42286]VSGALPPAGR.H	R.IGPGEPLELLCNVSGALPPAGR.H	IGPGEPLELLCNVSGALPPAGR,RH,11@57.02146,12@1216.42286	N12(NGlycan / 1216.4229)	HexNAc(2)Hex(5)	1.9e-09	1.9e-08	8.73	454.2	444.5	444.5	3	1145.2	1145.2	0.71		3433.59	3433.59	Specific	12	20.3	>sp|Q969P0|IGSF8_HUMAN Immunoglobulin superfamily member 8 OS=Homo sapiens OX=9606 GN=IGSF8 PE=1 SV=1	34	72.8223	controllerType=0 controllerNumber=1 scan=18187	11362	C11(Carbamidomethyl / 57.0215)	KS_AD292_HILIC-elu_849_3544.18187.18187.3	high-energy collision-induced dissociation	7.4	3432.59	3432.59	0	0	0	0	8.1e-11	8.3e-10
1945 | 274681	24	316	R.IGPGEPLELLC[+57.02146]N[+1216.42286]VSGALPPAGR.H	R.IGPGEPLELLCNVSGALPPAGR.H	IGPGEPLELLCNVSGALPPAGR,RH,11@57.02146,12@1216.42286	N12(NGlycan / 1216.4229)	HexNAc(2)Hex(5)	2.4e-07	2.5e-06	6.62	315.3	280.6	280.6	3	1145.2	1145.2	0.17		3433.59	3433.59	Specific	12	17	>sp|Q969P0|IGSF8_HUMAN Immunoglobulin superfamily member 8 OS=Homo sapiens OX=9606 GN=IGSF8 PE=1 SV=1	34	71.2727	controllerType=0 controllerNumber=1 scan=17744	11240	C11(Carbamidomethyl / 57.0215)	KS_AD292_HILIC-elu_849_3544.17744.17744.3	high-energy collision-induced dissociation	5.21	3432.59	3432.59	0	0	0	0	9.4e-09	9.1e-08
4122 | 334325	193	461	R.TPASDPHGDN[+1955.72397]LTYSVFYTK.E	R.TPASDPHGDNLTYSVFYTK.E	TPASDPHGDNLTYSVFYTK,RE,10@1955.72397	N10(NGlycan / 1955.724)	HexNAc(5)Hex(4)Fuc(2)	7.2e-08	7.5e-07	7.15	482.6	346.6	346.6	3	1356.91	1356.91	-0.74		4068.71	4068.71	Specific	10	16.3	>sp|Q92859|NEO1_HUMAN Neogenin OS=Homo sapiens OX=9606 GN=NEO1 PE=1 SV=2	179	44.8361	controllerType=0 controllerNumber=1 scan=11074	6785		KS_AD292_HILIC-elu_849_3544.11074.11074.3	high-energy collision-induced dissociation	5.51	4067.7	4067.7	0	0	0	0	3e-09	2.7e-08
318 | 335603	3	989	K.YQPIN[+2158.80335]STHELGPLVDLK.I	K.YQPINSTHELGPLVDLK.I	YQPINSTHELGPLVDLK,KI,5@2158.80335	N5(NGlycan / 2158.8033)	HexNAc(6)Hex(4)Fuc(2)	4.5e-08	4.7e-07	7.35	557.8	364.1	364.1	3	1361.61	1361.61	-0.38		4082.82	4082.82	Specific	5	17.5	>sp|Q92823|NRCAM_HUMAN Neuronal cell adhesion molecule OS=Homo sapiens OX=9606 GN=NRCAM PE=1 SV=3	3772	50.1063	controllerType=0 controllerNumber=1 scan=12282	7916		KS_AD292_HILIC-elu_849_3544.12282.12282.3	high-energy collision-induced dissociation	7.9	4081.81	4081.81	0	0	0	0	1.8e-09	1.8e-08
313 | 350163	3	989	K.YQPIN[+2263.83471]STHELGPLVDLK.I	K.YQPINSTHELGPLVDLK.I	YQPINSTHELGPLVDLK,KI,5@2263.83471	N5(NGlycan / 2263.8347)	HexNAc(5)Hex(5)Fuc(3)	1.7e-09	1.7e-08	8.78	567.3	412.6	412.6	3	1396.62	1396.62	-0.08		4187.85	4187.85	Specific	5	17.9	>sp|Q92823|NRCAM_HUMAN Neuronal cell adhesion molecule OS=Homo sapiens OX=9606 GN=NRCAM PE=1 SV=3	3772	50.0647	controllerType=0 controllerNumber=1 scan=12273	7907		KS_AD292_HILIC-elu_849_3544.12273.12273.3	high-energy collision-induced dissociation	9.33	4186.84	4186.84	0	0	0	0	7e-11	7e-10
314 | 349842	3	989	K.YQPIN[+2263.83471]STHELGPLVDLK.I	K.YQPINSTHELGPLVDLK.I	YQPINSTHELGPLVDLK,KI,5@2263.83471	N5(NGlycan / 2263.8347)	HexNAc(5)Hex(5)Fuc(3)	5e-09	5.3e-08	8.3	492.2	384.8	384.8	3	1396.62	1396.62	-0.69		4187.85	4187.85	Specific	5	17.6	>sp|Q92823|NRCAM_HUMAN Neuronal cell adhesion molecule OS=Homo sapiens OX=9606 GN=NRCAM PE=1 SV=3	3772	49.8082	controllerType=0 controllerNumber=1 scan=12215	7853		KS_AD292_HILIC-elu_849_3544.12215.12215.3	high-energy collision-induced dissociation	8.27	4186.84	4186.84	0	0	0	0	2.8e-10	3.3e-09
315 | 349802	3	989	K.YQPIN[+2262.81431]STHELGPLVDLK.I	K.YQPINSTHELGPLVDLK.I	YQPINSTHELGPLVDLK,KI,5@2262.81431	N5(NGlycan / 2262.8143)	HexNAc(5)Hex(5)Fuc(1)NeuAc(1)	3.7e-06	3.9e-05	5.43	446.5	337.3	337.3	3	1396.29	1396.28	5.11		4186.85	4186.83	Specific	5	15.9	>sp|Q92823|NRCAM_HUMAN Neuronal cell adhesion molecule OS=Homo sapiens OX=9606 GN=NRCAM PE=1 SV=3	3772	49.7509	controllerType=0 controllerNumber=1 scan=12202	7841		KS_AD292_HILIC-elu_849_3544.12202.12202.3	high-energy collision-induced dissociation	4.09	4185.85	4185.82	0	0	0	0	2e-07	2.2e-06
323 | 320447	3	989	K.YQPIN[+1955.72397]STHELGPLVDLK.I	K.YQPINSTHELGPLVDLK.I	YQPINSTHELGPLVDLK,KI,5@1955.72397	N5(NGlycan / 1955.724)	HexNAc(5)Hex(4)Fuc(2)	1.3e-14	1.3e-13	13.9	793.3	605.4	605.4	3	1293.92	1293.92	-0.11		3879.74	3879.74	Specific	5	20	>sp|Q92823|NRCAM_HUMAN Neuronal cell adhesion molecule OS=Homo sapiens OX=9606 GN=NRCAM PE=1 SV=3	3772	50.3965	controllerType=0 controllerNumber=1 scan=12349	7978		KS_AD292_HILIC-elu_849_3544.12349.12349.3	high-energy collision-induced dissociation	14.27	3878.73	3878.73	0	0	0	0	1.5e-15	1.6e-14
324 | 320322	3	989	K.YQPIN[+1955.72397]STHELGPLVDLK.I	K.YQPINSTHELGPLVDLK.I	YQPINSTHELGPLVDLK,KI,5@1955.72397	N5(NGlycan / 1955.724)	HexNAc(5)Hex(4)Fuc(2)	1.3e-13	1.3e-12	12.9	731.2	521	521	3	1293.92	1293.92	-0.4		3879.74	3879.74	Specific	5	20	>sp|Q92823|NRCAM_HUMAN Neuronal cell adhesion molecule OS=Homo sapiens OX=9606 GN=NRCAM PE=1 SV=3	3772	50.0601	controllerType=0 controllerNumber=1 scan=12272	7906		KS_AD292_HILIC-elu_849_3544.12272.12272.3	high-energy collision-induced dissociation	13.27	3878.73	3878.73	0	0	0	0	1.3e-14	1.3e-13
325 | 320643	3	989	K.YQPIN[+1955.72397]STHELGPLVDLK.I	K.YQPINSTHELGPLVDLK.I	YQPINSTHELGPLVDLK,KI,5@1955.72397	N5(NGlycan / 1955.724)	HexNAc(5)Hex(4)Fuc(2)	7.2e-10	7.5e-09	9.14	580.6	443.2	443.2	3	1293.92	1293.92	2.53		3879.75	3879.74	Specific	5	18.4	>sp|Q92823|NRCAM_HUMAN Neuronal cell adhesion molecule OS=Homo sapiens OX=9606 GN=NRCAM PE=1 SV=3	3772	50.7179	controllerType=0 controllerNumber=1 scan=12422	8046		KS_AD292_HILIC-elu_849_3544.12422.12422.3	high-energy collision-induced dissociation	9.51	3878.74	3878.73	0	0	0	0	3.2e-11	2.9e-10
319 | 338604	3	989	K.YQPIN[+2100.76148]STHELGPLVDLK.I	K.YQPINSTHELGPLVDLK.I	YQPINSTHELGPLVDLK,KI,5@2100.76148	N5(NGlycan / 2100.7615)	HexNAc(5)Hex(4)Fuc(1)NeuAc(1)	2.5e-13	2.7e-12	12.6	721.3	510	510	3	1342.26	1342.26	-1.66		4024.77	4024.78	Specific	5	19.5	>sp|Q92823|NRCAM_HUMAN Neuronal cell adhesion molecule OS=Homo sapiens OX=9606 GN=NRCAM PE=1 SV=3	3772	56.1383	controllerType=0 controllerNumber=1 scan=13665	9185		KS_AD292_HILIC-elu_849_3544.13665.13665.3	high-energy collision-induced dissociation	12.96	4023.76	4023.77	0	0	0	0	2.9e-14	2.8e-13
320 | 338243	3	989	K.YQPIN[+2100.76148]STHELGPLVDLK.I	K.YQPINSTHELGPLVDLK.I	YQPINSTHELGPLVDLK,KI,5@2100.76148	N5(NGlycan / 2100.7615)	HexNAc(5)Hex(4)Fuc(1)NeuAc(1)	1.9e-09	2e-08	8.72	550.6	428	428	3	1342.26	1342.26	-0.39		4024.78	4024.78	Specific	5	18.9	>sp|Q92823|NRCAM_HUMAN Neuronal cell adhesion molecule OS=Homo sapiens OX=9606 GN=NRCAM PE=1 SV=3	3772	55.8565	controllerType=0 controllerNumber=1 scan=13597	9128		KS_AD292_HILIC-elu_849_3544.13597.13597.3	high-energy collision-induced dissociation	9.27	4023.77	4023.77	0	0	0	0	8.9e-11	9.3e-10
321 | 338284	3	989	K.YQPIN[+2100.76148]STHELGPLVDLK.I	K.YQPINSTHELGPLVDLK.I	YQPINSTHELGPLVDLK,KI,5@2100.76148	N5(NGlycan / 2100.7615)	HexNAc(5)Hex(4)Fuc(1)NeuAc(1)	3.1e-07	3.2e-06	6.51	435.3	297.2	297.2	3	1342.26	1342.26	-0.66		4024.78	4024.78	Specific	5	17.3	>sp|Q92823|NRCAM_HUMAN Neuronal cell adhesion molecule OS=Homo sapiens OX=9606 GN=NRCAM PE=1 SV=3	3772	55.8813	controllerType=0 controllerNumber=1 scan=13603	9133		KS_AD292_HILIC-elu_849_3544.13603.13603.3	high-energy collision-induced dissociation	5.18	4023.77	4023.77	0	0	0	0	1.3e-08	1.3e-07
328 | 287282	3	989	K.YQPIN[+1647.61324]STHELGPLVDLK.I	K.YQPINSTHELGPLVDLK.I	YQPINSTHELGPLVDLK,KI,5@1647.61324	N5(NGlycan / 1647.6132)	HexNAc(5)Hex(3)Fuc(1)	1.3e-15	1.3e-14	14.9	830.9	602.7	602.7	3	1191.21	1191.22	-0.87		3571.63	3571.63	Specific	5	20	>sp|Q92823|NRCAM_HUMAN Neuronal cell adhesion molecule OS=Homo sapiens OX=9606 GN=NRCAM PE=1 SV=3	3772	50.7692	controllerType=0 controllerNumber=1 scan=12434	8057		KS_AD292_HILIC-elu_849_3544.12434.12434.3	high-energy collision-induced dissociation	13.27	3570.62	3570.62	0	0	0	0	1.8e-16	2e-15
329 | 286966	3	989	K.YQPIN[+1647.61324]STHELGPLVDLK.I	K.YQPINSTHELGPLVDLK.I	YQPINSTHELGPLVDLK,KI,5@1647.61324	N5(NGlycan / 1647.6132)	HexNAc(5)Hex(3)Fuc(1)	8e-12	8.4e-11	11.1	679.9	508.5	508.5	3	1191.21	1191.22	-3.02		3571.62	3571.63	Specific	5	19.3	>sp|Q92823|NRCAM_HUMAN Neuronal cell adhesion molecule OS=Homo sapiens OX=9606 GN=NRCAM PE=1 SV=3	3772	50.5121	controllerType=0 controllerNumber=1 scan=12375	8003		KS_AD292_HILIC-elu_849_3544.12375.12375.3	high-energy collision-induced dissociation	11.47	3570.61	3570.62	0	0	0	0	5.8e-13	5.5e-12
327 | 286765	3	989	K.YQPIN[+1752.64460]STHELGPLVDLK.I	K.YQPINSTHELGPLVDLK.I	YQPINSTHELGPLVDLK,KI,5@1752.64460	N5(NGlycan / 1752.6446)	HexNAc(4)Hex(4)Fuc(2)	1.3e-10	1.4e-09	9.88	625.8	453.2	453.2	3	1226.22	1226.23	-5.49		3676.64	3676.66	Specific	5	19.1	>sp|Q92823|NRCAM_HUMAN Neuronal cell adhesion molecule OS=Homo sapiens OX=9606 GN=NRCAM PE=1 SV=3	3772	50.2893	controllerType=0 controllerNumber=1 scan=12324	7955		KS_AD292_HILIC-elu_849_3544.12324.12324.3	high-energy collision-induced dissociation	10.25	3675.63	3675.65	0	0	0	0	8.5e-12	7.7e-11
331 | 244167	3	989	K.YQPIN[+1216.42286]STHELGPLVDLK.I	K.YQPINSTHELGPLVDLK.I	YQPINSTHELGPLVDLK,KI,5@1216.42286	N5(NGlycan / 1216.4229)	HexNAc(2)Hex(5)	1.9e-07	1.9e-06	6.73	434.3	326.6	326.6	3	1047.49	1047.48	1.1		3140.44	3140.44	Specific	5	16	>sp|Q92823|NRCAM_HUMAN Neuronal cell adhesion molecule OS=Homo sapiens OX=9606 GN=NRCAM PE=1 SV=3	3772	51.5024	controllerType=0 controllerNumber=1 scan=12602	8215		KS_AD292_HILIC-elu_849_3544.12602.12602.3	high-energy collision-induced dissociation	5.4	3139.44	3139.43	0	0	0	0	7.3e-09	6.9e-08
298 | 311283	3	854	R.VNVVN[+1647.61324]STLAEVHWDPVPLK.S	R.VNVVNSTLAEVHWDPVPLK.S	VNVVNSTLAEVHWDPVPLK,RS,5@1647.61324	N5(NGlycan / 1647.6132)	HexNAc(5)Hex(3)Fuc(1)	3.2e-11	3.4e-10	10.49	604.1	517.3	517.3	3	1255.59	1255.59	2.14		3764.76	3764.75	Specific	5	21.5	>sp|Q92823|NRCAM_HUMAN Neuronal cell adhesion molecule OS=Homo sapiens OX=9606 GN=NRCAM PE=1 SV=3	3772	63.2076	controllerType=0 controllerNumber=1 scan=15470	10504		KS_AD292_HILIC-elu_849_3544.15470.15470.3	high-energy collision-induced dissociation	9.86	3763.75	3763.74	0	0	0	0	2.5e-12	2.3e-11
299 | 311607	3	854	R.VNVVN[+1647.61324]STLAEVHWDPVPLK.S	R.VNVVNSTLAEVHWDPVPLK.S	VNVVNSTLAEVHWDPVPLK,RS,5@1647.61324	N5(NGlycan / 1647.6132)	HexNAc(5)Hex(3)Fuc(1)	8.7e-09	9.2e-08	8.06	540.6	481.6	481.6	3	1255.59	1255.59	1.66		3764.76	3764.75	Specific	5	22.7	>sp|Q92823|NRCAM_HUMAN Neuronal cell adhesion molecule OS=Homo sapiens OX=9606 GN=NRCAM PE=1 SV=3	3772	63.435	controllerType=0 controllerNumber=1 scan=15528	10546		KS_AD292_HILIC-elu_849_3544.15528.15528.3	high-energy collision-induced dissociation	8.86	3763.75	3763.74	0	0	0	0	4.9e-10	5.7e-09
300 | 311206	3	854	R.VNVVN[+1647.61324]STLAEVHWDPVPLK.S	R.VNVVNSTLAEVHWDPVPLK.S	VNVVNSTLAEVHWDPVPLK,RS,5@1647.61324	N5(NGlycan / 1647.6132)	HexNAc(5)Hex(3)Fuc(1)	4e-08	4.2e-07	7.4	509.9	455.3	455.3	3	1255.59	1255.59	4.57		3764.77	3764.75	Specific	5	20.2	>sp|Q92823|NRCAM_HUMAN Neuronal cell adhesion molecule OS=Homo sapiens OX=9606 GN=NRCAM PE=1 SV=3	3772	63.1444	controllerType=0 controllerNumber=1 scan=15453	10493		KS_AD292_HILIC-elu_849_3544.15453.15453.3	high-energy collision-induced dissociation	7.37	3763.76	3763.74	0	0	0	0	1.7e-09	1.6e-08
301 | 311682	3	854	R.VNVVN[+1647.61324]STLAEVHWDPVPLK.S	R.VNVVNSTLAEVHWDPVPLK.S	VNVVNSTLAEVHWDPVPLK,RS,5@1647.61324	N5(NGlycan / 1647.6132)	HexNAc(5)Hex(3)Fuc(1)	2.6e-09	2.8e-08	8.58	485.5	425.2	425.2	3	1255.59	1255.59	0.49		3764.75	3764.75	Specific	5	19.7	>sp|Q92823|NRCAM_HUMAN Neuronal cell adhesion molecule OS=Homo sapiens OX=9606 GN=NRCAM PE=1 SV=3	3772	63.4599	controllerType=0 controllerNumber=1 scan=15534	10551		KS_AD292_HILIC-elu_849_3544.15534.15534.3	high-energy collision-induced dissociation	7.5	3763.75	3763.74	0	0	0	0	1.3e-10	1.5e-09
292 | 342603	3	854	R.VNVVN[+1914.69743]STLAEVHWDPVPLK.S	R.VNVVNSTLAEVHWDPVPLK.S	VNVVNSTLAEVHWDPVPLK,RS,5@1914.69743	N5(NGlycan / 1914.6974)	HexNAc(4)Hex(5)Fuc(2)	4.9e-11	5.1e-10	10.31	589	400	400	3	1344.62	1344.62	0.56		4031.84	4031.84	Specific	5	21.1	>sp|Q92823|NRCAM_HUMAN Neuronal cell adhesion molecule OS=Homo sapiens OX=9606 GN=NRCAM PE=1 SV=3	3772	63.124	controllerType=0 controllerNumber=1 scan=15448	10489		KS_AD292_HILIC-elu_849_3544.15448.15448.3	high-energy collision-induced dissociation	10.68	4030.83	4030.83	0	0	0	0	3.5e-12	3.5e-11
293 | 342683	3	854	R.VNVVN[+1914.69743]STLAEVHWDPVPLK.S	R.VNVVNSTLAEVHWDPVPLK.S	VNVVNSTLAEVHWDPVPLK,RS,5@1914.69743	N5(NGlycan / 1914.6974)	HexNAc(4)Hex(5)Fuc(2)	8.7e-09	9.2e-08	8.06	517	402.9	402.9	3	1344.62	1344.62	1.38		4031.84	4031.84	Specific	5	19.8	>sp|Q92823|NRCAM_HUMAN Neuronal cell adhesion molecule OS=Homo sapiens OX=9606 GN=NRCAM PE=1 SV=3	3772	63.203	controllerType=0 controllerNumber=1 scan=15469	10503		KS_AD292_HILIC-elu_849_3544.15469.15469.3	high-energy collision-induced dissociation	7.86	4030.83	4030.83	0	0	0	0	4.9e-10	5.7e-09
294 | 326407	3	854	R.VNVVN[+1768.63952]STLAEVHWDPVPLK.S	R.VNVVNSTLAEVHWDPVPLK.S	VNVVNSTLAEVHWDPVPLK,RS,5@1768.63952	N5(NGlycan / 1768.6395)	HexNAc(4)Hex(5)Fuc(1)	3.2e-11	3.4e-10	10.49	607.7	571.1	571.1	3	1295.93	1295.93	2.6		3885.79	3885.78	Specific	5	23.6	>sp|Q92823|NRCAM_HUMAN Neuronal cell adhesion molecule OS=Homo sapiens OX=9606 GN=NRCAM PE=1 SV=3	3772	62.9977	controllerType=0 controllerNumber=1 scan=15414	10469		KS_AD292_HILIC-elu_849_3544.15414.15414.3	high-energy collision-induced dissociation	9.86	3884.78	3884.77	0	0	0	0	2.4e-12	2.3e-11
295 | 326283	3	854	R.VNVVN[+1768.63952]STLAEVHWDPVPLK.S	R.VNVVNSTLAEVHWDPVPLK.S	VNVVNSTLAEVHWDPVPLK,RS,5@1768.63952	N5(NGlycan / 1768.6395)	HexNAc(4)Hex(5)Fuc(1)	1.3e-08	1.3e-07	7.9	543.6	428.9	428.9	3	1295.94	1295.93	4.11		3885.79	3885.78	Specific	5	19.5	>sp|Q92823|NRCAM_HUMAN Neuronal cell adhesion molecule OS=Homo sapiens OX=9606 GN=NRCAM PE=1 SV=3	3772	62.8846	controllerType=0 controllerNumber=1 scan=15383	10449		KS_AD292_HILIC-elu_849_3544.15383.15383.3	high-energy collision-induced dissociation	8.45	3884.79	3884.77	0	0	0	0	6.2e-10	7.3e-09
296 | 326567	3	854	R.VNVVN[+1768.63952]STLAEVHWDPVPLK.S	R.VNVVNSTLAEVHWDPVPLK.S	VNVVNSTLAEVHWDPVPLK,RS,5@1768.63952	N5(NGlycan / 1768.6395)	HexNAc(4)Hex(5)Fuc(1)	2.3e-09	2.4e-08	8.65	487.5	399.3	399.3	3	1295.93	1295.93	-0.41		3885.78	3885.78	Specific	5	20.5	>sp|Q92823|NRCAM_HUMAN Neuronal cell adhesion molecule OS=Homo sapiens OX=9606 GN=NRCAM PE=1 SV=3	3772	63.2168	controllerType=0 controllerNumber=1 scan=15472	10506		KS_AD292_HILIC-elu_849_3544.15472.15472.3	high-energy collision-induced dissociation	7.44	3884.77	3884.77	0	0	0	0	1.1e-10	1.2e-09
297 | 326644	3	854	R.VNVVN[+1768.63952]STLAEVHWDPVPLK.S	R.VNVVNSTLAEVHWDPVPLK.S	VNVVNSTLAEVHWDPVPLK,RS,5@1768.63952	N5(NGlycan / 1768.6395)	HexNAc(4)Hex(5)Fuc(1)	7.2e-08	7.5e-07	7.15	478.3	363.5	363.5	3	1295.93	1295.93	-0.79		3885.78	3885.78	Specific	5	19.7	>sp|Q92823|NRCAM_HUMAN Neuronal cell adhesion molecule OS=Homo sapiens OX=9606 GN=NRCAM PE=1 SV=3	3772	63.234	controllerType=0 controllerNumber=1 scan=15477	10509		KS_AD292_HILIC-elu_849_3544.15477.15477.3	high-energy collision-induced dissociation	6.06	3884.77	3884.77	0	0	0	0	3e-09	2.7e-08
302 | 311323	3	854	R.VNVVN[+1622.58161]STLAEVHWDPVPLK.S	R.VNVVNSTLAEVHWDPVPLK.S	VNVVNSTLAEVHWDPVPLK,RS,5@1622.58161	N5(NGlycan / 1622.5816)	HexNAc(4)Hex(5)	4.7e-08	4.9e-07	7.33	406.8	406.8	406.8	3	1247.24	1247.24	-4.89		3739.7	3739.72	Specific	5	17.7	>sp|Q92823|NRCAM_HUMAN Neuronal cell adhesion molecule OS=Homo sapiens OX=9606 GN=NRCAM PE=1 SV=3	3772	63.2122	controllerType=0 controllerNumber=1 scan=15471	10505		KS_AD292_HILIC-elu_849_3544.15471.15471.3	high-energy collision-induced dissociation	5.99	3738.7	3738.71	0	0	0	0	2e-09	1.9e-08
303 | 311523	3	854	R.VNVVN[+1606.58669]STLAEVHWDPVPLK.S	R.VNVVNSTLAEVHWDPVPLK.S	VNVVNSTLAEVHWDPVPLK,RS,5@1606.58669	N5(NGlycan / 1606.5867)	HexNAc(4)Hex(4)Fuc(1)	5.6e-13	5.9e-12	12.25	695.9	544.2	544.2	3	1241.91	1241.91	-0.41		3723.72	3723.73	Specific	5	23	>sp|Q92823|NRCAM_HUMAN Neuronal cell adhesion molecule OS=Homo sapiens OX=9606 GN=NRCAM PE=1 SV=3	3772	63.3606	controllerType=0 controllerNumber=1 scan=15509	10533		KS_AD292_HILIC-elu_849_3544.15509.15509.3	high-energy collision-induced dissociation	12.62	3722.72	3722.72	0	0	0	0	5.9e-14	6.2e-13
304 | 311165	3	854	R.VNVVN[+1606.58669]STLAEVHWDPVPLK.S	R.VNVVNSTLAEVHWDPVPLK.S	VNVVNSTLAEVHWDPVPLK,RS,5@1606.58669	N5(NGlycan / 1606.5867)	HexNAc(4)Hex(4)Fuc(1)	3.2e-11	3.4e-10	10.49	639.1	530.1	530.1	3	1241.92	1241.91	2.05		3723.73	3723.73	Specific	5	22.4	>sp|Q92823|NRCAM_HUMAN Neuronal cell adhesion molecule OS=Homo sapiens OX=9606 GN=NRCAM PE=1 SV=3	3772	63.135	controllerType=0 controllerNumber=1 scan=15451	10491		KS_AD292_HILIC-elu_849_3544.15451.15451.3	high-energy collision-induced dissociation	10.86	3722.73	3722.72	0	0	0	0	2.5e-12	2.3e-11
305 | 311842	3	854	R.VNVVN[+1606.58669]STLAEVHWDPVPLK.S	R.VNVVNSTLAEVHWDPVPLK.S	VNVVNSTLAEVHWDPVPLK,RS,5@1606.58669	N5(NGlycan / 1606.5867)	HexNAc(4)Hex(4)Fuc(1)	1.5e-09	1.6e-08	8.82	528.8	468.7	468.7	3	1241.91	1241.91	-0.11		3723.73	3723.73	Specific	5	19.2	>sp|Q92823|NRCAM_HUMAN Neuronal cell adhesion molecule OS=Homo sapiens OX=9606 GN=NRCAM PE=1 SV=3	3772	63.5656	controllerType=0 controllerNumber=1 scan=15563	10569		KS_AD292_HILIC-elu_849_3544.15563.15563.3	high-energy collision-induced dissociation	9.62	3722.72	3722.72	0	0	0	0	6.3e-11	6.1e-10
306 | 311122	3	854	R.VNVVN[+1606.58669]STLAEVHWDPVPLK.S	R.VNVVNSTLAEVHWDPVPLK.S	VNVVNSTLAEVHWDPVPLK,RS,5@1606.58669	N5(NGlycan / 1606.5867)	HexNAc(4)Hex(4)Fuc(1)	1.3e-08	1.4e-07	7.88	510.2	426.1	426.1	3	1241.92	1241.91	1.46		3723.73	3723.73	Specific	5	19.8	>sp|Q92823|NRCAM_HUMAN Neuronal cell adhesion molecule OS=Homo sapiens OX=9606 GN=NRCAM PE=1 SV=3	3772	63.0754	controllerType=0 controllerNumber=1 scan=15435	10482		KS_AD292_HILIC-elu_849_3544.15435.15435.3	high-energy collision-induced dissociation	7.86	3722.72	3722.72	0	0	0	0	6.5e-10	7.6e-09
307 | 250447	3	854	R.VNVVN[+1216.42286]STLAEVHWDPVPLK.S	R.VNVVNSTLAEVHWDPVPLK.S	VNVVNSTLAEVHWDPVPLK,RS,5@1216.42286	N5(NGlycan / 1216.4229)	HexNAc(2)Hex(5)	5.6e-20	5.9e-19	19.25	1037.4	958.6	958.6	3	1111.86	1111.86	-0.55		3333.56	3333.56	Specific	5	25.2	>sp|Q92823|NRCAM_HUMAN Neuronal cell adhesion molecule OS=Homo sapiens OX=9606 GN=NRCAM PE=1 SV=3	3772	63.4505	controllerType=0 controllerNumber=1 scan=15532	10549		KS_AD292_HILIC-elu_849_3544.15532.15532.3	high-energy collision-induced dissociation	17.62	3332.55	3332.55	0	0	0	0	9.5e-21	1.1e-19
308 | 250368	3	854	R.VNVVN[+1216.42286]STLAEVHWDPVPLK.S	R.VNVVNSTLAEVHWDPVPLK.S	VNVVNSTLAEVHWDPVPLK,RS,5@1216.42286	N5(NGlycan / 1216.4229)	HexNAc(2)Hex(5)	4.9e-20	5.1e-19	19.31	1024.3	943.3	943.3	3	1111.86	1111.86	0		3333.56	3333.56	Specific	5	24.8	>sp|Q92823|NRCAM_HUMAN Neuronal cell adhesion molecule OS=Homo sapiens OX=9606 GN=NRCAM PE=1 SV=3	3772	63.2542	controllerType=0 controllerNumber=1 scan=15482	10513		KS_AD292_HILIC-elu_849_3544.15482.15482.3	high-energy collision-induced dissociation	17.68	3332.55	3332.55	0	0	0	0	8e-21	8.9e-20
309 | 250488	3	854	R.VNVVN[+1216.42286]STLAEVHWDPVPLK.S	R.VNVVNSTLAEVHWDPVPLK.S	VNVVNSTLAEVHWDPVPLK,RS,5@1216.42286	N5(NGlycan / 1216.4229)	HexNAc(2)Hex(5)	5.6e-15	5.9e-14	14.25	783.4	707	707	3	1111.86	1111.86	-1.1		3333.56	3333.56	Specific	5	24.7	>sp|Q92823|NRCAM_HUMAN Neuronal cell adhesion molecule OS=Homo sapiens OX=9606 GN=NRCAM PE=1 SV=3	3772	63.6655	controllerType=0 controllerNumber=1 scan=15589	10588		KS_AD292_HILIC-elu_849_3544.15589.15589.3	high-energy collision-induced dissociation	12.62	3332.55	3332.55	0	0	0	0	7.5e-16	7.7e-15
310 | 250208	3	854	R.VNVVN[+1216.42286]STLAEVHWDPVPLK.S	R.VNVVNSTLAEVHWDPVPLK.S	VNVVNSTLAEVHWDPVPLK,RS,5@1216.42286	N5(NGlycan / 1216.4229)	HexNAc(2)Hex(5)	8.5e-10	8.9e-09	9.07	546.6	465.7	465.7	3	1111.86	1111.86	-1.32		3333.56	3333.56	Specific	5	21	>sp|Q92823|NRCAM_HUMAN Neuronal cell adhesion molecule OS=Homo sapiens OX=9606 GN=NRCAM PE=1 SV=3	3772	63.0389	controllerType=0 controllerNumber=1 scan=15425	10476		KS_AD292_HILIC-elu_849_3544.15425.15425.3	high-energy collision-induced dissociation	9.62	3332.55	3332.55	0	0	0	0	3.8e-11	3.5e-10
311 | 250248	3	854	R.VNVVN[+1216.42286]STLAEVHWDPVPLK.S	R.VNVVNSTLAEVHWDPVPLK.S	VNVVNSTLAEVHWDPVPLK,RS,5@1216.42286	N5(NGlycan / 1216.4229)	HexNAc(2)Hex(5)	1.3e-09	1.4e-08	8.88	538	487.2	487.2	3	1111.86	1111.86	0.66		3333.56	3333.56	Specific	5	20.4	>sp|Q92823|NRCAM_HUMAN Neuronal cell adhesion molecule OS=Homo sapiens OX=9606 GN=NRCAM PE=1 SV=3	3772	63.0644	controllerType=0 controllerNumber=1 scan=15432	10480		KS_AD292_HILIC-elu_849_3544.15432.15432.3	high-energy collision-induced dissociation	9.68	3332.56	3332.55	0	0	0	0	5.5e-11	5.2e-10
284 | 318363	3	788	R.QKDGDDEWTSVVVAN[+1955.72397]VSK.Y	R.QKDGDDEWTSVVVANVSK.Y	QKDGDDEWTSVVVANVSK,RY,15@1955.72397	N15(NGlycan / 1955.724)	HexNAc(5)Hex(4)Fuc(2)	2.3e-13	2.5e-12	12.63	707.2	528.3	528.3	3	1311.56	1311.56	-0.25		3932.68	3932.68	Specific	15	17.2	>sp|Q92823|NRCAM_HUMAN Neuronal cell adhesion molecule OS=Homo sapiens OX=9606 GN=NRCAM PE=1 SV=3	3772	44.1686	controllerType=0 controllerNumber=1 scan=10923	6643		KS_AD292_HILIC-elu_849_3544.10923.10923.3	high-energy collision-induced dissociation	11	3931.67	3931.67	0	0	0	0	2.7e-14	2.6e-13
285 | 318326	3	788	R.QKDGDDEWTSVVVAN[+1955.72397]VSK.Y	R.QKDGDDEWTSVVVANVSK.Y	QKDGDDEWTSVVVANVSK,RY,15@1955.72397	N15(NGlycan / 1955.724)	HexNAc(5)Hex(4)Fuc(2)	5.5e-09	5.8e-08	8.26	536.3	402.7	402.7	3	1311.57	1311.56	0.22		3932.68	3932.68	Specific	15	14.9	>sp|Q92823|NRCAM_HUMAN Neuronal cell adhesion molecule OS=Homo sapiens OX=9606 GN=NRCAM PE=1 SV=3	3772	44.0356	controllerType=0 controllerNumber=1 scan=10893	6615		KS_AD292_HILIC-elu_849_3544.10893.10893.3	high-energy collision-induced dissociation	8.06	3931.67	3931.67	0	0	0	0	3.2e-10	3.7e-09
291 | 288723	3	790	K.DGDDEWTSVVVAN[+1955.72397]VSK.Y	K.DGDDEWTSVVVANVSK.Y	DGDDEWTSVVVANVSK,KY,13@1955.72397	N13(NGlycan / 1955.724)	HexNAc(5)Hex(4)Fuc(2)	2.3e-12	2.4e-11	11.64	658.7	505.5	505.5	3	1226.18	1226.18	0.63		3676.53	3676.53	Specific	13	22	>sp|Q92823|NRCAM_HUMAN Neuronal cell adhesion molecule OS=Homo sapiens OX=9606 GN=NRCAM PE=1 SV=3	3772	52.9138	controllerType=0 controllerNumber=1 scan=12923	8511		KS_AD292_HILIC-elu_849_3544.12923.12923.3	high-energy collision-induced dissociation	10.01	3675.52	3675.52	0	0	0	0	2.4e-13	2.4e-12
287 | 283722	3	788	R.QKDGDDEWTSVVVAN[+1647.61324]VSK.Y	R.QKDGDDEWTSVVVANVSK.Y	QKDGDDEWTSVVVANVSK,RY,15@1647.61324	N15(NGlycan / 1647.6132)	HexNAc(5)Hex(3)Fuc(1)	2.3e-11	2.5e-10	10.63	642.3	455.3	455.3	3	1208.86	1208.86	-0.9		3624.57	3624.57	Specific	15	16.9	>sp|Q92823|NRCAM_HUMAN Neuronal cell adhesion molecule OS=Homo sapiens OX=9606 GN=NRCAM PE=1 SV=3	3772	44.765	controllerType=0 controllerNumber=1 scan=11058	6770		KS_AD292_HILIC-elu_849_3544.11058.11058.3	high-energy collision-induced dissociation	10	3623.56	3623.56	0	0	0	0	1.9e-12	1.7e-11
288 | 283762	3	788	R.QKDGDDEWTSVVVAN[+1647.61324]VSK.Y	R.QKDGDDEWTSVVVANVSK.Y	QKDGDDEWTSVVVANVSK,RY,15@1647.61324	N15(NGlycan / 1647.6132)	HexNAc(5)Hex(3)Fuc(1)	7.2e-09	7.6e-08	8.14	552.6	375.9	375.9	3	1208.86	1208.86	-1.51		3624.56	3624.57	Specific	15	16.7	>sp|Q92823|NRCAM_HUMAN Neuronal cell adhesion molecule OS=Homo sapiens OX=9606 GN=NRCAM PE=1 SV=3	3772	44.9164	controllerType=0 controllerNumber=1 scan=11094	6803		KS_AD292_HILIC-elu_849_3544.11094.11094.3	high-energy collision-induced dissociation	7.69	3623.56	3623.56	0	0	0	0	4.1e-10	4.9e-09
273 | 306685	3	494	K.GSALHEDIYVLHEN[+1216.42286]GTLEIPVAQK.D	K.GSALHEDIYVLHENGTLEIPVAQK.D	GSALHEDIYVLHENGTLEIPVAQK,KD,14@1216.42286	N14(NGlycan / 1216.4229)	HexNAc(2)Hex(5)	1e-09	1.1e-08	8.99	581.5	328.2	328.2	4	963.201	963.2	0.71		3849.78	3849.78	Specific	14	20.1	>sp|Q92823|NRCAM_HUMAN Neuronal cell adhesion molecule OS=Homo sapiens OX=9606 GN=NRCAM PE=1 SV=3	3772	53.7656	controllerType=0 controllerNumber=1 scan=13117	8691		KS_AD292_HILIC-elu_849_3544.13117.13117.4	high-energy collision-induced dissociation	7.35	3848.78	3848.77	0	0	0	0	4.3e-11	4.2e-10
274 | 306646	3	494	K.GSALHEDIYVLHEN[+1216.42286]GTLEIPVAQK.D	K.GSALHEDIYVLHENGTLEIPVAQK.D	GSALHEDIYVLHENGTLEIPVAQK,KD,14@1216.42286	N14(NGlycan / 1216.4229)	HexNAc(2)Hex(5)	2.2e-07	2.3e-06	6.65	334.2	266.6	266.6	4	963.201	963.2	0.58		3849.78	3849.78	Specific	14	15.1	>sp|Q92823|NRCAM_HUMAN Neuronal cell adhesion molecule OS=Homo sapiens OX=9606 GN=NRCAM PE=1 SV=3	3772	53.7267	controllerType=0 controllerNumber=1 scan=13108	8683		KS_AD292_HILIC-elu_849_3544.13108.13108.2	high-energy collision-induced dissociation	5.02	3848.77	3848.77	0	0	0	0	9.1e-09	8.9e-08
258 | 347606	3	265	R.ERPPTFLTPEGN[+1955.72397]ASNKEELR.G	R.ERPPTFLTPEGNASNKEELR.G	ERPPTFLTPEGNASNKEELR,RG,12@1955.72397	N12(NGlycan / 1955.724)	HexNAc(5)Hex(4)Fuc(2)	2e-05	0.00021	4.7	390.6	184.6	184.6	4	1060.97	1060.97	-0.63		4240.87	4240.88	Specific	12	10.7	>sp|Q92823|NRCAM_HUMAN Neuronal cell adhesion molecule OS=Homo sapiens OX=9606 GN=NRCAM PE=1 SV=3	3772	36.0103	controllerType=0 controllerNumber=1 scan=9060	4899		KS_AD292_HILIC-elu_849_3544.9060.9060.4	high-energy collision-induced dissociation	3.21	4239.87	4239.87	0	0	0	0	1.2e-06	1.2e-05
267 | 299565	3	265	R.ERPPTFLTPEGN[+1955.72397]ASNK.E	R.ERPPTFLTPEGNASNK.E	ERPPTFLTPEGNASNK,RE,12@1955.72397	N12(NGlycan / 1955.724)	HexNAc(5)Hex(4)Fuc(2)	5.1e-06	5.4e-05	5.29	357.1	113.5	113.5	3	1238.54	1238.54	0.81		3713.61	3713.61	Specific	12	13.2	>sp|Q92823|NRCAM_HUMAN Neuronal cell adhesion molecule OS=Homo sapiens OX=9606 GN=NRCAM PE=1 SV=3	3772	32.4717	controllerType=0 controllerNumber=1 scan=8247	4140		KS_AD292_HILIC-elu_849_3544.8247.8247.3	high-energy collision-induced dissociation	3.84	3712.6	3712.6	0	0	0	0	3e-07	3.4e-06
261 | 316922	3	265	R.ERPPTFLTPEGN[+1647.61324]ASNKEELR.G	R.ERPPTFLTPEGNASNKEELR.G	ERPPTFLTPEGNASNKEELR,RG,12@1647.61324	N12(NGlycan / 1647.6132)	HexNAc(5)Hex(3)Fuc(1)	5.7e-07	5.9e-06	6.25	498	242.1	242.1	4	983.947	983.947	0.29		3932.77	3932.77	Specific	12	12.8	>sp|Q92823|NRCAM_HUMAN Neuronal cell adhesion molecule OS=Homo sapiens OX=9606 GN=NRCAM PE=1 SV=3	3772	36.2946	controllerType=0 controllerNumber=1 scan=9124	4959		KS_AD292_HILIC-elu_849_3544.9124.9124.4	high-energy collision-induced dissociation	4.79	3931.76	3931.76	0	0	0	0	2.4e-08	2.7e-07
262 | 317042	3	265	R.ERPPTFLTPEGN[+1647.61324]ASNKEELR.G	R.ERPPTFLTPEGNASNKEELR.G	ERPPTFLTPEGNASNKEELR,RG,12@1647.61324	N12(NGlycan / 1647.6132)	HexNAc(5)Hex(3)Fuc(1)	8.7e-07	9.1e-06	6.06	472.1	242	242	4	983.946	983.947	-0.89		3932.76	3932.77	Specific	12	14.7	>sp|Q92823|NRCAM_HUMAN Neuronal cell adhesion molecule OS=Homo sapiens OX=9606 GN=NRCAM PE=1 SV=3	3772	36.6416	controllerType=0 controllerNumber=1 scan=9203	5033		KS_AD292_HILIC-elu_849_3544.9203.9203.4	high-energy collision-induced dissociation	4.56	3931.75	3931.76	0	0	0	0	3.8e-08	4.3e-07
268 | 256364	3	265	R.ERPPTFLTPEGN[+1647.61324]ASNK.E	R.ERPPTFLTPEGNASNK.E	ERPPTFLTPEGNASNK,RE,12@1647.61324	N12(NGlycan / 1647.6132)	HexNAc(5)Hex(3)Fuc(1)	8.7e-08	9.1e-07	7.06	560.1	302.3	302.3	3	1135.84	1135.84	-0.79		3405.49	3405.49	Specific	12	16.2	>sp|Q92823|NRCAM_HUMAN Neuronal cell adhesion molecule OS=Homo sapiens OX=9606 GN=NRCAM PE=1 SV=3	3772	33.205	controllerType=0 controllerNumber=1 scan=8413	4295		KS_AD292_HILIC-elu_849_3544.8413.8413.3	high-energy collision-induced dissociation	5.43	3404.49	3404.49	0	0	0	0	3.5e-09	3.1e-08
265 | 300087	3	265	R.ERPPTFLTPEGN[+1444.53387]ASNKEELR.G	R.ERPPTFLTPEGNASNKEELR.G	ERPPTFLTPEGNASNKEELR,RG,12@1444.53387	N12(NGlycan / 1444.5339)	HexNAc(4)Hex(3)Fuc(1)	1.9e-05	0.0002	4.71	345.4	85.5	85.5	4	933.177	933.177	-0.08		3729.69	3729.69	Specific	12	14.7	>sp|Q92823|NRCAM_HUMAN Neuronal cell adhesion molecule OS=Homo sapiens OX=9606 GN=NRCAM PE=1 SV=3	3772	36.5182	controllerType=0 controllerNumber=1 scan=9175	5007		KS_AD292_HILIC-elu_849_3544.9175.9175.4	high-energy collision-induced dissociation	3.23	3728.68	3728.68	0	0	0	0	1.1e-06	1.1e-05
246 | 150367	3	222	R.FN[+1540.52851]HTQTIQQK.Q	R.FNHTQTIQQK.Q	FNHTQTIQQK,RQ,2@1540.52851	N2(NGlycan / 1540.5285)	HexNAc(2)Hex(7)	1.2e-06	1.3e-05	5.91	482.3	241.9	241.9	3	929.06	929.06	-0.5		2785.17	2785.17	Specific	2	20.6	>sp|Q92823|NRCAM_HUMAN Neuronal cell adhesion molecule OS=Homo sapiens OX=9606 GN=NRCAM PE=1 SV=3	3772	13.4817	controllerType=0 controllerNumber=1 scan=3551	459		KS_AD292_HILIC-elu_849_3544.3551.3551.3	high-energy collision-induced dissociation	4.83	2784.16	2784.16	0	0	0	0	5.9e-08	6.9e-07
247 | 150250	3	222	R.FN[+1540.52851]HTQTIQQK.Q	R.FNHTQTIQQK.Q	FNHTQTIQQK,RQ,2@1540.52851	N2(NGlycan / 1540.5285)	HexNAc(2)Hex(7)	1.2e-06	1.3e-05	5.91	477.3	235.1	235.1	3	929.059	929.06	-1.09		2785.16	2785.17	Specific	2	18.3	>sp|Q92823|NRCAM_HUMAN Neuronal cell adhesion molecule OS=Homo sapiens OX=9606 GN=NRCAM PE=1 SV=3	3772	13.2702	controllerType=0 controllerNumber=1 scan=3501	416		KS_AD292_HILIC-elu_849_3544.3501.3501.3	high-energy collision-induced dissociation	4.83	2784.16	2784.16	0	0	0	0	5.8e-08	6.8e-07
248 | 98506	3	222	R.FN[+1378.47569]HTQTIQQK.Q	R.FNHTQTIQQK.Q	FNHTQTIQQK,RQ,2@1378.47569	N2(NGlycan / 1378.4757)	HexNAc(2)Hex(6)	3.3e-14	3.5e-13	13.48	763.8	481.7	481.7	3	875.042	875.043	-0.63		2623.11	2623.11	Specific	2	20.5	>sp|Q92823|NRCAM_HUMAN Neuronal cell adhesion molecule OS=Homo sapiens OX=9606 GN=NRCAM PE=1 SV=3	3772	13.5266	controllerType=0 controllerNumber=1 scan=3562	468		KS_AD292_HILIC-elu_849_3544.3562.3562.3	high-energy collision-induced dissociation	12.85	2622.11	2622.11	0	0	0	0	3.6e-15	3.8e-14
249 | 98349	3	222	R.FN[+1378.47569]HTQTIQQK.Q	R.FNHTQTIQQK.Q	FNHTQTIQQK,RQ,2@1378.47569	N2(NGlycan / 1378.4757)	HexNAc(2)Hex(6)	1.7e-06	1.8e-05	5.76	483.7	227.3	227.3	3	875.043	875.043	-0.28		2623.11	2623.11	Specific	2	18.1	>sp|Q92823|NRCAM_HUMAN Neuronal cell adhesion molecule OS=Homo sapiens OX=9606 GN=NRCAM PE=1 SV=3	3772	13.3201	controllerType=0 controllerNumber=1 scan=3513	426		KS_AD292_HILIC-elu_849_3544.3513.3513.3	high-energy collision-induced dissociation	4.68	2622.11	2622.11	0	0	0	0	8.6e-08	1e-06
250 | 98668	3	222	R.FN[+1378.47569]HTQTIQQK.Q	R.FNHTQTIQQK.Q	FNHTQTIQQK,RQ,2@1378.47569	N2(NGlycan / 1378.4757)	HexNAc(2)Hex(6)	9.6e-06	0.0001	5.02	373.7	131.3	131.3	3	875.041	875.043	-1.68		2623.11	2623.11	Specific	2	17.1	>sp|Q92823|NRCAM_HUMAN Neuronal cell adhesion molecule OS=Homo sapiens OX=9606 GN=NRCAM PE=1 SV=3	3772	13.7504	controllerType=0 controllerNumber=1 scan=3614	514		KS_AD292_HILIC-elu_849_3544.3614.3614.3	high-energy collision-induced dissociation	3.52	2622.1	2622.11	0	0	0	0	5.8e-07	6.1e-06
251 | 98711	3	222	R.FN[+1216.42286]HTQTIQQK.Q	R.FNHTQTIQQK.Q	FNHTQTIQQK,RQ,2@1216.42286	N2(NGlycan / 1216.4229)	HexNAc(2)Hex(5)	2.9e-17	3e-16	16.54	925.6	632.6	632.6	3	821.026	821.025	0.93		2461.06	2461.06	Specific	2	22.6	>sp|Q92823|NRCAM_HUMAN Neuronal cell adhesion molecule OS=Homo sapiens OX=9606 GN=NRCAM PE=1 SV=3	3772	13.8	controllerType=0 controllerNumber=1 scan=3626	524		KS_AD292_HILIC-elu_849_3544.3626.3626.3	high-energy collision-induced dissociation	14.91	2460.06	2460.05	0	0	0	0	4.3e-18	4.4e-17
252 | 98746	3	222	R.FN[+1216.42286]HTQTIQQK.Q	R.FNHTQTIQQK.Q	FNHTQTIQQK,RQ,2@1216.42286	N2(NGlycan / 1216.4229)	HexNAc(2)Hex(5)	2.9e-16	3e-15	15.54	891	605.1	605.1	3	821.025	821.025	0.26		2461.06	2461.06	Specific	2	19.9	>sp|Q92823|NRCAM_HUMAN Neuronal cell adhesion molecule OS=Homo sapiens OX=9606 GN=NRCAM PE=1 SV=3	3772	13.9991	controllerType=0 controllerNumber=1 scan=3674	564		KS_AD292_HILIC-elu_849_3544.3674.3674.3	high-energy collision-induced dissociation	13.91	2460.05	2460.05	0	0	0	0	3.7e-17	3.5e-16
253 | 98588	3	222	R.FN[+1216.42286]HTQTIQQK.Q	R.FNHTQTIQQK.Q	FNHTQTIQQK,RQ,2@1216.42286	N2(NGlycan / 1216.4229)	HexNAc(2)Hex(5)	3.3e-16	3.5e-15	15.48	868.4	587.3	587.3	3	821.025	821.025	-0.26		2461.06	2461.06	Specific	2	19.9	>sp|Q92823|NRCAM_HUMAN Neuronal cell adhesion molecule OS=Homo sapiens OX=9606 GN=NRCAM PE=1 SV=3	3772	13.5858	controllerType=0 controllerNumber=1 scan=3576	480		KS_AD292_HILIC-elu_849_3544.3576.3576.3	high-energy collision-induced dissociation	13.85	2460.05	2460.05	0	0	0	0	4.3e-17	4.3e-16
254 | 98789	3	222	R.FN[+1216.42286]HTQTIQQK.Q	R.FNHTQTIQQK.Q	FNHTQTIQQK,RQ,2@1216.42286	N2(NGlycan / 1216.4229)	HexNAc(2)Hex(5)	2.9e-16	3e-15	15.54	858.9	591.1	591.1	3	821.026	821.025	0.78		2461.06	2461.06	Specific	2	22.5	>sp|Q92823|NRCAM_HUMAN Neuronal cell adhesion molecule OS=Homo sapiens OX=9606 GN=NRCAM PE=1 SV=3	3772	14.2324	controllerType=0 controllerNumber=1 scan=3728	613		KS_AD292_HILIC-elu_849_3544.3728.3728.3	high-energy collision-induced dissociation	13.91	2460.06	2460.05	0	0	0	0	3.8e-17	3.6e-16
255 | 98630	3	222	R.FN[+1216.42286]HTQTIQQK.Q	R.FNHTQTIQQK.Q	FNHTQTIQQK,RQ,2@1216.42286	N2(NGlycan / 1216.4229)	HexNAc(2)Hex(5)	3.3e-12	3.5e-11	11.48	664.7	408.1	408.1	3	821.025	821.025	-0.26		2461.06	2461.06	Specific	2	17.3	>sp|Q92823|NRCAM_HUMAN Neuronal cell adhesion molecule OS=Homo sapiens OX=9606 GN=NRCAM PE=1 SV=3	3772	13.6276	controllerType=0 controllerNumber=1 scan=3585	489		KS_AD292_HILIC-elu_849_3544.3585.3585.2	high-energy collision-induced dissociation	10.85	2460.05	2460.05	0	0	0	0	3.1e-13	2.9e-12
256 | 98907	3	222	R.FN[+1216.42286]HTQTIQQK.Q	R.FNHTQTIQQK.Q	FNHTQTIQQK,RQ,2@1216.42286	N2(NGlycan / 1216.4229)	HexNAc(2)Hex(5)	1.1e-06	1.1e-05	5.96	489.5	197.2	197.2	3	821.026	821.025	0.48		2461.06	2461.06	Specific	2	17.4	>sp|Q92823|NRCAM_HUMAN Neuronal cell adhesion molecule OS=Homo sapiens OX=9606 GN=NRCAM PE=1 SV=3	3772	14.4638	controllerType=0 controllerNumber=1 scan=3781	661		KS_AD292_HILIC-elu_849_3544.3781.3781.3	high-energy collision-induced dissociation	4.75	2460.05	2460.05	0	0	0	0	5e-08	5.8e-07
355 | 54095	3	1017	K.NLN[+1216.42286]FSTR.Y	K.NLNFSTR.Y	NLNFSTR,KY,3@1216.42286	N3(NGlycan / 1216.4229)	HexNAc(2)Hex(5)	2.9e-06	3e-05	5.54	403.2	297.9	297.9	2	1034.43	1034.43	-0.05		2067.86	2067.86	Specific	3	16.3	>sp|Q92823|NRCAM_HUMAN Neuronal cell adhesion molecule OS=Homo sapiens OX=9606 GN=NRCAM PE=1 SV=3	3772	28.0501	controllerType=0 controllerNumber=1 scan=7233	3200		KS_AD292_HILIC-elu_849_3544.7233.7233.2	high-energy collision-induced dissociation	3.91	2066.85	2066.85	0	0	0	0	1.5e-07	1.7e-06
356 | 53929	3	1017	K.NLN[+1216.42286]FSTR.Y	K.NLNFSTR.Y	NLNFSTR,KY,3@1216.42286	N3(NGlycan / 1216.4229)	HexNAc(2)Hex(5)	3.8e-06	4e-05	5.42	376	272.5	272.5	2	1034.43	1034.43	-0.52		2067.86	2067.86	Specific	3	15.4	>sp|Q92823|NRCAM_HUMAN Neuronal cell adhesion molecule OS=Homo sapiens OX=9606 GN=NRCAM PE=1 SV=3	3772	27.8348	controllerType=0 controllerNumber=1 scan=7183	3154		KS_AD292_HILIC-elu_849_3544.7183.7183.2	high-energy collision-induced dissociation	3.79	2066.85	2066.85	0	0	0	0	2.1e-07	2.4e-06
357 | 53728	3	1017	K.NLN[+1216.42286]FSTR.Y	K.NLNFSTR.Y	NLNFSTR,KY,3@1216.42286	N3(NGlycan / 1216.4229)	HexNAc(2)Hex(5)	5e-06	5.2e-05	5.3	363.9	277.8	277.8	2	1034.43	1034.43	0.07		2067.86	2067.86	Specific	3	14.8	>sp|Q92823|NRCAM_HUMAN Neuronal cell adhesion molecule OS=Homo sapiens OX=9606 GN=NRCAM PE=1 SV=3	3772	27.5837	controllerType=0 controllerNumber=1 scan=7126	3101		KS_AD292_HILIC-elu_849_3544.7126.7126.2	high-energy collision-induced dissociation	3.67	2066.85	2066.85	0	0	0	0	3e-07	3.4e-06
675 | 333883	6	579	R.GTN[+1955.72397]ESDSATTQFTTEIDAPK.N	R.GTNESDSATTQFTTEIDAPK.N	GTNESDSATTQFTTEIDAPK,RN,3@1955.72397	N3(NGlycan / 1955.724)	HexNAc(5)Hex(4)Fuc(2)	1.2e-17	1.2e-16	16.93	915.2	812.9	812.9	3	1356.9	1356.9	-0.67		4068.68	4068.68	Specific	3	25.9	>sp|Q92752|TENR_HUMAN Tenascin-R OS=Homo sapiens OX=9606 GN=TNR PE=1 SV=3	14	43.3106	controllerType=0 controllerNumber=1 scan=10729	6461		KS_AD292_HILIC-elu_849_3544.10729.10729.3	high-energy collision-induced dissociation	15.29	4067.67	4067.67	0	0	0	0	1.5e-18	1.6e-17
676 | 333802	6	579	R.GTN[+1955.72397]ESDSATTQFTTEIDAPK.N	R.GTNESDSATTQFTTEIDAPK.N	GTNESDSATTQFTTEIDAPK,RN,3@1955.72397	N3(NGlycan / 1955.724)	HexNAc(5)Hex(4)Fuc(2)	1.2e-11	1.2e-10	10.93	629.1	538.3	538.3	3	1356.9	1356.9	-0.67		4068.68	4068.68	Specific	3	20.5	>sp|Q92752|TENR_HUMAN Tenascin-R OS=Homo sapiens OX=9606 GN=TNR PE=1 SV=3	14	43.0147	controllerType=0 controllerNumber=1 scan=10661	6398		KS_AD292_HILIC-elu_849_3544.10661.10661.3	high-energy collision-induced dissociation	11.29	4067.67	4067.67	0	0	0	0	8.8e-13	8.4e-12
677 | 334123	6	579	R.GTN[+1955.72397]ESDSATTQFTTEIDAPK.N	R.GTNESDSATTQFTTEIDAPK.N	GTNESDSATTQFTTEIDAPK,RN,3@1955.72397	N3(NGlycan / 1955.724)	HexNAc(5)Hex(4)Fuc(2)	6.9e-06	7.2e-05	5.16	328.1	297.1	297.1	3	1356.89	1356.9	-4.45		4068.66	4068.68	Specific	3	18	>sp|Q92752|TENR_HUMAN Tenascin-R OS=Homo sapiens OX=9606 GN=TNR PE=1 SV=3	14	43.658	controllerType=0 controllerNumber=1 scan=10808	6535		KS_AD292_HILIC-elu_849_3544.10808.10808.3	high-energy collision-induced dissociation	3.71	4067.66	4067.67	0	0	0	0	4e-07	4.4e-06
680 | 318043	6	579	R.GTN[+1809.66607]ESDSATTQFTTEIDAPK.N	R.GTNESDSATTQFTTEIDAPK.N	GTNESDSATTQFTTEIDAPK,RN,3@1809.66607	N3(NGlycan / 1809.6661)	HexNAc(5)Hex(4)Fuc(1)	1e-11	1.1e-10	10.98	644.7	555.9	555.9	3	1308.21	1308.21	1.12		3922.63	3922.62	Specific	3	21.3	>sp|Q92752|TENR_HUMAN Tenascin-R OS=Homo sapiens OX=9606 GN=TNR PE=1 SV=3	14	43.5359	controllerType=0 controllerNumber=1 scan=10780	6509		KS_AD292_HILIC-elu_849_3544.10780.10780.3	high-energy collision-induced dissociation	11.35	3921.62	3921.62	0	0	0	0	6.4e-13	6.3e-12
681 | 318242	6	579	R.GTN[+1809.66607]ESDSATTQFTTEIDAPK.N	R.GTNESDSATTQFTTEIDAPK.N	GTNESDSATTQFTTEIDAPK,RN,3@1809.66607	N3(NGlycan / 1809.6661)	HexNAc(5)Hex(4)Fuc(1)	1.3e-07	1.4e-06	6.88	437.3	368.7	368.7	3	1308.21	1308.21	0.93		3922.63	3922.62	Specific	3	18.5	>sp|Q92752|TENR_HUMAN Tenascin-R OS=Homo sapiens OX=9606 GN=TNR PE=1 SV=3	14	43.8096	controllerType=0 controllerNumber=1 scan=10842	6567		KS_AD292_HILIC-elu_849_3544.10842.10842.3	high-energy collision-induced dissociation	5.55	3921.62	3921.62	0	0	0	0	5.3e-09	4.8e-08
683 | 302165	6	579	R.GTN[+1647.61324]ESDSATTQFTTEIDAPK.N	R.GTNESDSATTQFTTEIDAPK.N	GTNESDSATTQFTTEIDAPK,RN,3@1647.61324	N3(NGlycan / 1647.6132)	HexNAc(5)Hex(3)Fuc(1)	1e-15	1.1e-14	14.98	844	755.7	755.7	3	1254.2	1254.19	1.29		3760.57	3760.57	Specific	3	22.8	>sp|Q92752|TENR_HUMAN Tenascin-R OS=Homo sapiens OX=9606 GN=TNR PE=1 SV=3	14	43.5266	controllerType=0 controllerNumber=1 scan=10778	6507		KS_AD292_HILIC-elu_849_3544.10778.10778.3	high-energy collision-induced dissociation	15.35	3759.57	3759.56	0	0	0	0	1.2e-16	1.2e-15
684 | 302805	6	579	R.GTN[+1647.61324]ESDSATTQFTTEIDAPK.N	R.GTNESDSATTQFTTEIDAPK.N	GTNESDSATTQFTTEIDAPK,RN,3@1647.61324	N3(NGlycan / 1647.6132)	HexNAc(5)Hex(3)Fuc(1)	1.2e-14	1.2e-13	13.93	759.8	661.7	661.7	3	1254.19	1254.19	-1.44		3760.56	3760.57	Specific	3	22.6	>sp|Q92752|TENR_HUMAN Tenascin-R OS=Homo sapiens OX=9606 GN=TNR PE=1 SV=3	14	44.0741	controllerType=0 controllerNumber=1 scan=10902	6623		KS_AD292_HILIC-elu_849_3544.10902.10902.3	high-energy collision-induced dissociation	13.29	3759.56	3759.56	0	0	0	0	1.3e-15	1.3e-14
685 | 302125	6	579	R.GTN[+1647.61324]ESDSATTQFTTEIDAPK.N	R.GTNESDSATTQFTTEIDAPK.N	GTNESDSATTQFTTEIDAPK,RN,3@1647.61324	N3(NGlycan / 1647.6132)	HexNAc(5)Hex(3)Fuc(1)	1.2e-13	1.2e-12	12.93	702.7	626.8	626.8	3	1254.19	1254.19	-1.15		3760.57	3760.57	Specific	3	21.4	>sp|Q92752|TENR_HUMAN Tenascin-R OS=Homo sapiens OX=9606 GN=TNR PE=1 SV=3	14	43.428	controllerType=0 controllerNumber=1 scan=10755	6486		KS_AD292_HILIC-elu_849_3544.10755.10755.3	high-energy collision-induced dissociation	12.29	3759.56	3759.56	0	0	0	0	1.2e-14	1.1e-13
686 | 302446	6	579	R.GTN[+1647.61324]ESDSATTQFTTEIDAPK.N	R.GTNESDSATTQFTTEIDAPK.N	GTNESDSATTQFTTEIDAPK,RN,3@1647.61324	N3(NGlycan / 1647.6132)	HexNAc(5)Hex(3)Fuc(1)	7e-06	7.3e-05	5.16	361	278.7	278.7	4	940.898	940.898	-0.16		3760.57	3760.57	Specific	3	16.2	>sp|Q92752|TENR_HUMAN Tenascin-R OS=Homo sapiens OX=9606 GN=TNR PE=1 SV=3	14	43.7957	controllerType=0 controllerNumber=1 scan=10839	6564		KS_AD292_HILIC-elu_849_3544.10839.10839.4	high-energy collision-induced dissociation	3.84	3759.56	3759.56	0	0	0	0	4e-07	4.4e-06
682 | 318002	6	579	R.GTN[+1752.64460]ESDSATTQFTTEIDAPK.N	R.GTNESDSATTQFTTEIDAPK.N	GTNESDSATTQFTTEIDAPK,RN,3@1752.64460	N3(NGlycan / 1752.6446)	HexNAc(4)Hex(4)Fuc(2)	1e-11	1.1e-10	10.98	625.2	522.3	522.3	3	1289.21	1289.21	0.06		3865.6	3865.6	Specific	3	19.2	>sp|Q92752|TENR_HUMAN Tenascin-R OS=Homo sapiens OX=9606 GN=TNR PE=1 SV=3	14	43.3475	controllerType=0 controllerNumber=1 scan=10737	6469		KS_AD292_HILIC-elu_849_3544.10737.10737.3	high-energy collision-induced dissociation	11.35	3864.59	3864.59	0	0	0	0	6.4e-13	6.2e-12
687 | 302525	6	579	R.GTN[+1606.58669]ESDSATTQFTTEIDAPK.N	R.GTNESDSATTQFTTEIDAPK.N	GTNESDSATTQFTTEIDAPK,RN,3@1606.58669	N3(NGlycan / 1606.5867)	HexNAc(4)Hex(4)Fuc(1)	1e-12	1.1e-11	11.98	663.8	581.2	581.2	3	1240.52	1240.52	0.01		3719.54	3719.54	Specific	3	22.8	>sp|Q92752|TENR_HUMAN Tenascin-R OS=Homo sapiens OX=9606 GN=TNR PE=1 SV=3	14	43.8668	controllerType=0 controllerNumber=1 scan=10855	6579		KS_AD292_HILIC-elu_849_3544.10855.10855.3	high-energy collision-induced dissociation	11.35	3718.54	3718.54	0	0	0	0	7.6e-14	7.9e-13
688 | 302205	6	579	R.GTN[+1606.58669]ESDSATTQFTTEIDAPK.N	R.GTNESDSATTQFTTEIDAPK.N	GTNESDSATTQFTTEIDAPK,RN,3@1606.58669	N3(NGlycan / 1606.5867)	HexNAc(4)Hex(4)Fuc(1)	1e-11	1.1e-10	10.98	637.2	561.4	561.4	3	1240.52	1240.52	0.89		3719.55	3719.54	Specific	3	21.9	>sp|Q92752|TENR_HUMAN Tenascin-R OS=Homo sapiens OX=9606 GN=TNR PE=1 SV=3	14	43.5636	controllerType=0 controllerNumber=1 scan=10786	6515		KS_AD292_HILIC-elu_849_3544.10786.10786.3	high-energy collision-induced dissociation	11.35	3718.54	3718.54	0	0	0	0	6.5e-13	6.3e-12
689 | 302605	6	579	R.GTN[+1606.58669]ESDSATTQFTTEIDAPK.N	R.GTNESDSATTQFTTEIDAPK.N	GTNESDSATTQFTTEIDAPK,RN,3@1606.58669	N3(NGlycan / 1606.5867)	HexNAc(4)Hex(4)Fuc(1)	4.2e-09	4.4e-08	8.38	498.3	416	416	3	1240.52	1240.52	0.2		3719.54	3719.54	Specific	3	19.8	>sp|Q92752|TENR_HUMAN Tenascin-R OS=Homo sapiens OX=9606 GN=TNR PE=1 SV=3	14	43.9379	controllerType=0 controllerNumber=1 scan=10871	6594		KS_AD292_HILIC-elu_849_3544.10871.10871.3	high-energy collision-induced dissociation	8.35	3718.54	3718.54	0	0	0	0	2.1e-10	2.3e-09
690 | 283401	6	579	R.GTN[+1444.53387]ESDSATTQFTTEIDAPK.N	R.GTNESDSATTQFTTEIDAPK.N	GTNESDSATTQFTTEIDAPK,RN,3@1444.53387	N3(NGlycan / 1444.5339)	HexNAc(4)Hex(3)Fuc(1)	1e-14	1.1e-13	13.98	771.5	696	696	3	1186.5	1186.5	0.24		3557.49	3557.49	Specific	3	22	>sp|Q92752|TENR_HUMAN Tenascin-R OS=Homo sapiens OX=9606 GN=TNR PE=1 SV=3	14	43.8003	controllerType=0 controllerNumber=1 scan=10840	6565		KS_AD292_HILIC-elu_849_3544.10840.10840.3	high-energy collision-induced dissociation	14.35	3556.48	3556.48	0	0	0	0	1e-15	1e-14
691 | 283561	6	579	R.GTN[+1444.53387]ESDSATTQFTTEIDAPK.N	R.GTNESDSATTQFTTEIDAPK.N	GTNESDSATTQFTTEIDAPK,RN,3@1444.53387	N3(NGlycan / 1444.5339)	HexNAc(4)Hex(3)Fuc(1)	3.2e-09	3.4e-08	8.49	532.4	477.8	477.8	3	1186.5	1186.5	-1		3557.49	3557.49	Specific	3	21	>sp|Q92752|TENR_HUMAN Tenascin-R OS=Homo sapiens OX=9606 GN=TNR PE=1 SV=3	14	44.1593	controllerType=0 controllerNumber=1 scan=10921	6641		KS_AD292_HILIC-elu_849_3544.10921.10921.3	high-energy collision-induced dissociation	9.29	3556.48	3556.48	0	0	0	0	1.6e-10	1.7e-09
692 | 238981	6	579	R.GTN[+1216.42286]ESDSATTQFTTEIDAPK.N	R.GTNESDSATTQFTTEIDAPK.N	GTNESDSATTQFTTEIDAPK,RN,3@1216.42286	N3(NGlycan / 1216.4229)	HexNAc(2)Hex(5)	4.2e-09	4.4e-08	8.38	502.8	438.8	438.8	3	1110.47	1110.46	0.35		3329.38	3329.38	Specific	3	16.7	>sp|Q92752|TENR_HUMAN Tenascin-R OS=Homo sapiens OX=9606 GN=TNR PE=1 SV=3	14	43.7338	controllerType=0 controllerNumber=1 scan=10825	6551		KS_AD292_HILIC-elu_849_3544.10825.10825.3	high-energy collision-induced dissociation	8.35	3328.37	3328.37	0	0	0	0	2.1e-10	2.3e-09
665 | 316843	6	276	R.C[+57.02146]AN[+1647.61324]GTC[+57.02146]LC[+57.02146]EEGYVGEDC[+57.02146]GQR.Q	R.CANGTCLCEEGYVGEDCGQR.Q	CANGTCLCEEGYVGEDCGQR,RQ,1@57.02146,3@1647.61324,6@57.02146,8@57.02146,17@57.02146	N3(NGlycan / 1647.6132)	HexNAc(5)Hex(3)Fuc(1)	4.8e-09	5e-08	8.32	498.7	415.8	415.8	3	1328.17	1328.17	-0.16		3982.5	3982.5	Specific	3	21.2	>sp|Q92752|TENR_HUMAN Tenascin-R OS=Homo sapiens OX=9606 GN=TNR PE=1 SV=3	14	35.9834	controllerType=0 controllerNumber=1 scan=9053	4893	C1(Carbamidomethyl / 57.0215); C6(Carbamidomethyl / 57.0215); C8(Carbamidomethyl / 57.0215); C17(Carbamidomethyl / 57.0215)	KS_AD292_HILIC-elu_849_3544.9053.9053.3	high-energy collision-induced dissociation	6.69	3981.49	3981.49	0	0	0	0	2.7e-10	3.1e-09
705 | 360402	6	1257	R.IGSYN[+1955.72397]GTAGDSLSYHQGRPFSTEDR.D	R.IGSYNGTAGDSLSYHQGRPFSTEDR.D	IGSYNGTAGDSLSYHQGRPFSTEDR,RD,5@1955.72397	N5(NGlycan / 1955.724)	HexNAc(5)Hex(4)Fuc(2)	1e-10	1.1e-09	9.99	615.2	337.9	337.9	4	1168.5	1168.5	0.49		4670.97	4670.96	Specific	5	15.1	>sp|Q92752|TENR_HUMAN Tenascin-R OS=Homo sapiens OX=9606 GN=TNR PE=1 SV=3	14	38.6873	controllerType=0 controllerNumber=1 scan=9671	5471		KS_AD292_HILIC-elu_849_3544.9671.9671.4	high-energy collision-induced dissociation	9.35	4669.96	4669.96	0	0	0	0	5.4e-12	5.1e-11
710 | 299125	6	1257	R.IGSYN[+1955.72397]GTAGDSLSYHQGR.P	R.IGSYNGTAGDSLSYHQGR.P	IGSYNGTAGDSLSYHQGR,RP,5@1955.72397	N5(NGlycan / 1955.724)	HexNAc(5)Hex(4)Fuc(2)	5.6e-12	5.9e-11	11.25	608.7	424.4	424.4	3	1280.2	1280.2	-0.5		3838.59	3838.59	Specific	5	15	>sp|Q92752|TENR_HUMAN Tenascin-R OS=Homo sapiens OX=9606 GN=TNR PE=1 SV=3	14	31.3186	controllerType=0 controllerNumber=1 scan=7984	3895		KS_AD292_HILIC-elu_849_3544.7984.7984.3	high-energy collision-induced dissociation	9.62	3837.58	3837.58	0	0	0	0	4.4e-13	4.3e-12
711 | 299365	6	1257	R.IGSYN[+1809.66607]GTAGDSLSYHQGR.P	R.IGSYNGTAGDSLSYHQGR.P	IGSYNGTAGDSLSYHQGR,RP,5@1809.66607	N5(NGlycan / 1809.6661)	HexNAc(5)Hex(4)Fuc(1)	2.2e-07	2.3e-06	6.65	415.6	260.2	260.2	3	1231.52	1231.52	0.81		3692.54	3692.53	Specific	5	17.3	>sp|Q92752|TENR_HUMAN Tenascin-R OS=Homo sapiens OX=9606 GN=TNR PE=1 SV=3	14	31.8175	controllerType=0 controllerNumber=1 scan=8098	4001		KS_AD292_HILIC-elu_849_3544.8098.8098.3	high-energy collision-induced dissociation	5.19	3691.53	3691.53	0	0	0	0	8.9e-09	8.8e-08
707 | 347883	6	1257	R.IGSYN[+1647.61324]GTAGDSLSYHQGRPFSTEDR.D	R.IGSYNGTAGDSLSYHQGRPFSTEDR.D	IGSYNGTAGDSLSYHQGRPFSTEDR,RD,5@1647.61324	N5(NGlycan / 1647.6132)	HexNAc(5)Hex(3)Fuc(1)	1.9e-07	2e-06	6.71	452.4	210.7	210.7	4	1091.47	1091.47	-0.84		4362.85	4362.85	Specific	5	15	>sp|Q92752|TENR_HUMAN Tenascin-R OS=Homo sapiens OX=9606 GN=TNR PE=1 SV=3	14	39.1106	controllerType=0 controllerNumber=1 scan=9768	5561		KS_AD292_HILIC-elu_849_3544.9768.9768.4	high-energy collision-induced dissociation	5.2	4361.84	4361.85	0	0	0	0	7.8e-09	7.6e-08
708 | 347802	6	1257	R.IGSYN[+1647.61324]GTAGDSLSYHQGRPFSTEDR.D	R.IGSYNGTAGDSLSYHQGRPFSTEDR.D	IGSYNGTAGDSLSYHQGRPFSTEDR,RD,5@1647.61324	N5(NGlycan / 1647.6132)	HexNAc(5)Hex(3)Fuc(1)	1.9e-07	1.9e-06	6.73	379.8	235.5	235.5	4	1091.47	1091.47	-0.5		4362.85	4362.85	Specific	5	11.7	>sp|Q92752|TENR_HUMAN Tenascin-R OS=Homo sapiens OX=9606 GN=TNR PE=1 SV=3	14	38.9178	controllerType=0 controllerNumber=1 scan=9724	5520		KS_AD292_HILIC-elu_849_3544.9724.9724.4	high-energy collision-induced dissociation	5.06	4361.84	4361.85	0	0	0	0	7.2e-09	6.8e-08
713 | 279681	6	1257	R.IGSYN[+1647.61324]GTAGDSLSYHQGR.P	R.IGSYNGTAGDSLSYHQGR.P	IGSYNGTAGDSLSYHQGR,RP,5@1647.61324	N5(NGlycan / 1647.6132)	HexNAc(5)Hex(3)Fuc(1)	4.9e-15	5.1e-14	14.31	768.2	546.9	546.9	3	1177.5	1177.5	0.25		3530.48	3530.48	Specific	5	18.4	>sp|Q92752|TENR_HUMAN Tenascin-R OS=Homo sapiens OX=9606 GN=TNR PE=1 SV=3	14	31.9389	controllerType=0 controllerNumber=1 scan=8126	4027		KS_AD292_HILIC-elu_849_3544.8126.8126.3	high-energy collision-induced dissociation	12.68	3529.47	3529.47	0	0	0	0	4.8e-16	4.9e-15
714 | 279841	6	1257	R.IGSYN[+1647.61324]GTAGDSLSYHQGR.P	R.IGSYNGTAGDSLSYHQGR.P	IGSYNGTAGDSLSYHQGR,RP,5@1647.61324	N5(NGlycan / 1647.6132)	HexNAc(5)Hex(3)Fuc(1)	1.5e-07	1.6e-06	6.82	484.4	282.5	282.5	3	1177.5	1177.5	-0.06		3530.48	3530.48	Specific	5	16.4	>sp|Q92752|TENR_HUMAN Tenascin-R OS=Homo sapiens OX=9606 GN=TNR PE=1 SV=3	14	32.1792	controllerType=0 controllerNumber=1 scan=8181	4078		KS_AD292_HILIC-elu_849_3544.8181.8181.3	high-energy collision-induced dissociation	5.49	3529.47	3529.47	0	0	0	0	6e-09	5.3e-08
712 | 279601	6	1257	R.IGSYN[+1752.64460]GTAGDSLSYHQGR.P	R.IGSYNGTAGDSLSYHQGR.P	IGSYNGTAGDSLSYHQGR,RP,5@1752.64460	N5(NGlycan / 1752.6446)	HexNAc(4)Hex(4)Fuc(2)	5.6e-11	5.9e-10	10.25	594.5	404	404	3	1212.51	1212.51	-0.53		3635.51	3635.51	Specific	5	16.3	>sp|Q92752|TENR_HUMAN Tenascin-R OS=Homo sapiens OX=9606 GN=TNR PE=1 SV=3	14	31.4035	controllerType=0 controllerNumber=1 scan=8003	3913		KS_AD292_HILIC-elu_849_3544.8003.8003.3	high-energy collision-induced dissociation	9.62	3634.5	3634.51	0	0	0	0	3.7e-12	3.7e-11
715 | 230821	6	1257	R.IGSYN[+1444.53387]GTAGDSLSYHQGR.P	R.IGSYNGTAGDSLSYHQGR.P	IGSYNGTAGDSLSYHQGR,RP,5@1444.53387	N5(NGlycan / 1444.5339)	HexNAc(4)Hex(3)Fuc(1)	8e-07	8.3e-06	6.1	445.3	309.8	309.8	3	1109.81	1109.81	1.68		3327.41	3327.4	Specific	5	17.2	>sp|Q92752|TENR_HUMAN Tenascin-R OS=Homo sapiens OX=9606 GN=TNR PE=1 SV=3	14	32.1404	controllerType=0 controllerNumber=1 scan=8172	4070		KS_AD292_HILIC-elu_849_3544.8172.8172.3	high-energy collision-induced dissociation	4.47	3326.4	3326.39	0	0	0	0	3.4e-08	3.8e-07
4167 | 164244	197	628	K.IWTSVQHN[+1216.42286]NTELTR.V	K.IWTSVQHNNTELTR.V	IWTSVQHNNTELTR,KV,8@1216.42286	N8(NGlycan / 1216.4229)	HexNAc(2)Hex(5)	1.4e-13	1.5e-12	12.84	748.6	449.2	449.2	3	972.432	972.431	0.55		2915.28	2915.28	Specific	8	18	>sp|Q8WYK1|CNTP5_HUMAN Contactin-associated protein-like 5 OS=Homo sapiens OX=9606 GN=CNTNAP5 PE=2 SV=1	1642	31.2482	controllerType=0 controllerNumber=1 scan=7967	3880		KS_AD292_HILIC-elu_849_3544.7967.7967.3	high-energy collision-induced dissociation	11.21	2914.27	2914.27	0	0	0	0	1.6e-14	1.6e-13
4166 | 54570	197	280	K.QVN[+1216.42286]FTVDK.H	K.QVNFTVDK.H	QVNFTVDK,KH,3@1216.42286	N3(NGlycan / 1216.4229)	HexNAc(2)Hex(5)	2.8e-08	3e-07	7.55	549.2	381.4	381.4	2	1083.96	1083.96	-2.66		2166.91	2166.92	Specific	3	18.7	>sp|Q8WYK1|CNTP5_HUMAN Contactin-associated protein-like 5 OS=Homo sapiens OX=9606 GN=CNTNAP5 PE=2 SV=1	1642	28.4271	controllerType=0 controllerNumber=1 scan=7320	3281		KS_AD292_HILIC-elu_849_3544.7320.7320.2	high-energy collision-induced dissociation	5.91	2165.9	2165.91	0	0	0	0	1.3e-09	1.4e-08
2919 | 125030	64	176	R.C[+57.02146]APVN[+1216.42286]ISC[+57.02146]YAK.F	R.CAPVNISCYAK.F	CAPVNISCYAK,RF,1@57.02146,5@1216.42286,8@57.02146	N5(NGlycan / 1216.4229)	HexNAc(2)Hex(5)	3.3e-14	3.5e-13	13.48	788.2	669.3	669.3	2	1250.01	1250.01	-0.17		2499.01	2499.01	Specific	5	21	>sp|Q8WWI5|CTL1_HUMAN Choline transporter-like protein 1 OS=Homo sapiens OX=9606 GN=SLC44A1 PE=1 SV=1	84	37.5445	controllerType=0 controllerNumber=1 scan=9410	5227	C1(Carbamidomethyl / 57.0215); C8(Carbamidomethyl / 57.0215)	KS_AD292_HILIC-elu_849_3544.9410.9410.2	high-energy collision-induced dissociation	11.85	2498.01	2498.01	0	0	0	0	3.7e-15	4e-14
2920 | 124430	64	176	R.C[+57.02146]APVN[+1216.42286]ISC[+57.02146]YAK.F	R.CAPVNISCYAK.F	CAPVNISCYAK,RF,1@57.02146,5@1216.42286,8@57.02146	N5(NGlycan / 1216.4229)	HexNAc(2)Hex(5)	2.9e-13	3e-12	12.54	738.5	526.1	526.1	2	1250.01	1250.01	0.71		2499.02	2499.01	Specific	5	20.8	>sp|Q8WWI5|CTL1_HUMAN Choline transporter-like protein 1 OS=Homo sapiens OX=9606 GN=SLC44A1 PE=1 SV=1	84	37.2382	controllerType=0 controllerNumber=1 scan=9340	5162	C1(Carbamidomethyl / 57.0215); C8(Carbamidomethyl / 57.0215)	KS_AD292_HILIC-elu_849_3544.9340.9340.2	high-energy collision-induced dissociation	10.91	2498.01	2498.01	0	0	0	0	3e-14	2.9e-13
2921 | 125630	64	176	R.C[+57.02146]APVN[+1216.42286]ISC[+57.02146]YAK.F	R.CAPVNISCYAK.F	CAPVNISCYAK,RF,1@57.02146,5@1216.42286,8@57.02146	N5(NGlycan / 1216.4229)	HexNAc(2)Hex(5)	9.3e-07	9.7e-06	6.03	543.3	335.5	335.5	2	1250.01	1250.01	2.47		2499.02	2499.01	Specific	5	18.6	>sp|Q8WWI5|CTL1_HUMAN Choline transporter-like protein 1 OS=Homo sapiens OX=9606 GN=SLC44A1 PE=1 SV=1	84	37.8229	controllerType=0 controllerNumber=1 scan=9474	5287	C1(Carbamidomethyl / 57.0215); C8(Carbamidomethyl / 57.0215)	KS_AD292_HILIC-elu_849_3544.9474.9474.2	high-energy collision-induced dissociation	4.4	2498.01	2498.01	0	0	0	0	4.1e-08	4.7e-07
2912 | 336844	64	131	K.FAEIN[+1378.47569]GSALC[+57.02146]SYNLKPSEYTTSPK.S	K.FAEINGSALCSYNLKPSEYTTSPK.S	FAEINGSALCSYNLKPSEYTTSPK,KS,5@1378.47569,10@57.02146	N5(NGlycan / 1378.4757)	HexNAc(2)Hex(6)	3.3e-23	3.4e-22	22.49	1188.9	908.1	908.1	3	1352.59	1352.59	0.24		4055.76	4055.76	Specific	5	21.6	>sp|Q8WWI5|CTL1_HUMAN Choline transporter-like protein 1 OS=Homo sapiens OX=9606 GN=SLC44A1 PE=1 SV=1	84	52.9753	controllerType=0 controllerNumber=1 scan=12937	8524	C10(Carbamidomethyl / 57.0215)	KS_AD292_HILIC-elu_849_3544.12937.12937.3	high-energy collision-induced dissociation	22.86	4054.75	4054.75	0	0	0	0	7e-24	7.5e-23
2913 | 336724	64	131	K.FAEIN[+1378.47569]GSALC[+57.02146]SYNLKPSEYTTSPK.S	K.FAEINGSALCSYNLKPSEYTTSPK.S	FAEINGSALCSYNLKPSEYTTSPK,KS,5@1378.47569,10@57.02146	N5(NGlycan / 1378.4757)	HexNAc(2)Hex(6)	3.7e-22	3.9e-21	21.43	1147.4	874.5	874.5	3	1352.59	1352.59	-0.3		4055.76	4055.76	Specific	5	21.2	>sp|Q8WWI5|CTL1_HUMAN Choline transporter-like protein 1 OS=Homo sapiens OX=9606 GN=SLC44A1 PE=1 SV=1	84	52.8609	controllerType=0 controllerNumber=1 scan=12911	8500	C10(Carbamidomethyl / 57.0215)	KS_AD292_HILIC-elu_849_3544.12911.12911.3	high-energy collision-induced dissociation	21.8	4054.75	4054.75	0	0	0	0	1e-22	1e-21
2914 | 336644	64	131	K.FAEIN[+1378.47569]GSALC[+57.02146]SYNLKPSEYTTSPK.S	K.FAEINGSALCSYNLKPSEYTTSPK.S	FAEINGSALCSYNLKPSEYTTSPK,KS,5@1378.47569,10@57.02146	N5(NGlycan / 1378.4757)	HexNAc(2)Hex(6)	3.3e-20	3.4e-19	19.49	1001	765.5	765.5	3	1352.59	1352.59	0.24		4055.76	4055.76	Specific	5	21.5	>sp|Q8WWI5|CTL1_HUMAN Choline transporter-like protein 1 OS=Homo sapiens OX=9606 GN=SLC44A1 PE=1 SV=1	84	52.7035	controllerType=0 controllerNumber=1 scan=12875	8467	C10(Carbamidomethyl / 57.0215)	KS_AD292_HILIC-elu_849_3544.12875.12875.3	high-energy collision-induced dissociation	18.86	4054.75	4054.75	0	0	0	0	5e-21	5.1e-20
2915 | 336964	64	131	K.FAEIN[+1378.47569]GSALC[+57.02146]SYNLKPSEYTTSPK.S	K.FAEINGSALCSYNLKPSEYTTSPK.S	FAEINGSALCSYNLKPSEYTTSPK,KS,5@1378.47569,10@57.02146	N5(NGlycan / 1378.4757)	HexNAc(2)Hex(6)	2.2e-12	2.3e-11	11.67	652.4	449	449	3	1352.59	1352.59	2.41		4055.77	4055.76	Specific	5	19.5	>sp|Q8WWI5|CTL1_HUMAN Choline transporter-like protein 1 OS=Homo sapiens OX=9606 GN=SLC44A1 PE=1 SV=1	84	53.2551	controllerType=0 controllerNumber=1 scan=13000	8583	C10(Carbamidomethyl / 57.0215)	KS_AD292_HILIC-elu_849_3544.13000.13000.3	high-energy collision-induced dissociation	11.04	4054.76	4054.75	0	0	0	0	2.3e-13	2.3e-12
2916 | 336763	64	131	K.FAEIN[+1378.47569]GSALC[+57.02146]SYNLKPSEYTTSPK.S	K.FAEINGSALCSYNLKPSEYTTSPK.S	FAEINGSALCSYNLKPSEYTTSPK,KS,5@1378.47569,10@57.02146	N5(NGlycan / 1378.4757)	HexNAc(2)Hex(6)	1.3e-07	1.4e-06	6.87	472.8	320.5	320.5	4	1014.69	1014.69	-0.41		4055.76	4055.76	Specific	5	17	>sp|Q8WWI5|CTL1_HUMAN Choline transporter-like protein 1 OS=Homo sapiens OX=9606 GN=SLC44A1 PE=1 SV=1	84	52.9323	controllerType=0 controllerNumber=1 scan=12927	8515	C10(Carbamidomethyl / 57.0215)	KS_AD292_HILIC-elu_849_3544.12927.12927.4	high-energy collision-induced dissociation	5.79	4054.75	4054.75	0	0	0	0	5.4e-09	4.9e-08
2917 | 321484	64	131	K.FAEIN[+1216.42286]GSALC[+57.02146]SYNLKPSEYTTSPK.S	K.FAEINGSALCSYNLKPSEYTTSPK.S	FAEINGSALCSYNLKPSEYTTSPK,KS,5@1216.42286,10@57.02146	N5(NGlycan / 1216.4229)	HexNAc(2)Hex(5)	3.7e-24	3.9e-23	23.43	1203.6	932.5	932.5	3	1298.57	1298.57	-0.1		3893.7	3893.7	Specific	5	24	>sp|Q8WWI5|CTL1_HUMAN Choline transporter-like protein 1 OS=Homo sapiens OX=9606 GN=SLC44A1 PE=1 SV=1	84	52.9042	controllerType=0 controllerNumber=1 scan=12921	8509	C10(Carbamidomethyl / 57.0215)	KS_AD292_HILIC-elu_849_3544.12921.12921.3	high-energy collision-induced dissociation	21.8	3892.7	3892.7	0	0	0	0	9.9e-25	8.4e-24
2918 | 321724	64	131	K.FAEIN[+1216.42286]GSALC[+57.02146]SYNLKPSEYTTSPK.S	K.FAEINGSALCSYNLKPSEYTTSPK.S	FAEINGSALCSYNLKPSEYTTSPK,KS,5@1216.42286,10@57.02146	N5(NGlycan / 1216.4229)	HexNAc(2)Hex(5)	3.3e-23	3.4e-22	22.49	1163.6	871.1	871.1	3	1298.57	1298.57	0.18		3893.7	3893.7	Specific	5	22.1	>sp|Q8WWI5|CTL1_HUMAN Choline transporter-like protein 1 OS=Homo sapiens OX=9606 GN=SLC44A1 PE=1 SV=1	84	53.1746	controllerType=0 controllerNumber=1 scan=12982	8566	C10(Carbamidomethyl / 57.0215)	KS_AD292_HILIC-elu_849_3544.12982.12982.3	high-energy collision-induced dissociation	21.86	3892.7	3892.7	0	0	0	0	8.2e-24	8.8e-23
2220 | 365682	31	269	R.AEAVGETLTLPGLVSADN[+1647.61324]GTYTC[+57.02146]EASNK.H	R.AEAVGETLTLPGLVSADNGTYTCEASNK.H	AEAVGETLTLPGLVSADNGTYTCEASNK,RH,18@1647.61324,23@57.02146	N18(NGlycan / 1647.6132)	HexNAc(5)Hex(3)Fuc(1)	2.5e-05	0.00027	4.6	340.9	314.2	314.2	3	1505.99	1505.99	-6.11		4515.94	4515.97	Specific	18	16	>sp|Q8NFZ8|CADM4_HUMAN Cell adhesion molecule 4 OS=Homo sapiens OX=9606 GN=CADM4 PE=1 SV=1	131	60.9208	controllerType=0 controllerNumber=1 scan=14872	10085	C23(Carbamidomethyl / 57.0215)	KS_AD292_HILIC-elu_849_3544.14872.14872.3	high-energy collision-induced dissociation	2.98	4514.94	4514.96	0	0	0	0	1.4e-06	1.4e-05
2221 | 365522	31	269	R.AEAVGETLTLPGLVSADN[+1647.61324]GTYTC[+57.02146]EASNK.H	R.AEAVGETLTLPGLVSADNGTYTCEASNK.H	AEAVGETLTLPGLVSADNGTYTCEASNK,RH,18@1647.61324,23@57.02146	N18(NGlycan / 1647.6132)	HexNAc(5)Hex(3)Fuc(1)	4.7e-06	4.9e-05	5.33	339.4	311.8	311.8	3	1505.99	1505.99	-1.57		4515.96	4515.97	Specific	18	15.7	>sp|Q8NFZ8|CADM4_HUMAN Cell adhesion molecule 4 OS=Homo sapiens OX=9606 GN=CADM4 PE=1 SV=1	131	60.7781	controllerType=0 controllerNumber=1 scan=14838	10056	C23(Carbamidomethyl / 57.0215)	KS_AD292_HILIC-elu_849_3544.14838.14838.3	high-energy collision-induced dissociation	3.7	4514.96	4514.96	0	0	0	0	2.7e-07	3.1e-06
3208 | 174405	80	92	R.WIN[+1647.61324]DTDVVYK.S	R.WINDTDVVYK.S	WINDTDVVYK,RS,3@1647.61324	N3(NGlycan / 1647.6132)	HexNAc(5)Hex(3)Fuc(1)	4.2e-06	4.4e-05	5.38	389.6	196.1	196.1	3	967.417	967.416	0.65		2900.24	2900.23	Specific	3	15.1	>sp|Q8N608-3|DPP10_HUMAN Isoform 3 of Inactive dipeptidyl peptidase 10 OS=Homo sapiens OX=9606 GN=DPP10	276	41.9967	controllerType=0 controllerNumber=1 scan=10432	6183		KS_AD292_HILIC-elu_849_3544.10432.10432.3	high-energy collision-induced dissociation	3.75	2899.23	2899.23	0	0	0	0	2.4e-07	2.7e-06
3209 | 173966	80	92	R.WIN[+1647.61324]DTDVVYK.S	R.WINDTDVVYK.S	WINDTDVVYK,RS,3@1647.61324	N3(NGlycan / 1647.6132)	HexNAc(5)Hex(3)Fuc(1)	2.5e-06	2.7e-05	5.59	385.7	270.8	270.8	3	967.417	967.416	0.97		2900.24	2900.23	Specific	3	16.6	>sp|Q8N608-3|DPP10_HUMAN Isoform 3 of Inactive dipeptidyl peptidase 10 OS=Homo sapiens OX=9606 GN=DPP10	276	41.7478	controllerType=0 controllerNumber=1 scan=10374	6129		KS_AD292_HILIC-elu_849_3544.10374.10374.3	high-energy collision-induced dissociation	3.96	2899.23	2899.23	0	0	0	0	1.3e-07	1.5e-06
3210 | 332564	80	749	K.AGVN[+1864.63416]YTM[+15.99492]QVYPDEGHNVSEK.S	K.AGVNYTMQVYPDEGHNVSEK.S	AGVNYTMQVYPDEGHNVSEK,KS,4@1864.63416,7@15.99492	N4(NGlycan / 1864.6342); M7(Oxidation / 15.9949)	HexNAc(2)Hex(9)	3.6e-11	3.8e-10	10.45	649.2	575.6	36	3	1373.55	1373.55	-4.33		4118.62	4118.64	Specific	4	17.9	>sp|Q8N608-3|DPP10_HUMAN Isoform 3 of Inactive dipeptidyl peptidase 10 OS=Homo sapiens OX=9606 GN=DPP10	276	33.5952	controllerType=0 controllerNumber=1 scan=8502	4379		KS_AD292_HILIC-elu_849_3544.8502.8502.3	high-energy collision-induced dissociation	10.84	4117.62	4117.64	0	0	0	0	3e-12	2.9e-11
3211 | 333164	80	749	K.AGVN[+1864.63416]YTMQVYPDEGHNVSEK.S	K.AGVNYTMQVYPDEGHNVSEK.S	AGVNYTMQVYPDEGHNVSEK,KS,4@1864.63416	N4(NGlycan / 1864.6342)	HexNAc(2)Hex(9)	5.6e-18	5.9e-17	17.25	916.2	808.5	101.4	3	1368.22	1368.22	-0.8		4102.64	4102.65	Specific	4	22.4	>sp|Q8N608-3|DPP10_HUMAN Isoform 3 of Inactive dipeptidyl peptidase 10 OS=Homo sapiens OX=9606 GN=DPP10	276	38.9085	controllerType=0 controllerNumber=1 scan=9722	5518		KS_AD292_HILIC-elu_849_3544.9722.9722.3	high-energy collision-induced dissociation	15.62	4101.64	4101.64	0	0	0	0	9.3e-19	1e-17
3213 | 317443	80	749	K.AGVN[+1702.58133]YTMQVYPDEGHNVSEK.S	K.AGVNYTMQVYPDEGHNVSEK.S	AGVNYTMQVYPDEGHNVSEK,KS,4@1702.58133	N4(NGlycan / 1702.5813)	HexNAc(2)Hex(8)	5.6e-16	5.9e-15	15.25	804.4	712.8	42.8	3	1314.2	1314.2	-0.9		3940.59	3940.59	Specific	4	20.7	>sp|Q8N608-3|DPP10_HUMAN Isoform 3 of Inactive dipeptidyl peptidase 10 OS=Homo sapiens OX=9606 GN=DPP10	276	39.1783	controllerType=0 controllerNumber=1 scan=9784	5576		KS_AD292_HILIC-elu_849_3544.9784.9784.3	high-energy collision-induced dissociation	14.62	3939.58	3939.59	0	0	0	0	7.8e-17	8e-16
1155 | 373166	12	55	R.VDQNDN[+1955.72397]TSLQWSNPAQQTLYFDDKK.A	R.VDQNDNTSLQWSNPAQQTLYFDDKK.A	VDQNDNTSLQWSNPAQQTLYFDDKK,RA,6@1955.72397	N6(NGlycan / 1955.724)	HexNAc(5)Hex(4)Fuc(2)	5.6e-07	5.9e-06	6.25	431.9	334.2	334.2	4	1228.53	1228.53	-0.71		4911.1	4911.1	Specific	6	16.3	>sp|Q8N3J6-2|CADM2_HUMAN Isoform 2 of Cell adhesion molecule 2 OS=Homo sapiens OX=9606 GN=CADM2	88	52.9092	controllerType=0 controllerNumber=1 scan=12922	8510		KS_AD292_HILIC-elu_849_3544.12922.12922.4	high-energy collision-induced dissociation	4.62	4910.09	4910.09	0	0	0	0	2.4e-08	2.7e-07
1157 | 373888	12	55	R.VDQNDN[+1955.72397]TSLQWSNPAQQTLYFDDK.K	R.VDQNDNTSLQWSNPAQQTLYFDDK.K	VDQNDNTSLQWSNPAQQTLYFDDK,RK,6@1955.72397	N6(NGlycan / 1955.724)	HexNAc(5)Hex(4)Fuc(2)	2.4e-08	2.6e-07	7.61	458.6	458.6	458.6	3	1595.01	1595.01	1.41		4783.01	4783	Specific	6	17.4	>sp|Q8N3J6-2|CADM2_HUMAN Isoform 2 of Cell adhesion molecule 2 OS=Homo sapiens OX=9606 GN=CADM2	88	58.8961	controllerType=0 controllerNumber=1 scan=14366	9691		KS_AD292_HILIC-elu_849_3544.14366.14366.3	high-energy collision-induced dissociation	6.28	4782	4782	0	0	0	0	1.1e-09	1.2e-08
1158 | 373968	12	55	R.VDQNDN[+1955.72397]TSLQWSNPAQQTLYFDDK.K	R.VDQNDNTSLQWSNPAQQTLYFDDK.K	VDQNDNTSLQWSNPAQQTLYFDDK,RK,6@1955.72397	N6(NGlycan / 1955.724)	HexNAc(5)Hex(4)Fuc(2)	2.6e-07	2.8e-06	6.58	330.5	324.7	324.7	3	1595.01	1595.01	0.1		4783.01	4783	Specific	6	15.5	>sp|Q8N3J6-2|CADM2_HUMAN Isoform 2 of Cell adhesion molecule 2 OS=Homo sapiens OX=9606 GN=CADM2	88	59.0211	controllerType=0 controllerNumber=1 scan=14399	9714		KS_AD292_HILIC-elu_849_3544.14399.14399.3	high-energy collision-induced dissociation	5.13	4782	4782	0	0	0	0	1e-08	9.9e-08
1162 | 362323	12	55	R.VDQNDN[+1647.61324]TSLQWSNPAQQTLYFDDKK.A	R.VDQNDNTSLQWSNPAQQTLYFDDKK.A	VDQNDNTSLQWSNPAQQTLYFDDKK,RA,6@1647.61324	N6(NGlycan / 1647.6132)	HexNAc(5)Hex(3)Fuc(1)	1.6e-11	1.6e-10	10.81	609.2	485	485	3	1535	1535	-0.21		4602.99	4602.99	Specific	6	18.7	>sp|Q8N3J6-2|CADM2_HUMAN Isoform 2 of Cell adhesion molecule 2 OS=Homo sapiens OX=9606 GN=CADM2	88	53.1316	controllerType=0 controllerNumber=1 scan=12972	8557		KS_AD292_HILIC-elu_849_3544.12972.12972.3	high-energy collision-induced dissociation	10.18	4601.98	4601.98	0	0	0	0	1.3e-12	1.2e-11
1163 | 362282	12	55	R.VDQNDN[+1647.61324]TSLQWSNPAQQTLYFDDKK.A	R.VDQNDNTSLQWSNPAQQTLYFDDKK.A	VDQNDNTSLQWSNPAQQTLYFDDKK,RA,6@1647.61324	N6(NGlycan / 1647.6132)	HexNAc(5)Hex(3)Fuc(1)	2.3e-08	2.4e-07	7.64	418.3	383.9	383.9	4	1151.5	1151.5	-0.04		4602.99	4602.99	Specific	6	17.1	>sp|Q8N3J6-2|CADM2_HUMAN Isoform 2 of Cell adhesion molecule 2 OS=Homo sapiens OX=9606 GN=CADM2	88	53.0513	controllerType=0 controllerNumber=1 scan=12954	8540		KS_AD292_HILIC-elu_849_3544.12954.12954.4	high-energy collision-induced dissociation	6.18	4601.98	4601.98	0	0	0	0	1e-09	1.1e-08
1165 | 364202	12	55	R.VDQNDN[+1647.61324]TSLQWSNPAQQTLYFDDK.K	R.VDQNDNTSLQWSNPAQQTLYFDDK.K	VDQNDNTSLQWSNPAQQTLYFDDK,RK,6@1647.61324	N6(NGlycan / 1647.6132)	HexNAc(5)Hex(3)Fuc(1)	3.7e-09	3.9e-08	8.43	478.4	478.4	478.4	3	1492.3	1492.3	0.5		4474.9	4474.89	Specific	6	20.8	>sp|Q8N3J6-2|CADM2_HUMAN Isoform 2 of Cell adhesion molecule 2 OS=Homo sapiens OX=9606 GN=CADM2	88	59.4685	controllerType=0 controllerNumber=1 scan=14511	9800		KS_AD292_HILIC-elu_849_3544.14511.14511.3	high-energy collision-induced dissociation	7.1	4473.89	4473.89	0	0	0	0	1.9e-10	2.1e-09
1166 | 364242	12	55	R.VDQNDN[+1647.61324]TSLQWSNPAQQTLYFDDK.K	R.VDQNDNTSLQWSNPAQQTLYFDDK.K	VDQNDNTSLQWSNPAQQTLYFDDK,RK,6@1647.61324	N6(NGlycan / 1647.6132)	HexNAc(5)Hex(3)Fuc(1)	3.3e-08	3.4e-07	7.48	385.1	373.5	373.5	3	1492.31	1492.3	1.64		4474.9	4474.89	Specific	6	16.9	>sp|Q8N3J6-2|CADM2_HUMAN Isoform 2 of Cell adhesion molecule 2 OS=Homo sapiens OX=9606 GN=CADM2	88	59.5146	controllerType=0 controllerNumber=1 scan=14523	9808		KS_AD292_HILIC-elu_849_3544.14523.14523.3	high-energy collision-induced dissociation	5.81	4473.89	4473.89	0	0	0	0	1.5e-09	1.5e-08
1144 | 356562	12	30	K.GSQGQFPLTQN[+1606.58669]VTVVEGGTAILTC[+57.02146]R.V	K.GSQGQFPLTQNVTVVEGGTAILTCR.V	GSQGQFPLTQNVTVVEGGTAILTCR,KV,11@1606.58669,24@57.02146	N11(NGlycan / 1606.5867)	HexNAc(4)Hex(4)Fuc(1)	6.2e-09	6.5e-08	8.21	404.5	404.5	404.5	3	1413.98	1413.98	-1.29		4239.92	4239.92	Specific	11	19.2	>sp|Q8N3J6-2|CADM2_HUMAN Isoform 2 of Cell adhesion molecule 2 OS=Homo sapiens OX=9606 GN=CADM2	88	63.6125	controllerType=0 controllerNumber=1 scan=15575	10578	C24(Carbamidomethyl / 57.0215)	KS_AD292_HILIC-elu_849_3544.15575.15575.3	high-energy collision-induced dissociation	6.74	4238.91	4238.91	0	0	0	0	3.5e-10	4.2e-09
1145 | 312203	12	30	K.GSQGQFPLTQN[+1216.42286]VTVVEGGTAILTC[+57.02146]R.V	K.GSQGQFPLTQNVTVVEGGTAILTCR.V	GSQGQFPLTQNVTVVEGGTAILTCR,KV,11@1216.42286,24@57.02146	N11(NGlycan / 1216.4229)	HexNAc(2)Hex(5)	6.9e-16	7.2e-15	15.16	836.4	775.2	775.2	3	1283.93	1283.92	1.28		3849.76	3849.76	Specific	11	25.9	>sp|Q8N3J6-2|CADM2_HUMAN Isoform 2 of Cell adhesion molecule 2 OS=Homo sapiens OX=9606 GN=CADM2	88	63.7706	controllerType=0 controllerNumber=1 scan=15619	10606	C24(Carbamidomethyl / 57.0215)	KS_AD292_HILIC-elu_849_3544.15619.15619.3	high-energy collision-induced dissociation	13.53	3848.76	3848.75	0	0	0	0	9.8e-17	1e-15
1146 | 312482	12	30	K.GSQGQFPLTQN[+1216.42286]VTVVEGGTAILTC[+57.02146]R.V	K.GSQGQFPLTQNVTVVEGGTAILTCR.V	GSQGQFPLTQNVTVVEGGTAILTCR,KV,11@1216.42286,24@57.02146	N11(NGlycan / 1216.4229)	HexNAc(2)Hex(5)	1.6e-12	1.7e-11	11.8	671.7	671.7	671.7	3	1283.92	1283.92	-2.05		3849.75	3849.76	Specific	11	25	>sp|Q8N3J6-2|CADM2_HUMAN Isoform 2 of Cell adhesion molecule 2 OS=Homo sapiens OX=9606 GN=CADM2	88	63.957	controllerType=0 controllerNumber=1 scan=15669	10638	C24(Carbamidomethyl / 57.0215)	KS_AD292_HILIC-elu_849_3544.15669.15669.3	high-energy collision-induced dissociation	10.17	3848.74	3848.75	0	0	0	0	1.6e-13	1.6e-12
1147 | 311923	12	30	K.GSQGQFPLTQN[+1216.42286]VTVVEGGTAILTC[+57.02146]R.V	K.GSQGQFPLTQNVTVVEGGTAILTCR.V	GSQGQFPLTQNVTVVEGGTAILTCR,KV,11@1216.42286,24@57.02146	N11(NGlycan / 1216.4229)	HexNAc(2)Hex(5)	4.5e-10	4.8e-09	9.34	591.4	529.7	529.7	3	1283.93	1283.92	1.37		3849.76	3849.76	Specific	11	21.6	>sp|Q8N3J6-2|CADM2_HUMAN Isoform 2 of Cell adhesion molecule 2 OS=Homo sapiens OX=9606 GN=CADM2	88	63.5923	controllerType=0 controllerNumber=1 scan=15570	10574	C24(Carbamidomethyl / 57.0215)	KS_AD292_HILIC-elu_849_3544.15570.15570.3	high-energy collision-induced dissociation	7.71	3848.76	3848.75	0	0	0	0	2.3e-11	1.9e-10
1148 | 311803	12	30	K.GSQGQFPLTQN[+1216.42286]VTVVEGGTAILTC[+57.02146]R.V	K.GSQGQFPLTQNVTVVEGGTAILTCR.V	GSQGQFPLTQNVTVVEGGTAILTCR,KV,11@1216.42286,24@57.02146	N11(NGlycan / 1216.4229)	HexNAc(2)Hex(5)	1.9e-09	1.9e-08	8.73	538.4	519.5	519.5	3	1283.92	1283.92	0.04		3849.76	3849.76	Specific	11	20.6	>sp|Q8N3J6-2|CADM2_HUMAN Isoform 2 of Cell adhesion molecule 2 OS=Homo sapiens OX=9606 GN=CADM2	88	63.5594	controllerType=0 controllerNumber=1 scan=15561	10568	C24(Carbamidomethyl / 57.0215)	KS_AD292_HILIC-elu_849_3544.15561.15561.3	high-energy collision-induced dissociation	7.1	3848.75	3848.75	0	0	0	0	7.9e-11	8.1e-10
1149 | 312522	12	30	K.GSQGQFPLTQN[+1216.42286]VTVVEGGTAILTC[+57.02146]R.V	K.GSQGQFPLTQNVTVVEGGTAILTCR.V	GSQGQFPLTQNVTVVEGGTAILTCR,KV,11@1216.42286,24@57.02146	N11(NGlycan / 1216.4229)	HexNAc(2)Hex(5)	2e-08	2.1e-07	7.69	488.2	488.2	488.2	3	1283.92	1283.92	-3.86		3849.74	3849.76	Specific	11	20	>sp|Q8N3J6-2|CADM2_HUMAN Isoform 2 of Cell adhesion molecule 2 OS=Homo sapiens OX=9606 GN=CADM2	88	63.9695	controllerType=0 controllerNumber=1 scan=15673	10640	C24(Carbamidomethyl / 57.0215)	KS_AD292_HILIC-elu_849_3544.15673.15673.3	high-energy collision-induced dissociation	6.06	3848.74	3848.75	0	0	0	0	9.4e-10	1e-08
1170 | 375048	12	214	R.VDHESLN[+2263.83471]ATPQVAMQVLEIHYTPSVK.I	R.VDHESLNATPQVAMQVLEIHYTPSVK.I	VDHESLNATPQVAMQVLEIHYTPSVK,RI,7@2263.83471	N7(NGlycan / 2263.8347)	HexNAc(5)Hex(5)Fuc(3)	3.7e-13	3.9e-12	12.43	660.3	444.9	444.9	4	1293.33	1293.33	-0.39		5170.3	5170.31	Specific	7	21.7	>sp|Q8N3J6-2|CADM2_HUMAN Isoform 2 of Cell adhesion molecule 2 OS=Homo sapiens OX=9606 GN=CADM2	88	60.7735	controllerType=0 controllerNumber=1 scan=14837	10055		KS_AD292_HILIC-elu_849_3544.14837.14837.4	high-energy collision-induced dissociation	11.8	5169.3	5169.3	0	0	0	0	3.8e-14	3.8e-13
1171 | 375126	12	214	R.VDHESLN[+2263.83471]ATPQVAMQVLEIHYTPSVK.I	R.VDHESLNATPQVAMQVLEIHYTPSVK.I	VDHESLNATPQVAMQVLEIHYTPSVK,RI,7@2263.83471	N7(NGlycan / 2263.8347)	HexNAc(5)Hex(5)Fuc(3)	4.9e-10	5.2e-09	9.31	560.5	375.9	375.9	4	1293.33	1293.33	0.36		5170.31	5170.31	Specific	7	19.8	>sp|Q8N3J6-2|CADM2_HUMAN Isoform 2 of Cell adhesion molecule 2 OS=Homo sapiens OX=9606 GN=CADM2	88	60.8913	controllerType=0 controllerNumber=1 scan=14865	10079		KS_AD292_HILIC-elu_849_3544.14865.14865.4	high-energy collision-induced dissociation	9.86	5169.3	5169.3	0	0	0	0	2.4e-11	2.1e-10
1173 | 373407	12	214	R.VDHESLN[+1954.70357]ATPQVAM[+15.99492]QVLEIHYTPSVK.I	R.VDHESLNATPQVAMQVLEIHYTPSVK.I	VDHESLNATPQVAMQVLEIHYTPSVK,RI,7@1954.70357,14@15.99492	N7(NGlycan / 1954.7036); M14(Oxidation / 15.9949)	HexNAc(5)Hex(4)NeuAc(1)	5.3e-07	5.5e-06	6.28	433.2	295.4	281.1	4	1220.05	1220.05	2.12		4877.18	4877.17	Specific	7	17.4	>sp|Q8N3J6-2|CADM2_HUMAN Isoform 2 of Cell adhesion molecule 2 OS=Homo sapiens OX=9606 GN=CADM2	88	55.5591	controllerType=0 controllerNumber=1 scan=13529	9065		KS_AD292_HILIC-elu_849_3544.13529.13529.4	high-energy collision-induced dissociation	4.8	4876.17	4876.16	0	0	0	0	2.2e-08	2.5e-07
1172 | 373287	12	214	R.VDHESLN[+1955.72397]ATPQVAM[+15.99492]QVLEIHYTPSVK.I	R.VDHESLNATPQVAMQVLEIHYTPSVK.I	VDHESLNATPQVAMQVLEIHYTPSVK,RI,7@1955.72397,14@15.99492	N7(NGlycan / 1955.724); M14(Oxidation / 15.9949)	HexNAc(5)Hex(4)Fuc(2)	5.5e-13	5.7e-12	12.26	700.3	500.3	324.1	4	1220.31	1220.3	2.74		4878.2	4878.19	Specific	7	21.5	>sp|Q8N3J6-2|CADM2_HUMAN Isoform 2 of Cell adhesion molecule 2 OS=Homo sapiens OX=9606 GN=CADM2	88	54.9087	controllerType=0 controllerNumber=1 scan=13382	8928		KS_AD292_HILIC-elu_849_3544.13382.13382.4	high-energy collision-induced dissociation	11.66	4877.2	4877.18	0	0	0	0	5.2e-14	5.2e-13
1174 | 375249	12	214	R.VDHESLN[+1955.72397]ATPQVAMQVLEIHYTPSVK.I	R.VDHESLNATPQVAMQVLEIHYTPSVK.I	VDHESLNATPQVAMQVLEIHYTPSVK,RI,7@1955.72397	N7(NGlycan / 1955.724)	HexNAc(5)Hex(4)Fuc(2)	3.3e-20	3.4e-19	19.49	1001.4	704.3	704.3	4	1216.3	1216.3	0.3		4862.2	4862.2	Specific	7	25.8	>sp|Q8N3J6-2|CADM2_HUMAN Isoform 2 of Cell adhesion molecule 2 OS=Homo sapiens OX=9606 GN=CADM2	88	61.1769	controllerType=0 controllerNumber=1 scan=14935	10136		KS_AD292_HILIC-elu_849_3544.14935.14935.4	high-energy collision-induced dissociation	17.86	4861.19	4861.19	0	0	0	0	5.3e-21	5.4e-20
1175 | 375326	12	214	R.VDHESLN[+1955.72397]ATPQVAMQVLEIHYTPSVK.I	R.VDHESLNATPQVAMQVLEIHYTPSVK.I	VDHESLNATPQVAMQVLEIHYTPSVK,RI,7@1955.72397	N7(NGlycan / 1955.724)	HexNAc(5)Hex(4)Fuc(2)	3.3e-14	3.4e-13	13.49	711.3	547.1	547.1	4	1216.31	1216.3	0.5		4862.2	4862.2	Specific	7	23.6	>sp|Q8N3J6-2|CADM2_HUMAN Isoform 2 of Cell adhesion molecule 2 OS=Homo sapiens OX=9606 GN=CADM2	88	61.4892	controllerType=0 controllerNumber=1 scan=15014	10197		KS_AD292_HILIC-elu_849_3544.15014.15014.4	high-energy collision-induced dissociation	12.86	4861.19	4861.19	0	0	0	0	3.6e-15	3.7e-14
1177 | 363562	12	214	R.VDHESLN[+1647.61324]ATPQVAM[+15.99492]QVLEIHYTPSVK.I	R.VDHESLNATPQVAMQVLEIHYTPSVK.I	VDHESLNATPQVAMQVLEIHYTPSVK,RI,7@1647.61324,14@15.99492	N7(NGlycan / 1647.6132); M14(Oxidation / 15.9949)	HexNAc(5)Hex(3)Fuc(1)	3.3e-12	3.4e-11	11.49	605.3	491.6	317.1	4	1143.28	1143.28	0.23		4570.08	4570.08	Specific	7	22.1	>sp|Q8N3J6-2|CADM2_HUMAN Isoform 2 of Cell adhesion molecule 2 OS=Homo sapiens OX=9606 GN=CADM2	88	55.4309	controllerType=0 controllerNumber=1 scan=13500	9038		KS_AD292_HILIC-elu_849_3544.13500.13500.4	high-energy collision-induced dissociation	10.88	4569.07	4569.07	0	0	0	0	3e-13	2.9e-12
1178 | 366916	12	214	R.VDHESLN[+1647.61324]ATPQVAMQVLEIHYTPSVK.I	R.VDHESLNATPQVAMQVLEIHYTPSVK.I	VDHESLNATPQVAMQVLEIHYTPSVK,RI,7@1647.61324	N7(NGlycan / 1647.6132)	HexNAc(5)Hex(3)Fuc(1)	3.3e-18	3.4e-17	17.49	901.8	665.3	665.3	4	1139.28	1139.28	0.72		4554.09	4554.08	Specific	7	25.8	>sp|Q8N3J6-2|CADM2_HUMAN Isoform 2 of Cell adhesion molecule 2 OS=Homo sapiens OX=9606 GN=CADM2	88	61.578	controllerType=0 controllerNumber=1 scan=15037	10214		KS_AD292_HILIC-elu_849_3544.15037.15037.4	high-energy collision-induced dissociation	16.86	4553.08	4553.08	0	0	0	0	5.5e-19	5.6e-18
1179 | 366717	12	214	R.VDHESLN[+1647.61324]ATPQVAMQVLEIHYTPSVK.I	R.VDHESLNATPQVAMQVLEIHYTPSVK.I	VDHESLNATPQVAMQVLEIHYTPSVK,RI,7@1647.61324	N7(NGlycan / 1647.6132)	HexNAc(5)Hex(3)Fuc(1)	3.3e-16	3.4e-15	15.49	828.5	683.5	683.5	4	1139.28	1139.28	0.62		4554.09	4554.08	Specific	7	23.7	>sp|Q8N3J6-2|CADM2_HUMAN Isoform 2 of Cell adhesion molecule 2 OS=Homo sapiens OX=9606 GN=CADM2	88	61.4348	controllerType=0 controllerNumber=1 scan=15001	10186		KS_AD292_HILIC-elu_849_3544.15001.15001.4	high-energy collision-induced dissociation	15.86	4553.08	4553.08	0	0	0	0	4.2e-17	4.1e-16
1180 | 367156	12	214	R.VDHESLN[+1647.61324]ATPQVAMQVLEIHYTPSVK.I	R.VDHESLNATPQVAMQVLEIHYTPSVK.I	VDHESLNATPQVAMQVLEIHYTPSVK,RI,7@1647.61324	N7(NGlycan / 1647.6132)	HexNAc(5)Hex(3)Fuc(1)	3.7e-11	3.9e-10	10.43	589.5	462.1	462.1	4	1139.28	1139.28	-1.21		4554.08	4554.08	Specific	7	20.6	>sp|Q8N3J6-2|CADM2_HUMAN Isoform 2 of Cell adhesion molecule 2 OS=Homo sapiens OX=9606 GN=CADM2	88	61.8289	controllerType=0 controllerNumber=1 scan=15097	10265		KS_AD292_HILIC-elu_849_3544.15097.15097.4	high-energy collision-induced dissociation	10.8	4553.07	4553.08	0	0	0	0	3.1e-12	3e-11
3357 | 47948	91	69	K.GAWLN[+1378.47569]R.S	K.GAWLNR.S	GAWLNR,KS,5@1378.47569	N5(NGlycan / 1378.4757)	HexNAc(2)Hex(6)	1.4e-05	0.00015	4.85	300.1	175.7	175.7	2	1047.93	1047.93	-0.36		2094.86	2094.86	Specific	5	12.6	>sp|Q7Z3B1|NEGR1_HUMAN Neuronal growth regulator 1 OS=Homo sapiens OX=9606 GN=NEGR1 PE=1 SV=3	356	24.0458	controllerType=0 controllerNumber=1 scan=6306	2357		KS_AD292_HILIC-elu_849_3544.6306.6306.2	high-energy collision-induced dissociation	3.58	2093.85	2093.85	0	0	0	0	8.6e-07	8.7e-06
3361 | 49797	91	69	K.GAWLN[+1216.42286]R.S	K.GAWLNR.S	GAWLNR,KS,5@1216.42286	N5(NGlycan / 1216.4229)	HexNAc(2)Hex(5)	2.8e-06	3e-05	5.55	433.4	279.8	279.8	2	966.906	966.907	-0.72		1932.81	1932.81	Specific	5	13.8	>sp|Q7Z3B1|NEGR1_HUMAN Neuronal growth regulator 1 OS=Homo sapiens OX=9606 GN=NEGR1 PE=1 SV=3	356	24.7745	controllerType=0 controllerNumber=1 scan=6474	2507		KS_AD292_HILIC-elu_849_3544.6474.6474.2	high-energy collision-induced dissociation	3.92	1931.8	1931.8	0	0	0	0	1.4e-07	1.6e-06
3362 | 49357	91	69	K.GAWLN[+1216.42286]R.S	K.GAWLNR.S	GAWLNR,KS,5@1216.42286	N5(NGlycan / 1216.4229)	HexNAc(2)Hex(5)	9.7e-06	0.0001	5.01	362.3	223.3	223.3	2	966.907	966.907	-0.15		1932.81	1932.81	Specific	5	13.3	>sp|Q7Z3B1|NEGR1_HUMAN Neuronal growth regulator 1 OS=Homo sapiens OX=9606 GN=NEGR1 PE=1 SV=3	356	24.5176	controllerType=0 controllerNumber=1 scan=6415	2453		KS_AD292_HILIC-elu_849_3544.6415.6415.2	high-energy collision-induced dissociation	3.39	1931.8	1931.8	0	0	0	0	5.8e-07	6.2e-06
3363 | 48637	91	69	K.GAWLN[+1216.42286]R.S	K.GAWLNR.S	GAWLNR,KS,5@1216.42286	N5(NGlycan / 1216.4229)	HexNAc(2)Hex(5)	9.4e-06	9.8e-05	5.03	336.3	206.1	206.1	2	966.907	966.907	0.23		1932.81	1932.81	Specific	5	13.9	>sp|Q7Z3B1|NEGR1_HUMAN Neuronal growth regulator 1 OS=Homo sapiens OX=9606 GN=NEGR1 PE=1 SV=3	356	24.2897	controllerType=0 controllerNumber=1 scan=6361	2406		KS_AD292_HILIC-elu_849_3544.6361.6361.2	high-energy collision-induced dissociation	3.4	1931.8	1931.8	0	0	0	0	5.6e-07	6e-06
3364 | 50088	91	69	K.GAWLN[+1216.42286]R.S	K.GAWLNR.S	GAWLNR,KS,5@1216.42286	N5(NGlycan / 1216.4229)	HexNAc(2)Hex(5)	1.4e-05	0.00015	4.85	303.7	184	184	2	966.906	966.907	-0.78		1932.81	1932.81	Specific	5	13.2	>sp|Q7Z3B1|NEGR1_HUMAN Neuronal growth regulator 1 OS=Homo sapiens OX=9606 GN=NEGR1 PE=1 SV=3	356	24.9832	controllerType=0 controllerNumber=1 scan=6522	2550		KS_AD292_HILIC-elu_849_3544.6522.6522.2	high-energy collision-induced dissociation	3.23	1931.8	1931.8	0	0	0	0	8.6e-07	8.7e-06
3412 | 116359	94	571	R.LIN[+1216.42286]STFLHNK.E	R.LINSTFLHNK.E	LINSTFLHNK,RE,3@1216.42286	N3(NGlycan / 1216.4229)	HexNAc(2)Hex(5)	4e-06	4.2e-05	5.39	420.9	159.5	159.5	3	801.699	801.698	0.33		2403.08	2403.08	Specific	3	16.7	>sp|Q7L0J3|SV2A_HUMAN Synaptic vesicle glycoprotein 2A OS=Homo sapiens OX=9606 GN=SV2A PE=1 SV=1	125	31.4081	controllerType=0 controllerNumber=1 scan=8004	3914		KS_AD292_HILIC-elu_849_3544.8004.8004.3	high-energy collision-induced dissociation	3.77	2402.07	2402.07	0	0	0	0	2.3e-07	2.6e-06
4420 | 167084	265	367	R.LEN[+1216.42286]ITTGTYTIHAQK.E	R.LENITTGTYTIHAQK.E	LENITTGTYTIHAQK,RE,3@1216.42286	N3(NGlycan / 1216.4229)	HexNAc(2)Hex(5)	1.3e-14	1.3e-13	13.9	757.8	521.6	521.6	3	969.439	969.439	-0.49		2906.3	2906.3	Specific	3	25.2	>sp|Q5JPE7|NOMO2_HUMAN Nodal modulator 2 OS=Homo sapiens OX=9606 GN=NOMO2 PE=1 SV=1	1338	35.329	controllerType=0 controllerNumber=1 scan=8899	4750		KS_AD292_HILIC-elu_849_3544.8899.8899.3	high-energy collision-induced dissociation	12.27	2905.29	2905.3	0	0	0	0	1.5e-15	1.5e-14
4421 | 167046	265	367	R.LEN[+1216.42286]ITTGTYTIHAQK.E	R.LENITTGTYTIHAQK.E	LENITTGTYTIHAQK,RE,3@1216.42286	N3(NGlycan / 1216.4229)	HexNAc(2)Hex(5)	1.3e-14	1.3e-13	13.9	750.5	546.2	546.2	3	969.438	969.439	-1.12		2906.3	2906.3	Specific	3	23.3	>sp|Q5JPE7|NOMO2_HUMAN Nodal modulator 2 OS=Homo sapiens OX=9606 GN=NOMO2 PE=1 SV=1	1338	35.27	controllerType=0 controllerNumber=1 scan=8885	4737		KS_AD292_HILIC-elu_849_3544.8885.8885.3	high-energy collision-induced dissociation	12.27	2905.29	2905.3	0	0	0	0	1.4e-15	1.4e-14
3511 | 267025	104	60	K.N[+1647.61324]ATGMEVGWYRPPFSR.V	K.NATGMEVGWYRPPFSR.V	NATGMEVGWYRPPFSR,KV,1@1647.61324	N1(NGlycan / 1647.6132)	HexNAc(5)Hex(3)Fuc(1)	6.2e-07	6.5e-06	6.21	391.6	254	254	3	1172.51	1172.51	-0.24		3515.5	3515.5	Specific	1	12.4	>sp|Q16653|MOG_HUMAN Myelin-oligodendrocyte glycoprotein OS=Homo sapiens OX=9606 GN=MOG PE=1 SV=2	136	51.9876	controllerType=0 controllerNumber=1 scan=12712	8317		KS_AD292_HILIC-elu_849_3544.12712.12712.3	high-energy collision-induced dissociation	4.7	3514.5	3514.5	0	0	0	0	2.8e-08	3.1e-07
3515 | 244409	104	60	K.N[+1444.53387]ATGMEVGWYRPPFSR.V	K.NATGMEVGWYRPPFSR.V	NATGMEVGWYRPPFSR,KV,1@1444.53387	N1(NGlycan / 1444.5339)	HexNAc(4)Hex(3)Fuc(1)	5.7e-07	5.9e-06	6.25	419.9	269.8	269.8	3	1104.81	1104.81	-0.72		3312.42	3312.42	Specific	1	13.2	>sp|Q16653|MOG_HUMAN Myelin-oligodendrocyte glycoprotein OS=Homo sapiens OX=9606 GN=MOG PE=1 SV=2	136	52.0586	controllerType=0 controllerNumber=1 scan=12728	8332		KS_AD292_HILIC-elu_849_3544.12728.12728.3	high-energy collision-induced dissociation	4.62	3311.41	3311.42	0	0	0	0	2.4e-08	2.7e-07
1968 | 170009	25	95	R.N[+1702.58133]LTIVDSGLK.F	R.NLTIVDSGLK.F	NLTIVDSGLK,RF,1@1702.58133	N1(NGlycan / 1702.5813)	HexNAc(2)Hex(8)	4.4e-09	4.6e-08	8.35	556	419.1	419.1	2	1381.6	1381.6	0.58		2762.19	2762.19	Specific	1	21	>sp|Q16620|NTRK2_HUMAN BDNF/NT-3 growth factors receptor OS=Homo sapiens OX=9606 GN=NTRK2 PE=1 SV=1	3495	38.4921	controllerType=0 controllerNumber=1 scan=9626	5429		KS_AD292_HILIC-elu_849_3544.9626.9626.2	high-energy collision-induced dissociation	8.91	2761.18	2761.18	0	0	0	0	2.5e-10	2.8e-09
1969 | 169644	25	95	R.N[+1702.58133]LTIVDSGLK.F	R.NLTIVDSGLK.F	NLTIVDSGLK,RF,1@1702.58133	N1(NGlycan / 1702.5813)	HexNAc(2)Hex(8)	5.2e-07	5.4e-06	6.29	516.4	270	270	2	1381.6	1381.6	-0.92		2762.18	2762.19	Specific	1	20	>sp|Q16620|NTRK2_HUMAN BDNF/NT-3 growth factors receptor OS=Homo sapiens OX=9606 GN=NTRK2 PE=1 SV=1	3495	38.1941	controllerType=0 controllerNumber=1 scan=9558	5366		KS_AD292_HILIC-elu_849_3544.9558.9558.2	high-energy collision-induced dissociation	6.09	2761.18	2761.18	0	0	0	0	2.2e-08	2.4e-07
1970 | 126577	25	95	R.N[+1540.52851]LTIVDSGLK.F	R.NLTIVDSGLK.F	NLTIVDSGLK,RF,1@1540.52851	N1(NGlycan / 1540.5285)	HexNAc(2)Hex(7)	2.9e-14	3e-13	13.54	758.4	559.7	559.7	2	1300.57	1300.57	0.28		2600.13	2600.13	Specific	1	25.3	>sp|Q16620|NTRK2_HUMAN BDNF/NT-3 growth factors receptor OS=Homo sapiens OX=9606 GN=NTRK2 PE=1 SV=1	3495	38.4303	controllerType=0 controllerNumber=1 scan=9612	5416		KS_AD292_HILIC-elu_849_3544.9612.9612.2	high-energy collision-induced dissociation	11.91	2599.13	2599.13	0	0	0	0	3.2e-15	3.4e-14
1971 | 126817	25	95	R.N[+1540.52851]LTIVDSGLK.F	R.NLTIVDSGLK.F	NLTIVDSGLK,RF,1@1540.52851	N1(NGlycan / 1540.5285)	HexNAc(2)Hex(7)	3.3e-12	3.5e-11	11.48	683.6	525.9	525.9	2	1300.57	1300.57	-0.66		2600.13	2600.13	Specific	1	23.5	>sp|Q16620|NTRK2_HUMAN BDNF/NT-3 growth factors receptor OS=Homo sapiens OX=9606 GN=NTRK2 PE=1 SV=1	3495	38.6967	controllerType=0 controllerNumber=1 scan=9673	5473		KS_AD292_HILIC-elu_849_3544.9673.9673.2	high-energy collision-induced dissociation	11.85	2599.12	2599.13	0	0	0	0	3.1e-13	3.1e-12
1972 | 127060	25	95	R.N[+1378.47569]LTIVDSGLK.F	R.NLTIVDSGLK.F	NLTIVDSGLK,RF,1@1378.47569	N1(NGlycan / 1378.4757)	HexNAc(2)Hex(6)	2.9e-13	3e-12	12.54	710.2	504.1	504.1	2	1219.54	1219.54	0.03		2438.08	2438.08	Specific	1	23.7	>sp|Q16620|NTRK2_HUMAN BDNF/NT-3 growth factors receptor OS=Homo sapiens OX=9606 GN=NTRK2 PE=1 SV=1	3495	38.8309	controllerType=0 controllerNumber=1 scan=9704	5501		KS_AD292_HILIC-elu_849_3544.9704.9704.2	high-energy collision-induced dissociation	11.91	2437.07	2437.07	0	0	0	0	3e-14	3e-13
1973 | 127256	25	95	R.N[+1378.47569]LTIVDSGLK.F	R.NLTIVDSGLK.F	NLTIVDSGLK,RF,1@1378.47569	N1(NGlycan / 1378.4757)	HexNAc(2)Hex(6)	3.3e-13	3.5e-12	12.48	709	505.8	505.8	2	1219.54	1219.54	-0.77		2438.08	2438.08	Specific	1	21.7	>sp|Q16620|NTRK2_HUMAN BDNF/NT-3 growth factors receptor OS=Homo sapiens OX=9606 GN=NTRK2 PE=1 SV=1	3495	39.1011	controllerType=0 controllerNumber=1 scan=9766	5559		KS_AD292_HILIC-elu_849_3544.9766.9766.2	high-energy collision-induced dissociation	11.85	2437.07	2437.07	0	0	0	0	3.5e-14	3.5e-13
1974 | 73363	25	95	R.N[+1216.42286]LTIVDSGLK.F	R.NLTIVDSGLK.F	NLTIVDSGLK,RF,1@1216.42286	N1(NGlycan / 1216.4229)	HexNAc(2)Hex(5)	2.9e-13	3e-12	12.54	728.7	514.9	514.9	2	1138.52	1138.52	0.61		2276.03	2276.03	Specific	1	20.9	>sp|Q16620|NTRK2_HUMAN BDNF/NT-3 growth factors receptor OS=Homo sapiens OX=9606 GN=NTRK2 PE=1 SV=1	3495	39.3128	controllerType=0 controllerNumber=1 scan=9815	5605		KS_AD292_HILIC-elu_849_3544.9815.9815.2	high-energy collision-induced dissociation	12.91	2275.02	2275.02	0	0	0	0	3e-14	3e-13
1975 | 73759	25	95	R.N[+1216.42286]LTIVDSGLK.F	R.NLTIVDSGLK.F	NLTIVDSGLK,RF,1@1216.42286	N1(NGlycan / 1216.4229)	HexNAc(2)Hex(5)	1.2e-07	1.3e-06	6.92	554.4	356.3	356.3	2	1138.52	1138.52	-0.14		2276.03	2276.03	Specific	1	20.5	>sp|Q16620|NTRK2_HUMAN BDNF/NT-3 growth factors receptor OS=Homo sapiens OX=9606 GN=NTRK2 PE=1 SV=1	3495	39.602	controllerType=0 controllerNumber=1 scan=9880	5666		KS_AD292_HILIC-elu_849_3544.9880.9880.2	high-energy collision-induced dissociation	7.47	2275.02	2275.02	0	0	0	0	4.9e-09	4.5e-08
1990 | 150288	25	239	K.HMN[+1216.42286]ETSHTQGSLR.I	K.HMNETSHTQGSLR.I	HMNETSHTQGSLR,KI,3@1216.42286	N3(NGlycan / 1216.4229)	HexNAc(2)Hex(5)	1.2e-11	1.3e-10	10.92	652.8	385.1	385.1	3	905.373	905.375	-1.32		2714.11	2714.11	Specific	3	18.5	>sp|Q16620|NTRK2_HUMAN BDNF/NT-3 growth factors receptor OS=Homo sapiens OX=9606 GN=NTRK2 PE=1 SV=1	3495	13.3931	controllerType=0 controllerNumber=1 scan=3530	441		KS_AD292_HILIC-elu_849_3544.3530.3530.3	high-energy collision-induced dissociation	9.29	2713.1	2713.1	0	0	0	0	9.3e-13	9.1e-12
1991 | 150328	25	239	K.HMN[+1216.42286]ETSHTQGSLR.I	K.HMNETSHTQGSLR.I	HMNETSHTQGSLR,KI,3@1216.42286	N3(NGlycan / 1216.4229)	HexNAc(2)Hex(5)	1.4e-08	1.5e-07	7.85	573.8	207.3	207.3	4	679.283	679.283	0.25		2714.11	2714.11	Specific	3	17.6	>sp|Q16620|NTRK2_HUMAN BDNF/NT-3 growth factors receptor OS=Homo sapiens OX=9606 GN=NTRK2 PE=1 SV=1	3495	13.4365	controllerType=0 controllerNumber=1 scan=3540	450		KS_AD292_HILIC-elu_849_3544.3540.3540.4	high-energy collision-induced dissociation	8.22	2713.1	2713.1	0	0	0	0	6.7e-10	7.9e-09
1992 | 150167	25	239	K.HMN[+1216.42286]ETSHTQGSLR.I	K.HMNETSHTQGSLR.I	HMNETSHTQGSLR,KI,3@1216.42286	N3(NGlycan / 1216.4229)	HexNAc(2)Hex(5)	5e-07	5.3e-06	6.3	546.2	321.5	321.5	3	905.375	905.375	-0.04		2714.11	2714.11	Specific	3	18.2	>sp|Q16620|NTRK2_HUMAN BDNF/NT-3 growth factors receptor OS=Homo sapiens OX=9606 GN=NTRK2 PE=1 SV=1	3495	13.1565	controllerType=0 controllerNumber=1 scan=3474	393		KS_AD292_HILIC-elu_849_3544.3474.3474.3	high-energy collision-induced dissociation	6.85	2713.1	2713.1	0	0	0	0	2.2e-08	2.4e-07
1993 | 150212	25	239	K.HMN[+1216.42286]ETSHTQGSLR.I	K.HMNETSHTQGSLR.I	HMNETSHTQGSLR,KI,3@1216.42286	N3(NGlycan / 1216.4229)	HexNAc(2)Hex(5)	4.4e-07	4.6e-06	6.36	543.7	153.4	153.4	4	679.282	679.283	-0.56		2714.11	2714.11	Specific	3	17.8	>sp|Q16620|NTRK2_HUMAN BDNF/NT-3 growth factors receptor OS=Homo sapiens OX=9606 GN=NTRK2 PE=1 SV=1	3495	13.2018	controllerType=0 controllerNumber=1 scan=3485	402		KS_AD292_HILIC-elu_849_3544.3485.3485.4	high-energy collision-induced dissociation	6.91	2713.1	2713.1	0	0	0	0	1.9e-08	2.1e-07
1994 | 150449	25	239	K.HMN[+1216.42286]ETSHTQGSLR.I	K.HMNETSHTQGSLR.I	HMNETSHTQGSLR,KI,3@1216.42286	N3(NGlycan / 1216.4229)	HexNAc(2)Hex(5)	4.4e-06	4.6e-05	5.35	481.2	232.3	232.3	3	905.374	905.375	-0.3		2714.11	2714.11	Specific	3	17.5	>sp|Q16620|NTRK2_HUMAN BDNF/NT-3 growth factors receptor OS=Homo sapiens OX=9606 GN=NTRK2 PE=1 SV=1	3495	13.6433	controllerType=0 controllerNumber=1 scan=3589	492		KS_AD292_HILIC-elu_849_3544.3589.3589.3	high-energy collision-induced dissociation	4.27	2713.1	2713.1	0	0	0	0	2.5e-07	2.9e-06
1995 | 98392	25	239	K.HMN[+1054.37004]ETSHTQGSLR.I	K.HMNETSHTQGSLR.I	HMNETSHTQGSLR,KI,3@1054.37004	N3(NGlycan / 1054.37)	HexNAc(2)Hex(4)	3.8e-07	3.9e-06	6.42	533.6	207	207	4	638.77	638.769	0.11		2552.06	2552.06	Specific	3	20	>sp|Q16620|NTRK2_HUMAN BDNF/NT-3 growth factors receptor OS=Homo sapiens OX=9606 GN=NTRK2 PE=1 SV=1	3495	13.3385	controllerType=0 controllerNumber=1 scan=3517	430		KS_AD292_HILIC-elu_849_3544.3517.3517.4	high-energy collision-induced dissociation	7.22	2551.05	2551.05	0	0	0	0	1.6e-08	1.7e-07
1976 | 199915	25	114	K.NSNLQHIN[+1702.58133]FTR.N	K.NSNLQHINFTR.N	NSNLQHINFTR,KN,8@1702.58133	N8(NGlycan / 1702.5813)	HexNAc(2)Hex(8)	6.9e-09	7.2e-08	8.16	592.6	359.4	359.4	3	1016.09	1016.09	0.52		3046.26	3046.26	Specific	8	17.8	>sp|Q16620|NTRK2_HUMAN BDNF/NT-3 growth factors receptor OS=Homo sapiens OX=9606 GN=NTRK2 PE=1 SV=1	3495	29.9776	controllerType=0 controllerNumber=1 scan=7676	3608		KS_AD292_HILIC-elu_849_3544.7676.7676.3	high-energy collision-induced dissociation	8.53	3045.26	3045.26	0	0	0	0	3.9e-10	4.7e-09
1977 | 199798	25	114	K.NSNLQHIN[+1702.58133]FTR.N	K.NSNLQHINFTR.N	NSNLQHINFTR,KN,8@1702.58133	N8(NGlycan / 1702.5813)	HexNAc(2)Hex(8)	1.2e-06	1.3e-05	5.91	429.4	237.8	237.8	3	1016.09	1016.09	-0.98		3046.26	3046.26	Specific	8	14.1	>sp|Q16620|NTRK2_HUMAN BDNF/NT-3 growth factors receptor OS=Homo sapiens OX=9606 GN=NTRK2 PE=1 SV=1	3495	29.6682	controllerType=0 controllerNumber=1 scan=7606	3543		KS_AD292_HILIC-elu_849_3544.7606.7606.3	high-energy collision-induced dissociation	4.4	3045.25	3045.26	0	0	0	0	5.8e-08	6.8e-07
1978 | 163366	25	114	K.NSNLQHIN[+1540.52851]FTR.N	K.NSNLQHINFTR.N	NSNLQHINFTR,KN,8@1540.52851	N8(NGlycan / 1540.5285)	HexNAc(2)Hex(7)	3.3e-11	3.5e-10	10.48	610.2	434.2	434.2	3	962.075	962.075	-0.18		2884.21	2884.21	Specific	8	16.4	>sp|Q16620|NTRK2_HUMAN BDNF/NT-3 growth factors receptor OS=Homo sapiens OX=9606 GN=NTRK2 PE=1 SV=1	3495	30.1055	controllerType=0 controllerNumber=1 scan=7705	3635		KS_AD292_HILIC-elu_849_3544.7705.7705.3	high-energy collision-induced dissociation	9.85	2883.2	2883.2	0	0	0	0	2.6e-12	2.4e-11
1979 | 163047	25	114	K.NSNLQHIN[+1540.52851]FTR.N	K.NSNLQHINFTR.N	NSNLQHINFTR,KN,8@1540.52851	N8(NGlycan / 1540.5285)	HexNAc(2)Hex(7)	6.1e-07	6.4e-06	6.21	504.3	304.5	304.5	3	962.074	962.075	-0.56		2884.21	2884.21	Specific	8	16.2	>sp|Q16620|NTRK2_HUMAN BDNF/NT-3 growth factors receptor OS=Homo sapiens OX=9606 GN=NTRK2 PE=1 SV=1	3495	29.8353	controllerType=0 controllerNumber=1 scan=7644	3578		KS_AD292_HILIC-elu_849_3544.7644.7644.3	high-energy collision-induced dissociation	6.18	2883.2	2883.2	0	0	0	0	2.7e-08	3.1e-07
1980 | 163646	25	114	K.NSNLQHIN[+1540.52851]FTR.N	K.NSNLQHINFTR.N	NSNLQHINFTR,KN,8@1540.52851	N8(NGlycan / 1540.5285)	HexNAc(2)Hex(7)	8e-06	8.4e-05	5.1	448.2	295.4	295.4	3	962.075	962.075	0.58		2884.21	2884.21	Specific	8	11.3	>sp|Q16620|NTRK2_HUMAN BDNF/NT-3 growth factors receptor OS=Homo sapiens OX=9606 GN=NTRK2 PE=1 SV=1	3495	30.3794	controllerType=0 controllerNumber=1 scan=7768	3694		KS_AD292_HILIC-elu_849_3544.7768.7768.3	high-energy collision-induced dissociation	3.76	2883.2	2883.2	0	0	0	0	4.8e-07	5.2e-06
1981 | 163566	25	114	K.NSNLQHIN[+1378.47569]FTR.N	K.NSNLQHINFTR.N	NSNLQHINFTR,KN,8@1378.47569	N8(NGlycan / 1378.4757)	HexNAc(2)Hex(6)	3.3e-13	3.5e-12	12.48	736.6	534.9	534.9	3	908.057	908.057	-0.29		2722.16	2722.16	Specific	8	18.4	>sp|Q16620|NTRK2_HUMAN BDNF/NT-3 growth factors receptor OS=Homo sapiens OX=9606 GN=NTRK2 PE=1 SV=1	3495	30.3148	controllerType=0 controllerNumber=1 scan=7753	3680		KS_AD292_HILIC-elu_849_3544.7753.7753.3	high-energy collision-induced dissociation	10.85	2721.15	2721.15	0	0	0	0	3.4e-14	3.4e-13
1982 | 163889	25	114	K.NSNLQHIN[+1378.47569]FTR.N	K.NSNLQHINFTR.N	NSNLQHINFTR,KN,8@1378.47569	N8(NGlycan / 1378.4757)	HexNAc(2)Hex(6)	5.4e-07	5.6e-06	6.27	486	311.3	311.3	3	908.058	908.057	0.45		2722.16	2722.16	Specific	8	14.4	>sp|Q16620|NTRK2_HUMAN BDNF/NT-3 growth factors receptor OS=Homo sapiens OX=9606 GN=NTRK2 PE=1 SV=1	3495	30.5807	controllerType=0 controllerNumber=1 scan=7815	3738		KS_AD292_HILIC-elu_849_3544.7815.7815.3	high-energy collision-induced dissociation	5.06	2721.15	2721.15	0	0	0	0	2.3e-08	2.6e-07
1983 | 114721	25	114	K.NSNLQHIN[+1216.42286]FTR.N	K.NSNLQHINFTR.N	NSNLQHINFTR,KN,8@1216.42286	N8(NGlycan / 1216.4229)	HexNAc(2)Hex(5)	6.8e-12	7.1e-11	11.17	681.1	470.4	470.4	3	854.038	854.04	-1.7		2560.1	2560.1	Specific	8	17.6	>sp|Q16620|NTRK2_HUMAN BDNF/NT-3 growth factors receptor OS=Homo sapiens OX=9606 GN=NTRK2 PE=1 SV=1	3495	30.4681	controllerType=0 controllerNumber=1 scan=7788	3713		KS_AD292_HILIC-elu_849_3544.7788.7788.3	high-energy collision-induced dissociation	11.54	2559.09	2559.1	0	0	0	0	5.1e-13	4.9e-12
4571 | 280481	325	56	K.GQTEIQVNC[+57.02146]PPAVTEN[+1727.61297]K.T	K.GQTEIQVNCPPAVTENK.T	GQTEIQVNCPPAVTENK,KT,9@57.02146,16@1727.61297	N16(NGlycan / 1727.613)	HexNAc(3)Hex(6)Fuc(1)	4.9e-06	5.1e-05	5.31	335	159.1	159.1	3	1204.85	1204.85	0.6		3612.53	3612.53	Specific	16	13.7	>sp|Q16563|SYPL1_HUMAN Synaptophysin-like protein 1 OS=Homo sapiens OX=9606 GN=SYPL1 PE=1 SV=1	4145	34.6784	controllerType=0 controllerNumber=1 scan=8749	4610	C9(Carbamidomethyl / 57.0215)	KS_AD292_HILIC-elu_849_3544.8749.8749.3	high-energy collision-induced dissociation	3.69	3611.52	3611.52	0	0	0	0	2.8e-07	3.2e-06
4722 | 301765	372	248	K.QPVSPVIHPPVSYN[+1647.61324]DTAPR.I	K.QPVSPVIHPPVSYNDTAPR.I	QPVSPVIHPPVSYNDTAPR,KI,14@1647.61324	N14(NGlycan / 1647.6132)	HexNAc(5)Hex(3)Fuc(1)	1.1e-07	1.2e-06	6.95	372.8	338.3	338.3	3	1241.23	1241.23	-0.04		3721.68	3721.68	Specific	14	13.3	>sp|Q15904|VAS1_HUMAN V-type proton ATPase subunit S1 OS=Homo sapiens OX=9606 GN=ATP6AP1 PE=1 SV=2	2556	42.0941	controllerType=0 controllerNumber=1 scan=10454	6204		KS_AD292_HILIC-elu_849_3544.10454.10454.3	high-energy collision-induced dissociation	5.32	3720.68	3720.68	0	0	0	0	4.6e-09	4e-08
3293 | 159084	87	200	R.NPN[+1606.58669]GTVTVISR.Y	R.NPNGTVTVISR.Y	NPNGTVTVISR,RY,3@1606.58669	N3(NGlycan / 1606.5867)	HexNAc(4)Hex(4)Fuc(1)	8.9e-06	9.3e-05	5.05	377.9	159.6	159.6	3	922.075	922.076	-0.98		2764.21	2764.21	Specific	3	16.9	>sp|Q15223|NECT1_HUMAN Nectin-1 OS=Homo sapiens OX=9606 GN=NECTIN1 PE=1 SV=3	200	26.7205	controllerType=0 controllerNumber=1 scan=6927	2918		KS_AD292_HILIC-elu_849_3544.6927.6927.3	high-energy collision-induced dissociation	3.55	2763.2	2763.21	0	0	0	0	5.3e-07	5.6e-06
3294 | 159004	87	200	R.NPN[+1606.58669]GTVTVISR.Y	R.NPNGTVTVISR.Y	NPNGTVTVISR,RY,3@1606.58669	N3(NGlycan / 1606.5867)	HexNAc(4)Hex(4)Fuc(1)	7.1e-06	7.4e-05	5.15	360.7	141.9	141.9	2	1382.61	1382.61	-0.8		2764.21	2764.21	Specific	3	16.2	>sp|Q15223|NECT1_HUMAN Nectin-1 OS=Homo sapiens OX=9606 GN=NECTIN1 PE=1 SV=3	200	26.607	controllerType=0 controllerNumber=1 scan=6900	2894		KS_AD292_HILIC-elu_849_3544.6900.6900.2	high-energy collision-induced dissociation	3.83	2763.2	2763.21	0	0	0	0	4.1e-07	4.5e-06
3300 | 109317	87	200	R.NPN[+1216.42286]GTVTVISR.Y	R.NPNGTVTVISR.Y	NPNGTVTVISR,RY,3@1216.42286	N3(NGlycan / 1216.4229)	HexNAc(2)Hex(5)	1.8e-06	1.9e-05	5.74	415.7	230.5	230.5	2	1187.53	1187.53	-0.82		2374.05	2374.05	Specific	3	17.2	>sp|Q15223|NECT1_HUMAN Nectin-1 OS=Homo sapiens OX=9606 GN=NECTIN1 PE=1 SV=3	200	25.9589	controllerType=0 controllerNumber=1 scan=6750	2758		KS_AD292_HILIC-elu_849_3544.6750.6750.2	high-energy collision-induced dissociation	4.11	2373.04	2373.04	0	0	0	0	8.9e-08	1.1e-06
3301 | 109595	87	200	R.NPN[+1216.42286]GTVTVISR.Y	R.NPNGTVTVISR.Y	NPNGTVTVISR,RY,3@1216.42286	N3(NGlycan / 1216.4229)	HexNAc(2)Hex(5)	3.1e-06	3.2e-05	5.51	360.2	221.2	221.2	2	1187.53	1187.53	0.31		2374.05	2374.05	Specific	3	15.8	>sp|Q15223|NECT1_HUMAN Nectin-1 OS=Homo sapiens OX=9606 GN=NECTIN1 PE=1 SV=3	200	26.1893	controllerType=0 controllerNumber=1 scan=6804	2807		KS_AD292_HILIC-elu_849_3544.6804.6804.2	high-energy collision-induced dissociation	4.19	2373.04	2373.04	0	0	0	0	1.6e-07	1.8e-06
2715 | 152047	52	183	K.DGKPLLN[+1752.64460]DSR.M	K.DGKPLLNDSR.M	DGKPLLNDSR,KM,7@1752.64460	N7(NGlycan / 1752.6446)	HexNAc(4)Hex(4)Fuc(2)	1.6e-05	0.00016	4.81	365	110.7	110.7	3	956.414	956.415	-0.31		2867.23	2867.23	Specific	7	15.5	>sp|Q14CZ8|HECAM_HUMAN Hepatocyte cell adhesion molecule OS=Homo sapiens OX=9606 GN=HEPACAM PE=1 SV=1	1037	18.5647	controllerType=0 controllerNumber=1 scan=4803	1441		KS_AD292_HILIC-elu_849_3544.4803.4803.3	high-energy collision-induced dissociation	3.19	2866.22	2866.22	0	0	0	0	9.5e-07	9.7e-06
4102 | 201473	188	290	K.DYGN[+1647.61324]YTC[+57.02146]VATNK.L	K.DYGNYTCVATNK.L	DYGNYTCVATNK,KL,4@1647.61324,7@57.02146	N4(NGlycan / 1647.6132)	HexNAc(5)Hex(3)Fuc(1)	2.9e-06	3e-05	5.54	322.9	245	245	3	1018.41	1018.41	-1.06		3053.22	3053.22	Specific	4	16	>sp|Q14982|OPCM_HUMAN Opioid-binding protein/cell adhesion molecule OS=Homo sapiens OX=9606 GN=OPCML PE=1 SV=1	372	32.4376	controllerType=0 controllerNumber=1 scan=8239	4133	C7(Carbamidomethyl / 57.0215)	KS_AD292_HILIC-elu_849_3544.8239.8239.3	high-energy collision-induced dissociation	3.91	3052.21	3052.21	0	0	0	0	1.4e-07	1.7e-06
3934 | 288561	155	438	K.IN[+1647.61324]FTAPFNPNKDADSIVK.F	K.INFTAPFNPNKDADSIVK.F	INFTAPFNPNKDADSIVK,KF,2@1647.61324	N2(NGlycan / 1647.6132)	HexNAc(5)Hex(3)Fuc(1)	5e-06	5.3e-05	5.3	347.1	207.2	207.2	3	1213.55	1213.55	-2.32		3638.63	3638.64	Specific	2	14.2	>sp|Q14832|GRM3_HUMAN Metabotropic glutamate receptor 3 OS=Homo sapiens OX=9606 GN=GRM3 PE=1 SV=2	1029	52.5117	controllerType=0 controllerNumber=1 scan=12831	8427		KS_AD292_HILIC-elu_849_3544.12831.12831.3	high-energy collision-induced dissociation	3.85	3637.62	3637.63	0	0	0	0	3e-07	3.4e-06
3935 | 180325	155	438	K.IN[+1647.61324]FTAPFNPNK.D	K.INFTAPFNPNK.D	INFTAPFNPNK,KD,2@1647.61324	N2(NGlycan / 1647.6132)	HexNAc(5)Hex(3)Fuc(1)	3.8e-06	4e-05	5.42	428.2	247.9	247.9	3	970.759	970.76	-1.11		2910.26	2910.27	Specific	2	15.1	>sp|Q14832|GRM3_HUMAN Metabotropic glutamate receptor 3 OS=Homo sapiens OX=9606 GN=GRM3 PE=1 SV=2	1029	48.1524	controllerType=0 controllerNumber=1 scan=11833	7496		KS_AD292_HILIC-elu_849_3544.11833.11833.3	high-energy collision-induced dissociation	3.79	2909.26	2909.26	0	0	0	0	2.1e-07	2.4e-06
3936 | 180405	155	438	K.IN[+1647.61324]FTAPFNPNK.D	K.INFTAPFNPNK.D	INFTAPFNPNK,KD,2@1647.61324	N2(NGlycan / 1647.6132)	HexNAc(5)Hex(3)Fuc(1)	4.7e-06	4.9e-05	5.33	426.2	218.5	218.5	3	970.76	970.76	0.28		2910.27	2910.27	Specific	2	15.9	>sp|Q14832|GRM3_HUMAN Metabotropic glutamate receptor 3 OS=Homo sapiens OX=9606 GN=GRM3 PE=1 SV=2	1029	48.1765	controllerType=0 controllerNumber=1 scan=11839	7501		KS_AD292_HILIC-elu_849_3544.11839.11839.3	high-energy collision-induced dissociation	3.7	2909.26	2909.26	0	0	0	0	2.7e-07	3.1e-06
4147 | 300685	195	245	K.C[+57.02146]NM[+15.99492]IN[+1702.58133]GTDGDSFHPLITK.D	K.CNMINGTDGDSFHPLITK.D	CNMINGTDGDSFHPLITK,KD,1@57.02146,3@15.99492,5@1702.58133	M3(Oxidation / 15.9949); N5(NGlycan / 1702.5813)	HexNAc(2)Hex(8)	7.6e-06	8e-05	5.12	325.5	134.5	134.5	3	1246.84	1246.84	1.68		3738.51	3738.5	Specific	5	16.5	>sp|Q14108|SCRB2_HUMAN Lysosome membrane protein 2 OS=Homo sapiens OX=9606 GN=SCARB2 PE=1 SV=2	389	38.9501	controllerType=0 controllerNumber=1 scan=9731	5527	C1(Carbamidomethyl / 57.0215)	KS_AD292_HILIC-elu_849_3544.9731.9731.3	high-energy collision-induced dissociation	3.7	3737.5	3737.5	0	0	0	0	4.4e-07	4.9e-06
4148 | 303005	195	245	K.C[+57.02146]NMIN[+1702.58133]GTDGDSFHPLITK.D	K.CNMINGTDGDSFHPLITK.D	CNMINGTDGDSFHPLITK,KD,1@57.02146,5@1702.58133	N5(NGlycan / 1702.5813)	HexNAc(2)Hex(8)	4.9e-16	5.1e-15	15.31	808.6	677.8	677.8	3	1241.51	1241.51	0.39		3722.51	3722.51	Specific	5	20.1	>sp|Q14108|SCRB2_HUMAN Lysosome membrane protein 2 OS=Homo sapiens OX=9606 GN=SCARB2 PE=1 SV=2	389	44.6321	controllerType=0 controllerNumber=1 scan=11027	6741	C1(Carbamidomethyl / 57.0215)	KS_AD292_HILIC-elu_849_3544.11027.11027.3	high-energy collision-induced dissociation	13.68	3721.5	3721.5	0	0	0	0	6.1e-17	6.2e-16
4149 | 303045	195	245	K.C[+57.02146]NMIN[+1702.58133]GTDGDSFHPLITK.D	K.CNMINGTDGDSFHPLITK.D	CNMINGTDGDSFHPLITK,KD,1@57.02146,5@1702.58133	N5(NGlycan / 1702.5813)	HexNAc(2)Hex(8)	5.6e-15	5.9e-14	14.25	792.7	661.2	661.2	3	1241.51	1241.51	-0.79		3722.5	3722.51	Specific	5	16.6	>sp|Q14108|SCRB2_HUMAN Lysosome membrane protein 2 OS=Homo sapiens OX=9606 GN=SCARB2 PE=1 SV=2	389	44.6548	controllerType=0 controllerNumber=1 scan=11033	6746	C1(Carbamidomethyl / 57.0215)	KS_AD292_HILIC-elu_849_3544.11033.11033.3	high-energy collision-induced dissociation	12.62	3721.5	3721.5	0	0	0	0	7e-16	7e-15
4150 | 303165	195	245	K.C[+57.02146]NMIN[+1702.58133]GTDGDSFHPLITK.D	K.CNMINGTDGDSFHPLITK.D	CNMINGTDGDSFHPLITK,KD,1@57.02146,5@1702.58133	N5(NGlycan / 1702.5813)	HexNAc(2)Hex(8)	8e-07	8.3e-06	6.1	431.8	301.2	301.2	3	1241.51	1241.51	1.82		3722.51	3722.51	Specific	5	15.3	>sp|Q14108|SCRB2_HUMAN Lysosome membrane protein 2 OS=Homo sapiens OX=9606 GN=SCARB2 PE=1 SV=2	389	44.921	controllerType=0 controllerNumber=1 scan=11095	6804	C1(Carbamidomethyl / 57.0215)	KS_AD292_HILIC-elu_849_3544.11095.11095.3	high-energy collision-induced dissociation	4.47	3721.51	3721.5	0	0	0	0	3.5e-08	3.9e-07
2907 | 289965	63	473	K.IIISPEEN[+1216.42286]VTLTC[+57.02146]TAENQLER.T	K.IIISPEENVTLTCTAENQLER.T	IIISPEENVTLTCTAENQLER,KT,8@1216.42286,13@57.02146	N8(NGlycan / 1216.4229)	HexNAc(2)Hex(5)	2.3e-11	2.4e-10	10.64	625.7	554.5	554.5	3	1216.22	1216.22	1.46		3646.65	3646.64	Specific	8	19.4	>sp|Q13740-2|CD166_HUMAN Isoform 2 of CD166 antigen OS=Homo sapiens OX=9606 GN=ALCAM	3606	56.6491	controllerType=0 controllerNumber=1 scan=13783	9291	C13(Carbamidomethyl / 57.0215)	KS_AD292_HILIC-elu_849_3544.13783.13783.3	high-energy collision-induced dissociation	9.01	3645.64	3645.63	0	0	0	0	1.8e-12	1.6e-11
2908 | 289765	63	473	K.IIISPEEN[+1216.42286]VTLTC[+57.02146]TAENQLER.T	K.IIISPEENVTLTCTAENQLER.T	IIISPEENVTLTCTAENQLER,KT,8@1216.42286,13@57.02146	N8(NGlycan / 1216.4229)	HexNAc(2)Hex(5)	3.5e-09	3.6e-08	8.46	570.8	532.8	532.8	3	1216.22	1216.22	2.36		3646.65	3646.64	Specific	8	19.5	>sp|Q13740-2|CD166_HUMAN Isoform 2 of CD166 antigen OS=Homo sapiens OX=9606 GN=ALCAM	3606	56.4831	controllerType=0 controllerNumber=1 scan=13744	9257	C13(Carbamidomethyl / 57.0215)	KS_AD292_HILIC-elu_849_3544.13744.13744.3	high-energy collision-induced dissociation	6.83	3645.64	3645.63	0	0	0	0	1.7e-10	1.9e-09
2884 | 253524	63	258	K.NAIKEGDN[+2158.80335]ITLK.C	K.NAIKEGDNITLK.C	NAIKEGDNITLK,KC,8@2158.80335	N8(NGlycan / 2158.8033)	HexNAc(6)Hex(4)Fuc(2)	1.3e-05	0.00014	4.88	345.2	161.5	161.5	3	1158.85	1158.85	-0.96		3474.52	3474.53	Specific	8	15.3	>sp|Q13740-2|CD166_HUMAN Isoform 2 of CD166 antigen OS=Homo sapiens OX=9606 GN=ALCAM	3606	26.0091	controllerType=0 controllerNumber=1 scan=6762	2769		KS_AD292_HILIC-elu_849_3544.6762.6762.3	high-energy collision-induced dissociation	3.44	3473.51	3473.52	0	0	0	0	8.1e-07	8.2e-06
2887 | 227261	63	258	K.NAIKEGDN[+1850.69261]ITLK.C	K.NAIKEGDNITLK.C	NAIKEGDNITLK,KC,8@1850.69261	N8(NGlycan / 1850.6926)	HexNAc(6)Hex(3)Fuc(1)	4.8e-05	0.0005	4.32	313.7	106.9	106.9	3	1056.14	1056.14	-0.65		3166.41	3166.41	Specific	8	13.8	>sp|Q13740-2|CD166_HUMAN Isoform 2 of CD166 antigen OS=Homo sapiens OX=9606 GN=ALCAM	3606	26.8661	controllerType=0 controllerNumber=1 scan=6961	2948		KS_AD292_HILIC-elu_849_3544.6961.6961.3	high-energy collision-induced dissociation	2.89	3165.4	3165.41	0	0	0	0	2.5e-06	2.2e-05
2895 | 107635	63	262	K.EGDN[+1647.61324]ITLK.C	K.EGDNITLK.C	EGDNITLK,KC,4@1647.61324	N4(NGlycan / 1647.6132)	HexNAc(5)Hex(3)Fuc(1)	1.5e-05	0.00016	4.82	353.8	165.2	165.2	2	1269.04	1269.04	1.07		2537.08	2537.08	Specific	4	15.9	>sp|Q13740-2|CD166_HUMAN Isoform 2 of CD166 antigen OS=Homo sapiens OX=9606 GN=ALCAM	3606	24.9431	controllerType=0 controllerNumber=1 scan=6512	2542		KS_AD292_HILIC-elu_849_3544.6512.6512.2	high-energy collision-induced dissociation	3.2	2536.07	2536.07	0	0	0	0	9.3e-07	9.6e-06
2878 | 323483	63	154	K.LGDC[+57.02146]ISEDSYPDGN[+1647.61324]ITWYR.N	K.LGDCISEDSYPDGNITWYR.N	LGDCISEDSYPDGNITWYR,KN,4@57.02146,14@1647.61324	N14(NGlycan / 1647.6132)	HexNAc(5)Hex(3)Fuc(1)	1.2e-11	1.2e-10	10.93	601.4	473.3	473.3	3	1303.54	1303.54	-0.85		3908.59	3908.59	Specific	14	20	>sp|Q13740-2|CD166_HUMAN Isoform 2 of CD166 antigen OS=Homo sapiens OX=9606 GN=ALCAM	3606	57.2382	controllerType=0 controllerNumber=1 scan=13920	9413	C4(Carbamidomethyl / 57.0215)	KS_AD292_HILIC-elu_849_3544.13920.13920.3	high-energy collision-induced dissociation	10.29	3907.58	3907.59	0	0	0	0	9e-13	8.7e-12
2879 | 323602	63	154	K.LGDC[+57.02146]ISEDSYPDGN[+1647.61324]ITWYR.N	K.LGDCISEDSYPDGNITWYR.N	LGDCISEDSYPDGNITWYR,KN,4@57.02146,14@1647.61324	N14(NGlycan / 1647.6132)	HexNAc(5)Hex(3)Fuc(1)	9.8e-07	1e-05	6.01	304.8	264.8	264.8	3	1303.54	1303.54	0.93		3908.6	3908.59	Specific	14	15.6	>sp|Q13740-2|CD166_HUMAN Isoform 2 of CD166 antigen OS=Homo sapiens OX=9606 GN=ALCAM	3606	57.4418	controllerType=0 controllerNumber=1 scan=13971	9453	C4(Carbamidomethyl / 57.0215)	KS_AD292_HILIC-elu_849_3544.13971.13971.3	high-energy collision-induced dissociation	4.74	3907.59	3907.59	0	0	0	0	4.3e-08	5e-07
2877 | 289002	63	153	K.KLGDC[+57.02146]ISEDSYPDGN[+1216.42286]ITWYR.N	K.KLGDCISEDSYPDGNITWYR.N	KLGDCISEDSYPDGNITWYR,KN,5@57.02146,15@1216.42286	N15(NGlycan / 1216.4229)	HexNAc(2)Hex(5)	5.5e-09	5.7e-08	8.26	565	411.5	411.5	3	1202.5	1202.5	-3.2		3605.49	3605.5	Specific	15	19.9	>sp|Q13740-2|CD166_HUMAN Isoform 2 of CD166 antigen OS=Homo sapiens OX=9606 GN=ALCAM	3606	53.5231	controllerType=0 controllerNumber=1 scan=13061	8640	C5(Carbamidomethyl / 57.0215)	KS_AD292_HILIC-elu_849_3544.13061.13061.3	high-energy collision-induced dissociation	8.81	3604.48	3604.49	0	0	0	0	3.2e-10	3.7e-09
2881 | 269762	63	154	K.LGDC[+57.02146]ISEDSYPDGN[+1216.42286]ITWYR.N	K.LGDCISEDSYPDGNITWYR.N	LGDCISEDSYPDGNITWYR,KN,4@57.02146,14@1216.42286	N14(NGlycan / 1216.4229)	HexNAc(2)Hex(5)	1e-12	1.1e-11	11.98	696.7	595.3	595.3	3	1159.81	1159.81	0.64		3477.41	3477.4	Specific	14	20.1	>sp|Q13740-2|CD166_HUMAN Isoform 2 of CD166 antigen OS=Homo sapiens OX=9606 GN=ALCAM	3606	57.437	controllerType=0 controllerNumber=1 scan=13970	9452	C4(Carbamidomethyl / 57.0215)	KS_AD292_HILIC-elu_849_3544.13970.13970.3	high-energy collision-induced dissociation	10.35	3476.4	3476.4	0	0	0	0	8e-14	8.6e-13
2882 | 269642	63	154	K.LGDC[+57.02146]ISEDSYPDGN[+1216.42286]ITWYR.N	K.LGDCISEDSYPDGNITWYR.N	LGDCISEDSYPDGNITWYR,KN,4@57.02146,14@1216.42286	N14(NGlycan / 1216.4229)	HexNAc(2)Hex(5)	1.2e-11	1.2e-10	10.93	633.7	530.1	530.1	3	1159.81	1159.81	-0.62		3477.4	3477.4	Specific	14	18.8	>sp|Q13740-2|CD166_HUMAN Isoform 2 of CD166 antigen OS=Homo sapiens OX=9606 GN=ALCAM	3606	57.2477	controllerType=0 controllerNumber=1 scan=13922	9415	C4(Carbamidomethyl / 57.0215)	KS_AD292_HILIC-elu_849_3544.13922.13922.3	high-energy collision-induced dissociation	9.29	3476.39	3476.4	0	0	0	0	9.1e-13	8.8e-12
2883 | 269881	63	154	K.LGDC[+57.02146]ISEDSYPDGN[+1216.42286]ITWYR.N	K.LGDCISEDSYPDGNITWYR.N	LGDCISEDSYPDGNITWYR,KN,4@57.02146,14@1216.42286	N14(NGlycan / 1216.4229)	HexNAc(2)Hex(5)	4.1e-08	4.2e-07	7.39	437.6	372.7	372.7	3	1159.8	1159.81	-3.15		3477.39	3477.4	Specific	14	17.2	>sp|Q13740-2|CD166_HUMAN Isoform 2 of CD166 antigen OS=Homo sapiens OX=9606 GN=ALCAM	3606	57.6427	controllerType=0 controllerNumber=1 scan=14021	9492	C4(Carbamidomethyl / 57.0215)	KS_AD292_HILIC-elu_849_3544.14021.14021.3	high-energy collision-induced dissociation	5.76	3476.39	3476.4	0	0	0	0	1.7e-09	1.7e-08
3980 | 198674	164	255	R.TVLEN[+1540.52851]STSYEEAK.N	R.TVLENSTSYEEAK.N	TVLENSTSYEEAK,RN,5@1540.52851	N5(NGlycan / 1540.5285)	HexNAc(2)Hex(7)	1.6e-12	1.7e-11	11.78	651	565.3	565.3	2	1506.11	1506.12	-0.93		3011.22	3011.22	Specific	5	23	>sp|Q13510|ASAH1_HUMAN Acid ceramidase OS=Homo sapiens OX=9606 GN=ASAH1 PE=1 SV=5	4210	28.1723	controllerType=0 controllerNumber=1 scan=7261	3226		KS_AD292_HILIC-elu_849_3544.7261.7261.2	high-energy collision-induced dissociation	10.15	3010.21	3010.22	0	0	0	0	1.7e-13	1.8e-12
3981 | 198874	164	255	R.TVLEN[+1540.52851]STSYEEAK.N	R.TVLENSTSYEEAK.N	TVLENSTSYEEAK,RN,5@1540.52851	N5(NGlycan / 1540.5285)	HexNAc(2)Hex(7)	5.7e-07	6e-06	6.24	364.3	316.9	316.9	2	1506.11	1506.12	-1.25		3011.22	3011.22	Specific	5	16.5	>sp|Q13510|ASAH1_HUMAN Acid ceramidase OS=Homo sapiens OX=9606 GN=ASAH1 PE=1 SV=5	4210	28.4641	controllerType=0 controllerNumber=1 scan=7328	3289		KS_AD292_HILIC-elu_849_3544.7328.7328.2	high-energy collision-induced dissociation	4.92	3010.21	3010.22	0	0	0	0	2.5e-08	2.8e-07
3984 | 161524	164	255	R.TVLEN[+1378.47569]STSYEEAK.N	R.TVLENSTSYEEAK.N	TVLENSTSYEEAK,RN,5@1378.47569	N5(NGlycan / 1378.4757)	HexNAc(2)Hex(6)	1.4e-11	1.5e-10	10.84	614.1	517.7	517.7	2	1425.09	1425.09	0		2849.17	2849.17	Specific	5	19.7	>sp|Q13510|ASAH1_HUMAN Acid ceramidase OS=Homo sapiens OX=9606 GN=ASAH1 PE=1 SV=5	4210	28.2747	controllerType=0 controllerNumber=1 scan=7284	3248		KS_AD292_HILIC-elu_849_3544.7284.7284.2	high-energy collision-induced dissociation	10.21	2848.16	2848.16	0	0	0	0	1.2e-12	1.2e-11
3041 | 114120	69	62	K.VAWLN[+1702.58133]R.S	K.VAWLNR.S	VAWLNR,KS,5@1702.58133	N5(NGlycan / 1702.5813)	HexNAc(2)Hex(8)	6e-06	6.3e-05	5.22	347	247.1	247.1	2	1231.01	1231.01	0.78		2461.01	2461.01	Specific	5	13.6	>sp|Q13449|LSAMP_HUMAN Limbic system-associated membrane protein OS=Homo sapiens OX=9606 GN=LSAMP PE=1 SV=2	271	30.0345	controllerType=0 controllerNumber=1 scan=7689	3620		KS_AD292_HILIC-elu_849_3544.7689.7689.2	high-energy collision-induced dissociation	3.73	2460.01	2460	0	0	0	0	3.5e-07	4e-06
3042 | 113804	69	62	K.VAWLN[+1702.58133]R.S	K.VAWLNR.S	VAWLNR,KS,5@1702.58133	N5(NGlycan / 1702.5813)	HexNAc(2)Hex(8)	1e-05	0.00011	4.99	321.7	183.6	183.6	2	1231.01	1231.01	-0.41		2461.01	2461.01	Specific	5	13.9	>sp|Q13449|LSAMP_HUMAN Limbic system-associated membrane protein OS=Homo sapiens OX=9606 GN=LSAMP PE=1 SV=2	271	29.7393	controllerType=0 controllerNumber=1 scan=7622	3558		KS_AD292_HILIC-elu_849_3544.7622.7622.2	high-energy collision-induced dissociation	3.54	2460	2460	0	0	0	0	6.3e-07	6.6e-06
3043 | 114521	69	62	K.VAWLN[+1702.58133]R.S	K.VAWLNR.S	VAWLNR,KS,5@1702.58133	N5(NGlycan / 1702.5813)	HexNAc(2)Hex(8)	6e-05	0.00063	4.22	316.2	219.2	219.2	2	1231.01	1231.01	1.68		2461.02	2461.01	Specific	5	14	>sp|Q13449|LSAMP_HUMAN Limbic system-associated membrane protein OS=Homo sapiens OX=9606 GN=LSAMP PE=1 SV=2	271	30.3271	controllerType=0 controllerNumber=1 scan=7756	3683		KS_AD292_HILIC-elu_849_3544.7756.7756.2	high-energy collision-induced dissociation	2.83	2460.01	2460	0	0	0	0	3.1e-06	2.8e-05
3045 | 58409	69	62	K.VAWLN[+1540.52851]R.S	K.VAWLNR.S	VAWLNR,KS,5@1540.52851	N5(NGlycan / 1540.5285)	HexNAc(2)Hex(7)	4.2e-06	4.4e-05	5.38	403.2	274.6	274.6	2	1149.98	1149.98	-0.4		2298.96	2298.96	Specific	5	13.6	>sp|Q13449|LSAMP_HUMAN Limbic system-associated membrane protein OS=Homo sapiens OX=9606 GN=LSAMP PE=1 SV=2	271	30.3115	controllerType=0 controllerNumber=1 scan=7752	3679		KS_AD292_HILIC-elu_849_3544.7752.7752.2	high-energy collision-induced dissociation	3.92	2297.95	2297.95	0	0	0	0	2.4e-07	2.7e-06
3046 | 59215	69	62	K.VAWLN[+1540.52851]R.S	K.VAWLNR.S	VAWLNR,KS,5@1540.52851	N5(NGlycan / 1540.5285)	HexNAc(2)Hex(7)	3.6e-06	3.8e-05	5.44	400.1	276.9	276.9	2	1149.98	1149.98	0.03		2298.96	2298.96	Specific	5	14.6	>sp|Q13449|LSAMP_HUMAN Limbic system-associated membrane protein OS=Homo sapiens OX=9606 GN=LSAMP PE=1 SV=2	271	30.5689	controllerType=0 controllerNumber=1 scan=7812	3735		KS_AD292_HILIC-elu_849_3544.7812.7812.2	high-energy collision-induced dissociation	3.98	2297.95	2297.95	0	0	0	0	1.9e-07	2.2e-06
3047 | 57849	69	62	K.VAWLN[+1540.52851]R.S	K.VAWLNR.S	VAWLNR,KS,5@1540.52851	N5(NGlycan / 1540.5285)	HexNAc(2)Hex(7)	3.3e-06	3.5e-05	5.48	382.4	274.3	274.3	2	1149.98	1149.98	-0.08		2298.96	2298.96	Specific	5	14.3	>sp|Q13449|LSAMP_HUMAN Limbic system-associated membrane protein OS=Homo sapiens OX=9606 GN=LSAMP PE=1 SV=2	271	30.0487	controllerType=0 controllerNumber=1 scan=7692	3623		KS_AD292_HILIC-elu_849_3544.7692.7692.2	high-energy collision-induced dissociation	3.98	2297.95	2297.95	0	0	0	0	1.7e-07	1.9e-06
3048 | 59886	69	62	K.VAWLN[+1540.52851]R.S	K.VAWLNR.S	VAWLNR,KS,5@1540.52851	N5(NGlycan / 1540.5285)	HexNAc(2)Hex(7)	5e-06	5.2e-05	5.3	371	260.9	260.9	2	1149.98	1149.98	0.03		2298.96	2298.96	Specific	5	13.1	>sp|Q13449|LSAMP_HUMAN Limbic system-associated membrane protein OS=Homo sapiens OX=9606 GN=LSAMP PE=1 SV=2	271	30.8302	controllerType=0 controllerNumber=1 scan=7872	3791		KS_AD292_HILIC-elu_849_3544.7872.7872.2	high-energy collision-induced dissociation	3.98	2297.95	2297.95	0	0	0	0	3e-07	3.4e-06
3051 | 58527	69	62	K.VAWLN[+1378.47569]R.S	K.VAWLNR.S	VAWLNR,KS,5@1378.47569	N5(NGlycan / 1378.4757)	HexNAc(2)Hex(6)	5e-06	5.2e-05	5.3	410.2	233.6	233.6	2	1068.96	1068.96	-0.84		2136.9	2136.91	Specific	5	16	>sp|Q13449|LSAMP_HUMAN Limbic system-associated membrane protein OS=Homo sapiens OX=9606 GN=LSAMP PE=1 SV=2	271	30.341	controllerType=0 controllerNumber=1 scan=7759	3686		KS_AD292_HILIC-elu_849_3544.7759.7759.2	high-energy collision-induced dissociation	3.96	2135.9	2135.9	0	0	0	0	3e-07	3.4e-06
3052 | 59247	69	62	K.VAWLN[+1378.47569]R.S	K.VAWLNR.S	VAWLNR,KS,5@1378.47569	N5(NGlycan / 1378.4757)	HexNAc(2)Hex(6)	6.2e-06	6.5e-05	5.21	409.6	225.9	225.9	2	1068.96	1068.96	0.3		2136.91	2136.91	Specific	5	13.9	>sp|Q13449|LSAMP_HUMAN Limbic system-associated membrane protein OS=Homo sapiens OX=9606 GN=LSAMP PE=1 SV=2	271	30.5712	controllerType=0 controllerNumber=1 scan=7813	3736		KS_AD292_HILIC-elu_849_3544.7813.7813.2	high-energy collision-induced dissociation	3.87	2135.9	2135.9	0	0	0	0	3.6e-07	4.1e-06
3053 | 59849	69	62	K.VAWLN[+1378.47569]R.S	K.VAWLNR.S	VAWLNR,KS,5@1378.47569	N5(NGlycan / 1378.4757)	HexNAc(2)Hex(6)	4e-06	4.2e-05	5.4	395.1	230.2	230.2	2	1068.96	1068.96	0.19		2136.91	2136.91	Specific	5	12.4	>sp|Q13449|LSAMP_HUMAN Limbic system-associated membrane protein OS=Homo sapiens OX=9606 GN=LSAMP PE=1 SV=2	271	30.8279	controllerType=0 controllerNumber=1 scan=7871	3790		KS_AD292_HILIC-elu_849_3544.7871.7871.2	high-energy collision-induced dissociation	3.9	2135.9	2135.9	0	0	0	0	2.3e-07	2.5e-06
3054 | 60482	69	62	K.VAWLN[+1378.47569]R.S	K.VAWLNR.S	VAWLNR,KS,5@1378.47569	N5(NGlycan / 1378.4757)	HexNAc(2)Hex(6)	5.7e-06	5.9e-05	5.25	374	204.2	204.2	2	1068.96	1068.96	0.19		2136.91	2136.91	Specific	5	13.8	>sp|Q13449|LSAMP_HUMAN Limbic system-associated membrane protein OS=Homo sapiens OX=9606 GN=LSAMP PE=1 SV=2	271	31.112	controllerType=0 controllerNumber=1 scan=7936	3851		KS_AD292_HILIC-elu_849_3544.7936.7936.2	high-energy collision-induced dissociation	3.75	2135.9	2135.9	0	0	0	0	3.3e-07	3.8e-06
3055 | 60763	69	62	K.VAWLN[+1216.42286]R.S	K.VAWLNR.S	VAWLNR,KS,5@1216.42286	N5(NGlycan / 1216.4229)	HexNAc(2)Hex(5)	2.8e-06	3e-05	5.55	456.6	271.5	271.5	2	987.93	987.931	-0.06		1974.85	1974.85	Specific	5	15.5	>sp|Q13449|LSAMP_HUMAN Limbic system-associated membrane protein OS=Homo sapiens OX=9606 GN=LSAMP PE=1 SV=2	271	31.2869	controllerType=0 controllerNumber=1 scan=7976	3888		KS_AD292_HILIC-elu_849_3544.7976.7976.2	high-energy collision-induced dissociation	3.92	1973.85	1973.85	0	0	0	0	1.4e-07	1.7e-06
3056 | 61242	69	62	K.VAWLN[+1216.42286]R.S	K.VAWLNR.S	VAWLNR,KS,5@1216.42286	N5(NGlycan / 1216.4229)	HexNAc(2)Hex(5)	3.4e-06	3.6e-05	5.47	441.1	233.8	233.8	2	987.93	987.931	-0.25		1974.85	1974.85	Specific	5	14	>sp|Q13449|LSAMP_HUMAN Limbic system-associated membrane protein OS=Homo sapiens OX=9606 GN=LSAMP PE=1 SV=2	271	31.5308	controllerType=0 controllerNumber=1 scan=8033	3940		KS_AD292_HILIC-elu_849_3544.8033.8033.2	high-energy collision-induced dissociation	3.84	1973.85	1973.85	0	0	0	0	1.7e-07	2e-06
3057 | 59288	69	62	K.VAWLN[+1216.42286]R.S	K.VAWLNR.S	VAWLNR,KS,5@1216.42286	N5(NGlycan / 1216.4229)	HexNAc(2)Hex(5)	3.4e-06	3.6e-05	5.47	430.9	240.3	240.3	2	987.93	987.931	-0.31		1974.85	1974.85	Specific	5	15	>sp|Q13449|LSAMP_HUMAN Limbic system-associated membrane protein OS=Homo sapiens OX=9606 GN=LSAMP PE=1 SV=2	271	30.6177	controllerType=0 controllerNumber=1 scan=7823	3746		KS_AD292_HILIC-elu_849_3544.7823.7823.2	high-energy collision-induced dissociation	3.84	1973.85	1973.85	0	0	0	0	1.7e-07	2e-06
3058 | 60322	69	62	K.VAWLN[+1216.42286]R.S	K.VAWLNR.S	VAWLNR,KS,5@1216.42286	N5(NGlycan / 1216.4229)	HexNAc(2)Hex(5)	4.4e-06	4.6e-05	5.36	408	232.9	232.9	2	987.931	987.931	0.12		1974.85	1974.85	Specific	5	14.2	>sp|Q13449|LSAMP_HUMAN Limbic system-associated membrane protein OS=Homo sapiens OX=9606 GN=LSAMP PE=1 SV=2	271	31.0271	controllerType=0 controllerNumber=1 scan=7916	3833		KS_AD292_HILIC-elu_849_3544.7916.7916.2	high-energy collision-induced dissociation	4.02	1973.85	1973.85	0	0	0	0	2.5e-07	2.8e-06
3059 | 61722	69	62	K.VAWLN[+1216.42286]R.S	K.VAWLNR.S	VAWLNR,KS,5@1216.42286	N5(NGlycan / 1216.4229)	HexNAc(2)Hex(5)	8.2e-06	8.6e-05	5.09	347.6	186.8	186.8	2	987.931	987.931	0.06		1974.85	1974.85	Specific	5	12.4	>sp|Q13449|LSAMP_HUMAN Limbic system-associated membrane protein OS=Homo sapiens OX=9606 GN=LSAMP PE=1 SV=2	271	31.7849	controllerType=0 controllerNumber=1 scan=8091	3994		KS_AD292_HILIC-elu_849_3544.8091.8091.2	high-energy collision-induced dissociation	3.6	1973.85	1973.85	0	0	0	0	4.8e-07	5.3e-06
1017 | 265896	10	581	R.YTC[+57.02146]TAQTIVDN[+1216.42286]SSASADLVVR.G	R.YTCTAQTIVDNSSASADLVVR.G	YTCTAQTIVDNSSASADLVVR,RG,3@57.02146,11@1216.42286	N11(NGlycan / 1216.4229)	HexNAc(2)Hex(5)	3.5e-18	3.6e-17	17.46	905.9	856	856	3	1163.18	1163.18	0.04		3487.52	3487.51	Specific	11	21	>sp|Q12860|CNTN1_HUMAN Contactin-1 OS=Homo sapiens OX=9606 GN=CNTN1 PE=1 SV=1	10	49.7851	controllerType=0 controllerNumber=1 scan=12210	7848	C3(Carbamidomethyl / 57.0215)	KS_AD292_HILIC-elu_849_3544.12210.12210.3	high-energy collision-induced dissociation	15.83	3486.51	3486.51	0	0	0	0	5.7e-19	5.9e-18
1018 | 265776	10	581	R.YTC[+57.02146]TAQTIVDN[+1216.42286]SSASADLVVR.G	R.YTCTAQTIVDNSSASADLVVR.G	YTCTAQTIVDNSSASADLVVR,RG,3@57.02146,11@1216.42286	N11(NGlycan / 1216.4229)	HexNAc(2)Hex(5)	2.3e-16	2.4e-15	15.64	868.1	815.8	815.8	3	1163.18	1163.18	1.72		3487.52	3487.51	Specific	11	24.3	>sp|Q12860|CNTN1_HUMAN Contactin-1 OS=Homo sapiens OX=9606 GN=CNTN1 PE=1 SV=1	10	49.6411	controllerType=0 controllerNumber=1 scan=12177	7818	C3(Carbamidomethyl / 57.0215)	KS_AD292_HILIC-elu_849_3544.12177.12177.3	high-energy collision-induced dissociation	14.01	3486.51	3486.51	0	0	0	0	3.4e-17	3.1e-16
983 | 298845	10	491	R.GKAN[+2158.80335]STGTLVITDPTR.I	R.GKANSTGTLVITDPTR.I	GKANSTGTLVITDPTR,RI,4@2158.80335	N4(NGlycan / 2158.8033)	HexNAc(6)Hex(4)Fuc(2)	1.6e-05	0.00017	4.79	376.5	108.4	108.4	3	1263.9	1263.9	-0.32		3789.68	3789.68	Specific	4	15.4	>sp|Q12860|CNTN1_HUMAN Contactin-1 OS=Homo sapiens OX=9606 GN=CNTN1 PE=1 SV=1	10	29.3971	controllerType=0 controllerNumber=1 scan=7543	3486		KS_AD292_HILIC-elu_849_3544.7543.7543.3	high-energy collision-induced dissociation	3.3	3788.67	3788.67	0	0	0	0	9.9e-07	1e-05
989 | 254843	10	491	R.GKAN[+1850.69261]STGTLVITDPTR.I	R.GKANSTGTLVITDPTR.I	GKANSTGTLVITDPTR,RI,4@1850.69261	N4(NGlycan / 1850.6926)	HexNAc(6)Hex(3)Fuc(1)	4e-06	4.2e-05	5.4	418.9	200.6	200.6	3	1161.19	1161.19	-0.38		3481.57	3481.57	Specific	4	16.8	>sp|Q12860|CNTN1_HUMAN Contactin-1 OS=Homo sapiens OX=9606 GN=CNTN1 PE=1 SV=1	10	29.9527	controllerType=0 controllerNumber=1 scan=7670	3603		KS_AD292_HILIC-elu_849_3544.7670.7670.3	high-energy collision-induced dissociation	4.06	3480.56	3480.56	0	0	0	0	2.3e-07	2.5e-06
985 | 279001	10	491	R.GKAN[+1955.72397]STGTLVITDPTR.I	R.GKANSTGTLVITDPTR.I	GKANSTGTLVITDPTR,RI,4@1955.72397	N4(NGlycan / 1955.724)	HexNAc(5)Hex(4)Fuc(2)	5.2e-11	5.5e-10	10.28	624.6	421.2	421.2	3	1196.2	1196.2	-0.33		3586.6	3586.6	Specific	4	19.4	>sp|Q12860|CNTN1_HUMAN Contactin-1 OS=Homo sapiens OX=9606 GN=CNTN1 PE=1 SV=1	10	29.7639	controllerType=0 controllerNumber=1 scan=7628	3563		KS_AD292_HILIC-elu_849_3544.7628.7628.3	high-energy collision-induced dissociation	10.65	3585.59	3585.59	0	0	0	0	3.7e-12	3.6e-11
986 | 279241	10	491	R.GKAN[+1955.72397]STGTLVITDPTR.I	R.GKANSTGTLVITDPTR.I	GKANSTGTLVITDPTR,RI,4@1955.72397	N4(NGlycan / 1955.724)	HexNAc(5)Hex(4)Fuc(2)	2.6e-09	2.7e-08	8.58	603.8	283.7	283.7	3	1196.2	1196.2	0.08		3586.6	3586.6	Specific	4	18.9	>sp|Q12860|CNTN1_HUMAN Contactin-1 OS=Homo sapiens OX=9606 GN=CNTN1 PE=1 SV=1	10	30.1105	controllerType=0 controllerNumber=1 scan=7706	3636		KS_AD292_HILIC-elu_849_3544.7706.7706.3	high-energy collision-induced dissociation	7.95	3585.59	3585.59	0	0	0	0	1.3e-10	1.4e-09
987 | 278961	10	491	R.GKAN[+1955.72397]STGTLVITDPTR.I	R.GKANSTGTLVITDPTR.I	GKANSTGTLVITDPTR,RI,4@1955.72397	N4(NGlycan / 1955.724)	HexNAc(5)Hex(4)Fuc(2)	2.4e-08	2.5e-07	7.62	576	298.1	298.1	3	1196.2	1196.2	-0.23		3586.6	3586.6	Specific	4	20.5	>sp|Q12860|CNTN1_HUMAN Contactin-1 OS=Homo sapiens OX=9606 GN=CNTN1 PE=1 SV=1	10	29.5206	controllerType=0 controllerNumber=1 scan=7572	3512		KS_AD292_HILIC-elu_849_3544.7572.7572.3	high-energy collision-induced dissociation	7.99	3585.59	3585.59	0	0	0	0	1.1e-09	1.2e-08
1007 | 257683	10	493	K.AN[+1955.72397]STGTLVITDPTR.I	K.ANSTGTLVITDPTR.I	ANSTGTLVITDPTR,KI,2@1955.72397	N2(NGlycan / 1955.724)	HexNAc(5)Hex(4)Fuc(2)	3.9e-06	4.1e-05	5.41	336.9	183.8	183.8	3	1134.5	1134.5	-0.99		3401.48	3401.48	Specific	2	16.2	>sp|Q12860|CNTN1_HUMAN Contactin-1 OS=Homo sapiens OX=9606 GN=CNTN1 PE=1 SV=1	10	35.8269	controllerType=0 controllerNumber=1 scan=9017	4859		KS_AD292_HILIC-elu_849_3544.9017.9017.3	high-energy collision-induced dissociation	3.96	3400.47	3400.48	0	0	0	0	2.2e-07	2.5e-06
990 | 254683	10	491	R.GKAN[+1809.66607]STGTLVITDPTR.I	R.GKANSTGTLVITDPTR.I	GKANSTGTLVITDPTR,RI,4@1809.66607	N4(NGlycan / 1809.6661)	HexNAc(5)Hex(4)Fuc(1)	2.4e-08	2.5e-07	7.62	589.3	303.5	303.5	3	1147.52	1147.52	-1.28		3440.54	3440.54	Specific	4	20.7	>sp|Q12860|CNTN1_HUMAN Contactin-1 OS=Homo sapiens OX=9606 GN=CNTN1 PE=1 SV=1	10	29.6257	controllerType=0 controllerNumber=1 scan=7596	3534		KS_AD292_HILIC-elu_849_3544.7596.7596.3	high-energy collision-induced dissociation	7.99	3439.53	3439.53	0	0	0	0	1.1e-09	1.2e-08
993 | 229861	10	491	R.GKAN[+1647.61324]STGTLVITDPTR.I	R.GKANSTGTLVITDPTR.I	GKANSTGTLVITDPTR,RI,4@1647.61324	N4(NGlycan / 1647.6132)	HexNAc(5)Hex(3)Fuc(1)	5.2e-15	5.5e-14	14.28	807.4	524.3	524.3	3	1093.5	1093.5	-0.42		3278.49	3278.49	Specific	4	22.7	>sp|Q12860|CNTN1_HUMAN Contactin-1 OS=Homo sapiens OX=9606 GN=CNTN1 PE=1 SV=1	10	30.2639	controllerType=0 controllerNumber=1 scan=7741	3669		KS_AD292_HILIC-elu_849_3544.7741.7741.3	high-energy collision-induced dissociation	12.65	3277.48	3277.48	0	0	0	0	5.7e-16	5.5e-15
994 | 229941	10	491	R.GKAN[+1647.61324]STGTLVITDPTR.I	R.GKANSTGTLVITDPTR.I	GKANSTGTLVITDPTR,RI,4@1647.61324	N4(NGlycan / 1647.6132)	HexNAc(5)Hex(3)Fuc(1)	5.2e-13	5.5e-12	12.28	748	548	548	3	1093.5	1093.5	-0.31		3278.49	3278.49	Specific	4	19.9	>sp|Q12860|CNTN1_HUMAN Contactin-1 OS=Homo sapiens OX=9606 GN=CNTN1 PE=1 SV=1	10	30.5019	controllerType=0 controllerNumber=1 scan=7796	3720		KS_AD292_HILIC-elu_849_3544.7796.7796.3	high-energy collision-induced dissociation	12.65	3277.48	3277.48	0	0	0	0	5e-14	5.1e-13
995 | 229781	10	491	R.GKAN[+1647.61324]STGTLVITDPTR.I	R.GKANSTGTLVITDPTR.I	GKANSTGTLVITDPTR,RI,4@1647.61324	N4(NGlycan / 1647.6132)	HexNAc(5)Hex(3)Fuc(1)	1.2e-08	1.3e-07	7.91	586.3	354.6	354.6	3	1093.5	1093.5	-0.87		3278.49	3278.49	Specific	4	20	>sp|Q12860|CNTN1_HUMAN Contactin-1 OS=Homo sapiens OX=9606 GN=CNTN1 PE=1 SV=1	10	30.152	controllerType=0 controllerNumber=1 scan=7715	3645		KS_AD292_HILIC-elu_849_3544.7715.7715.3	high-energy collision-induced dissociation	8.28	3277.48	3277.48	0	0	0	0	6.2e-10	7.1e-09
996 | 230141	10	491	R.GKAN[+1647.61324]STGTLVITDPTR.I	R.GKANSTGTLVITDPTR.I	GKANSTGTLVITDPTR,RI,4@1647.61324	N4(NGlycan / 1647.6132)	HexNAc(5)Hex(3)Fuc(1)	2.5e-07	2.6e-06	6.6	569.5	341.8	341.8	3	1093.5	1093.5	-0.09		3278.49	3278.49	Specific	4	16.8	>sp|Q12860|CNTN1_HUMAN Contactin-1 OS=Homo sapiens OX=9606 GN=CNTN1 PE=1 SV=1	10	30.8341	controllerType=0 controllerNumber=1 scan=7873	3792		KS_AD292_HILIC-elu_849_3544.7873.7873.3	high-energy collision-induced dissociation	7.15	3277.48	3277.48	0	0	0	0	1e-08	9.6e-08
1011 | 205357	10	493	K.AN[+1647.61324]STGTLVITDPTR.I	K.ANSTGTLVITDPTR.I	ANSTGTLVITDPTR,KI,2@1647.61324	N2(NGlycan / 1647.6132)	HexNAc(5)Hex(3)Fuc(1)	1.7e-06	1.8e-05	5.76	352.9	299.6	299.6	3	1031.8	1031.8	-0.18		3093.37	3093.37	Specific	2	15.3	>sp|Q12860|CNTN1_HUMAN Contactin-1 OS=Homo sapiens OX=9606 GN=CNTN1 PE=1 SV=1	10	36.7072	controllerType=0 controllerNumber=1 scan=9219	5048		KS_AD292_HILIC-elu_849_3544.9219.9219.3	high-energy collision-induced dissociation	4.31	3092.36	3092.37	0	0	0	0	8.5e-08	1e-06
1012 | 205237	10	493	K.AN[+1647.61324]STGTLVITDPTR.I	K.ANSTGTLVITDPTR.I	ANSTGTLVITDPTR,KI,2@1647.61324	N2(NGlycan / 1647.6132)	HexNAc(5)Hex(3)Fuc(1)	3.7e-06	3.8e-05	5.43	345.7	204.4	204.4	3	1031.8	1031.8	-0.54		3093.37	3093.37	Specific	2	14.7	>sp|Q12860|CNTN1_HUMAN Contactin-1 OS=Homo sapiens OX=9606 GN=CNTN1 PE=1 SV=1	10	36.4332	controllerType=0 controllerNumber=1 scan=9156	4989		KS_AD292_HILIC-elu_849_3544.9156.9156.3	high-energy collision-induced dissociation	3.98	3092.36	3092.37	0	0	0	0	2e-07	2.2e-06
998 | 229901	10	491	R.GKAN[+1501.55533]STGTLVITDPTR.I	R.GKANSTGTLVITDPTR.I	GKANSTGTLVITDPTR,RI,4@1501.55533	N4(NGlycan / 1501.5553)	HexNAc(5)Hex(3)	5.2e-13	5.5e-12	12.28	729.4	460.6	460.6	3	1044.81	1044.82	-0.39		3132.43	3132.43	Specific	4	21.1	>sp|Q12860|CNTN1_HUMAN Contactin-1 OS=Homo sapiens OX=9606 GN=CNTN1 PE=1 SV=1	10	30.4588	controllerType=0 controllerNumber=1 scan=7786	3711		KS_AD292_HILIC-elu_849_3544.7786.7786.3	high-energy collision-induced dissociation	12.65	3131.42	3131.42	0	0	0	0	5e-14	5.1e-13
999 | 229821	10	491	R.GKAN[+1501.55533]STGTLVITDPTR.I	R.GKANSTGTLVITDPTR.I	GKANSTGTLVITDPTR,RI,4@1501.55533	N4(NGlycan / 1501.5553)	HexNAc(5)Hex(3)	3.2e-07	3.3e-06	6.5	546.5	302.7	302.7	3	1044.82	1044.82	0.43		3132.43	3132.43	Specific	4	20	>sp|Q12860|CNTN1_HUMAN Contactin-1 OS=Homo sapiens OX=9606 GN=CNTN1 PE=1 SV=1	10	30.1998	controllerType=0 controllerNumber=1 scan=7726	3655		KS_AD292_HILIC-elu_849_3544.7726.7726.3	high-energy collision-induced dissociation	7.05	3131.43	3131.42	0	0	0	0	1.4e-08	1.4e-07
1000 | 230101	10	491	R.GKAN[+1501.55533]STGTLVITDPTR.I	R.GKANSTGTLVITDPTR.I	GKANSTGTLVITDPTR,RI,4@1501.55533	N4(NGlycan / 1501.5553)	HexNAc(5)Hex(3)	5.1e-06	5.4e-05	5.29	338.4	180.1	180.1	3	1044.82	1044.82	0.66		3132.43	3132.43	Specific	4	17.4	>sp|Q12860|CNTN1_HUMAN Contactin-1 OS=Homo sapiens OX=9606 GN=CNTN1 PE=1 SV=1	10	30.7756	controllerType=0 controllerNumber=1 scan=7859	3779		KS_AD292_HILIC-elu_849_3544.7859.7859.3	high-energy collision-induced dissociation	3.88	3131.43	3131.42	0	0	0	0	3e-07	3.4e-06
997 | 229581	10	491	R.GKAN[+1622.58161]STGTLVITDPTR.I	R.GKANSTGTLVITDPTR.I	GKANSTGTLVITDPTR,RI,4@1622.58161	N4(NGlycan / 1622.5816)	HexNAc(4)Hex(5)	1.5e-05	0.00015	4.83	302.2	133.6	133.6	3	1085.16	1085.16	1.15		3253.46	3253.46	Specific	4	15.9	>sp|Q12860|CNTN1_HUMAN Contactin-1 OS=Homo sapiens OX=9606 GN=CNTN1 PE=1 SV=1	10	29.7826	controllerType=0 controllerNumber=1 scan=7632	3567		KS_AD292_HILIC-elu_849_3544.7632.7632.3	high-energy collision-induced dissociation	3.35	3252.45	3252.45	0	0	0	0	8.8e-07	8.9e-06
991 | 254803	10	491	R.GKAN[+1752.64460]STGTLVITDPTR.I	R.GKANSTGTLVITDPTR.I	GKANSTGTLVITDPTR,RI,4@1752.64460	N4(NGlycan / 1752.6446)	HexNAc(4)Hex(4)Fuc(2)	5.5e-07	5.7e-06	6.26	560	253.1	253.1	3	1128.51	1128.51	-0.05		3383.52	3383.52	Specific	4	19.7	>sp|Q12860|CNTN1_HUMAN Contactin-1 OS=Homo sapiens OX=9606 GN=CNTN1 PE=1 SV=1	10	29.707	controllerType=0 controllerNumber=1 scan=7615	3551		KS_AD292_HILIC-elu_849_3544.7615.7615.3	high-energy collision-induced dissociation	6.81	3382.51	3382.51	0	0	0	0	2.4e-08	2.6e-07
992 | 254763	10	491	R.GKAN[+1752.64460]STGTLVITDPTR.I	R.GKANSTGTLVITDPTR.I	GKANSTGTLVITDPTR,RI,4@1752.64460	N4(NGlycan / 1752.6446)	HexNAc(4)Hex(4)Fuc(2)	1.3e-06	1.3e-05	5.9	511.3	240.8	240.8	3	1128.51	1128.51	0.6		3383.52	3383.52	Specific	4	20.2	>sp|Q12860|CNTN1_HUMAN Contactin-1 OS=Homo sapiens OX=9606 GN=CNTN1 PE=1 SV=1	10	29.6728	controllerType=0 controllerNumber=1 scan=7607	3544		KS_AD292_HILIC-elu_849_3544.7607.7607.3	high-energy collision-induced dissociation	5.87	3382.52	3382.51	0	0	0	0	6e-08	7e-07
1001 | 200153	10	491	R.GKAN[+1444.53387]STGTLVITDPTR.I	R.GKANSTGTLVITDPTR.I	GKANSTGTLVITDPTR,RI,4@1444.53387	N4(NGlycan / 1444.5339)	HexNAc(4)Hex(3)Fuc(1)	5.2e-12	5.5e-11	11.28	650.2	416.9	416.9	3	1025.81	1025.81	-0.68		3075.41	3075.41	Specific	4	21.6	>sp|Q12860|CNTN1_HUMAN Contactin-1 OS=Homo sapiens OX=9606 GN=CNTN1 PE=1 SV=1	10	30.6997	controllerType=0 controllerNumber=1 scan=7842	3763		KS_AD292_HILIC-elu_849_3544.7842.7842.3	high-energy collision-induced dissociation	10.65	3074.4	3074.4	0	0	0	0	4.2e-13	4.1e-12
1002 | 200033	10	491	R.GKAN[+1444.53387]STGTLVITDPTR.I	R.GKANSTGTLVITDPTR.I	GKANSTGTLVITDPTR,RI,4@1444.53387	N4(NGlycan / 1444.5339)	HexNAc(4)Hex(3)Fuc(1)	1.4e-09	1.5e-08	8.84	613	339.1	339.1	3	1025.81	1025.81	0.15		3075.41	3075.41	Specific	4	16.8	>sp|Q12860|CNTN1_HUMAN Contactin-1 OS=Homo sapiens OX=9606 GN=CNTN1 PE=1 SV=1	10	30.3456	controllerType=0 controllerNumber=1 scan=7760	3687		KS_AD292_HILIC-elu_849_3544.7760.7760.3	high-energy collision-induced dissociation	8.21	3074.4	3074.4	0	0	0	0	5.7e-11	5.4e-10
1003 | 200113	10	491	R.GKAN[+1298.47596]STGTLVITDPTR.I	R.GKANSTGTLVITDPTR.I	GKANSTGTLVITDPTR,RI,4@1298.47596	N4(NGlycan / 1298.476)	HexNAc(4)Hex(3)	1.2e-06	1.3e-05	5.92	502.1	282.7	282.7	3	977.121	977.122	-0.78		2929.35	2929.35	Specific	4	18.7	>sp|Q12860|CNTN1_HUMAN Contactin-1 OS=Homo sapiens OX=9606 GN=CNTN1 PE=1 SV=1	10	30.5582	controllerType=0 controllerNumber=1 scan=7809	3733		KS_AD292_HILIC-elu_849_3544.7809.7809.3	high-energy collision-induced dissociation	5.89	2928.34	2928.34	0	0	0	0	5.6e-08	6.6e-07
1004 | 200073	10	491	R.GKAN[+1298.47596]STGTLVITDPTR.I	R.GKANSTGTLVITDPTR.I	GKANSTGTLVITDPTR,RI,4@1298.47596	N4(NGlycan / 1298.476)	HexNAc(4)Hex(3)	1.6e-06	1.7e-05	5.79	463	282.3	282.3	3	977.122	977.122	-0.28		2929.35	2929.35	Specific	4	19.7	>sp|Q12860|CNTN1_HUMAN Contactin-1 OS=Homo sapiens OX=9606 GN=CNTN1 PE=1 SV=1	10	30.4074	controllerType=0 controllerNumber=1 scan=7774	3700		KS_AD292_HILIC-elu_849_3544.7774.7774.3	high-energy collision-induced dissociation	4.71	2928.34	2928.34	0	0	0	0	7.6e-08	8.9e-07
1015 | 168284	10	493	K.AN[+1298.47596]STGTLVITDPTR.I	K.ANSTGTLVITDPTR.I	ANSTGTLVITDPTR,KI,2@1298.47596	N2(NGlycan / 1298.476)	HexNAc(4)Hex(3)	1.1e-06	1.1e-05	5.97	348.2	235.8	235.8	2	1372.62	1372.62	0.09		2744.24	2744.24	Specific	2	15.7	>sp|Q12860|CNTN1_HUMAN Contactin-1 OS=Homo sapiens OX=9606 GN=CNTN1 PE=1 SV=1	10	36.6124	controllerType=0 controllerNumber=1 scan=9196	5027		KS_AD292_HILIC-elu_849_3544.9196.9196.2	high-energy collision-induced dissociation	4.48	2743.23	2743.23	0	0	0	0	4.8e-08	5.6e-07
1005 | 163084	10	491	R.GKAN[+1216.42286]STGTLVITDPTR.I	R.GKANSTGTLVITDPTR.I	GKANSTGTLVITDPTR,RI,4@1216.42286	N4(NGlycan / 1216.4229)	HexNAc(2)Hex(5)	1.1e-13	1.1e-12	12.97	782.6	491.4	491.4	3	949.769	949.771	-1.88		2847.29	2847.3	Specific	4	25.2	>sp|Q12860|CNTN1_HUMAN Contactin-1 OS=Homo sapiens OX=9606 GN=CNTN1 PE=1 SV=1	10	29.8722	controllerType=0 controllerNumber=1 scan=7652	3586		KS_AD292_HILIC-elu_849_3544.7652.7652.3	high-energy collision-induced dissociation	13.34	2846.29	2846.29	0	0	0	0	9e-15	9.3e-14
1006 | 163204	10	491	R.GKAN[+1216.42286]STGTLVITDPTR.I	R.GKANSTGTLVITDPTR.I	GKANSTGTLVITDPTR,RI,4@1216.42286	N4(NGlycan / 1216.4229)	HexNAc(2)Hex(5)	4.6e-13	4.8e-12	12.34	741.8	523.6	523.6	3	949.772	949.771	0.57		2847.3	2847.3	Specific	4	23	>sp|Q12860|CNTN1_HUMAN Contactin-1 OS=Homo sapiens OX=9606 GN=CNTN1 PE=1 SV=1	10	29.9296	controllerType=0 controllerNumber=1 scan=7665	3598		KS_AD292_HILIC-elu_849_3544.7665.7665.3	high-energy collision-induced dissociation	12.71	2846.29	2846.29	0	0	0	0	4.2e-14	4.2e-13
1016 | 122590	10	493	K.AN[+1216.42286]STGTLVITDPTR.I	K.ANSTGTLVITDPTR.I	ANSTGTLVITDPTR,KI,2@1216.42286	N2(NGlycan / 1216.4229)	HexNAc(2)Hex(5)	1.2e-06	1.2e-05	5.94	334.7	327.2	327.2	3	888.066	888.066	0.23		2662.18	2662.18	Specific	2	15.5	>sp|Q12860|CNTN1_HUMAN Contactin-1 OS=Homo sapiens OX=9606 GN=CNTN1 PE=1 SV=1	10	36.1324	controllerType=0 controllerNumber=1 scan=9087	4925		KS_AD292_HILIC-elu_849_3544.9087.9087.3	high-energy collision-induced dissociation	4.49	2661.18	2661.18	0	0	0	0	5.2e-08	6.1e-07
971 | 120254	10	451	K.GTEWLVN[+1216.42286]SSR.I	K.GTEWLVNSSR.I	GTEWLVNSSR,KI,7@1216.42286	N7(NGlycan / 1216.4229)	HexNAc(2)Hex(5)	3.3e-13	3.5e-12	12.48	708.5	561.6	561.6	2	1183	1183	-0.21		2364.99	2364.99	Specific	7	16.5	>sp|Q12860|CNTN1_HUMAN Contactin-1 OS=Homo sapiens OX=9606 GN=CNTN1 PE=1 SV=1	10	34.8729	controllerType=0 controllerNumber=1 scan=8794	4652		KS_AD292_HILIC-elu_849_3544.8794.8794.2	high-energy collision-induced dissociation	10.85	2363.98	2363.99	0	0	0	0	3.5e-14	3.5e-13
972 | 121150	10	451	K.GTEWLVN[+1216.42286]SSR.I	K.GTEWLVNSSR.I	GTEWLVNSSR,KI,7@1216.42286	N7(NGlycan / 1216.4229)	HexNAc(2)Hex(5)	2.9e-12	3e-11	11.54	691.6	543.2	543.2	2	1183	1183	0		2364.99	2364.99	Specific	7	16.9	>sp|Q12860|CNTN1_HUMAN Contactin-1 OS=Homo sapiens OX=9606 GN=CNTN1 PE=1 SV=1	10	35.3489	controllerType=0 controllerNumber=1 scan=8904	4754		KS_AD292_HILIC-elu_849_3544.8904.8904.2	high-energy collision-induced dissociation	9.91	2363.99	2363.99	0	0	0	0	2.8e-13	2.8e-12
973 | 120654	10	451	K.GTEWLVN[+1216.42286]SSR.I	K.GTEWLVNSSR.I	GTEWLVNSSR,KI,7@1216.42286	N7(NGlycan / 1216.4229)	HexNAc(2)Hex(5)	2.9e-12	3e-11	11.54	685.8	531.1	531.1	2	1183	1183	0		2364.99	2364.99	Specific	7	17.2	>sp|Q12860|CNTN1_HUMAN Contactin-1 OS=Homo sapiens OX=9606 GN=CNTN1 PE=1 SV=1	10	35.1177	controllerType=0 controllerNumber=1 scan=8850	4704		KS_AD292_HILIC-elu_849_3544.8850.8850.2	high-energy collision-induced dissociation	9.91	2363.99	2363.99	0	0	0	0	2.8e-13	2.7e-12
974 | 121670	10	451	K.GTEWLVN[+1216.42286]SSR.I	K.GTEWLVNSSR.I	GTEWLVNSSR,KI,7@1216.42286	N7(NGlycan / 1216.4229)	HexNAc(2)Hex(5)	5.1e-09	5.3e-08	8.3	560.8	459.4	459.4	2	1183	1183	-0.93		2364.99	2364.99	Specific	7	17.7	>sp|Q12860|CNTN1_HUMAN Contactin-1 OS=Homo sapiens OX=9606 GN=CNTN1 PE=1 SV=1	10	35.6378	controllerType=0 controllerNumber=1 scan=8973	4818		KS_AD292_HILIC-elu_849_3544.8973.8973.2	high-energy collision-induced dissociation	6.66	2363.98	2363.99	0	0	0	0	3e-10	3.5e-09
975 | 120334	10	451	K.GTEWLVN[+1216.42286]SSR.I	K.GTEWLVNSSR.I	GTEWLVNSSR,KI,7@1216.42286	N7(NGlycan / 1216.4229)	HexNAc(2)Hex(5)	3.1e-06	3.2e-05	5.51	378.2	247.5	247.5	3	789.002	789.002	0.15		2364.99	2364.99	Specific	7	14.4	>sp|Q12860|CNTN1_HUMAN Contactin-1 OS=Homo sapiens OX=9606 GN=CNTN1 PE=1 SV=1	10	34.9055	controllerType=0 controllerNumber=1 scan=8801	4659		KS_AD292_HILIC-elu_849_3544.8801.8801.3	high-energy collision-induced dissociation	4.01	2363.99	2363.99	0	0	0	0	1.5e-07	1.8e-06
976 | 121070	10	451	K.GTEWLVN[+1216.42286]SSR.I	K.GTEWLVNSSR.I	GTEWLVNSSR,KI,7@1216.42286	N7(NGlycan / 1216.4229)	HexNAc(2)Hex(5)	8e-06	8.3e-05	5.1	311.7	233.1	233.1	3	789.002	789.002	-0.32		2364.99	2364.99	Specific	7	13.4	>sp|Q12860|CNTN1_HUMAN Contactin-1 OS=Homo sapiens OX=9606 GN=CNTN1 PE=1 SV=1	10	35.2966	controllerType=0 controllerNumber=1 scan=8892	4743		KS_AD292_HILIC-elu_849_3544.8892.8892.3	high-energy collision-induced dissociation	3.83	2363.98	2363.99	0	0	0	0	4.7e-07	5.1e-06
969 | 208958	10	207	K.GN[+1501.55533]YSC[+57.02146]FVSSPSITK.S	K.GNYSCFVSSPSITK.S	GNYSCFVSSPSITK,KS,2@1501.55533,5@57.02146	N2(NGlycan / 1501.5553)	HexNAc(5)Hex(3)	3.5e-06	3.7e-05	5.45	361.7	194.1	194.1	3	1016.76	1016.76	-0.71		3048.27	3048.28	Specific	2	14.7	>sp|Q12860|CNTN1_HUMAN Contactin-1 OS=Homo sapiens OX=9606 GN=CNTN1 PE=1 SV=1	10	42.2148	controllerType=0 controllerNumber=1 scan=10482	6230	C5(Carbamidomethyl / 57.0215)	KS_AD292_HILIC-elu_849_3544.10482.10482.3	high-energy collision-induced dissociation	3.82	3047.27	3047.27	0	0	0	0	1.9e-07	2.1e-06
970 | 209238	10	207	K.GN[+1501.55533]YSC[+57.02146]FVSSPSITK.S	K.GNYSCFVSSPSITK.S	GNYSCFVSSPSITK,KS,2@1501.55533,5@57.02146	N2(NGlycan / 1501.5553)	HexNAc(5)Hex(3)	2.1e-06	2.2e-05	5.68	328.8	261.1	261.1	3	1016.76	1016.76	0.8		3048.28	3048.28	Specific	2	15.6	>sp|Q12860|CNTN1_HUMAN Contactin-1 OS=Homo sapiens OX=9606 GN=CNTN1 PE=1 SV=1	10	42.5315	controllerType=0 controllerNumber=1 scan=10553	6296	C5(Carbamidomethyl / 57.0215)	KS_AD292_HILIC-elu_849_3544.10553.10553.3	high-energy collision-induced dissociation	4.05	3047.27	3047.27	0	0	0	0	1e-07	1.2e-06
3648 | 139933	118	63	R.YN[+1378.47569]LSEVLQGK.L	R.YNLSEVLQGK.L	YNLSEVLQGK,RL,2@1378.47569	N2(NGlycan / 1378.4757)	HexNAc(2)Hex(6)	2.9e-11	3e-10	10.54	631.5	483.6	483.6	2	1265.05	1265.05	1.01		2529.09	2529.09	Specific	2	21.1	>sp|Q12797-5|ASPH_HUMAN Isoform 5 of Aspartyl/asparaginyl beta-hydroxylase OS=Homo sapiens OX=9606 GN=ASPH	484	49.7555	controllerType=0 controllerNumber=1 scan=12203	7842		KS_AD292_HILIC-elu_849_3544.12203.12203.2	high-energy collision-induced dissociation	10.91	2528.08	2528.08	0	0	0	0	2.3e-12	2.1e-11
3649 | 140293	118	63	R.YN[+1378.47569]LSEVLQGK.L	R.YNLSEVLQGK.L	YNLSEVLQGK,RL,2@1378.47569	N2(NGlycan / 1378.4757)	HexNAc(2)Hex(6)	2.8e-07	2.9e-06	6.56	492	366.1	366.1	2	1265.05	1265.05	0.14		2529.09	2529.09	Specific	2	18.5	>sp|Q12797-5|ASPH_HUMAN Isoform 5 of Aspartyl/asparaginyl beta-hydroxylase OS=Homo sapiens OX=9606 GN=ASPH	484	50.0214	controllerType=0 controllerNumber=1 scan=12263	7898		KS_AD292_HILIC-elu_849_3544.12263.12263.2	high-energy collision-induced dissociation	6.53	2528.08	2528.08	0	0	0	0	1.1e-08	1.1e-07
3650 | 140453	118	63	R.YN[+1216.42286]LSEVLQGK.L	R.YNLSEVLQGK.L	YNLSEVLQGK,RL,2@1216.42286	N2(NGlycan / 1216.4229)	HexNAc(2)Hex(5)	6.8e-11	7.1e-10	10.17	647.9	459.9	459.9	2	1184.02	1184.02	-1.97		2367.03	2367.03	Specific	2	20.6	>sp|Q12797-5|ASPH_HUMAN Isoform 5 of Aspartyl/asparaginyl beta-hydroxylase OS=Homo sapiens OX=9606 GN=ASPH	484	50.2709	controllerType=0 controllerNumber=1 scan=12320	7951		KS_AD292_HILIC-elu_849_3544.12320.12320.2	high-energy collision-induced dissociation	8.54	2366.02	2366.03	0	0	0	0	4.3e-12	4.1e-11
1 | 236783	1	62	K.GRDIYTFDGALN[+1727.61297]K.S	K.GRDIYTFDGALNK.S	GRDIYTFDGALNK,KS,12@1727.61297	N12(NGlycan / 1727.613)	HexNAc(3)Hex(6)Fuc(1)	1.1e-05	0.00012	4.94	350.5	143.1	143.1	3	1066.46	1066.46	0.52		3197.35	3197.35	Specific	12	14.4	>sp|Q08722|CD47_HUMAN Leukocyte surface antigen CD47 OS=Homo sapiens OX=9606 GN=CD47 PE=1 SV=1	2831	39.3223	controllerType=0 controllerNumber=1 scan=9817	5607		KS_AD292_HILIC-elu_849_3544.9817.9817.3	high-energy collision-induced dissociation	3.49	3196.35	3196.34	0	0	0	0	7.1e-07	7.4e-06
13 | 214482	1	64	R.DIYTFDGALN[+1727.61297]K.S	R.DIYTFDGALNK.S	DIYTFDGALNK,RS,10@1727.61297	N10(NGlycan / 1727.613)	HexNAc(3)Hex(6)Fuc(1)	6.1e-06	6.4e-05	5.21	318.1	156	156	2	1492.62	1492.62	0.2		2984.23	2984.23	Specific	10	14.8	>sp|Q08722|CD47_HUMAN Leukocyte surface antigen CD47 OS=Homo sapiens OX=9606 GN=CD47 PE=1 SV=1	2831	48.4341	controllerType=0 controllerNumber=1 scan=11897	7556		KS_AD292_HILIC-elu_849_3544.11897.11897.2	high-energy collision-induced dissociation	3.8	2983.22	2983.22	0	0	0	0	3.6e-07	4e-06
3 | 206519	1	62	K.GRDIYTFDGALN[+1540.52851]K.S	K.GRDIYTFDGALNK.S	GRDIYTFDGALNK,KS,12@1540.52851	N12(NGlycan / 1540.5285)	HexNAc(2)Hex(7)	6e-14	6.3e-13	13.22	753	492.1	492.1	3	1004.09	1004.09	0.53		3010.27	3010.27	Specific	12	19.6	>sp|Q08722|CD47_HUMAN Leukocyte surface antigen CD47 OS=Homo sapiens OX=9606 GN=CD47 PE=1 SV=1	2831	39.5213	controllerType=0 controllerNumber=1 scan=9862	5649		KS_AD292_HILIC-elu_849_3544.9862.9862.3	high-energy collision-induced dissociation	11.59	3009.26	3009.26	0	0	0	0	6.8e-15	6.6e-14
4 | 206280	1	62	K.GRDIYTFDGALN[+1540.52851]K.S	K.GRDIYTFDGALNK.S	GRDIYTFDGALNK,KS,12@1540.52851	N12(NGlycan / 1540.5285)	HexNAc(2)Hex(7)	6e-13	6.3e-12	12.22	702.4	478.5	478.5	3	1004.09	1004.09	0.11		3010.27	3010.27	Specific	12	16.5	>sp|Q08722|CD47_HUMAN Leukocyte surface antigen CD47 OS=Homo sapiens OX=9606 GN=CD47 PE=1 SV=1	2831	39.2487	controllerType=0 controllerNumber=1 scan=9800	5591		KS_AD292_HILIC-elu_849_3544.9800.9800.3	high-energy collision-induced dissociation	10.59	3009.26	3009.26	0	0	0	0	6.2e-14	6.3e-13
5 | 206840	1	62	K.GRDIYTFDGALN[+1540.52851]K.S	K.GRDIYTFDGALNK.S	GRDIYTFDGALNK,KS,12@1540.52851	N12(NGlycan / 1540.5285)	HexNAc(2)Hex(7)	1e-06	1.1e-05	5.99	474	314.4	314.4	3	1004.09	1004.09	0.35		3010.27	3010.27	Specific	12	16.8	>sp|Q08722|CD47_HUMAN Leukocyte surface antigen CD47 OS=Homo sapiens OX=9606 GN=CD47 PE=1 SV=1	2831	39.7952	controllerType=0 controllerNumber=1 scan=9924	5707		KS_AD292_HILIC-elu_849_3544.9924.9924.3	high-energy collision-induced dissociation	4.49	3009.26	3009.26	0	0	0	0	4.5e-08	5.2e-07
16 | 180927	1	64	R.DIYTFDGALN[+1540.52851]K.S	R.DIYTFDGALNK.S	DIYTFDGALNK,RS,10@1540.52851	N10(NGlycan / 1540.5285)	HexNAc(2)Hex(7)	2.9e-15	3e-14	14.54	823.5	644.4	644.4	2	1399.08	1399.08	0.06		2797.14	2797.14	Specific	10	21.1	>sp|Q08722|CD47_HUMAN Leukocyte surface antigen CD47 OS=Homo sapiens OX=9606 GN=CD47 PE=1 SV=1	2831	48.652	controllerType=0 controllerNumber=1 scan=11948	7603		KS_AD292_HILIC-elu_849_3544.11948.11948.2	high-energy collision-induced dissociation	14.91	2796.14	2796.14	0	0	0	0	3.4e-16	3.4e-15
17 | 180525	1	64	R.DIYTFDGALN[+1540.52851]K.S	R.DIYTFDGALNK.S	DIYTFDGALNK,RS,10@1540.52851	N10(NGlycan / 1540.5285)	HexNAc(2)Hex(7)	2.9e-15	3e-14	14.54	822.4	643.4	643.4	2	1399.08	1399.08	0.15		2797.14	2797.14	Specific	10	20.9	>sp|Q08722|CD47_HUMAN Leukocyte surface antigen CD47 OS=Homo sapiens OX=9606 GN=CD47 PE=1 SV=1	2831	48.369	controllerType=0 controllerNumber=1 scan=11883	7542		KS_AD292_HILIC-elu_849_3544.11883.11883.2	high-energy collision-induced dissociation	14.91	2796.14	2796.14	0	0	0	0	3.4e-16	3.4e-15
18 | 180248	1	64	R.DIYTFDGALN[+1540.52851]K.S	R.DIYTFDGALNK.S	DIYTFDGALNK,RS,10@1540.52851	N10(NGlycan / 1540.5285)	HexNAc(2)Hex(7)	1.9e-12	2e-11	11.72	747.2	567.4	567.4	2	1399.08	1399.08	2.33		2797.15	2797.14	Specific	10	20.6	>sp|Q08722|CD47_HUMAN Leukocyte surface antigen CD47 OS=Homo sapiens OX=9606 GN=CD47 PE=1 SV=1	2831	48.134	controllerType=0 controllerNumber=1 scan=11829	7492		KS_AD292_HILIC-elu_849_3544.11829.11829.2	high-energy collision-induced dissociation	12.09	2796.14	2796.14	0	0	0	0	2.1e-13	2.1e-12
19 | 181046	1	64	R.DIYTFDGALN[+1540.52851]K.S	R.DIYTFDGALNK.S	DIYTFDGALNK,RS,10@1540.52851	N10(NGlycan / 1540.5285)	HexNAc(2)Hex(7)	5.9e-06	6.2e-05	5.23	435.7	280.5	280.5	2	1399.08	1399.08	2.82		2797.15	2797.14	Specific	10	17.2	>sp|Q08722|CD47_HUMAN Leukocyte surface antigen CD47 OS=Homo sapiens OX=9606 GN=CD47 PE=1 SV=1	2831	48.9053	controllerType=0 controllerNumber=1 scan=12007	7658		KS_AD292_HILIC-elu_849_3544.12007.12007.2	high-energy collision-induced dissociation	3.9	2796.14	2796.14	0	0	0	0	3.5e-07	3.9e-06
6 | 171327	1	62	K.GRDIYTFDGALN[+1378.47569]K.S	K.GRDIYTFDGALNK.S	GRDIYTFDGALNK,KS,12@1378.47569	N12(NGlycan / 1378.4757)	HexNAc(2)Hex(6)	6.9e-12	7.2e-11	11.16	650	378.9	378.9	3	950.075	950.076	-0.95		2848.21	2848.21	Specific	12	15.9	>sp|Q08722|CD47_HUMAN Leukocyte surface antigen CD47 OS=Homo sapiens OX=9606 GN=CD47 PE=1 SV=1	2831	39.7857	controllerType=0 controllerNumber=1 scan=9922	5705		KS_AD292_HILIC-elu_849_3544.9922.9922.3	high-energy collision-induced dissociation	9.53	2847.2	2847.21	0	0	0	0	5.2e-13	5e-12
7 | 171044	1	62	K.GRDIYTFDGALN[+1378.47569]K.S	K.GRDIYTFDGALNK.S	GRDIYTFDGALNK,KS,12@1378.47569	N12(NGlycan / 1378.4757)	HexNAc(2)Hex(6)	7.3e-09	7.6e-08	8.14	592.1	396.9	396.9	3	950.072	950.076	-4.87		2848.2	2848.21	Specific	12	13.7	>sp|Q08722|CD47_HUMAN Leukocyte surface antigen CD47 OS=Homo sapiens OX=9606 GN=CD47 PE=1 SV=1	2831	39.5401	controllerType=0 controllerNumber=1 scan=9866	5653		KS_AD292_HILIC-elu_849_3544.9866.9866.3	high-energy collision-induced dissociation	7.51	2847.19	2847.21	0	0	0	0	4.1e-10	4.9e-09
21 | 138096	1	64	R.DIYTFDGALN[+1378.47569]K.S	R.DIYTFDGALNK.S	DIYTFDGALNK,RS,10@1378.47569	N10(NGlycan / 1378.4757)	HexNAc(2)Hex(6)	2.9e-15	3e-14	14.54	802.5	625.9	625.9	2	1318.05	1318.05	0.47		2635.09	2635.09	Specific	10	21.4	>sp|Q08722|CD47_HUMAN Leukocyte surface antigen CD47 OS=Homo sapiens OX=9606 GN=CD47 PE=1 SV=1	2831	48.7633	controllerType=0 controllerNumber=1 scan=11974	7627		KS_AD292_HILIC-elu_849_3544.11974.11974.2	high-energy collision-induced dissociation	13.91	2634.09	2634.08	0	0	0	0	3.5e-16	3.5e-15
22 | 137616	1	64	R.DIYTFDGALN[+1378.47569]K.S	R.DIYTFDGALNK.S	DIYTFDGALNK,RS,10@1378.47569	N10(NGlycan / 1378.4757)	HexNAc(2)Hex(6)	2.9e-14	3e-13	13.54	798.7	637.7	637.7	2	1318.05	1318.05	-0.09		2635.09	2635.09	Specific	10	22.1	>sp|Q08722|CD47_HUMAN Leukocyte surface antigen CD47 OS=Homo sapiens OX=9606 GN=CD47 PE=1 SV=1	2831	48.5275	controllerType=0 controllerNumber=1 scan=11919	7576		KS_AD292_HILIC-elu_849_3544.11919.11919.2	high-energy collision-induced dissociation	13.91	2634.08	2634.08	0	0	0	0	3.3e-15	3.4e-14
23 | 138815	1	64	R.DIYTFDGALN[+1378.47569]K.S	R.DIYTFDGALNK.S	DIYTFDGALNK,RS,10@1378.47569	N10(NGlycan / 1378.4757)	HexNAc(2)Hex(6)	6.8e-14	7.1e-13	13.17	795.5	605	605	2	1318.05	1318.05	-1.66		2635.09	2635.09	Specific	10	20	>sp|Q08722|CD47_HUMAN Leukocyte surface antigen CD47 OS=Homo sapiens OX=9606 GN=CD47 PE=1 SV=1	2831	49.0445	controllerType=0 controllerNumber=1 scan=12040	7689		KS_AD292_HILIC-elu_849_3544.12040.12040.2	high-energy collision-induced dissociation	13.54	2634.08	2634.08	0	0	0	0	7.1e-15	7e-14
8 | 171807	1	62	K.GRDIYTFDGALN[+1216.42286]K.S	K.GRDIYTFDGALNK.S	GRDIYTFDGALNK,KS,12@1216.42286	N12(NGlycan / 1216.4229)	HexNAc(2)Hex(5)	6.9e-14	7.2e-13	13.16	755.8	529.4	529.4	3	896.058	896.059	-0.5		2686.16	2686.16	Specific	12	18.1	>sp|Q08722|CD47_HUMAN Leukocyte surface antigen CD47 OS=Homo sapiens OX=9606 GN=CD47 PE=1 SV=1	2831	40.1327	controllerType=0 controllerNumber=1 scan=10001	5779		KS_AD292_HILIC-elu_849_3544.10001.10001.3	high-energy collision-induced dissociation	11.53	2685.15	2685.15	0	0	0	0	7.4e-15	7.3e-14
9 | 171445	1	62	K.GRDIYTFDGALN[+1216.42286]K.S	K.GRDIYTFDGALNK.S	GRDIYTFDGALNK,KS,12@1216.42286	N12(NGlycan / 1216.4229)	HexNAc(2)Hex(5)	6.9e-13	7.2e-12	12.16	733.9	502.9	502.9	3	896.058	896.059	-0.36		2686.16	2686.16	Specific	12	17.2	>sp|Q08722|CD47_HUMAN Leukocyte surface antigen CD47 OS=Homo sapiens OX=9606 GN=CD47 PE=1 SV=1	2831	39.8709	controllerType=0 controllerNumber=1 scan=9941	5723		KS_AD292_HILIC-elu_849_3544.9941.9941.3	high-energy collision-induced dissociation	11.53	2685.15	2685.15	0	0	0	0	6.7e-14	7e-13
10 | 172085	1	62	K.GRDIYTFDGALN[+1216.42286]K.S	K.GRDIYTFDGALNK.S	GRDIYTFDGALNK,KS,12@1216.42286	N12(NGlycan / 1216.4229)	HexNAc(2)Hex(5)	6.9e-12	7.2e-11	11.16	667.4	435.2	435.2	3	896.058	896.059	-0.91		2686.16	2686.16	Specific	12	16.5	>sp|Q08722|CD47_HUMAN Leukocyte surface antigen CD47 OS=Homo sapiens OX=9606 GN=CD47 PE=1 SV=1	2831	40.4056	controllerType=0 controllerNumber=1 scan=10065	5839		KS_AD292_HILIC-elu_849_3544.10065.10065.3	high-energy collision-induced dissociation	10.53	2685.15	2685.15	0	0	0	0	5.3e-13	5.1e-12
26 | 139894	1	64	R.DIYTFDGALN[+1216.42286]K.S	R.DIYTFDGALNK.S	DIYTFDGALNK,RS,10@1216.42286	N10(NGlycan / 1216.4229)	HexNAc(2)Hex(5)	3.3e-16	3.5e-15	15.48	873	642.5	642.5	2	1237.02	1237.02	-0.35		2473.04	2473.04	Specific	10	20.7	>sp|Q08722|CD47_HUMAN Leukocyte surface antigen CD47 OS=Homo sapiens OX=9606 GN=CD47 PE=1 SV=1	2831	49.6518	controllerType=0 controllerNumber=1 scan=12180	7820		KS_AD292_HILIC-elu_849_3544.12180.12180.2	high-energy collision-induced dissociation	13.85	2472.03	2472.03	0	0	0	0	4.4e-17	4.3e-16
27 | 139536	1	64	R.DIYTFDGALN[+1216.42286]K.S	R.DIYTFDGALNK.S	DIYTFDGALNK,RS,10@1216.42286	N10(NGlycan / 1216.4229)	HexNAc(2)Hex(5)	3.3e-15	3.5e-14	14.48	827.7	649.6	649.6	2	1237.02	1237.02	-0.16		2473.04	2473.04	Specific	10	21	>sp|Q08722|CD47_HUMAN Leukocyte surface antigen CD47 OS=Homo sapiens OX=9606 GN=CD47 PE=1 SV=1	2831	49.3737	controllerType=0 controllerNumber=1 scan=12116	7760		KS_AD292_HILIC-elu_849_3544.12116.12116.2	high-energy collision-induced dissociation	14.85	2472.03	2472.03	0	0	0	0	3.9e-16	3.9e-15
28 | 138254	1	64	R.DIYTFDGALN[+1216.42286]K.S	R.DIYTFDGALNK.S	DIYTFDGALNK,RS,10@1216.42286	N10(NGlycan / 1216.4229)	HexNAc(2)Hex(5)	2.9e-15	3e-14	14.54	819.9	648.9	648.9	2	1237.02	1237.02	0.73		2473.04	2473.04	Specific	10	20.9	>sp|Q08722|CD47_HUMAN Leukocyte surface antigen CD47 OS=Homo sapiens OX=9606 GN=CD47 PE=1 SV=1	2831	48.8318	controllerType=0 controllerNumber=1 scan=11990	7642		KS_AD292_HILIC-elu_849_3544.11990.11990.2	high-energy collision-induced dissociation	13.91	2472.03	2472.03	0	0	0	0	3.5e-16	3.5e-15
29 | 139014	1	64	R.DIYTFDGALN[+1216.42286]K.S	R.DIYTFDGALNK.S	DIYTFDGALNK,RS,10@1216.42286	N10(NGlycan / 1216.4229)	HexNAc(2)Hex(5)	2.9e-15	3e-14	14.54	813.7	639.1	639.1	2	1237.02	1237.02	-0.06		2473.04	2473.04	Specific	10	20.9	>sp|Q08722|CD47_HUMAN Leukocyte surface antigen CD47 OS=Homo sapiens OX=9606 GN=CD47 PE=1 SV=1	2831	49.1014	controllerType=0 controllerNumber=1 scan=12053	7701		KS_AD292_HILIC-elu_849_3544.12053.12053.2	high-energy collision-induced dissociation	13.91	2472.03	2472.03	0	0	0	0	3.5e-16	3.5e-15
30 | 138656	1	64	R.DIYTFDGALN[+1216.42286]K.S	R.DIYTFDGALNK.S	DIYTFDGALNK,RS,10@1216.42286	N10(NGlycan / 1216.4229)	HexNAc(2)Hex(5)	6.1e-10	6.4e-09	9.21	587.3	456.5	456.5	3	825.018	825.018	0.16		2473.04	2473.04	Specific	10	15.9	>sp|Q08722|CD47_HUMAN Leukocyte surface antigen CD47 OS=Homo sapiens OX=9606 GN=CD47 PE=1 SV=1	2831	48.9761	controllerType=0 controllerNumber=1 scan=12024	7674		KS_AD292_HILIC-elu_849_3544.12024.12024.3	high-energy collision-induced dissociation	9.58	2472.03	2472.03	0	0	0	0	2.9e-11	2.5e-10
31 | 139253	1	64	R.DIYTFDGALN[+1216.42286]K.S	R.DIYTFDGALNK.S	DIYTFDGALNK,RS,10@1216.42286	N10(NGlycan / 1216.4229)	HexNAc(2)Hex(5)	9.3e-09	9.8e-08	8.03	561.8	423.9	423.9	3	825.018	825.018	0.08		2473.04	2473.04	Specific	10	15.8	>sp|Q08722|CD47_HUMAN Leukocyte surface antigen CD47 OS=Homo sapiens OX=9606 GN=CD47 PE=1 SV=1	2831	49.2385	controllerType=0 controllerNumber=1 scan=12085	7731		KS_AD292_HILIC-elu_849_3544.12085.12085.3	high-energy collision-induced dissociation	8.58	2472.03	2472.03	0	0	0	0	5.3e-10	6.2e-09
32 | 140173	1	64	R.DIYTFDGALN[+1216.42286]K.S	R.DIYTFDGALNK.S	DIYTFDGALNK,RS,10@1216.42286	N10(NGlycan / 1216.4229)	HexNAc(2)Hex(5)	2.7e-08	2.8e-07	7.56	511.3	385.2	385.2	2	1237.02	1237.02	-2.53		2473.03	2473.04	Specific	10	18.6	>sp|Q08722|CD47_HUMAN Leukocyte surface antigen CD47 OS=Homo sapiens OX=9606 GN=CD47 PE=1 SV=1	2831	49.9457	controllerType=0 controllerNumber=1 scan=12246	7882		KS_AD292_HILIC-elu_849_3544.12246.12246.2	high-energy collision-induced dissociation	6.36	2472.03	2472.03	0	0	0	0	1.3e-09	1.3e-08
33 | 139776	1	64	R.DIYTFDGALN[+1216.42286]K.S	R.DIYTFDGALNK.S	DIYTFDGALNK,RS,10@1216.42286	N10(NGlycan / 1216.4229)	HexNAc(2)Hex(5)	2.5e-08	2.6e-07	7.61	497.9	377.5	377.5	3	825.018	825.018	0.23		2473.04	2473.04	Specific	10	15.4	>sp|Q08722|CD47_HUMAN Leukocyte surface antigen CD47 OS=Homo sapiens OX=9606 GN=CD47 PE=1 SV=1	2831	49.5112	controllerType=0 controllerNumber=1 scan=12148	7790		KS_AD292_HILIC-elu_849_3544.12148.12148.3	high-energy collision-induced dissociation	7.58	2472.03	2472.03	0	0	0	0	1.2e-09	1.2e-08
34 | 140333	1	64	R.DIYTFDGALN[+1216.42286]K.S	R.DIYTFDGALNK.S	DIYTFDGALNK,RS,10@1216.42286	N10(NGlycan / 1216.4229)	HexNAc(2)Hex(5)	1.4e-06	1.5e-05	5.84	378.5	239.2	239.2	2	1237.02	1237.02	1.23		2473.04	2473.04	Specific	10	15.4	>sp|Q08722|CD47_HUMAN Leukocyte surface antigen CD47 OS=Homo sapiens OX=9606 GN=CD47 PE=1 SV=1	2831	50.1451	controllerType=0 controllerNumber=1 scan=12291	7924		KS_AD292_HILIC-elu_849_3544.12291.12291.2	high-energy collision-induced dissociation	4.17	2472.03	2472.03	0	0	0	0	6.8e-08	8e-07
35 | 83645	1	64	R.DIYTFDGALN[+1054.37004]K.S	R.DIYTFDGALNK.S	DIYTFDGALNK,RS,10@1054.37004	N10(NGlycan / 1054.37)	HexNAc(2)Hex(4)	3.5e-14	3.7e-13	13.45	831.9	665.4	665.4	2	1155.99	1156	-4.92		2310.97	2310.99	Specific	10	20.5	>sp|Q08722|CD47_HUMAN Leukocyte surface antigen CD47 OS=Homo sapiens OX=9606 GN=CD47 PE=1 SV=1	2831	49.2827	controllerType=0 controllerNumber=1 scan=12095	7741		KS_AD292_HILIC-elu_849_3544.12095.12095.2	high-energy collision-induced dissociation	13.82	2309.97	2309.98	0	0	0	0	4e-15	4.2e-14
36 | 83725	1	64	R.DIYTFDGALN[+1054.37004]K.S	R.DIYTFDGALNK.S	DIYTFDGALNK,RS,10@1054.37004	N10(NGlycan / 1054.37)	HexNAc(2)Hex(4)	4.3e-07	4.5e-06	6.37	467.2	372.4	372.4	3	771	771	-0.43		2310.98	2310.99	Specific	10	11.1	>sp|Q08722|CD47_HUMAN Leukocyte surface antigen CD47 OS=Homo sapiens OX=9606 GN=CD47 PE=1 SV=1	2831	49.3076	controllerType=0 controllerNumber=1 scan=12101	7746		KS_AD292_HILIC-elu_849_3544.12101.12101.3	high-energy collision-induced dissociation	5.29	2309.98	2309.98	0	0	0	0	1.9e-08	2e-07
38 | 83684	1	64	R.DIYTFDGALN[+892.31722]K.S	R.DIYTFDGALNK.S	DIYTFDGALNK,RS,10@892.31722	N10(NGlycan / 892.3172)	HexNAc(2)Hex(3)	1.9e-08	2e-07	7.72	536.7	453.6	453.6	3	716.981	716.982	-1.35		2148.93	2148.93	Specific	10	13	>sp|Q08722|CD47_HUMAN Leukocyte surface antigen CD47 OS=Homo sapiens OX=9606 GN=CD47 PE=1 SV=1	2831	49.2919	controllerType=0 controllerNumber=1 scan=12097	7743		KS_AD292_HILIC-elu_849_3544.12097.12097.3	high-energy collision-induced dissociation	8.52	2147.92	2147.93	0	0	0	0	8.4e-10	9.4e-09
11 | 27617	1	62	K.GRDIYTFDGALN[+203.07937]K.S	K.GRDIYTFDGALNK.S	GRDIYTFDGALNK,KS,12@203.07937	N12(NGlycan / 203.0794)	HexNAc(1)	1.9e-06	2e-05	5.73	627.6	349.5	349.5	2	836.914	836.913	1.6		1672.82	1672.82	Specific	12	9.4	>sp|Q08722|CD47_HUMAN Leukocyte surface antigen CD47 OS=Homo sapiens OX=9606 GN=CD47 PE=1 SV=1	2831	39.8322	controllerType=0 controllerNumber=1 scan=9932	5715		KS_AD292_HILIC-elu_849_3544.9932.9932.2	high-energy collision-induced dissociation	5.1	1671.81	1671.81	0	0	0	0	9.2e-08	1.1e-06
39 | 33326	1	64	R.DIYTFDGALN[+203.07937]K.S	R.DIYTFDGALNK.S	DIYTFDGALNK,RS,10@203.07937	N10(NGlycan / 203.0794)	HexNAc(1)	3.5e-11	3.7e-10	10.45	682.7	566.3	566.3	2	730.348	730.351	-4.35		1459.69	1459.7	Specific	10	12.9	>sp|Q08722|CD47_HUMAN Leukocyte surface antigen CD47 OS=Homo sapiens OX=9606 GN=CD47 PE=1 SV=1	2831	49.3353	controllerType=0 controllerNumber=1 scan=12107	7752		KS_AD292_HILIC-elu_849_3544.12107.12107.2	high-energy collision-induced dissociation	10.82	1458.68	1458.69	0	0	0	0	3e-12	2.9e-11
54 | 333405	1	103	K.SDAVSHTGN[+1955.72397]YTC[+57.02146]EVTELTR.E	K.SDAVSHTGNYTCEVTELTR.E	SDAVSHTGNYTCEVTELTR,KE,9@1955.72397,12@57.02146	N9(NGlycan / 1955.724)	HexNAc(5)Hex(4)Fuc(2)	4.2e-07	4.4e-06	6.38	350.4	233.5	233.5	3	1365.9	1365.9	-1.38		4095.68	4095.69	Specific	9	14.8	>sp|Q08722|CD47_HUMAN Leukocyte surface antigen CD47 OS=Homo sapiens OX=9606 GN=CD47 PE=1 SV=1	2831	41.2513	controllerType=0 controllerNumber=1 scan=10261	6023	C12(Carbamidomethyl / 57.0215)	KS_AD292_HILIC-elu_849_3544.10261.10261.3	high-energy collision-induced dissociation	5.05	4094.67	4094.68	0	0	0	0	1.8e-08	1.9e-07
62 | 301525	1	103	K.SDAVSHTGN[+1647.61324]YTC[+57.02146]EVTELTR.E	K.SDAVSHTGNYTCEVTELTR.E	SDAVSHTGNYTCEVTELTR,KE,9@1647.61324,12@57.02146	N9(NGlycan / 1647.6132)	HexNAc(5)Hex(3)Fuc(1)	5.6e-17	5.9e-16	16.25	894.5	516.1	516.1	3	1263.2	1263.2	-0.36		3787.57	3787.57	Specific	9	22.3	>sp|Q08722|CD47_HUMAN Leukocyte surface antigen CD47 OS=Homo sapiens OX=9606 GN=CD47 PE=1 SV=1	2831	41.757	controllerType=0 controllerNumber=1 scan=10376	6131	C12(Carbamidomethyl / 57.0215)	KS_AD292_HILIC-elu_849_3544.10376.10376.3	high-energy collision-induced dissociation	16.62	3786.57	3786.57	0	0	0	0	8.5e-18	8.5e-17
63 | 301405	1	103	K.SDAVSHTGN[+1647.61324]YTC[+57.02146]EVTELTR.E	K.SDAVSHTGNYTCEVTELTR.E	SDAVSHTGNYTCEVTELTR,KE,9@1647.61324,12@57.02146	N9(NGlycan / 1647.6132)	HexNAc(5)Hex(3)Fuc(1)	1.1e-15	1.2e-14	14.94	838.2	447.6	447.6	3	1263.19	1263.2	-1.62		3787.57	3787.57	Specific	9	19.8	>sp|Q08722|CD47_HUMAN Leukocyte surface antigen CD47 OS=Homo sapiens OX=9606 GN=CD47 PE=1 SV=1	2831	41.7045	controllerType=0 controllerNumber=1 scan=10364	6120	C12(Carbamidomethyl / 57.0215)	KS_AD292_HILIC-elu_849_3544.10364.10364.3	high-energy collision-induced dissociation	15.31	3786.56	3786.57	0	0	0	0	1.5e-16	1.6e-15
64 | 301648	1	103	K.SDAVSHTGN[+1647.61324]YTC[+57.02146]EVTELTR.E	K.SDAVSHTGNYTCEVTELTR.E	SDAVSHTGNYTCEVTELTR,KE,9@1647.61324,12@57.02146	N9(NGlycan / 1647.6132)	HexNAc(5)Hex(3)Fuc(1)	8e-07	8.3e-06	6.1	436.5	305.2	305.2	3	1263.2	1263.2	1.77		3787.58	3787.57	Specific	9	15.6	>sp|Q08722|CD47_HUMAN Leukocyte surface antigen CD47 OS=Homo sapiens OX=9606 GN=CD47 PE=1 SV=1	2831	42.0155	controllerType=0 controllerNumber=1 scan=10436	6187	C12(Carbamidomethyl / 57.0215)	KS_AD292_HILIC-elu_849_3544.10436.10436.3	high-energy collision-induced dissociation	4.77	3786.57	3786.57	0	0	0	0	3.4e-08	3.9e-07
52 | 348325	1	103	K.SDAVSHTGN[+2076.75025]YTC[+57.02146]EVTELTR.E	K.SDAVSHTGNYTCEVTELTR.E	SDAVSHTGNYTCEVTELTR,KE,9@2076.75025,12@57.02146	N9(NGlycan / 2076.7502)	HexNAc(4)Hex(6)Fuc(2)	1.3e-10	1.4e-09	9.88	645	355.8	355.8	3	1406.24	1406.24	-0.85		4216.71	4216.71	Specific	9	18.6	>sp|Q08722|CD47_HUMAN Leukocyte surface antigen CD47 OS=Homo sapiens OX=9606 GN=CD47 PE=1 SV=1	2831	41.1868	controllerType=0 controllerNumber=1 scan=10246	6009	C12(Carbamidomethyl / 57.0215)	KS_AD292_HILIC-elu_849_3544.10246.10246.3	high-energy collision-induced dissociation	10.25	4215.7	4215.7	0	0	0	0	8.5e-12	7.8e-11
49 | 349123	1	103	K.SDAVSHTGN[+2205.79284]YTC[+57.02146]EVTELTR.E	K.SDAVSHTGNYTCEVTELTR.E	SDAVSHTGNYTCEVTELTR,KE,9@2205.79284,12@57.02146	N9(NGlycan / 2205.7928)	HexNAc(4)Hex(5)Fuc(2)NeuAc(1)	5.2e-07	5.4e-06	6.28	358	217.1	217.1	3	1449.26	1449.26	0.49		4345.76	4345.75	Specific	9	15.9	>sp|Q08722|CD47_HUMAN Leukocyte surface antigen CD47 OS=Homo sapiens OX=9606 GN=CD47 PE=1 SV=1	2831	45.6911	controllerType=0 controllerNumber=1 scan=11270	6968	C12(Carbamidomethyl / 57.0215)	KS_AD292_HILIC-elu_849_3544.11270.11270.3	high-energy collision-induced dissociation	4.96	4344.75	4344.75	0	0	0	0	2.2e-08	2.4e-07
55 | 333443	1	103	K.SDAVSHTGN[+1914.69743]YTC[+57.02146]EVTELTR.E	K.SDAVSHTGNYTCEVTELTR.E	SDAVSHTGNYTCEVTELTR,KE,9@1914.69743,12@57.02146	N9(NGlycan / 1914.6974)	HexNAc(4)Hex(5)Fuc(2)	4.9e-18	5.1e-17	17.31	901.1	522.4	522.4	3	1352.23	1352.22	0.67		4054.66	4054.66	Specific	9	17.5	>sp|Q08722|CD47_HUMAN Leukocyte surface antigen CD47 OS=Homo sapiens OX=9606 GN=CD47 PE=1 SV=1	2831	41.3782	controllerType=0 controllerNumber=1 scan=10290	6050	C12(Carbamidomethyl / 57.0215)	KS_AD292_HILIC-elu_849_3544.10290.10290.3	high-energy collision-induced dissociation	16.68	4053.65	4053.65	0	0	0	0	7.1e-19	7.3e-18
56 | 333563	1	103	K.SDAVSHTGN[+1914.69743]YTC[+57.02146]EVTELTR.E	K.SDAVSHTGNYTCEVTELTR.E	SDAVSHTGNYTCEVTELTR,KE,9@1914.69743,12@57.02146	N9(NGlycan / 1914.6974)	HexNAc(4)Hex(5)Fuc(2)	4.9e-14	5.1e-13	13.31	722.1	427.5	427.5	3	1352.23	1352.22	1.12		4054.66	4054.66	Specific	9	18.9	>sp|Q08722|CD47_HUMAN Leukocyte surface antigen CD47 OS=Homo sapiens OX=9606 GN=CD47 PE=1 SV=1	2831	41.6582	controllerType=0 controllerNumber=1 scan=10354	6110	C12(Carbamidomethyl / 57.0215)	KS_AD292_HILIC-elu_849_3544.10354.10354.3	high-energy collision-induced dissociation	13.68	4053.66	4053.65	0	0	0	0	4.8e-15	5e-14
40 | 348404	1	100	K.MDKSDAVSHTGN[+1768.63952]YTC[+57.02146]EVTELTR.E	K.MDKSDAVSHTGNYTCEVTELTR.E	MDKSDAVSHTGNYTCEVTELTR,KE,12@1768.63952,15@57.02146	N12(NGlycan / 1768.6395)	HexNAc(4)Hex(5)Fuc(1)	3e-07	3.1e-06	6.53	514.7	248.1	248.1	4	1071.44	1071.45	-1.6		4282.76	4282.76	Specific	12	16.3	>sp|Q08722|CD47_HUMAN Leukocyte surface antigen CD47 OS=Homo sapiens OX=9606 GN=CD47 PE=1 SV=1	2831	41.3874	controllerType=0 controllerNumber=1 scan=10292	6052	C15(Carbamidomethyl / 57.0215)	KS_AD292_HILIC-elu_849_3544.10292.10292.4	high-energy collision-induced dissociation	5.15	4281.75	4281.76	0	0	0	0	1.2e-08	1.2e-07
59 | 317725	1	103	K.SDAVSHTGN[+1768.63952]YTC[+57.02146]EVTELTR.E	K.SDAVSHTGNYTCEVTELTR.E	SDAVSHTGNYTCEVTELTR,KE,9@1768.63952,12@57.02146	N9(NGlycan / 1768.6395)	HexNAc(4)Hex(5)Fuc(1)	5.6e-19	5.9e-18	18.25	971	515.2	515.2	3	1303.54	1303.54	-0.11		3908.6	3908.6	Specific	9	19.2	>sp|Q08722|CD47_HUMAN Leukocyte surface antigen CD47 OS=Homo sapiens OX=9606 GN=CD47 PE=1 SV=1	2831	41.4351	controllerType=0 controllerNumber=1 scan=10303	6062	C12(Carbamidomethyl / 57.0215)	KS_AD292_HILIC-elu_849_3544.10303.10303.3	high-energy collision-induced dissociation	18.62	3907.59	3907.59	0	0	0	0	9.8e-20	9.9e-19
60 | 317602	1	103	K.SDAVSHTGN[+1768.63952]YTC[+57.02146]EVTELTR.E	K.SDAVSHTGNYTCEVTELTR.E	SDAVSHTGNYTCEVTELTR,KE,9@1768.63952,12@57.02146	N9(NGlycan / 1768.6395)	HexNAc(4)Hex(5)Fuc(1)	3.2e-16	3.4e-15	15.49	875	504.8	504.8	3	1303.54	1303.54	1.86		3908.61	3908.6	Specific	9	19	>sp|Q08722|CD47_HUMAN Leukocyte surface antigen CD47 OS=Homo sapiens OX=9606 GN=CD47 PE=1 SV=1	2831	41.1134	controllerType=0 controllerNumber=1 scan=10229	5993	C12(Carbamidomethyl / 57.0215)	KS_AD292_HILIC-elu_849_3544.10229.10229.3	high-energy collision-induced dissociation	15.86	3907.6	3907.59	0	0	0	0	4e-17	3.9e-16
61 | 317802	1	103	K.SDAVSHTGN[+1768.63952]YTC[+57.02146]EVTELTR.E	K.SDAVSHTGNYTCEVTELTR.E	SDAVSHTGNYTCEVTELTR,KE,9@1768.63952,12@57.02146	N9(NGlycan / 1768.6395)	HexNAc(4)Hex(5)Fuc(1)	4.9e-13	5.1e-12	12.31	652.7	422.9	422.9	3	1303.54	1303.54	1.11		3908.61	3908.6	Specific	9	18.6	>sp|Q08722|CD47_HUMAN Leukocyte surface antigen CD47 OS=Homo sapiens OX=9606 GN=CD47 PE=1 SV=1	2831	41.8089	controllerType=0 controllerNumber=1 scan=10388	6142	C12(Carbamidomethyl / 57.0215)	KS_AD292_HILIC-elu_849_3544.10388.10388.3	high-energy collision-induced dissociation	11.68	3907.6	3907.59	0	0	0	0	4.5e-14	4.6e-13
65 | 301248	1	103	K.SDAVSHTGN[+1622.58161]YTC[+57.02146]EVTELTR.E	K.SDAVSHTGNYTCEVTELTR.E	SDAVSHTGNYTCEVTELTR,KE,9@1622.58161,12@57.02146	N9(NGlycan / 1622.5816)	HexNAc(4)Hex(5)	4.9e-19	5.1e-18	18.31	955.5	803.6	803.6	3	1254.85	1254.85	0.81		3762.55	3762.54	Specific	9	19.9	>sp|Q08722|CD47_HUMAN Leukocyte surface antigen CD47 OS=Homo sapiens OX=9606 GN=CD47 PE=1 SV=1	2831	41.6029	controllerType=0 controllerNumber=1 scan=10341	6098	C12(Carbamidomethyl / 57.0215)	KS_AD292_HILIC-elu_849_3544.10341.10341.3	high-energy collision-induced dissociation	17.68	3761.54	3761.54	0	0	0	0	8e-20	7.8e-19
58 | 334683	1	103	K.SDAVSHTGN[+1897.68211]YTC[+57.02146]EVTELTR.E	K.SDAVSHTGNYTCEVTELTR.E	SDAVSHTGNYTCEVTELTR,KE,9@1897.68211,12@57.02146	N9(NGlycan / 1897.6821)	HexNAc(4)Hex(4)Fuc(1)NeuAc(1)	9.6e-08	1e-06	7.02	478.3	332.7	332.7	3	1346.55	1346.55	-0.04		4037.64	4037.64	Specific	9	16.2	>sp|Q08722|CD47_HUMAN Leukocyte surface antigen CD47 OS=Homo sapiens OX=9606 GN=CD47 PE=1 SV=1	2831	46.0351	controllerType=0 controllerNumber=1 scan=11348	7041	C12(Carbamidomethyl / 57.0215)	KS_AD292_HILIC-elu_849_3544.11348.11348.3	high-energy collision-induced dissociation	5.69	4036.64	4036.64	0	0	0	0	3.9e-09	3.2e-08
66 | 301206	1	103	K.SDAVSHTGN[+1606.58669]YTC[+57.02146]EVTELTR.E	K.SDAVSHTGNYTCEVTELTR.E	SDAVSHTGNYTCEVTELTR,KE,9@1606.58669,12@57.02146	N9(NGlycan / 1606.5867)	HexNAc(4)Hex(4)Fuc(1)	4.9e-19	5.1e-18	18.31	964.1	518.9	518.9	3	1249.52	1249.52	0.5		3746.55	3746.55	Specific	9	18.9	>sp|Q08722|CD47_HUMAN Leukocyte surface antigen CD47 OS=Homo sapiens OX=9606 GN=CD47 PE=1 SV=1	2831	41.5891	controllerType=0 controllerNumber=1 scan=10338	6095	C12(Carbamidomethyl / 57.0215)	KS_AD292_HILIC-elu_849_3544.10338.10338.3	high-energy collision-induced dissociation	17.68	3745.54	3745.54	0	0	0	0	7.8e-20	7.6e-19
69 | 282844	1	103	K.SDAVSHTGN[+1444.53387]YTC[+57.02146]EVTELTR.E	K.SDAVSHTGNYTCEVTELTR.E	SDAVSHTGNYTCEVTELTR,KE,9@1444.53387,12@57.02146	N9(NGlycan / 1444.5339)	HexNAc(4)Hex(3)Fuc(1)	8.3e-15	8.6e-14	14.08	802.3	475.7	475.7	3	1195.51	1195.5	4.02		3584.51	3584.49	Specific	9	18.4	>sp|Q08722|CD47_HUMAN Leukocyte surface antigen CD47 OS=Homo sapiens OX=9606 GN=CD47 PE=1 SV=1	2831	42.0109	controllerType=0 controllerNumber=1 scan=10435	6186	C12(Carbamidomethyl / 57.0215)	KS_AD292_HILIC-elu_849_3544.10435.10435.3	high-energy collision-induced dissociation	13.45	3583.5	3583.49	0	0	0	0	9.6e-16	9.4e-15
67 | 301167	1	103	K.SDAVSHTGN[+1565.56014]YTC[+57.02146]EVTELTR.E	K.SDAVSHTGNYTCEVTELTR.E	SDAVSHTGNYTCEVTELTR,KE,9@1565.56014,12@57.02146	N9(NGlycan / 1565.5601)	HexNAc(3)Hex(5)Fuc(1)	4.9e-18	5.1e-17	17.31	911.2	770	770	3	1235.85	1235.85	1.28		3705.53	3705.52	Specific	9	18.1	>sp|Q08722|CD47_HUMAN Leukocyte surface antigen CD47 OS=Homo sapiens OX=9606 GN=CD47 PE=1 SV=1	2831	41.3967	controllerType=0 controllerNumber=1 scan=10294	6054	C12(Carbamidomethyl / 57.0215)	KS_AD292_HILIC-elu_849_3544.10294.10294.3	high-energy collision-induced dissociation	16.68	3704.52	3704.51	0	0	0	0	7.3e-19	7.5e-18
72 | 260884	1	103	K.SDAVSHTGN[+1241.45450]YTC[+57.02146]EVTELTR.E	K.SDAVSHTGNYTCEVTELTR.E	SDAVSHTGNYTCEVTELTR,KE,9@1241.45450,12@57.02146	N9(NGlycan / 1241.4545)	HexNAc(3)Hex(3)Fuc(1)	5.6e-14	5.9e-13	13.25	729.7	568.4	568.4	3	1127.81	1127.81	-0.41		3381.41	3381.42	Specific	9	19.9	>sp|Q08722|CD47_HUMAN Leukocyte surface antigen CD47 OS=Homo sapiens OX=9606 GN=CD47 PE=1 SV=1	2831	42.0201	controllerType=0 controllerNumber=1 scan=10437	6188	C12(Carbamidomethyl / 57.0215)	KS_AD292_HILIC-elu_849_3544.10437.10437.3	high-energy collision-induced dissociation	13.62	3380.41	3380.41	0	0	0	0	5.8e-15	6.1e-14
70 | 260523	1	103	K.SDAVSHTGN[+1362.48077]YTC[+57.02146]EVTELTR.E	K.SDAVSHTGNYTCEVTELTR.E	SDAVSHTGNYTCEVTELTR,KE,9@1362.48077,12@57.02146	N9(NGlycan / 1362.4808)	HexNAc(2)Hex(5)Fuc(1)	6.2e-08	6.5e-07	7.21	454.8	355.4	355.4	3	1168.15	1168.15	0.11		3502.44	3502.44	Specific	9	17.1	>sp|Q08722|CD47_HUMAN Leukocyte surface antigen CD47 OS=Homo sapiens OX=9606 GN=CD47 PE=1 SV=1	2831	41.6906	controllerType=0 controllerNumber=1 scan=10361	6117	C12(Carbamidomethyl / 57.0215)	KS_AD292_HILIC-elu_849_3544.10361.10361.3	high-energy collision-induced dissociation	5.87	3501.43	3501.43	0	0	0	0	2.6e-09	2.3e-08
41 | 301486	1	100	K.MDKSDAVSHTGN[+1216.42286]YTC[+57.02146]EVTELTR.E	K.MDKSDAVSHTGNYTCEVTELTR.E	MDKSDAVSHTGNYTCEVTELTR,KE,12@1216.42286,15@57.02146	N12(NGlycan / 1216.4229)	HexNAc(2)Hex(5)	7.8e-19	8.2e-18	18.11	955.6	448.2	448.2	4	933.391	933.392	-0.57		3730.54	3730.55	Specific	12	20.3	>sp|Q08722|CD47_HUMAN Leukocyte surface antigen CD47 OS=Homo sapiens OX=9606 GN=CD47 PE=1 SV=1	2831	41.7247	controllerType=0 controllerNumber=1 scan=10369	6124	C15(Carbamidomethyl / 57.0215)	KS_AD292_HILIC-elu_849_3544.10369.10369.4	high-energy collision-induced dissociation	16.47	3729.54	3729.54	0	0	0	0	1.2e-19	1.3e-18
73 | 260843	1	103	K.SDAVSHTGN[+1216.42286]YTC[+57.02146]EVTELTR.E	K.SDAVSHTGNYTCEVTELTR.E	SDAVSHTGNYTCEVTELTR,KE,9@1216.42286,12@57.02146	N9(NGlycan / 1216.4229)	HexNAc(2)Hex(5)	4.9e-21	5.1e-20	20.31	1075	966.4	966.4	3	1119.47	1119.47	0.46		3356.39	3356.38	Specific	9	20.3	>sp|Q08722|CD47_HUMAN Leukocyte surface antigen CD47 OS=Homo sapiens OX=9606 GN=CD47 PE=1 SV=1	2831	41.9944	controllerType=0 controllerNumber=1 scan=10431	6182	C12(Carbamidomethyl / 57.0215)	KS_AD292_HILIC-elu_849_3544.10431.10431.3	high-energy collision-induced dissociation	18.68	3355.38	3355.38	0	0	0	0	8.1e-22	7.7e-21
74 | 261043	1	103	K.SDAVSHTGN[+1216.42286]YTC[+57.02146]EVTELTR.E	K.SDAVSHTGNYTCEVTELTR.E	SDAVSHTGNYTCEVTELTR,KE,9@1216.42286,12@57.02146	N9(NGlycan / 1216.4229)	HexNAc(2)Hex(5)	5.6e-21	5.9e-20	20.25	1072	977.9	977.9	3	1119.47	1119.47	-0.3		3356.38	3356.38	Specific	9	19	>sp|Q08722|CD47_HUMAN Leukocyte surface antigen CD47 OS=Homo sapiens OX=9606 GN=CD47 PE=1 SV=1	2831	42.267	controllerType=0 controllerNumber=1 scan=10494	6241	C12(Carbamidomethyl / 57.0215)	KS_AD292_HILIC-elu_849_3544.10494.10494.3	high-energy collision-induced dissociation	18.62	3355.38	3355.38	0	0	0	0	9.9e-22	9.8e-21
75 | 260566	1	103	K.SDAVSHTGN[+1216.42286]YTC[+57.02146]EVTELTR.E	K.SDAVSHTGNYTCEVTELTR.E	SDAVSHTGNYTCEVTELTR,KE,9@1216.42286,12@57.02146	N9(NGlycan / 1216.4229)	HexNAc(2)Hex(5)	5.6e-21	5.9e-20	20.25	1063.1	955.2	955.2	3	1119.47	1119.47	-0.52		3356.38	3356.38	Specific	9	21.6	>sp|Q08722|CD47_HUMAN Leukocyte surface antigen CD47 OS=Homo sapiens OX=9606 GN=CD47 PE=1 SV=1	2831	41.7152	controllerType=0 controllerNumber=1 scan=10367	6122	C12(Carbamidomethyl / 57.0215)	KS_AD292_HILIC-elu_849_3544.10367.10367.3	high-energy collision-induced dissociation	18.62	3355.38	3355.38	0	0	0	0	9.3e-22	9.1e-21
76 | 261125	1	103	K.SDAVSHTGN[+1216.42286]YTC[+57.02146]EVTELTR.E	K.SDAVSHTGNYTCEVTELTR.E	SDAVSHTGNYTCEVTELTR,KE,9@1216.42286,12@57.02146	N9(NGlycan / 1216.4229)	HexNAc(2)Hex(5)	2.3e-07	2.4e-06	6.63	389.9	272	272	3	1119.47	1119.47	-0.3		3356.38	3356.38	Specific	9	15.3	>sp|Q08722|CD47_HUMAN Leukocyte surface antigen CD47 OS=Homo sapiens OX=9606 GN=CD47 PE=1 SV=1	2831	42.5869	controllerType=0 controllerNumber=1 scan=10565	6308	C12(Carbamidomethyl / 57.0215)	KS_AD292_HILIC-elu_849_3544.10565.10565.3	high-energy collision-induced dissociation	5.13	3355.38	3355.38	0	0	0	0	9.2e-09	9e-08
77 | 260683	1	103	K.SDAVSHTGN[+1200.42795]YTC[+57.02146]EVTELTR.E	K.SDAVSHTGNYTCEVTELTR.E	SDAVSHTGNYTCEVTELTR,KE,9@1200.42795,12@57.02146	N9(NGlycan / 1200.4279)	HexNAc(2)Hex(4)Fuc(1)	1.1e-13	1.2e-12	12.94	735.5	617.2	617.2	3	1114.13	1114.13	-1.97		3340.38	3340.39	Specific	9	22.4	>sp|Q08722|CD47_HUMAN Leukocyte surface antigen CD47 OS=Homo sapiens OX=9606 GN=CD47 PE=1 SV=1	2831	41.8504	controllerType=0 controllerNumber=1 scan=10397	6151	C12(Carbamidomethyl / 57.0215)	KS_AD292_HILIC-elu_849_3544.10397.10397.3	high-energy collision-induced dissociation	13.31	3339.38	3339.38	0	0	0	0	1.1e-14	1.1e-13
79 | 208840	1	103	K.SDAVSHTGN[+892.31722]YTC[+57.02146]EVTELTR.E	K.SDAVSHTGNYTCEVTELTR.E	SDAVSHTGNYTCEVTELTR,KE,9@892.31722,12@57.02146	N9(NGlycan / 892.3172)	HexNAc(2)Hex(3)	8.3e-19	8.6e-18	18.08	1002.9	901.3	901.3	3	1011.43	1011.43	3.71		3032.29	3032.28	Specific	9	20.3	>sp|Q08722|CD47_HUMAN Leukocyte surface antigen CD47 OS=Homo sapiens OX=9606 GN=CD47 PE=1 SV=1	2831	42.1218	controllerType=0 controllerNumber=1 scan=10460	6210	C12(Carbamidomethyl / 57.0215)	KS_AD292_HILIC-elu_849_3544.10460.10460.3	high-energy collision-induced dissociation	17.45	3031.28	3031.27	0	0	0	0	1.3e-19	1.4e-18
1421 | 122950	17	445	R.FN[+1216.42286]STEYQVVTR.V	R.FNSTEYQVVTR.V	FNSTEYQVVTR,RV,2@1216.42286	N2(NGlycan / 1216.4229)	HexNAc(2)Hex(5)	5e-07	5.2e-06	6.3	441.9	316.4	316.4	2	1280.55	1280.54	0.31		2560.08	2560.08	Specific	2	16.5	>sp|Q07954|LRP1_HUMAN Prolow-density lipoprotein receptor-related protein 1 OS=Homo sapiens OX=9606 GN=LRP1 PE=1 SV=2	452	36.3944	controllerType=0 controllerNumber=1 scan=9147	4981		KS_AD292_HILIC-elu_849_3544.9147.9147.2	high-energy collision-induced dissociation	4.67	2559.08	2559.07	0	0	0	0	2.1e-08	2.3e-07
1422 | 123070	17	445	R.FN[+1216.42286]STEYQVVTR.V	R.FNSTEYQVVTR.V	FNSTEYQVVTR,RV,2@1216.42286	N2(NGlycan / 1216.4229)	HexNAc(2)Hex(5)	9.1e-05	0.00095	4.04	321.5	140.1	140.1	3	854.034	854.032	2.49		2560.09	2560.08	Specific	2	12.1	>sp|Q07954|LRP1_HUMAN Prolow-density lipoprotein receptor-related protein 1 OS=Homo sapiens OX=9606 GN=LRP1 PE=1 SV=2	452	36.4083	controllerType=0 controllerNumber=1 scan=9150	4984		KS_AD292_HILIC-elu_849_3544.9150.9150.2	high-energy collision-induced dissociation	2.63	2559.08	2559.07	0	0	0	0	4.4e-06	3.9e-05
1467 | 160524	17	4074	R.LN[+1378.47569]GTDPIVAADSKR.G	R.LNGTDPIVAADSKR.G	LNGTDPIVAADSKR,RG,2@1378.47569	N2(NGlycan / 1378.4757)	HexNAc(2)Hex(6)	6.9e-13	7.2e-12	12.16	729	372.1	372.1	3	945.755	945.755	-0.14		2835.25	2835.25	Specific	2	23.4	>sp|Q07954|LRP1_HUMAN Prolow-density lipoprotein receptor-related protein 1 OS=Homo sapiens OX=9606 GN=LRP1 PE=1 SV=2	452	27.7019	controllerType=0 controllerNumber=1 scan=7153	3126		KS_AD292_HILIC-elu_849_3544.7153.7153.3	high-energy collision-induced dissociation	10.53	2834.24	2834.24	0	0	0	0	6.6e-14	6.9e-13
1468 | 160884	17	4074	R.LN[+1216.42286]GTDPIVAADSKR.G	R.LNGTDPIVAADSKR.G	LNGTDPIVAADSKR,RG,2@1216.42286	N2(NGlycan / 1216.4229)	HexNAc(2)Hex(5)	6e-13	6.3e-12	12.22	725.9	388.7	388.7	3	891.738	891.738	0.16		2673.2	2673.2	Specific	2	22.7	>sp|Q07954|LRP1_HUMAN Prolow-density lipoprotein receptor-related protein 1 OS=Homo sapiens OX=9606 GN=LRP1 PE=1 SV=2	452	27.9382	controllerType=0 controllerNumber=1 scan=7206	3176		KS_AD292_HILIC-elu_849_3544.7206.7206.3	high-energy collision-induced dissociation	12.59	2672.19	2672.19	0	0	0	0	6.1e-14	6.3e-13
1466 | 120054	17	3948	R.GVTHLN[+1216.42286]ISGLK.M	R.GVTHLNISGLK.M	GVTHLNISGLK,RM,6@1216.42286	N6(NGlycan / 1216.4229)	HexNAc(2)Hex(5)	3.3e-13	3.5e-12	12.48	703.9	497.8	497.8	3	785.698	785.698	-0.83		2355.08	2355.08	Specific	6	19.3	>sp|Q07954|LRP1_HUMAN Prolow-density lipoprotein receptor-related protein 1 OS=Homo sapiens OX=9606 GN=LRP1 PE=1 SV=2	452	34.6738	controllerType=0 controllerNumber=1 scan=8748	4609		KS_AD292_HILIC-elu_849_3544.8748.8748.3	high-energy collision-induced dissociation	10.85	2354.07	2354.07	0	0	0	0	3.5e-14	3.5e-13
1463 | 106315	17	3831	R.FGTC[+57.02146]SQLC[+57.02146]N[+1216.42286]NTK.G	R.FGTCSQLCNNTK.G	FGTCSQLCNNTK,RG,4@57.02146,8@57.02146,9@1216.42286	N9(NGlycan / 1216.4229)	HexNAc(2)Hex(5)	6e-07	6.2e-06	6.22	400.6	299.5	299.5	2	1323.52	1323.53	-0.78		2646.04	2646.04	Specific	9	17.3	>sp|Q07954|LRP1_HUMAN Prolow-density lipoprotein receptor-related protein 1 OS=Homo sapiens OX=9606 GN=LRP1 PE=1 SV=2	452	24.3613	controllerType=0 controllerNumber=1 scan=6377	2421	C4(Carbamidomethyl / 57.0215); C8(Carbamidomethyl / 57.0215)	KS_AD292_HILIC-elu_849_3544.6377.6377.2	high-energy collision-induced dissociation	4.59	2645.03	2645.04	0	0	0	0	2.7e-08	3e-07
1458 | 165244	17	3329	R.TC[+57.02146]VSN[+1216.42286]C[+57.02146]TASQFVC[+57.02146]K.N	R.TCVSNCTASQFVCK.N	TCVSNCTASQFVCK,RN,2@57.02146,5@1216.42286,6@57.02146,13@57.02146	N5(NGlycan / 1216.4229)	HexNAc(2)Hex(5)	3.5e-05	0.00036	4.46	341.7	265.9	265.9	3	960.051	960.048	3		2878.14	2878.13	Specific	5	14.2	>sp|Q07954|LRP1_HUMAN Prolow-density lipoprotein receptor-related protein 1 OS=Homo sapiens OX=9606 GN=LRP1 PE=1 SV=2	452	32.9863	controllerType=0 controllerNumber=1 scan=8363	4249	C2(Carbamidomethyl / 57.0215); C6(Carbamidomethyl / 57.0215); C13(Carbamidomethyl / 57.0215)	KS_AD292_HILIC-elu_849_3544.8363.8363.3	high-energy collision-induced dissociation	2.86	2877.13	2877.12	0	0	0	0	1.8e-06	1.7e-05
1453 | 317202	17	2484	R.INNGGC[+57.02146]QDLC[+57.02146]LLTHQGHVN[+1216.42286]C[+57.02146]SC[+57.02146]R.G	R.INNGGCQDLCLLTHQGHVNCSCR.G	INNGGCQDLCLLTHQGHVNCSCR,RG,6@57.02146,10@57.02146,19@1216.42286,20@57.02146,22@57.02146	N19(NGlycan / 1216.4229)	HexNAc(2)Hex(5)	1.9e-11	2e-10	10.73	583.8	418.2	418.2	4	983.155	983.156	-0.94		3929.6	3929.6	Specific	19	15	>sp|Q07954|LRP1_HUMAN Prolow-density lipoprotein receptor-related protein 1 OS=Homo sapiens OX=9606 GN=LRP1 PE=1 SV=2	452	37.9669	controllerType=0 controllerNumber=1 scan=9507	5318	C6(Carbamidomethyl / 57.0215); C10(Carbamidomethyl / 57.0215); C20(Carbamidomethyl / 57.0215); C22(Carbamidomethyl / 57.0215)	KS_AD292_HILIC-elu_849_3544.9507.9507.4	high-energy collision-induced dissociation	9.09	3928.59	3928.6	0	0	0	0	1.6e-12	1.5e-11
1446 | 194346	17	2123	R.GSKDN[+1647.61324]ATDSVPLR.T	R.GSKDNATDSVPLR.T	GSKDNATDSVPLR,RT,5@1647.61324	N5(NGlycan / 1647.6132)	HexNAc(5)Hex(3)Fuc(1)	2.7e-06	2.8e-05	5.57	498.5	215.5	215.5	3	1003.1	1003.1	-0.23		3007.3	3007.3	Specific	5	17.8	>sp|Q07954|LRP1_HUMAN Prolow-density lipoprotein receptor-related protein 1 OS=Homo sapiens OX=9606 GN=LRP1 PE=1 SV=2	452	22.4397	controllerType=0 controllerNumber=1 scan=5891	2056		KS_AD292_HILIC-elu_849_3544.5891.5891.3	high-energy collision-induced dissociation	3.94	3006.29	3006.29	0	0	0	0	1.4e-07	1.6e-06
1447 | 194106	17	2123	R.GSKDN[+1647.61324]ATDSVPLR.T	R.GSKDNATDSVPLR.T	GSKDNATDSVPLR,RT,5@1647.61324	N5(NGlycan / 1647.6132)	HexNAc(5)Hex(3)Fuc(1)	3.2e-05	0.00034	4.49	332.6	120.1	120.1	3	1003.1	1003.1	-1.63		3007.29	3007.3	Specific	5	14.8	>sp|Q07954|LRP1_HUMAN Prolow-density lipoprotein receptor-related protein 1 OS=Homo sapiens OX=9606 GN=LRP1 PE=1 SV=2	452	22.2521	controllerType=0 controllerNumber=1 scan=5839	2023		KS_AD292_HILIC-elu_849_3544.5839.5839.3	high-energy collision-induced dissociation	2.88	3006.29	3006.29	0	0	0	0	1.7e-06	1.6e-05
1441 | 171564	17	1756	K.LYWISSGN[+1216.42286]HTINR.C	K.LYWISSGNHTINR.C	LYWISSGNHTINR,KC,8@1216.42286	N8(NGlycan / 1216.4229)	HexNAc(2)Hex(5)	7.9e-08	8.3e-07	7.1	565.9	327.8	327.8	3	926.409	926.41	-1.15		2777.21	2777.21	Specific	8	15.9	>sp|Q07954|LRP1_HUMAN Prolow-density lipoprotein receptor-related protein 1 OS=Homo sapiens OX=9606 GN=LRP1 PE=1 SV=2	452	39.9836	controllerType=0 controllerNumber=1 scan=9966	5747		KS_AD292_HILIC-elu_849_3544.9966.9966.3	high-energy collision-induced dissociation	5.47	2776.2	2776.21	0	0	0	0	3.2e-09	2.9e-08
1442 | 171644	17	1756	K.LYWISSGN[+1216.42286]HTINR.C	K.LYWISSGNHTINR.C	LYWISSGNHTINR,KC,8@1216.42286	N8(NGlycan / 1216.4229)	HexNAc(2)Hex(5)	3.8e-07	4e-06	6.42	498	262.4	262.4	3	926.409	926.41	-1.08		2777.21	2777.21	Specific	8	13.8	>sp|Q07954|LRP1_HUMAN Prolow-density lipoprotein receptor-related protein 1 OS=Homo sapiens OX=9606 GN=LRP1 PE=1 SV=2	452	40.043	controllerType=0 controllerNumber=1 scan=9980	5760		KS_AD292_HILIC-elu_849_3544.9980.9980.3	high-energy collision-induced dissociation	4.79	2776.2	2776.21	0	0	0	0	1.7e-08	1.8e-07
1440 | 113519	17	1574	K.DN[+1216.42286]TTC[+57.02146]YEFK.K	K.DNTTCYEFK.K	DNTTCYEFK,KK,2@1216.42286,5@57.02146	N2(NGlycan / 1216.4229)	HexNAc(2)Hex(5)	1e-07	1.1e-06	6.99	449.1	404	404	2	1197.46	1197.46	1.43		2393.91	2393.91	Specific	2	18.5	>sp|Q07954|LRP1_HUMAN Prolow-density lipoprotein receptor-related protein 1 OS=Homo sapiens OX=9606 GN=LRP1 PE=1 SV=2	452	29.2828	controllerType=0 controllerNumber=1 scan=7516	3462	C5(Carbamidomethyl / 57.0215)	KS_AD292_HILIC-elu_849_3544.7516.7516.2	high-energy collision-induced dissociation	5.36	2392.9	2392.9	0	0	0	0	4.2e-09	3.6e-08
1427 | 107075	17	1507	K.WTGHN[+1216.42286]VTVVQR.T	K.WTGHNVTVVQR.T	WTGHNVTVVQR,KT,5@1216.42286	N5(NGlycan / 1216.4229)	HexNAc(2)Hex(5)	3.3e-14	3.5e-13	13.48	773.8	475.1	475.1	3	838.372	838.373	-0.3		2513.1	2513.1	Specific	5	21.4	>sp|Q07954|LRP1_HUMAN Prolow-density lipoprotein receptor-related protein 1 OS=Homo sapiens OX=9606 GN=LRP1 PE=1 SV=2	452	24.7175	controllerType=0 controllerNumber=1 scan=6461	2495		KS_AD292_HILIC-elu_849_3544.6461.6461.3	high-energy collision-induced dissociation	11.85	2512.1	2512.1	0	0	0	0	3.7e-15	3.9e-14
1428 | 106555	17	1507	K.WTGHN[+1216.42286]VTVVQR.T	K.WTGHNVTVVQR.T	WTGHNVTVVQR,KT,5@1216.42286	N5(NGlycan / 1216.4229)	HexNAc(2)Hex(5)	2.8e-08	3e-07	7.55	588	213.6	213.6	3	838.373	838.373	0.06		2513.1	2513.1	Specific	5	18.8	>sp|Q07954|LRP1_HUMAN Prolow-density lipoprotein receptor-related protein 1 OS=Homo sapiens OX=9606 GN=LRP1 PE=1 SV=2	452	24.4772	controllerType=0 controllerNumber=1 scan=6405	2445		KS_AD292_HILIC-elu_849_3544.6405.6405.3	high-energy collision-induced dissociation	5.92	2512.1	2512.1	0	0	0	0	1.3e-09	1.4e-08
1429 | 107755	17	1507	K.WTGHN[+1216.42286]VTVVQR.T	K.WTGHNVTVVQR.T	WTGHNVTVVQR,KT,5@1216.42286	N5(NGlycan / 1216.4229)	HexNAc(2)Hex(5)	9.2e-07	9.6e-06	6.04	506.5	249.5	249.5	3	838.372	838.373	-0.74		2513.1	2513.1	Specific	5	18.3	>sp|Q07954|LRP1_HUMAN Prolow-density lipoprotein receptor-related protein 1 OS=Homo sapiens OX=9606 GN=LRP1 PE=1 SV=2	452	24.9633	controllerType=0 controllerNumber=1 scan=6517	2546		KS_AD292_HILIC-elu_849_3544.6517.6517.3	high-energy collision-induced dissociation	4.4	2512.09	2512.1	0	0	0	0	4e-08	4.6e-07
4702 | 164524	368	160	R.LYLDHNN[+1647.61324]LTR.M	R.LYLDHNNLTR.M	LYLDHNNLTR,RM,7@1647.61324	N7(NGlycan / 1647.6132)	HexNAc(5)Hex(3)Fuc(1)	1.6e-05	0.00017	4.79	372.3	73.2	73.2	3	969.428	969.427	0.31		2906.27	2906.27	Specific	7	16.2	>sp|Q06828|FMOD_HUMAN Fibromodulin OS=Homo sapiens OX=9606 GN=FMOD PE=1 SV=2	1552	31.836	controllerType=0 controllerNumber=1 scan=8102	4005		KS_AD292_HILIC-elu_849_3544.8102.8102.3	high-energy collision-induced dissociation	3.18	2905.26	2905.26	0	0	0	0	9.8e-07	1e-05
2955 | 287161	66	932	K.WDPVVPFRN[+1647.61324]ESAVTGYK.M	K.WDPVVPFRNESAVTGYK.M	WDPVVPFRNESAVTGYK,KM,9@1647.61324	N9(NGlycan / 1647.6132)	HexNAc(5)Hex(3)Fuc(1)	7.4e-06	7.8e-05	5.13	396.4	202.8	202.8	3	1204.87	1204.87	-2.87		3612.59	3612.6	Specific	9	12.1	>sp|Q02246|CNTN2_HUMAN Contactin-2 OS=Homo sapiens OX=9606 GN=CNTN2 PE=1 SV=1	25	50.6468	controllerType=0 controllerNumber=1 scan=12406	8031		KS_AD292_HILIC-elu_849_3544.12406.12406.3	high-energy collision-induced dissociation	3.63	3611.58	3611.59	0	0	0	0	4.4e-07	4.8e-06
2958 | 243683	66	932	K.WDPVVPFRN[+1216.42286]ESAVTGYK.M	K.WDPVVPFRNESAVTGYK.M	WDPVVPFRNESAVTGYK,KM,9@1216.42286	N9(NGlycan / 1216.4229)	HexNAc(2)Hex(5)	1.6e-07	1.7e-06	6.79	549.8	365.8	365.8	3	1061.14	1061.14	1.23		3181.41	3181.41	Specific	9	15.5	>sp|Q02246|CNTN2_HUMAN Contactin-2 OS=Homo sapiens OX=9606 GN=CNTN2 PE=1 SV=1	25	50.875	controllerType=0 controllerNumber=1 scan=12458	8080		KS_AD292_HILIC-elu_849_3544.12458.12458.3	high-energy collision-induced dissociation	5.16	3180.41	3180.4	0	0	0	0	6.4e-09	5.9e-08
2959 | 243603	66	932	K.WDPVVPFRN[+1216.42286]ESAVTGYK.M	K.WDPVVPFRNESAVTGYK.M	WDPVVPFRNESAVTGYK,KM,9@1216.42286	N9(NGlycan / 1216.4229)	HexNAc(2)Hex(5)	2.6e-06	2.7e-05	5.58	474.2	300.1	300.1	3	1061.14	1061.14	-2.34		3181.4	3181.41	Specific	9	15.1	>sp|Q02246|CNTN2_HUMAN Contactin-2 OS=Homo sapiens OX=9606 GN=CNTN2 PE=1 SV=1	25	50.797	controllerType=0 controllerNumber=1 scan=12440	8063		KS_AD292_HILIC-elu_849_3544.12440.12440.3	high-energy collision-induced dissociation	3.95	3180.39	3180.4	0	0	0	0	1.3e-07	1.5e-06
2960 | 243883	66	932	K.WDPVVPFRN[+1216.42286]ESAVTGYK.M	K.WDPVVPFRNESAVTGYK.M	WDPVVPFRNESAVTGYK,KM,9@1216.42286	N9(NGlycan / 1216.4229)	HexNAc(2)Hex(5)	1.4e-06	1.5e-05	5.85	460	277.6	277.6	3	1061.14	1061.14	1.32		3181.41	3181.41	Specific	9	15.8	>sp|Q02246|CNTN2_HUMAN Contactin-2 OS=Homo sapiens OX=9606 GN=CNTN2 PE=1 SV=1	25	51.1416	controllerType=0 controllerNumber=1 scan=12519	8137		KS_AD292_HILIC-elu_849_3544.12519.12519.3	high-energy collision-induced dissociation	4.22	3180.41	3180.4	0	0	0	0	6.5e-08	7.6e-07
2961 | 243963	66	932	K.WDPVVPFRN[+1216.42286]ESAVTGYK.M	K.WDPVVPFRNESAVTGYK.M	WDPVVPFRNESAVTGYK,KM,9@1216.42286	N9(NGlycan / 1216.4229)	HexNAc(2)Hex(5)	3.5e-06	3.7e-05	5.45	380.4	180.9	180.9	3	1061.14	1061.14	-0.5		3181.41	3181.41	Specific	9	13.4	>sp|Q02246|CNTN2_HUMAN Contactin-2 OS=Homo sapiens OX=9606 GN=CNTN2 PE=1 SV=1	25	51.2058	controllerType=0 controllerNumber=1 scan=12534	8151		KS_AD292_HILIC-elu_849_3544.12534.12534.3	high-energy collision-induced dissociation	3.95	3180.4	3180.4	0	0	0	0	1.9e-07	2.1e-06
2962 | 40850	66	940	R.N[+1216.42286]ESAVTGYK.M	R.NESAVTGYK.M	NESAVTGYK,RM,1@1216.42286	N1(NGlycan / 1216.4229)	HexNAc(2)Hex(5)	3.3e-06	3.4e-05	5.48	342.2	181.3	181.3	2	1092.95	1092.95	1.24		2184.89	2184.89	Specific	1	15.6	>sp|Q02246|CNTN2_HUMAN Contactin-2 OS=Homo sapiens OX=9606 GN=CNTN2 PE=1 SV=1	25	16.7905	controllerType=0 controllerNumber=1 scan=4332	1137		KS_AD292_HILIC-elu_849_3544.4332.4332.2	high-energy collision-induced dissociation	4.07	2183.89	2183.88	0	0	0	0	1.7e-07	1.9e-06
2963 | 40730	66	940	R.N[+1216.42286]ESAVTGYK.M	R.NESAVTGYK.M	NESAVTGYK,RM,1@1216.42286	N1(NGlycan / 1216.4229)	HexNAc(2)Hex(5)	3.4e-06	3.6e-05	5.47	339.2	209.3	209.3	2	1092.95	1092.95	-0.1		2184.89	2184.89	Specific	1	15.5	>sp|Q02246|CNTN2_HUMAN Contactin-2 OS=Homo sapiens OX=9606 GN=CNTN2 PE=1 SV=1	25	16.5715	controllerType=0 controllerNumber=1 scan=4279	1093		KS_AD292_HILIC-elu_849_3544.4279.4279.2	high-energy collision-induced dissociation	4.06	2183.88	2183.88	0	0	0	0	1.8e-07	2e-06
2951 | 278761	66	894	R.AGTGPASPSAN[+1647.61324]ATTMKPPPR.R	R.AGTGPASPSANATTMKPPPR.R	AGTGPASPSANATTMKPPPR,RR,11@1647.61324	N11(NGlycan / 1647.6132)	HexNAc(5)Hex(3)Fuc(1)	2.8e-07	2.9e-06	6.55	390.8	242.6	242.6	3	1186.2	1186.2	-0.57		3556.57	3556.57	Specific	11	15.7	>sp|Q02246|CNTN2_HUMAN Contactin-2 OS=Homo sapiens OX=9606 GN=CNTN2 PE=1 SV=1	25	26.6797	controllerType=0 controllerNumber=1 scan=6917	2909		KS_AD292_HILIC-elu_849_3544.6917.6917.3	high-energy collision-induced dissociation	5.05	3555.56	3555.57	0	0	0	0	1.1e-08	1.1e-07
2952 | 226341	66	894	R.AGTGPASPSAN[+1216.42286]ATTMKPPPR.R	R.AGTGPASPSANATTMKPPPR.R	AGTGPASPSANATTMKPPPR,RR,11@1216.42286	N11(NGlycan / 1216.4229)	HexNAc(2)Hex(5)	9.9e-11	1e-09	10.01	631.8	505.1	505.1	3	1042.47	1042.47	4.38		3125.4	3125.38	Specific	11	19.1	>sp|Q02246|CNTN2_HUMAN Contactin-2 OS=Homo sapiens OX=9606 GN=CNTN2 PE=1 SV=1	25	25.8839	controllerType=0 controllerNumber=1 scan=6732	2742		KS_AD292_HILIC-elu_849_3544.6732.6732.3	high-energy collision-induced dissociation	8.37	3124.39	3124.38	0	0	0	0	5.3e-12	5.1e-11
2938 | 51505	66	455	K.GTEILVN[+1216.42286]SSR.V	K.GTEILVNSSR.V	GTEILVNSSR,KV,7@1216.42286	N7(NGlycan / 1216.4229)	HexNAc(2)Hex(5)	3.3e-11	3.5e-10	10.48	617.9	443.4	443.4	2	1146.5	1146.5	-0.69		2292	2292	Specific	7	19.2	>sp|Q02246|CNTN2_HUMAN Contactin-2 OS=Homo sapiens OX=9606 GN=CNTN2 PE=1 SV=1	25	25.7633	controllerType=0 controllerNumber=1 scan=6703	2716		KS_AD292_HILIC-elu_849_3544.6703.6703.2	high-energy collision-induced dissociation	8.85	2290.99	2290.99	0	0	0	0	2.6e-12	2.4e-11
2939 | 51785	66	455	K.GTEILVN[+1216.42286]SSR.V	K.GTEILVNSSR.V	GTEILVNSSR,KV,7@1216.42286	N7(NGlycan / 1216.4229)	HexNAc(2)Hex(5)	6.9e-09	7.2e-08	8.16	581.3	350.1	350.1	2	1146.5	1146.5	0.48		2292	2292	Specific	7	19.8	>sp|Q02246|CNTN2_HUMAN Contactin-2 OS=Homo sapiens OX=9606 GN=CNTN2 PE=1 SV=1	25	25.9904	controllerType=0 controllerNumber=1 scan=6758	2765		KS_AD292_HILIC-elu_849_3544.6758.6758.2	high-energy collision-induced dissociation	6.53	2290.99	2290.99	0	0	0	0	3.9e-10	4.7e-09
2940 | 51093	66	455	K.GTEILVN[+1216.42286]SSR.V	K.GTEILVNSSR.V	GTEILVNSSR,KV,7@1216.42286	N7(NGlycan / 1216.4229)	HexNAc(2)Hex(5)	2.8e-07	2.9e-06	6.56	503.9	344.8	344.8	2	1146.5	1146.5	0.16		2292	2292	Specific	7	19	>sp|Q02246|CNTN2_HUMAN Contactin-2 OS=Homo sapiens OX=9606 GN=CNTN2 PE=1 SV=1	25	25.5184	controllerType=0 controllerNumber=1 scan=6646	2663		KS_AD292_HILIC-elu_849_3544.6646.6646.2	high-energy collision-induced dissociation	4.93	2290.99	2290.99	0	0	0	0	1.1e-08	1.1e-07
510 | 245964	4	283	R.LQLTWLENGN[+1647.61324]VSR.T	R.LQLTWLENGNVSR.T	LQLTWLENGNVSR,RT,10@1647.61324	N10(NGlycan / 1647.6132)	HexNAc(5)Hex(3)Fuc(1)	4.3e-05	0.00045	4.37	311.5	76.6	76.6	3	1059.81	1059.81	-0.18		3177.42	3177.42	Specific	10	12.6	>sp|P78324|SHPS1_HUMAN Tyrosine-protein phosphatase non-receptor type substrate 1 OS=Homo sapiens OX=9606 GN=SIRPA PE=1 SV=2	1335	55.4262	controllerType=0 controllerNumber=1 scan=13499	9037		KS_AD292_HILIC-elu_849_3544.13499.13499.3	high-energy collision-induced dissociation	2.77	3176.41	3176.41	0	0	0	0	2.2e-06	2e-05
460 | 196595	4	265	R.AENQVN[+1622.58161]VTC[+57.02146]QVR.K	R.AENQVNVTCQVR.K	AENQVNVTCQVR,RK,6@1622.58161,9@57.02146	N6(NGlycan / 1622.5816)	HexNAc(4)Hex(5)	2.4e-07	2.5e-06	6.62	550.4	301.5	301.5	3	1014.09	1014.09	-0.92		3040.26	3040.27	Specific	6	18.7	>sp|P78324|SHPS1_HUMAN Tyrosine-protein phosphatase non-receptor type substrate 1 OS=Homo sapiens OX=9606 GN=SIRPA PE=1 SV=2	1335	25.7539	controllerType=0 controllerNumber=1 scan=6701	2714	C9(Carbamidomethyl / 57.0215)	KS_AD292_HILIC-elu_849_3544.6701.6701.3	high-energy collision-induced dissociation	7.17	3039.26	3039.26	0	0	0	0	9.5e-09	9.2e-08
461 | 196435	4	265	R.AENQVN[+1622.58161]VTC[+57.02146]QVR.K	R.AENQVNVTCQVR.K	AENQVNVTCQVR,RK,6@1622.58161,9@57.02146	N6(NGlycan / 1622.5816)	HexNAc(4)Hex(5)	1.1e-06	1.1e-05	5.97	474.2	285.2	285.2	3	1014.09	1014.09	-0.38		3040.27	3040.27	Specific	6	17.8	>sp|P78324|SHPS1_HUMAN Tyrosine-protein phosphatase non-receptor type substrate 1 OS=Homo sapiens OX=9606 GN=SIRPA PE=1 SV=2	1335	25.4954	controllerType=0 controllerNumber=1 scan=6641	2658	C9(Carbamidomethyl / 57.0215)	KS_AD292_HILIC-elu_849_3544.6641.6641.3	high-energy collision-induced dissociation	4.89	3039.26	3039.26	0	0	0	0	4.8e-08	5.6e-07
457 | 226023	4	265	R.AENQVN[+1727.61297]VTC[+57.02146]QVR.K	R.AENQVNVTCQVR.K	AENQVNVTCQVR,RK,6@1727.61297,9@57.02146	N6(NGlycan / 1727.613)	HexNAc(3)Hex(6)Fuc(1)	7.5e-07	7.8e-06	6.13	476.6	301.5	301.5	3	1049.1	1049.1	0.26		3145.3	3145.3	Specific	6	17.4	>sp|P78324|SHPS1_HUMAN Tyrosine-protein phosphatase non-receptor type substrate 1 OS=Homo sapiens OX=9606 GN=SIRPA PE=1 SV=2	1335	25.173	controllerType=0 controllerNumber=1 scan=6567	2590	C9(Carbamidomethyl / 57.0215)	KS_AD292_HILIC-elu_849_3544.6567.6567.3	high-energy collision-induced dissociation	5.04	3144.29	3144.29	0	0	0	0	3.2e-08	3.6e-07
471 | 157805	4	265	R.AENQVN[+1419.50224]VTC[+57.02146]QVR.K	R.AENQVNVTCQVR.K	AENQVNVTCQVR,RK,6@1419.50224,9@57.02146	N6(NGlycan / 1419.5022)	HexNAc(3)Hex(5)	7.7e-09	8.1e-08	8.11	461.9	384.3	384.3	2	1419.1	1419.1	0.66		2837.19	2837.19	Specific	6	17.5	>sp|P78324|SHPS1_HUMAN Tyrosine-protein phosphatase non-receptor type substrate 1 OS=Homo sapiens OX=9606 GN=SIRPA PE=1 SV=2	1335	25.791	controllerType=0 controllerNumber=1 scan=6709	2722	C9(Carbamidomethyl / 57.0215)	KS_AD292_HILIC-elu_849_3544.6709.6709.2	high-energy collision-induced dissociation	6.78	2836.18	2836.18	0	0	0	0	4.2e-10	5.1e-09
462 | 195993	4	265	R.AENQVN[+1540.52851]VTC[+57.02146]QVR.K	R.AENQVNVTCQVR.K	AENQVNVTCQVR,RK,6@1540.52851,9@57.02146	N6(NGlycan / 1540.5285)	HexNAc(2)Hex(7)	3e-13	3.2e-12	12.52	739	567.9	567.9	3	986.743	986.743	0.62		2958.22	2958.21	Specific	6	21.7	>sp|P78324|SHPS1_HUMAN Tyrosine-protein phosphatase non-receptor type substrate 1 OS=Homo sapiens OX=9606 GN=SIRPA PE=1 SV=2	1335	25.0961	controllerType=0 controllerNumber=1 scan=6549	2574	C9(Carbamidomethyl / 57.0215)	KS_AD292_HILIC-elu_849_3544.6549.6549.3	high-energy collision-induced dissociation	12.89	2957.21	2957.21	0	0	0	0	3.1e-14	3.1e-13
463 | 196315	4	265	R.AENQVN[+1540.52851]VTC[+57.02146]QVR.K	R.AENQVNVTCQVR.K	AENQVNVTCQVR,RK,6@1540.52851,9@57.02146	N6(NGlycan / 1540.5285)	HexNAc(2)Hex(7)	3e-13	3.2e-12	12.52	705.2	529.6	529.6	3	986.743	986.743	0.56		2958.22	2958.21	Specific	6	20.8	>sp|P78324|SHPS1_HUMAN Tyrosine-protein phosphatase non-receptor type substrate 1 OS=Homo sapiens OX=9606 GN=SIRPA PE=1 SV=2	1335	25.3789	controllerType=0 controllerNumber=1 scan=6614	2634	C9(Carbamidomethyl / 57.0215)	KS_AD292_HILIC-elu_849_3544.6614.6614.3	high-energy collision-induced dissociation	11.89	2957.21	2957.21	0	0	0	0	3.1e-14	3.1e-13
464 | 196273	4	265	R.AENQVN[+1540.52851]VTC[+57.02146]QVR.K	R.AENQVNVTCQVR.K	AENQVNVTCQVR,RK,6@1540.52851,9@57.02146	N6(NGlycan / 1540.5285)	HexNAc(2)Hex(7)	1.6e-12	1.7e-11	11.78	685.9	540.6	540.6	2	1479.61	1479.61	-0.16		2958.21	2958.21	Specific	6	23	>sp|P78324|SHPS1_HUMAN Tyrosine-protein phosphatase non-receptor type substrate 1 OS=Homo sapiens OX=9606 GN=SIRPA PE=1 SV=2	1335	25.3219	controllerType=0 controllerNumber=1 scan=6601	2622	C9(Carbamidomethyl / 57.0215)	KS_AD292_HILIC-elu_849_3544.6601.6601.2	high-energy collision-induced dissociation	12.15	2957.21	2957.21	0	0	0	0	1.7e-13	1.8e-12
465 | 195955	4	265	R.AENQVN[+1540.52851]VTC[+57.02146]QVR.K	R.AENQVNVTCQVR.K	AENQVNVTCQVR,RK,6@1540.52851,9@57.02146	N6(NGlycan / 1540.5285)	HexNAc(2)Hex(7)	1.6e-10	1.7e-09	9.78	585.6	461.7	461.7	2	1479.61	1479.61	-1.24		2958.21	2958.21	Specific	6	20.9	>sp|P78324|SHPS1_HUMAN Tyrosine-protein phosphatase non-receptor type substrate 1 OS=Homo sapiens OX=9606 GN=SIRPA PE=1 SV=2	1335	25.0429	controllerType=0 controllerNumber=1 scan=6536	2563	C9(Carbamidomethyl / 57.0215)	KS_AD292_HILIC-elu_849_3544.6536.6536.2	high-energy collision-induced dissociation	10.15	2957.2	2957.21	0	0	0	0	9.9e-12	9.2e-11
466 | 196393	4	265	R.AENQVN[+1540.52851]VTC[+57.02146]QVR.K	R.AENQVNVTCQVR.K	AENQVNVTCQVR,RK,6@1540.52851,9@57.02146	N6(NGlycan / 1540.5285)	HexNAc(2)Hex(7)	4.4e-09	4.6e-08	8.35	517.9	383.3	383.3	2	1479.61	1479.61	-0.24		2958.21	2958.21	Specific	6	19.3	>sp|P78324|SHPS1_HUMAN Tyrosine-protein phosphatase non-receptor type substrate 1 OS=Homo sapiens OX=9606 GN=SIRPA PE=1 SV=2	1335	25.475	controllerType=0 controllerNumber=1 scan=6636	2654	C9(Carbamidomethyl / 57.0215)	KS_AD292_HILIC-elu_849_3544.6636.6636.2	high-energy collision-induced dissociation	8.15	2957.21	2957.21	0	0	0	0	2.5e-10	2.9e-09
467 | 195915	4	265	R.AENQVN[+1540.52851]VTC[+57.02146]QVR.K	R.AENQVNVTCQVR.K	AENQVNVTCQVR,RK,6@1540.52851,9@57.02146	N6(NGlycan / 1540.5285)	HexNAc(2)Hex(7)	2.1e-07	2.2e-06	6.68	453.8	357.9	357.9	2	1479.61	1479.61	-0.99		2958.21	2958.21	Specific	6	18.5	>sp|P78324|SHPS1_HUMAN Tyrosine-protein phosphatase non-receptor type substrate 1 OS=Homo sapiens OX=9606 GN=SIRPA PE=1 SV=2	1335	25.0159	controllerType=0 controllerNumber=1 scan=6529	2557	C9(Carbamidomethyl / 57.0215)	KS_AD292_HILIC-elu_849_3544.6529.6529.2	high-energy collision-induced dissociation	5.35	2957.2	2957.21	0	0	0	0	8.3e-09	7.9e-08
468 | 195833	4	265	R.AENQVN[+1540.52851]VTC[+57.02146]QVR.K	R.AENQVNVTCQVR.K	AENQVNVTCQVR,RK,6@1540.52851,9@57.02146	N6(NGlycan / 1540.5285)	HexNAc(2)Hex(7)	7.4e-07	7.8e-06	6.13	437.1	300.9	300.9	3	986.743	986.743	0.25		2958.21	2958.21	Specific	6	19.2	>sp|P78324|SHPS1_HUMAN Tyrosine-protein phosphatase non-receptor type substrate 1 OS=Homo sapiens OX=9606 GN=SIRPA PE=1 SV=2	1335	24.9106	controllerType=0 controllerNumber=1 scan=6505	2535	C9(Carbamidomethyl / 57.0215)	KS_AD292_HILIC-elu_849_3544.6505.6505.3	high-energy collision-induced dissociation	4.8	2957.21	2957.21	0	0	0	0	3.1e-08	3.5e-07
469 | 195793	4	265	R.AENQVN[+1540.52851]VTC[+57.02146]QVR.K	R.AENQVNVTCQVR.K	AENQVNVTCQVR,RK,6@1540.52851,9@57.02146	N6(NGlycan / 1540.5285)	HexNAc(2)Hex(7)	2.2e-06	2.3e-05	5.66	364.1	259.1	259.1	3	986.742	986.743	-0.56		2958.21	2958.21	Specific	6	15.8	>sp|P78324|SHPS1_HUMAN Tyrosine-protein phosphatase non-receptor type substrate 1 OS=Homo sapiens OX=9606 GN=SIRPA PE=1 SV=2	1335	24.8899	controllerType=0 controllerNumber=1 scan=6500	2531	C9(Carbamidomethyl / 57.0215)	KS_AD292_HILIC-elu_849_3544.6500.6500.3	high-energy collision-induced dissociation	4.34	2957.2	2957.21	0	0	0	0	1.1e-07	1.3e-06
473 | 157405	4	265	R.AENQVN[+1378.47569]VTC[+57.02146]QVR.K	R.AENQVNVTCQVR.K	AENQVNVTCQVR,RK,6@1378.47569,9@57.02146	N6(NGlycan / 1378.4757)	HexNAc(2)Hex(6)	3e-14	3.2e-13	13.52	751.6	564.5	564.5	3	932.725	932.725	0.03		2796.16	2796.16	Specific	6	22.6	>sp|P78324|SHPS1_HUMAN Tyrosine-protein phosphatase non-receptor type substrate 1 OS=Homo sapiens OX=9606 GN=SIRPA PE=1 SV=2	1335	25.6118	controllerType=0 controllerNumber=1 scan=6668	2683	C9(Carbamidomethyl / 57.0215)	KS_AD292_HILIC-elu_849_3544.6668.6668.3	high-energy collision-induced dissociation	12.89	2795.15	2795.15	0	0	0	0	3.3e-15	3.5e-14
474 | 157004	4	265	R.AENQVN[+1378.47569]VTC[+57.02146]QVR.K	R.AENQVNVTCQVR.K	AENQVNVTCQVR,RK,6@1378.47569,9@57.02146	N6(NGlycan / 1378.4757)	HexNAc(2)Hex(6)	3.5e-12	3.6e-11	11.46	651.5	469.6	469.6	3	932.725	932.725	-0.17		2796.16	2796.16	Specific	6	21.8	>sp|P78324|SHPS1_HUMAN Tyrosine-protein phosphatase non-receptor type substrate 1 OS=Homo sapiens OX=9606 GN=SIRPA PE=1 SV=2	1335	25.3312	controllerType=0 controllerNumber=1 scan=6603	2624	C9(Carbamidomethyl / 57.0215)	KS_AD292_HILIC-elu_849_3544.6603.6603.3	high-energy collision-induced dissociation	10.83	2795.15	2795.15	0	0	0	0	3.5e-13	3.5e-12
475 | 157444	4	265	R.AENQVN[+1378.47569]VTC[+57.02146]QVR.K	R.AENQVNVTCQVR.K	AENQVNVTCQVR,RK,6@1378.47569,9@57.02146	N6(NGlycan / 1378.4757)	HexNAc(2)Hex(6)	1.4e-11	1.5e-10	10.84	619.3	493.2	493.2	2	1398.58	1398.58	0.47		2796.16	2796.16	Specific	6	21	>sp|P78324|SHPS1_HUMAN Tyrosine-protein phosphatase non-receptor type substrate 1 OS=Homo sapiens OX=9606 GN=SIRPA PE=1 SV=2	1335	25.6167	controllerType=0 controllerNumber=1 scan=6669	2684	C9(Carbamidomethyl / 57.0215)	KS_AD292_HILIC-elu_849_3544.6669.6669.2	high-energy collision-induced dissociation	10.21	2795.16	2795.15	0	0	0	0	1.2e-12	1.1e-11
476 | 157044	4	265	R.AENQVN[+1378.47569]VTC[+57.02146]QVR.K	R.AENQVNVTCQVR.K	AENQVNVTCQVR,RK,6@1378.47569,9@57.02146	N6(NGlycan / 1378.4757)	HexNAc(2)Hex(6)	2.2e-09	2.3e-08	8.66	562.8	445.8	445.8	2	1398.59	1398.58	0.65		2796.16	2796.16	Specific	6	21	>sp|P78324|SHPS1_HUMAN Tyrosine-protein phosphatase non-receptor type substrate 1 OS=Homo sapiens OX=9606 GN=SIRPA PE=1 SV=2	1335	25.3635	controllerType=0 controllerNumber=1 scan=6610	2631	C9(Carbamidomethyl / 57.0215)	KS_AD292_HILIC-elu_849_3544.6610.6610.2	high-energy collision-induced dissociation	9.21	2795.16	2795.15	0	0	0	0	1e-10	1.1e-09
477 | 156806	4	265	R.AENQVN[+1378.47569]VTC[+57.02146]QVR.K	R.AENQVNVTCQVR.K	AENQVNVTCQVR,RK,6@1378.47569,9@57.02146	N6(NGlycan / 1378.4757)	HexNAc(2)Hex(6)	1.6e-05	0.00017	4.8	390.8	271.3	271.3	3	932.72	932.725	-5.8		2796.14	2796.16	Specific	6	17.6	>sp|P78324|SHPS1_HUMAN Tyrosine-protein phosphatase non-receptor type substrate 1 OS=Homo sapiens OX=9606 GN=SIRPA PE=1 SV=2	1335	25.0522	controllerType=0 controllerNumber=1 scan=6538	2565	C9(Carbamidomethyl / 57.0215)	KS_AD292_HILIC-elu_849_3544.6538.6538.3	high-energy collision-induced dissociation	3.31	2795.14	2795.15	0	0	0	0	9.7e-07	9.9e-06
448 | 334604	4	252	R.VPPTLEVTQQPVRAENQVN[+1216.42286]VTC[+57.02146]QVR.K	R.VPPTLEVTQQPVRAENQVNVTCQVR.K	VPPTLEVTQQPVRAENQVNVTCQVR,RK,19@1216.42286,22@57.02146	N19(NGlycan / 1216.4229)	HexNAc(2)Hex(5)	1.1e-06	1.2e-05	5.95	323.7	234	234	3	1360.31	1360.31	1.04		4078.92	4078.91	Specific	19	14.3	>sp|P78324|SHPS1_HUMAN Tyrosine-protein phosphatase non-receptor type substrate 1 OS=Homo sapiens OX=9606 GN=SIRPA PE=1 SV=2	1335	45.6205	controllerType=0 controllerNumber=1 scan=11254	6953	C22(Carbamidomethyl / 57.0215)	KS_AD292_HILIC-elu_849_3544.11254.11254.3	high-energy collision-induced dissociation	4.36	4077.91	4077.9	0	0	0	0	5.1e-08	6e-07
480 | 108797	4	265	R.AENQVN[+1216.42286]VTC[+57.02146]QVR.K	R.AENQVNVTCQVR.K	AENQVNVTCQVR,RK,6@1216.42286,9@57.02146	N6(NGlycan / 1216.4229)	HexNAc(2)Hex(5)	3e-14	3.2e-13	13.52	799.7	593.2	593.2	3	878.708	878.708	0.14		2634.11	2634.11	Specific	6	20.6	>sp|P78324|SHPS1_HUMAN Tyrosine-protein phosphatase non-receptor type substrate 1 OS=Homo sapiens OX=9606 GN=SIRPA PE=1 SV=2	1335	25.6828	controllerType=0 controllerNumber=1 scan=6684	2698	C9(Carbamidomethyl / 57.0215)	KS_AD292_HILIC-elu_849_3544.6684.6684.3	high-energy collision-induced dissociation	13.89	2633.1	2633.1	0	0	0	0	3.4e-15	3.6e-14
481 | 108915	4	265	R.AENQVN[+1216.42286]VTC[+57.02146]QVR.K	R.AENQVNVTCQVR.K	AENQVNVTCQVR,RK,6@1216.42286,9@57.02146	N6(NGlycan / 1216.4229)	HexNAc(2)Hex(5)	1.6e-14	1.7e-13	13.78	760	605.1	605.1	2	1317.56	1317.56	-0.76		2634.11	2634.11	Specific	6	21.1	>sp|P78324|SHPS1_HUMAN Tyrosine-protein phosphatase non-receptor type substrate 1 OS=Homo sapiens OX=9606 GN=SIRPA PE=1 SV=2	1335	25.7515	controllerType=0 controllerNumber=1 scan=6700	2713	C9(Carbamidomethyl / 57.0215)	KS_AD292_HILIC-elu_849_3544.6700.6700.2	high-energy collision-induced dissociation	13.15	2633.1	2633.1	0	0	0	0	2.2e-15	2.2e-14
482 | 108435	4	265	R.AENQVN[+1216.42286]VTC[+57.02146]QVR.K	R.AENQVNVTCQVR.K	AENQVNVTCQVR,RK,6@1216.42286,9@57.02146	N6(NGlycan / 1216.4229)	HexNAc(2)Hex(5)	1.4e-13	1.5e-12	12.84	739.2	528.1	528.1	2	1317.56	1317.56	0.26		2634.11	2634.11	Specific	6	20	>sp|P78324|SHPS1_HUMAN Tyrosine-protein phosphatase non-receptor type substrate 1 OS=Homo sapiens OX=9606 GN=SIRPA PE=1 SV=2	1335	25.4904	controllerType=0 controllerNumber=1 scan=6640	2657	C9(Carbamidomethyl / 57.0215)	KS_AD292_HILIC-elu_849_3544.6640.6640.2	high-energy collision-induced dissociation	13.21	2633.1	2633.1	0	0	0	0	1.5e-14	1.5e-13
483 | 109195	4	265	R.AENQVN[+1216.42286]VTC[+57.02146]QVR.K	R.AENQVNVTCQVR.K	AENQVNVTCQVR,RK,6@1216.42286,9@57.02146	N6(NGlycan / 1216.4229)	HexNAc(2)Hex(5)	3e-13	3.2e-12	12.52	729.8	540.7	540.7	3	878.708	878.708	0.14		2634.11	2634.11	Specific	6	20.4	>sp|P78324|SHPS1_HUMAN Tyrosine-protein phosphatase non-receptor type substrate 1 OS=Homo sapiens OX=9606 GN=SIRPA PE=1 SV=2	1335	25.9085	controllerType=0 controllerNumber=1 scan=6738	2747	C9(Carbamidomethyl / 57.0215)	KS_AD292_HILIC-elu_849_3544.6738.6738.3	high-energy collision-induced dissociation	12.89	2633.1	2633.1	0	0	0	0	3.2e-14	3.2e-13
484 | 109356	4	265	R.AENQVN[+1216.42286]VTC[+57.02146]QVR.K	R.AENQVNVTCQVR.K	AENQVNVTCQVR,RK,6@1216.42286,9@57.02146	N6(NGlycan / 1216.4229)	HexNAc(2)Hex(5)	1.4e-12	1.5e-11	11.84	680.6	571.9	571.9	2	1317.56	1317.56	0.44		2634.11	2634.11	Specific	6	20.5	>sp|P78324|SHPS1_HUMAN Tyrosine-protein phosphatase non-receptor type substrate 1 OS=Homo sapiens OX=9606 GN=SIRPA PE=1 SV=2	1335	25.988	controllerType=0 controllerNumber=1 scan=6757	2764	C9(Carbamidomethyl / 57.0215)	KS_AD292_HILIC-elu_849_3544.6757.6757.2	high-energy collision-induced dissociation	12.21	2633.1	2633.1	0	0	0	0	1.3e-13	1.4e-12
485 | 108357	4	265	R.AENQVN[+1216.42286]VTC[+57.02146]QVR.K	R.AENQVNVTCQVR.K	AENQVNVTCQVR,RK,6@1216.42286,9@57.02146	N6(NGlycan / 1216.4229)	HexNAc(2)Hex(5)	3.5e-12	3.6e-11	11.46	662.7	475.9	475.9	3	878.707	878.708	-0.98		2634.11	2634.11	Specific	6	19.9	>sp|P78324|SHPS1_HUMAN Tyrosine-protein phosphatase non-receptor type substrate 1 OS=Homo sapiens OX=9606 GN=SIRPA PE=1 SV=2	1335	25.4039	controllerType=0 controllerNumber=1 scan=6620	2639	C9(Carbamidomethyl / 57.0215)	KS_AD292_HILIC-elu_849_3544.6620.6620.3	high-energy collision-induced dissociation	10.83	2633.1	2633.1	0	0	0	0	3.5e-13	3.5e-12
486 | 109477	4	265	R.AENQVN[+1216.42286]VTC[+57.02146]QVR.K	R.AENQVNVTCQVR.K	AENQVNVTCQVR,RK,6@1216.42286,9@57.02146	N6(NGlycan / 1216.4229)	HexNAc(2)Hex(5)	3.5e-12	3.6e-11	11.46	662.3	479.6	479.6	3	878.707	878.708	-0.35		2634.11	2634.11	Specific	6	18.3	>sp|P78324|SHPS1_HUMAN Tyrosine-protein phosphatase non-receptor type substrate 1 OS=Homo sapiens OX=9606 GN=SIRPA PE=1 SV=2	1335	26.125	controllerType=0 controllerNumber=1 scan=6789	2793	C9(Carbamidomethyl / 57.0215)	KS_AD292_HILIC-elu_849_3544.6789.6789.3	high-energy collision-induced dissociation	10.83	2633.1	2633.1	0	0	0	0	3.5e-13	3.5e-12
487 | 109635	4	265	R.AENQVN[+1216.42286]VTC[+57.02146]QVR.K	R.AENQVNVTCQVR.K	AENQVNVTCQVR,RK,6@1216.42286,9@57.02146	N6(NGlycan / 1216.4229)	HexNAc(2)Hex(5)	1.4e-10	1.5e-09	9.84	576.4	460.5	460.5	2	1317.56	1317.56	0.16		2634.11	2634.11	Specific	6	19.2	>sp|P78324|SHPS1_HUMAN Tyrosine-protein phosphatase non-receptor type substrate 1 OS=Homo sapiens OX=9606 GN=SIRPA PE=1 SV=2	1335	26.2185	controllerType=0 controllerNumber=1 scan=6811	2813	C9(Carbamidomethyl / 57.0215)	KS_AD292_HILIC-elu_849_3544.6811.6811.2	high-energy collision-induced dissociation	10.21	2633.1	2633.1	0	0	0	0	8.8e-12	8.1e-11
488 | 109917	4	265	R.AENQVN[+1216.42286]VTC[+57.02146]QVR.K	R.AENQVNVTCQVR.K	AENQVNVTCQVR,RK,6@1216.42286,9@57.02146	N6(NGlycan / 1216.4229)	HexNAc(2)Hex(5)	3.7e-06	3.8e-05	5.43	432.7	215.9	215.9	3	878.706	878.708	-1.95		2634.1	2634.11	Specific	6	15.7	>sp|P78324|SHPS1_HUMAN Tyrosine-protein phosphatase non-receptor type substrate 1 OS=Homo sapiens OX=9606 GN=SIRPA PE=1 SV=2	1335	26.486	controllerType=0 controllerNumber=1 scan=6872	2869	C9(Carbamidomethyl / 57.0215)	KS_AD292_HILIC-elu_849_3544.6872.6872.3	high-energy collision-induced dissociation	3.93	2633.1	2633.1	0	0	0	0	2e-07	2.2e-06
489 | 109877	4	265	R.AENQVN[+1216.42286]VTC[+57.02146]QVR.K	R.AENQVNVTCQVR.K	AENQVNVTCQVR,RK,6@1216.42286,9@57.02146	N6(NGlycan / 1216.4229)	HexNAc(2)Hex(5)	1.7e-06	1.8e-05	5.78	357.7	181.4	181.4	2	1317.56	1317.56	-0.67		2634.11	2634.11	Specific	6	15.9	>sp|P78324|SHPS1_HUMAN Tyrosine-protein phosphatase non-receptor type substrate 1 OS=Homo sapiens OX=9606 GN=SIRPA PE=1 SV=2	1335	26.466	controllerType=0 controllerNumber=1 scan=6867	2865	C9(Carbamidomethyl / 57.0215)	KS_AD292_HILIC-elu_849_3544.6867.6867.2	high-energy collision-induced dissociation	4.45	2633.1	2633.1	0	0	0	0	8.1e-08	9.6e-07
490 | 109157	4	265	R.AENQVN[+1054.37004]VTC[+57.02146]QVR.K	R.AENQVNVTCQVR.K	AENQVNVTCQVR,RK,6@1054.37004,9@57.02146	N6(NGlycan / 1054.37)	HexNAc(2)Hex(4)	3.5e-15	3.6e-14	14.46	803.6	635.7	635.7	3	824.69	824.69	-0.34		2472.05	2472.06	Specific	6	19	>sp|P78324|SHPS1_HUMAN Tyrosine-protein phosphatase non-receptor type substrate 1 OS=Homo sapiens OX=9606 GN=SIRPA PE=1 SV=2	1335	25.8793	controllerType=0 controllerNumber=1 scan=6731	2741	C9(Carbamidomethyl / 57.0215)	KS_AD292_HILIC-elu_849_3544.6731.6731.3	high-energy collision-induced dissociation	12.83	2471.05	2471.05	0	0	0	0	4.1e-16	4.1e-15
491 | 108677	4	265	R.AENQVN[+1054.37004]VTC[+57.02146]QVR.K	R.AENQVNVTCQVR.K	AENQVNVTCQVR,RK,6@1054.37004,9@57.02146	N6(NGlycan / 1054.37)	HexNAc(2)Hex(4)	3e-14	3.2e-13	13.52	791.7	624.1	624.1	3	824.69	824.69	0.18		2472.06	2472.06	Specific	6	18.9	>sp|P78324|SHPS1_HUMAN Tyrosine-protein phosphatase non-receptor type substrate 1 OS=Homo sapiens OX=9606 GN=SIRPA PE=1 SV=2	1335	25.6352	controllerType=0 controllerNumber=1 scan=6673	2688	C9(Carbamidomethyl / 57.0215)	KS_AD292_HILIC-elu_849_3544.6673.6673.3	high-energy collision-induced dissociation	13.89	2471.05	2471.05	0	0	0	0	3.4e-15	3.5e-14
492 | 109515	4	265	R.AENQVN[+1054.37004]VTC[+57.02146]QVR.K	R.AENQVNVTCQVR.K	AENQVNVTCQVR,RK,6@1054.37004,9@57.02146	N6(NGlycan / 1054.37)	HexNAc(2)Hex(4)	3e-13	3.2e-12	12.52	725.6	544.6	544.6	3	824.691	824.69	0.7		2472.06	2472.06	Specific	6	20.2	>sp|P78324|SHPS1_HUMAN Tyrosine-protein phosphatase non-receptor type substrate 1 OS=Homo sapiens OX=9606 GN=SIRPA PE=1 SV=2	1335	26.1368	controllerType=0 controllerNumber=1 scan=6792	2796	C9(Carbamidomethyl / 57.0215)	KS_AD292_HILIC-elu_849_3544.6792.6792.3	high-energy collision-induced dissociation	12.89	2471.05	2471.05	0	0	0	0	3.2e-14	3.2e-13
493 | 51398	4	265	R.AENQVN[+892.31722]VTC[+57.02146]QVR.K	R.AENQVNVTCQVR.K	AENQVNVTCQVR,RK,6@892.31722,9@57.02146	N6(NGlycan / 892.3172)	HexNAc(2)Hex(3)	3.5e-14	3.6e-13	13.46	788.1	615.9	615.9	3	770.671	770.672	-1.2		2310	2310	Specific	6	18	>sp|P78324|SHPS1_HUMAN Tyrosine-protein phosphatase non-receptor type substrate 1 OS=Homo sapiens OX=9606 GN=SIRPA PE=1 SV=2	1335	25.7223	controllerType=0 controllerNumber=1 scan=6693	2707	C9(Carbamidomethyl / 57.0215)	KS_AD292_HILIC-elu_849_3544.6693.6693.3	high-energy collision-induced dissociation	13.83	2308.99	2309	0	0	0	0	4e-15	4.1e-14
494 | 51745	4	265	R.AENQVN[+892.31722]VTC[+57.02146]QVR.K	R.AENQVNVTCQVR.K	AENQVNVTCQVR,RK,6@892.31722,9@57.02146	N6(NGlycan / 892.3172)	HexNAc(2)Hex(3)	5.1e-13	5.3e-12	12.29	770.8	602.4	602.4	3	770.675	770.672	3.01		2310.01	2310	Specific	6	17.6	>sp|P78324|SHPS1_HUMAN Tyrosine-protein phosphatase non-receptor type substrate 1 OS=Homo sapiens OX=9606 GN=SIRPA PE=1 SV=2	1335	25.9542	controllerType=0 controllerNumber=1 scan=6749	2757	C9(Carbamidomethyl / 57.0215)	KS_AD292_HILIC-elu_849_3544.6749.6749.3	high-energy collision-induced dissociation	12.66	2309	2309	0	0	0	0	4.8e-14	5e-13
495 | 51665	4	265	R.AENQVN[+730.26439]VTC[+57.02146]QVR.K	R.AENQVNVTCQVR.K	AENQVNVTCQVR,RK,6@730.26439,9@57.02146	N6(NGlycan / 730.2644)	HexNAc(2)Hex(2)	7e-14	7.4e-13	13.15	774.6	652.9	652.9	3	716.653	716.655	-2.39		2147.94	2147.95	Specific	6	18.7	>sp|P78324|SHPS1_HUMAN Tyrosine-protein phosphatase non-receptor type substrate 1 OS=Homo sapiens OX=9606 GN=SIRPA PE=1 SV=2	1335	25.9295	controllerType=0 controllerNumber=1 scan=6743	2752	C9(Carbamidomethyl / 57.0215)	KS_AD292_HILIC-elu_849_3544.6743.6743.3	high-energy collision-induced dissociation	13.52	2146.94	2146.94	0	0	0	0	7.4e-15	7.4e-14
496 | 51439	4	265	R.AENQVN[+730.26439]VTC[+57.02146]QVR.K	R.AENQVNVTCQVR.K	AENQVNVTCQVR,RK,6@730.26439,9@57.02146	N6(NGlycan / 730.2644)	HexNAc(2)Hex(2)	1.6e-13	1.7e-12	12.78	711.7	594.2	594.2	2	1074.48	1074.48	-0.24		2147.95	2147.95	Specific	6	20.7	>sp|P78324|SHPS1_HUMAN Tyrosine-protein phosphatase non-receptor type substrate 1 OS=Homo sapiens OX=9606 GN=SIRPA PE=1 SV=2	1335	25.7454	controllerType=0 controllerNumber=1 scan=6698	2712	C9(Carbamidomethyl / 57.0215)	KS_AD292_HILIC-elu_849_3544.6698.6698.2	high-energy collision-induced dissociation	12.15	2146.94	2146.94	0	0	0	0	1.9e-14	1.8e-13
497 | 12887	4	265	R.AENQVN[+203.07937]VTC[+57.02146]QVR.K	R.AENQVNVTCQVR.K	AENQVNVTCQVR,RK,6@203.07937,9@57.02146	N6(NGlycan / 203.0794)	HexNAc(1)	3.3e-12	3.5e-11	11.48	665.1	566.7	566.7	2	810.884	810.886	-2.66		1620.76	1620.76	Specific	6	14.6	>sp|P78324|SHPS1_HUMAN Tyrosine-protein phosphatase non-receptor type substrate 1 OS=Homo sapiens OX=9606 GN=SIRPA PE=1 SV=2	1335	25.7772	controllerType=0 controllerNumber=1 scan=6706	2719	C9(Carbamidomethyl / 57.0215)	KS_AD292_HILIC-elu_849_3544.6706.6706.2	high-energy collision-induced dissociation	10.85	1619.75	1619.76	0	0	0	0	3.3e-13	3.2e-12
498 | 13145	4	265	R.AENQVN[+203.07937]VTC[+57.02146]QVR.K	R.AENQVNVTCQVR.K	AENQVNVTCQVR,RK,6@203.07937,9@57.02146	N6(NGlycan / 203.0794)	HexNAc(1)	1.4e-12	1.5e-11	11.84	657.9	539.9	539.9	2	810.886	810.886	0.58		1620.77	1620.76	Specific	6	14.6	>sp|P78324|SHPS1_HUMAN Tyrosine-protein phosphatase non-receptor type substrate 1 OS=Homo sapiens OX=9606 GN=SIRPA PE=1 SV=2	1335	25.9999	controllerType=0 controllerNumber=1 scan=6760	2767	C9(Carbamidomethyl / 57.0215)	KS_AD292_HILIC-elu_849_3544.6760.6760.2	high-energy collision-induced dissociation	11.21	1619.76	1619.76	0	0	0	0	1.3e-13	1.4e-12
400 | 197633	4	242	R.GTAN[+1955.72397]LSETIR.V	R.GTANLSETIR.V	GTANLSETIR,RV,4@1955.72397	N4(NGlycan / 1955.724)	HexNAc(5)Hex(4)Fuc(2)	2e-05	0.00021	4.7	312.2	115.6	115.6	3	1006.43	1006.43	0.16		3017.28	3017.28	Specific	4	14.3	>sp|P78324|SHPS1_HUMAN Tyrosine-protein phosphatase non-receptor type substrate 1 OS=Homo sapiens OX=9606 GN=SIRPA PE=1 SV=2	1335	27.1925	controllerType=0 controllerNumber=1 scan=7036	3017		KS_AD292_HILIC-elu_849_3544.7036.7036.3	high-energy collision-induced dissociation	3.44	3016.28	3016.28	0	0	0	0	1.2e-06	1.2e-05
401 | 197475	4	242	R.GTAN[+1955.72397]LSETIR.V	R.GTANLSETIR.V	GTANLSETIR,RV,4@1955.72397	N4(NGlycan / 1955.724)	HexNAc(5)Hex(4)Fuc(2)	9.4e-06	9.8e-05	5.03	308.5	135.9	135.9	2	1509.15	1509.14	0.18		3017.28	3017.28	Specific	4	14.7	>sp|P78324|SHPS1_HUMAN Tyrosine-protein phosphatase non-receptor type substrate 1 OS=Homo sapiens OX=9606 GN=SIRPA PE=1 SV=2	1335	27.1215	controllerType=0 controllerNumber=1 scan=7020	3002		KS_AD292_HILIC-elu_849_3544.7020.7020.2	high-energy collision-induced dissociation	3.76	3016.28	3016.28	0	0	0	0	5.7e-07	6.1e-06
410 | 160124	4	242	R.GTAN[+1809.66607]LSETIR.V	R.GTANLSETIR.V	GTANLSETIR,RV,4@1809.66607	N4(NGlycan / 1809.6661)	HexNAc(5)Hex(4)Fuc(1)	1.6e-05	0.00017	4.78	323.1	137.1	137.1	3	957.746	957.746	-0.28		2871.22	2871.22	Specific	4	14.5	>sp|P78324|SHPS1_HUMAN Tyrosine-protein phosphatase non-receptor type substrate 1 OS=Homo sapiens OX=9606 GN=SIRPA PE=1 SV=2	1335	27.3781	controllerType=0 controllerNumber=1 scan=7079	3057		KS_AD292_HILIC-elu_849_3544.7079.7079.3	high-energy collision-induced dissociation	3.34	2870.22	2870.22	0	0	0	0	1e-06	1e-05
427 | 161366	4	242	R.GTAN[+1647.61324]LSETIR.V	R.GTANLSETIR.V	GTANLSETIR,RV,4@1647.61324	N4(NGlycan / 1647.6132)	HexNAc(5)Hex(3)Fuc(1)	6.7e-07	7e-06	6.17	495	281.9	281.9	2	1355.09	1355.09	0.34		2709.17	2709.17	Specific	4	17.7	>sp|P78324|SHPS1_HUMAN Tyrosine-protein phosphatase non-receptor type substrate 1 OS=Homo sapiens OX=9606 GN=SIRPA PE=1 SV=2	1335	28.2154	controllerType=0 controllerNumber=1 scan=7271	3235		KS_AD292_HILIC-elu_849_3544.7271.7271.2	high-energy collision-induced dissociation	4.54	2708.17	2708.16	0	0	0	0	2.9e-08	3.4e-07
428 | 160926	4	242	R.GTAN[+1647.61324]LSETIR.V	R.GTANLSETIR.V	GTANLSETIR,RV,4@1647.61324	N4(NGlycan / 1647.6132)	HexNAc(5)Hex(3)Fuc(1)	9e-07	9.4e-06	6.05	475.3	260	260	2	1355.09	1355.09	-0.02		2709.17	2709.17	Specific	4	17.9	>sp|P78324|SHPS1_HUMAN Tyrosine-protein phosphatase non-receptor type substrate 1 OS=Homo sapiens OX=9606 GN=SIRPA PE=1 SV=2	1335	27.9477	controllerType=0 controllerNumber=1 scan=7209	3178		KS_AD292_HILIC-elu_849_3544.7209.7209.2	high-energy collision-induced dissociation	4.97	2708.16	2708.16	0	0	0	0	3.9e-08	4.5e-07
429 | 162046	4	242	R.GTAN[+1647.61324]LSETIR.V	R.GTANLSETIR.V	GTANLSETIR,RV,4@1647.61324	N4(NGlycan / 1647.6132)	HexNAc(5)Hex(3)Fuc(1)	1.2e-06	1.3e-05	5.91	433.2	246.6	246.6	2	1355.09	1355.09	-0.29		2709.17	2709.17	Specific	4	16.6	>sp|P78324|SHPS1_HUMAN Tyrosine-protein phosphatase non-receptor type substrate 1 OS=Homo sapiens OX=9606 GN=SIRPA PE=1 SV=2	1335	28.4886	controllerType=0 controllerNumber=1 scan=7334	3294		KS_AD292_HILIC-elu_849_3544.7334.7334.2	high-energy collision-induced dissociation	4.4	2708.16	2708.16	0	0	0	0	5.8e-08	6.8e-07
430 | 161084	4	242	R.GTAN[+1647.61324]LSETIR.V	R.GTANLSETIR.V	GTANLSETIR,RV,4@1647.61324	N4(NGlycan / 1647.6132)	HexNAc(5)Hex(3)Fuc(1)	1.5e-05	0.00016	4.83	347.4	122.4	122.4	3	903.729	903.729	-0.34		2709.17	2709.17	Specific	4	15	>sp|P78324|SHPS1_HUMAN Tyrosine-protein phosphatase non-receptor type substrate 1 OS=Homo sapiens OX=9606 GN=SIRPA PE=1 SV=2	1335	28.0478	controllerType=0 controllerNumber=1 scan=7232	3199		KS_AD292_HILIC-elu_849_3544.7232.7232.3	high-energy collision-induced dissociation	3.34	2708.16	2708.16	0	0	0	0	9.1e-07	9.3e-06
435 | 112121	4	242	R.GTAN[+1501.55533]LSETIR.V	R.GTANLSETIR.V	GTANLSETIR,RV,4@1501.55533	N4(NGlycan / 1501.5553)	HexNAc(5)Hex(3)	1e-06	1.1e-05	5.99	475.4	280.8	280.8	2	1282.06	1282.06	-0.38		2563.11	2563.11	Specific	4	17.8	>sp|P78324|SHPS1_HUMAN Tyrosine-protein phosphatase non-receptor type substrate 1 OS=Homo sapiens OX=9606 GN=SIRPA PE=1 SV=2	1335	28.2907	controllerType=0 controllerNumber=1 scan=7289	3252		KS_AD292_HILIC-elu_849_3544.7289.7289.2	high-energy collision-induced dissociation	4.91	2562.11	2562.11	0	0	0	0	4.5e-08	5.3e-07
436 | 111560	4	242	R.GTAN[+1501.55533]LSETIR.V	R.GTANLSETIR.V	GTANLSETIR,RV,4@1501.55533	N4(NGlycan / 1501.5553)	HexNAc(5)Hex(3)	3e-06	3.1e-05	5.53	355.4	195	195	2	1282.06	1282.06	0.29		2563.11	2563.11	Specific	4	15.5	>sp|P78324|SHPS1_HUMAN Tyrosine-protein phosphatase non-receptor type substrate 1 OS=Homo sapiens OX=9606 GN=SIRPA PE=1 SV=2	1335	28.0186	controllerType=0 controllerNumber=1 scan=7225	3193		KS_AD292_HILIC-elu_849_3544.7225.7225.2	high-energy collision-induced dissociation	4.21	2562.11	2562.11	0	0	0	0	1.5e-07	1.7e-06
437 | 112599	4	242	R.GTAN[+1501.55533]LSETIR.V	R.GTANLSETIR.V	GTANLSETIR,RV,4@1501.55533	N4(NGlycan / 1501.5553)	HexNAc(5)Hex(3)	5.6e-06	5.8e-05	5.26	352.8	152.6	152.6	2	1282.06	1282.06	0.29		2563.11	2563.11	Specific	4	15.6	>sp|P78324|SHPS1_HUMAN Tyrosine-protein phosphatase non-receptor type substrate 1 OS=Homo sapiens OX=9606 GN=SIRPA PE=1 SV=2	1335	28.5612	controllerType=0 controllerNumber=1 scan=7351	3310		KS_AD292_HILIC-elu_849_3544.7351.7351.2	high-energy collision-induced dissociation	3.93	2562.11	2562.11	0	0	0	0	3.3e-07	3.7e-06
438 | 112081	4	242	R.GTAN[+1501.55533]LSETIR.V	R.GTANLSETIR.V	GTANLSETIR,RV,4@1501.55533	N4(NGlycan / 1501.5553)	HexNAc(5)Hex(3)	1.6e-05	0.00017	4.78	324.9	135.1	135.1	3	855.043	855.043	-0.29		2563.11	2563.11	Specific	4	14.5	>sp|P78324|SHPS1_HUMAN Tyrosine-protein phosphatase non-receptor type substrate 1 OS=Homo sapiens OX=9606 GN=SIRPA PE=1 SV=2	1335	28.2878	controllerType=0 controllerNumber=1 scan=7288	3251		KS_AD292_HILIC-elu_849_3544.7288.7288.3	high-energy collision-induced dissociation	3.34	2562.11	2562.11	0	0	0	0	1e-06	1e-05
423 | 160045	4	242	R.GTAN[+1752.64460]LSETIR.V	R.GTANLSETIR.V	GTANLSETIR,RV,4@1752.64460	N4(NGlycan / 1752.6446)	HexNAc(4)Hex(4)Fuc(2)	1.4e-05	0.00014	4.87	364.3	95.4	95.4	2	1407.61	1407.61	0.29		2814.2	2814.2	Specific	4	16.2	>sp|P78324|SHPS1_HUMAN Tyrosine-protein phosphatase non-receptor type substrate 1 OS=Homo sapiens OX=9606 GN=SIRPA PE=1 SV=2	1335	27.3212	controllerType=0 controllerNumber=1 scan=7066	3045		KS_AD292_HILIC-elu_849_3544.7066.7066.2	high-energy collision-induced dissociation	3.55	2813.2	2813.2	0	0	0	0	8.3e-07	8.4e-06
424 | 159606	4	242	R.GTAN[+1752.64460]LSETIR.V	R.GTANLSETIR.V	GTANLSETIR,RV,4@1752.64460	N4(NGlycan / 1752.6446)	HexNAc(4)Hex(4)Fuc(2)	1.6e-05	0.00017	4.8	316.4	127.5	127.5	2	1407.6	1407.61	-1.96		2814.2	2814.2	Specific	4	14.8	>sp|P78324|SHPS1_HUMAN Tyrosine-protein phosphatase non-receptor type substrate 1 OS=Homo sapiens OX=9606 GN=SIRPA PE=1 SV=2	1335	27.0582	controllerType=0 controllerNumber=1 scan=7005	2989		KS_AD292_HILIC-elu_849_3544.7005.7005.2	high-energy collision-induced dissociation	3.39	2813.19	2813.2	0	0	0	0	9.8e-07	1e-05
441 | 111921	4	242	R.GTAN[+1444.53387]LSETIR.V	R.GTANLSETIR.V	GTANLSETIR,RV,4@1444.53387	N4(NGlycan / 1444.5339)	HexNAc(4)Hex(3)Fuc(1)	1.1e-06	1.1e-05	5.97	471	241.8	241.8	2	1253.55	1253.55	0.19		2506.09	2506.09	Specific	4	18	>sp|P78324|SHPS1_HUMAN Tyrosine-protein phosphatase non-receptor type substrate 1 OS=Homo sapiens OX=9606 GN=SIRPA PE=1 SV=2	1335	28.2286	controllerType=0 controllerNumber=1 scan=7274	3238		KS_AD292_HILIC-elu_849_3544.7274.7274.2	high-energy collision-induced dissociation	4.89	2505.09	2505.09	0	0	0	0	4.9e-08	5.7e-07
442 | 111481	4	242	R.GTAN[+1444.53387]LSETIR.V	R.GTANLSETIR.V	GTANLSETIR,RV,4@1444.53387	N4(NGlycan / 1444.5339)	HexNAc(4)Hex(3)Fuc(1)	6.4e-06	6.7e-05	5.2	347	164.4	164.4	2	1253.55	1253.55	-0.88		2506.09	2506.09	Specific	4	15.5	>sp|P78324|SHPS1_HUMAN Tyrosine-protein phosphatase non-receptor type substrate 1 OS=Homo sapiens OX=9606 GN=SIRPA PE=1 SV=2	1335	27.98	controllerType=0 controllerNumber=1 scan=7216	3185		KS_AD292_HILIC-elu_849_3544.7216.7216.2	high-energy collision-induced dissociation	3.71	2505.08	2505.09	0	0	0	0	3.7e-07	4.2e-06
443 | 112441	4	242	R.GTAN[+1444.53387]LSETIR.V	R.GTANLSETIR.V	GTANLSETIR,RV,4@1444.53387	N4(NGlycan / 1444.5339)	HexNAc(4)Hex(3)Fuc(1)	2.4e-05	0.00025	4.63	304.4	111.5	111.5	2	1253.55	1253.55	-1.18		2506.09	2506.09	Specific	4	14	>sp|P78324|SHPS1_HUMAN Tyrosine-protein phosphatase non-receptor type substrate 1 OS=Homo sapiens OX=9606 GN=SIRPA PE=1 SV=2	1335	28.5019	controllerType=0 controllerNumber=1 scan=7337	3297		KS_AD292_HILIC-elu_849_3544.7337.7337.2	high-energy collision-induced dissociation	3.36	2505.08	2505.09	0	0	0	0	1.3e-06	1.3e-05
444 | 110715	4	242	R.GTAN[+1444.53387]LSETIR.V	R.GTANLSETIR.V	GTANLSETIR,RV,4@1444.53387	N4(NGlycan / 1444.5339)	HexNAc(4)Hex(3)Fuc(1)	1.1e-05	0.00011	4.97	302.1	115.6	115.6	2	1253.55	1253.55	-0.69		2506.09	2506.09	Specific	4	14.6	>sp|P78324|SHPS1_HUMAN Tyrosine-protein phosphatase non-receptor type substrate 1 OS=Homo sapiens OX=9606 GN=SIRPA PE=1 SV=2	1335	27.4247	controllerType=0 controllerNumber=1 scan=7089	3067		KS_AD292_HILIC-elu_849_3544.7089.7089.2	high-energy collision-induced dissociation	3.7	2505.08	2505.09	0	0	0	0	6.6e-07	7e-06
445 | 112280	4	242	R.GTAN[+1298.47596]LSETIR.V	R.GTANLSETIR.V	GTANLSETIR,RV,4@1298.47596	N4(NGlycan / 1298.476)	HexNAc(4)Hex(3)	2.3e-06	2.4e-05	5.65	379.4	184.1	184.1	2	1180.52	1180.52	-0.92		2360.03	2360.03	Specific	4	16.2	>sp|P78324|SHPS1_HUMAN Tyrosine-protein phosphatase non-receptor type substrate 1 OS=Homo sapiens OX=9606 GN=SIRPA PE=1 SV=2	1335	28.4176	controllerType=0 controllerNumber=1 scan=7318	3279		KS_AD292_HILIC-elu_849_3544.7318.7318.2	high-energy collision-induced dissociation	4.14	2359.03	2359.03	0	0	0	0	1.1e-07	1.3e-06
446 | 111800	4	242	R.GTAN[+1298.47596]LSETIR.V	R.GTANLSETIR.V	GTANLSETIR,RV,4@1298.47596	N4(NGlycan / 1298.476)	HexNAc(4)Hex(3)	2.3e-06	2.4e-05	5.65	378.9	188.9	188.9	2	1180.52	1180.52	-0.61		2360.03	2360.03	Specific	4	15.7	>sp|P78324|SHPS1_HUMAN Tyrosine-protein phosphatase non-receptor type substrate 1 OS=Homo sapiens OX=9606 GN=SIRPA PE=1 SV=2	1335	28.177	controllerType=0 controllerNumber=1 scan=7262	3227		KS_AD292_HILIC-elu_849_3544.7262.7262.2	high-energy collision-induced dissociation	4.14	2359.03	2359.03	0	0	0	0	1.1e-07	1.3e-06
447 | 53689	4	242	R.GTAN[+1216.42286]LSETIR.V	R.GTANLSETIR.V	GTANLSETIR,RV,4@1216.42286	N4(NGlycan / 1216.4229)	HexNAc(2)Hex(5)	3.1e-06	3.2e-05	5.51	353.4	204	204	2	1139.49	1139.49	0.07		2277.98	2277.98	Specific	4	15.7	>sp|P78324|SHPS1_HUMAN Tyrosine-protein phosphatase non-receptor type substrate 1 OS=Homo sapiens OX=9606 GN=SIRPA PE=1 SV=2	1335	27.5791	controllerType=0 controllerNumber=1 scan=7125	3100		KS_AD292_HILIC-elu_849_3544.7125.7125.2	high-energy collision-induced dissociation	4.19	2276.97	2276.97	0	0	0	0	1.6e-07	1.8e-06
363 | 318682	4	108	R.IGN[+2158.80335]ITPADAGTYYC[+57.02146]VK.F	R.IGNITPADAGTYYCVK.F	IGNITPADAGTYYCVK,RF,3@2158.80335,14@57.02146	N3(NGlycan / 2158.8033)	HexNAc(6)Hex(4)Fuc(2)	2.3e-14	2.4e-13	13.64	791.9	536.1	536.1	3	1301.22	1301.22	1.22		3901.65	3901.65	Specific	3	21.4	>sp|P78324|SHPS1_HUMAN Tyrosine-protein phosphatase non-receptor type substrate 1 OS=Homo sapiens OX=9606 GN=SIRPA PE=1 SV=2	1335	45.1779	controllerType=0 controllerNumber=1 scan=11154	6859	C14(Carbamidomethyl / 57.0215)	KS_AD292_HILIC-elu_849_3544.11154.11154.3	high-energy collision-induced dissociation	14.01	3900.64	3900.64	0	0	0	0	2.7e-15	2.9e-14
364 | 318604	4	108	R.IGN[+2158.80335]ITPADAGTYYC[+57.02146]VK.F	R.IGNITPADAGTYYCVK.F	IGNITPADAGTYYCVK,RF,3@2158.80335,14@57.02146	N3(NGlycan / 2158.8033)	HexNAc(6)Hex(4)Fuc(2)	4.1e-08	4.3e-07	7.39	538.6	389.3	389.3	3	1301.22	1301.22	2.45		3901.65	3901.65	Specific	3	19	>sp|P78324|SHPS1_HUMAN Tyrosine-protein phosphatase non-receptor type substrate 1 OS=Homo sapiens OX=9606 GN=SIRPA PE=1 SV=2	1335	45.0225	controllerType=0 controllerNumber=1 scan=11118	6826	C14(Carbamidomethyl / 57.0215)	KS_AD292_HILIC-elu_849_3544.11118.11118.3	high-energy collision-induced dissociation	8.19	3900.65	3900.64	0	0	0	0	1.7e-09	1.7e-08
365 | 319004	4	108	R.IGN[+2158.80335]ITPADAGTYYC[+57.02146]VK.F	R.IGNITPADAGTYYCVK.F	IGNITPADAGTYYCVK,RF,3@2158.80335,14@57.02146	N3(NGlycan / 2158.8033)	HexNAc(6)Hex(4)Fuc(2)	8.2e-07	8.5e-06	6.09	457.9	271.7	271.7	3	1301.22	1301.22	-0.28		3901.64	3901.65	Specific	3	18.9	>sp|P78324|SHPS1_HUMAN Tyrosine-protein phosphatase non-receptor type substrate 1 OS=Homo sapiens OX=9606 GN=SIRPA PE=1 SV=2	1335	45.7253	controllerType=0 controllerNumber=1 scan=11278	6975	C14(Carbamidomethyl / 57.0215)	KS_AD292_HILIC-elu_849_3544.11278.11278.3	high-energy collision-induced dissociation	4.76	3900.64	3900.64	0	0	0	0	3.6e-08	4e-07
372 | 284201	4	108	R.IGN[+1850.69261]ITPADAGTYYC[+57.02146]VK.F	R.IGNITPADAGTYYCVK.F	IGNITPADAGTYYCVK,RF,3@1850.69261,14@57.02146	N3(NGlycan / 1850.6926)	HexNAc(6)Hex(3)Fuc(1)	2.6e-13	2.8e-12	12.58	726.2	524.9	524.9	3	1198.52	1198.52	-0.84		3593.53	3593.53	Specific	3	21.6	>sp|P78324|SHPS1_HUMAN Tyrosine-protein phosphatase non-receptor type substrate 1 OS=Homo sapiens OX=9606 GN=SIRPA PE=1 SV=2	1335	46.0688	controllerType=0 controllerNumber=1 scan=11356	7048	C14(Carbamidomethyl / 57.0215)	KS_AD292_HILIC-elu_849_3544.11356.11356.3	high-energy collision-induced dissociation	12.95	3592.52	3592.53	0	0	0	0	2.9e-14	2.8e-13
373 | 283962	4	108	R.IGN[+1850.69261]ITPADAGTYYC[+57.02146]VK.F	R.IGNITPADAGTYYCVK.F	IGNITPADAGTYYCVK,RF,3@1850.69261,14@57.02146	N3(NGlycan / 1850.6926)	HexNAc(6)Hex(3)Fuc(1)	2.3e-12	2.4e-11	11.64	686.5	467.4	467.4	3	1198.52	1198.52	-0.02		3593.53	3593.53	Specific	3	23.7	>sp|P78324|SHPS1_HUMAN Tyrosine-protein phosphatase non-receptor type substrate 1 OS=Homo sapiens OX=9606 GN=SIRPA PE=1 SV=2	1335	45.6772	controllerType=0 controllerNumber=1 scan=11267	6965	C14(Carbamidomethyl / 57.0215)	KS_AD292_HILIC-elu_849_3544.11267.11267.3	high-energy collision-induced dissociation	12.01	3592.53	3592.53	0	0	0	0	2.3e-13	2.3e-12
361 | 334402	4	108	R.IGN[+2263.83471]ITPADAGTYYC[+57.02146]VK.F	R.IGNITPADAGTYYCVK.F	IGNITPADAGTYYCVK,RF,3@2263.83471,14@57.02146	N3(NGlycan / 2263.8347)	HexNAc(5)Hex(5)Fuc(3)	1.3e-06	1.4e-05	5.88	437.9	300.7	300.7	3	1336.23	1336.23	-1.7		4006.67	4006.68	Specific	3	19	>sp|P78324|SHPS1_HUMAN Tyrosine-protein phosphatase non-receptor type substrate 1 OS=Homo sapiens OX=9606 GN=SIRPA PE=1 SV=2	1335	45.0843	controllerType=0 controllerNumber=1 scan=11132	6839	C14(Carbamidomethyl / 57.0215)	KS_AD292_HILIC-elu_849_3544.11132.11132.3	high-energy collision-induced dissociation	4.55	4005.66	4005.67	0	0	0	0	6.2e-08	7.3e-07
362 | 334482	4	108	R.IGN[+2262.81431]ITPADAGTYYC[+57.02146]VK.F	R.IGNITPADAGTYYCVK.F	IGNITPADAGTYYCVK,RF,3@2262.81431,14@57.02146	N3(NGlycan / 2262.8143)	HexNAc(5)Hex(5)Fuc(1)NeuAc(1)	4.8e-05	0.0005	4.32	353.2	225.9	225.9	3	1335.9	1335.89	4.55		4005.67	4005.66	Specific	3	16.3	>sp|P78324|SHPS1_HUMAN Tyrosine-protein phosphatase non-receptor type substrate 1 OS=Homo sapiens OX=9606 GN=SIRPA PE=1 SV=2	1335	45.2813	controllerType=0 controllerNumber=1 scan=11177	6881	C14(Carbamidomethyl / 57.0215)	KS_AD292_HILIC-elu_849_3544.11177.11177.3	high-energy collision-induced dissociation	3.01	4004.67	4004.65	0	0	0	0	2.5e-06	2.2e-05
367 | 303525	4	108	R.IGN[+1955.72397]ITPADAGTYYC[+57.02146]VK.F	R.IGNITPADAGTYYCVK.F	IGNITPADAGTYYCVK,RF,3@1955.72397,14@57.02146	N3(NGlycan / 1955.724)	HexNAc(5)Hex(4)Fuc(2)	2.3e-15	2.4e-14	14.64	831.5	586.1	586.1	3	1233.53	1233.53	0.11		3698.57	3698.57	Specific	3	22	>sp|P78324|SHPS1_HUMAN Tyrosine-protein phosphatase non-receptor type substrate 1 OS=Homo sapiens OX=9606 GN=SIRPA PE=1 SV=2	1335	45.7861	controllerType=0 controllerNumber=1 scan=11292	6988	C14(Carbamidomethyl / 57.0215)	KS_AD292_HILIC-elu_849_3544.11292.11292.3	high-energy collision-induced dissociation	15.01	3697.56	3697.56	0	0	0	0	2.8e-16	2.8e-15
368 | 303325	4	108	R.IGN[+1955.72397]ITPADAGTYYC[+57.02146]VK.F	R.IGNITPADAGTYYCVK.F	IGNITPADAGTYYCVK,RF,3@1955.72397,14@57.02146	N3(NGlycan / 1955.724)	HexNAc(5)Hex(4)Fuc(2)	2.3e-13	2.4e-12	12.64	744.1	526.3	526.3	3	1233.53	1233.53	0.01		3698.57	3698.57	Specific	3	20.8	>sp|P78324|SHPS1_HUMAN Tyrosine-protein phosphatase non-receptor type substrate 1 OS=Homo sapiens OX=9606 GN=SIRPA PE=1 SV=2	1335	45.4289	controllerType=0 controllerNumber=1 scan=11211	6912	C14(Carbamidomethyl / 57.0215)	KS_AD292_HILIC-elu_849_3544.11211.11211.3	high-energy collision-induced dissociation	13.01	3697.56	3697.56	0	0	0	0	2.7e-14	2.6e-13
369 | 303245	4	108	R.IGN[+1955.72397]ITPADAGTYYC[+57.02146]VK.F	R.IGNITPADAGTYYCVK.F	IGNITPADAGTYYCVK,RF,3@1955.72397,14@57.02146	N3(NGlycan / 1955.724)	HexNAc(5)Hex(4)Fuc(2)	2.3e-11	2.4e-10	10.64	602.1	397.4	397.4	3	1233.53	1233.53	0.9		3698.57	3698.57	Specific	3	19.1	>sp|P78324|SHPS1_HUMAN Tyrosine-protein phosphatase non-receptor type substrate 1 OS=Homo sapiens OX=9606 GN=SIRPA PE=1 SV=2	1335	45.3385	controllerType=0 controllerNumber=1 scan=11190	6893	C14(Carbamidomethyl / 57.0215)	KS_AD292_HILIC-elu_849_3544.11190.11190.3	high-energy collision-induced dissociation	10.01	3697.56	3697.56	0	0	0	0	1.8e-12	1.6e-11
376 | 262737	4	108	R.IGN[+1647.61324]ITPADAGTYYC[+57.02146]VK.F	R.IGNITPADAGTYYCVK.F	IGNITPADAGTYYCVK,RF,3@1647.61324,14@57.02146	N3(NGlycan / 1647.6132)	HexNAc(5)Hex(3)Fuc(1)	2.6e-15	2.8e-14	14.58	838.1	595.4	595.4	3	1130.82	1130.82	-0.8		3390.45	3390.45	Specific	3	22	>sp|P78324|SHPS1_HUMAN Tyrosine-protein phosphatase non-receptor type substrate 1 OS=Homo sapiens OX=9606 GN=SIRPA PE=1 SV=2	1335	46.0777	controllerType=0 controllerNumber=1 scan=11358	7050	C14(Carbamidomethyl / 57.0215)	KS_AD292_HILIC-elu_849_3544.11358.11358.3	high-energy collision-induced dissociation	12.95	3389.45	3389.45	0	0	0	0	3.2e-16	3.1e-15
377 | 263417	4	108	R.IGN[+1647.61324]ITPADAGTYYC[+57.02146]VK.F	R.IGNITPADAGTYYCVK.F	IGNITPADAGTYYCVK,RF,3@1647.61324,14@57.02146	N3(NGlycan / 1647.6132)	HexNAc(5)Hex(3)Fuc(1)	2.3e-12	2.4e-11	11.64	682.8	540.8	540.8	3	1130.82	1130.82	0.28		3390.46	3390.45	Specific	3	20.6	>sp|P78324|SHPS1_HUMAN Tyrosine-protein phosphatase non-receptor type substrate 1 OS=Homo sapiens OX=9606 GN=SIRPA PE=1 SV=2	1335	46.4143	controllerType=0 controllerNumber=1 scan=11435	7122	C14(Carbamidomethyl / 57.0215)	KS_AD292_HILIC-elu_849_3544.11435.11435.3	high-energy collision-induced dissociation	12.01	3389.45	3389.45	0	0	0	0	2.4e-13	2.4e-12
3777 | 323764	129	653	K.ANYNLPIM[+15.99492]VTDSGKPPMTN[+1216.42286]ITDLR.V	K.ANYNLPIMVTDSGKPPMTNITDLR.V	ANYNLPIMVTDSGKPPMTNITDLR,KV,8@15.99492,19@1216.42286	M8(Oxidation / 15.9949); N19(NGlycan / 1216.4229)	HexNAc(2)Hex(5)	1.5e-06	1.6e-05	5.83	321.2	261.8	60.8	3	1298.59	1298.59	2.32		3893.76	3893.76	Specific	19	14	>sp|P55290|CAD13_HUMAN Cadherin-13 OS=Homo sapiens OX=9606 GN=CDH13 PE=1 SV=1	475	58.4141	controllerType=0 controllerNumber=1 scan=14236	9609		KS_AD292_HILIC-elu_849_3544.14236.14236.3	high-energy collision-induced dissociation	4.22	3892.76	3892.75	0	0	0	0	7e-08	8.3e-07
3779 | 326083	129	653	K.ANYNLPIMVTDSGKPPMTN[+1216.42286]ITDLR.V	K.ANYNLPIMVTDSGKPPMTNITDLR.V	ANYNLPIMVTDSGKPPMTNITDLR,KV,19@1216.42286	N19(NGlycan / 1216.4229)	HexNAc(2)Hex(5)	3.7e-07	3.9e-06	6.43	310.7	240.8	128.2	3	1293.26	1293.26	0.23		3877.76	3877.76	Specific	19	13.6	>sp|P55290|CAD13_HUMAN Cadherin-13 OS=Homo sapiens OX=9606 GN=CDH13 PE=1 SV=1	475	62.2999	controllerType=0 controllerNumber=1 scan=15217	10357		KS_AD292_HILIC-elu_849_3544.15217.15217.3	high-energy collision-induced dissociation	4.8	3876.75	3876.75	0	0	0	0	1.6e-08	1.6e-07
[truncated: 709 more rows]

## Sheet: 324
PID	Prot._x000D_ Rank	Pos.	Sequence	SequenceOriginalDebug	PeptideParseFriendly	Mods_x000D_ (variable)	Glycans	PEP_x000D_ 2D	PEP_x000D_ 1D	|Log Prob|	Score	Delta_x000D_ Score	Delta Mod._x000D_ Score	z	Obs._x000D_ m/z	Calc._x000D_ m/z	ppm_x000D_ err.	Off-_x000D_ By-X	Obs._x000D_ MH	Calc._x000D_ MH	Cleavage	Glycans_x000D_ Pos.	Z-Score	Protein_x000D_ Name	Prot._x000D_ Id	Scan_x000D_ Time	Scan #	QID	Mods_x000D_ (fixed)	Comment	Fragment_x000D_ Type	|LogProbOld|	Obs.M	Calc.M	FDR_x000D_ 2D	FDR_x000D_ 1D	FDR uniq._x000D_ 2D	FDR uniq._x000D_ 1D	q-value_x000D_ 2D	q-value_x000D_ 1D
[truncated: 1,021 more rows]

[truncated: 6 more sheets: 163, 373, 358, 1, 47, 244]
