# Supplementary material for: Glycoproteomics Landscape of Asymptomatic and Symptomatic Human Alzheimer’s Disease Brain
Source: Mol Cell Proteomics. 2022 Oct 27;21(12):100433. doi: 10.1016/j.mcpro.2022.100433 (PMC9706167; doi:10.1016/j.mcpro.2022.100433)
Supplement: Supplemental table S7 [file mmc8.xlsx]

## Sheet: 69
PID	Prot._x000D_ Rank	Pos.	Sequence	SequenceOriginalDebug	PeptideParseFriendly	Mods_x000D_ (variable)	Glycans	PEP_x000D_ 2D	PEP_x000D_ 1D	|Log Prob|	Score	Delta_x000D_ Score	Delta Mod._x000D_ Score	z	Obs._x000D_ m/z	Calc._x000D_ m/z	ppm_x000D_ err.	Off-_x000D_ By-X	Obs._x000D_ MH	Calc._x000D_ MH	Cleavage	Glycans_x000D_ Pos.	Z-Score	Protein_x000D_ Name	Prot._x000D_ Id	Scan_x000D_ Time	Scan #	QID	Mods_x000D_ (fixed)	Comment	Fragment_x000D_ Type	|LogProbOld|	Obs.M	Calc.M	FDR_x000D_ 2D	FDR_x000D_ 1D	FDR uniq._x000D_ 2D	FDR uniq._x000D_ 1D	q-value_x000D_ 2D	q-value_x000D_ 1D
2369 | 454291	33	177	R.SGIEN[+2716.98295]STVTLSHPN[+203.07937]GTTSVTSILHIKDPK.N	R.SGIENSTVTLSHPNGTTSVTSILHIKDPK.N	SGIENSTVTLSHPNGTTSVTSILHIKDPK,RN,5@2716.98295,14@203.07937	N5(NGlycan / 2716.9829); N14(NGlycan / 203.0794)	HexNAc(5)Hex(6)Fuc(3)NeuAc(1)	5.1e-05	0.00046	4.29	430	150.5	0	5	1191.53	1191.54	-8.33		5953.6	5953.65	Specific	5;14	15.4	>sp|P41217|OX2G_HUMAN OX-2 membrane glycoprotein OS=Homo sapiens OX=9606 GN=CD200 PE=1 SV=4	296	47.3715	controllerType=0 controllerNumber=1 scan=11565	7961		KS_AD69_HILIC-elu_843_3530.11565.11565.5	high-energy collision-induced dissociation	2.42	5952.59	5952.64	0	0	0	0	1.9e-06	1.5e-05
289 | 263786	2	873	K.QIVEN[+1241.45450]FSPN[+406.15875]QTK.F	K.QIVENFSPNQTK.F	QIVENFSPNQTK,KF,5@1241.45450,9@406.15875	N5(NGlycan / 1241.4545); N9(NGlycan / 406.1587)	HexNAc(3)Hex(3)Fuc(1)	2e-15	1.8e-14	14.7	848.8	848.8	10.7	2	1526.67	1526.67	2.58		3052.33	3052.32	Specific	5;9	20.8	>sp|O94856-9|NFASC_HUMAN Isoform 9 of Neurofascin OS=Homo sapiens OX=9606 GN=NFASC	2797	33.5804	controllerType=0 controllerNumber=1 scan=8260	4872		KS_AD69_HILIC-elu_843_3530.8260.8260.2	high-energy collision-induced dissociation	12.76	3051.33	3051.32	0	0	0	0	2.3e-16	2e-15
5522 | 359275	486	450	R.ELSQWHN[+1647.61324]LTVIAAEINNPK.E	R.ELSQWHNLTVIAAEINNPK.E	ELSQWHNLTVIAAEINNPK,RE,7@1647.61324	N7(NGlycan / 1647.6132)	HexNAc(5)Hex(3)Fuc(1)	4.4e-10	4e-09	9.35	567.5	473.8	473.8	3	1275.59	1275.59	1.82		3824.76	3824.75	Specific	7	21.1	>sp|Q9Y6N8|CAD10_HUMAN Cadherin-10 OS=Homo sapiens OX=9606 GN=CDH10 PE=1 SV=2	1464	60.1365	controllerType=0 controllerNumber=1 scan=14511	10714		KS_AD69_HILIC-elu_843_3530.14511.14511.3	high-energy collision-induced dissociation	7.76	3823.75	3823.74	0	0	0	0	1.3e-11	1e-10
5523 | 359195	486	450	R.ELSQWHN[+1647.61324]LTVIAAEINNPK.E	R.ELSQWHNLTVIAAEINNPK.E	ELSQWHNLTVIAAEINNPK,RE,7@1647.61324	N7(NGlycan / 1647.6132)	HexNAc(5)Hex(3)Fuc(1)	1e-06	9.5e-06	5.98	441.6	313.5	313.5	3	1275.59	1275.59	4.41		3824.76	3824.75	Specific	7	16	>sp|Q9Y6N8|CAD10_HUMAN Cadherin-10 OS=Homo sapiens OX=9606 GN=CDH10 PE=1 SV=2	1464	60.0563	controllerType=0 controllerNumber=1 scan=14493	10697		KS_AD69_HILIC-elu_843_3530.14493.14493.3	high-energy collision-induced dissociation	4.39	3823.76	3823.74	0	0	0	0	3.3e-08	3.4e-07
3291 | 92015	71	228	K.AN[+1540.52851]ATIEVK.A	K.ANATIEVK.A	ANATIEVK,KA,2@1540.52851	N2(NGlycan / 1540.5285)	HexNAc(2)Hex(7)	4e-05	0.00036	4.4	374.9	184.9	184.9	2	1193.5	1193.5	-0.45		2386	2386	Specific	2	16.4	>sp|Q9Y639|NPTN_HUMAN Neuroplastin OS=Homo sapiens OX=9606 GN=NPTN PE=1 SV=2	3856	17.5138	controllerType=0 controllerNumber=1 scan=4496	1436		KS_AD69_HILIC-elu_843_3530.4496.4496.2	high-energy collision-induced dissociation	2.94	2384.99	2384.99	0	0	0	0	1.6e-06	1.3e-05
3294 | 91736	71	228	K.AN[+1378.47569]ATIEVK.A	K.ANATIEVK.A	ANATIEVK,KA,2@1378.47569	N2(NGlycan / 1378.4757)	HexNAc(2)Hex(6)	3.9e-08	3.5e-07	7.41	585.9	357.5	357.5	2	1112.48	1112.48	-0.23		2223.95	2223.95	Specific	2	21.4	>sp|Q9Y639|NPTN_HUMAN Neuroplastin OS=Homo sapiens OX=9606 GN=NPTN PE=1 SV=2	3856	16.9881	controllerType=0 controllerNumber=1 scan=4377	1325		KS_AD69_HILIC-elu_843_3530.4377.4377.2	high-energy collision-induced dissociation	7.81	2222.94	2222.94	0	0	0	0	1.2e-09	1e-08
3293 | 92099	71	228	K.AN[+1378.47569]ATIEVK.A	K.ANATIEVK.A	ANATIEVK,KA,2@1378.47569	N2(NGlycan / 1378.4757)	HexNAc(2)Hex(6)	3.1e-10	2.8e-09	9.51	595.5	377	377	2	1112.48	1112.48	0.32		2223.95	2223.95	Specific	2	21.5	>sp|Q9Y639|NPTN_HUMAN Neuroplastin OS=Homo sapiens OX=9606 GN=NPTN PE=1 SV=2	3856	17.5522	controllerType=0 controllerNumber=1 scan=4505	1444		KS_AD69_HILIC-elu_843_3530.4505.4505.2	high-energy collision-induced dissociation	9.91	2222.94	2222.94	0	0	0	0	8.6e-12	6.4e-11
3292 | 91898	71	228	K.AN[+1378.47569]ATIEVK.A	K.ANATIEVK.A	ANATIEVK,KA,2@1378.47569	N2(NGlycan / 1378.4757)	HexNAc(2)Hex(6)	9.9e-10	9e-09	9	636.8	353	353	2	1112.48	1112.48	0.87		2223.95	2223.95	Specific	2	21.2	>sp|Q9Y639|NPTN_HUMAN Neuroplastin OS=Homo sapiens OX=9606 GN=NPTN PE=1 SV=2	3856	17.2833	controllerType=0 controllerNumber=1 scan=4444	1387		KS_AD69_HILIC-elu_843_3530.4444.4444.2	high-energy collision-induced dissociation	9.41	2222.94	2222.94	0	0	0	0	2.9e-11	2.4e-10
3288 | 91856	71	228	K.AN[+1540.52851]ATIEVK.A	K.ANATIEVK.A	ANATIEVK,KA,2@1540.52851	N2(NGlycan / 1540.5285)	HexNAc(2)Hex(7)	1.1e-09	1e-08	8.94	649.9	359.8	359.8	2	1193.51	1193.5	1.18		2386	2386	Specific	2	22.4	>sp|Q9Y639|NPTN_HUMAN Neuroplastin OS=Homo sapiens OX=9606 GN=NPTN PE=1 SV=2	3856	17.2217	controllerType=0 controllerNumber=1 scan=4430	1374		KS_AD69_HILIC-elu_843_3530.4430.4430.2	high-energy collision-induced dissociation	7.35	2385	2384.99	0	0	0	0	3.1e-11	2.6e-10
3289 | 91697	71	228	K.AN[+1540.52851]ATIEVK.A	K.ANATIEVK.A	ANATIEVK,KA,2@1540.52851	N2(NGlycan / 1540.5285)	HexNAc(2)Hex(7)	1.1e-09	1e-08	8.94	604.5	355	355	2	1193.51	1193.5	1.18		2386	2386	Specific	2	19.7	>sp|Q9Y639|NPTN_HUMAN Neuroplastin OS=Homo sapiens OX=9606 GN=NPTN PE=1 SV=2	3856	16.9558	controllerType=0 controllerNumber=1 scan=4370	1318		KS_AD69_HILIC-elu_843_3530.4370.4370.2	high-energy collision-induced dissociation	8.35	2385	2384.99	0	0	0	0	3.1e-11	2.6e-10
3275 | 252581	71	228	K.AN[+2320.85617]ATIEVK.A	K.ANATIEVK.A	ANATIEVK,KA,2@2320.85617	N2(NGlycan / 2320.8562)	HexNAc(6)Hex(5)Fuc(2)	8.5e-06	7.7e-05	5.07	399.3	260.2	260.2	3	1056.12	1056.11	1.21		3166.33	3166.33	Specific	2	17.3	>sp|Q9Y639|NPTN_HUMAN Neuroplastin OS=Homo sapiens OX=9606 GN=NPTN PE=1 SV=2	3856	16.9121	controllerType=0 controllerNumber=1 scan=4360	1309		KS_AD69_HILIC-elu_843_3530.4360.4360.3	high-energy collision-induced dissociation	3.65	3165.33	3165.32	0	0	0	0	3.7e-07	3.5e-06
3290 | 91578	71	228	K.AN[+1540.52851]ATIEVK.A	K.ANATIEVK.A	ANATIEVK,KA,2@1540.52851	N2(NGlycan / 1540.5285)	HexNAc(2)Hex(7)	1.7e-08	1.6e-07	7.76	580.1	348.5	348.5	2	1193.51	1193.5	1.8		2386.01	2386	Specific	2	21	>sp|Q9Y639|NPTN_HUMAN Neuroplastin OS=Homo sapiens OX=9606 GN=NPTN PE=1 SV=2	3856	16.7297	controllerType=0 controllerNumber=1 scan=4318	1271		KS_AD69_HILIC-elu_843_3530.4318.4318.2	high-energy collision-induced dissociation	8.17	2385	2384.99	0	0	0	0	5.9e-10	5.4e-09
3296 | 36399	71	228	K.AN[+1216.42286]ATIEVK.A	K.ANATIEVK.A	ANATIEVK,KA,2@1216.42286	N2(NGlycan / 1216.4229)	HexNAc(2)Hex(5)	1.1e-08	1e-07	7.94	591.4	353	353	2	1031.45	1031.45	1.81		2061.9	2061.9	Specific	2	21.4	>sp|Q9Y639|NPTN_HUMAN Neuroplastin OS=Homo sapiens OX=9606 GN=NPTN PE=1 SV=2	3856	18.0486	controllerType=0 controllerNumber=1 scan=4618	1548		KS_AD69_HILIC-elu_843_3530.4618.4618.2	high-energy collision-induced dissociation	8.35	2060.89	2060.89	0	0	0	0	3.8e-10	3.6e-09
3276 | 252740	71	228	K.AN[+2320.85617]ATIEVK.A	K.ANATIEVK.A	ANATIEVK,KA,2@2320.85617	N2(NGlycan / 2320.8562)	HexNAc(6)Hex(5)Fuc(2)	4.7e-05	0.00043	4.33	320.3	162.7	162.7	3	1056.12	1056.11	1.9		3166.33	3166.33	Specific	2	16	>sp|Q9Y639|NPTN_HUMAN Neuroplastin OS=Homo sapiens OX=9606 GN=NPTN PE=1 SV=2	3856	17.1457	controllerType=0 controllerNumber=1 scan=4413	1358		KS_AD69_HILIC-elu_843_3530.4413.4413.3	high-energy collision-induced dissociation	3.07	3165.33	3165.32	0	0	0	0	1.8e-06	1.4e-05
3295 | 36159	71	228	K.AN[+1216.42286]ATIEVK.A	K.ANATIEVK.A	ANATIEVK,KA,2@1216.42286	N2(NGlycan / 1216.4229)	HexNAc(2)Hex(5)	3.9e-09	3.5e-08	8.41	602.3	349.6	349.6	2	1031.45	1031.45	2.64		2061.9	2061.9	Specific	2	20.6	>sp|Q9Y639|NPTN_HUMAN Neuroplastin OS=Homo sapiens OX=9606 GN=NPTN PE=1 SV=2	3856	17.7935	controllerType=0 controllerNumber=1 scan=4559	1495		KS_AD69_HILIC-elu_843_3530.4559.4559.2	high-energy collision-induced dissociation	7.81	2060.89	2060.89	0	0	0	0	1.2e-10	1.2e-09
4919 | 158569	261	926	R.AEPPLN[+1216.42286]ASASDQGEK.V	R.AEPPLNASASDQGEK.V	AEPPLNASASDQGEK,RV,6@1216.42286	N6(NGlycan / 1216.4229)	HexNAc(2)Hex(5)	1.2e-06	1.1e-05	5.91	342.7	263.2	263.2	3	910.717	910.717	0.2		2730.14	2730.14	Specific	6	15.1	>sp|Q9Y4L1|HYOU1_HUMAN Hypoxia up-regulated protein 1 OS=Homo sapiens OX=9606 GN=HYOU1 PE=1 SV=1	1392	23.7701	controllerType=0 controllerNumber=1 scan=5968	2745		KS_AD69_HILIC-elu_843_3530.5968.5968.3	high-energy collision-induced dissociation	4.32	2729.13	2729.13	0	0	0	0	4e-08	4.1e-07
4914 | 188054	261	860	K.VIN[+1378.47569]ETWAWK.N	K.VINETWAWK.N	VINETWAWK,KN,3@1378.47569	N3(NGlycan / 1378.4757)	HexNAc(2)Hex(6)	3e-11	2.7e-10	10.52	645.2	476.6	476.6	2	1263.04	1263.04	-0.66		2525.07	2525.07	Specific	3	19.8	>sp|Q9Y4L1|HYOU1_HUMAN Hypoxia up-regulated protein 1 OS=Homo sapiens OX=9606 GN=HYOU1 PE=1 SV=1	1392	45.9088	controllerType=0 controllerNumber=1 scan=11209	7628		KS_AD69_HILIC-elu_843_3530.11209.11209.2	high-energy collision-induced dissociation	8.93	2524.06	2524.06	0	0	0	0	1.4e-12	1.3e-11
4915 | 188254	261	860	K.VIN[+1378.47569]ETWAWK.N	K.VINETWAWK.N	VINETWAWK,KN,3@1378.47569	N3(NGlycan / 1378.4757)	HexNAc(2)Hex(6)	1.6e-06	1.4e-05	5.8	528.8	353.7	353.7	2	1263.05	1263.04	5.53		2525.08	2525.07	Specific	3	16.7	>sp|Q9Y4L1|HYOU1_HUMAN Hypoxia up-regulated protein 1 OS=Homo sapiens OX=9606 GN=HYOU1 PE=1 SV=1	1392	46.0765	controllerType=0 controllerNumber=1 scan=11251	7667		KS_AD69_HILIC-elu_843_3530.11251.11251.2	high-energy collision-induced dissociation	4.2	2524.08	2524.06	0	0	0	0	5.8e-08	6e-07
4912 | 174685	261	510	R.VFGSQN[+1378.47569]LTTVK.L	R.VFGSQNLTTVK.L	VFGSQNLTTVK,RL,6@1378.47569	N6(NGlycan / 1378.4757)	HexNAc(2)Hex(6)	2.2e-08	2e-07	7.66	542.9	390.9	390.9	2	1286.57	1286.57	3.92		2572.14	2572.13	Specific	6	19.5	>sp|Q9Y4L1|HYOU1_HUMAN Hypoxia up-regulated protein 1 OS=Homo sapiens OX=9606 GN=HYOU1 PE=1 SV=1	1392	35.8292	controllerType=0 controllerNumber=1 scan=8794	5371		KS_AD69_HILIC-elu_843_3530.8794.8794.2	high-energy collision-induced dissociation	6.07	2571.13	2571.12	0	0	0	0	7.3e-10	6.6e-09
2001 | 229839	24	637	R.VLAPGIYVC[+57.02146]N[+1444.53387]ATNR.H	R.VLAPGIYVCNATNR.H	VLAPGIYVCNATNR,RH,9@57.02146,10@1444.53387	N10(NGlycan / 1444.5339)	HexNAc(4)Hex(3)Fuc(1)	1.4e-06	1.2e-05	5.87	502	302.3	302.3	3	998.116	998.116	-0.16		2992.33	2992.33	Specific	10	16.9	>sp|Q9UMF0|ICAM5_HUMAN Intercellular adhesion molecule 5 OS=Homo sapiens OX=9606 GN=ICAM5 PE=1 SV=3	97	43.3723	controllerType=0 controllerNumber=1 scan=10603	7061	C9(Carbamidomethyl / 57.0215)	KS_AD69_HILIC-elu_843_3530.10603.10603.3	high-energy collision-induced dissociation	6.09	2991.33	2991.33	0	0	0	0	4.5e-08	4.6e-07
1995 | 325682	24	637	R.VLAPGIYVC[+57.02146]N[+1955.72397]ATNR.H	R.VLAPGIYVCNATNR.H	VLAPGIYVCNATNR,RH,9@57.02146,10@1955.72397	N10(NGlycan / 1955.724)	HexNAc(5)Hex(4)Fuc(2)	2.9e-06	2.6e-05	5.54	399.6	135.3	135.3	3	1168.51	1168.51	0.79		3503.53	3503.52	Specific	10	16.4	>sp|Q9UMF0|ICAM5_HUMAN Intercellular adhesion molecule 5 OS=Homo sapiens OX=9606 GN=ICAM5 PE=1 SV=3	97	42.4506	controllerType=0 controllerNumber=1 scan=10390	6861	C9(Carbamidomethyl / 57.0215)	KS_AD69_HILIC-elu_843_3530.10390.10390.3	high-energy collision-induced dissociation	4.11	3502.52	3502.52	0	0	0	0	1.1e-07	1.1e-06
1994 | 325842	24	637	R.VLAPGIYVC[+57.02146]N[+1955.72397]ATNR.H	R.VLAPGIYVCNATNR.H	VLAPGIYVCNATNR,RH,9@57.02146,10@1955.72397	N10(NGlycan / 1955.724)	HexNAc(5)Hex(4)Fuc(2)	6.9e-13	6.3e-12	12.16	693.7	376.5	376.5	3	1168.51	1168.51	0.9		3503.53	3503.52	Specific	10	19.4	>sp|Q9UMF0|ICAM5_HUMAN Intercellular adhesion molecule 5 OS=Homo sapiens OX=9606 GN=ICAM5 PE=1 SV=3	97	42.7283	controllerType=0 controllerNumber=1 scan=10454	6921	C9(Carbamidomethyl / 57.0215)	KS_AD69_HILIC-elu_843_3530.10454.10454.3	high-energy collision-induced dissociation	10.56	3502.52	3502.52	0	0	0	0	4.9e-14	4.2e-13
2002 | 230279	24	637	R.VLAPGIYVC[+57.02146]N[+1444.53387]ATNR.H	R.VLAPGIYVCNATNR.H	VLAPGIYVCNATNR,RH,9@57.02146,10@1444.53387	N10(NGlycan / 1444.5339)	HexNAc(4)Hex(3)Fuc(1)	1e-06	9.5e-06	5.98	396.7	272.4	272.4	3	998.117	998.116	1.24		2992.34	2992.33	Specific	10	16.2	>sp|Q9UMF0|ICAM5_HUMAN Intercellular adhesion molecule 5 OS=Homo sapiens OX=9606 GN=ICAM5 PE=1 SV=3	97	43.7267	controllerType=0 controllerNumber=1 scan=10688	7140	C9(Carbamidomethyl / 57.0215)	KS_AD69_HILIC-elu_843_3530.10688.10688.3	high-energy collision-induced dissociation	4.55	2991.33	2991.33	0	0	0	0	3.3e-08	3.4e-07
2000 | 270345	24	637	R.VLAPGIYVC[+57.02146]N[+1647.61324]ATNR.H	R.VLAPGIYVCNATNR.H	VLAPGIYVCNATNR,RH,9@57.02146,10@1647.61324	N10(NGlycan / 1647.6132)	HexNAc(5)Hex(3)Fuc(1)	2e-06	1.8e-05	5.69	437	177.6	177.6	3	1065.81	1065.81	1.84		3195.42	3195.41	Specific	10	14	>sp|Q9UMF0|ICAM5_HUMAN Intercellular adhesion molecule 5 OS=Homo sapiens OX=9606 GN=ICAM5 PE=1 SV=3	97	43.1254	controllerType=0 controllerNumber=1 scan=10547	7008	C9(Carbamidomethyl / 57.0215)	KS_AD69_HILIC-elu_843_3530.10547.10547.3	high-energy collision-induced dissociation	4.54	3194.41	3194.41	0	0	0	0	7.5e-08	7.5e-07
2003 | 230199	24	637	R.VLAPGIYVC[+57.02146]N[+1444.53387]ATNR.H	R.VLAPGIYVCNATNR.H	VLAPGIYVCNATNR,RH,9@57.02146,10@1444.53387	N10(NGlycan / 1444.5339)	HexNAc(4)Hex(3)Fuc(1)	2e-06	1.8e-05	5.71	358.3	223.7	223.7	2	1496.68	1496.67	3.12		2992.34	2992.33	Specific	10	15.5	>sp|Q9UMF0|ICAM5_HUMAN Intercellular adhesion molecule 5 OS=Homo sapiens OX=9606 GN=ICAM5 PE=1 SV=3	97	43.6832	controllerType=0 controllerNumber=1 scan=10677	7130	C9(Carbamidomethyl / 57.0215)	KS_AD69_HILIC-elu_843_3530.10677.10677.2	high-energy collision-induced dissociation	4.25	2991.34	2991.33	0	0	0	0	7.1e-08	7.1e-07
1985 | 398544	24	575	R.FEEPSC[+57.02146]PSN[+1955.72397]WTWVEGSGR.L	R.FEEPSCPSNWTWVEGSGR.L	FEEPSCPSNWTWVEGSGR,RL,6@57.02146,9@1955.72397	N9(NGlycan / 1955.724)	HexNAc(5)Hex(4)Fuc(2)	3.8e-12	3.4e-11	11.42	611.3	457.2	457.2	3	1360.88	1360.88	1.32		4080.64	4080.63	Specific	9	19.3	>sp|Q9UMF0|ICAM5_HUMAN Intercellular adhesion molecule 5 OS=Homo sapiens OX=9606 GN=ICAM5 PE=1 SV=3	97	54.5732	controllerType=0 controllerNumber=1 scan=13245	9534	C6(Carbamidomethyl / 57.0215)	KS_AD69_HILIC-elu_843_3530.13245.13245.3	high-energy collision-induced dissociation	10.83	4079.63	4079.62	0	0	0	0	2.1e-13	1.8e-12
1987 | 357482	24	575	R.FEEPSC[+57.02146]PSN[+1647.61324]WTWVEGSGR.L	R.FEEPSCPSNWTWVEGSGR.L	FEEPSCPSNWTWVEGSGR,RL,6@57.02146,9@1647.61324	N9(NGlycan / 1647.6132)	HexNAc(5)Hex(3)Fuc(1)	3.8e-12	3.4e-11	11.42	628.3	585.4	585.4	3	1258.18	1258.18	1.6		3772.53	3772.52	Specific	9	22.9	>sp|Q9UMF0|ICAM5_HUMAN Intercellular adhesion molecule 5 OS=Homo sapiens OX=9606 GN=ICAM5 PE=1 SV=3	97	55.6831	controllerType=0 controllerNumber=1 scan=13498	9771	C6(Carbamidomethyl / 57.0215)	KS_AD69_HILIC-elu_843_3530.13498.13498.3	high-energy collision-induced dissociation	11.83	3771.52	3771.51	0	0	0	0	2.2e-13	1.8e-12
1986 | 378424	24	575	R.FEEPSC[+57.02146]PSN[+1752.64460]WTWVEGSGR.L	R.FEEPSCPSNWTWVEGSGR.L	FEEPSCPSNWTWVEGSGR,RL,6@57.02146,9@1752.64460	N9(NGlycan / 1752.6446)	HexNAc(4)Hex(4)Fuc(2)	4.6e-06	4.2e-05	5.33	332.3	205.3	205.3	3	1293.19	1293.19	2.91		3877.56	3877.55	Specific	9	17	>sp|Q9UMF0|ICAM5_HUMAN Intercellular adhesion molecule 5 OS=Homo sapiens OX=9606 GN=ICAM5 PE=1 SV=3	97	54.8184	controllerType=0 controllerNumber=1 scan=13300	9586	C6(Carbamidomethyl / 57.0215)	KS_AD69_HILIC-elu_843_3530.13300.13300.3	high-energy collision-induced dissociation	4.1	3876.56	3876.55	0	0	0	0	1.9e-07	1.9e-06
1984 | 398704	24	575	R.FEEPSC[+57.02146]PSN[+1955.72397]WTWVEGSGR.L	R.FEEPSCPSNWTWVEGSGR.L	FEEPSCPSNWTWVEGSGR,RL,6@57.02146,9@1955.72397	N9(NGlycan / 1955.724)	HexNAc(5)Hex(4)Fuc(2)	8.5e-14	7.7e-13	13.07	734.5	635	635	3	1360.89	1360.88	3.3		4080.65	4080.63	Specific	9	20.4	>sp|Q9UMF0|ICAM5_HUMAN Intercellular adhesion molecule 5 OS=Homo sapiens OX=9606 GN=ICAM5 PE=1 SV=3	97	54.8432	controllerType=0 controllerNumber=1 scan=13306	9591	C6(Carbamidomethyl / 57.0215)	KS_AD69_HILIC-elu_843_3530.13306.13306.3	high-energy collision-induced dissociation	11.47	4079.64	4079.62	0	0	0	0	7.7e-15	6.5e-14
1930 | 266539	24	48	R.GGSLWLN[+1216.42286]C[+57.02146]STNC[+57.02146]PRPER.G	R.GGSLWLNCSTNCPRPER.G	GGSLWLNCSTNCPRPER,RG,7@1216.42286,8@57.02146,12@57.02146	N7(NGlycan / 1216.4229)	HexNAc(2)Hex(5)	1.8e-15	1.6e-14	14.74	797.3	592.8	592.8	3	1074.12	1074.12	1.05		3220.34	3220.34	Specific	7	16.5	>sp|Q9UMF0|ICAM5_HUMAN Intercellular adhesion molecule 5 OS=Homo sapiens OX=9606 GN=ICAM5 PE=1 SV=3	97	36.9419	controllerType=0 controllerNumber=1 scan=9064	5622	C8(Carbamidomethyl / 57.0215); C12(Carbamidomethyl / 57.0215)	KS_AD69_HILIC-elu_843_3530.9064.9064.3	high-energy collision-induced dissociation	13.15	3219.34	3219.33	0	0	0	0	1.9e-16	1.7e-15
1931 | 266219	24	48	R.GGSLWLN[+1216.42286]C[+57.02146]STNC[+57.02146]PRPER.G	R.GGSLWLNCSTNCPRPER.G	GGSLWLNCSTNCPRPER,RG,7@1216.42286,8@57.02146,12@57.02146	N7(NGlycan / 1216.4229)	HexNAc(2)Hex(5)	1.8e-15	1.6e-14	14.74	782.5	547.6	547.6	3	1074.12	1074.12	1.05		3220.34	3220.34	Specific	7	15.7	>sp|Q9UMF0|ICAM5_HUMAN Intercellular adhesion molecule 5 OS=Homo sapiens OX=9606 GN=ICAM5 PE=1 SV=3	97	36.6852	controllerType=0 controllerNumber=1 scan=9004	5566	C8(Carbamidomethyl / 57.0215); C12(Carbamidomethyl / 57.0215)	KS_AD69_HILIC-elu_843_3530.9004.9004.3	high-energy collision-induced dissociation	13.15	3219.34	3219.33	0	0	0	0	1.9e-16	1.7e-15
1932 | 266945	24	48	R.GGSLWLN[+1216.42286]C[+57.02146]STNC[+57.02146]PRPER.G	R.GGSLWLNCSTNCPRPER.G	GGSLWLNCSTNCPRPER,RG,7@1216.42286,8@57.02146,12@57.02146	N7(NGlycan / 1216.4229)	HexNAc(2)Hex(5)	6.7e-10	6.1e-09	9.17	581.1	375.7	375.7	3	1074.12	1074.12	1.51		3220.35	3220.34	Specific	7	14	>sp|Q9UMF0|ICAM5_HUMAN Intercellular adhesion molecule 5 OS=Homo sapiens OX=9606 GN=ICAM5 PE=1 SV=3	97	37.1981	controllerType=0 controllerNumber=1 scan=9125	5679	C8(Carbamidomethyl / 57.0215); C12(Carbamidomethyl / 57.0215)	KS_AD69_HILIC-elu_843_3530.9125.9125.3	high-energy collision-induced dissociation	7.58	3219.34	3219.33	0	0	0	0	1.8e-11	1.4e-10
1933 | 266379	24	48	R.GGSLWLN[+1216.42286]C[+57.02146]STNC[+57.02146]PRPER.G	R.GGSLWLNCSTNCPRPER.G	GGSLWLNCSTNCPRPER,RG,7@1216.42286,8@57.02146,12@57.02146	N7(NGlycan / 1216.4229)	HexNAc(2)Hex(5)	2.1e-05	0.00019	4.67	371.1	173.6	173.6	4	805.842	805.841	1.52		3220.35	3220.34	Specific	7	10.4	>sp|Q9UMF0|ICAM5_HUMAN Intercellular adhesion molecule 5 OS=Homo sapiens OX=9606 GN=ICAM5 PE=1 SV=3	97	36.7916	controllerType=0 controllerNumber=1 scan=9028	5589	C8(Carbamidomethyl / 57.0215); C12(Carbamidomethyl / 57.0215)	KS_AD69_HILIC-elu_843_3530.9028.9028.4	high-energy collision-induced dissociation	3.21	3219.34	3219.33	0	0	0	0	8.9e-07	7.8e-06
1928 | 323962	24	48	R.GGSLWLN[+1622.58161]C[+57.02146]STNC[+57.02146]PRPER.G	R.GGSLWLNCSTNCPRPER.G	GGSLWLNCSTNCPRPER,RG,7@1622.58161,8@57.02146,12@57.02146	N7(NGlycan / 1622.5816)	HexNAc(4)Hex(5)	3.1e-07	2.8e-06	6.51	396.4	231.4	231.4	3	1209.51	1209.5	1.55		3626.5	3626.5	Specific	7	11.6	>sp|Q9UMF0|ICAM5_HUMAN Intercellular adhesion molecule 5 OS=Homo sapiens OX=9606 GN=ICAM5 PE=1 SV=3	97	36.5433	controllerType=0 controllerNumber=1 scan=8969	5534	C8(Carbamidomethyl / 57.0215); C12(Carbamidomethyl / 57.0215)	KS_AD69_HILIC-elu_843_3530.8969.8969.3	high-energy collision-induced dissociation	5.09	3625.5	3625.49	0	0	0	0	9.2e-09	8.1e-08
1974 | 224227	24	299	R.QLVC[+57.02146]N[+1460.52878]VTLGGENR.E	R.QLVCNVTLGGENR.E	QLVCNVTLGGENR,RE,4@57.02146,5@1460.52878	N5(NGlycan / 1460.5288)	HexNAc(4)Hex(4)	1.2e-06	1.1e-05	5.91	494.5	316.6	316.6	3	974.091	974.092	-0.71		2920.26	2920.26	Specific	5	15.9	>sp|Q9UMF0|ICAM5_HUMAN Intercellular adhesion molecule 5 OS=Homo sapiens OX=9606 GN=ICAM5 PE=1 SV=3	97	37.2565	controllerType=0 controllerNumber=1 scan=9140	5693	C4(Carbamidomethyl / 57.0215)	KS_AD69_HILIC-elu_843_3530.9140.9140.3	high-energy collision-induced dissociation	4.32	2919.25	2919.25	0	0	0	0	4e-08	4.1e-07
1972 | 224467	24	299	R.QLVC[+57.02146]N[+1501.55533]VTLGGENR.E	R.QLVCNVTLGGENR.E	QLVCNVTLGGENR,RE,4@57.02146,5@1501.55533	N5(NGlycan / 1501.5553)	HexNAc(5)Hex(3)	3.6e-06	3.3e-05	5.44	450.1	238.4	238.4	3	987.767	987.767	-0.18		2961.29	2961.29	Specific	5	12.8	>sp|Q9UMF0|ICAM5_HUMAN Intercellular adhesion molecule 5 OS=Homo sapiens OX=9606 GN=ICAM5 PE=1 SV=3	97	37.4912	controllerType=0 controllerNumber=1 scan=9196	5745	C4(Carbamidomethyl / 57.0215)	KS_AD69_HILIC-elu_843_3530.9196.9196.3	high-energy collision-induced dissociation	4.31	2960.28	2960.28	0	0	0	0	1.5e-07	1.4e-06
1960 | 304285	24	200	R.AELDLRPHGLGLFEN[+1216.42286]SSAPR.E	R.AELDLRPHGLGLFENSSAPR.E	AELDLRPHGLGLFENSSAPR,RE,15@1216.42286	N15(NGlycan / 1216.4229)	HexNAc(2)Hex(5)	1.3e-11	1.1e-10	10.9	600.8	498.1	498.1	3	1132.52	1132.52	0.06		3395.55	3395.55	Specific	15	16.2	>sp|Q9UMF0|ICAM5_HUMAN Intercellular adhesion molecule 5 OS=Homo sapiens OX=9606 GN=ICAM5 PE=1 SV=3	97	50.9672	controllerType=0 controllerNumber=1 scan=12416	8758		KS_AD69_HILIC-elu_843_3530.12416.12416.3	high-energy collision-induced dissociation	10.31	3394.54	3394.54	0	0	0	0	7.4e-13	6.8e-12
1958 | 304605	24	200	R.AELDLRPHGLGLFEN[+1216.42286]SSAPR.E	R.AELDLRPHGLGLFENSSAPR.E	AELDLRPHGLGLFENSSAPR,RE,15@1216.42286	N15(NGlycan / 1216.4229)	HexNAc(2)Hex(5)	1.8e-15	1.6e-14	14.74	773.1	520.3	520.3	4	849.643	849.643	0.29		3395.55	3395.55	Specific	15	21.3	>sp|Q9UMF0|ICAM5_HUMAN Intercellular adhesion molecule 5 OS=Homo sapiens OX=9606 GN=ICAM5 PE=1 SV=3	97	51.4468	controllerType=0 controllerNumber=1 scan=12532	8866		KS_AD69_HILIC-elu_843_3530.12532.12532.4	high-energy collision-induced dissociation	13.15	3394.54	3394.54	0	0	0	0	2e-16	1.8e-15
1959 | 304565	24	200	R.AELDLRPHGLGLFEN[+1216.42286]SSAPR.E	R.AELDLRPHGLGLFENSSAPR.E	AELDLRPHGLGLFENSSAPR,RE,15@1216.42286	N15(NGlycan / 1216.4229)	HexNAc(2)Hex(5)	1.3e-11	1.1e-10	10.9	604.6	525.2	525.2	3	1132.52	1132.52	0.5		3395.55	3395.55	Specific	15	17.5	>sp|Q9UMF0|ICAM5_HUMAN Intercellular adhesion molecule 5 OS=Homo sapiens OX=9606 GN=ICAM5 PE=1 SV=3	97	51.3992	controllerType=0 controllerNumber=1 scan=12521	8856		KS_AD69_HILIC-elu_843_3530.12521.12521.3	high-energy collision-induced dissociation	10.31	3394.54	3394.54	0	0	0	0	7.4e-13	6.8e-12
1957 | 304165	24	200	R.AELDLRPHGLGLFEN[+1216.42286]SSAPR.E	R.AELDLRPHGLGLFENSSAPR.E	AELDLRPHGLGLFENSSAPR,RE,15@1216.42286	N15(NGlycan / 1216.4229)	HexNAc(2)Hex(5)	1.8e-19	1.6e-18	18.74	964.9	672.6	672.6	4	849.643	849.643	0.65		3395.55	3395.55	Specific	15	20.9	>sp|Q9UMF0|ICAM5_HUMAN Intercellular adhesion molecule 5 OS=Homo sapiens OX=9606 GN=ICAM5 PE=1 SV=3	97	50.9217	controllerType=0 controllerNumber=1 scan=12405	8748		KS_AD69_HILIC-elu_843_3530.12405.12405.4	high-energy collision-induced dissociation	17.15	3394.54	3394.54	0	0	0	0	3.1e-20	2.7e-19
1956 | 304445	24	200	R.AELDLRPHGLGLFEN[+1216.42286]SSAPR.E	R.AELDLRPHGLGLFENSSAPR.E	AELDLRPHGLGLFENSSAPR,RE,15@1216.42286	N15(NGlycan / 1216.4229)	HexNAc(2)Hex(5)	1.8e-19	1.6e-18	18.74	985	730.2	730.2	4	849.643	849.643	0.8		3395.55	3395.55	Specific	15	25	>sp|Q9UMF0|ICAM5_HUMAN Intercellular adhesion molecule 5 OS=Homo sapiens OX=9606 GN=ICAM5 PE=1 SV=3	97	51.1829	controllerType=0 controllerNumber=1 scan=12469	8807		KS_AD69_HILIC-elu_843_3530.12469.12469.4	high-energy collision-induced dissociation	17.15	3394.54	3394.54	0	0	0	0	3.2e-20	2.7e-19
1961 | 304765	24	200	R.AELDLRPHGLGLFEN[+1216.42286]SSAPR.E	R.AELDLRPHGLGLFENSSAPR.E	AELDLRPHGLGLFENSSAPR,RE,15@1216.42286	N15(NGlycan / 1216.4229)	HexNAc(2)Hex(5)	7.2e-08	6.6e-07	7.14	511.6	289.4	289.4	4	849.644	849.643	1.08		3395.55	3395.55	Specific	15	15.1	>sp|Q9UMF0|ICAM5_HUMAN Intercellular adhesion molecule 5 OS=Homo sapiens OX=9606 GN=ICAM5 PE=1 SV=3	97	51.7418	controllerType=0 controllerNumber=1 scan=12600	8930		KS_AD69_HILIC-elu_843_3530.12600.12600.4	high-energy collision-induced dissociation	7.2	3394.54	3394.54	0	0	0	0	2e-09	1.5e-08
1947 | 206973	24	189	R.REDHGAN[+1647.61324]FSC[+57.02146]R.A	R.REDHGANFSCR.A	REDHGANFSCR,RA,7@1647.61324,10@57.02146	N7(NGlycan / 1647.6132)	HexNAc(5)Hex(3)Fuc(1)	6.5e-06	5.9e-05	5.18	332.6	142.2	142.2	4	749.805	749.804	1.13		2996.2	2996.19	Specific	7	13	>sp|Q9UMF0|ICAM5_HUMAN Intercellular adhesion molecule 5 OS=Homo sapiens OX=9606 GN=ICAM5 PE=1 SV=3	97	15.5227	controllerType=0 controllerNumber=1 scan=4045	1015	C10(Carbamidomethyl / 57.0215)	KS_AD69_HILIC-elu_843_3530.4045.4045.4	high-energy collision-induced dissociation	3.59	2995.19	2995.19	0	0	0	0	2.8e-07	2.8e-06
1948 | 206893	24	189	R.REDHGAN[+1647.61324]FSC[+57.02146]R.A	R.REDHGANFSCR.A	REDHGANFSCR,RA,7@1647.61324,10@57.02146	N7(NGlycan / 1647.6132)	HexNAc(5)Hex(3)Fuc(1)	7.8e-06	7.1e-05	5.11	324.1	124.1	124.1	4	749.805	749.804	1.86		2996.2	2996.19	Specific	7	12.5	>sp|Q9UMF0|ICAM5_HUMAN Intercellular adhesion molecule 5 OS=Homo sapiens OX=9606 GN=ICAM5 PE=1 SV=3	97	15.2502	controllerType=0 controllerNumber=1 scan=3983	957	C10(Carbamidomethyl / 57.0215)	KS_AD69_HILIC-elu_843_3530.3983.3983.4	high-energy collision-induced dissociation	3.52	2995.19	2995.19	0	0	0	0	3.4e-07	3.3e-06
5689 | 327242	548	327	K.DLNEDDHHHEC[+57.02146]LN[+1216.42286]VTQLLK.Y	K.DLNEDDHHHECLNVTQLLK.Y	DLNEDDHHHECLNVTQLLK,KY,11@57.02146,13@1216.42286	N13(NGlycan / 1216.4229)	HexNAc(2)Hex(5)	2.2e-06	2e-05	5.66	464.3	285.7	285.7	4	887.385	887.382	3.26		3546.52	3546.51	Specific	13	13.6	>sp|Q9ULF5|S39AA_HUMAN Zinc transporter ZIP10 OS=Homo sapiens OX=9606 GN=SLC39A10 PE=1 SV=2	2273	45.443	controllerType=0 controllerNumber=1 scan=11097	7523	C11(Carbamidomethyl / 57.0215)	KS_AD69_HILIC-elu_843_3530.11097.11097.4	high-energy collision-induced dissociation	4.07	3545.51	3545.5	0	0	0	0	7.8e-08	7.8e-07
5534 | 258421	490	197	R.RN[+1864.63416]ESHLIDFR.E	R.RNESHLIDFR.E	RNESHLIDFR,RE,2@1864.63416	N2(NGlycan / 1864.6342)	HexNAc(2)Hex(9)	1.2e-05	0.00011	4.92	352.2	228.1	228.1	3	1051.11	1051.1	2		3151.3	3151.29	Specific	2	13.5	>sp|Q9UJ14|GGT7_HUMAN Glutathione hydrolase 7 OS=Homo sapiens OX=9606 GN=GGT7 PE=1 SV=2	1476	27.8604	controllerType=0 controllerNumber=1 scan=6918	3623		KS_AD69_HILIC-elu_843_3530.6918.6918.3	high-energy collision-induced dissociation	3.33	3150.29	3150.29	0	0	0	0	5.2e-07	4.8e-06
4440 | 269465	172	1091	R.ENGC[+57.02146]LVYN[+1216.42286]DTTMVC[+57.02146]R.A	R.ENGCLVYNDTTMVCR.A	ENGCLVYNDTTMVCR,RA,4@57.02146,8@1216.42286,14@57.02146	N8(NGlycan / 1216.4229)	HexNAc(2)Hex(5)	6.2e-07	5.6e-06	6.21	398.4	307.8	307.8	3	1016.74	1016.74	0.65		3048.2	3048.2	Specific	8	15.3	>sp|Q9UIW2|PLXA1_HUMAN Plexin-A1 OS=Homo sapiens OX=9606 GN=PLXNA1 PE=1 SV=3	1265	41.9467	controllerType=0 controllerNumber=1 scan=10271	6750	C4(Carbamidomethyl / 57.0215); C14(Carbamidomethyl / 57.0215)	KS_AD69_HILIC-elu_843_3530.10271.10271.3	high-energy collision-induced dissociation	4.61	3047.19	3047.19	0	0	0	0	1.8e-08	1.7e-07
4438 | 230039	172	1042	K.YN[+1647.61324]YTEDPTILR.I	K.YNYTEDPTILR.I	YNYTEDPTILR,KI,2@1647.61324	N2(NGlycan / 1647.6132)	HexNAc(5)Hex(3)Fuc(1)	6.9e-06	6.2e-05	5.16	300.3	200.6	200.6	3	1011.43	1011.43	0.86		3032.29	3032.29	Specific	2	12.5	>sp|Q9UIW2|PLXA1_HUMAN Plexin-A1 OS=Homo sapiens OX=9606 GN=PLXNA1 PE=1 SV=3	1265	43.5438	controllerType=0 controllerNumber=1 scan=10645	7100		KS_AD69_HILIC-elu_843_3530.10645.10645.3	high-energy collision-induced dissociation	3.57	3031.28	3031.28	0	0	0	0	3e-07	2.9e-06
4224 | 331162	143	308	R.ALAGLVYN[+1378.47569]ASGSEHC[+57.02146]YDIYR.L	R.ALAGLVYNASGSEHCYDIYR.L	ALAGLVYNASGSEHCYDIYR,RL,8@1378.47569,15@57.02146	N8(NGlycan / 1378.4757)	HexNAc(2)Hex(6)	2.1e-19	1.9e-18	18.68	955	823.6	823.6	3	1213.18	1213.18	1.36		3637.53	3637.53	Specific	8	20.3	>sp|Q9UHL4|DPP2_HUMAN Dipeptidyl peptidase 2 OS=Homo sapiens OX=9606 GN=DPP7 PE=1 SV=3	336	51.4586	controllerType=0 controllerNumber=1 scan=12535	8869	C15(Carbamidomethyl / 57.0215)	KS_AD69_HILIC-elu_843_3530.12535.12535.3	high-energy collision-induced dissociation	17.08	3636.52	3636.52	0	0	0	0	3.7e-20	3.3e-19
4225 | 331122	143	308	R.ALAGLVYN[+1378.47569]ASGSEHC[+57.02146]YDIYR.L	R.ALAGLVYNASGSEHCYDIYR.L	ALAGLVYNASGSEHCYDIYR,RL,8@1378.47569,15@57.02146	N8(NGlycan / 1378.4757)	HexNAc(2)Hex(6)	2.1e-16	1.9e-15	15.68	800.4	691.5	691.5	3	1213.18	1213.18	1.67		3637.53	3637.53	Specific	8	21.3	>sp|Q9UHL4|DPP2_HUMAN Dipeptidyl peptidase 2 OS=Homo sapiens OX=9606 GN=DPP7 PE=1 SV=3	336	51.4269	controllerType=0 controllerNumber=1 scan=12527	8862	C15(Carbamidomethyl / 57.0215)	KS_AD69_HILIC-elu_843_3530.12527.12527.3	high-energy collision-induced dissociation	14.08	3636.52	3636.52	0	0	0	0	2.9e-17	2.6e-16
4226 | 304805	143	308	R.ALAGLVYN[+1216.42286]ASGSEHC[+57.02146]YDIYR.L	R.ALAGLVYNASGSEHCYDIYR.L	ALAGLVYNASGSEHCYDIYR,RL,8@1216.42286,15@57.02146	N8(NGlycan / 1216.4229)	HexNAc(2)Hex(5)	1.2e-12	1.1e-11	11.92	677.7	545.5	545.5	3	1159.17	1159.16	3.67		3475.49	3475.47	Specific	8	17.9	>sp|Q9UHL4|DPP2_HUMAN Dipeptidyl peptidase 2 OS=Homo sapiens OX=9606 GN=DPP7 PE=1 SV=3	336	51.751	controllerType=0 controllerNumber=1 scan=12602	8932	C15(Carbamidomethyl / 57.0215)	KS_AD69_HILIC-elu_843_3530.12602.12602.3	high-energy collision-induced dissociation	12.33	3474.48	3474.47	0	0	0	0	8e-14	7.2e-13
2892 | 326682	52	350	K.GELN[+1864.63416]TSIFSSRPIDK.F	K.GELNTSIFSSRPIDK.F	GELNTSIFSSRPIDK,KF,4@1864.63416	N4(NGlycan / 1864.6342)	HexNAc(2)Hex(9)	9.3e-06	8.4e-05	5.03	309.6	228.1	228.1	3	1176.84	1176.84	-2.49		3528.49	3528.5	Specific	4	15.5	>sp|Q9UHG3|PCYOX_HUMAN Prenylcysteine oxidase 1 OS=Homo sapiens OX=9606 GN=PCYOX1 PE=1 SV=3	133	43.981	controllerType=0 controllerNumber=1 scan=10746	7195		KS_AD69_HILIC-elu_843_3530.10746.10746.3	high-energy collision-induced dissociation	3.72	3527.48	3527.49	0	0	0	0	4.2e-07	3.9e-06
2894 | 231079	52	350	K.GELN[+1378.47569]TSIFSSRPIDK.F	K.GELNTSIFSSRPIDK.F	GELNTSIFSSRPIDK,KF,4@1378.47569	N4(NGlycan / 1378.4757)	HexNAc(2)Hex(6)	3.8e-16	3.5e-15	15.42	835	566.9	566.9	3	1014.79	1014.79	0.95		3042.34	3042.34	Specific	4	19.6	>sp|Q9UHG3|PCYOX_HUMAN Prenylcysteine oxidase 1 OS=Homo sapiens OX=9606 GN=PCYOX1 PE=1 SV=3	133	44.2673	controllerType=0 controllerNumber=1 scan=10816	7260		KS_AD69_HILIC-elu_843_3530.10816.10816.3	high-energy collision-induced dissociation	13.82	3041.34	3041.33	0	0	0	0	5e-17	4.4e-16
2893 | 299041	52	350	K.GELN[+1702.58133]TSIFSSRPIDK.F	K.GELNTSIFSSRPIDK.F	GELNTSIFSSRPIDK,KF,4@1702.58133	N4(NGlycan / 1702.5813)	HexNAc(2)Hex(8)	9.9e-14	8.9e-13	13.01	714.7	572.5	572.5	3	1122.82	1122.82	2.33		3366.45	3366.45	Specific	4	17.7	>sp|Q9UHG3|PCYOX_HUMAN Prenylcysteine oxidase 1 OS=Homo sapiens OX=9606 GN=PCYOX1 PE=1 SV=3	133	43.9348	controllerType=0 controllerNumber=1 scan=10736	7185		KS_AD69_HILIC-elu_843_3530.10736.10736.3	high-energy collision-induced dissociation	12.41	3365.45	3365.44	0	0	0	0	8.9e-15	7.7e-14
2883 | 306721	52	182	K.LLHALGGDDFLGM[+15.99492]LN[+1702.58133]R.T	K.LLHALGGDDFLGMLNR.T	LLHALGGDDFLGMLNR,KT,13@15.99492,15@1702.58133	M13(Oxidation / 15.9949); N15(NGlycan / 1702.5813)	HexNAc(2)Hex(8)	3.5e-06	3.2e-05	5.45	488	325.3	325.3	3	1154.16	1154.17	-2.91		3460.47	3460.48	Specific	15	17.4	>sp|Q9UHG3|PCYOX_HUMAN Prenylcysteine oxidase 1 OS=Homo sapiens OX=9606 GN=PCYOX1 PE=1 SV=3	133	55.7918	controllerType=0 controllerNumber=1 scan=13523	9795		KS_AD69_HILIC-elu_843_3530.13523.13523.3	high-energy collision-induced dissociation	3.99	3459.46	3459.47	0	0	0	0	1.4e-07	1.3e-06
2882 | 306602	52	182	K.LLHALGGDDFLGM[+15.99492]LN[+1702.58133]R.T	K.LLHALGGDDFLGMLNR.T	LLHALGGDDFLGMLNR,KT,13@15.99492,15@1702.58133	M13(Oxidation / 15.9949); N15(NGlycan / 1702.5813)	HexNAc(2)Hex(8)	4.8e-09	4.3e-08	8.32	599.8	364.8	364.8	3	1154.16	1154.17	-0.69		3460.48	3460.48	Specific	15	18.2	>sp|Q9UHG3|PCYOX_HUMAN Prenylcysteine oxidase 1 OS=Homo sapiens OX=9606 GN=PCYOX1 PE=1 SV=3	133	55.3677	controllerType=0 controllerNumber=1 scan=13426	9704		KS_AD69_HILIC-elu_843_3530.13426.13426.3	high-energy collision-induced dissociation	8.37	3459.47	3459.47	0	0	0	0	1.5e-10	1.5e-09
2885 | 311041	52	182	K.LLHALGGDDFLGMLN[+1540.52851]R.T	K.LLHALGGDDFLGMLNR.T	LLHALGGDDFLGMLNR,KT,15@1540.52851	N15(NGlycan / 1540.5285)	HexNAc(2)Hex(7)	2.7e-06	2.5e-05	5.56	341.5	249.7	249.7	3	1094.82	1094.82	-0.28		3282.43	3282.43	Specific	15	15.8	>sp|Q9UHG3|PCYOX_HUMAN Prenylcysteine oxidase 1 OS=Homo sapiens OX=9606 GN=PCYOX1 PE=1 SV=3	133	63.862	controllerType=0 controllerNumber=1 scan=15358	11501		KS_AD69_HILIC-elu_843_3530.15358.15358.3	high-energy collision-induced dissociation	4.13	3281.43	3281.43	0	0	0	0	1e-07	9.9e-07
2887 | 278964	52	182	K.LLHALGGDDFLGM[+15.99492]LN[+1378.47569]R.T	K.LLHALGGDDFLGMLNR.T	LLHALGGDDFLGMLNR,KT,13@15.99492,15@1378.47569	M13(Oxidation / 15.9949); N15(NGlycan / 1378.4757)	HexNAc(2)Hex(6)	1.7e-07	1.6e-06	6.76	499.6	317.2	317.2	3	1046.13	1046.13	0.56		3136.38	3136.38	Specific	15	15.9	>sp|Q9UHG3|PCYOX_HUMAN Prenylcysteine oxidase 1 OS=Homo sapiens OX=9606 GN=PCYOX1 PE=1 SV=3	133	55.9494	controllerType=0 controllerNumber=1 scan=13559	9828		KS_AD69_HILIC-elu_843_3530.13559.13559.3	high-energy collision-induced dissociation	6.63	3135.37	3135.37	0	0	0	0	4.5e-09	3.4e-08
2889 | 242088	52	182	K.LLHALGGDDFLGM[+15.99492]LN[+1216.42286]R.T	K.LLHALGGDDFLGMLNR.T	LLHALGGDDFLGMLNR,KT,13@15.99492,15@1216.42286	M13(Oxidation / 15.9949); N15(NGlycan / 1216.4229)	HexNAc(2)Hex(5)	1.9e-10	1.7e-09	9.73	611.6	339.3	339.3	3	992.114	992.113	1.05		2974.33	2974.32	Specific	15	15	>sp|Q9UHG3|PCYOX_HUMAN Prenylcysteine oxidase 1 OS=Homo sapiens OX=9606 GN=PCYOX1 PE=1 SV=3	133	56.3485	controllerType=0 controllerNumber=1 scan=13650	9913		KS_AD69_HILIC-elu_843_3530.13650.13650.3	high-energy collision-induced dissociation	8.79	2973.32	2973.32	0	0	0	0	6.6e-12	5.2e-11
2888 | 282565	52	182	K.LLHALGGDDFLGMLN[+1378.47569]R.T	K.LLHALGGDDFLGMLNR.T	LLHALGGDDFLGMLNR,KT,15@1378.47569	N15(NGlycan / 1378.4757)	HexNAc(2)Hex(6)	4.4e-14	4e-13	13.36	735.2	585.7	576.7	3	1040.8	1040.8	1.24		3120.38	3120.38	Specific	15	22.3	>sp|Q9UHG3|PCYOX_HUMAN Prenylcysteine oxidase 1 OS=Homo sapiens OX=9606 GN=PCYOX1 PE=1 SV=3	133	63.8095	controllerType=0 controllerNumber=1 scan=15346	11490		KS_AD69_HILIC-elu_843_3530.15346.15346.3	high-energy collision-induced dissociation	11.76	3119.38	3119.37	0	0	0	0	5.1e-15	4.2e-14
2890 | 247048	52	182	K.LLHALGGDDFLGMLN[+1216.42286]R.T	K.LLHALGGDDFLGMLNR.T	LLHALGGDDFLGMLNR,KT,15@1216.42286	N15(NGlycan / 1216.4229)	HexNAc(2)Hex(5)	4.4e-12	4e-11	11.36	616.2	428.4	428.4	3	986.782	986.781	1.33		2958.33	2958.33	Specific	15	17.4	>sp|Q9UHG3|PCYOX_HUMAN Prenylcysteine oxidase 1 OS=Homo sapiens OX=9606 GN=PCYOX1 PE=1 SV=3	133	64.2594	controllerType=0 controllerNumber=1 scan=15449	11585		KS_AD69_HILIC-elu_843_3530.15449.15449.3	high-energy collision-induced dissociation	10.76	2957.32	2957.32	0	0	0	0	2.9e-13	2.4e-12
2884 | 310922	52	182	K.LLHALGGDDFLGMLN[+1540.52851]R.T	K.LLHALGGDDFLGMLNR.T	LLHALGGDDFLGMLNR,KT,15@1540.52851	N15(NGlycan / 1540.5285)	HexNAc(2)Hex(7)	1.4e-07	1.3e-06	6.86	486.4	335.9	335.9	3	1094.82	1094.82	1.48		3282.44	3282.43	Specific	15	15.2	>sp|Q9UHG3|PCYOX_HUMAN Prenylcysteine oxidase 1 OS=Homo sapiens OX=9606 GN=PCYOX1 PE=1 SV=3	133	63.6999	controllerType=0 controllerNumber=1 scan=15321	11467		KS_AD69_HILIC-elu_843_3530.15321.15321.3	high-energy collision-induced dissociation	5.75	3281.43	3281.43	0	0	0	0	3.5e-09	2.4e-08
2886 | 278804	52	182	K.LLHALGGDDFLGM[+15.99492]LN[+1378.47569]R.T	K.LLHALGGDDFLGMLNR.T	LLHALGGDDFLGMLNR,KT,13@15.99492,15@1378.47569	M13(Oxidation / 15.9949); N15(NGlycan / 1378.4757)	HexNAc(2)Hex(6)	9.2e-08	8.3e-07	7.04	547.7	331.6	331.6	3	1046.13	1046.13	1.72		3136.38	3136.38	Specific	15	15.4	>sp|Q9UHG3|PCYOX_HUMAN Prenylcysteine oxidase 1 OS=Homo sapiens OX=9606 GN=PCYOX1 PE=1 SV=3	133	55.7826	controllerType=0 controllerNumber=1 scan=13521	9793		KS_AD69_HILIC-elu_843_3530.13521.13521.3	high-energy collision-induced dissociation	7.73	3135.37	3135.37	0	0	0	0	2.5e-09	1.8e-08
2891 | 247248	52	182	K.LLHALGGDDFLGMLN[+1216.42286]R.T	K.LLHALGGDDFLGMLNR.T	LLHALGGDDFLGMLNR,KT,15@1216.42286	N15(NGlycan / 1216.4229)	HexNAc(2)Hex(5)	2e-07	1.8e-06	6.7	490	315.6	315.6	3	986.783	986.781	1.83		2958.33	2958.33	Specific	15	14.9	>sp|Q9UHG3|PCYOX_HUMAN Prenylcysteine oxidase 1 OS=Homo sapiens OX=9606 GN=PCYOX1 PE=1 SV=3	133	64.4679	controllerType=0 controllerNumber=1 scan=15498	11628		KS_AD69_HILIC-elu_843_3530.15498.15498.3	high-energy collision-induced dissociation	5.59	2957.33	2957.32	0	0	0	0	5.5e-09	4.3e-08
4290 | 209660	151	104	K.SQNRPQGQSTQPSNAAGTN[+203.07937]TTSASTPR.S	K.SQNRPQGQSTQPSNAAGTNTTSASTPR.S	SQNRPQGQSTQPSNAAGTNTTSASTPR,KS,19@203.07937	N19(NGlycan / 203.0794)	HexNAc(1)	9.9e-09	9e-08	8	543.6	396.9	396.9	3	983.127	983.129	-2.2		2947.37	2947.37	Specific	19	14.7	>sp|Q9UHD9|UBQL2_HUMAN Ubiquilin-2 OS=Homo sapiens OX=9606 GN=UBQLN2 PE=1 SV=2	1136	19.3267	controllerType=0 controllerNumber=1 scan=4915	1815		KS_AD69_HILIC-elu_843_3530.4915.4915.3	high-energy collision-induced dissociation	6.41	2946.36	2946.37	0	0	0	0	3.2e-10	3.2e-09
4289 | 254139	151	104	K.SQNRPQGQSTQPSNAAGTN[+406.15875]TTSASTPR.S	K.SQNRPQGQSTQPSNAAGTNTTSASTPR.S	SQNRPQGQSTQPSNAAGTNTTSASTPR,KS,19@406.15875	N19(NGlycan / 406.1587)	HexNAc(2)	8.8e-06	8e-05	5.05	363.8	252.2	252.2	3	1050.83	1050.82	8.16		3150.48	3150.45	Specific	19	13.1	>sp|Q9UHD9|UBQL2_HUMAN Ubiquilin-2 OS=Homo sapiens OX=9606 GN=UBQLN2 PE=1 SV=2	1136	19.1595	controllerType=0 controllerNumber=1 scan=4876	1780		KS_AD69_HILIC-elu_843_3530.4876.4876.3	high-energy collision-induced dissociation	3.6	3149.47	3149.45	0	0	0	0	4e-07	3.7e-06
1832 | 253139	21	728	K.C[+57.02146]AC[+57.02146]GIERN[+1647.61324]C[+57.02146]TDPK.Y	K.CACGIERNCTDPK.Y	CACGIERNCTDPK,KY,1@57.02146,3@57.02146,8@1647.61324,9@57.02146	N8(NGlycan / 1647.6132)	HexNAc(5)Hex(3)Fuc(1)	4.3e-06	3.9e-05	5.36	332.1	279.3	279.3	3	1076.76	1076.76	0.25		3228.28	3228.27	Specific	8	16.6	>sp|Q9UHC6|CNTP2_HUMAN Contactin-associated protein-like 2 OS=Homo sapiens OX=9606 GN=CNTNAP2 PE=1 SV=1	58	17.6994	controllerType=0 controllerNumber=1 scan=4538	1475	C1(Carbamidomethyl / 57.0215); C3(Carbamidomethyl / 57.0215); C9(Carbamidomethyl / 57.0215)	KS_AD69_HILIC-elu_843_3530.4538.4538.3	high-energy collision-induced dissociation	3.77	3227.27	3227.27	0	0	0	0	1.8e-07	1.8e-06
1830 | 94535	21	627	K.VYC[+57.02146]N[+1216.42286]MTEDK.V	K.VYCNMTEDK.V	VYCNMTEDK,KV,3@57.02146,4@1216.42286	N4(NGlycan / 1216.4229)	HexNAc(2)Hex(5)	1.9e-09	1.7e-08	8.73	576.3	450.3	321.3	2	1188.45	1188.45	1.6		2375.9	2375.9	Specific	4	19.1	>sp|Q9UHC6|CNTP2_HUMAN Contactin-associated protein-like 2 OS=Homo sapiens OX=9606 GN=CNTNAP2 PE=1 SV=1	58	20.047	controllerType=0 controllerNumber=1 scan=5084	1966	C3(Carbamidomethyl / 57.0215)	KS_AD69_HILIC-elu_843_3530.5084.5084.2	high-energy collision-induced dissociation	7.13	2374.9	2374.89	0	0	0	0	5.4e-11	4.9e-10
1831 | 94255	21	627	K.VYC[+57.02146]N[+1216.42286]MTEDK.V	K.VYCNMTEDK.V	VYCNMTEDK,KV,3@57.02146,4@1216.42286	N4(NGlycan / 1216.4229)	HexNAc(2)Hex(5)	1.9e-09	1.7e-08	8.73	562.9	436.1	356.1	2	1188.45	1188.45	1.6		2375.9	2375.9	Specific	4	19.6	>sp|Q9UHC6|CNTP2_HUMAN Contactin-associated protein-like 2 OS=Homo sapiens OX=9606 GN=CNTNAP2 PE=1 SV=1	58	19.8075	controllerType=0 controllerNumber=1 scan=5028	1916	C3(Carbamidomethyl / 57.0215)	KS_AD69_HILIC-elu_843_3530.5028.5028.2	high-energy collision-induced dissociation	7.13	2374.9	2374.89	0	0	0	0	5.3e-11	4.8e-10
1823 | 169449	21	431	K.VGVHIN[+1501.55533]ITQTK.M	K.VGVHINITQTK.M	VGVHINITQTK,KM,6@1501.55533	N6(NGlycan / 1501.5553)	HexNAc(5)Hex(3)	2e-07	1.9e-06	6.69	563.7	358.3	358.3	3	904.421	904.422	-0.37		2711.25	2711.25	Specific	6	16.8	>sp|Q9UHC6|CNTP2_HUMAN Contactin-associated protein-like 2 OS=Homo sapiens OX=9606 GN=CNTNAP2 PE=1 SV=1	58	31.2914	controllerType=0 controllerNumber=1 scan=7720	4367		KS_AD69_HILIC-elu_843_3530.7720.7720.3	high-energy collision-induced dissociation	7.42	2710.24	2710.24	0	0	0	0	5.7e-09	4.4e-08
1825 | 108251	21	431	K.VGVHIN[+1216.42286]ITQTK.M	K.VGVHINITQTK.M	VGVHINITQTK,KM,6@1216.42286	N6(NGlycan / 1216.4229)	HexNAc(2)Hex(5)	7.7e-16	6.9e-15	15.12	836.9	740.2	740.2	3	809.378	809.378	0.68		2426.12	2426.12	Specific	6	23.5	>sp|Q9UHC6|CNTP2_HUMAN Contactin-associated protein-like 2 OS=Homo sapiens OX=9606 GN=CNTNAP2 PE=1 SV=1	58	30.9593	controllerType=0 controllerNumber=1 scan=7644	4296		KS_AD69_HILIC-elu_843_3530.7644.7644.3	high-energy collision-induced dissociation	13.52	2425.11	2425.11	0	0	0	0	9.6e-17	8.5e-16
1824 | 107491	21	431	K.VGVHIN[+1216.42286]ITQTK.M	K.VGVHINITQTK.M	VGVHINITQTK,KM,6@1216.42286	N6(NGlycan / 1216.4229)	HexNAc(2)Hex(5)	8.8e-17	8e-16	16.05	870.5	789.9	789.9	3	809.379	809.378	2.19		2426.12	2426.12	Specific	6	22	>sp|Q9UHC6|CNTP2_HUMAN Contactin-associated protein-like 2 OS=Homo sapiens OX=9606 GN=CNTNAP2 PE=1 SV=1	58	30.6681	controllerType=0 controllerNumber=1 scan=7576	4233		KS_AD69_HILIC-elu_843_3530.7576.7576.3	high-energy collision-induced dissociation	14.46	2425.12	2425.11	0	0	0	0	1.1e-17	1e-16
1819 | 335002	21	335	K.GC[+57.02146]MESINYNGVN[+1540.52851]ITDLAR.R	K.GCMESINYNGVNITDLAR.R	GCMESINYNGVNITDLAR,KR,2@57.02146,12@1540.52851	N12(NGlycan / 1540.5285)	HexNAc(2)Hex(7)	8.4e-09	7.6e-08	8.08	500.8	464.3	464.3	3	1189.82	1189.83	-0.86		3567.46	3567.46	Specific	12	18.7	>sp|Q9UHC6|CNTP2_HUMAN Contactin-associated protein-like 2 OS=Homo sapiens OX=9606 GN=CNTNAP2 PE=1 SV=1	58	58.1958	controllerType=0 controllerNumber=1 scan=14069	10304	C2(Carbamidomethyl / 57.0215)	KS_AD69_HILIC-elu_843_3530.14069.14069.3	high-energy collision-induced dissociation	8.29	3566.45	3566.45	0	0	0	0	2.8e-10	2.8e-09
1822 | 308841	21	335	K.GC[+57.02146]MESINYNGVN[+1378.47569]ITDLAR.R	K.GCMESINYNGVNITDLAR.R	GCMESINYNGVNITDLAR,KR,2@57.02146,12@1378.47569	N12(NGlycan / 1378.4757)	HexNAc(2)Hex(6)	9.2e-07	8.4e-06	6.03	323.8	272.8	133.9	3	1135.81	1135.81	0.29		3405.41	3405.41	Specific	12	16.3	>sp|Q9UHC6|CNTP2_HUMAN Contactin-associated protein-like 2 OS=Homo sapiens OX=9606 GN=CNTNAP2 PE=1 SV=1	58	58.8314	controllerType=0 controllerNumber=1 scan=14214	10438	C2(Carbamidomethyl / 57.0215)	KS_AD69_HILIC-elu_843_3530.14214.14214.3	high-energy collision-induced dissociation	4.77	3404.4	3404.4	0	0	0	0	2.9e-08	2.9e-07
1821 | 308641	21	335	K.GC[+57.02146]MESINYNGVN[+1378.47569]ITDLAR.R	K.GCMESINYNGVNITDLAR.R	GCMESINYNGVNITDLAR,KR,2@57.02146,12@1378.47569	N12(NGlycan / 1378.4757)	HexNAc(2)Hex(6)	3.8e-13	3.4e-12	12.42	685.1	610.6	292.6	3	1135.81	1135.81	1.58		3405.41	3405.41	Specific	12	19.9	>sp|Q9UHC6|CNTP2_HUMAN Contactin-associated protein-like 2 OS=Homo sapiens OX=9606 GN=CNTNAP2 PE=1 SV=1	58	58.5691	controllerType=0 controllerNumber=1 scan=14154	10383	C2(Carbamidomethyl / 57.0215)	KS_AD69_HILIC-elu_843_3530.14154.14154.3	high-energy collision-induced dissociation	10.83	3404.41	3404.4	0	0	0	0	2.8e-14	2.4e-13
1818 | 358555	21	335	K.GC[+57.02146]MESINYNGVN[+1702.58133]ITDLAR.R	K.GCMESINYNGVNITDLAR.R	GCMESINYNGVNITDLAR,KR,2@57.02146,12@1702.58133	N12(NGlycan / 1702.5813)	HexNAc(2)Hex(8)	6.3e-06	5.7e-05	5.2	326.6	256.6	256.6	3	1243.85	1243.84	3.87		3729.53	3729.51	Specific	12	16.4	>sp|Q9UHC6|CNTP2_HUMAN Contactin-associated protein-like 2 OS=Homo sapiens OX=9606 GN=CNTNAP2 PE=1 SV=1	58	58.2853	controllerType=0 controllerNumber=1 scan=14089	10323	C2(Carbamidomethyl / 57.0215)	KS_AD69_HILIC-elu_843_3530.14089.14089.3	high-energy collision-induced dissociation	3.93	3728.52	3728.51	0	0	0	0	2.7e-07	2.7e-06
1815 | 118654	21	287	R.SIN[+1216.42286]LTLDR.S	R.SINLTLDR.S	SINLTLDR,RS,3@1216.42286	N3(NGlycan / 1216.4229)	HexNAc(2)Hex(5)	1e-05	9.3e-05	4.99	551.8	204.8	204.8	2	1074.47	1074.48	-0.72		2147.94	2147.94	Specific	3	18.5	>sp|Q9UHC6|CNTP2_HUMAN Contactin-associated protein-like 2 OS=Homo sapiens OX=9606 GN=CNTNAP2 PE=1 SV=1	58	37.7664	controllerType=0 controllerNumber=1 scan=9261	5806		KS_AD69_HILIC-elu_843_3530.9261.9261.2	high-energy collision-induced dissociation	3.4	2146.93	2146.94	0	0	0	0	4.6e-07	4.2e-06
1814 | 119094	21	287	R.SIN[+1216.42286]LTLDR.S	R.SINLTLDR.S	SINLTLDR,RS,3@1216.42286	N3(NGlycan / 1216.4229)	HexNAc(2)Hex(5)	7.2e-08	6.5e-07	7.14	589	168	168	2	1074.48	1074.48	1.43		2147.95	2147.94	Specific	3	18.6	>sp|Q9UHC6|CNTP2_HUMAN Contactin-associated protein-like 2 OS=Homo sapiens OX=9606 GN=CNTNAP2 PE=1 SV=1	58	38.0081	controllerType=0 controllerNumber=1 scan=9319	5860		KS_AD69_HILIC-elu_843_3530.9319.9319.2	high-energy collision-induced dissociation	5.55	2146.94	2146.94	0	0	0	0	2e-09	1.4e-08
1816 | 119494	21	287	R.SIN[+1216.42286]LTLDR.S	R.SINLTLDR.S	SINLTLDR,RS,3@1216.42286	N3(NGlycan / 1216.4229)	HexNAc(2)Hex(5)	3e-06	2.8e-05	5.52	550.3	196.7	196.7	2	1074.48	1074.48	1.66		2147.95	2147.94	Specific	3	18.1	>sp|Q9UHC6|CNTP2_HUMAN Contactin-associated protein-like 2 OS=Homo sapiens OX=9606 GN=CNTNAP2 PE=1 SV=1	58	38.2639	controllerType=0 controllerNumber=1 scan=9379	5916		KS_AD69_HILIC-elu_843_3530.9379.9379.2	high-energy collision-induced dissociation	3.92	2146.94	2146.94	0	0	0	0	1.2e-07	1.1e-06
1853 | 159649	21	1106	R.NMANGQPHSVN[+1054.37004]ITR.H	R.NMANGQPHSVNITR.H	NMANGQPHSVNITR,RH,11@1054.37004	N11(NGlycan / 1054.37)	HexNAc(2)Hex(4)	5.7e-05	0.00052	4.24	362.1	120.5	120.5	3	865.037	865.045	-8.5		2593.1	2593.12	Specific	11	12.5	>sp|Q9UHC6|CNTP2_HUMAN Contactin-associated protein-like 2 OS=Homo sapiens OX=9606 GN=CNTNAP2 PE=1 SV=1	58	24.4322	controllerType=0 controllerNumber=1 scan=6120	2886		KS_AD69_HILIC-elu_843_3530.6120.6120.3	high-energy collision-induced dissociation	2.81	2592.09	2592.11	0	0	0	0	2.1e-06	1.7e-05
1851 | 213506	21	1106	R.NMANGQPHSVN[+1378.47569]ITR.H	R.NMANGQPHSVNITR.H	NMANGQPHSVNITR,RH,11@1378.47569	N11(NGlycan / 1378.4757)	HexNAc(2)Hex(6)	1.1e-05	9.7e-05	4.97	403.4	248.1	248.1	3	973.077	973.08	-2.85		2917.22	2917.22	Specific	11	13.7	>sp|Q9UHC6|CNTP2_HUMAN Contactin-associated protein-like 2 OS=Homo sapiens OX=9606 GN=CNTNAP2 PE=1 SV=1	58	25.2016	controllerType=0 controllerNumber=1 scan=6297	3050		KS_AD69_HILIC-elu_843_3530.6297.6297.3	high-energy collision-induced dissociation	3.67	2916.21	2916.22	0	0	0	0	4.7e-07	4.3e-06
1852 | 159769	21	1106	R.NMANGQPHSVN[+1216.42286]ITR.H	R.NMANGQPHSVNITR.H	NMANGQPHSVNITR,RH,11@1216.42286	N11(NGlycan / 1216.4229)	HexNAc(2)Hex(5)	3.5e-05	0.00032	4.45	473.4	266.6	266.6	3	919.06	919.062	-2.19		2755.17	2755.17	Specific	11	10.8	>sp|Q9UHC6|CNTP2_HUMAN Contactin-associated protein-like 2 OS=Homo sapiens OX=9606 GN=CNTNAP2 PE=1 SV=1	58	24.5824	controllerType=0 controllerNumber=1 scan=6155	2918		KS_AD69_HILIC-elu_843_3530.6155.6155.3	high-energy collision-induced dissociation	3.47	2754.16	2754.16	0	0	0	0	1.4e-06	1.1e-05
1843 | 211620	21	1106	R.NM[+15.99492]ANGQPHSVN[+1378.47569]ITR.H	R.NMANGQPHSVNITR.H	NMANGQPHSVNITR,RH,2@15.99492,11@1378.47569	M2(Oxidation / 15.9949); N11(NGlycan / 1378.4757)	HexNAc(2)Hex(6)	2.9e-05	0.00026	4.54	319	127.8	127.8	3	978.41	978.412	-1.43		2933.22	2933.22	Specific	11	13.8	>sp|Q9UHC6|CNTP2_HUMAN Contactin-associated protein-like 2 OS=Homo sapiens OX=9606 GN=CNTNAP2 PE=1 SV=1	58	22.2117	controllerType=0 controllerNumber=1 scan=5601	2416		KS_AD69_HILIC-elu_843_3530.5601.5601.3	high-energy collision-induced dissociation	2.94	2932.21	2932.21	0	0	0	0	1.2e-06	9.8e-06
1841 | 210340	21	1106	R.NM[+15.99492]ANGQPHSVN[+1378.47569]ITR.H	R.NMANGQPHSVNITR.H	NMANGQPHSVNITR,RH,2@15.99492,11@1378.47569	M2(Oxidation / 15.9949); N11(NGlycan / 1378.4757)	HexNAc(2)Hex(6)	6.7e-06	6.1e-05	5.17	370	154.2	154.2	3	978.411	978.412	-0.46		2933.22	2933.22	Specific	11	14	>sp|Q9UHC6|CNTP2_HUMAN Contactin-associated protein-like 2 OS=Homo sapiens OX=9606 GN=CNTNAP2 PE=1 SV=1	58	20.399	controllerType=0 controllerNumber=1 scan=5166	2040		KS_AD69_HILIC-elu_843_3530.5166.5166.3	high-energy collision-induced dissociation	3.36	2932.21	2932.21	0	0	0	0	2.9e-07	2.8e-06
1849 | 212986	21	1106	R.NMANGQPHSVN[+1378.47569]ITR.H	R.NMANGQPHSVNITR.H	NMANGQPHSVNITR,RH,11@1378.47569	N11(NGlycan / 1378.4757)	HexNAc(2)Hex(6)	2.2e-07	2e-06	6.66	564.2	318.3	318.3	3	973.08	973.08	-0.15		2917.22	2917.22	Specific	11	17.5	>sp|Q9UHC6|CNTP2_HUMAN Contactin-associated protein-like 2 OS=Homo sapiens OX=9606 GN=CNTNAP2 PE=1 SV=1	58	24.5069	controllerType=0 controllerNumber=1 scan=6138	2902		KS_AD69_HILIC-elu_843_3530.6138.6138.3	high-energy collision-induced dissociation	5.06	2916.22	2916.22	0	0	0	0	6.2e-09	4.9e-08
1848 | 212426	21	1106	R.NMANGQPHSVN[+1378.47569]ITR.H	R.NMANGQPHSVNITR.H	NMANGQPHSVNITR,RH,11@1378.47569	N11(NGlycan / 1378.4757)	HexNAc(2)Hex(6)	3.8e-14	3.5e-13	13.42	708.2	470	470	3	973.08	973.08	0.42		2917.23	2917.22	Specific	11	17.7	>sp|Q9UHC6|CNTP2_HUMAN Contactin-associated protein-like 2 OS=Homo sapiens OX=9606 GN=CNTNAP2 PE=1 SV=1	58	23.9927	controllerType=0 controllerNumber=1 scan=6019	2792		KS_AD69_HILIC-elu_843_3530.6019.6019.3	high-energy collision-induced dissociation	11.82	2916.22	2916.22	0	0	0	0	3.8e-15	3e-14
1847 | 212706	21	1106	R.NMANGQPHSVN[+1378.47569]ITR.H	R.NMANGQPHSVNITR.H	NMANGQPHSVNITR,RH,11@1378.47569	N11(NGlycan / 1378.4757)	HexNAc(2)Hex(6)	3.8e-15	3.5e-14	14.42	767.1	457.2	457.2	3	973.081	973.08	0.79		2917.23	2917.22	Specific	11	18.5	>sp|Q9UHC6|CNTP2_HUMAN Contactin-associated protein-like 2 OS=Homo sapiens OX=9606 GN=CNTNAP2 PE=1 SV=1	58	24.2807	controllerType=0 controllerNumber=1 scan=6086	2854		KS_AD69_HILIC-elu_843_3530.6086.6086.3	high-energy collision-induced dissociation	12.82	2916.22	2916.22	0	0	0	0	4.6e-16	4e-15
1844 | 211984	21	1106	R.NM[+15.99492]ANGQPHSVN[+1378.47569]ITR.H	R.NMANGQPHSVNITR.H	NMANGQPHSVNITR,RH,2@15.99492,11@1378.47569	M2(Oxidation / 15.9949); N11(NGlycan / 1378.4757)	HexNAc(2)Hex(6)	1.7e-05	0.00015	4.78	304.8	66.2	66.2	3	978.412	978.412	0.97		2933.22	2933.22	Specific	11	14	>sp|Q9UHC6|CNTP2_HUMAN Contactin-associated protein-like 2 OS=Homo sapiens OX=9606 GN=CNTNAP2 PE=1 SV=1	58	23.1311	controllerType=0 controllerNumber=1 scan=5818	2610		KS_AD69_HILIC-elu_843_3530.5818.5818.3	high-energy collision-induced dissociation	3.02	2932.22	2932.21	0	0	0	0	7.3e-07	6.5e-06
1850 | 213186	21	1106	R.NMANGQPHSVN[+1378.47569]ITR.H	R.NMANGQPHSVNITR.H	NMANGQPHSVNITR,RH,11@1378.47569	N11(NGlycan / 1378.4757)	HexNAc(2)Hex(6)	1.7e-06	1.5e-05	5.77	430.3	120.1	120.1	3	973.081	973.08	1.42		2917.23	2917.22	Specific	11	14	>sp|Q9UHC6|CNTP2_HUMAN Contactin-associated protein-like 2 OS=Homo sapiens OX=9606 GN=CNTNAP2 PE=1 SV=1	58	24.6963	controllerType=0 controllerNumber=1 scan=6181	2942		KS_AD69_HILIC-elu_843_3530.6181.6181.3	high-energy collision-induced dissociation	4.6	2916.22	2916.22	0	0	0	0	6.1e-08	6.2e-07
1840 | 256019	21	1106	R.NMANGQPHSVN[+1540.52851]ITR.H	R.NMANGQPHSVNITR.H	NMANGQPHSVNITR,RH,11@1540.52851	N11(NGlycan / 1540.5285)	HexNAc(2)Hex(7)	6.8e-06	6.2e-05	5.17	334.9	107.9	107.9	3	1027.1	1027.1	2.15		3079.28	3079.28	Specific	11	12.4	>sp|Q9UHC6|CNTP2_HUMAN Contactin-associated protein-like 2 OS=Homo sapiens OX=9606 GN=CNTNAP2 PE=1 SV=1	58	24.1139	controllerType=0 controllerNumber=1 scan=6047	2818		KS_AD69_HILIC-elu_843_3530.6047.6047.3	high-energy collision-induced dissociation	3.94	3078.28	3078.27	0	0	0	0	3e-07	2.9e-06
1839 | 256139	21	1106	R.NMANGQPHSVN[+1540.52851]ITR.H	R.NMANGQPHSVNITR.H	NMANGQPHSVNITR,RH,11@1540.52851	N11(NGlycan / 1540.5285)	HexNAc(2)Hex(7)	9.2e-06	8.4e-05	5.03	383	114.3	114.3	3	1027.1	1027.1	2.98		3079.29	3079.28	Specific	11	17.1	>sp|Q9UHC6|CNTP2_HUMAN Contactin-associated protein-like 2 OS=Homo sapiens OX=9606 GN=CNTNAP2 PE=1 SV=1	58	24.3565	controllerType=0 controllerNumber=1 scan=6103	2870		KS_AD69_HILIC-elu_843_3530.6103.6103.3	high-energy collision-induced dissociation	3.72	3078.28	3078.27	0	0	0	0	4.1e-07	3.9e-06
1842 | 209980	21	1106	R.NM[+15.99492]ANGQPHSVN[+1378.47569]ITR.H	R.NMANGQPHSVNITR.H	NMANGQPHSVNITR,RH,2@15.99492,11@1378.47569	M2(Oxidation / 15.9949); N11(NGlycan / 1378.4757)	HexNAc(2)Hex(6)	1.4e-05	0.00013	4.86	339.8	187.8	187.8	3	978.416	978.412	4.5		2933.23	2933.22	Specific	11	15.6	>sp|Q9UHC6|CNTP2_HUMAN Contactin-associated protein-like 2 OS=Homo sapiens OX=9606 GN=CNTNAP2 PE=1 SV=1	58	19.621	controllerType=0 controllerNumber=1 scan=4983	1877		KS_AD69_HILIC-elu_843_3530.4983.4983.3	high-energy collision-induced dissociation	3.28	2932.23	2932.21	0	0	0	0	5.8e-07	5.2e-06
4904 | 251979	258	104	K.VGN[+1955.72397]NTIHVHR.E	K.VGNNTIHVHR.E	VGNNTIHVHR,KE,3@1955.72397	N3(NGlycan / 1955.724)	HexNAc(5)Hex(4)Fuc(2)	3.3e-05	0.0003	4.48	303.3	53.2	53.2	4	776.34	776.34	1.03		3102.34	3102.34	Specific	3	13.4	>sp|Q9UBP4|DKK3_HUMAN Dickkopf-related protein 3 OS=Homo sapiens OX=9606 GN=DKK3 PE=1 SV=2	218	14.8309	controllerType=0 controllerNumber=1 scan=3888	868		KS_AD69_HILIC-elu_843_3530.3888.3888.4	high-energy collision-induced dissociation	2.9	3101.33	3101.33	0	0	0	0	1.3e-06	1.1e-05
5635 | 184547	529	294	K.ELDLTC[+57.02146]N[+1216.42286]ITTDR.A	K.ELDLTCNITTDR.A	ELDLTCNITTDR,KA,6@57.02146,7@1216.42286	N7(NGlycan / 1216.4229)	HexNAc(2)Hex(5)	5.9e-07	5.3e-06	6.23	465.6	302.6	302.6	2	1334.06	1334.06	1.18		2667.11	2667.11	Specific	7	17.9	>sp|Q9P2B2|FPRP_HUMAN Prostaglandin F2 receptor negative regulator OS=Homo sapiens OX=9606 GN=PTGFRN PE=1 SV=2	1212	43.153	controllerType=0 controllerNumber=1 scan=10553	7014	C6(Carbamidomethyl / 57.0215)	KS_AD69_HILIC-elu_843_3530.10553.10553.2	high-energy collision-induced dissociation	4.63	2666.1	2666.1	0	0	0	0	1.7e-08	1.5e-07
2254 | 205814	30	632	R.TLN[+1955.72397]C[+57.02146]SGGHVK.L	R.TLNCSGGHVK.L	TLNCSGGHVK,RL,3@1955.72397,4@57.02146	N3(NGlycan / 1955.724)	HexNAc(5)Hex(4)Fuc(2)	4.1e-06	3.7e-05	5.39	376.3	131.6	131.6	3	1010.09	1010.09	0.87		3028.25	3028.24	Specific	3	16.6	>sp|Q9P0K1|ADA22_HUMAN Disintegrin and metalloproteinase domain-containing protein 22 OS=Homo sapiens OX=9606 GN=ADAM22 PE=1 SV=1	39	11.568	controllerType=0 controllerNumber=1 scan=3117	205	C4(Carbamidomethyl / 57.0215)	KS_AD69_HILIC-elu_843_3530.3117.3117.3	high-energy collision-induced dissociation	3.79	3027.24	3027.24	0	0	0	0	1.7e-07	1.7e-06
2255 | 205693	30	632	R.TLN[+1955.72397]C[+57.02146]SGGHVK.L	R.TLNCSGGHVK.L	TLNCSGGHVK,RL,3@1955.72397,4@57.02146	N3(NGlycan / 1955.724)	HexNAc(5)Hex(4)Fuc(2)	2.2e-05	0.0002	4.66	336.5	88.6	88.6	3	1010.09	1010.09	1.77		3028.25	3028.24	Specific	3	13.9	>sp|Q9P0K1|ADA22_HUMAN Disintegrin and metalloproteinase domain-containing protein 22 OS=Homo sapiens OX=9606 GN=ADAM22 PE=1 SV=1	39	11.3929	controllerType=0 controllerNumber=1 scan=3068	177	C4(Carbamidomethyl / 57.0215)	KS_AD69_HILIC-elu_843_3530.3068.3068.3	high-energy collision-induced dissociation	3.08	3027.24	3027.24	0	0	0	0	9.2e-07	7.9e-06
2250 | 207214	30	514	R.ETC[+57.02146]SGN[+1216.42286]SSQC[+57.02146]APNIHK.M	R.ETCSGNSSQCAPNIHK.M	ETCSGNSSQCAPNIHK,RM,3@57.02146,6@1216.42286,10@57.02146	N6(NGlycan / 1216.4229)	HexNAc(2)Hex(5)	3.8e-19	3.5e-18	18.42	974	718.7	718.7	3	1002.73	1002.73	0.73		3006.18	3006.18	Specific	6	22.5	>sp|Q9P0K1|ADA22_HUMAN Disintegrin and metalloproteinase domain-containing protein 22 OS=Homo sapiens OX=9606 GN=ADAM22 PE=1 SV=1	39	16.0113	controllerType=0 controllerNumber=1 scan=4156	1119	C3(Carbamidomethyl / 57.0215); C10(Carbamidomethyl / 57.0215)	KS_AD69_HILIC-elu_843_3530.4156.4156.3	high-energy collision-induced dissociation	16.82	3005.18	3005.17	0	0	0	0	5.6e-20	5.1e-19
2252 | 207494	30	514	R.ETC[+57.02146]SGN[+1216.42286]SSQC[+57.02146]APNIHK.M	R.ETCSGNSSQCAPNIHK.M	ETCSGNSSQCAPNIHK,RM,3@57.02146,6@1216.42286,10@57.02146	N6(NGlycan / 1216.4229)	HexNAc(2)Hex(5)	1.6e-09	1.5e-08	8.78	543	411.7	411.7	3	1002.73	1002.73	0.97		3006.18	3006.18	Specific	6	15.4	>sp|Q9P0K1|ADA22_HUMAN Disintegrin and metalloproteinase domain-containing protein 22 OS=Homo sapiens OX=9606 GN=ADAM22 PE=1 SV=1	39	16.5272	controllerType=0 controllerNumber=1 scan=4273	1228	C3(Carbamidomethyl / 57.0215); C10(Carbamidomethyl / 57.0215)	KS_AD69_HILIC-elu_843_3530.4273.4273.3	high-energy collision-induced dissociation	7.19	3005.18	3005.17	0	0	0	0	4.7e-11	4.2e-10
2251 | 207455	30	514	R.ETC[+57.02146]SGN[+1216.42286]SSQC[+57.02146]APNIHK.M	R.ETCSGNSSQCAPNIHK.M	ETCSGNSSQCAPNIHK,RM,3@57.02146,6@1216.42286,10@57.02146	N6(NGlycan / 1216.4229)	HexNAc(2)Hex(5)	4.4e-19	4e-18	18.36	966.7	693.4	693.4	3	1002.73	1002.73	1.58		3006.19	3006.18	Specific	6	21	>sp|Q9P0K1|ADA22_HUMAN Disintegrin and metalloproteinase domain-containing protein 22 OS=Homo sapiens OX=9606 GN=ADAM22 PE=1 SV=1	39	16.2631	controllerType=0 controllerNumber=1 scan=4213	1172	C3(Carbamidomethyl / 57.0215); C10(Carbamidomethyl / 57.0215)	KS_AD69_HILIC-elu_843_3530.4213.4213.3	high-energy collision-induced dissociation	16.76	3005.18	3005.17	0	0	0	0	6e-20	5.7e-19
2249 | 319523	30	514	R.ETC[+57.02146]SGN[+1872.65048]SSQC[+57.02146]APNIHK.M	R.ETCSGNSSQCAPNIHK.M	ETCSGNSSQCAPNIHK,RM,3@57.02146,6@1872.65048,10@57.02146	N6(NGlycan / 1872.6505)	HexNAc(3)Hex(6)NeuAc(1)	6.5e-07	5.9e-06	6.18	494.6	269.9	269.9	3	1221.48	1221.47	3.34		3662.42	3662.41	Specific	6	18.1	>sp|Q9P0K1|ADA22_HUMAN Disintegrin and metalloproteinase domain-containing protein 22 OS=Homo sapiens OX=9606 GN=ADAM22 PE=1 SV=1	39	19.0336	controllerType=0 controllerNumber=1 scan=4847	1753	C3(Carbamidomethyl / 57.0215); C10(Carbamidomethyl / 57.0215)	KS_AD69_HILIC-elu_843_3530.4847.4847.3	high-energy collision-induced dissociation	5.07	3661.41	3661.4	0	0	0	0	1.9e-08	1.8e-07
5527 | 44147	487	92	R.LQWN[+1216.42286]GSK.D	R.LQWNGSK.D	LQWNGSK,RD,4@1216.42286	N4(NGlycan / 1216.4229)	HexNAc(2)Hex(5)	3.1e-06	2.8e-05	5.51	452.6	310.9	310.9	2	1024.93	1024.93	1.24		2048.86	2048.85	Specific	4	16.9	>sp|Q9NY72|SCN3B_HUMAN Sodium channel subunit beta-3 OS=Homo sapiens OX=9606 GN=SCN3B PE=1 SV=1	689	23.8258	controllerType=0 controllerNumber=1 scan=5981	2757		KS_AD69_HILIC-elu_843_3530.5981.5981.2	high-energy collision-induced dissociation	3.91	2047.85	2047.85	0	0	0	0	1.2e-07	1.2e-06
5525 | 43720	487	92	R.LQWN[+1216.42286]GSK.D	R.LQWNGSK.D	LQWNGSK,RD,4@1216.42286	N4(NGlycan / 1216.4229)	HexNAc(2)Hex(5)	1.2e-06	1.1e-05	5.91	517.3	291.8	291.8	2	1024.93	1024.93	1.36		2048.86	2048.85	Specific	4	15	>sp|Q9NY72|SCN3B_HUMAN Sodium channel subunit beta-3 OS=Homo sapiens OX=9606 GN=SCN3B PE=1 SV=1	689	23.544	controllerType=0 controllerNumber=1 scan=5917	2697		KS_AD69_HILIC-elu_843_3530.5917.5917.2	high-energy collision-induced dissociation	4.31	2047.85	2047.85	0	0	0	0	4.1e-08	4.2e-07
5524 | 43095	487	92	R.LQWN[+1216.42286]GSK.D	R.LQWNGSK.D	LQWNGSK,RD,4@1216.42286	N4(NGlycan / 1216.4229)	HexNAc(2)Hex(5)	1.2e-06	1.1e-05	5.91	525.2	302	302	2	1024.93	1024.93	1.72		2048.86	2048.85	Specific	4	15.5	>sp|Q9NY72|SCN3B_HUMAN Sodium channel subunit beta-3 OS=Homo sapiens OX=9606 GN=SCN3B PE=1 SV=1	689	23.314	controllerType=0 controllerNumber=1 scan=5862	2649		KS_AD69_HILIC-elu_843_3530.5862.5862.2	high-energy collision-induced dissociation	4.31	2047.85	2047.85	0	0	0	0	4.1e-08	4.2e-07
5526 | 42619	487	92	R.LQWN[+1216.42286]GSK.D	R.LQWNGSK.D	LQWNGSK,RD,4@1216.42286	N4(NGlycan / 1216.4229)	HexNAc(2)Hex(5)	3.2e-06	2.9e-05	5.5	480.8	263.3	263.3	2	1024.93	1024.93	1.95		2048.86	2048.85	Specific	4	17.5	>sp|Q9NY72|SCN3B_HUMAN Sodium channel subunit beta-3 OS=Homo sapiens OX=9606 GN=SCN3B PE=1 SV=1	689	23.0832	controllerType=0 controllerNumber=1 scan=5807	2600		KS_AD69_HILIC-elu_843_3530.5807.5807.2	high-energy collision-induced dissociation	3.9	2047.85	2047.85	0	0	0	0	1.2e-07	1.2e-06
5724 | 179828	563	71	R.YN[+1702.58133]GTVGLWR.R	R.YNGTVGLWR.R	YNGTVGLWR,RR,2@1702.58133	N2(NGlycan / 1702.5813)	HexNAc(2)Hex(8)	1.7e-05	0.00015	4.78	339.8	177.3	177.3	2	1384.57	1384.57	-0.76		2768.13	2768.13	Specific	2	12.9	>sp|Q9NY35|CLDN1_HUMAN Claudin domain-containing protein 1 OS=Homo sapiens OX=9606 GN=CLDND1 PE=1 SV=1	577	40.1827	controllerType=0 controllerNumber=1 scan=9832	6340		KS_AD69_HILIC-elu_843_3530.9832.9832.2	high-energy collision-induced dissociation	3.2	2767.12	2767.12	0	0	0	0	7.2e-07	6.5e-06
5398 | 206533	430	78	R.STNHEPSEMSN[+1647.61324]K.T	R.STNHEPSEMSNK.T	STNHEPSEMSNK,RT,11@1647.61324	N11(NGlycan / 1647.6132)	HexNAc(5)Hex(3)Fuc(1)	1.2e-06	1.1e-05	5.93	363.5	290.1	290.1	3	1003.4	1003.4	1.25		3008.2	3008.19	Specific	11	16.3	>sp|Q9NTU7|CBLN4_HUMAN Cerebellin-4 OS=Homo sapiens OX=9606 GN=CBLN4 PE=1 SV=1	2149	13.6938	controllerType=0 controllerNumber=1 scan=3628	628		KS_AD69_HILIC-elu_843_3530.3628.3628.3	high-energy collision-induced dissociation	4.34	3007.19	3007.19	0	0	0	0	3.8e-08	3.9e-07
3321 | 276145	72	196	K.N[+1378.47569]MSFVNDLTVTQDGR.K	K.NMSFVNDLTVTQDGR.K	NMSFVNDLTVTQDGR,KK,1@1378.47569	N1(NGlycan / 1378.4757)	HexNAc(2)Hex(6)	3e-09	2.7e-08	8.53	548.1	410.2	257.4	3	1025.76	1025.76	0.9		3075.27	3075.27	Specific	1	17.3	>sp|Q9HDC9|APMAP_HUMAN Adipocyte plasma membrane-associated protein OS=Homo sapiens OX=9606 GN=APMAP PE=1 SV=2	149	51.1917	controllerType=0 controllerNumber=1 scan=12472	8810		KS_AD69_HILIC-elu_843_3530.12472.12472.3	high-energy collision-induced dissociation	8.56	3074.27	3074.26	0	0	0	0	8.8e-11	8.4e-10
3322 | 275985	72	196	K.N[+1378.47569]MSFVNDLTVTQDGR.K	K.NMSFVNDLTVTQDGR.K	NMSFVNDLTVTQDGR,KK,1@1378.47569	N1(NGlycan / 1378.4757)	HexNAc(2)Hex(6)	6.2e-07	5.6e-06	6.21	402.9	328	120.7	3	1025.76	1025.76	1.01		3075.27	3075.27	Specific	1	16.2	>sp|Q9HDC9|APMAP_HUMAN Adipocyte plasma membrane-associated protein OS=Homo sapiens OX=9606 GN=APMAP PE=1 SV=2	149	50.9293	controllerType=0 controllerNumber=1 scan=12407	8750		KS_AD69_HILIC-elu_843_3530.12407.12407.3	high-energy collision-induced dissociation	4.62	3074.27	3074.26	0	0	0	0	1.8e-08	1.7e-07
3320 | 265739	72	196	K.N[+1419.50224]M[+15.99492]SFVNDLTVTQDGR.K	K.NMSFVNDLTVTQDGR.K	NMSFVNDLTVTQDGR,KK,1@1419.50224,2@15.99492	N1(NGlycan / 1419.5022); M2(Oxidation / 15.9949)	HexNAc(3)Hex(5)	2.3e-06	2.1e-05	5.65	301.6	222.4	222.4	3	1044.77	1044.77	1.04		3132.3	3132.29	Specific	1	11.7	>sp|Q9HDC9|APMAP_HUMAN Adipocyte plasma membrane-associated protein OS=Homo sapiens OX=9606 GN=APMAP PE=1 SV=2	149	35.5824	controllerType=0 controllerNumber=1 scan=8737	5317		KS_AD69_HILIC-elu_843_3530.8737.8737.3	high-energy collision-induced dissociation	3.88	3131.29	3131.29	0	0	0	0	8.1e-08	8.2e-07
3319 | 270948	72	196	K.N[+1378.47569]MSFVNDLTVTQDGRK.I	K.NMSFVNDLTVTQDGRK.I	NMSFVNDLTVTQDGRK,KI,1@1378.47569	N1(NGlycan / 1378.4757)	HexNAc(2)Hex(6)	1.8e-13	1.6e-12	12.75	725.6	540.4	401.5	3	1068.46	1068.46	2.27		3203.37	3203.37	Specific	1	18.2	>sp|Q9HDC9|APMAP_HUMAN Adipocyte plasma membrane-associated protein OS=Homo sapiens OX=9606 GN=APMAP PE=1 SV=2	149	44.4798	controllerType=0 controllerNumber=1 scan=10866	7307		KS_AD69_HILIC-elu_843_3530.10866.10866.3	high-energy collision-induced dissociation	11.15	3202.37	3202.36	0	0	0	0	1.4e-14	1.2e-13
3317 | 276065	72	196	K.N[+1540.52851]MSFVNDLTVTQDGR.K	K.NMSFVNDLTVTQDGR.K	NMSFVNDLTVTQDGR,KK,1@1540.52851	N1(NGlycan / 1540.5285)	HexNAc(2)Hex(7)	5.6e-06	5.1e-05	5.25	330.2	223.3	223.3	3	1079.78	1079.78	2.75		3237.33	3237.32	Specific	1	14.3	>sp|Q9HDC9|APMAP_HUMAN Adipocyte plasma membrane-associated protein OS=Homo sapiens OX=9606 GN=APMAP PE=1 SV=2	149	50.981	controllerType=0 controllerNumber=1 scan=12419	8761		KS_AD69_HILIC-elu_843_3530.12419.12419.3	high-energy collision-induced dissociation	3.99	3236.33	3236.32	0	0	0	0	2.3e-07	2.4e-06
3306 | 233439	72	157	R.AGPN[+1378.47569]GTLFVADAYK.G	R.AGPNGTLFVADAYK.G	AGPNGTLFVADAYK,RG,4@1378.47569	N4(NGlycan / 1378.4757)	HexNAc(2)Hex(6)	1.5e-14	1.4e-13	13.83	785.4	612.1	612.1	2	1401.6	1401.6	-0.83		2802.2	2802.2	Specific	4	20.7	>sp|Q9HDC9|APMAP_HUMAN Adipocyte plasma membrane-associated protein OS=Homo sapiens OX=9606 GN=APMAP PE=1 SV=2	149	45.7033	controllerType=0 controllerNumber=1 scan=11160	7582		KS_AD69_HILIC-elu_843_3530.11160.11160.2	high-energy collision-induced dissociation	14.23	2801.19	2801.19	0	0	0	0	1.4e-15	1.2e-14
3310 | 188335	72	157	R.AGPN[+1216.42286]GTLFVADAYK.G	R.AGPNGTLFVADAYK.G	AGPNGTLFVADAYK,RG,4@1216.42286	N4(NGlycan / 1216.4229)	HexNAc(2)Hex(5)	3.8e-15	3.5e-14	14.42	773.2	634.8	634.8	2	1320.58	1320.58	0.35		2640.15	2640.14	Specific	4	20.8	>sp|Q9HDC9|APMAP_HUMAN Adipocyte plasma membrane-associated protein OS=Homo sapiens OX=9606 GN=APMAP PE=1 SV=2	149	46.131	controllerType=0 controllerNumber=1 scan=11265	7680		KS_AD69_HILIC-elu_843_3530.11265.11265.2	high-energy collision-induced dissociation	14.82	2639.14	2639.14	0	0	0	0	5.1e-16	4.6e-15
3312 | 187815	72	157	R.AGPN[+1216.42286]GTLFVADAYK.G	R.AGPNGTLFVADAYK.G	AGPNGTLFVADAYK,RG,4@1216.42286	N4(NGlycan / 1216.4229)	HexNAc(2)Hex(5)	1.4e-07	1.3e-06	6.84	549.2	339.3	339.3	3	880.72	880.72	0.58		2640.15	2640.14	Specific	4	13.5	>sp|Q9HDC9|APMAP_HUMAN Adipocyte plasma membrane-associated protein OS=Homo sapiens OX=9606 GN=APMAP PE=1 SV=2	149	45.6659	controllerType=0 controllerNumber=1 scan=11151	7573		KS_AD69_HILIC-elu_843_3530.11151.11151.3	high-energy collision-induced dissociation	7.88	2639.14	2639.14	0	0	0	0	3.7e-09	2.7e-08
3308 | 187655	72	157	R.AGPN[+1216.42286]GTLFVADAYK.G	R.AGPNGTLFVADAYK.G	AGPNGTLFVADAYK,RG,4@1216.42286	N4(NGlycan / 1216.4229)	HexNAc(2)Hex(5)	3.8e-17	3.5e-16	16.42	854.1	696	696	2	1320.58	1320.58	1		2640.15	2640.14	Specific	4	23	>sp|Q9HDC9|APMAP_HUMAN Adipocyte plasma membrane-associated protein OS=Homo sapiens OX=9606 GN=APMAP PE=1 SV=2	149	45.6056	controllerType=0 controllerNumber=1 scan=11137	7560		KS_AD69_HILIC-elu_843_3530.11137.11137.2	high-energy collision-induced dissociation	14.82	2639.14	2639.14	0	0	0	0	5.6e-18	5.3e-17
3309 | 187975	72	157	R.AGPN[+1216.42286]GTLFVADAYK.G	R.AGPNGTLFVADAYK.G	AGPNGTLFVADAYK,RG,4@1216.42286	N4(NGlycan / 1216.4229)	HexNAc(2)Hex(5)	4.4e-16	4e-15	15.36	826.9	669.9	669.9	2	1320.58	1320.58	1.09		2640.15	2640.14	Specific	4	21.5	>sp|Q9HDC9|APMAP_HUMAN Adipocyte plasma membrane-associated protein OS=Homo sapiens OX=9606 GN=APMAP PE=1 SV=2	149	45.8658	controllerType=0 controllerNumber=1 scan=11199	7618		KS_AD69_HILIC-elu_843_3530.11199.11199.2	high-energy collision-induced dissociation	13.76	2639.14	2639.14	0	0	0	0	6.3e-17	5.7e-16
3311 | 188095	72	157	R.AGPN[+1216.42286]GTLFVADAYK.G	R.AGPNGTLFVADAYK.G	AGPNGTLFVADAYK,RG,4@1216.42286	N4(NGlycan / 1216.4229)	HexNAc(2)Hex(5)	2.6e-11	2.3e-10	10.59	652.7	365.9	365.9	3	880.721	880.72	1.27		2640.15	2640.14	Specific	4	16.2	>sp|Q9HDC9|APMAP_HUMAN Adipocyte plasma membrane-associated protein OS=Homo sapiens OX=9606 GN=APMAP PE=1 SV=2	149	45.9287	controllerType=0 controllerNumber=1 scan=11214	7632		KS_AD69_HILIC-elu_843_3530.11214.11214.3	high-energy collision-induced dissociation	10	2639.14	2639.14	0	0	0	0	1.2e-12	1.1e-11
3923 | 99116	115	442	K.N[+1216.42286]HSLAFVGTK.S	K.NHSLAFVGTK.S	NHSLAFVGTK,KS,1@1216.42286	N1(NGlycan / 1216.4229)	HexNAc(2)Hex(5)	2.5e-07	2.3e-06	6.6	538.1	293.3	293.3	3	764.005	764.004	1.05		2290	2290	Specific	1	13.6	>sp|Q9HCM2|PLXA4_HUMAN Plexin-A4 OS=Homo sapiens OX=9606 GN=PLXNA4 PE=1 SV=4	393	24.1526	controllerType=0 controllerNumber=1 scan=6056	2826		KS_AD69_HILIC-elu_843_3530.6056.6056.3	high-energy collision-induced dissociation	5	2288.99	2288.99	0	0	0	0	7.2e-09	5.8e-08
3922 | 98585	115	442	K.N[+1216.42286]HSLAFVGTK.S	K.NHSLAFVGTK.S	NHSLAFVGTK,KS,1@1216.42286	N1(NGlycan / 1216.4229)	HexNAc(2)Hex(5)	1.3e-07	1.2e-06	6.88	555	317.9	317.9	3	764.005	764.004	1.61		2290	2290	Specific	1	14.8	>sp|Q9HCM2|PLXA4_HUMAN Plexin-A4 OS=Homo sapiens OX=9606 GN=PLXNA4 PE=1 SV=4	393	23.926	controllerType=0 controllerNumber=1 scan=6004	2778		KS_AD69_HILIC-elu_843_3530.6004.6004.3	high-energy collision-induced dissociation	5.29	2288.99	2288.99	0	0	0	0	3.2e-09	2.3e-08
3924 | 98024	115	442	K.N[+1216.42286]HSLAFVGTK.S	K.NHSLAFVGTK.S	NHSLAFVGTK,KS,1@1216.42286	N1(NGlycan / 1216.4229)	HexNAc(2)Hex(5)	1.3e-06	1.2e-05	5.89	438	212	212	3	764.005	764.004	2.01		2290	2290	Specific	1	15.3	>sp|Q9HCM2|PLXA4_HUMAN Plexin-A4 OS=Homo sapiens OX=9606 GN=PLXNA4 PE=1 SV=4	393	23.6898	controllerType=0 controllerNumber=1 scan=5950	2728		KS_AD69_HILIC-elu_843_3530.5950.5950.3	high-energy collision-induced dissociation	4.3	2288.99	2288.99	0	0	0	0	4.2e-08	4.3e-07
3785 | 198657	105	751	R.LVVN[+1216.42286]ISDLGYPK.S	R.LVVNISDLGYPK.S	LVVNISDLGYPK,RS,4@1216.42286	N4(NGlycan / 1216.4229)	HexNAc(2)Hex(5)	8.8e-14	8e-13	13.05	707	617.4	617.4	2	1267.59	1267.59	1.85		2534.17	2534.16	Specific	4	24.1	>sp|Q9HC56|PCDH9_HUMAN Protocadherin-9 OS=Homo sapiens OX=9606 GN=PCDH9 PE=1 SV=2	541	57.4648	controllerType=0 controllerNumber=1 scan=13903	10150		KS_AD69_HILIC-elu_843_3530.13903.13903.2	high-energy collision-induced dissociation	11.46	2533.16	2533.16	0	0	0	0	8.5e-15	7.5e-14
3786 | 198817	105	751	R.LVVN[+1216.42286]ISDLGYPK.S	R.LVVNISDLGYPK.S	LVVNISDLGYPK,RS,4@1216.42286	N4(NGlycan / 1216.4229)	HexNAc(2)Hex(5)	2e-13	1.8e-12	12.7	703.5	615	615	2	1267.59	1267.59	2.82		2534.17	2534.16	Specific	4	22	>sp|Q9HC56|PCDH9_HUMAN Protocadherin-9 OS=Homo sapiens OX=9606 GN=PCDH9 PE=1 SV=2	541	57.7258	controllerType=0 controllerNumber=1 scan=13962	10205		KS_AD69_HILIC-elu_843_3530.13962.13962.2	high-energy collision-induced dissociation	11.11	2533.16	2533.16	0	0	0	0	1.6e-14	1.4e-13
3768 | 323922	105	439	K.IVASDSGKPSLN[+1647.61324]QTALVR.V	K.IVASDSGKPSLNQTALVR.V	IVASDSGKPSLNQTALVR,KV,12@1647.61324	N12(NGlycan / 1647.6132)	HexNAc(5)Hex(3)Fuc(1)	1.3e-05	0.00012	4.89	354.8	165.3	165.3	3	1168.55	1168.55	-2.82		3503.63	3503.64	Specific	12	15.5	>sp|Q9HC56|PCDH9_HUMAN Protocadherin-9 OS=Homo sapiens OX=9606 GN=PCDH9 PE=1 SV=2	541	36.3981	controllerType=0 controllerNumber=1 scan=8935	5502		KS_AD69_HILIC-elu_843_3530.8935.8935.3	high-energy collision-induced dissociation	3.46	3502.62	3502.63	0	0	0	0	5.5e-07	5e-06
3769 | 295442	105	439	K.IVASDSGKPSLN[+1606.58669]QTALVR.V	K.IVASDSGKPSLNQTALVR.V	IVASDSGKPSLNQTALVR,KV,12@1606.58669	N12(NGlycan / 1606.5867)	HexNAc(4)Hex(4)Fuc(1)	3.4e-09	3.1e-08	8.46	579.6	345.6	345.6	3	1154.87	1154.87	-0.33		3462.61	3462.61	Specific	12	20.1	>sp|Q9HC56|PCDH9_HUMAN Protocadherin-9 OS=Homo sapiens OX=9606 GN=PCDH9 PE=1 SV=2	541	36.0732	controllerType=0 controllerNumber=1 scan=8855	5428		KS_AD69_HILIC-elu_843_3530.8855.8855.3	high-energy collision-induced dissociation	8.87	3461.6	3461.6	0	0	0	0	1.1e-10	1e-09
3767 | 323762	105	439	K.IVASDSGKPSLN[+1647.61324]QTALVR.V	K.IVASDSGKPSLNQTALVR.V	IVASDSGKPSLNQTALVR,KV,12@1647.61324	N12(NGlycan / 1647.6132)	HexNAc(5)Hex(3)Fuc(1)	1.8e-13	1.6e-12	12.74	685.4	402.6	402.6	3	1168.55	1168.55	0.11		3503.64	3503.64	Specific	12	20.2	>sp|Q9HC56|PCDH9_HUMAN Protocadherin-9 OS=Homo sapiens OX=9606 GN=PCDH9 PE=1 SV=2	541	36.0686	controllerType=0 controllerNumber=1 scan=8854	5427		KS_AD69_HILIC-elu_843_3530.8854.8854.3	high-energy collision-induced dissociation	13.15	3502.63	3502.63	0	0	0	0	1.4e-14	1.3e-13
3766 | 323842	105	439	K.IVASDSGKPSLN[+1647.61324]QTALVR.V	K.IVASDSGKPSLNQTALVR.V	IVASDSGKPSLNQTALVR,KV,12@1647.61324	N12(NGlycan / 1647.6132)	HexNAc(5)Hex(3)Fuc(1)	2.1e-14	1.9e-13	13.68	706.4	451.7	451.7	3	1168.55	1168.55	1.36		3503.64	3503.64	Specific	12	20	>sp|Q9HC56|PCDH9_HUMAN Protocadherin-9 OS=Homo sapiens OX=9606 GN=PCDH9 PE=1 SV=2	541	36.0906	controllerType=0 controllerNumber=1 scan=8860	5432		KS_AD69_HILIC-elu_843_3530.8860.8860.3	high-energy collision-induced dissociation	13.08	3502.63	3502.63	0	0	0	0	2.2e-15	1.9e-14
3771 | 265779	105	439	K.IVASDSGKPSLN[+1216.42286]QTALVR.V	K.IVASDSGKPSLNQTALVR.V	IVASDSGKPSLNQTALVR,KV,12@1216.42286	N12(NGlycan / 1216.4229)	HexNAc(2)Hex(5)	2.1e-20	1.9e-19	19.68	1010	675.8	675.8	3	1024.82	1024.82	1.79		3072.45	3072.45	Specific	12	23.9	>sp|Q9HC56|PCDH9_HUMAN Protocadherin-9 OS=Homo sapiens OX=9606 GN=PCDH9 PE=1 SV=2	541	35.7168	controllerType=0 controllerNumber=1 scan=8769	5347		KS_AD69_HILIC-elu_843_3530.8769.8769.3	high-energy collision-induced dissociation	18.08	3071.44	3071.44	0	0	0	0	3.9e-21	3.6e-20
5319 | 192544	388	384	K.WLLPN[+1216.42286]GTVLSHASR.H	K.WLLPNGTVLSHASR.H	WLLPNGTVLSHASR,KH,5@1216.42286	N5(NGlycan / 1216.4229)	HexNAc(2)Hex(5)	3.8e-15	3.5e-14	14.42	754.3	470	470	3	923.094	923.094	0.44		2767.27	2767.27	Specific	5	17.2	>sp|Q9HBW1|LRRC4_HUMAN Leucine-rich repeat-containing protein 4 OS=Homo sapiens OX=9606 GN=LRRC4 PE=1 SV=2	3064	49.3495	controllerType=0 controllerNumber=1 scan=12040	8406		KS_AD69_HILIC-elu_843_3530.12040.12040.3	high-energy collision-induced dissociation	12.82	2766.26	2766.26	0	0	0	0	5.1e-16	4.6e-15
3524 | 260580	89	545	K.ILGDKVN[+1702.58133]NTAVIEK.Q	K.ILGDKVNNTAVIEK.Q	ILGDKVNNTAVIEK,KQ,7@1702.58133	N7(NGlycan / 1702.5813)	HexNAc(2)Hex(8)	8.9e-07	8.1e-06	6.05	556.7	327	327	3	1072.82	1072.82	-0.76		3216.44	3216.44	Specific	7	19.6	>sp|Q9H330|TM245_HUMAN Transmembrane protein 245 OS=Homo sapiens OX=9606 GN=TMEM245 PE=1 SV=3	558	31.0094	controllerType=0 controllerNumber=1 scan=7655	4307		KS_AD69_HILIC-elu_843_3530.7655.7655.3	high-energy collision-induced dissociation	6.78	3215.43	3215.43	0	0	0	0	2.7e-08	2.7e-07
3525 | 260739	89	545	K.ILGDKVN[+1540.52851]NTAVIEK.Q	K.ILGDKVNNTAVIEK.Q	ILGDKVNNTAVIEK,KQ,7@1540.52851	N7(NGlycan / 1540.5285)	HexNAc(2)Hex(7)	3.2e-07	2.9e-06	6.49	547	335.4	335.4	3	1018.8	1018.8	0.37		3054.39	3054.39	Specific	7	18	>sp|Q9H330|TM245_HUMAN Transmembrane protein 245 OS=Homo sapiens OX=9606 GN=TMEM245 PE=1 SV=3	558	31.243	controllerType=0 controllerNumber=1 scan=7709	4357		KS_AD69_HILIC-elu_843_3530.7709.7709.3	high-energy collision-induced dissociation	7.53	3053.38	3053.38	0	0	0	0	9.8e-09	8.6e-08
3526 | 219827	89	545	K.ILGDKVN[+1378.47569]NTAVIEK.Q	K.ILGDKVNNTAVIEK.Q	ILGDKVNNTAVIEK,KQ,7@1378.47569	N7(NGlycan / 1378.4757)	HexNAc(2)Hex(6)	1.5e-17	1.4e-16	16.81	922.6	679.5	679.5	3	964.783	964.783	0.54		2892.34	2892.33	Specific	7	25	>sp|Q9H330|TM245_HUMAN Transmembrane protein 245 OS=Homo sapiens OX=9606 GN=TMEM245 PE=1 SV=3	558	31.2292	controllerType=0 controllerNumber=1 scan=7706	4354		KS_AD69_HILIC-elu_843_3530.7706.7706.3	high-energy collision-induced dissociation	15.21	2891.33	2891.33	0	0	0	0	1.8e-18	1.4e-17
3527 | 169769	89	545	K.ILGDKVN[+1216.42286]NTAVIEK.Q	K.ILGDKVNNTAVIEK.Q	ILGDKVNNTAVIEK,KQ,7@1216.42286	N7(NGlycan / 1216.4229)	HexNAc(2)Hex(5)	1.5e-15	1.4e-14	14.81	809.1	634.5	634.5	3	910.766	910.765	0.81		2730.28	2730.28	Specific	7	22.3	>sp|Q9H330|TM245_HUMAN Transmembrane protein 245 OS=Homo sapiens OX=9606 GN=TMEM245 PE=1 SV=3	558	31.4755	controllerType=0 controllerNumber=1 scan=7762	4407		KS_AD69_HILIC-elu_843_3530.7762.7762.3	high-energy collision-induced dissociation	14.21	2729.28	2729.27	0	0	0	0	1.5e-16	1.4e-15
3528 | 170250	89	545	K.ILGDKVN[+1216.42286]NTAVIEK.Q	K.ILGDKVNNTAVIEK.Q	ILGDKVNNTAVIEK,KQ,7@1216.42286	N7(NGlycan / 1216.4229)	HexNAc(2)Hex(5)	5.6e-07	5.1e-06	6.25	528.7	310.8	310.8	3	910.767	910.765	1.88		2730.29	2730.28	Specific	7	13.5	>sp|Q9H330|TM245_HUMAN Transmembrane protein 245 OS=Homo sapiens OX=9606 GN=TMEM245 PE=1 SV=3	558	31.7824	controllerType=0 controllerNumber=1 scan=7834	4474		KS_AD69_HILIC-elu_843_3530.7834.7834.3	high-energy collision-induced dissociation	7.31	2729.28	2729.27	0	0	0	0	1.6e-08	1.4e-07
4521 | 367830	187	300	K.SAFDPPNFPIC[+57.02146]LLGN[+1864.63416]R.T	K.SAFDPPNFPICLLGNR.T	SAFDPPNFPICLLGNR,KT,11@57.02146,15@1864.63416	N15(NGlycan / 1864.6342)	HexNAc(2)Hex(9)	6.1e-09	5.5e-08	8.22	481.3	436.9	436.9	3	1228.18	1228.18	0.03		3682.53	3682.53	Specific	15	16.2	>sp|Q9H2X9|S12A5_HUMAN Solute carrier family 12 member 5 OS=Homo sapiens OX=9606 GN=SLC12A5 PE=1 SV=3	1525	71.5741	controllerType=0 controllerNumber=1 scan=17264	13012	C11(Carbamidomethyl / 57.0215)	KS_AD69_HILIC-elu_843_3530.17264.17264.3	high-energy collision-induced dissociation	6.62	3681.53	3681.53	0	0	0	0	1.9e-10	1.9e-09
4524 | 368070	187	300	K.SAFDPPNFPIC[+57.02146]LLGN[+1864.63416]R.T	K.SAFDPPNFPICLLGNR.T	SAFDPPNFPICLLGNR,KT,11@57.02146,15@1864.63416	N15(NGlycan / 1864.6342)	HexNAc(2)Hex(9)	1.3e-06	1.2e-05	5.88	329.2	312.8	312.8	3	1228.18	1228.18	0.72		3682.54	3682.53	Specific	15	13.5	>sp|Q9H2X9|S12A5_HUMAN Solute carrier family 12 member 5 OS=Homo sapiens OX=9606 GN=SLC12A5 PE=1 SV=3	1525	71.8219	controllerType=0 controllerNumber=1 scan=17325	13061	C11(Carbamidomethyl / 57.0215)	KS_AD69_HILIC-elu_843_3530.17325.17325.3	high-energy collision-induced dissociation	4.28	3681.53	3681.53	0	0	0	0	4.5e-08	4.6e-07
4519 | 366829	187	300	K.SAFDPPNFPIC[+57.02146]LLGN[+1864.63416]R.T	K.SAFDPPNFPICLLGNR.T	SAFDPPNFPICLLGNR,KT,11@57.02146,15@1864.63416	N15(NGlycan / 1864.6342)	HexNAc(2)Hex(9)	5.2e-09	4.7e-08	8.28	487	464.7	464.7	3	1228.18	1228.18	1.42		3682.54	3682.53	Specific	15	16.2	>sp|Q9H2X9|S12A5_HUMAN Solute carrier family 12 member 5 OS=Homo sapiens OX=9606 GN=SLC12A5 PE=1 SV=3	1525	71.0132	controllerType=0 controllerNumber=1 scan=17107	12923	C11(Carbamidomethyl / 57.0215)	KS_AD69_HILIC-elu_843_3530.17107.17107.3	high-energy collision-induced dissociation	6.69	3681.53	3681.53	0	0	0	0	1.7e-10	1.7e-09
4522 | 367509	187	300	K.SAFDPPNFPIC[+57.02146]LLGN[+1864.63416]R.T	K.SAFDPPNFPICLLGNR.T	SAFDPPNFPICLLGNR,KT,11@57.02146,15@1864.63416	N15(NGlycan / 1864.6342)	HexNAc(2)Hex(9)	1e-08	9.1e-08	8	446.9	389.2	389.2	3	1228.19	1228.18	2.01		3682.54	3682.53	Specific	15	15.6	>sp|Q9H2X9|S12A5_HUMAN Solute carrier family 12 member 5 OS=Homo sapiens OX=9606 GN=SLC12A5 PE=1 SV=3	1525	71.3698	controllerType=0 controllerNumber=1 scan=17208	12978	C11(Carbamidomethyl / 57.0215)	KS_AD69_HILIC-elu_843_3530.17208.17208.3	high-energy collision-induced dissociation	6.4	3681.53	3681.53	0	0	0	0	3.3e-10	3.3e-09
4523 | 366629	187	300	K.SAFDPPNFPIC[+57.02146]LLGN[+1864.63416]R.T	K.SAFDPPNFPICLLGNR.T	SAFDPPNFPICLLGNR,KT,11@57.02146,15@1864.63416	N15(NGlycan / 1864.6342)	HexNAc(2)Hex(9)	9.6e-07	8.7e-06	6.02	377	355.8	355.8	3	1228.19	1228.18	2.51		3682.54	3682.53	Specific	15	15.7	>sp|Q9H2X9|S12A5_HUMAN Solute carrier family 12 member 5 OS=Homo sapiens OX=9606 GN=SLC12A5 PE=1 SV=3	1525	70.8417	controllerType=0 controllerNumber=1 scan=17061	12893	C11(Carbamidomethyl / 57.0215)	KS_AD69_HILIC-elu_843_3530.17061.17061.3	high-energy collision-induced dissociation	4.42	3681.54	3681.53	0	0	0	0	3e-08	3e-07
4520 | 367189	187	300	K.SAFDPPNFPIC[+57.02146]LLGN[+1864.63416]R.T	K.SAFDPPNFPICLLGNR.T	SAFDPPNFPICLLGNR,KT,11@57.02146,15@1864.63416	N15(NGlycan / 1864.6342)	HexNAc(2)Hex(9)	1.2e-08	1.1e-07	7.93	484.7	436.8	436.8	3	1228.19	1228.18	3.01		3682.55	3682.53	Specific	15	16.1	>sp|Q9H2X9|S12A5_HUMAN Solute carrier family 12 member 5 OS=Homo sapiens OX=9606 GN=SLC12A5 PE=1 SV=3	1525	71.1828	controllerType=0 controllerNumber=1 scan=17155	12950	C11(Carbamidomethyl / 57.0215)	KS_AD69_HILIC-elu_843_3530.17155.17155.3	high-energy collision-induced dissociation	6.34	3681.54	3681.53	0	0	0	0	3.9e-10	3.7e-09
4731 | 102689	228	283	K.QVN[+1216.42286]FTVDEHR.H	K.QVNFTVDEHR.H	QVNFTVDEHR,KH,3@1216.42286	N3(NGlycan / 1216.4229)	HexNAc(2)Hex(5)	6e-08	5.5e-07	7.22	573.6	370.9	370.9	3	821.015	821.013	2.17		2461.03	2461.02	Specific	3	15.5	>sp|Q9C0A0|CNTP4_HUMAN Contactin-associated protein-like 4 OS=Homo sapiens OX=9606 GN=CNTNAP4 PE=1 SV=3	3451	27.3199	controllerType=0 controllerNumber=1 scan=6793	3506		KS_AD69_HILIC-elu_843_3530.6793.6793.3	high-energy collision-induced dissociation	5.62	2460.02	2460.02	0	0	0	0	1.7e-09	1.3e-08
2373 | 381864	34	51	K.DVTVIEGEVATISC[+57.02146]QVN[+1955.72397]K.S	K.DVTVIEGEVATISCQVNK.S	DVTVIEGEVATISCQVNK,KS,14@57.02146,17@1955.72397	N17(NGlycan / 1955.724)	HexNAc(5)Hex(4)Fuc(2)	2.8e-07	2.5e-06	6.56	346.5	329.7	329.7	3	1306.57	1306.57	0.05		3917.71	3917.71	Specific	17	16.4	>sp|Q9BY67|CADM1_HUMAN Cell adhesion molecule 1 OS=Homo sapiens OX=9606 GN=CADM1 PE=1 SV=2	1514	62.1082	controllerType=0 controllerNumber=1 scan=14959	11131	C14(Carbamidomethyl / 57.0215)	KS_AD69_HILIC-elu_843_3530.14959.14959.3	high-energy collision-induced dissociation	5.13	3916.7	3916.7	0	0	0	0	7.9e-09	6.7e-08
2371 | 381586	34	51	K.DVTVIEGEVATISC[+57.02146]QVN[+1955.72397]K.S	K.DVTVIEGEVATISCQVNK.S	DVTVIEGEVATISCQVNK,KS,14@57.02146,17@1955.72397	N17(NGlycan / 1955.724)	HexNAc(5)Hex(4)Fuc(2)	3.3e-14	3e-13	13.48	746	596.8	596.8	3	1306.58	1306.57	0.89		3917.71	3917.71	Specific	17	21.3	>sp|Q9BY67|CADM1_HUMAN Cell adhesion molecule 1 OS=Homo sapiens OX=9606 GN=CADM1 PE=1 SV=2	1514	61.6955	controllerType=0 controllerNumber=1 scan=14865	11043	C14(Carbamidomethyl / 57.0215)	KS_AD69_HILIC-elu_843_3530.14865.14865.3	high-energy collision-induced dissociation	13.89	3916.7	3916.7	0	0	0	0	3.1e-15	2.7e-14
2377 | 337164	34	51	K.DVTVIEGEVATISC[+57.02146]QVN[+1647.61324]K.S	K.DVTVIEGEVATISCQVNK.S	DVTVIEGEVATISCQVNK,KS,14@57.02146,17@1647.61324	N17(NGlycan / 1647.6132)	HexNAc(5)Hex(3)Fuc(1)	9.7e-06	8.8e-05	5.01	358.4	264.7	264.7	3	1203.87	1203.87	1.04		3609.6	3609.6	Specific	17	10.1	>sp|Q9BY67|CADM1_HUMAN Cell adhesion molecule 1 OS=Homo sapiens OX=9606 GN=CADM1 PE=1 SV=2	1514	62.3802	controllerType=0 controllerNumber=1 scan=15021	11189	C14(Carbamidomethyl / 57.0215)	KS_AD69_HILIC-elu_843_3530.15021.15021.3	high-energy collision-induced dissociation	3.56	3608.59	3608.59	0	0	0	0	4.3e-07	4.1e-06
2372 | 381225	34	51	K.DVTVIEGEVATISC[+57.02146]QVN[+1955.72397]K.S	K.DVTVIEGEVATISCQVNK.S	DVTVIEGEVATISCQVNK,KS,14@57.02146,17@1955.72397	N17(NGlycan / 1955.724)	HexNAc(5)Hex(4)Fuc(2)	8.1e-10	7.3e-09	9.09	569.2	475.7	475.7	3	1306.58	1306.57	1.08		3917.71	3917.71	Specific	17	18.2	>sp|Q9BY67|CADM1_HUMAN Cell adhesion molecule 1 OS=Homo sapiens OX=9606 GN=CADM1 PE=1 SV=2	1514	61.5042	controllerType=0 controllerNumber=1 scan=14821	11003	C14(Carbamidomethyl / 57.0215)	KS_AD69_HILIC-elu_843_3530.14821.14821.3	high-energy collision-induced dissociation	9.83	3916.71	3916.7	0	0	0	0	2.2e-11	1.8e-10
2376 | 337326	34	51	K.DVTVIEGEVATISC[+57.02146]QVN[+1647.61324]K.S	K.DVTVIEGEVATISCQVNK.S	DVTVIEGEVATISCQVNK,KS,14@57.02146,17@1647.61324	N17(NGlycan / 1647.6132)	HexNAc(5)Hex(3)Fuc(1)	3.8e-15	3.4e-14	14.42	764.8	642.4	642.4	3	1203.87	1203.87	1.34		3609.6	3609.6	Specific	17	19	>sp|Q9BY67|CADM1_HUMAN Cell adhesion molecule 1 OS=Homo sapiens OX=9606 GN=CADM1 PE=1 SV=2	1514	62.6268	controllerType=0 controllerNumber=1 scan=15077	11241	C14(Carbamidomethyl / 57.0215)	KS_AD69_HILIC-elu_843_3530.15077.15077.3	high-energy collision-induced dissociation	12.83	3608.6	3608.59	0	0	0	0	4.4e-16	3.8e-15
2370 | 401266	34	51	K.DVTVIEGEVATISC[+57.02146]QVN[+2157.78295]K.S	K.DVTVIEGEVATISCQVNK.S	DVTVIEGEVATISCQVNK,KS,14@57.02146,17@2157.78295	N17(NGlycan / 2157.7829)	HexNAc(6)Hex(4)NeuAc(1)	1.9e-08	1.7e-07	7.72	479.8	428	428	3	1373.93	1373.93	4.16		4119.78	4119.77	Specific	17	16.9	>sp|Q9BY67|CADM1_HUMAN Cell adhesion molecule 1 OS=Homo sapiens OX=9606 GN=CADM1 PE=1 SV=2	1514	61.4949	controllerType=0 controllerNumber=1 scan=14819	11001	C14(Carbamidomethyl / 57.0215)	KS_AD69_HILIC-elu_843_3530.14819.14819.3	high-energy collision-induced dissociation	6.74	4118.78	4118.76	0	0	0	0	6.2e-10	5.6e-09
2389 | 336363	34	97	R.FQLLN[+2158.80335]FSSSELK.V	R.FQLLNFSSSELK.V	FQLLNFSSSELK,RV,5@2158.80335	N5(NGlycan / 2158.8033)	HexNAc(6)Hex(4)Fuc(2)	5.4e-06	4.9e-05	5.27	368.9	173.8	173.8	3	1191.19	1191.19	1.29		3571.55	3571.55	Specific	5	16.2	>sp|Q9BY67|CADM1_HUMAN Cell adhesion molecule 1 OS=Homo sapiens OX=9606 GN=CADM1 PE=1 SV=2	1514	60.6638	controllerType=0 controllerNumber=1 scan=14631	10825		KS_AD69_HILIC-elu_843_3530.14631.14631.3	high-energy collision-induced dissociation	3.8	3570.54	3570.54	0	0	0	0	2.3e-07	2.3e-06
2391 | 309605	34	97	R.FQLLN[+1955.72397]FSSSELK.V	R.FQLLNFSSSELK.V	FQLLNFSSSELK,RV,5@1955.72397	N5(NGlycan / 1955.724)	HexNAc(5)Hex(4)Fuc(2)	2.4e-06	2.1e-05	5.63	396.5	229.4	229.4	3	1123.5	1123.49	1.67		3368.47	3368.47	Specific	5	16.8	>sp|Q9BY67|CADM1_HUMAN Cell adhesion molecule 1 OS=Homo sapiens OX=9606 GN=CADM1 PE=1 SV=2	1514	60.9282	controllerType=0 controllerNumber=1 scan=14691	10881		KS_AD69_HILIC-elu_843_3530.14691.14691.3	high-energy collision-induced dissociation	4.03	3367.46	3367.46	0	0	0	0	8.6e-08	8.6e-07
5312 | 362035	385	382	R.LDPVSLQTLQTWN[+1647.61324]TSYPK.R	R.LDPVSLQTLQTWNTSYPK.R	LDPVSLQTLQTWNTSYPK,RR,13@1647.61324	N13(NGlycan / 1647.6132)	HexNAc(5)Hex(3)Fuc(1)	3.3e-11	3e-10	10.48	588.7	456.1	456.1	3	1246.9	1246.9	0.99		3738.69	3738.69	Specific	13	17	>sp|Q99784|NOE1_HUMAN Noelin OS=Homo sapiens OX=9606 GN=OLFM1 PE=1 SV=4	1906	63.6058	controllerType=0 controllerNumber=1 scan=15300	11447		KS_AD69_HILIC-elu_843_3530.15300.15300.3	high-energy collision-induced dissociation	8.89	3737.69	3737.68	0	0	0	0	1.5e-12	1.4e-11
5309 | 296884	385	101	K.VQN[+1647.61324]MSQSIEVLDRR.T	K.VQNMSQSIEVLDRR.T	VQNMSQSIEVLDRR,KT,3@1647.61324	N3(NGlycan / 1647.6132)	HexNAc(5)Hex(3)Fuc(1)	1.3e-05	0.00012	4.88	324.2	162.5	162.5	3	1108.16	1108.16	1.15		3322.48	3322.47	Specific	3	13	>sp|Q99784|NOE1_HUMAN Noelin OS=Homo sapiens OX=9606 GN=OLFM1 PE=1 SV=4	1906	39.7905	controllerType=0 controllerNumber=1 scan=9739	6253		KS_AD69_HILIC-elu_843_3530.9739.9739.3	high-energy collision-induced dissociation	3.29	3321.47	3321.47	0	0	0	0	5.6e-07	5e-06
3796 | 190788	106	282	K.TTN[+1216.42286]VSLYPGYNFR.Y	K.TTNVSLYPGYNFR.Y	TTNVSLYPGYNFR,KY,3@1216.42286	N3(NGlycan / 1216.4229)	HexNAc(2)Hex(5)	3.7e-05	0.00034	4.43	335.7	263	263	3	916.732	916.731	1.3		2748.18	2748.18	Specific	3	10.5	>sp|Q99572|P2RX7_HUMAN P2X purinoceptor 7 OS=Homo sapiens OX=9606 GN=P2RX7 PE=1 SV=4	569	48.5226	controllerType=0 controllerNumber=1 scan=11838	8217		KS_AD69_HILIC-elu_843_3530.11838.11838.3	high-energy collision-induced dissociation	2.86	2747.17	2747.17	0	0	0	0	1.5e-06	1.2e-05
3792 | 278687	106	207	R.NILPGLN[+1540.52851]ITC[+57.02146]TFHK.T	R.NILPGLNITCTFHK.T	NILPGLNITCTFHK,RT,7@1540.52851,10@57.02146	N7(NGlycan / 1540.5285)	HexNAc(2)Hex(7)	3.6e-07	3.3e-06	6.44	414.8	311	311	3	1056.8	1056.8	1.22		3168.39	3168.39	Specific	7	15.6	>sp|Q99572|P2RX7_HUMAN P2X purinoceptor 7 OS=Homo sapiens OX=9606 GN=P2RX7 PE=1 SV=4	569	55.7292	controllerType=0 controllerNumber=1 scan=13508	9781	C10(Carbamidomethyl / 57.0215)	KS_AD69_HILIC-elu_843_3530.13508.13508.3	high-energy collision-induced dissociation	5.11	3167.39	3167.38	0	0	0	0	1.1e-08	9.6e-08
3793 | 241807	106	207	R.NILPGLN[+1216.42286]ITC[+57.02146]TFHK.T	R.NILPGLNITCTFHK.T	NILPGLNITCTFHK,RT,7@1216.42286,10@57.02146	N7(NGlycan / 1216.4229)	HexNAc(2)Hex(5)	4.4e-13	4e-12	12.36	685.1	487.6	487.6	3	948.768	948.767	1.61		2844.29	2844.29	Specific	7	16.6	>sp|Q99572|P2RX7_HUMAN P2X purinoceptor 7 OS=Homo sapiens OX=9606 GN=P2RX7 PE=1 SV=4	569	56.0228	controllerType=0 controllerNumber=1 scan=13576	9844	C10(Carbamidomethyl / 57.0215)	KS_AD69_HILIC-elu_843_3530.13576.13576.3	high-energy collision-induced dissociation	10.76	2843.28	2843.28	0	0	0	0	3.7e-14	3.2e-13
3791 | 278288	106	207	R.NILPGLN[+1540.52851]ITC[+57.02146]TFHK.T	R.NILPGLNITCTFHK.T	NILPGLNITCTFHK,RT,7@1540.52851,10@57.02146	N7(NGlycan / 1540.5285)	HexNAc(2)Hex(7)	1.1e-08	9.8e-08	7.97	547.6	423.2	423.2	3	1056.81	1056.8	3.53		3168.4	3168.39	Specific	7	15.7	>sp|Q99572|P2RX7_HUMAN P2X purinoceptor 7 OS=Homo sapiens OX=9606 GN=P2RX7 PE=1 SV=4	569	55.425	controllerType=0 controllerNumber=1 scan=13439	9716	C10(Carbamidomethyl / 57.0215)	KS_AD69_HILIC-elu_843_3530.13439.13439.3	high-energy collision-induced dissociation	9	3167.39	3167.38	0	0	0	0	3.6e-10	3.5e-09
3789 | 293525	106	194	K.NNIDFPGHN[+1864.63416]YTTR.N	K.NNIDFPGHNYTTR.N	NNIDFPGHNYTTR,KN,9@1864.63416	N9(NGlycan / 1864.6342)	HexNAc(2)Hex(9)	4.4e-13	4e-12	12.36	685.5	487.2	487.2	3	1138.46	1138.46	1.99		3413.36	3413.35	Specific	9	18.3	>sp|Q99572|P2RX7_HUMAN P2X purinoceptor 7 OS=Homo sapiens OX=9606 GN=P2RX7 PE=1 SV=4	569	32.7931	controllerType=0 controllerNumber=1 scan=8072	4696		KS_AD69_HILIC-elu_843_3530.8072.8072.3	high-energy collision-induced dissociation	10.76	3412.35	3412.35	0	0	0	0	3.5e-14	2.9e-13
3788 | 293241	106	194	K.NNIDFPGHN[+1864.63416]YTTR.N	K.NNIDFPGHNYTTR.N	NNIDFPGHNYTTR,KN,9@1864.63416	N9(NGlycan / 1864.6342)	HexNAc(2)Hex(9)	9.9e-16	8.9e-15	15.01	833.9	572.2	572.2	3	1138.46	1138.46	2.31		3413.36	3413.35	Specific	9	17.9	>sp|Q99572|P2RX7_HUMAN P2X purinoceptor 7 OS=Homo sapiens OX=9606 GN=P2RX7 PE=1 SV=4	569	32.4694	controllerType=0 controllerNumber=1 scan=7997	4626		KS_AD69_HILIC-elu_843_3530.7997.7997.3	high-energy collision-induced dissociation	13.41	3412.35	3412.35	0	0	0	0	1.1e-16	1e-15
4168 | 296361	137	248	K.LVALAVIDEKN[+1378.47569]TSVEHTR.L	K.LVALAVIDEKNTSVEHTR.L	LVALAVIDEKNTSVEHTR,KL,11@1378.47569	N11(NGlycan / 1378.4757)	HexNAc(2)Hex(6)	1.3e-05	0.00012	4.89	398.9	282.7	282.7	3	1125.2	1125.19	2.62		3373.57	3373.56	Specific	11	15.1	>sp|Q96JJ7|TMX3_HUMAN Protein disulfide-isomerase TMX3 OS=Homo sapiens OX=9606 GN=TMX3 PE=1 SV=2	1106	38.3883	controllerType=0 controllerNumber=1 scan=9408	5944		KS_AD69_HILIC-elu_843_3530.9408.9408.3	high-energy collision-induced dissociation	3.3	3372.56	3372.56	0	0	0	0	5.5e-07	5e-06
4463 | 172125	177	277	K.WGHN[+1378.47569]ITEFQQR.F	K.WGHNITEFQQR.F	WGHNITEFQQR,KF,4@1378.47569	N4(NGlycan / 1378.4757)	HexNAc(2)Hex(6)	2e-15	1.8e-14	14.7	817.9	496.8	496.8	3	932.06	932.057	2.6		2794.16	2794.16	Specific	4	19.3	>sp|Q96HE7|ERO1A_HUMAN ERO1-like protein alpha OS=Homo sapiens OX=9606 GN=ERO1A PE=1 SV=2	1114	33.4023	controllerType=0 controllerNumber=1 scan=8217	4832		KS_AD69_HILIC-elu_843_3530.8217.8217.3	high-energy collision-induced dissociation	13.11	2793.16	2793.15	0	0	0	0	2.3e-16	2e-15
3017 | 264820	57	205	R.N[+1378.47569]ASHLVC[+57.02146]SAC[+57.02146]FGPC[+57.02146]AR.C	R.NASHLVCSACFGPCAR.C	NASHLVCSACFGPCAR,RC,1@1378.47569,7@57.02146,10@57.02146,14@57.02146	N1(NGlycan / 1378.4757)	HexNAc(2)Hex(6)	3.8e-14	3.5e-13	13.42	710.2	588.1	588.1	3	1062.42	1062.42	0.2		3185.26	3185.26	Specific	1	20.2	>sp|Q96HD1|CREL1_HUMAN Protein disulfide isomerase CRELD1 OS=Homo sapiens OX=9606 GN=CRELD1 PE=1 SV=3	1224	34.2368	controllerType=0 controllerNumber=1 scan=8413	5015	C7(Carbamidomethyl / 57.0215); C10(Carbamidomethyl / 57.0215); C14(Carbamidomethyl / 57.0215)	KS_AD69_HILIC-elu_843_3530.8413.8413.3	high-energy collision-induced dissociation	11.82	3184.25	3184.25	0	0	0	0	3.9e-15	3.2e-14
3016 | 264899	57	205	R.N[+1378.47569]ASHLVC[+57.02146]SAC[+57.02146]FGPC[+57.02146]AR.C	R.NASHLVCSACFGPCAR.C	NASHLVCSACFGPCAR,RC,1@1378.47569,7@57.02146,10@57.02146,14@57.02146	N1(NGlycan / 1378.4757)	HexNAc(2)Hex(6)	3.8e-14	3.5e-13	13.42	717.4	597.1	597.1	3	1062.43	1062.42	0.66		3185.26	3185.26	Specific	1	18.5	>sp|Q96HD1|CREL1_HUMAN Protein disulfide isomerase CRELD1 OS=Homo sapiens OX=9606 GN=CRELD1 PE=1 SV=3	1224	34.3628	controllerType=0 controllerNumber=1 scan=8443	5043	C7(Carbamidomethyl / 57.0215); C10(Carbamidomethyl / 57.0215); C14(Carbamidomethyl / 57.0215)	KS_AD69_HILIC-elu_843_3530.8443.8443.3	high-energy collision-induced dissociation	11.82	3184.25	3184.25	0	0	0	0	4e-15	3.2e-14
1712 | 379784	19	331	K.TLFLFPN[+2263.83471]QTGFPNK.H	K.TLFLFPNQTGFPNK.H	TLFLFPNQTGFPNK,KH,7@2263.83471	N7(NGlycan / 2263.8347)	HexNAc(5)Hex(5)Fuc(3)	5.2e-06	4.7e-05	5.29	386.1	232.7	232.7	3	1296.57	1296.57	-1.29		3887.68	3887.69	Specific	7	16.7	>sp|Q96GW7|PGCB_HUMAN Brevican core protein OS=Homo sapiens OX=9606 GN=BCAN PE=1 SV=2	26	58.8547	controllerType=0 controllerNumber=1 scan=14219	10443		KS_AD69_HILIC-elu_843_3530.14219.14219.3	high-energy collision-induced dissociation	3.97	3886.68	3886.68	0	0	0	0	2.2e-07	2.2e-06
1735 | 281604	19	331	K.TLFLFPN[+1647.61324]QTGFPNK.H	K.TLFLFPNQTGFPNK.H	TLFLFPNQTGFPNK,KH,7@1647.61324	N7(NGlycan / 1647.6132)	HexNAc(5)Hex(3)Fuc(1)	1.3e-06	1.2e-05	5.89	349.4	242.7	242.7	3	1091.16	1091.16	-0.06		3271.47	3271.47	Specific	7	14.4	>sp|Q96GW7|PGCB_HUMAN Brevican core protein OS=Homo sapiens OX=9606 GN=BCAN PE=1 SV=2	26	60.459	controllerType=0 controllerNumber=1 scan=14584	10782		KS_AD69_HILIC-elu_843_3530.14584.14584.3	high-energy collision-induced dissociation	4.46	3270.46	3270.46	0	0	0	0	4.3e-08	4.4e-07
1727 | 336002	19	331	K.TLFLFPN[+1955.72397]QTGFPNK.H	K.TLFLFPNQTGFPNK.H	TLFLFPNQTGFPNK,KH,7@1955.72397	N7(NGlycan / 1955.724)	HexNAc(5)Hex(4)Fuc(2)	6.9e-14	6.3e-13	13.16	703.6	571.1	571.1	3	1193.86	1193.86	0.2		3579.58	3579.58	Specific	7	19.9	>sp|Q96GW7|PGCB_HUMAN Brevican core protein OS=Homo sapiens OX=9606 GN=BCAN PE=1 SV=2	26	59.7983	controllerType=0 controllerNumber=1 scan=14434	10642		KS_AD69_HILIC-elu_843_3530.14434.14434.3	high-energy collision-induced dissociation	12.56	3578.57	3578.57	0	0	0	0	6.2e-15	5.3e-14
1728 | 336042	19	331	K.TLFLFPN[+1955.72397]QTGFPNK.H	K.TLFLFPNQTGFPNK.H	TLFLFPNQTGFPNK,KH,7@1955.72397	N7(NGlycan / 1955.724)	HexNAc(5)Hex(4)Fuc(2)	9.6e-08	8.7e-07	7.02	548.3	359.2	359.2	3	1193.86	1193.86	0.2		3579.58	3579.58	Specific	7	17.8	>sp|Q96GW7|PGCB_HUMAN Brevican core protein OS=Homo sapiens OX=9606 GN=BCAN PE=1 SV=2	26	60.118	controllerType=0 controllerNumber=1 scan=14507	10710		KS_AD69_HILIC-elu_843_3530.14507.14507.3	high-energy collision-induced dissociation	8.06	3578.57	3578.57	0	0	0	0	2.6e-09	1.9e-08
1734 | 281764	19	331	K.TLFLFPN[+1647.61324]QTGFPNK.H	K.TLFLFPNQTGFPNK.H	TLFLFPNQTGFPNK,KH,7@1647.61324	N7(NGlycan / 1647.6132)	HexNAc(5)Hex(3)Fuc(1)	4.3e-07	3.9e-06	6.37	452.3	330.4	330.4	3	1091.16	1091.16	0.39		3271.47	3271.47	Specific	7	16.3	>sp|Q96GW7|PGCB_HUMAN Brevican core protein OS=Homo sapiens OX=9606 GN=BCAN PE=1 SV=2	26	60.7963	controllerType=0 controllerNumber=1 scan=14661	10853		KS_AD69_HILIC-elu_843_3530.14661.14661.3	high-energy collision-induced dissociation	5.24	3270.46	3270.46	0	0	0	0	1.3e-08	1.2e-07
1715 | 363116	19	331	K.TLFLFPN[+2246.81939]QTGFPNK.H	K.TLFLFPNQTGFPNK.H	TLFLFPNQTGFPNK,KH,7@2246.81939	N7(NGlycan / 2246.8194)	HexNAc(5)Hex(4)Fuc(2)NeuAc(1)	6.9e-11	6.3e-10	10.16	585.8	422.4	422.4	3	1290.9	1290.9	0.42		3870.67	3870.67	Specific	7	19.7	>sp|Q96GW7|PGCB_HUMAN Brevican core protein OS=Homo sapiens OX=9606 GN=BCAN PE=1 SV=2	26	65.7666	controllerType=0 controllerNumber=1 scan=15814	11894		KS_AD69_HILIC-elu_843_3530.15814.15814.3	high-energy collision-induced dissociation	10.56	3869.67	3869.67	0	0	0	0	2.9e-12	2.4e-11
1709 | 384064	19	331	K.TLFLFPN[+2287.84594]QTGFPNK.H	K.TLFLFPNQTGFPNK.H	TLFLFPNQTGFPNK,KH,7@2287.84594	N7(NGlycan / 2287.8459)	HexNAc(6)Hex(3)Fuc(2)NeuAc(1)	9.2e-07	8.3e-06	6.04	342.3	290.4	290.4	3	1304.57	1304.57	0.81		3911.7	3911.7	Specific	7	16.3	>sp|Q96GW7|PGCB_HUMAN Brevican core protein OS=Homo sapiens OX=9606 GN=BCAN PE=1 SV=2	26	65.8441	controllerType=0 controllerNumber=1 scan=15832	11910		KS_AD69_HILIC-elu_843_3530.15832.15832.3	high-energy collision-induced dissociation	4.6	3910.69	3910.69	0	0	0	0	2.8e-08	2.8e-07
1724 | 364275	19	331	K.TLFLFPN[+2100.76148]QTGFPNK.H	K.TLFLFPNQTGFPNK.H	TLFLFPNQTGFPNK,KH,7@2100.76148	N7(NGlycan / 2100.7615)	HexNAc(5)Hex(4)Fuc(1)NeuAc(1)	2e-06	1.8e-05	5.71	312.4	227	227	3	1242.21	1242.21	0.88		3724.62	3724.61	Specific	7	14.3	>sp|Q96GW7|PGCB_HUMAN Brevican core protein OS=Homo sapiens OX=9606 GN=BCAN PE=1 SV=2	26	67.0356	controllerType=0 controllerNumber=1 scan=16116	12149		KS_AD69_HILIC-elu_843_3530.16116.16116.3	high-energy collision-induced dissociation	4.4	3723.61	3723.61	0	0	0	0	7.1e-08	7.1e-07
1713 | 363235	19	331	K.TLFLFPN[+2246.81939]QTGFPNK.H	K.TLFLFPNQTGFPNK.H	TLFLFPNQTGFPNK,KH,7@2246.81939	N7(NGlycan / 2246.8194)	HexNAc(5)Hex(4)Fuc(2)NeuAc(1)	6.9e-15	6.3e-14	14.16	775.6	591.3	591.3	3	1290.9	1290.9	0.89		3870.68	3870.67	Specific	7	21.7	>sp|Q96GW7|PGCB_HUMAN Brevican core protein OS=Homo sapiens OX=9606 GN=BCAN PE=1 SV=2	26	65.9447	controllerType=0 controllerNumber=1 scan=15857	11930		KS_AD69_HILIC-elu_843_3530.15857.15857.3	high-energy collision-induced dissociation	12.56	3869.67	3869.67	0	0	0	0	7.9e-16	6.9e-15
1714 | 363395	19	331	K.TLFLFPN[+2246.81939]QTGFPNK.H	K.TLFLFPNQTGFPNK.H	TLFLFPNQTGFPNK,KH,7@2246.81939	N7(NGlycan / 2246.8194)	HexNAc(5)Hex(4)Fuc(2)NeuAc(1)	6.9e-13	6.3e-12	12.16	661.9	458.4	458.4	3	1290.9	1290.9	1.08		3870.68	3870.67	Specific	7	20.1	>sp|Q96GW7|PGCB_HUMAN Brevican core protein OS=Homo sapiens OX=9606 GN=BCAN PE=1 SV=2	26	66.157	controllerType=0 controllerNumber=1 scan=15908	11973		KS_AD69_HILIC-elu_843_3530.15908.15908.3	high-energy collision-induced dissociation	11.56	3869.67	3869.67	0	0	0	0	5e-14	4.3e-13
1729 | 335762	19	331	K.TLFLFPN[+1955.72397]QTGFPNK.H	K.TLFLFPNQTGFPNK.H	TLFLFPNQTGFPNK,KH,7@1955.72397	N7(NGlycan / 1955.724)	HexNAc(5)Hex(4)Fuc(2)	1.2e-07	1.1e-06	6.93	510.9	368.5	368.5	3	1193.87	1193.86	1.23		3579.58	3579.58	Specific	7	17.1	>sp|Q96GW7|PGCB_HUMAN Brevican core protein OS=Homo sapiens OX=9606 GN=BCAN PE=1 SV=2	26	59.5515	controllerType=0 controllerNumber=1 scan=14378	10590		KS_AD69_HILIC-elu_843_3530.14378.14378.3	high-energy collision-induced dissociation	7	3578.57	3578.57	0	0	0	0	3.1e-09	2.2e-08
1722 | 364115	19	331	K.TLFLFPN[+2100.76148]QTGFPNK.H	K.TLFLFPNQTGFPNK.H	TLFLFPNQTGFPNK,KH,7@2100.76148	N7(NGlycan / 2100.7615)	HexNAc(5)Hex(4)Fuc(1)NeuAc(1)	7.3e-07	6.6e-06	6.14	418	298.8	298.8	3	1242.21	1242.21	2.06		3724.62	3724.61	Specific	7	17.7	>sp|Q96GW7|PGCB_HUMAN Brevican core protein OS=Homo sapiens OX=9606 GN=BCAN PE=1 SV=2	26	66.8303	controllerType=0 controllerNumber=1 scan=16068	12107		KS_AD69_HILIC-elu_843_3530.16068.16068.3	high-energy collision-induced dissociation	4.8	3723.61	3723.61	0	0	0	0	2.2e-08	2.1e-07
1708 | 384104	19	331	K.TLFLFPN[+2287.84594]QTGFPNK.H	K.TLFLFPNQTGFPNK.H	TLFLFPNQTGFPNK,KH,7@2287.84594	N7(NGlycan / 2287.8459)	HexNAc(6)Hex(3)Fuc(2)NeuAc(1)	1.6e-08	1.4e-07	7.81	464.3	384.3	384.3	3	1304.57	1304.57	2.3		3911.71	3911.7	Specific	7	19.5	>sp|Q96GW7|PGCB_HUMAN Brevican core protein OS=Homo sapiens OX=9606 GN=BCAN PE=1 SV=2	26	66.0395	controllerType=0 controllerNumber=1 scan=15880	11949		KS_AD69_HILIC-elu_843_3530.15880.15880.3	high-energy collision-induced dissociation	6.52	3910.7	3910.69	0	0	0	0	5.4e-10	4.9e-09
1723 | 363915	19	331	K.TLFLFPN[+2100.76148]QTGFPNK.H	K.TLFLFPNQTGFPNK.H	TLFLFPNQTGFPNK,KH,7@2100.76148	N7(NGlycan / 2100.7615)	HexNAc(5)Hex(4)Fuc(1)NeuAc(1)	2.3e-06	2.1e-05	5.64	381.6	284.1	284.1	3	1242.21	1242.21	2.45		3724.62	3724.61	Specific	7	15.7	>sp|Q96GW7|PGCB_HUMAN Brevican core protein OS=Homo sapiens OX=9606 GN=BCAN PE=1 SV=2	26	66.7528	controllerType=0 controllerNumber=1 scan=16050	12091		KS_AD69_HILIC-elu_843_3530.16050.16050.3	high-energy collision-induced dissociation	4.33	3723.62	3723.61	0	0	0	0	8.2e-08	8.3e-07
1716 | 363075	19	331	K.TLFLFPN[+2246.81939]QTGFPNK.H	K.TLFLFPNQTGFPNK.H	TLFLFPNQTGFPNK,KH,7@2246.81939	N7(NGlycan / 2246.8194)	HexNAc(5)Hex(4)Fuc(2)NeuAc(1)	8.8e-06	8e-05	5.05	316.1	210.9	210.9	3	1290.9	1290.9	2.6		3870.68	3870.67	Specific	7	15.4	>sp|Q96GW7|PGCB_HUMAN Brevican core protein OS=Homo sapiens OX=9606 GN=BCAN PE=1 SV=2	26	65.6459	controllerType=0 controllerNumber=1 scan=15785	11869		KS_AD69_HILIC-elu_843_3530.15785.15785.3	high-energy collision-induced dissociation	3.75	3869.68	3869.67	0	0	0	0	3.9e-07	3.7e-06
1718 | 363595	19	331	K.TLFLFPN[+2245.79899]QTGFPNK.H	K.TLFLFPNQTGFPNK.H	TLFLFPNQTGFPNK,KH,7@2245.79899	N7(NGlycan / 2245.799)	HexNAc(5)Hex(4)NeuAc(2)	2.2e-05	0.0002	4.66	347.7	266.9	266.9	3	1290.57	1290.56	7.74		3869.68	3869.65	Specific	7	15.1	>sp|Q96GW7|PGCB_HUMAN Brevican core protein OS=Homo sapiens OX=9606 GN=BCAN PE=1 SV=2	26	66.452	controllerType=0 controllerNumber=1 scan=15977	12033		KS_AD69_HILIC-elu_843_3530.15977.15977.3	high-energy collision-induced dissociation	3.24	3868.67	3868.64	0	0	0	0	9.2e-07	7.9e-06
4107 | 334123	130	136	R.TDC[+57.02146]DSSTTSLC[+57.02146]SFPVAN[+1216.42286]VSLTK.G	R.TDCDSSTTSLCSFPVANVSLTK.G	TDCDSSTTSLCSFPVANVSLTK,RG,3@57.02146,11@57.02146,17@1216.42286	N17(NGlycan / 1216.4229)	HexNAc(2)Hex(5)	3.1e-18	2.8e-17	17.51	920.2	800.9	800.9	3	1202.84	1202.84	1.07		3606.51	3606.51	Specific	17	23	>sp|Q96G97-4|BSCL2_HUMAN Isoform 3 of Seipin OS=Homo sapiens OX=9606 GN=BSCL2	627	56.7735	controllerType=0 controllerNumber=1 scan=13746	10003	C3(Carbamidomethyl / 57.0215); C11(Carbamidomethyl / 57.0215)	KS_AD69_HILIC-elu_843_3530.13746.13746.3	high-energy collision-induced dissociation	15.92	3605.5	3605.5	0	0	0	0	4.2e-19	3.6e-18
4105 | 358082	130	136	R.TDC[+57.02146]DSSTTSLC[+57.02146]SFPVAN[+1378.47569]VSLTK.G	R.TDCDSSTTSLCSFPVANVSLTK.G	TDCDSSTTSLCSFPVANVSLTK,RG,3@57.02146,11@57.02146,17@1378.47569	N17(NGlycan / 1378.4757)	HexNAc(2)Hex(6)	3.1e-17	2.8e-16	16.51	876.8	737.7	737.7	3	1256.86	1256.86	1.2		3768.57	3768.56	Specific	17	22.5	>sp|Q96G97-4|BSCL2_HUMAN Isoform 3 of Seipin OS=Homo sapiens OX=9606 GN=BSCL2	627	56.7685	controllerType=0 controllerNumber=1 scan=13745	10002	C3(Carbamidomethyl / 57.0215); C11(Carbamidomethyl / 57.0215)	KS_AD69_HILIC-elu_843_3530.13745.13745.3	high-energy collision-induced dissociation	16.92	3767.56	3767.55	0	0	0	0	4.3e-18	3.8e-17
4106 | 334444	130	136	R.TDC[+57.02146]DSSTTSLC[+57.02146]SFPVAN[+1216.42286]VSLTK.G	R.TDCDSSTTSLCSFPVANVSLTK.G	TDCDSSTTSLCSFPVANVSLTK,RG,3@57.02146,11@57.02146,17@1216.42286	N17(NGlycan / 1216.4229)	HexNAc(2)Hex(5)	3.1e-18	2.8e-17	17.51	932.8	826.9	826.9	3	1202.84	1202.84	1.37		3606.51	3606.51	Specific	17	24.3	>sp|Q96G97-4|BSCL2_HUMAN Isoform 3 of Seipin OS=Homo sapiens OX=9606 GN=BSCL2	627	57.0551	controllerType=0 controllerNumber=1 scan=13810	10063	C3(Carbamidomethyl / 57.0215); C11(Carbamidomethyl / 57.0215)	KS_AD69_HILIC-elu_843_3530.13810.13810.3	high-energy collision-induced dissociation	15.92	3605.51	3605.5	0	0	0	0	4.2e-19	3.6e-18
4108 | 334004	130	136	R.TDC[+57.02146]DSSTTSLC[+57.02146]SFPVAN[+1216.42286]VSLTK.G	R.TDCDSSTTSLCSFPVANVSLTK.G	TDCDSSTTSLCSFPVANVSLTK,RG,3@57.02146,11@57.02146,17@1216.42286	N17(NGlycan / 1216.4229)	HexNAc(2)Hex(5)	3.1e-16	2.8e-15	15.51	829.4	740	740	3	1202.84	1202.84	1.58		3606.51	3606.51	Specific	17	22	>sp|Q96G97-4|BSCL2_HUMAN Isoform 3 of Seipin OS=Homo sapiens OX=9606 GN=BSCL2	627	56.6544	controllerType=0 controllerNumber=1 scan=13719	9978	C3(Carbamidomethyl / 57.0215); C11(Carbamidomethyl / 57.0215)	KS_AD69_HILIC-elu_843_3530.13719.13719.3	high-energy collision-induced dissociation	15.92	3605.51	3605.5	0	0	0	0	3.6e-17	3.2e-16
5610 | 288561	521	300	R.EGSLQC[+57.02146]EC[+57.02146]EHN[+1216.42286]TTGPDC[+57.02146]GK.C	R.EGSLQCECEHNTTGPDCGK.C	EGSLQCECEHNTTGPDCGK,RC,6@57.02146,8@57.02146,11@1216.42286,17@57.02146	N11(NGlycan / 1216.4229)	HexNAc(2)Hex(5)	5.9e-07	5.4e-06	6.23	300.2	229	229	3	1132.43	1132.43	1.92		3395.28	3395.27	Specific	11	16.2	>sp|Q96CW9|NTNG2_HUMAN Netrin-G2 OS=Homo sapiens OX=9606 GN=NTNG2 PE=1 SV=2	2700	19.9373	controllerType=0 controllerNumber=1 scan=5058	1943	C6(Carbamidomethyl / 57.0215); C8(Carbamidomethyl / 57.0215); C17(Carbamidomethyl / 57.0215)	KS_AD69_HILIC-elu_843_3530.5058.5058.3	high-energy collision-induced dissociation	4.63	3394.27	3394.26	0	0	0	0	1.7e-08	1.6e-07
5578 | 109758	511	425	R.VIYN[+1216.42286]LTEK.G	R.VIYNLTEK.G	VIYNLTEK,RG,4@1216.42286	N4(NGlycan / 1216.4229)	HexNAc(2)Hex(5)	2.1e-07	1.9e-06	6.67	557	367.6	367.6	2	1098.49	1098.49	0.62		2195.97	2195.97	Specific	4	15.9	>sp|Q969V3|NCLN_HUMAN Nicalin OS=Homo sapiens OX=9606 GN=NCLN PE=1 SV=2	3374	31.9751	controllerType=0 controllerNumber=1 scan=7880	4517		KS_AD69_HILIC-elu_843_3530.7880.7880.2	high-energy collision-induced dissociation	5.08	2194.96	2194.96	0	0	0	0	5.9e-09	4.7e-08
5577 | 109998	511	425	R.VIYN[+1216.42286]LTEK.G	R.VIYNLTEK.G	VIYNLTEK,RG,4@1216.42286	N4(NGlycan / 1216.4229)	HexNAc(2)Hex(5)	1.1e-08	1e-07	7.94	578.3	370.8	370.8	2	1098.49	1098.49	1.29		2195.97	2195.97	Specific	4	17.5	>sp|Q969V3|NCLN_HUMAN Nicalin OS=Homo sapiens OX=9606 GN=NCLN PE=1 SV=2	3374	32.2227	controllerType=0 controllerNumber=1 scan=7940	4573		KS_AD69_HILIC-elu_843_3530.7940.7940.2	high-energy collision-induced dissociation	6.35	2194.96	2194.96	0	0	0	0	3.8e-10	3.7e-09
1408 | 301614	13	455	R.GETASLLC[+57.02146]N[+1955.72397]ISVR.G	R.GETASLLCNISVR.G	GETASLLCNISVR,RG,8@57.02146,9@1955.72397	N9(NGlycan / 1955.724)	HexNAc(5)Hex(4)Fuc(2)	6.2e-06	5.6e-05	5.21	329.6	128.2	128.2	3	1125.82	1125.82	0.69		3375.45	3375.45	Specific	9	14.7	>sp|Q969P0|IGSF8_HUMAN Immunoglobulin superfamily member 8 OS=Homo sapiens OX=9606 GN=IGSF8 PE=1 SV=1	34	46.7795	controllerType=0 controllerNumber=1 scan=11422	7827	C8(Carbamidomethyl / 57.0215)	KS_AD69_HILIC-elu_843_3530.11422.11422.3	high-energy collision-induced dissociation	3.95	3374.45	3374.44	0	0	0	0	2.6e-07	2.7e-06
1416 | 273909	13	455	R.GETASLLC[+57.02146]N[+1647.61324]ISVR.G	R.GETASLLCNISVR.G	GETASLLCNISVR,RG,8@57.02146,9@1647.61324	N9(NGlycan / 1647.6132)	HexNAc(5)Hex(3)Fuc(1)	4e-07	3.6e-06	6.4	497.5	290.2	290.2	3	1023.12	1023.12	1.26		3067.34	3067.34	Specific	9	17.9	>sp|Q969P0|IGSF8_HUMAN Immunoglobulin superfamily member 8 OS=Homo sapiens OX=9606 GN=IGSF8 PE=1 SV=1	34	47.4858	controllerType=0 controllerNumber=1 scan=11592	7986	C8(Carbamidomethyl / 57.0215)	KS_AD69_HILIC-elu_843_3530.11592.11592.3	high-energy collision-induced dissociation	6.62	3066.34	3066.33	0	0	0	0	1.2e-08	1.1e-07
1414 | 274067	13	455	R.GETASLLC[+57.02146]N[+1647.61324]ISVR.G	R.GETASLLCNISVR.G	GETASLLCNISVR,RG,8@57.02146,9@1647.61324	N9(NGlycan / 1647.6132)	HexNAc(5)Hex(3)Fuc(1)	9.9e-13	8.9e-12	12.01	699.7	509.6	509.6	2	1534.18	1534.17	2.61		3067.35	3067.34	Specific	9	21.7	>sp|Q969P0|IGSF8_HUMAN Immunoglobulin superfamily member 8 OS=Homo sapiens OX=9606 GN=IGSF8 PE=1 SV=1	34	47.5295	controllerType=0 controllerNumber=1 scan=11603	7997	C8(Carbamidomethyl / 57.0215)	KS_AD69_HILIC-elu_843_3530.11603.11603.2	high-energy collision-induced dissociation	10.41	3066.34	3066.33	0	0	0	0	7.3e-14	6.6e-13
1415 | 274187	13	455	R.GETASLLC[+57.02146]N[+1647.61324]ISVR.G	R.GETASLLCNISVR.G	GETASLLCNISVR,RG,8@57.02146,9@1647.61324	N9(NGlycan / 1647.6132)	HexNAc(5)Hex(3)Fuc(1)	9.9e-13	8.9e-12	12.01	692.4	461.2	461.2	2	1534.18	1534.17	3.01		3067.35	3067.34	Specific	9	20.7	>sp|Q969P0|IGSF8_HUMAN Immunoglobulin superfamily member 8 OS=Homo sapiens OX=9606 GN=IGSF8 PE=1 SV=1	34	47.5589	controllerType=0 controllerNumber=1 scan=11610	8003	C8(Carbamidomethyl / 57.0215)	KS_AD69_HILIC-elu_843_3530.11610.11610.2	high-energy collision-induced dissociation	10.41	3066.34	3066.33	0	0	0	0	7.4e-14	6.6e-13
1302 | 424110	13	316	R.IGPGEPLELLC[+57.02146]N[+2076.75025]VSGALPPAGR.H	R.IGPGEPLELLCNVSGALPPAGR.H	IGPGEPLELLCNVSGALPPAGR,RH,11@57.02146,12@2076.75025	N12(NGlycan / 2076.7502)	HexNAc(4)Hex(6)Fuc(2)	1.5e-05	0.00014	4.82	334.6	261.6	261.6	3	1431.97	1431.98	-5.67		4293.9	4293.92	Specific	12	15.9	>sp|Q969P0|IGSF8_HUMAN Immunoglobulin superfamily member 8 OS=Homo sapiens OX=9606 GN=IGSF8 PE=1 SV=1	34	71.5972	controllerType=0 controllerNumber=1 scan=17269	13017	C11(Carbamidomethyl / 57.0215)	KS_AD69_HILIC-elu_843_3530.17269.17269.3	high-energy collision-induced dissociation	3.6	4292.89	4292.91	0	0	0	0	6.4e-07	5.7e-06
1366 | 368109	13	316	R.IGPGEPLELLC[+57.02146]N[+1565.56014]VSGALPPAGR.H	R.IGPGEPLELLCNVSGALPPAGR.H	IGPGEPLELLCNVSGALPPAGR,RH,11@57.02146,12@1565.56014	N12(NGlycan / 1565.5601)	HexNAc(3)Hex(5)Fuc(1)	4.9e-09	4.4e-08	8.31	560	475	475	3	1261.58	1261.58	-1.71		3782.72	3782.73	Specific	12	21	>sp|Q969P0|IGSF8_HUMAN Immunoglobulin superfamily member 8 OS=Homo sapiens OX=9606 GN=IGSF8 PE=1 SV=1	34	71.8267	controllerType=0 controllerNumber=1 scan=17326	13062	C11(Carbamidomethyl / 57.0215)	KS_AD69_HILIC-elu_843_3530.17326.17326.3	high-energy collision-induced dissociation	9.05	3781.72	3781.72	0	0	0	0	1.6e-10	1.6e-09
1404 | 286601	13	316	R.IGPGEPLELLC[+57.02146]N[+1054.37004]VSGALPPAGR.H	R.IGPGEPLELLCNVSGALPPAGR.H	IGPGEPLELLCNVSGALPPAGR,RH,11@57.02146,12@1054.37004	N12(NGlycan / 1054.37)	HexNAc(2)Hex(4)	1e-18	9.4e-18	17.98	985	907.2	907.2	3	1091.18	1091.18	-1.36		3271.54	3271.54	Specific	12	23.7	>sp|Q969P0|IGSF8_HUMAN Immunoglobulin superfamily member 8 OS=Homo sapiens OX=9606 GN=IGSF8 PE=1 SV=1	34	72.2201	controllerType=0 controllerNumber=1 scan=17422	13143	C11(Carbamidomethyl / 57.0215)	KS_AD69_HILIC-elu_843_3530.17422.17422.3	high-energy collision-induced dissociation	18.39	3270.53	3270.53	0	0	0	0	1.1e-19	1.1e-18
1405 | 286561	13	316	R.IGPGEPLELLC[+57.02146]N[+1054.37004]VSGALPPAGR.H	R.IGPGEPLELLCNVSGALPPAGR.H	IGPGEPLELLCNVSGALPPAGR,RH,11@57.02146,12@1054.37004	N12(NGlycan / 1054.37)	HexNAc(2)Hex(4)	1e-18	9.4e-18	17.98	966.8	903.4	903.4	3	1091.18	1091.18	-1.36		3271.54	3271.54	Specific	12	23.3	>sp|Q969P0|IGSF8_HUMAN Immunoglobulin superfamily member 8 OS=Homo sapiens OX=9606 GN=IGSF8 PE=1 SV=1	34	71.9345	controllerType=0 controllerNumber=1 scan=17353	13084	C11(Carbamidomethyl / 57.0215)	KS_AD69_HILIC-elu_843_3530.17353.17353.3	high-energy collision-induced dissociation	17.39	3270.53	3270.53	0	0	0	0	1.1e-19	1.1e-18
1311 | 407864	13	316	R.IGPGEPLELLC[+57.02146]N[+1914.69743]VSGALPPAGR.H	R.IGPGEPLELLCNVSGALPPAGR.H	IGPGEPLELLCNVSGALPPAGR,RH,11@57.02146,12@1914.69743	N12(NGlycan / 1914.6974)	HexNAc(4)Hex(5)Fuc(2)	6.8e-09	6.1e-08	8.17	485.6	383.8	383.8	3	1377.96	1377.96	-0.99		4131.86	4131.87	Specific	12	20	>sp|Q969P0|IGSF8_HUMAN Immunoglobulin superfamily member 8 OS=Homo sapiens OX=9606 GN=IGSF8 PE=1 SV=1	34	72.3452	controllerType=0 controllerNumber=1 scan=17456	13167	C11(Carbamidomethyl / 57.0215)	KS_AD69_HILIC-elu_843_3530.17456.17456.3	high-energy collision-induced dissociation	7.06	4130.86	4130.86	0	0	0	0	2.2e-10	2.2e-09
1337 | 368429	13	316	R.IGPGEPLELLC[+57.02146]N[+1647.61324]VSGALPPAGR.H	R.IGPGEPLELLCNVSGALPPAGR.H	IGPGEPLELLCNVSGALPPAGR,RH,11@57.02146,12@1647.61324	N12(NGlycan / 1647.6132)	HexNAc(5)Hex(3)Fuc(1)	2.2e-09	2e-08	8.65	558.7	482.6	482.6	3	1288.93	1288.93	-0.88		3864.78	3864.78	Specific	12	22	>sp|Q969P0|IGSF8_HUMAN Immunoglobulin superfamily member 8 OS=Homo sapiens OX=9606 GN=IGSF8 PE=1 SV=1	34	71.9825	controllerType=0 controllerNumber=1 scan=17364	13094	C11(Carbamidomethyl / 57.0215)	KS_AD69_HILIC-elu_843_3530.17364.17364.3	high-energy collision-induced dissociation	9.39	3863.77	3863.78	0	0	0	0	6.4e-11	6e-10
1295 | 339682	13	315	R.RIGPGEPLELLC[+57.02146]N[+1216.42286]VSGALPPAGR.H	R.RIGPGEPLELLCNVSGALPPAGR.H	RIGPGEPLELLCNVSGALPPAGR,RH,12@57.02146,13@1216.42286	N13(NGlycan / 1216.4229)	HexNAc(2)Hex(5)	5.2e-07	4.7e-06	6.28	429	290	290	3	1197.24	1197.24	-0.64		3589.69	3589.69	Specific	13	17.6	>sp|Q969P0|IGSF8_HUMAN Immunoglobulin superfamily member 8 OS=Homo sapiens OX=9606 GN=IGSF8 PE=1 SV=1	34	66.1415	controllerType=0 controllerNumber=1 scan=15904	11970	C12(Carbamidomethyl / 57.0215)	KS_AD69_HILIC-elu_843_3530.15904.15904.3	high-energy collision-induced dissociation	4.82	3588.68	3588.69	0	0	0	0	1.5e-08	1.4e-07
1325 | 387144	13	316	R.IGPGEPLELLC[+57.02146]N[+1768.63952]VSGALPPAGR.H	R.IGPGEPLELLCNVSGALPPAGR.H	IGPGEPLELLCNVSGALPPAGR,RH,11@57.02146,12@1768.63952	N12(NGlycan / 1768.6395)	HexNAc(4)Hex(5)Fuc(1)	6e-07	5.4e-06	6.22	414.9	350.8	350.8	3	1329.27	1329.27	-0.25		3985.81	3985.81	Specific	12	17.1	>sp|Q969P0|IGSF8_HUMAN Immunoglobulin superfamily member 8 OS=Homo sapiens OX=9606 GN=IGSF8 PE=1 SV=1	34	71.539	controllerType=0 controllerNumber=1 scan=17255	13006	C11(Carbamidomethyl / 57.0215)	KS_AD69_HILIC-elu_843_3530.17255.17255.3	high-energy collision-induced dissociation	4.89	3984.8	3984.8	0	0	0	0	1.7e-08	1.6e-07
1368 | 343442	13	316	R.IGPGEPLELLC[+57.02146]N[+1444.53387]VSGALPPAGR.H	R.IGPGEPLELLCNVSGALPPAGR.H	IGPGEPLELLCNVSGALPPAGR,RH,11@57.02146,12@1444.53387	N12(NGlycan / 1444.5339)	HexNAc(4)Hex(3)Fuc(1)	1e-11	9.4e-11	10.98	622.9	516.3	516.3	3	1221.24	1221.24	-0.23		3661.7	3661.7	Specific	12	22.3	>sp|Q969P0|IGSF8_HUMAN Immunoglobulin superfamily member 8 OS=Homo sapiens OX=9606 GN=IGSF8 PE=1 SV=1	34	72.3563	controllerType=0 controllerNumber=1 scan=17459	13169	C11(Carbamidomethyl / 57.0215)	KS_AD69_HILIC-elu_843_3530.17459.17459.3	high-energy collision-induced dissociation	11.39	3660.7	3660.7	0	0	0	0	6.6e-13	6.1e-12
1370 | 343202	13	316	R.IGPGEPLELLC[+57.02146]N[+1444.53387]VSGALPPAGR.H	R.IGPGEPLELLCNVSGALPPAGR.H	IGPGEPLELLCNVSGALPPAGR,RH,11@57.02146,12@1444.53387	N12(NGlycan / 1444.5339)	HexNAc(4)Hex(3)Fuc(1)	6.5e-07	5.9e-06	6.19	402.5	330.4	330.4	3	1221.24	1221.24	-0.23		3661.7	3661.7	Specific	12	18.1	>sp|Q969P0|IGSF8_HUMAN Immunoglobulin superfamily member 8 OS=Homo sapiens OX=9606 GN=IGSF8 PE=1 SV=1	34	72.1782	controllerType=0 controllerNumber=1 scan=17411	13135	C11(Carbamidomethyl / 57.0215)	KS_AD69_HILIC-elu_843_3530.17411.17411.3	high-energy collision-induced dissociation	4.89	3660.7	3660.7	0	0	0	0	1.8e-08	1.8e-07
1374 | 342922	13	316	R.IGPGEPLELLC[+57.02146]N[+1419.50224]VSGALPPAGR.H	R.IGPGEPLELLCNVSGALPPAGR.H	IGPGEPLELLCNVSGALPPAGR,RH,11@57.02146,12@1419.50224	N12(NGlycan / 1419.5022)	HexNAc(3)Hex(5)	1e-12	9.4e-12	11.98	691.6	605	605	3	1212.9	1212.9	-0.22		3636.67	3636.67	Specific	12	23.4	>sp|Q969P0|IGSF8_HUMAN Immunoglobulin superfamily member 8 OS=Homo sapiens OX=9606 GN=IGSF8 PE=1 SV=1	34	72.0072	controllerType=0 controllerNumber=1 scan=17370	13099	C11(Carbamidomethyl / 57.0215)	KS_AD69_HILIC-elu_843_3530.17370.17370.3	high-energy collision-induced dissociation	12.39	3635.66	3635.66	0	0	0	0	7.5e-14	6.8e-13
1335 | 369149	13	316	R.IGPGEPLELLC[+57.02146]N[+1647.61324]VSGALPPAGR.H	R.IGPGEPLELLCNVSGALPPAGR.H	IGPGEPLELLCNVSGALPPAGR,RH,11@57.02146,12@1647.61324	N12(NGlycan / 1647.6132)	HexNAc(5)Hex(3)Fuc(1)	2.7e-13	2.4e-12	12.58	682.7	567.8	567.8	3	1288.93	1288.93	0.06		3864.78	3864.78	Specific	12	21.8	>sp|Q969P0|IGSF8_HUMAN Immunoglobulin superfamily member 8 OS=Homo sapiens OX=9606 GN=IGSF8 PE=1 SV=1	34	72.3872	controllerType=0 controllerNumber=1 scan=17467	13175	C11(Carbamidomethyl / 57.0215)	KS_AD69_HILIC-elu_843_3530.17467.17467.3	high-energy collision-induced dissociation	12.98	3863.78	3863.78	0	0	0	0	2e-14	1.7e-13
1292 | 339402	13	315	R.RIGPGEPLELLC[+57.02146]N[+1216.42286]VSGALPPAGR.H	R.RIGPGEPLELLCNVSGALPPAGR.H	RIGPGEPLELLCNVSGALPPAGR,RH,12@57.02146,13@1216.42286	N13(NGlycan / 1216.4229)	HexNAc(2)Hex(5)	1.5e-11	1.3e-10	10.83	585	437	437	3	1197.24	1197.24	0.08		3589.69	3589.69	Specific	13	20.6	>sp|Q969P0|IGSF8_HUMAN Immunoglobulin superfamily member 8 OS=Homo sapiens OX=9606 GN=IGSF8 PE=1 SV=1	34	65.8347	controllerType=0 controllerNumber=1 scan=15830	11908	C12(Carbamidomethyl / 57.0215)	KS_AD69_HILIC-elu_843_3530.15830.15830.3	high-energy collision-induced dissociation	10.24	3588.69	3588.69	0	0	0	0	8.7e-13	7.3e-12
1376 | 342562	13	316	R.IGPGEPLELLC[+57.02146]N[+1419.50224]VSGALPPAGR.H	R.IGPGEPLELLCNVSGALPPAGR.H	IGPGEPLELLCNVSGALPPAGR,RH,11@57.02146,12@1419.50224	N12(NGlycan / 1419.5022)	HexNAc(3)Hex(5)	2.7e-12	2.4e-11	11.58	632	544.1	544.1	3	1212.9	1212.9	0.38		3636.67	3636.67	Specific	12	23	>sp|Q969P0|IGSF8_HUMAN Immunoglobulin superfamily member 8 OS=Homo sapiens OX=9606 GN=IGSF8 PE=1 SV=1	34	71.7106	controllerType=0 controllerNumber=1 scan=17297	13039	C11(Carbamidomethyl / 57.0215)	KS_AD69_HILIC-elu_843_3530.17297.17297.3	high-energy collision-induced dissociation	11.98	3635.67	3635.66	0	0	0	0	1.6e-13	1.4e-12
1397 | 317601	13	316	R.IGPGEPLELLC[+57.02146]N[+1216.42286]VSGALPPAGR.H	R.IGPGEPLELLCNVSGALPPAGR.H	IGPGEPLELLCNVSGALPPAGR,RH,11@57.02146,12@1216.42286	N12(NGlycan / 1216.4229)	HexNAc(2)Hex(5)	3.4e-09	3e-08	8.47	435.3	410.9	410.9	3	1145.2	1145.2	0.39		3433.59	3433.59	Specific	12	18.8	>sp|Q969P0|IGSF8_HUMAN Immunoglobulin superfamily member 8 OS=Homo sapiens OX=9606 GN=IGSF8 PE=1 SV=1	34	73.3021	controllerType=0 controllerNumber=1 scan=17704	13344	C11(Carbamidomethyl / 57.0215)	KS_AD69_HILIC-elu_843_3530.17704.17704.3	high-energy collision-induced dissociation	7.04	3432.59	3432.59	0	0	0	0	1e-10	1e-09
1293 | 338842	13	315	R.RIGPGEPLELLC[+57.02146]N[+1216.42286]VSGALPPAGR.H	R.RIGPGEPLELLCNVSGALPPAGR.H	RIGPGEPLELLCNVSGALPPAGR,RH,12@57.02146,13@1216.42286	N13(NGlycan / 1216.4229)	HexNAc(2)Hex(5)	3.1e-10	2.8e-09	9.51	563.7	402.4	402.4	3	1197.24	1197.24	0.49		3589.7	3589.69	Specific	13	20.6	>sp|Q969P0|IGSF8_HUMAN Immunoglobulin superfamily member 8 OS=Homo sapiens OX=9606 GN=IGSF8 PE=1 SV=1	34	64.8428	controllerType=0 controllerNumber=1 scan=15590	11703	C12(Carbamidomethyl / 57.0215)	KS_AD69_HILIC-elu_843_3530.15590.15590.3	high-energy collision-induced dissociation	10.24	3588.69	3588.69	0	0	0	0	8.7e-12	6.5e-11
1312 | 407784	13	316	R.IGPGEPLELLC[+57.02146]N[+1914.69743]VSGALPPAGR.H	R.IGPGEPLELLCNVSGALPPAGR.H	IGPGEPLELLCNVSGALPPAGR,RH,11@57.02146,12@1914.69743	N12(NGlycan / 1914.6974)	HexNAc(4)Hex(5)Fuc(2)	7.5e-08	6.7e-07	7.13	474.5	354.9	354.9	3	1377.96	1377.96	0.51		4131.87	4131.87	Specific	12	18.4	>sp|Q969P0|IGSF8_HUMAN Immunoglobulin superfamily member 8 OS=Homo sapiens OX=9606 GN=IGSF8 PE=1 SV=1	34	72.3234	controllerType=0 controllerNumber=1 scan=17450	13163	C11(Carbamidomethyl / 57.0215)	KS_AD69_HILIC-elu_843_3530.17450.17450.3	high-energy collision-induced dissociation	6.14	4130.86	4130.86	0	0	0	0	2.1e-09	1.5e-08
1291 | 338762	13	315	R.RIGPGEPLELLC[+57.02146]N[+1216.42286]VSGALPPAGR.H	R.RIGPGEPLELLCNVSGALPPAGR.H	RIGPGEPLELLCNVSGALPPAGR,RH,12@57.02146,13@1216.42286	N13(NGlycan / 1216.4229)	HexNAc(2)Hex(5)	1.5e-11	1.3e-10	10.83	595.8	456.5	456.5	3	1197.24	1197.24	0.59		3589.7	3589.69	Specific	13	21.5	>sp|Q969P0|IGSF8_HUMAN Immunoglobulin superfamily member 8 OS=Homo sapiens OX=9606 GN=IGSF8 PE=1 SV=1	34	64.8275	controllerType=0 controllerNumber=1 scan=15586	11700	C12(Carbamidomethyl / 57.0215)	KS_AD69_HILIC-elu_843_3530.15586.15586.3	high-energy collision-induced dissociation	10.24	3588.69	3588.69	0	0	0	0	8.6e-13	7.3e-12
1399 | 315921	13	316	R.IGPGEPLELLC[+57.02146]N[+1216.42286]VSGALPPAGR.H	R.IGPGEPLELLCNVSGALPPAGR.H	IGPGEPLELLCNVSGALPPAGR,RH,11@57.02146,12@1216.42286	N12(NGlycan / 1216.4229)	HexNAc(2)Hex(5)	7e-07	6.3e-06	6.15	313.8	244.4	244.4	3	1145.2	1145.2	0.6		3433.59	3433.59	Specific	12	16.2	>sp|Q969P0|IGSF8_HUMAN Immunoglobulin superfamily member 8 OS=Homo sapiens OX=9606 GN=IGSF8 PE=1 SV=1	34	71.3063	controllerType=0 controllerNumber=1 scan=17190	12968	C11(Carbamidomethyl / 57.0215)	KS_AD69_HILIC-elu_843_3530.17190.17190.3	high-energy collision-induced dissociation	4.84	3432.59	3432.59	0	0	0	0	2e-08	1.9e-07
1353 | 368390	13	316	R.IGPGEPLELLC[+57.02146]N[+1606.58669]VSGALPPAGR.H	R.IGPGEPLELLCNVSGALPPAGR.H	IGPGEPLELLCNVSGALPPAGR,RH,11@57.02146,12@1606.58669	N12(NGlycan / 1606.5867)	HexNAc(4)Hex(4)Fuc(1)	2.4e-07	2.1e-06	6.63	402.7	316.8	316.8	3	1275.26	1275.26	0.62		3823.76	3823.76	Specific	12	17.9	>sp|Q969P0|IGSF8_HUMAN Immunoglobulin superfamily member 8 OS=Homo sapiens OX=9606 GN=IGSF8 PE=1 SV=1	34	71.964	controllerType=0 controllerNumber=1 scan=17360	13090	C11(Carbamidomethyl / 57.0215)	KS_AD69_HILIC-elu_843_3530.17360.17360.3	high-energy collision-induced dissociation	5.33	3822.75	3822.75	0	0	0	0	6.7e-09	5.5e-08
1395 | 316721	13	316	R.IGPGEPLELLC[+57.02146]N[+1216.42286]VSGALPPAGR.H	R.IGPGEPLELLCNVSGALPPAGR.H	IGPGEPLELLCNVSGALPPAGR,RH,11@57.02146,12@1216.42286	N12(NGlycan / 1216.4229)	HexNAc(2)Hex(5)	8.6e-09	7.8e-08	8.06	463.5	458	458	4	859.154	859.154	0.72		3433.59	3433.59	Specific	12	19.2	>sp|Q969P0|IGSF8_HUMAN Immunoglobulin superfamily member 8 OS=Homo sapiens OX=9606 GN=IGSF8 PE=1 SV=1	34	72.1549	controllerType=0 controllerNumber=1 scan=17406	13130	C11(Carbamidomethyl / 57.0215)	KS_AD69_HILIC-elu_843_3530.17406.17406.4	high-energy collision-induced dissociation	6.78	3432.59	3432.59	0	0	0	0	3e-10	2.9e-09
1323 | 387224	13	316	R.IGPGEPLELLC[+57.02146]N[+1768.63952]VSGALPPAGR.H	R.IGPGEPLELLCNVSGALPPAGR.H	IGPGEPLELLCNVSGALPPAGR,RH,11@57.02146,12@1768.63952	N12(NGlycan / 1768.6395)	HexNAc(4)Hex(5)Fuc(1)	5.7e-10	5.1e-09	9.25	574.4	485.8	485.8	3	1329.28	1329.27	0.76		3985.81	3985.81	Specific	12	21.4	>sp|Q969P0|IGSF8_HUMAN Immunoglobulin superfamily member 8 OS=Homo sapiens OX=9606 GN=IGSF8 PE=1 SV=1	34	71.5926	controllerType=0 controllerNumber=1 scan=17268	13016	C11(Carbamidomethyl / 57.0215)	KS_AD69_HILIC-elu_843_3530.17268.17268.3	high-energy collision-induced dissociation	10.98	3984.8	3984.8	0	0	0	0	1.5e-11	1.2e-10
1380 | 343562	13	316	R.IGPGEPLELLC[+57.02146]N[+1403.50732]VSGALPPAGR.H	R.IGPGEPLELLCNVSGALPPAGR.H	IGPGEPLELLCNVSGALPPAGR,RH,11@57.02146,12@1403.50732	N12(NGlycan / 1403.5073)	HexNAc(3)Hex(4)Fuc(1)	2.7e-14	2.4e-13	13.58	740.7	629.4	629.4	3	1207.56	1207.56	0.77		3620.68	3620.68	Specific	12	23.7	>sp|Q969P0|IGSF8_HUMAN Immunoglobulin superfamily member 8 OS=Homo sapiens OX=9606 GN=IGSF8 PE=1 SV=1	34	72.4116	controllerType=0 controllerNumber=1 scan=17474	13180	C11(Carbamidomethyl / 57.0215)	KS_AD69_HILIC-elu_843_3530.17474.17474.3	high-energy collision-induced dissociation	13.98	3619.67	3619.67	0	0	0	0	2.5e-15	2.2e-14
1392 | 316481	13	316	R.IGPGEPLELLC[+57.02146]N[+1216.42286]VSGALPPAGR.H	R.IGPGEPLELLCNVSGALPPAGR.H	IGPGEPLELLCNVSGALPPAGR,RH,11@57.02146,12@1216.42286	N12(NGlycan / 1216.4229)	HexNAc(2)Hex(5)	9.9e-13	8.9e-12	12.01	690.4	654.1	654.1	4	859.154	859.154	0.86		3433.6	3433.59	Specific	12	23.2	>sp|Q969P0|IGSF8_HUMAN Immunoglobulin superfamily member 8 OS=Homo sapiens OX=9606 GN=IGSF8 PE=1 SV=1	34	71.9204	controllerType=0 controllerNumber=1 scan=17350	13081	C11(Carbamidomethyl / 57.0215)	KS_AD69_HILIC-elu_843_3530.17350.17350.4	high-energy collision-induced dissociation	12.41	3432.59	3432.59	0	0	0	0	7.2e-14	6.4e-13
1393 | 316321	13	316	R.IGPGEPLELLC[+57.02146]N[+1216.42286]VSGALPPAGR.H	R.IGPGEPLELLCNVSGALPPAGR.H	IGPGEPLELLCNVSGALPPAGR,RH,11@57.02146,12@1216.42286	N12(NGlycan / 1216.4229)	HexNAc(2)Hex(5)	4.2e-09	3.8e-08	8.37	546.8	526.7	526.7	4	859.154	859.154	0.86		3433.6	3433.59	Specific	12	19.7	>sp|Q969P0|IGSF8_HUMAN Immunoglobulin superfamily member 8 OS=Homo sapiens OX=9606 GN=IGSF8 PE=1 SV=1	34	71.7213	controllerType=0 controllerNumber=1 scan=17300	13041	C11(Carbamidomethyl / 57.0215)	KS_AD69_HILIC-elu_843_3530.17300.17300.4	high-energy collision-induced dissociation	9.41	3432.59	3432.59	0	0	0	0	1.4e-10	1.4e-09
1367 | 344042	13	316	R.IGPGEPLELLC[+57.02146]N[+1444.53387]VSGALPPAGR.H	R.IGPGEPLELLCNVSGALPPAGR.H	IGPGEPLELLCNVSGALPPAGR,RH,11@57.02146,12@1444.53387	N12(NGlycan / 1444.5339)	HexNAc(4)Hex(3)Fuc(1)	2.7e-12	2.4e-11	11.58	647.5	521.8	521.8	3	1221.24	1221.24	0.87		3661.71	3661.7	Specific	12	22.2	>sp|Q969P0|IGSF8_HUMAN Immunoglobulin superfamily member 8 OS=Homo sapiens OX=9606 GN=IGSF8 PE=1 SV=1	34	72.67	controllerType=0 controllerNumber=1 scan=17535	13233	C11(Carbamidomethyl / 57.0215)	KS_AD69_HILIC-elu_843_3530.17535.17535.3	high-energy collision-induced dissociation	11.98	3660.7	3660.7	0	0	0	0	1.6e-13	1.4e-12
1406 | 286641	13	316	R.IGPGEPLELLC[+57.02146]N[+1054.37004]VSGALPPAGR.H	R.IGPGEPLELLCNVSGALPPAGR.H	IGPGEPLELLCNVSGALPPAGR,RH,11@57.02146,12@1054.37004	N12(NGlycan / 1054.37)	HexNAc(2)Hex(4)	2.7e-19	2.4e-18	18.58	960.1	888.6	888.6	3	1091.19	1091.18	0.88		3271.54	3271.54	Specific	12	23.2	>sp|Q969P0|IGSF8_HUMAN Immunoglobulin superfamily member 8 OS=Homo sapiens OX=9606 GN=IGSF8 PE=1 SV=1	34	72.3063	controllerType=0 controllerNumber=1 scan=17445	13160	C11(Carbamidomethyl / 57.0215)	KS_AD69_HILIC-elu_843_3530.17445.17445.3	high-energy collision-induced dissociation	17.98	3270.54	3270.53	0	0	0	0	4.1e-20	3.7e-19
1344 | 367749	13	316	R.IGPGEPLELLC[+57.02146]N[+1622.58161]VSGALPPAGR.H	R.IGPGEPLELLCNVSGALPPAGR.H	IGPGEPLELLCNVSGALPPAGR,RH,11@57.02146,12@1622.58161	N12(NGlycan / 1622.5816)	HexNAc(4)Hex(5)	2.7e-13	2.4e-12	12.58	678.7	547	547	3	1280.59	1280.59	0.93		3839.75	3839.75	Specific	12	22	>sp|Q969P0|IGSF8_HUMAN Immunoglobulin superfamily member 8 OS=Homo sapiens OX=9606 GN=IGSF8 PE=1 SV=1	34	71.5188	controllerType=0 controllerNumber=1 scan=17250	13002	C11(Carbamidomethyl / 57.0215)	KS_AD69_HILIC-elu_843_3530.17250.17250.3	high-energy collision-induced dissociation	12.98	3838.75	3838.74	0	0	0	0	2e-14	1.7e-13
1289 | 339002	13	315	R.RIGPGEPLELLC[+57.02146]N[+1216.42286]VSGALPPAGR.H	R.RIGPGEPLELLCNVSGALPPAGR.H	RIGPGEPLELLCNVSGALPPAGR,RH,12@57.02146,13@1216.42286	N13(NGlycan / 1216.4229)	HexNAc(2)Hex(5)	1.5e-14	1.3e-13	13.83	743.1	590.9	590.9	3	1197.24	1197.24	1		3589.7	3589.69	Specific	13	23	>sp|Q969P0|IGSF8_HUMAN Immunoglobulin superfamily member 8 OS=Homo sapiens OX=9606 GN=IGSF8 PE=1 SV=1	34	65.0458	controllerType=0 controllerNumber=1 scan=15639	11744	C12(Carbamidomethyl / 57.0215)	KS_AD69_HILIC-elu_843_3530.15639.15639.3	high-energy collision-induced dissociation	13.24	3588.69	3588.69	0	0	0	0	1.3e-15	1.1e-14
1290 | 339362	13	315	R.RIGPGEPLELLC[+57.02146]N[+1216.42286]VSGALPPAGR.H	R.RIGPGEPLELLCNVSGALPPAGR.H	RIGPGEPLELLCNVSGALPPAGR,RH,12@57.02146,13@1216.42286	N13(NGlycan / 1216.4229)	HexNAc(2)Hex(5)	1.5e-13	1.3e-12	12.83	694.7	551.3	551.3	3	1197.24	1197.24	1		3589.7	3589.69	Specific	13	21.9	>sp|Q969P0|IGSF8_HUMAN Immunoglobulin superfamily member 8 OS=Homo sapiens OX=9606 GN=IGSF8 PE=1 SV=1	34	65.4902	controllerType=0 controllerNumber=1 scan=15746	11837	C12(Carbamidomethyl / 57.0215)	KS_AD69_HILIC-elu_843_3530.15746.15746.3	high-energy collision-induced dissociation	12.24	3588.69	3588.69	0	0	0	0	1.1e-14	9e-14
1363 | 368629	13	316	R.IGPGEPLELLC[+57.02146]N[+1565.56014]VSGALPPAGR.H	R.IGPGEPLELLCNVSGALPPAGR.H	IGPGEPLELLCNVSGALPPAGR,RH,11@57.02146,12@1565.56014	N12(NGlycan / 1565.5601)	HexNAc(3)Hex(5)Fuc(1)	2.7e-16	2.4e-15	15.58	822.5	739.8	739.8	3	1261.58	1261.58	1		3782.73	3782.73	Specific	12	25.3	>sp|Q969P0|IGSF8_HUMAN Immunoglobulin superfamily member 8 OS=Homo sapiens OX=9606 GN=IGSF8 PE=1 SV=1	34	72.121	controllerType=0 controllerNumber=1 scan=17398	13123	C11(Carbamidomethyl / 57.0215)	KS_AD69_HILIC-elu_843_3530.17398.17398.3	high-energy collision-induced dissociation	15.98	3781.73	3781.72	0	0	0	0	3.3e-17	2.9e-16
1384 | 317001	13	316	R.IGPGEPLELLC[+57.02146]N[+1216.42286]VSGALPPAGR.H	R.IGPGEPLELLCNVSGALPPAGR.H	IGPGEPLELLCNVSGALPPAGR,RH,11@57.02146,12@1216.42286	N12(NGlycan / 1216.4229)	HexNAc(2)Hex(5)	2.7e-21	2.4e-20	20.58	1061.1	980.8	980.8	3	1145.2	1145.2	1.03		3433.6	3433.59	Specific	12	24.8	>sp|Q969P0|IGSF8_HUMAN Immunoglobulin superfamily member 8 OS=Homo sapiens OX=9606 GN=IGSF8 PE=1 SV=1	34	72.409	controllerType=0 controllerNumber=1 scan=17473	13179	C11(Carbamidomethyl / 57.0215)	KS_AD69_HILIC-elu_843_3530.17473.17473.3	high-energy collision-induced dissociation	18.98	3432.59	3432.59	0	0	0	0	4.4e-22	3.5e-21
1396 | 317641	13	316	R.IGPGEPLELLC[+57.02146]N[+1216.42286]VSGALPPAGR.H	R.IGPGEPLELLCNVSGALPPAGR.H	IGPGEPLELLCNVSGALPPAGR,RH,11@57.02146,12@1216.42286	N12(NGlycan / 1216.4229)	HexNAc(2)Hex(5)	3.4e-09	3e-08	8.47	447.7	410.7	410.7	3	1145.2	1145.2	1.03		3433.6	3433.59	Specific	12	19.1	>sp|Q969P0|IGSF8_HUMAN Immunoglobulin superfamily member 8 OS=Homo sapiens OX=9606 GN=IGSF8 PE=1 SV=1	34	73.3238	controllerType=0 controllerNumber=1 scan=17710	13348	C11(Carbamidomethyl / 57.0215)	KS_AD69_HILIC-elu_843_3530.17710.17710.3	high-energy collision-induced dissociation	7.17	3432.59	3432.59	0	0	0	0	1e-10	1e-09
1369 | 344243	13	316	R.IGPGEPLELLC[+57.02146]N[+1444.53387]VSGALPPAGR.H	R.IGPGEPLELLCNVSGALPPAGR.H	IGPGEPLELLCNVSGALPPAGR,RH,11@57.02146,12@1444.53387	N12(NGlycan / 1444.5339)	HexNAc(4)Hex(3)Fuc(1)	2.7e-09	2.4e-08	8.57	481.1	388.7	388.7	3	1221.24	1221.24	1.07		3661.71	3661.7	Specific	12	19.3	>sp|Q969P0|IGSF8_HUMAN Immunoglobulin superfamily member 8 OS=Homo sapiens OX=9606 GN=IGSF8 PE=1 SV=1	34	72.858	controllerType=0 controllerNumber=1 scan=17584	13269	C11(Carbamidomethyl / 57.0215)	KS_AD69_HILIC-elu_843_3530.17584.17584.3	high-energy collision-induced dissociation	7.59	3660.7	3660.7	0	0	0	0	8e-11	7.8e-10
1301 | 424309	13	316	R.IGPGEPLELLC[+57.02146]N[+2076.75025]VSGALPPAGR.H	R.IGPGEPLELLCNVSGALPPAGR.H	IGPGEPLELLCNVSGALPPAGR,RH,11@57.02146,12@2076.75025	N12(NGlycan / 2076.7502)	HexNAc(4)Hex(6)Fuc(2)	2.4e-07	2.2e-06	6.62	422.9	299.7	299.7	3	1431.98	1431.98	1.07		4293.92	4293.92	Specific	12	17.9	>sp|Q969P0|IGSF8_HUMAN Immunoglobulin superfamily member 8 OS=Homo sapiens OX=9606 GN=IGSF8 PE=1 SV=1	34	71.9871	controllerType=0 controllerNumber=1 scan=17365	13095	C11(Carbamidomethyl / 57.0215)	KS_AD69_HILIC-elu_843_3530.17365.17365.3	high-energy collision-induced dissociation	5.28	4292.92	4292.91	0	0	0	0	6.8e-09	5.6e-08
1288 | 339202	13	315	R.RIGPGEPLELLC[+57.02146]N[+1216.42286]VSGALPPAGR.H	R.RIGPGEPLELLCNVSGALPPAGR.H	RIGPGEPLELLCNVSGALPPAGR,RH,12@57.02146,13@1216.42286	N13(NGlycan / 1216.4229)	HexNAc(2)Hex(5)	1.7e-15	1.5e-14	14.77	789.8	638	638	3	1197.24	1197.24	1.1		3589.7	3589.69	Specific	13	23	>sp|Q969P0|IGSF8_HUMAN Immunoglobulin superfamily member 8 OS=Homo sapiens OX=9606 GN=IGSF8 PE=1 SV=1	34	65.2733	controllerType=0 controllerNumber=1 scan=15693	11791	C12(Carbamidomethyl / 57.0215)	KS_AD69_HILIC-elu_843_3530.15693.15693.3	high-energy collision-induced dissociation	14.18	3588.69	3588.69	0	0	0	0	1.8e-16	1.6e-15
1348 | 367989	13	316	R.IGPGEPLELLC[+57.02146]N[+1622.58161]VSGALPPAGR.H	R.IGPGEPLELLCNVSGALPPAGR.H	IGPGEPLELLCNVSGALPPAGR,RH,11@57.02146,12@1622.58161	N12(NGlycan / 1622.5816)	HexNAc(4)Hex(5)	2.9e-06	2.6e-05	5.54	300.7	262.9	262.9	4	960.694	960.693	1.1		3839.76	3839.75	Specific	12	14.8	>sp|Q969P0|IGSF8_HUMAN Immunoglobulin superfamily member 8 OS=Homo sapiens OX=9606 GN=IGSF8 PE=1 SV=1	34	71.7464	controllerType=0 controllerNumber=1 scan=17306	13046	C11(Carbamidomethyl / 57.0215)	KS_AD69_HILIC-elu_843_3530.17306.17306.4	high-energy collision-induced dissociation	4.12	3838.75	3838.74	0	0	0	0	1.1e-07	1e-06
1308 | 407504	13	316	R.IGPGEPLELLC[+57.02146]N[+1914.69743]VSGALPPAGR.H	R.IGPGEPLELLCNVSGALPPAGR.H	IGPGEPLELLCNVSGALPPAGR,RH,11@57.02146,12@1914.69743	N12(NGlycan / 1914.6974)	HexNAc(4)Hex(5)Fuc(2)	2.7e-11	2.4e-10	10.58	587.9	490.8	490.8	3	1377.96	1377.96	1.13		4131.87	4131.87	Specific	12	21.5	>sp|Q969P0|IGSF8_HUMAN Immunoglobulin superfamily member 8 OS=Homo sapiens OX=9606 GN=IGSF8 PE=1 SV=1	34	71.8111	controllerType=0 controllerNumber=1 scan=17322	13059	C11(Carbamidomethyl / 57.0215)	KS_AD69_HILIC-elu_843_3530.17322.17322.3	high-energy collision-induced dissociation	10.98	4130.86	4130.86	0	0	0	0	1.3e-12	1.1e-11
1310 | 407705	13	316	R.IGPGEPLELLC[+57.02146]N[+1914.69743]VSGALPPAGR.H	R.IGPGEPLELLCNVSGALPPAGR.H	IGPGEPLELLCNVSGALPPAGR,RH,11@57.02146,12@1914.69743	N12(NGlycan / 1914.6974)	HexNAc(4)Hex(5)Fuc(2)	1.1e-09	1e-08	8.94	550.8	435.9	435.9	3	1377.96	1377.96	1.13		4131.87	4131.87	Specific	12	19.5	>sp|Q969P0|IGSF8_HUMAN Immunoglobulin superfamily member 8 OS=Homo sapiens OX=9606 GN=IGSF8 PE=1 SV=1	34	72.1643	controllerType=0 controllerNumber=1 scan=17408	13132	C11(Carbamidomethyl / 57.0215)	KS_AD69_HILIC-elu_843_3530.17408.17408.3	high-energy collision-induced dissociation	9.98	4130.86	4130.86	0	0	0	0	3e-11	2.6e-10
1334 | 369549	13	316	R.IGPGEPLELLC[+57.02146]N[+1647.61324]VSGALPPAGR.H	R.IGPGEPLELLCNVSGALPPAGR.H	IGPGEPLELLCNVSGALPPAGR,RH,11@57.02146,12@1647.61324	N12(NGlycan / 1647.6132)	HexNAc(5)Hex(3)Fuc(1)	3.1e-14	2.8e-13	13.51	736.4	629.7	629.7	3	1288.93	1288.93	1.2		3864.79	3864.78	Specific	12	22.1	>sp|Q969P0|IGSF8_HUMAN Immunoglobulin superfamily member 8 OS=Homo sapiens OX=9606 GN=IGSF8 PE=1 SV=1	34	72.588	controllerType=0 controllerNumber=1 scan=17516	13216	C11(Carbamidomethyl / 57.0215)	KS_AD69_HILIC-elu_843_3530.17516.17516.3	high-energy collision-induced dissociation	13.92	3863.78	3863.78	0	0	0	0	2.9e-15	2.5e-14
1320 | 387504	13	316	R.IGPGEPLELLC[+57.02146]N[+1768.63952]VSGALPPAGR.H	R.IGPGEPLELLCNVSGALPPAGR.H	IGPGEPLELLCNVSGALPPAGR,RH,11@57.02146,12@1768.63952	N12(NGlycan / 1768.6395)	HexNAc(4)Hex(5)Fuc(1)	3.1e-19	2.8e-18	18.51	952.6	813.5	813.5	3	1329.28	1329.27	1.22		3985.81	3985.81	Specific	12	25.9	>sp|Q969P0|IGSF8_HUMAN Immunoglobulin superfamily member 8 OS=Homo sapiens OX=9606 GN=IGSF8 PE=1 SV=1	34	72.0527	controllerType=0 controllerNumber=1 scan=17382	13109	C11(Carbamidomethyl / 57.0215)	KS_AD69_HILIC-elu_843_3530.17382.17382.3	high-energy collision-induced dissociation	17.92	3984.81	3984.8	0	0	0	0	5e-20	4.5e-19
1355 | 370070	13	316	R.IGPGEPLELLC[+57.02146]N[+1606.58669]VSGALPPAGR.H	R.IGPGEPLELLCNVSGALPPAGR.H	IGPGEPLELLCNVSGALPPAGR,RH,11@57.02146,12@1606.58669	N12(NGlycan / 1606.5867)	HexNAc(4)Hex(4)Fuc(1)	6.4e-07	5.8e-06	6.19	326.1	297.8	297.8	3	1275.26	1275.26	1.29		3823.76	3823.76	Specific	12	15.6	>sp|Q969P0|IGSF8_HUMAN Immunoglobulin superfamily member 8 OS=Homo sapiens OX=9606 GN=IGSF8 PE=1 SV=1	34	72.9575	controllerType=0 controllerNumber=1 scan=17610	13288	C11(Carbamidomethyl / 57.0215)	KS_AD69_HILIC-elu_843_3530.17610.17610.3	high-energy collision-induced dissociation	4.93	3822.75	3822.75	0	0	0	0	1.8e-08	1.7e-07
1322 | 387424	13	316	R.IGPGEPLELLC[+57.02146]N[+1768.63952]VSGALPPAGR.H	R.IGPGEPLELLCNVSGALPPAGR.H	IGPGEPLELLCNVSGALPPAGR,RH,11@57.02146,12@1768.63952	N12(NGlycan / 1768.6395)	HexNAc(4)Hex(5)Fuc(1)	3.1e-16	2.8e-15	15.51	808.6	687.8	687.8	3	1329.28	1329.27	1.31		3985.81	3985.81	Specific	12	24	>sp|Q969P0|IGSF8_HUMAN Immunoglobulin superfamily member 8 OS=Homo sapiens OX=9606 GN=IGSF8 PE=1 SV=1	34	71.8063	controllerType=0 controllerNumber=1 scan=17321	13058	C11(Carbamidomethyl / 57.0215)	KS_AD69_HILIC-elu_843_3530.17321.17321.3	high-energy collision-induced dissociation	14.92	3984.81	3984.8	0	0	0	0	3.7e-17	3.3e-16
1386 | 316281	13	316	R.IGPGEPLELLC[+57.02146]N[+1216.42286]VSGALPPAGR.H	R.IGPGEPLELLCNVSGALPPAGR.H	IGPGEPLELLCNVSGALPPAGR,RH,11@57.02146,12@1216.42286	N12(NGlycan / 1216.4229)	HexNAc(2)Hex(5)	3.1e-19	2.8e-18	18.51	990.7	893.8	893.8	3	1145.2	1145.2	1.35		3433.6	3433.59	Specific	12	25.4	>sp|Q969P0|IGSF8_HUMAN Immunoglobulin superfamily member 8 OS=Homo sapiens OX=9606 GN=IGSF8 PE=1 SV=1	34	71.6815	controllerType=0 controllerNumber=1 scan=17290	13033	C11(Carbamidomethyl / 57.0215)	KS_AD69_HILIC-elu_843_3530.17290.17290.3	high-energy collision-induced dissociation	16.92	3432.59	3432.59	0	0	0	0	4.9e-20	4.4e-19
1387 | 316641	13	316	R.IGPGEPLELLC[+57.02146]N[+1216.42286]VSGALPPAGR.H	R.IGPGEPLELLCNVSGALPPAGR.H	IGPGEPLELLCNVSGALPPAGR,RH,11@57.02146,12@1216.42286	N12(NGlycan / 1216.4229)	HexNAc(2)Hex(5)	3.1e-19	2.8e-18	18.51	974.3	869	869	3	1145.2	1145.2	1.35		3433.6	3433.59	Specific	12	24.9	>sp|Q969P0|IGSF8_HUMAN Immunoglobulin superfamily member 8 OS=Homo sapiens OX=9606 GN=IGSF8 PE=1 SV=1	34	72.0504	controllerType=0 controllerNumber=1 scan=17381	13108	C11(Carbamidomethyl / 57.0215)	KS_AD69_HILIC-elu_843_3530.17381.17381.3	high-energy collision-induced dissociation	18.92	3432.59	3432.59	0	0	0	0	4.9e-20	4.5e-19
1388 | 317161	13	316	R.IGPGEPLELLC[+57.02146]N[+1216.42286]VSGALPPAGR.H	R.IGPGEPLELLCNVSGALPPAGR.H	IGPGEPLELLCNVSGALPPAGR,RH,11@57.02146,12@1216.42286	N12(NGlycan / 1216.4229)	HexNAc(2)Hex(5)	3.1e-19	2.8e-18	18.51	962	863.3	863.3	3	1145.2	1145.2	1.35		3433.6	3433.59	Specific	12	24.2	>sp|Q969P0|IGSF8_HUMAN Immunoglobulin superfamily member 8 OS=Homo sapiens OX=9606 GN=IGSF8 PE=1 SV=1	34	72.6174	controllerType=0 controllerNumber=1 scan=17523	13222	C11(Carbamidomethyl / 57.0215)	KS_AD69_HILIC-elu_843_3530.17523.17523.3	high-energy collision-induced dissociation	17.92	3432.59	3432.59	0	0	0	0	5e-20	4.6e-19
1326 | 387104	13	316	R.IGPGEPLELLC[+57.02146]N[+1768.63952]VSGALPPAGR.H	R.IGPGEPLELLCNVSGALPPAGR.H	IGPGEPLELLCNVSGALPPAGR,RH,11@57.02146,12@1768.63952	N12(NGlycan / 1768.6395)	HexNAc(4)Hex(5)Fuc(1)	8.9e-07	8.1e-06	6.05	341.1	247.9	247.9	3	1329.28	1329.27	1.4		3985.81	3985.81	Specific	12	17	>sp|Q969P0|IGSF8_HUMAN Immunoglobulin superfamily member 8 OS=Homo sapiens OX=9606 GN=IGSF8 PE=1 SV=1	34	71.5003	controllerType=0 controllerNumber=1 scan=17244	12999	C11(Carbamidomethyl / 57.0215)	KS_AD69_HILIC-elu_843_3530.17244.17244.3	high-energy collision-induced dissociation	4.82	3984.81	3984.8	0	0	0	0	2.8e-08	2.8e-07
1385 | 316441	13	316	R.IGPGEPLELLC[+57.02146]N[+1216.42286]VSGALPPAGR.H	R.IGPGEPLELLCNVSGALPPAGR.H	IGPGEPLELLCNVSGALPPAGR,RH,11@57.02146,12@1216.42286	N12(NGlycan / 1216.4229)	HexNAc(2)Hex(5)	3.1e-20	2.8e-19	19.51	1030.7	915.4	915.4	3	1145.2	1145.2	1.45		3433.6	3433.59	Specific	12	26	>sp|Q969P0|IGSF8_HUMAN Immunoglobulin superfamily member 8 OS=Homo sapiens OX=9606 GN=IGSF8 PE=1 SV=1	34	71.8732	controllerType=0 controllerNumber=1 scan=17338	13071	C11(Carbamidomethyl / 57.0215)	KS_AD69_HILIC-elu_843_3530.17338.17338.3	high-energy collision-induced dissociation	17.92	3432.59	3432.59	0	0	0	0	5e-21	4.4e-20
1391 | 317441	13	316	R.IGPGEPLELLC[+57.02146]N[+1216.42286]VSGALPPAGR.H	R.IGPGEPLELLCNVSGALPPAGR.H	IGPGEPLELLCNVSGALPPAGR,RH,11@57.02146,12@1216.42286	N12(NGlycan / 1216.4229)	HexNAc(2)Hex(5)	3.1e-15	2.8e-14	14.51	795	727.7	727.7	3	1145.2	1145.2	1.45		3433.6	3433.59	Specific	12	24.9	>sp|Q969P0|IGSF8_HUMAN Immunoglobulin superfamily member 8 OS=Homo sapiens OX=9606 GN=IGSF8 PE=1 SV=1	34	72.9674	controllerType=0 controllerNumber=1 scan=17613	13289	C11(Carbamidomethyl / 57.0215)	KS_AD69_HILIC-elu_843_3530.17613.17613.3	high-energy collision-induced dissociation	14.92	3432.59	3432.59	0	0	0	0	3.4e-16	3e-15
1381 | 344122	13	316	R.IGPGEPLELLC[+57.02146]N[+1403.50732]VSGALPPAGR.H	R.IGPGEPLELLCNVSGALPPAGR.H	IGPGEPLELLCNVSGALPPAGR,RH,11@57.02146,12@1403.50732	N12(NGlycan / 1403.5073)	HexNAc(3)Hex(4)Fuc(1)	6.5e-10	5.9e-09	9.19	564.3	497.9	497.9	3	1207.57	1207.56	1.47		3620.68	3620.68	Specific	12	21.9	>sp|Q969P0|IGSF8_HUMAN Immunoglobulin superfamily member 8 OS=Homo sapiens OX=9606 GN=IGSF8 PE=1 SV=1	34	72.8053	controllerType=0 controllerNumber=1 scan=17570	13259	C11(Carbamidomethyl / 57.0215)	KS_AD69_HILIC-elu_843_3530.17570.17570.3	high-energy collision-induced dissociation	9.92	3619.68	3619.67	0	0	0	0	1.7e-11	1.4e-10
1373 | 343122	13	316	R.IGPGEPLELLC[+57.02146]N[+1419.50224]VSGALPPAGR.H	R.IGPGEPLELLCNVSGALPPAGR.H	IGPGEPLELLCNVSGALPPAGR,RH,11@57.02146,12@1419.50224	N12(NGlycan / 1419.5022)	HexNAc(3)Hex(5)	3.1e-14	2.8e-13	13.51	726.2	637.9	637.9	3	1212.9	1212.9	1.49		3636.68	3636.67	Specific	12	23.1	>sp|Q969P0|IGSF8_HUMAN Immunoglobulin superfamily member 8 OS=Homo sapiens OX=9606 GN=IGSF8 PE=1 SV=1	34	72.1256	controllerType=0 controllerNumber=1 scan=17399	13124	C11(Carbamidomethyl / 57.0215)	KS_AD69_HILIC-elu_843_3530.17399.17399.3	high-energy collision-induced dissociation	13.92	3635.67	3635.66	0	0	0	0	2.9e-15	2.5e-14
1352 | 369070	13	316	R.IGPGEPLELLC[+57.02146]N[+1606.58669]VSGALPPAGR.H	R.IGPGEPLELLCNVSGALPPAGR.H	IGPGEPLELLCNVSGALPPAGR,RH,11@57.02146,12@1606.58669	N12(NGlycan / 1606.5867)	HexNAc(4)Hex(4)Fuc(1)	3.1e-14	2.8e-13	13.51	724.8	620.3	620.3	3	1275.26	1275.26	1.58		3823.76	3823.76	Specific	12	24.1	>sp|Q969P0|IGSF8_HUMAN Immunoglobulin superfamily member 8 OS=Homo sapiens OX=9606 GN=IGSF8 PE=1 SV=1	34	72.3514	controllerType=0 controllerNumber=1 scan=17458	13168	C11(Carbamidomethyl / 57.0215)	KS_AD69_HILIC-elu_843_3530.17458.17458.3	high-energy collision-induced dissociation	13.92	3822.76	3822.75	0	0	0	0	2.9e-15	2.5e-14
1333 | 368829	13	316	R.IGPGEPLELLC[+57.02146]N[+1647.61324]VSGALPPAGR.H	R.IGPGEPLELLCNVSGALPPAGR.H	IGPGEPLELLCNVSGALPPAGR,RH,11@57.02146,12@1647.61324	N12(NGlycan / 1647.6132)	HexNAc(5)Hex(3)Fuc(1)	3.1e-15	2.8e-14	14.51	769.9	648.3	648.3	3	1288.93	1288.93	1.58		3864.79	3864.78	Specific	12	24.6	>sp|Q969P0|IGSF8_HUMAN Immunoglobulin superfamily member 8 OS=Homo sapiens OX=9606 GN=IGSF8 PE=1 SV=1	34	72.1997	controllerType=0 controllerNumber=1 scan=17417	13139	C11(Carbamidomethyl / 57.0215)	KS_AD69_HILIC-elu_843_3530.17417.17417.3	high-energy collision-induced dissociation	13.92	3863.78	3863.78	0	0	0	0	3.4e-16	3e-15
1345 | 368789	13	316	R.IGPGEPLELLC[+57.02146]N[+1622.58161]VSGALPPAGR.H	R.IGPGEPLELLCNVSGALPPAGR.H	IGPGEPLELLCNVSGALPPAGR,RH,11@57.02146,12@1622.58161	N12(NGlycan / 1622.5816)	HexNAc(4)Hex(5)	3.1e-11	2.8e-10	10.51	582	484.2	484.2	3	1280.59	1280.59	1.59		3839.76	3839.75	Specific	12	21.8	>sp|Q969P0|IGSF8_HUMAN Immunoglobulin superfamily member 8 OS=Homo sapiens OX=9606 GN=IGSF8 PE=1 SV=1	34	72.1935	controllerType=0 controllerNumber=1 scan=17415	13138	C11(Carbamidomethyl / 57.0215)	KS_AD69_HILIC-elu_843_3530.17415.17415.3	high-energy collision-induced dissociation	10.92	3838.75	3838.74	0	0	0	0	1.4e-12	1.3e-11
1321 | 387744	13	316	R.IGPGEPLELLC[+57.02146]N[+1768.63952]VSGALPPAGR.H	R.IGPGEPLELLCNVSGALPPAGR.H	IGPGEPLELLCNVSGALPPAGR,RH,11@57.02146,12@1768.63952	N12(NGlycan / 1768.6395)	HexNAc(4)Hex(5)Fuc(1)	3.1e-16	2.8e-15	15.51	811.4	683.4	683.4	3	1329.28	1329.27	1.59		3985.82	3985.81	Specific	12	25	>sp|Q969P0|IGSF8_HUMAN Immunoglobulin superfamily member 8 OS=Homo sapiens OX=9606 GN=IGSF8 PE=1 SV=1	34	72.2487	controllerType=0 controllerNumber=1 scan=17430	13149	C11(Carbamidomethyl / 57.0215)	KS_AD69_HILIC-elu_843_3530.17430.17430.3	high-energy collision-induced dissociation	14.92	3984.81	3984.8	0	0	0	0	3.8e-17	3.4e-16
1296 | 339562	13	315	R.RIGPGEPLELLC[+57.02146]N[+1216.42286]VSGALPPAGR.H	R.RIGPGEPLELLCNVSGALPPAGR.H	RIGPGEPLELLCNVSGALPPAGR,RH,12@57.02146,13@1216.42286	N13(NGlycan / 1216.4229)	HexNAc(2)Hex(5)	1.7e-07	1.5e-06	6.78	407.2	303.3	303.3	3	1197.24	1197.24	1.61		3589.7	3589.69	Specific	13	16.3	>sp|Q969P0|IGSF8_HUMAN Immunoglobulin superfamily member 8 OS=Homo sapiens OX=9606 GN=IGSF8 PE=1 SV=1	34	66.0688	controllerType=0 controllerNumber=1 scan=15887	11955	C12(Carbamidomethyl / 57.0215)	KS_AD69_HILIC-elu_843_3530.15887.15887.3	high-energy collision-induced dissociation	5.19	3588.69	3588.69	0	0	0	0	4.2e-09	3.1e-08
1383 | 316801	13	316	R.IGPGEPLELLC[+57.02146]N[+1216.42286]VSGALPPAGR.H	R.IGPGEPLELLCNVSGALPPAGR.H	IGPGEPLELLCNVSGALPPAGR,RH,11@57.02146,12@1216.42286	N12(NGlycan / 1216.4229)	HexNAc(2)Hex(5)	3.1e-21	2.8e-20	20.51	1063.8	946.6	946.6	3	1145.2	1145.2	1.67		3433.6	3433.59	Specific	12	25.5	>sp|Q969P0|IGSF8_HUMAN Immunoglobulin superfamily member 8 OS=Homo sapiens OX=9606 GN=IGSF8 PE=1 SV=1	34	72.2354	controllerType=0 controllerNumber=1 scan=17426	13146	C11(Carbamidomethyl / 57.0215)	KS_AD69_HILIC-elu_843_3530.17426.17426.3	high-energy collision-induced dissociation	18.92	3432.59	3432.59	0	0	0	0	5.3e-22	4.3e-21
1390 | 316081	13	316	R.IGPGEPLELLC[+57.02146]N[+1216.42286]VSGALPPAGR.H	R.IGPGEPLELLCNVSGALPPAGR.H	IGPGEPLELLCNVSGALPPAGR,RH,11@57.02146,12@1216.42286	N12(NGlycan / 1216.4229)	HexNAc(2)Hex(5)	3.1e-16	2.8e-15	15.51	823.4	715.8	715.8	3	1145.2	1145.2	1.67		3433.6	3433.59	Specific	12	23.6	>sp|Q969P0|IGSF8_HUMAN Immunoglobulin superfamily member 8 OS=Homo sapiens OX=9606 GN=IGSF8 PE=1 SV=1	34	71.4855	controllerType=0 controllerNumber=1 scan=17240	12997	C11(Carbamidomethyl / 57.0215)	KS_AD69_HILIC-elu_843_3530.17240.17240.3	high-energy collision-induced dissociation	15.92	3432.59	3432.59	0	0	0	0	3.7e-17	3.3e-16
1379 | 343882	13	316	R.IGPGEPLELLC[+57.02146]N[+1403.50732]VSGALPPAGR.H	R.IGPGEPLELLCNVSGALPPAGR.H	IGPGEPLELLCNVSGALPPAGR,RH,11@57.02146,12@1403.50732	N12(NGlycan / 1403.5073)	HexNAc(3)Hex(4)Fuc(1)	3.1e-14	2.8e-13	13.51	741.3	651.2	651.2	3	1207.57	1207.56	1.68		3620.68	3620.68	Specific	12	25.2	>sp|Q969P0|IGSF8_HUMAN Immunoglobulin superfamily member 8 OS=Homo sapiens OX=9606 GN=IGSF8 PE=1 SV=1	34	72.5929	controllerType=0 controllerNumber=1 scan=17517	13217	C11(Carbamidomethyl / 57.0215)	KS_AD69_HILIC-elu_843_3530.17517.17517.3	high-energy collision-induced dissociation	13.92	3619.68	3619.67	0	0	0	0	2.9e-15	2.5e-14
1354 | 369990	13	316	R.IGPGEPLELLC[+57.02146]N[+1606.58669]VSGALPPAGR.H	R.IGPGEPLELLCNVSGALPPAGR.H	IGPGEPLELLCNVSGALPPAGR,RH,11@57.02146,12@1606.58669	N12(NGlycan / 1606.5867)	HexNAc(4)Hex(4)Fuc(1)	1.9e-07	1.7e-06	6.72	398.2	343.4	343.4	3	1275.26	1275.26	1.68		3823.76	3823.76	Specific	12	18.2	>sp|Q969P0|IGSF8_HUMAN Immunoglobulin superfamily member 8 OS=Homo sapiens OX=9606 GN=IGSF8 PE=1 SV=1	34	72.8674	controllerType=0 controllerNumber=1 scan=17586	13271	C11(Carbamidomethyl / 57.0215)	KS_AD69_HILIC-elu_843_3530.17586.17586.3	high-energy collision-induced dissociation	5.29	3822.76	3822.75	0	0	0	0	5.3e-09	4e-08
1294 | 339842	13	315	R.RIGPGEPLELLC[+57.02146]N[+1216.42286]VSGALPPAGR.H	R.RIGPGEPLELLCNVSGALPPAGR.H	RIGPGEPLELLCNVSGALPPAGR,RH,12@57.02146,13@1216.42286	N13(NGlycan / 1216.4229)	HexNAc(2)Hex(5)	1.1e-09	9.9e-09	8.96	491.7	380.1	380.1	3	1197.24	1197.24	1.71		3589.7	3589.69	Specific	13	18.5	>sp|Q969P0|IGSF8_HUMAN Immunoglobulin superfamily member 8 OS=Homo sapiens OX=9606 GN=IGSF8 PE=1 SV=1	34	66.2841	controllerType=0 controllerNumber=1 scan=15938	11999	C12(Carbamidomethyl / 57.0215)	KS_AD69_HILIC-elu_843_3530.15938.15938.3	high-energy collision-induced dissociation	7.55	3588.69	3588.69	0	0	0	0	2.9e-11	2.5e-10
1297 | 339082	13	315	R.RIGPGEPLELLC[+57.02146]N[+1216.42286]VSGALPPAGR.H	R.RIGPGEPLELLCNVSGALPPAGR.H	RIGPGEPLELLCNVSGALPPAGR,RH,12@57.02146,13@1216.42286	N13(NGlycan / 1216.4229)	HexNAc(2)Hex(5)	5.4e-07	4.9e-06	6.27	347	274.2	274.2	4	898.18	898.179	1.72		3589.7	3589.69	Specific	13	12.7	>sp|Q969P0|IGSF8_HUMAN Immunoglobulin superfamily member 8 OS=Homo sapiens OX=9606 GN=IGSF8 PE=1 SV=1	34	65.1715	controllerType=0 controllerNumber=1 scan=15669	11770	C12(Carbamidomethyl / 57.0215)	KS_AD69_HILIC-elu_843_3530.15669.15669.4	high-energy collision-induced dissociation	4.69	3588.69	3588.69	0	0	0	0	1.5e-08	1.4e-07
1389 | 317321	13	316	R.IGPGEPLELLC[+57.02146]N[+1216.42286]VSGALPPAGR.H	R.IGPGEPLELLCNVSGALPPAGR.H	IGPGEPLELLCNVSGALPPAGR,RH,11@57.02146,12@1216.42286	N12(NGlycan / 1216.4229)	HexNAc(2)Hex(5)	3.1e-18	2.8e-17	17.51	948.5	867.2	867.2	3	1145.2	1145.2	1.77		3433.6	3433.59	Specific	12	24.1	>sp|Q969P0|IGSF8_HUMAN Immunoglobulin superfamily member 8 OS=Homo sapiens OX=9606 GN=IGSF8 PE=1 SV=1	34	72.7959	controllerType=0 controllerNumber=1 scan=17568	13257	C11(Carbamidomethyl / 57.0215)	KS_AD69_HILIC-elu_843_3530.17568.17568.3	high-energy collision-induced dissociation	17.92	3432.59	3432.59	0	0	0	0	4.3e-19	3.7e-18
1364 | 368989	13	316	R.IGPGEPLELLC[+57.02146]N[+1565.56014]VSGALPPAGR.H	R.IGPGEPLELLCNVSGALPPAGR.H	IGPGEPLELLCNVSGALPPAGR,RH,11@57.02146,12@1565.56014	N12(NGlycan / 1565.5601)	HexNAc(3)Hex(5)Fuc(1)	3.1e-14	2.8e-13	13.51	715.6	618.9	618.9	3	1261.58	1261.58	1.87		3782.74	3782.73	Specific	12	24.8	>sp|Q969P0|IGSF8_HUMAN Immunoglobulin superfamily member 8 OS=Homo sapiens OX=9606 GN=IGSF8 PE=1 SV=1	34	72.3015	controllerType=0 controllerNumber=1 scan=17444	13159	C11(Carbamidomethyl / 57.0215)	KS_AD69_HILIC-elu_843_3530.17444.17444.3	high-energy collision-induced dissociation	12.92	3781.73	3781.72	0	0	0	0	2.9e-15	2.5e-14
1375 | 342802	13	316	R.IGPGEPLELLC[+57.02146]N[+1419.50224]VSGALPPAGR.H	R.IGPGEPLELLCNVSGALPPAGR.H	IGPGEPLELLCNVSGALPPAGR,RH,11@57.02146,12@1419.50224	N12(NGlycan / 1419.5022)	HexNAc(3)Hex(5)	3.1e-13	2.8e-12	12.51	650	557.2	557.2	3	1212.9	1212.9	1.89		3636.68	3636.67	Specific	12	22.9	>sp|Q969P0|IGSF8_HUMAN Immunoglobulin superfamily member 8 OS=Homo sapiens OX=9606 GN=IGSF8 PE=1 SV=1	34	71.905	controllerType=0 controllerNumber=1 scan=17346	13078	C11(Carbamidomethyl / 57.0215)	KS_AD69_HILIC-elu_843_3530.17346.17346.3	high-energy collision-induced dissociation	11.92	3635.67	3635.66	0	0	0	0	2.3e-14	2e-13
1324 | 387625	13	316	R.IGPGEPLELLC[+57.02146]N[+1768.63952]VSGALPPAGR.H	R.IGPGEPLELLCNVSGALPPAGR.H	IGPGEPLELLCNVSGALPPAGR,RH,11@57.02146,12@1768.63952	N12(NGlycan / 1768.6395)	HexNAc(4)Hex(5)Fuc(1)	9.9e-09	9e-08	8	466.3	406.2	406.2	4	997.21	997.208	1.9		3985.82	3985.81	Specific	12	19.9	>sp|Q969P0|IGSF8_HUMAN Immunoglobulin superfamily member 8 OS=Homo sapiens OX=9606 GN=IGSF8 PE=1 SV=1	34	72.1162	controllerType=0 controllerNumber=1 scan=17397	13122	C11(Carbamidomethyl / 57.0215)	KS_AD69_HILIC-elu_843_3530.17397.17397.4	high-energy collision-induced dissociation	6.72	3984.81	3984.8	0	0	0	0	3.2e-10	3.1e-09
1309 | 407625	13	316	R.IGPGEPLELLC[+57.02146]N[+1914.69743]VSGALPPAGR.H	R.IGPGEPLELLCNVSGALPPAGR.H	IGPGEPLELLCNVSGALPPAGR,RH,11@57.02146,12@1914.69743	N12(NGlycan / 1914.6974)	HexNAc(4)Hex(5)Fuc(2)	6.5e-10	5.9e-09	9.19	568	469.4	469.4	3	1377.96	1377.96	1.93		4131.88	4131.87	Specific	12	20.8	>sp|Q969P0|IGSF8_HUMAN Immunoglobulin superfamily member 8 OS=Homo sapiens OX=9606 GN=IGSF8 PE=1 SV=1	34	71.9253	controllerType=0 controllerNumber=1 scan=17351	13082	C11(Carbamidomethyl / 57.0215)	KS_AD69_HILIC-elu_843_3530.17351.17351.3	high-energy collision-induced dissociation	9.92	4130.87	4130.86	0	0	0	0	1.7e-11	1.3e-10
1394 | 317561	13	316	R.IGPGEPLELLC[+57.02146]N[+1216.42286]VSGALPPAGR.H	R.IGPGEPLELLCNVSGALPPAGR.H	IGPGEPLELLCNVSGALPPAGR,RH,11@57.02146,12@1216.42286	N12(NGlycan / 1216.4229)	HexNAc(2)Hex(5)	1.4e-09	1.3e-08	8.86	526.5	434.3	434.3	3	1145.2	1145.2	2.2		3433.6	3433.59	Specific	12	19.6	>sp|Q969P0|IGSF8_HUMAN Immunoglobulin superfamily member 8 OS=Homo sapiens OX=9606 GN=IGSF8 PE=1 SV=1	34	73.1524	controllerType=0 controllerNumber=1 scan=17663	13322	C11(Carbamidomethyl / 57.0215)	KS_AD69_HILIC-elu_843_3530.17663.17663.3	high-energy collision-induced dissociation	7.59	3432.59	3432.59	0	0	0	0	3.9e-11	3.4e-10
1398 | 316921	13	316	R.IGPGEPLELLC[+57.02146]N[+1216.42286]VSGALPPAGR.H	R.IGPGEPLELLCNVSGALPPAGR.H	IGPGEPLELLCNVSGALPPAGR,RH,11@57.02146,12@1216.42286	N12(NGlycan / 1216.4229)	HexNAc(2)Hex(5)	1.5e-06	1.4e-05	5.82	341.7	285.4	285.4	4	859.155	859.154	2.21		3433.6	3433.59	Specific	12	17.5	>sp|Q969P0|IGSF8_HUMAN Immunoglobulin superfamily member 8 OS=Homo sapiens OX=9606 GN=IGSF8 PE=1 SV=1	34	72.3343	controllerType=0 controllerNumber=1 scan=17453	13165	C11(Carbamidomethyl / 57.0215)	KS_AD69_HILIC-elu_843_3530.17453.17453.4	high-energy collision-induced dissociation	4.39	3432.59	3432.59	0	0	0	0	5.1e-08	5.2e-07
1342 | 367949	13	316	R.IGPGEPLELLC[+57.02146]N[+1622.58161]VSGALPPAGR.H	R.IGPGEPLELLCNVSGALPPAGR.H	IGPGEPLELLCNVSGALPPAGR,RH,11@57.02146,12@1622.58161	N12(NGlycan / 1622.5816)	HexNAc(4)Hex(5)	3.1e-16	2.8e-15	15.51	846.3	708.6	708.6	3	1280.59	1280.59	2.26		3839.76	3839.75	Specific	12	25.1	>sp|Q969P0|IGSF8_HUMAN Immunoglobulin superfamily member 8 OS=Homo sapiens OX=9606 GN=IGSF8 PE=1 SV=1	34	71.7415	controllerType=0 controllerNumber=1 scan=17305	13045	C11(Carbamidomethyl / 57.0215)	KS_AD69_HILIC-elu_843_3530.17305.17305.3	high-energy collision-induced dissociation	15.92	3838.75	3838.74	0	0	0	0	3.7e-17	3.3e-16
1378 | 343962	13	316	R.IGPGEPLELLC[+57.02146]N[+1403.50732]VSGALPPAGR.H	R.IGPGEPLELLCNVSGALPPAGR.H	IGPGEPLELLCNVSGALPPAGR,RH,11@57.02146,12@1403.50732	N12(NGlycan / 1403.5073)	HexNAc(3)Hex(4)Fuc(1)	3.1e-15	2.8e-14	14.51	773.5	669	669	3	1207.57	1207.56	2.28		3620.69	3620.68	Specific	12	24.1	>sp|Q969P0|IGSF8_HUMAN Immunoglobulin superfamily member 8 OS=Homo sapiens OX=9606 GN=IGSF8 PE=1 SV=1	34	72.6316	controllerType=0 controllerNumber=1 scan=17526	13225	C11(Carbamidomethyl / 57.0215)	KS_AD69_HILIC-elu_843_3530.17526.17526.3	high-energy collision-induced dissociation	14.92	3619.68	3619.67	0	0	0	0	3.4e-16	3e-15
1343 | 368349	13	316	R.IGPGEPLELLC[+57.02146]N[+1622.58161]VSGALPPAGR.H	R.IGPGEPLELLCNVSGALPPAGR.H	IGPGEPLELLCNVSGALPPAGR,RH,11@57.02146,12@1622.58161	N12(NGlycan / 1622.5816)	HexNAc(4)Hex(5)	6.9e-14	6.2e-13	13.16	743.2	605.3	605.3	3	1280.59	1280.59	2.55		3839.76	3839.75	Specific	12	24.3	>sp|Q969P0|IGSF8_HUMAN Immunoglobulin superfamily member 8 OS=Homo sapiens OX=9606 GN=IGSF8 PE=1 SV=1	34	71.9545	controllerType=0 controllerNumber=1 scan=17358	13088	C11(Carbamidomethyl / 57.0215)	KS_AD69_HILIC-elu_843_3530.17358.17358.3	high-energy collision-induced dissociation	13.57	3838.75	3838.74	0	0	0	0	5.9e-15	5.1e-14
1365 | 368189	13	316	R.IGPGEPLELLC[+57.02146]N[+1565.56014]VSGALPPAGR.H	R.IGPGEPLELLCNVSGALPPAGR.H	IGPGEPLELLCNVSGALPPAGR,RH,11@57.02146,12@1565.56014	N12(NGlycan / 1565.5601)	HexNAc(3)Hex(5)Fuc(1)	6.9e-12	6.2e-11	11.16	635.4	540.3	540.3	3	1261.59	1261.58	2.84		3782.74	3782.73	Specific	12	23.1	>sp|Q969P0|IGSF8_HUMAN Immunoglobulin superfamily member 8 OS=Homo sapiens OX=9606 GN=IGSF8 PE=1 SV=1	34	71.8802	controllerType=0 controllerNumber=1 scan=17340	13073	C11(Carbamidomethyl / 57.0215)	KS_AD69_HILIC-elu_843_3530.17340.17340.3	high-energy collision-induced dissociation	11.57	3781.73	3781.72	0	0	0	0	3.8e-13	3.3e-12
1305 | 407424	13	316	R.IGPGEPLELLC[+57.02146]N[+1930.69234]VSGALPPAGR.H	R.IGPGEPLELLCNVSGALPPAGR.H	IGPGEPLELLCNVSGALPPAGR,RH,11@57.02146,12@1930.69234	N12(NGlycan / 1930.6923)	HexNAc(4)Hex(6)Fuc(1)	1.2e-06	1.1e-05	5.92	347.3	262.8	262.8	3	1383.3	1383.29	3		4147.87	4147.86	Specific	12	17	>sp|Q969P0|IGSF8_HUMAN Immunoglobulin superfamily member 8 OS=Homo sapiens OX=9606 GN=IGSF8 PE=1 SV=1	34	71.7847	controllerType=0 controllerNumber=1 scan=17315	13054	C11(Carbamidomethyl / 57.0215)	KS_AD69_HILIC-elu_843_3530.17315.17315.3	high-energy collision-induced dissociation	4.49	4146.87	4146.85	0	0	0	0	4e-08	4.1e-07
1306 | 407304	13	316	R.IGPGEPLELLC[+57.02146]N[+1930.69234]VSGALPPAGR.H	R.IGPGEPLELLCNVSGALPPAGR.H	IGPGEPLELLCNVSGALPPAGR,RH,11@57.02146,12@1930.69234	N12(NGlycan / 1930.6923)	HexNAc(4)Hex(6)Fuc(1)	4.6e-06	4.2e-05	5.34	310.9	237.6	237.6	3	1383.3	1383.29	3.53		4147.88	4147.86	Specific	12	15.5	>sp|Q969P0|IGSF8_HUMAN Immunoglobulin superfamily member 8 OS=Homo sapiens OX=9606 GN=IGSF8 PE=1 SV=1	34	71.6506	controllerType=0 controllerNumber=1 scan=17282	13027	C11(Carbamidomethyl / 57.0215)	KS_AD69_HILIC-elu_843_3530.17282.17282.3	high-energy collision-induced dissociation	4.03	4146.87	4146.85	0	0	0	0	1.9e-07	1.9e-06
1318 | 407344	13	316	R.IGPGEPLELLC[+57.02146]N[+1913.67702]VSGALPPAGR.H	R.IGPGEPLELLCNVSGALPPAGR.H	IGPGEPLELLCNVSGALPPAGR,RH,11@57.02146,12@1913.67702	N12(NGlycan / 1913.677)	HexNAc(4)Hex(5)NeuAc(1)	4.9e-07	4.4e-06	6.31	461.6	370.9	370.9	3	1377.63	1377.62	3.83		4130.86	4130.85	Specific	12	20.1	>sp|Q969P0|IGSF8_HUMAN Immunoglobulin superfamily member 8 OS=Homo sapiens OX=9606 GN=IGSF8 PE=1 SV=1	34	71.6661	controllerType=0 controllerNumber=1 scan=17286	13030	C11(Carbamidomethyl / 57.0215)	KS_AD69_HILIC-elu_843_3530.17286.17286.3	high-energy collision-induced dissociation	5.02	4129.86	4129.84	0	0	0	0	1.4e-08	1.3e-07
1377 | 343242	13	316	R.IGPGEPLELLC[+57.02146]N[+1419.50224]VSGALPPAGR.H	R.IGPGEPLELLCNVSGALPPAGR.H	IGPGEPLELLCNVSGALPPAGR,RH,11@57.02146,12@1419.50224	N12(NGlycan / 1419.5022)	HexNAc(3)Hex(5)	1.5e-08	1.4e-07	7.81	469.6	412.4	412.4	3	1212.9	1212.9	4.11		3636.69	3636.67	Specific	12	18.2	>sp|Q969P0|IGSF8_HUMAN Immunoglobulin superfamily member 8 OS=Homo sapiens OX=9606 GN=IGSF8 PE=1 SV=1	34	72.2045	controllerType=0 controllerNumber=1 scan=17418	13140	C11(Carbamidomethyl / 57.0215)	KS_AD69_HILIC-elu_843_3530.17418.17418.3	high-energy collision-induced dissociation	6.53	3635.68	3635.66	0	0	0	0	5.2e-10	4.7e-09
1382 | 344282	13	316	R.IGPGEPLELLC[+57.02146]N[+1403.50732]VSGALPPAGR.H	R.IGPGEPLELLCNVSGALPPAGR.H	IGPGEPLELLCNVSGALPPAGR,RH,11@57.02146,12@1403.50732	N12(NGlycan / 1403.5073)	HexNAc(3)Hex(4)Fuc(1)	2.3e-06	2.1e-05	5.63	348	286.8	286.8	3	1207.57	1207.56	4.61		3620.69	3620.68	Specific	12	18	>sp|Q969P0|IGSF8_HUMAN Immunoglobulin superfamily member 8 OS=Homo sapiens OX=9606 GN=IGSF8 PE=1 SV=1	34	72.9248	controllerType=0 controllerNumber=1 scan=17601	13282	C11(Carbamidomethyl / 57.0215)	KS_AD69_HILIC-elu_843_3530.17601.17601.3	high-energy collision-induced dissociation	4.2	3619.69	3619.67	0	0	0	0	8.5e-08	8.5e-07
1304 | 424229	13	316	R.IGPGEPLELLC[+57.02146]N[+2075.72985]VSGALPPAGR.H	R.IGPGEPLELLCNVSGALPPAGR.H	IGPGEPLELLCNVSGALPPAGR,RH,11@57.02146,12@2075.72985	N12(NGlycan / 2075.7298)	HexNAc(4)Hex(6)NeuAc(1)	3.5e-06	3.1e-05	5.46	431.1	303.4	303.4	3	1431.64	1431.64	4.77		4292.92	4292.9	Specific	12	18.1	>sp|Q969P0|IGSF8_HUMAN Immunoglobulin superfamily member 8 OS=Homo sapiens OX=9606 GN=IGSF8 PE=1 SV=1	34	71.8849	controllerType=0 controllerNumber=1 scan=17341	13074	C11(Carbamidomethyl / 57.0215)	KS_AD69_HILIC-elu_843_3530.17341.17341.3	high-energy collision-induced dissociation	4.28	4291.91	4291.89	0	0	0	0	1.3e-07	1.3e-06
1347 | 367469	13	316	R.IGPGEPLELLC[+57.02146]N[+1622.58161]VSGALPPAGR.H	R.IGPGEPLELLCNVSGALPPAGR.H	IGPGEPLELLCNVSGALPPAGR,RH,11@57.02146,12@1622.58161	N12(NGlycan / 1622.5816)	HexNAc(4)Hex(5)	2.5e-08	2.2e-07	7.61	497.3	385.2	385.2	3	1280.6	1280.59	5.41		3839.77	3839.75	Specific	12	20.5	>sp|Q969P0|IGSF8_HUMAN Immunoglobulin superfamily member 8 OS=Homo sapiens OX=9606 GN=IGSF8 PE=1 SV=1	34	71.3281	controllerType=0 controllerNumber=1 scan=17196	12972	C11(Carbamidomethyl / 57.0215)	KS_AD69_HILIC-elu_843_3530.17196.17196.3	high-energy collision-induced dissociation	7.82	3838.76	3838.74	0	0	0	0	8.1e-10	7.1e-09
1336 | 369869	13	316	R.IGPGEPLELLC[+57.02146]N[+1647.61324]VSGALPPAGR.H	R.IGPGEPLELLCNVSGALPPAGR.H	IGPGEPLELLCNVSGALPPAGR,RH,11@57.02146,12@1647.61324	N12(NGlycan / 1647.6132)	HexNAc(5)Hex(3)Fuc(1)	8.1e-09	7.3e-08	8.09	562.4	462.4	462.4	3	1288.94	1288.93	5.46		3864.8	3864.78	Specific	12	22	>sp|Q969P0|IGSF8_HUMAN Immunoglobulin superfamily member 8 OS=Homo sapiens OX=9606 GN=IGSF8 PE=1 SV=1	34	72.8007	controllerType=0 controllerNumber=1 scan=17569	13258	C11(Carbamidomethyl / 57.0215)	KS_AD69_HILIC-elu_843_3530.17569.17569.3	high-energy collision-induced dissociation	8.82	3863.8	3863.78	0	0	0	0	2.6e-10	2.6e-09
1346 | 368949	13	316	R.IGPGEPLELLC[+57.02146]N[+1622.58161]VSGALPPAGR.H	R.IGPGEPLELLCNVSGALPPAGR.H	IGPGEPLELLCNVSGALPPAGR,RH,11@57.02146,12@1622.58161	N12(NGlycan / 1622.5816)	HexNAc(4)Hex(5)	3.8e-10	3.4e-09	9.42	580.2	481.3	481.3	3	1280.6	1280.59	5.7		3839.77	3839.75	Specific	12	22.2	>sp|Q969P0|IGSF8_HUMAN Immunoglobulin superfamily member 8 OS=Homo sapiens OX=9606 GN=IGSF8 PE=1 SV=1	34	72.269	controllerType=0 controllerNumber=1 scan=17435	13153	C11(Carbamidomethyl / 57.0215)	KS_AD69_HILIC-elu_843_3530.17435.17435.3	high-energy collision-induced dissociation	9.82	3838.77	3838.74	0	0	0	0	1.1e-11	8.5e-11
1371 | 344322	13	316	R.IGPGEPLELLC[+57.02146]N[+1444.53387]VSGALPPAGR.H	R.IGPGEPLELLCNVSGALPPAGR.H	IGPGEPLELLCNVSGALPPAGR,RH,11@57.02146,12@1444.53387	N12(NGlycan / 1444.5339)	HexNAc(4)Hex(3)Fuc(1)	5.8e-06	5.3e-05	5.23	385.1	284.4	284.4	3	1221.25	1221.24	6.08		3661.73	3661.7	Specific	12	17.2	>sp|Q969P0|IGSF8_HUMAN Immunoglobulin superfamily member 8 OS=Homo sapiens OX=9606 GN=IGSF8 PE=1 SV=1	34	73.0158	controllerType=0 controllerNumber=1 scan=17626	13298	C11(Carbamidomethyl / 57.0215)	KS_AD69_HILIC-elu_843_3530.17626.17626.3	high-energy collision-induced dissociation	3.92	3660.72	3660.7	0	0	0	0	2.4e-07	2.5e-06
1319 | 407904	13	316	R.IGPGEPLELLC[+57.02146]N[+1913.67702]VSGALPPAGR.H	R.IGPGEPLELLCNVSGALPPAGR.H	IGPGEPLELLCNVSGALPPAGR,RH,11@57.02146,12@1913.67702	N12(NGlycan / 1913.677)	HexNAc(4)Hex(5)NeuAc(1)	3.8e-06	3.4e-05	5.42	419.6	315	315	3	1377.63	1377.62	6.75		4130.87	4130.85	Specific	12	17.9	>sp|Q969P0|IGSF8_HUMAN Immunoglobulin superfamily member 8 OS=Homo sapiens OX=9606 GN=IGSF8 PE=1 SV=1	34	72.5154	controllerType=0 controllerNumber=1 scan=17499	13201	C11(Carbamidomethyl / 57.0215)	KS_AD69_HILIC-elu_843_3530.17499.17499.3	high-energy collision-induced dissociation	4.09	4129.87	4129.84	0	0	0	0	1.5e-07	1.5e-06
4858 | 295402	245	416	K.KDVN[+1864.63416]YTQIVVDR.T	K.KDVNYTQIVVDR.T	KDVNYTQIVVDR,KT,4@1864.63416	N4(NGlycan / 1864.6342)	HexNAc(2)Hex(9)	5.4e-05	0.00049	4.27	362.1	168.1	168.1	3	1105.47	1105.47	-2.54		3314.4	3314.4	Specific	4	17.1	>sp|Q92854|SEM4D_HUMAN Semaphorin-4D OS=Homo sapiens OX=9606 GN=SEMA4D PE=1 SV=1	853	35.9784	controllerType=0 controllerNumber=1 scan=8832	5406		KS_AD69_HILIC-elu_843_3530.8832.8832.3	high-energy collision-induced dissociation	2.71	3313.39	3313.4	0	0	0	0	2e-06	1.6e-05
4857 | 295322	245	416	K.KDVN[+1864.63416]YTQIVVDR.T	K.KDVNYTQIVVDR.T	KDVNYTQIVVDR,KT,4@1864.63416	N4(NGlycan / 1864.6342)	HexNAc(2)Hex(9)	3.8e-07	3.5e-06	6.42	490.2	290.8	290.8	3	1105.47	1105.47	-0.08		3314.4	3314.4	Specific	4	18.8	>sp|Q92854|SEM4D_HUMAN Semaphorin-4D OS=Homo sapiens OX=9606 GN=SEMA4D PE=1 SV=1	853	35.88	controllerType=0 controllerNumber=1 scan=8807	5383		KS_AD69_HILIC-elu_843_3530.8807.8807.3	high-energy collision-induced dissociation	4.82	3313.4	3313.4	0	0	0	0	1.2e-08	1e-07
97 | 398785	1	989	K.YQPIN[+2206.81324]STHELGPLVDLK.I	K.YQPINSTHELGPLVDLK.I	YQPINSTHELGPLVDLK,KI,5@2206.81324	N5(NGlycan / 2206.8132)	HexNAc(4)Hex(5)Fuc(4)	3.3e-06	3e-05	5.48	403.1	306.2	306.2	3	1377.61	1377.62	-3.53		4130.82	4130.83	Specific	5	15.7	>sp|Q92823|NRCAM_HUMAN Neuronal cell adhesion molecule OS=Homo sapiens OX=9606 GN=NRCAM PE=1 SV=3	3772	55.1373	controllerType=0 controllerNumber=1 scan=13373	9654		KS_AD69_HILIC-elu_843_3530.13373.13373.3	high-energy collision-induced dissociation	4.18	4129.81	4129.82	0	0	0	0	1.3e-07	1.2e-06
103 | 330363	1	989	K.YQPIN[+1752.64460]STHELGPLVDLK.I	K.YQPINSTHELGPLVDLK.I	YQPINSTHELGPLVDLK,KI,5@1752.64460	N5(NGlycan / 1752.6446)	HexNAc(4)Hex(4)Fuc(2)	1.6e-12	1.4e-11	11.81	694	493.2	493.2	3	1226.22	1226.23	-1.81		3676.66	3676.66	Specific	5	17.2	>sp|Q92823|NRCAM_HUMAN Neuronal cell adhesion molecule OS=Homo sapiens OX=9606 GN=NRCAM PE=1 SV=3	3772	50.3531	controllerType=0 controllerNumber=1 scan=12271	8623		KS_AD69_HILIC-elu_843_3530.12271.12271.3	high-energy collision-induced dissociation	12.21	3675.65	3675.65	0	0	0	0	1e-13	9.1e-13
100 | 375272	1	989	K.YQPIN[+2060.75533]STHELGPLVDLK.I	K.YQPINSTHELGPLVDLK.I	YQPINSTHELGPLVDLK,KI,5@2060.75533	N5(NGlycan / 2060.7553)	HexNAc(4)Hex(5)Fuc(3)	1.6e-12	1.4e-11	11.81	656.7	477.4	477.4	3	1328.93	1328.93	-1.73		3984.77	3984.77	Specific	5	20.7	>sp|Q92823|NRCAM_HUMAN Neuronal cell adhesion molecule OS=Homo sapiens OX=9606 GN=NRCAM PE=1 SV=3	3772	49.9196	controllerType=0 controllerNumber=1 scan=12172	8530		KS_AD69_HILIC-elu_843_3530.12172.12172.3	high-energy collision-induced dissociation	11.21	3983.76	3983.77	0	0	0	0	1e-13	9.1e-13
107 | 276429	1	989	K.YQPIN[+1216.42286]STHELGPLVDLK.I	K.YQPINSTHELGPLVDLK.I	YQPINSTHELGPLVDLK,KI,5@1216.42286	N5(NGlycan / 1216.4229)	HexNAc(2)Hex(5)	7.1e-09	6.4e-08	8.15	524.8	387.5	387.5	3	1047.48	1047.48	-1.37		3140.44	3140.44	Specific	5	15.4	>sp|Q92823|NRCAM_HUMAN Neuronal cell adhesion molecule OS=Homo sapiens OX=9606 GN=NRCAM PE=1 SV=3	3772	51.6159	controllerType=0 controllerNumber=1 scan=12571	8903		KS_AD69_HILIC-elu_843_3530.12571.12571.3	high-energy collision-induced dissociation	9.21	3139.43	3139.43	0	0	0	0	2.3e-10	2.3e-09
106 | 330442	1	989	K.YQPIN[+1647.61324]STHELGPLVDLK.I	K.YQPINSTHELGPLVDLK.I	YQPINSTHELGPLVDLK,KI,5@1647.61324	N5(NGlycan / 1647.6132)	HexNAc(5)Hex(3)Fuc(1)	1.8e-17	1.6e-16	16.74	850.8	587.2	587.2	3	1191.22	1191.22	0.15		3571.63	3571.63	Specific	5	20.8	>sp|Q92823|NRCAM_HUMAN Neuronal cell adhesion molecule OS=Homo sapiens OX=9606 GN=NRCAM PE=1 SV=3	3772	50.6445	controllerType=0 controllerNumber=1 scan=12340	8687		KS_AD69_HILIC-elu_843_3530.12340.12340.3	high-energy collision-induced dissociation	15.15	3570.62	3570.62	0	0	0	0	2.6e-18	2.2e-17
102 | 375671	1	989	K.YQPIN[+1955.72397]STHELGPLVDLK.I	K.YQPINSTHELGPLVDLK.I	YQPINSTHELGPLVDLK,KI,5@1955.72397	N5(NGlycan / 1955.724)	HexNAc(5)Hex(4)Fuc(2)	1.8e-16	1.6e-15	15.74	830.7	582.5	582.5	3	1293.92	1293.92	0.36		3879.74	3879.74	Specific	5	20.1	>sp|Q92823|NRCAM_HUMAN Neuronal cell adhesion molecule OS=Homo sapiens OX=9606 GN=NRCAM PE=1 SV=3	3772	50.5805	controllerType=0 controllerNumber=1 scan=12325	8673		KS_AD69_HILIC-elu_843_3530.12325.12325.3	high-energy collision-induced dissociation	16.15	3878.74	3878.73	0	0	0	0	2.3e-17	2.1e-16
104 | 330523	1	989	K.YQPIN[+1752.64460]STHELGPLVDLK.I	K.YQPINSTHELGPLVDLK.I	YQPINSTHELGPLVDLK,KI,5@1752.64460	N5(NGlycan / 1752.6446)	HexNAc(4)Hex(4)Fuc(2)	1.8e-13	1.6e-12	12.74	672.7	465.2	465.2	3	1226.23	1226.23	0.44		3676.66	3676.66	Specific	5	20.7	>sp|Q92823|NRCAM_HUMAN Neuronal cell adhesion molecule OS=Homo sapiens OX=9606 GN=NRCAM PE=1 SV=3	3772	50.6722	controllerType=0 controllerNumber=1 scan=12346	8693		KS_AD69_HILIC-elu_843_3530.12346.12346.3	high-energy collision-induced dissociation	13.15	3675.66	3675.65	0	0	0	0	1.5e-14	1.3e-13
105 | 330606	1	989	K.YQPIN[+1647.61324]STHELGPLVDLK.I	K.YQPINSTHELGPLVDLK.I	YQPINSTHELGPLVDLK,KI,5@1647.61324	N5(NGlycan / 1647.6132)	HexNAc(5)Hex(3)Fuc(1)	1.8e-18	1.6e-17	17.74	930.8	645.3	645.3	3	1191.22	1191.22	0.56		3571.63	3571.63	Specific	5	23.2	>sp|Q92823|NRCAM_HUMAN Neuronal cell adhesion molecule OS=Homo sapiens OX=9606 GN=NRCAM PE=1 SV=3	3772	50.9631	controllerType=0 controllerNumber=1 scan=12415	8757		KS_AD69_HILIC-elu_843_3530.12415.12415.3	high-energy collision-induced dissociation	16.15	3570.63	3570.62	0	0	0	0	2.8e-19	2.5e-18
101 | 375394	1	989	K.YQPIN[+1955.72397]STHELGPLVDLK.I	K.YQPINSTHELGPLVDLK.I	YQPINSTHELGPLVDLK,KI,5@1955.72397	N5(NGlycan / 1955.724)	HexNAc(5)Hex(4)Fuc(2)	2.1e-16	1.9e-15	15.68	844.5	614.4	614.4	3	1293.92	1293.92	1.21		3879.75	3879.74	Specific	5	22.4	>sp|Q92823|NRCAM_HUMAN Neuronal cell adhesion molecule OS=Homo sapiens OX=9606 GN=NRCAM PE=1 SV=3	3772	50.3065	controllerType=0 controllerNumber=1 scan=12261	8613		KS_AD69_HILIC-elu_843_3530.12261.12261.3	high-energy collision-induced dissociation	16.08	3878.74	3878.73	0	0	0	0	2.9e-17	2.5e-16
98 | 398908	1	989	K.YQPIN[+2205.79284]STHELGPLVDLK.I	K.YQPINSTHELGPLVDLK.I	YQPINSTHELGPLVDLK,KI,5@2205.79284	N5(NGlycan / 2205.7928)	HexNAc(4)Hex(5)Fuc(2)NeuAc(1)	2.7e-07	2.5e-06	6.56	409.9	264.3	264.3	3	1377.28	1377.27	1.96		4129.82	4129.81	Specific	5	15.9	>sp|Q92823|NRCAM_HUMAN Neuronal cell adhesion molecule OS=Homo sapiens OX=9606 GN=NRCAM PE=1 SV=3	3772	55.4158	controllerType=0 controllerNumber=1 scan=13437	9714		KS_AD69_HILIC-elu_843_3530.13437.13437.3	high-energy collision-induced dissociation	5.26	4128.81	4128.8	0	0	0	0	7.8e-09	6.5e-08
99 | 399264	1	989	K.YQPIN[+2100.76148]STHELGPLVDLK.I	K.YQPINSTHELGPLVDLK.I	YQPINSTHELGPLVDLK,KI,5@2100.76148	N5(NGlycan / 2100.7615)	HexNAc(5)Hex(4)Fuc(1)NeuAc(1)	4.7e-14	4.2e-13	13.33	700.2	485.6	485.6	3	1342.27	1342.26	3.07		4024.79	4024.78	Specific	5	20	>sp|Q92823|NRCAM_HUMAN Neuronal cell adhesion molecule OS=Homo sapiens OX=9606 GN=NRCAM PE=1 SV=3	3772	56.4288	controllerType=0 controllerNumber=1 scan=13668	9930		KS_AD69_HILIC-elu_843_3530.13668.13668.3	high-energy collision-induced dissociation	12.73	4023.78	4023.77	0	0	0	0	5.3e-15	4.4e-14
87 | 361595	1	854	R.VNVVN[+1606.58669]STLAEVHWDPVPLK.S	R.VNVVNSTLAEVHWDPVPLK.S	VNVVNSTLAEVHWDPVPLK,RS,5@1606.58669	N5(NGlycan / 1606.5867)	HexNAc(4)Hex(4)Fuc(1)	7.1e-12	6.4e-11	11.15	612.7	524.4	524.4	3	1241.91	1241.91	-0.8		3723.72	3723.73	Specific	5	22.9	>sp|Q92823|NRCAM_HUMAN Neuronal cell adhesion molecule OS=Homo sapiens OX=9606 GN=NRCAM PE=1 SV=3	3772	63.1412	controllerType=0 controllerNumber=1 scan=15194	11349		KS_AD69_HILIC-elu_843_3530.15194.15194.3	high-energy collision-induced dissociation	10.55	3722.72	3722.72	0	0	0	0	4.2e-13	3.6e-12
93 | 310602	1	854	R.VNVVN[+1216.42286]STLAEVHWDPVPLK.S	R.VNVVNSTLAEVHWDPVPLK.S	VNVVNSTLAEVHWDPVPLK,RS,5@1216.42286	N5(NGlycan / 1216.4229)	HexNAc(2)Hex(5)	1.8e-19	1.6e-18	18.74	956.6	864.2	864.2	3	1111.86	1111.86	0.11		3333.56	3333.56	Specific	5	26.5	>sp|Q92823|NRCAM_HUMAN Neuronal cell adhesion molecule OS=Homo sapiens OX=9606 GN=NRCAM PE=1 SV=3	3772	63.1937	controllerType=0 controllerNumber=1 scan=15206	11360		KS_AD69_HILIC-elu_843_3530.15206.15206.3	high-energy collision-induced dissociation	18.15	3332.55	3332.55	0	0	0	0	3.2e-20	2.8e-19
85 | 361756	1	854	R.VNVVN[+1622.58161]STLAEVHWDPVPLK.S	R.VNVVNSTLAEVHWDPVPLK.S	VNVVNSTLAEVHWDPVPLK,RS,5@1622.58161	N5(NGlycan / 1622.5816)	HexNAc(4)Hex(5)	1.8e-13	1.6e-12	12.74	681.6	568.3	568.3	3	1247.25	1247.24	0.4		3739.72	3739.72	Specific	5	21.8	>sp|Q92823|NRCAM_HUMAN Neuronal cell adhesion molecule OS=Homo sapiens OX=9606 GN=NRCAM PE=1 SV=3	3772	63.2711	controllerType=0 controllerNumber=1 scan=15224	11376		KS_AD69_HILIC-elu_843_3530.15224.15224.3	high-energy collision-induced dissociation	13.15	3738.71	3738.71	0	0	0	0	1.5e-14	1.4e-13
92 | 310646	1	854	R.VNVVN[+1216.42286]STLAEVHWDPVPLK.S	R.VNVVNSTLAEVHWDPVPLK.S	VNVVNSTLAEVHWDPVPLK,RS,5@1216.42286	N5(NGlycan / 1216.4229)	HexNAc(2)Hex(5)	1.8e-21	1.6e-20	20.74	1096	1000.2	1000.2	3	1111.86	1111.86	0.55		3333.56	3333.56	Specific	5	23.3	>sp|Q92823|NRCAM_HUMAN Neuronal cell adhesion molecule OS=Homo sapiens OX=9606 GN=NRCAM PE=1 SV=3	3772	63.3234	controllerType=0 controllerNumber=1 scan=15236	11387		KS_AD69_HILIC-elu_843_3530.15236.15236.3	high-energy collision-induced dissociation	19.15	3332.56	3332.55	0	0	0	0	3e-22	2.4e-21
86 | 361836	1	854	R.VNVVN[+1606.58669]STLAEVHWDPVPLK.S	R.VNVVNSTLAEVHWDPVPLK.S	VNVVNSTLAEVHWDPVPLK,RS,5@1606.58669	N5(NGlycan / 1606.5867)	HexNAc(4)Hex(4)Fuc(1)	1.8e-19	1.6e-18	18.74	989.2	808	808	3	1241.91	1241.91	0.77		3723.73	3723.73	Specific	5	25.7	>sp|Q92823|NRCAM_HUMAN Neuronal cell adhesion molecule OS=Homo sapiens OX=9606 GN=NRCAM PE=1 SV=3	3772	63.4468	controllerType=0 controllerNumber=1 scan=15264	11413		KS_AD69_HILIC-elu_843_3530.15264.15264.3	high-energy collision-induced dissociation	19.15	3722.72	3722.72	0	0	0	0	3.3e-20	2.8e-19
84 | 361636	1	854	R.VNVVN[+1622.58161]STLAEVHWDPVPLK.S	R.VNVVNSTLAEVHWDPVPLK.S	VNVVNSTLAEVHWDPVPLK,RS,5@1622.58161	N5(NGlycan / 1622.5816)	HexNAc(4)Hex(5)	1.8e-13	1.6e-12	12.74	682.1	604.9	604.9	3	1247.25	1247.24	0.79		3739.72	3739.72	Specific	5	24.5	>sp|Q92823|NRCAM_HUMAN Neuronal cell adhesion molecule OS=Homo sapiens OX=9606 GN=NRCAM PE=1 SV=3	3772	63.1845	controllerType=0 controllerNumber=1 scan=15204	11358		KS_AD69_HILIC-elu_843_3530.15204.15204.3	high-energy collision-induced dissociation	13.15	3738.72	3738.71	0	0	0	0	1.5e-14	1.4e-13
78 | 382824	1	854	R.VNVVN[+1768.63952]STLAEVHWDPVPLK.S	R.VNVVNSTLAEVHWDPVPLK.S	VNVVNSTLAEVHWDPVPLK,RS,5@1768.63952	N5(NGlycan / 1768.6395)	HexNAc(4)Hex(5)Fuc(1)	1.8e-13	1.6e-12	12.74	682.5	536.1	536.1	3	1295.93	1295.93	1.09		3885.78	3885.78	Specific	5	23.3	>sp|Q92823|NRCAM_HUMAN Neuronal cell adhesion molecule OS=Homo sapiens OX=9606 GN=NRCAM PE=1 SV=3	3772	63.3807	controllerType=0 controllerNumber=1 scan=15249	11399		KS_AD69_HILIC-elu_843_3530.15249.15249.3	high-energy collision-induced dissociation	13.15	3884.78	3884.77	0	0	0	0	1.5e-14	1.4e-13
91 | 310764	1	854	R.VNVVN[+1216.42286]STLAEVHWDPVPLK.S	R.VNVVNSTLAEVHWDPVPLK.S	VNVVNSTLAEVHWDPVPLK,RS,5@1216.42286	N5(NGlycan / 1216.4229)	HexNAc(2)Hex(5)	2.1e-22	1.9e-21	21.68	1101.3	1002.1	1002.1	3	1111.86	1111.86	1.43		3333.57	3333.56	Specific	5	24.1	>sp|Q92823|NRCAM_HUMAN Neuronal cell adhesion molecule OS=Homo sapiens OX=9606 GN=NRCAM PE=1 SV=3	3772	63.5891	controllerType=0 controllerNumber=1 scan=15296	11443		KS_AD69_HILIC-elu_843_3530.15296.15296.3	high-energy collision-induced dissociation	20.08	3332.56	3332.55	0	0	0	0	4.1e-23	3.9e-22
75 | 402505	1	854	R.VNVVN[+1914.69743]STLAEVHWDPVPLK.S	R.VNVVNSTLAEVHWDPVPLK.S	VNVVNSTLAEVHWDPVPLK,RS,5@1914.69743	N5(NGlycan / 1914.6974)	HexNAc(4)Hex(5)Fuc(2)	2.1e-15	1.9e-14	14.68	751.4	576.3	576.3	3	1344.62	1344.62	1.65		4031.84	4031.84	Specific	5	23.4	>sp|Q92823|NRCAM_HUMAN Neuronal cell adhesion molecule OS=Homo sapiens OX=9606 GN=NRCAM PE=1 SV=3	3772	63.2093	controllerType=0 controllerNumber=1 scan=15210	11363		KS_AD69_HILIC-elu_843_3530.15210.15210.3	high-energy collision-induced dissociation	14.08	4030.84	4030.83	0	0	0	0	2.6e-16	2.4e-15
82 | 361995	1	854	R.VNVVN[+1647.61324]STLAEVHWDPVPLK.S	R.VNVVNSTLAEVHWDPVPLK.S	VNVVNSTLAEVHWDPVPLK,RS,5@1647.61324	N5(NGlycan / 1647.6132)	HexNAc(5)Hex(3)Fuc(1)	2.1e-16	1.9e-15	15.68	844	733.7	733.7	3	1255.59	1255.59	1.95		3764.76	3764.75	Specific	5	25	>sp|Q92823|NRCAM_HUMAN Neuronal cell adhesion molecule OS=Homo sapiens OX=9606 GN=NRCAM PE=1 SV=3	3772	63.5965	controllerType=0 controllerNumber=1 scan=15298	11445		KS_AD69_HILIC-elu_843_3530.15298.15298.3	high-energy collision-induced dissociation	16.08	3763.75	3763.74	0	0	0	0	3e-17	2.7e-16
90 | 337645	1	854	R.VNVVN[+1444.53387]STLAEVHWDPVPLK.S	R.VNVVNSTLAEVHWDPVPLK.S	VNVVNSTLAEVHWDPVPLK,RS,5@1444.53387	N5(NGlycan / 1444.5339)	HexNAc(4)Hex(3)Fuc(1)	4.7e-12	4.2e-11	11.33	645.9	565.5	565.5	3	1187.9	1187.9	2.38		3561.68	3561.67	Specific	5	24.1	>sp|Q92823|NRCAM_HUMAN Neuronal cell adhesion molecule OS=Homo sapiens OX=9606 GN=NRCAM PE=1 SV=3	3772	63.6242	controllerType=0 controllerNumber=1 scan=15304	11451		KS_AD69_HILIC-elu_843_3530.15304.15304.3	high-energy collision-induced dissociation	11.73	3560.67	3560.67	0	0	0	0	3e-13	2.6e-12
77 | 382704	1	854	R.VNVVN[+1768.63952]STLAEVHWDPVPLK.S	R.VNVVNSTLAEVHWDPVPLK.S	VNVVNSTLAEVHWDPVPLK,RS,5@1768.63952	N5(NGlycan / 1768.6395)	HexNAc(4)Hex(5)Fuc(1)	4.7e-14	4.2e-13	13.33	749.5	605	605	3	1295.93	1295.93	2.7		3885.79	3885.78	Specific	5	24	>sp|Q92823|NRCAM_HUMAN Neuronal cell adhesion molecule OS=Homo sapiens OX=9606 GN=NRCAM PE=1 SV=3	3772	63.0764	controllerType=0 controllerNumber=1 scan=15180	11335		KS_AD69_HILIC-elu_843_3530.15180.15180.3	high-energy collision-induced dissociation	13.73	3884.78	3884.77	0	0	0	0	5.3e-15	4.4e-14
72 | 327043	1	788	R.QKDGDDEWTSVVVAN[+1647.61324]VSK.Y	R.QKDGDDEWTSVVVANVSK.Y	QKDGDDEWTSVVVANVSK,RY,15@1647.61324	N15(NGlycan / 1647.6132)	HexNAc(5)Hex(3)Fuc(1)	7.3e-19	6.6e-18	18.13	991.5	734.5	734.5	3	1208.86	1208.86	0.31		3624.57	3624.57	Specific	15	20	>sp|Q92823|NRCAM_HUMAN Neuronal cell adhesion molecule OS=Homo sapiens OX=9606 GN=NRCAM PE=1 SV=3	3772	44.8085	controllerType=0 controllerNumber=1 scan=10946	7382		KS_AD69_HILIC-elu_843_3530.10946.10946.3	high-energy collision-induced dissociation	16.54	3623.56	3623.56	0	0	0	0	9.4e-20	9e-19
70 | 373390	1	788	R.QKDGDDEWTSVVVAN[+1955.72397]VSK.Y	R.QKDGDDEWTSVVVANVSK.Y	QKDGDDEWTSVVVANVSK,RY,15@1955.72397	N15(NGlycan / 1955.724)	HexNAc(5)Hex(4)Fuc(2)	7.3e-16	6.6e-15	15.13	805.4	605.3	605.3	3	1311.57	1311.56	0.4		3932.68	3932.68	Specific	15	19	>sp|Q92823|NRCAM_HUMAN Neuronal cell adhesion molecule OS=Homo sapiens OX=9606 GN=NRCAM PE=1 SV=3	3772	44.0946	controllerType=0 controllerNumber=1 scan=10773	7220		KS_AD69_HILIC-elu_843_3530.10773.10773.3	high-energy collision-induced dissociation	14.54	3931.67	3931.67	0	0	0	0	9.2e-17	8.2e-16
73 | 327003	1	788	R.QKDGDDEWTSVVVAN[+1647.61324]VSK.Y	R.QKDGDDEWTSVVVANVSK.Y	QKDGDDEWTSVVVANVSK,RY,15@1647.61324	N15(NGlycan / 1647.6132)	HexNAc(5)Hex(3)Fuc(1)	7.3e-19	6.6e-18	18.13	953.6	740.7	740.7	3	1208.86	1208.86	0.81		3624.57	3624.57	Specific	15	20.1	>sp|Q92823|NRCAM_HUMAN Neuronal cell adhesion molecule OS=Homo sapiens OX=9606 GN=NRCAM PE=1 SV=3	3772	44.7148	controllerType=0 controllerNumber=1 scan=10921	7359		KS_AD69_HILIC-elu_843_3530.10921.10921.3	high-energy collision-induced dissociation	16.54	3623.56	3623.56	0	0	0	0	9.2e-20	8.8e-19
71 | 373550	1	788	R.QKDGDDEWTSVVVAN[+1955.72397]VSK.Y	R.QKDGDDEWTSVVVANVSK.Y	QKDGDDEWTSVVVANVSK,RY,15@1955.72397	N15(NGlycan / 1955.724)	HexNAc(5)Hex(4)Fuc(2)	7.3e-14	6.6e-13	13.13	711.4	505.9	505.9	3	1311.57	1311.56	1.06		3932.68	3932.68	Specific	15	18	>sp|Q92823|NRCAM_HUMAN Neuronal cell adhesion molecule OS=Homo sapiens OX=9606 GN=NRCAM PE=1 SV=3	3772	44.6112	controllerType=0 controllerNumber=1 scan=10897	7336		KS_AD69_HILIC-elu_843_3530.10897.10897.3	high-energy collision-induced dissociation	12.54	3931.68	3931.67	0	0	0	0	6.6e-15	5.6e-14
69 | 373429	1	788	R.QKDGDDEWTSVVVAN[+1955.72397]VSK.Y	R.QKDGDDEWTSVVVANVSK.Y	QKDGDDEWTSVVVANVSK,RY,15@1955.72397	N15(NGlycan / 1955.724)	HexNAc(5)Hex(4)Fuc(2)	8.4e-18	7.6e-17	17.07	935.8	720.9	720.9	3	1311.57	1311.56	1.24		3932.68	3932.68	Specific	15	20.2	>sp|Q92823|NRCAM_HUMAN Neuronal cell adhesion molecule OS=Homo sapiens OX=9606 GN=NRCAM PE=1 SV=3	3772	44.3261	controllerType=0 controllerNumber=1 scan=10830	7273		KS_AD69_HILIC-elu_843_3530.10830.10830.3	high-energy collision-induced dissociation	17.48	3931.68	3931.67	0	0	0	0	8.7e-19	7.2e-18
68 | 395224	1	788	R.QKDGDDEWTSVVVAN[+2060.75533]VSK.Y	R.QKDGDDEWTSVVVANVSK.Y	QKDGDDEWTSVVVANVSK,RY,15@2060.75533	N15(NGlycan / 2060.7553)	HexNAc(4)Hex(5)Fuc(3)	4.6e-06	4.2e-05	5.34	328.3	208.6	208.6	3	1346.58	1346.58	1.61		4037.72	4037.71	Specific	15	13.9	>sp|Q92823|NRCAM_HUMAN Neuronal cell adhesion molecule OS=Homo sapiens OX=9606 GN=NRCAM PE=1 SV=3	3772	43.5122	controllerType=0 controllerNumber=1 scan=10637	7093		KS_AD69_HILIC-elu_843_3530.10637.10637.3	high-energy collision-induced dissociation	4.07	4036.71	4036.7	0	0	0	0	1.9e-07	1.9e-06
67 | 413431	1	788	R.QKDGDDEWTSVVVAN[+2263.83471]VSK.Y	R.QKDGDDEWTSVVVANVSK.Y	QKDGDDEWTSVVVANVSK,RY,15@2263.83471	N15(NGlycan / 2263.8347)	HexNAc(5)Hex(5)Fuc(3)	4e-09	3.7e-08	8.39	565.4	383.6	383.6	3	1414.27	1414.27	2.47		4240.8	4240.79	Specific	15	16.6	>sp|Q92823|NRCAM_HUMAN Neuronal cell adhesion molecule OS=Homo sapiens OX=9606 GN=NRCAM PE=1 SV=3	3772	43.476	controllerType=0 controllerNumber=1 scan=10629	7085		KS_AD69_HILIC-elu_843_3530.10629.10629.3	high-energy collision-induced dissociation	9.13	4239.79	4239.78	0	0	0	0	1.3e-10	1.3e-09
51 | 431104	1	494	K.GSALHEDIYVLHEN[+1864.63416]GTLEIPVAQK.D	K.GSALHEDIYVLHENGTLEIPVAQK.D	GSALHEDIYVLHENGTLEIPVAQK,KD,14@1864.63416	N14(NGlycan / 1864.6342)	HexNAc(2)Hex(9)	4e-06	3.6e-05	5.4	453.4	242.7	242.7	4	1125.25	1125.25	-3.38		4497.98	4497.99	Specific	14	16.1	>sp|Q92823|NRCAM_HUMAN Neuronal cell adhesion molecule OS=Homo sapiens OX=9606 GN=NRCAM PE=1 SV=3	3772	53.4497	controllerType=0 controllerNumber=1 scan=12988	9294		KS_AD69_HILIC-elu_843_3530.12988.12988.2	high-energy collision-induced dissociation	4.27	4496.97	4496.98	0	0	0	0	1.7e-07	1.6e-06
53 | 356847	1	494	K.GSALHEDIYVLHEN[+1216.42286]GTLEIPVAQK.D	K.GSALHEDIYVLHENGTLEIPVAQK.D	GSALHEDIYVLHENGTLEIPVAQK,KD,14@1216.42286	N14(NGlycan / 1216.4229)	HexNAc(2)Hex(5)	1.5e-18	1.3e-17	17.83	930.2	632.8	632.8	4	963.201	963.2	0.71		3849.78	3849.78	Specific	14	22.4	>sp|Q92823|NRCAM_HUMAN Neuronal cell adhesion molecule OS=Homo sapiens OX=9606 GN=NRCAM PE=1 SV=3	3772	54.0164	controllerType=0 controllerNumber=1 scan=13119	9416		KS_AD69_HILIC-elu_843_3530.13119.13119.4	high-energy collision-induced dissociation	16.24	3848.78	3848.77	0	0	0	0	1.8e-19	1.7e-18
50 | 430987	1	494	K.GSALHEDIYVLHEN[+1864.63416]GTLEIPVAQK.D	K.GSALHEDIYVLHENGTLEIPVAQK.D	GSALHEDIYVLHENGTLEIPVAQK,KD,14@1864.63416	N14(NGlycan / 1864.6342)	HexNAc(2)Hex(9)	4.7e-10	4.2e-09	9.33	587.3	366.5	366.5	4	1125.25	1125.25	0.85		4497.99	4497.99	Specific	14	20.6	>sp|Q92823|NRCAM_HUMAN Neuronal cell adhesion molecule OS=Homo sapiens OX=9606 GN=NRCAM PE=1 SV=3	3772	53.3108	controllerType=0 controllerNumber=1 scan=12956	9264		KS_AD69_HILIC-elu_843_3530.12956.12956.4	high-energy collision-induced dissociation	9.73	4496.99	4496.98	0	0	0	0	1.4e-11	1.1e-10
52 | 356647	1	494	K.GSALHEDIYVLHEN[+1216.42286]GTLEIPVAQK.D	K.GSALHEDIYVLHENGTLEIPVAQK.D	GSALHEDIYVLHENGTLEIPVAQK,KD,14@1216.42286	N14(NGlycan / 1216.4229)	HexNAc(2)Hex(5)	1.5e-19	1.3e-18	18.83	978.6	639.8	639.8	4	963.201	963.2	0.9		3849.78	3849.78	Specific	14	21.1	>sp|Q92823|NRCAM_HUMAN Neuronal cell adhesion molecule OS=Homo sapiens OX=9606 GN=NRCAM PE=1 SV=3	3772	53.635	controllerType=0 controllerNumber=1 scan=13031	9334		KS_AD69_HILIC-elu_843_3530.13031.13031.4	high-energy collision-induced dissociation	17.24	3848.78	3848.77	0	0	0	0	1.8e-20	1.5e-19
54 | 356687	1	494	K.GSALHEDIYVLHEN[+1216.42286]GTLEIPVAQK.D	K.GSALHEDIYVLHENGTLEIPVAQK.D	GSALHEDIYVLHENGTLEIPVAQK,KD,14@1216.42286	N14(NGlycan / 1216.4229)	HexNAc(2)Hex(5)	1.4e-13	1.3e-12	12.84	758.6	601.1	601.1	3	1283.94	1283.93	5.89		3849.8	3849.78	Specific	14	18.6	>sp|Q92823|NRCAM_HUMAN Neuronal cell adhesion molecule OS=Homo sapiens OX=9606 GN=NRCAM PE=1 SV=3	3772	53.8083	controllerType=0 controllerNumber=1 scan=13071	9372		KS_AD69_HILIC-elu_843_3530.13071.13071.3	high-energy collision-induced dissociation	12.24	3848.8	3848.77	0	0	0	0	1e-14	8.7e-14
34 | 412512	1	265	R.ERPPTFLTPEGN[+1955.72397]ASNKEELR.G	R.ERPPTFLTPEGNASNKEELR.G	ERPPTFLTPEGNASNKEELR,RG,12@1955.72397	N12(NGlycan / 1955.724)	HexNAc(5)Hex(4)Fuc(2)	1e-06	9.1e-06	6	404.9	258.8	258.8	4	1060.97	1060.97	-0.17		4240.88	4240.88	Specific	12	12.2	>sp|Q92823|NRCAM_HUMAN Neuronal cell adhesion molecule OS=Homo sapiens OX=9606 GN=NRCAM PE=1 SV=3	3772	35.7489	controllerType=0 controllerNumber=1 scan=8776	5354		KS_AD69_HILIC-elu_843_3530.8776.8776.2	high-energy collision-induced dissociation	4.7	4239.87	4239.87	0	0	0	0	3.2e-08	3.2e-07
43 | 349683	1	265	R.ERPPTFLTPEGN[+1444.53387]ASNKEELR.G	R.ERPPTFLTPEGNASNKEELR.G	ERPPTFLTPEGNASNKEELR,RG,12@1444.53387	N12(NGlycan / 1444.5339)	HexNAc(4)Hex(3)Fuc(1)	4.1e-06	3.7e-05	5.39	342	118.9	118.9	4	933.177	933.177	-0.02		3729.69	3729.69	Specific	12	13.2	>sp|Q92823|NRCAM_HUMAN Neuronal cell adhesion molecule OS=Homo sapiens OX=9606 GN=NRCAM PE=1 SV=3	3772	36.7041	controllerType=0 controllerNumber=1 scan=9008	5570		KS_AD69_HILIC-elu_843_3530.9008.9008.4	high-energy collision-induced dissociation	3.96	3728.68	3728.68	0	0	0	0	1.7e-07	1.7e-06
42 | 349486	1	265	R.ERPPTFLTPEGN[+1444.53387]ASNKEELR.G	R.ERPPTFLTPEGNASNKEELR.G	ERPPTFLTPEGNASNKEELR,RG,12@1444.53387	N12(NGlycan / 1444.5339)	HexNAc(4)Hex(3)Fuc(1)	8.5e-06	7.7e-05	5.07	404.2	93.5	93.5	4	933.178	933.177	0.84		3729.69	3729.69	Specific	12	12.5	>sp|Q92823|NRCAM_HUMAN Neuronal cell adhesion molecule OS=Homo sapiens OX=9606 GN=NRCAM PE=1 SV=3	3772	36.3364	controllerType=0 controllerNumber=1 scan=8920	5488		KS_AD69_HILIC-elu_843_3530.8920.8920.4	high-energy collision-induced dissociation	3.77	3728.68	3728.68	0	0	0	0	3.7e-07	3.5e-06
45 | 294084	1	265	R.ERPPTFLTPEGN[+1647.61324]ASNK.E	R.ERPPTFLTPEGNASNK.E	ERPPTFLTPEGNASNK,RE,12@1647.61324	N12(NGlycan / 1647.6132)	HexNAc(5)Hex(3)Fuc(1)	1.8e-07	1.7e-06	6.73	509.4	253.3	253.3	3	1135.84	1135.84	1.04		3405.5	3405.49	Specific	12	14.6	>sp|Q92823|NRCAM_HUMAN Neuronal cell adhesion molecule OS=Homo sapiens OX=9606 GN=NRCAM PE=1 SV=3	3772	33.459	controllerType=0 controllerNumber=1 scan=8230	4844		KS_AD69_HILIC-elu_843_3530.8230.8230.3	high-energy collision-induced dissociation	5.16	3404.49	3404.49	0	0	0	0	5e-09	3.8e-08
38 | 372112	1	265	R.ERPPTFLTPEGN[+1647.61324]ASNKEELR.G	R.ERPPTFLTPEGNASNKEELR.G	ERPPTFLTPEGNASNKEELR,RG,12@1647.61324	N12(NGlycan / 1647.6132)	HexNAc(5)Hex(3)Fuc(1)	4.1e-10	3.7e-09	9.39	611.9	348.3	348.3	4	983.948	983.947	1.59		3932.77	3932.77	Specific	12	12.6	>sp|Q92823|NRCAM_HUMAN Neuronal cell adhesion molecule OS=Homo sapiens OX=9606 GN=NRCAM PE=1 SV=3	3772	36.2658	controllerType=0 controllerNumber=1 scan=8903	5472		KS_AD69_HILIC-elu_843_3530.8903.8903.4	high-energy collision-induced dissociation	8.79	3931.76	3931.76	0	0	0	0	1.2e-11	9.5e-11
36 | 393949	1	265	R.ERPPTFLTPEGN[+1809.66607]ASNKEELR.G	R.ERPPTFLTPEGNASNKEELR.G	ERPPTFLTPEGNASNKEELR,RG,12@1809.66607	N12(NGlycan / 1809.6661)	HexNAc(5)Hex(4)Fuc(1)	5.6e-06	5.1e-05	5.25	311.4	151.3	151.3	4	1024.46	1024.46	1.69		4094.82	4094.82	Specific	12	12.5	>sp|Q92823|NRCAM_HUMAN Neuronal cell adhesion molecule OS=Homo sapiens OX=9606 GN=NRCAM PE=1 SV=3	3772	36.2127	controllerType=0 controllerNumber=1 scan=8890	5460		KS_AD69_HILIC-elu_843_3530.8890.8890.4	high-energy collision-induced dissociation	3.94	4093.82	4093.81	0	0	0	0	2.4e-07	2.4e-06
37 | 393904	1	265	R.ERPPTFLTPEGN[+1752.64460]ASNKEELR.G	R.ERPPTFLTPEGNASNKEELR.G	ERPPTFLTPEGNASNKEELR,RG,12@1752.64460	N12(NGlycan / 1752.6446)	HexNAc(4)Hex(4)Fuc(2)	3.2e-06	2.9e-05	5.49	432.6	122.5	122.5	4	1010.21	1010.2	2.01		4037.8	4037.8	Specific	12	12.5	>sp|Q92823|NRCAM_HUMAN Neuronal cell adhesion molecule OS=Homo sapiens OX=9606 GN=NRCAM PE=1 SV=3	3772	36.1275	controllerType=0 controllerNumber=1 scan=8868	5440		KS_AD69_HILIC-elu_843_3530.8868.8868.4	high-energy collision-induced dissociation	4.31	4036.8	4036.79	0	0	0	0	1.2e-07	1.2e-06
35 | 393987	1	265	R.ERPPTFLTPEGN[+1809.66607]ASNKEELR.G	R.ERPPTFLTPEGNASNKEELR.G	ERPPTFLTPEGNASNKEELR,RG,12@1809.66607	N12(NGlycan / 1809.6661)	HexNAc(5)Hex(4)Fuc(1)	1.5e-05	0.00014	4.82	313.8	139	139	4	1024.46	1024.46	2.52		4094.83	4094.82	Specific	12	12.6	>sp|Q92823|NRCAM_HUMAN Neuronal cell adhesion molecule OS=Homo sapiens OX=9606 GN=NRCAM PE=1 SV=3	3772	36.3271	controllerType=0 controllerNumber=1 scan=8918	5486		KS_AD69_HILIC-elu_843_3530.8918.8918.4	high-energy collision-induced dissociation	3.52	4093.82	4093.81	0	0	0	0	6.4e-07	5.7e-06
44 | 349163	1	265	R.ERPPTFLTPEGN[+1955.72397]ASNK.E	R.ERPPTFLTPEGNASNK.E	ERPPTFLTPEGNASNK,RE,12@1955.72397	N12(NGlycan / 1955.724)	HexNAc(5)Hex(4)Fuc(2)	1.7e-06	1.6e-05	5.77	477.9	207.5	207.5	3	1238.54	1238.54	2.78		3713.62	3713.61	Specific	12	15.8	>sp|Q92823|NRCAM_HUMAN Neuronal cell adhesion molecule OS=Homo sapiens OX=9606 GN=NRCAM PE=1 SV=3	3772	32.5543	controllerType=0 controllerNumber=1 scan=8016	4644		KS_AD69_HILIC-elu_843_3530.8016.8016.3	high-energy collision-induced dissociation	4.45	3712.61	3712.6	0	0	0	0	6.2e-08	6.3e-07
20 | 150806	1	222	R.FN[+1378.47569]HTQTIQQK.Q	R.FNHTQTIQQK.Q	FNHTQTIQQK,RQ,2@1378.47569	N2(NGlycan / 1378.4757)	HexNAc(2)Hex(6)	3e-14	2.7e-13	13.52	764.3	500.2	500.2	3	875.043	875.043	-0.28		2623.11	2623.11	Specific	2	21.6	>sp|Q92823|NRCAM_HUMAN Neuronal cell adhesion molecule OS=Homo sapiens OX=9606 GN=NRCAM PE=1 SV=3	3772	13.4718	controllerType=0 controllerNumber=1 scan=3577	582		KS_AD69_HILIC-elu_843_3530.3577.3577.3	high-energy collision-induced dissociation	12.93	2622.11	2622.11	0	0	0	0	2.7e-15	2.3e-14
25 | 90602	1	222	R.FN[+1216.42286]HTQTIQQK.Q	R.FNHTQTIQQK.Q	FNHTQTIQQK,RQ,2@1216.42286	N2(NGlycan / 1216.4229)	HexNAc(2)Hex(5)	7.7e-13	6.9e-12	12.12	687.6	441.6	441.6	3	821.026	821.025	0.48		2461.06	2461.06	Specific	2	21.9	>sp|Q92823|NRCAM_HUMAN Neuronal cell adhesion molecule OS=Homo sapiens OX=9606 GN=NRCAM PE=1 SV=3	3772	14.5114	controllerType=0 controllerNumber=1 scan=3815	801		KS_AD69_HILIC-elu_843_3530.3815.3815.3	high-energy collision-induced dissociation	12.52	2460.05	2460.05	0	0	0	0	5.3e-14	4.6e-13
31 | 106	1	222	R.FN[+203.07937]HTQTIQQK.Q	R.FNHTQTIQQK.Q	FNHTQTIQQK,RQ,2@203.07937	N2(NGlycan / 203.0794)	HexNAc(1)	8.9e-13	8.1e-12	12.05	753.3	518.5	518.5	2	724.363	724.362	0.5		1447.72	1447.72	Specific	2	10.2	>sp|Q92823|NRCAM_HUMAN Neuronal cell adhesion molecule OS=Homo sapiens OX=9606 GN=NRCAM PE=1 SV=3	3772	14.0165	controllerType=0 controllerNumber=1 scan=3702	696		KS_AD69_HILIC-elu_843_3530.3702.3702.2	high-energy collision-induced dissociation	11.45	1446.71	1446.71	0	0	0	0	6.9e-14	6.2e-13
17 | 150605	1	222	R.FN[+1540.52851]HTQTIQQK.Q	R.FNHTQTIQQK.Q	FNHTQTIQQK,RQ,2@1540.52851	N2(NGlycan / 1540.5285)	HexNAc(2)Hex(7)	1.1e-07	1e-06	6.95	573.3	322.8	322.8	3	929.061	929.06	0.62		2785.17	2785.17	Specific	2	19.6	>sp|Q92823|NRCAM_HUMAN Neuronal cell adhesion molecule OS=Homo sapiens OX=9606 GN=NRCAM PE=1 SV=3	3772	13.3288	controllerType=0 controllerNumber=1 scan=3545	552		KS_AD69_HILIC-elu_843_3530.3545.3545.3	high-energy collision-induced dissociation	8.68	2784.16	2784.16	0	0	0	0	3e-09	2.1e-08
27 | 90803	1	222	R.FN[+1216.42286]HTQTIQQK.Q	R.FNHTQTIQQK.Q	FNHTQTIQQK,RQ,2@1216.42286	N2(NGlycan / 1216.4229)	HexNAc(2)Hex(5)	1.9e-06	1.7e-05	5.72	450.6	202.5	202.5	3	821.026	821.025	0.63		2461.06	2461.06	Specific	2	17.7	>sp|Q92823|NRCAM_HUMAN Neuronal cell adhesion molecule OS=Homo sapiens OX=9606 GN=NRCAM PE=1 SV=3	3772	14.8447	controllerType=0 controllerNumber=1 scan=3891	871		KS_AD69_HILIC-elu_843_3530.3891.3891.3	high-energy collision-induced dissociation	4.59	2460.06	2460.05	0	0	0	0	6.9e-08	6.9e-07
16 | 150762	1	222	R.FN[+1540.52851]HTQTIQQK.Q	R.FNHTQTIQQK.Q	FNHTQTIQQK,RQ,2@1540.52851	N2(NGlycan / 1540.5285)	HexNAc(2)Hex(7)	7.7e-14	6.9e-13	13.12	734.4	458.8	458.8	3	929.061	929.06	0.82		2785.17	2785.17	Specific	2	23	>sp|Q92823|NRCAM_HUMAN Neuronal cell adhesion molecule OS=Homo sapiens OX=9606 GN=NRCAM PE=1 SV=3	3772	13.4488	controllerType=0 controllerNumber=1 scan=3572	577		KS_AD69_HILIC-elu_843_3530.3572.3572.3	high-energy collision-induced dissociation	13.52	2784.16	2784.16	0	0	0	0	6.8e-15	5.7e-14
28 | 91003	1	222	R.FN[+1216.42286]HTQTIQQK.Q	R.FNHTQTIQQK.Q	FNHTQTIQQK,RQ,2@1216.42286	N2(NGlycan / 1216.4229)	HexNAc(2)Hex(5)	4.3e-06	3.9e-05	5.37	363	140	140	3	821.026	821.025	0.85		2461.06	2461.06	Specific	2	15.3	>sp|Q92823|NRCAM_HUMAN Neuronal cell adhesion molecule OS=Homo sapiens OX=9606 GN=NRCAM PE=1 SV=3	3772	15.1565	controllerType=0 controllerNumber=1 scan=3961	937		KS_AD69_HILIC-elu_843_3530.3961.3961.3	high-energy collision-induced dissociation	3.91	2460.06	2460.05	0	0	0	0	1.8e-07	1.7e-06
19 | 151001	1	222	R.FN[+1378.47569]HTQTIQQK.Q	R.FNHTQTIQQK.Q	FNHTQTIQQK,RQ,2@1378.47569	N2(NGlycan / 1378.4757)	HexNAc(2)Hex(6)	7.7e-18	6.9e-17	17.12	925.1	642.6	642.6	3	875.044	875.043	0.9		2623.12	2623.11	Specific	2	23.1	>sp|Q92823|NRCAM_HUMAN Neuronal cell adhesion molecule OS=Homo sapiens OX=9606 GN=NRCAM PE=1 SV=3	3772	13.7137	controllerType=0 controllerNumber=1 scan=3633	632		KS_AD69_HILIC-elu_843_3530.3633.3633.3	high-energy collision-induced dissociation	15.52	2622.11	2622.11	0	0	0	0	7.9e-19	6.5e-18
22 | 90321	1	222	R.FN[+1216.42286]HTQTIQQK.Q	R.FNHTQTIQQK.Q	FNHTQTIQQK,RQ,2@1216.42286	N2(NGlycan / 1216.4229)	HexNAc(2)Hex(5)	7.7e-18	6.9e-17	17.12	905	633.8	633.8	3	821.026	821.025	0.93		2461.06	2461.06	Specific	2	20.5	>sp|Q92823|NRCAM_HUMAN Neuronal cell adhesion molecule OS=Homo sapiens OX=9606 GN=NRCAM PE=1 SV=3	3772	13.9584	controllerType=0 controllerNumber=1 scan=3689	683		KS_AD69_HILIC-elu_843_3530.3689.3689.3	high-energy collision-induced dissociation	16.52	2460.06	2460.05	0	0	0	0	8e-19	6.6e-18
24 | 90436	1	222	R.FN[+1216.42286]HTQTIQQK.Q	R.FNHTQTIQQK.Q	FNHTQTIQQK,RQ,2@1216.42286	N2(NGlycan / 1216.4229)	HexNAc(2)Hex(5)	7.7e-16	6.9e-15	15.12	828.9	563.3	563.3	3	821.026	821.025	0.93		2461.06	2461.06	Specific	2	20	>sp|Q92823|NRCAM_HUMAN Neuronal cell adhesion molecule OS=Homo sapiens OX=9606 GN=NRCAM PE=1 SV=3	3772	14.2383	controllerType=0 controllerNumber=1 scan=3753	743		KS_AD69_HILIC-elu_843_3530.3753.3753.3	high-energy collision-induced dissociation	15.52	2460.06	2460.05	0	0	0	0	9.4e-17	8.3e-16
26 | 90276	1	222	R.FN[+1216.42286]HTQTIQQK.Q	R.FNHTQTIQQK.Q	FNHTQTIQQK,RQ,2@1216.42286	N2(NGlycan / 1216.4229)	HexNAc(2)Hex(5)	1.1e-08	1e-07	7.95	565.4	441.9	441.9	2	1231.04	1231.03	0.93		2461.06	2461.06	Specific	2	19.5	>sp|Q92823|NRCAM_HUMAN Neuronal cell adhesion molecule OS=Homo sapiens OX=9606 GN=NRCAM PE=1 SV=3	3772	13.9523	controllerType=0 controllerNumber=1 scan=3687	682		KS_AD69_HILIC-elu_843_3530.3687.3687.2	high-energy collision-induced dissociation	8.68	2460.06	2460.05	0	0	0	0	3.7e-10	3.6e-09
23 | 90236	1	222	R.FN[+1216.42286]HTQTIQQK.Q	R.FNHTQTIQQK.Q	FNHTQTIQQK,RQ,2@1216.42286	N2(NGlycan / 1216.4229)	HexNAc(2)Hex(5)	8.8e-17	8e-16	16.05	896.8	633.9	633.9	3	821.026	821.025	1.15		2461.06	2461.06	Specific	2	20	>sp|Q92823|NRCAM_HUMAN Neuronal cell adhesion molecule OS=Homo sapiens OX=9606 GN=NRCAM PE=1 SV=3	3772	13.7186	controllerType=0 controllerNumber=1 scan=3634	633		KS_AD69_HILIC-elu_843_3530.3634.3634.3	high-energy collision-induced dissociation	16.46	2460.06	2460.05	0	0	0	0	1.1e-17	1e-16
18 | 150964	1	222	R.FN[+1540.52851]HTQTIQQK.Q	R.FNHTQTIQQK.Q	FNHTQTIQQK,RQ,2@1540.52851	N2(NGlycan / 1540.5285)	HexNAc(2)Hex(7)	1.5e-06	1.4e-05	5.81	493.3	163.2	163.2	3	929.062	929.06	1.41		2785.17	2785.17	Specific	2	18.9	>sp|Q92823|NRCAM_HUMAN Neuronal cell adhesion molecule OS=Homo sapiens OX=9606 GN=NRCAM PE=1 SV=3	3772	13.6614	controllerType=0 controllerNumber=1 scan=3621	621		KS_AD69_HILIC-elu_843_3530.3621.3621.3	high-energy collision-induced dissociation	4.7	2784.16	2784.16	0	0	0	0	5.4e-08	5.5e-07
30 | 90361	1	222	R.FN[+1054.37004]HTQTIQQK.Q	R.FNHTQTIQQK.Q	FNHTQTIQQK,RQ,2@1054.37004	N2(NGlycan / 1054.37)	HexNAc(2)Hex(4)	8.8e-17	8e-16	16.05	891.2	646.5	646.5	3	767.009	767.008	1.83		2299.01	2299.01	Specific	2	19.6	>sp|Q92823|NRCAM_HUMAN Neuronal cell adhesion molecule OS=Homo sapiens OX=9606 GN=NRCAM PE=1 SV=3	3772	13.9934	controllerType=0 controllerNumber=1 scan=3697	691		KS_AD69_HILIC-elu_843_3530.3697.3697.3	high-energy collision-induced dissociation	16.46	2298.01	2298	0	0	0	0	1.1e-17	1e-16
131 | 50077	1	1017	K.NLN[+1216.42286]FSTR.Y	K.NLNFSTR.Y	NLNFSTR,KY,3@1216.42286	N3(NGlycan / 1216.4229)	HexNAc(2)Hex(5)	5.2e-06	4.7e-05	5.28	388.1	274.3	274.3	2	1034.43	1034.43	0.54		2067.86	2067.86	Specific	3	16.1	>sp|Q92823|NRCAM_HUMAN Neuronal cell adhesion molecule OS=Homo sapiens OX=9606 GN=NRCAM PE=1 SV=3	3772	27.7862	controllerType=0 controllerNumber=1 scan=6901	3607		KS_AD69_HILIC-elu_843_3530.6901.6901.2	high-energy collision-induced dissociation	3.69	2066.85	2066.85	0	0	0	0	2.2e-07	2.2e-06
129 | 50397	1	1017	K.NLN[+1216.42286]FSTR.Y	K.NLNFSTR.Y	NLNFSTR,KY,3@1216.42286	N3(NGlycan / 1216.4229)	HexNAc(2)Hex(5)	1.5e-06	1.4e-05	5.82	463.4	349.4	349.4	2	1034.43	1034.43	1.37		2067.86	2067.86	Specific	3	16.5	>sp|Q92823|NRCAM_HUMAN Neuronal cell adhesion molecule OS=Homo sapiens OX=9606 GN=NRCAM PE=1 SV=3	3772	28.0336	controllerType=0 controllerNumber=1 scan=6958	3660		KS_AD69_HILIC-elu_843_3530.6958.6958.2	high-energy collision-induced dissociation	4.23	2066.86	2066.85	0	0	0	0	5.2e-08	5.3e-07
130 | 50682	1	1017	K.NLN[+1216.42286]FSTR.Y	K.NLNFSTR.Y	NLNFSTR,KY,3@1216.42286	N3(NGlycan / 1216.4229)	HexNAc(2)Hex(5)	2.9e-06	2.7e-05	5.53	429.4	308.6	308.6	2	1034.44	1034.43	1.6		2067.86	2067.86	Specific	3	16.3	>sp|Q92823|NRCAM_HUMAN Neuronal cell adhesion molecule OS=Homo sapiens OX=9606 GN=NRCAM PE=1 SV=3	3772	28.2711	controllerType=0 controllerNumber=1 scan=7013	3711		KS_AD69_HILIC-elu_843_3530.7013.7013.2	high-energy collision-induced dissociation	3.94	2066.86	2066.85	0	0	0	0	1.1e-07	1.1e-06
1164 | 351322	11	579	R.GTN[+1752.64460]ESDSATTQFTTEIDAPK.N	R.GTNESDSATTQFTTEIDAPK.N	GTNESDSATTQFTTEIDAPK,RN,3@1752.64460	N3(NGlycan / 1752.6446)	HexNAc(4)Hex(4)Fuc(2)	5.5e-09	5e-08	8.26	546.1	442.7	442.7	3	1289.2	1289.21	-0.23		3865.6	3865.6	Specific	3	17.3	>sp|Q92752|TENR_HUMAN Tenascin-R OS=Homo sapiens OX=9606 GN=TNR PE=1 SV=3	14	43.6054	controllerType=0 controllerNumber=1 scan=10659	7113		KS_AD69_HILIC-elu_843_3530.10659.10659.3	high-energy collision-induced dissociation	9.29	3864.59	3864.59	0	0	0	0	1.7e-10	1.8e-09
1168 | 326562	11	579	R.GTN[+1444.53387]ESDSATTQFTTEIDAPK.N	R.GTNESDSATTQFTTEIDAPK.N	GTNESDSATTQFTTEIDAPK,RN,3@1444.53387	N3(NGlycan / 1444.5339)	HexNAc(4)Hex(3)Fuc(1)	3.3e-17	3e-16	16.48	878.8	780.3	780.3	3	1186.5	1186.5	0.85		3557.49	3557.49	Specific	3	21.6	>sp|Q92752|TENR_HUMAN Tenascin-R OS=Homo sapiens OX=9606 GN=TNR PE=1 SV=3	14	43.8505	controllerType=0 controllerNumber=1 scan=10717	7167		KS_AD69_HILIC-elu_843_3530.10717.10717.3	high-energy collision-induced dissociation	14.89	3556.49	3556.48	0	0	0	0	4.5e-18	4.1e-17
1163 | 351242	11	579	R.GTN[+1752.64460]ESDSATTQFTTEIDAPK.N	R.GTNESDSATTQFTTEIDAPK.N	GTNESDSATTQFTTEIDAPK,RN,3@1752.64460	N3(NGlycan / 1752.6446)	HexNAc(4)Hex(4)Fuc(2)	3.8e-12	3.4e-11	11.42	623.3	533.9	533.9	3	1289.21	1289.21	1.29		3865.61	3865.6	Specific	3	21.1	>sp|Q92752|TENR_HUMAN Tenascin-R OS=Homo sapiens OX=9606 GN=TNR PE=1 SV=3	14	43.3631	controllerType=0 controllerNumber=1 scan=10601	7059		KS_AD69_HILIC-elu_843_3530.10601.10601.3	high-energy collision-induced dissociation	11.83	3864.6	3864.59	0	0	0	0	2.1e-13	1.7e-12
1166 | 351562	11	579	R.GTN[+1647.61324]ESDSATTQFTTEIDAPK.N	R.GTNESDSATTQFTTEIDAPK.N	GTNESDSATTQFTTEIDAPK,RN,3@1647.61324	N3(NGlycan / 1647.6132)	HexNAc(5)Hex(3)Fuc(1)	3.8e-14	3.4e-13	13.42	740.5	647.6	647.6	3	1254.2	1254.19	1.29		3760.57	3760.57	Specific	3	20	>sp|Q92752|TENR_HUMAN Tenascin-R OS=Homo sapiens OX=9606 GN=TNR PE=1 SV=3	14	44.1284	controllerType=0 controllerNumber=1 scan=10781	7227		KS_AD69_HILIC-elu_843_3530.10781.10781.3	high-energy collision-induced dissociation	13.83	3759.57	3759.56	0	0	0	0	3.7e-15	2.8e-14
1161 | 373189	11	579	R.GTN[+1809.66607]ESDSATTQFTTEIDAPK.N	R.GTNESDSATTQFTTEIDAPK.N	GTNESDSATTQFTTEIDAPK,RN,3@1809.66607	N3(NGlycan / 1809.6661)	HexNAc(5)Hex(4)Fuc(1)	3.8e-14	3.4e-13	13.42	738.4	645.1	645.1	3	1308.21	1308.21	1.96		3922.63	3922.62	Specific	3	22.2	>sp|Q92752|TENR_HUMAN Tenascin-R OS=Homo sapiens OX=9606 GN=TNR PE=1 SV=3	14	43.5915	controllerType=0 controllerNumber=1 scan=10656	7110		KS_AD69_HILIC-elu_843_3530.10656.10656.3	high-energy collision-induced dissociation	13.83	3921.62	3921.62	0	0	0	0	3.6e-15	2.8e-14
1167 | 351362	11	579	R.GTN[+1606.58669]ESDSATTQFTTEIDAPK.N	R.GTNESDSATTQFTTEIDAPK.N	GTNESDSATTQFTTEIDAPK,RN,3@1606.58669	N3(NGlycan / 1606.5867)	HexNAc(4)Hex(4)Fuc(1)	3.8e-13	3.4e-12	12.42	698.5	609.9	609.9	3	1240.52	1240.52	2.07		3719.55	3719.54	Specific	3	21.3	>sp|Q92752|TENR_HUMAN Tenascin-R OS=Homo sapiens OX=9606 GN=TNR PE=1 SV=3	14	43.6694	controllerType=0 controllerNumber=1 scan=10674	7127		KS_AD69_HILIC-elu_843_3530.10674.10674.3	high-energy collision-induced dissociation	12.83	3718.54	3718.54	0	0	0	0	2.8e-14	2.4e-13
1158 | 395104	11	579	R.GTN[+1955.72397]ESDSATTQFTTEIDAPK.N	R.GTNESDSATTQFTTEIDAPK.N	GTNESDSATTQFTTEIDAPK,RN,3@1955.72397	N3(NGlycan / 1955.724)	HexNAc(5)Hex(4)Fuc(2)	3.8e-13	3.4e-12	12.42	675.5	569.2	569.2	3	1356.9	1356.9	2.21		4068.69	4068.68	Specific	3	22.3	>sp|Q92752|TENR_HUMAN Tenascin-R OS=Homo sapiens OX=9606 GN=TNR PE=1 SV=3	14	43.1576	controllerType=0 controllerNumber=1 scan=10554	7015		KS_AD69_HILIC-elu_843_3530.10554.10554.3	high-energy collision-induced dissociation	12.83	4067.68	4067.67	0	0	0	0	2.8e-14	2.4e-13
1165 | 351282	11	579	R.GTN[+1647.61324]ESDSATTQFTTEIDAPK.N	R.GTNESDSATTQFTTEIDAPK.N	GTNESDSATTQFTTEIDAPK,RN,3@1647.61324	N3(NGlycan / 1647.6132)	HexNAc(5)Hex(3)Fuc(1)	8.5e-17	7.7e-16	16.07	851.1	756.1	756.1	3	1254.2	1254.19	2.36		3760.58	3760.57	Specific	3	25.1	>sp|Q92752|TENR_HUMAN Tenascin-R OS=Homo sapiens OX=9606 GN=TNR PE=1 SV=3	14	43.5669	controllerType=0 controllerNumber=1 scan=10650	7105		KS_AD69_HILIC-elu_843_3530.10650.10650.3	high-energy collision-induced dissociation	15.47	3759.57	3759.56	0	0	0	0	1.1e-17	9.9e-17
1162 | 373349	11	579	R.GTN[+1809.66607]ESDSATTQFTTEIDAPK.N	R.GTNESDSATTQFTTEIDAPK.N	GTNESDSATTQFTTEIDAPK,RN,3@1809.66607	N3(NGlycan / 1809.6661)	HexNAc(5)Hex(4)Fuc(1)	3.9e-09	3.5e-08	8.41	520.7	433.8	433.8	3	1308.22	1308.21	2.61		3922.63	3922.62	Specific	3	19.6	>sp|Q92752|TENR_HUMAN Tenascin-R OS=Homo sapiens OX=9606 GN=TNR PE=1 SV=3	14	43.8602	controllerType=0 controllerNumber=1 scan=10719	7169		KS_AD69_HILIC-elu_843_3530.10719.10719.3	high-energy collision-induced dissociation	9.47	3921.63	3921.62	0	0	0	0	1.2e-10	1.2e-09
1169 | 326642	11	579	R.GTN[+1403.50732]ESDSATTQFTTEIDAPK.N	R.GTNESDSATTQFTTEIDAPK.N	GTNESDSATTQFTTEIDAPK,RN,3@1403.50732	N3(NGlycan / 1403.5073)	HexNAc(3)Hex(4)Fuc(1)	3.5e-07	3.2e-06	6.45	399.5	355.3	355.3	3	1172.83	1172.83	3.14		3516.48	3516.46	Specific	3	15.6	>sp|Q92752|TENR_HUMAN Tenascin-R OS=Homo sapiens OX=9606 GN=TNR PE=1 SV=3	14	43.9764	controllerType=0 controllerNumber=1 scan=10745	7194		KS_AD69_HILIC-elu_843_3530.10745.10745.3	high-energy collision-induced dissociation	5.03	3515.47	3515.46	0	0	0	0	1e-08	9.4e-08
1186 | 349002	11	1257	R.IGSYN[+1955.72397]GTAGDSLSYHQGR.P	R.IGSYNGTAGDSLSYHQGR.P	IGSYNGTAGDSLSYHQGR,RP,5@1955.72397	N5(NGlycan / 1955.724)	HexNAc(5)Hex(4)Fuc(2)	9.5e-07	8.6e-06	6.02	439.4	244.3	244.3	3	1280.2	1280.2	-0.98		3838.59	3838.59	Specific	5	16.6	>sp|Q92752|TENR_HUMAN Tenascin-R OS=Homo sapiens OX=9606 GN=TNR PE=1 SV=3	14	31.9269	controllerType=0 controllerNumber=1 scan=7868	4506		KS_AD69_HILIC-elu_843_3530.7868.7868.3	high-energy collision-induced dissociation	4.59	3837.58	3837.58	0	0	0	0	3e-08	3e-07
1194 | 261299	11	1257	R.IGSYN[+1216.42286]GTAGDSLSYHQGR.P	R.IGSYNGTAGDSLSYHQGR.P	IGSYNGTAGDSLSYHQGR,RP,5@1216.42286	N5(NGlycan / 1216.4229)	HexNAc(2)Hex(5)	7.1e-13	6.4e-12	12.15	681.2	471.9	471.9	3	1033.77	1033.77	-0.19		3099.29	3099.29	Specific	5	18.7	>sp|Q92752|TENR_HUMAN Tenascin-R OS=Homo sapiens OX=9606 GN=TNR PE=1 SV=3	14	31.7337	controllerType=0 controllerNumber=1 scan=7822	4463		KS_AD69_HILIC-elu_843_3530.7822.7822.3	high-energy collision-induced dissociation	12.55	3098.28	3098.28	0	0	0	0	5e-14	4.4e-13
1191 | 321922	11	1257	R.IGSYN[+1752.64460]GTAGDSLSYHQGR.P	R.IGSYNGTAGDSLSYHQGR.P	IGSYNGTAGDSLSYHQGR,RP,5@1752.64460	N5(NGlycan / 1752.6446)	HexNAc(4)Hex(4)Fuc(2)	1.8e-12	1.6e-11	11.74	602.7	409.7	409.7	3	1212.51	1212.51	-0.12		3635.51	3635.51	Specific	5	16.5	>sp|Q92752|TENR_HUMAN Tenascin-R OS=Homo sapiens OX=9606 GN=TNR PE=1 SV=3	14	31.4801	controllerType=0 controllerNumber=1 scan=7763	4408		KS_AD69_HILIC-elu_843_3530.7763.7763.3	high-energy collision-induced dissociation	10.15	3634.5	3634.51	0	0	0	0	1.2e-13	1e-12
1188 | 349082	11	1257	R.IGSYN[+1809.66607]GTAGDSLSYHQGR.P	R.IGSYNGTAGDSLSYHQGR.P	IGSYNGTAGDSLSYHQGR,RP,5@1809.66607	N5(NGlycan / 1809.6661)	HexNAc(5)Hex(4)Fuc(1)	1.3e-07	1.2e-06	6.87	484.9	218.7	218.7	3	1231.52	1231.52	0.02		3692.53	3692.53	Specific	5	17.4	>sp|Q92752|TENR_HUMAN Tenascin-R OS=Homo sapiens OX=9606 GN=TNR PE=1 SV=3	14	32.038	controllerType=0 controllerNumber=1 scan=7895	4531		KS_AD69_HILIC-elu_843_3530.7895.7895.3	high-energy collision-induced dissociation	5.43	3691.53	3691.53	0	0	0	0	3.4e-09	2.3e-08
1183 | 348802	11	1257	R.IGSYN[+1955.72397]GTAGDSLSYHQGR.P	R.IGSYNGTAGDSLSYHQGR.P	IGSYNGTAGDSLSYHQGR,RP,5@1955.72397	N5(NGlycan / 1955.724)	HexNAc(5)Hex(4)Fuc(2)	1.8e-14	1.6e-13	13.74	728.9	497.1	497.1	3	1280.2	1280.2	0.74		3838.59	3838.59	Specific	5	16.3	>sp|Q92752|TENR_HUMAN Tenascin-R OS=Homo sapiens OX=9606 GN=TNR PE=1 SV=3	14	31.4339	controllerType=0 controllerNumber=1 scan=7753	4398		KS_AD69_HILIC-elu_843_3530.7753.7753.3	high-energy collision-induced dissociation	14.15	3837.59	3837.58	0	0	0	0	1.7e-15	1.5e-14
1181 | 412589	11	1257	R.IGSYN[+1647.61324]GTAGDSLSYHQGRPFSTEDR.D	R.IGSYNGTAGDSLSYHQGRPFSTEDR.D	IGSYNGTAGDSLSYHQGRPFSTEDR,RD,5@1647.61324	N5(NGlycan / 1647.6132)	HexNAc(5)Hex(3)Fuc(1)	1.5e-10	1.4e-09	9.82	641.3	348.2	348.2	4	1091.47	1091.47	1.18		4362.86	4362.85	Specific	5	14.7	>sp|Q92752|TENR_HUMAN Tenascin-R OS=Homo sapiens OX=9606 GN=TNR PE=1 SV=3	14	38.8812	controllerType=0 controllerNumber=1 scan=9525	6053		KS_AD69_HILIC-elu_843_3530.9525.9525.4	high-energy collision-induced dissociation	9.23	4361.85	4361.85	0	0	0	0	5.7e-12	4.6e-11
1182 | 412549	11	1257	R.IGSYN[+1647.61324]GTAGDSLSYHQGRPFSTEDR.D	R.IGSYNGTAGDSLSYHQGRPFSTEDR.D	IGSYNGTAGDSLSYHQGRPFSTEDR,RD,5@1647.61324	N5(NGlycan / 1647.6132)	HexNAc(5)Hex(3)Fuc(1)	4e-07	3.6e-06	6.4	449.8	269	269	4	1091.47	1091.47	1.18		4362.86	4362.85	Specific	5	13.4	>sp|Q92752|TENR_HUMAN Tenascin-R OS=Homo sapiens OX=9606 GN=TNR PE=1 SV=3	14	38.8333	controllerType=0 controllerNumber=1 scan=9514	6043		KS_AD69_HILIC-elu_843_3530.9514.9514.2	high-energy collision-induced dissociation	5.09	4361.85	4361.85	0	0	0	0	1.2e-08	1.1e-07
1193 | 293001	11	1257	R.IGSYN[+1444.53387]GTAGDSLSYHQGR.P	R.IGSYNGTAGDSLSYHQGR.P	IGSYNGTAGDSLSYHQGR,RP,5@1444.53387	N5(NGlycan / 1444.5339)	HexNAc(4)Hex(3)Fuc(1)	1.4e-08	1.3e-07	7.85	570	372.2	372.2	3	1109.81	1109.81	1.24		3327.41	3327.4	Specific	5	16.2	>sp|Q92752|TENR_HUMAN Tenascin-R OS=Homo sapiens OX=9606 GN=TNR PE=1 SV=3	14	32.1017	controllerType=0 controllerNumber=1 scan=7910	4545		KS_AD69_HILIC-elu_843_3530.7910.7910.3	high-energy collision-induced dissociation	8.58	3326.4	3326.39	0	0	0	0	4.8e-10	4.5e-09
1185 | 348922	11	1257	R.IGSYN[+1955.72397]GTAGDSLSYHQGR.P	R.IGSYNGTAGDSLSYHQGR.P	IGSYNGTAGDSLSYHQGR,RP,5@1955.72397	N5(NGlycan / 1955.724)	HexNAc(5)Hex(4)Fuc(2)	2.1e-12	1.9e-11	11.68	618.3	387.5	387.5	3	1280.2	1280.2	1.31		3838.6	3838.59	Specific	5	15.1	>sp|Q92752|TENR_HUMAN Tenascin-R OS=Homo sapiens OX=9606 GN=TNR PE=1 SV=3	14	31.7547	controllerType=0 controllerNumber=1 scan=7828	4468		KS_AD69_HILIC-elu_843_3530.7828.7828.3	high-energy collision-induced dissociation	11.08	3837.59	3837.58	0	0	0	0	1.4e-13	1.2e-12
1179 | 428704	11	1257	R.IGSYN[+1955.72397]GTAGDSLSYHQGRPFSTEDR.D	R.IGSYNGTAGDSLSYHQGRPFSTEDR.D	IGSYNGTAGDSLSYHQGRPFSTEDR,RD,5@1955.72397	N5(NGlycan / 1955.724)	HexNAc(5)Hex(4)Fuc(2)	2.9e-07	2.6e-06	6.54	472.8	247.9	247.9	4	1168.5	1168.5	1.33		4670.97	4670.96	Specific	5	13.9	>sp|Q92752|TENR_HUMAN Tenascin-R OS=Homo sapiens OX=9606 GN=TNR PE=1 SV=3	14	38.7917	controllerType=0 controllerNumber=1 scan=9505	6034		KS_AD69_HILIC-elu_843_3530.9505.9505.4	high-energy collision-induced dissociation	5.25	4669.96	4669.96	0	0	0	0	8.4e-09	7.3e-08
1189 | 349122	11	1257	R.IGSYN[+1809.66607]GTAGDSLSYHQGR.P	R.IGSYNGTAGDSLSYHQGR.P	IGSYNGTAGDSLSYHQGR,RP,5@1809.66607	N5(NGlycan / 1809.6661)	HexNAc(5)Hex(4)Fuc(1)	4.9e-07	4.5e-06	6.31	427.5	193.5	193.5	3	1231.52	1231.52	1.5		3692.54	3692.53	Specific	5	15.3	>sp|Q92752|TENR_HUMAN Tenascin-R OS=Homo sapiens OX=9606 GN=TNR PE=1 SV=3	14	32.111	controllerType=0 controllerNumber=1 scan=7912	4547		KS_AD69_HILIC-elu_843_3530.7912.7912.3	high-energy collision-induced dissociation	4.84	3691.53	3691.53	0	0	0	0	1.4e-08	1.3e-07
1192 | 322242	11	1257	R.IGSYN[+1647.61324]GTAGDSLSYHQGR.P	R.IGSYNGTAGDSLSYHQGR.P	IGSYNGTAGDSLSYHQGR,RP,5@1647.61324	N5(NGlycan / 1647.6132)	HexNAc(5)Hex(3)Fuc(1)	2.1e-14	1.9e-13	13.68	733.8	483.3	483.3	3	1177.5	1177.5	1.81		3530.49	3530.48	Specific	5	18	>sp|Q92752|TENR_HUMAN Tenascin-R OS=Homo sapiens OX=9606 GN=TNR PE=1 SV=3	14	32.2042	controllerType=0 controllerNumber=1 scan=7936	4569		KS_AD69_HILIC-elu_843_3530.7936.7936.3	high-energy collision-induced dissociation	12.08	3529.48	3529.47	0	0	0	0	2.1e-15	1.9e-14
1190 | 322002	11	1257	R.IGSYN[+1752.64460]GTAGDSLSYHQGR.P	R.IGSYNGTAGDSLSYHQGR.P	IGSYNGTAGDSLSYHQGR,RP,5@1752.64460	N5(NGlycan / 1752.6446)	HexNAc(4)Hex(4)Fuc(2)	2.1e-13	1.9e-12	12.68	667.4	471.4	471.4	3	1212.51	1212.51	2.19		3635.52	3635.51	Specific	5	17.1	>sp|Q92752|TENR_HUMAN Tenascin-R OS=Homo sapiens OX=9606 GN=TNR PE=1 SV=3	14	31.573	controllerType=0 controllerNumber=1 scan=7785	4428		KS_AD69_HILIC-elu_843_3530.7785.7785.3	high-energy collision-induced dissociation	12.08	3634.51	3634.51	0	0	0	0	1.7e-14	1.5e-13
1184 | 348762	11	1257	R.IGSYN[+1955.72397]GTAGDSLSYHQGR.P	R.IGSYNGTAGDSLSYHQGR.P	IGSYNGTAGDSLSYHQGR,RP,5@1955.72397	N5(NGlycan / 1955.724)	HexNAc(5)Hex(4)Fuc(2)	4.7e-14	4.2e-13	13.33	700.4	461.3	461.3	3	1280.21	1280.2	2.55		3838.6	3838.59	Specific	5	17.5	>sp|Q92752|TENR_HUMAN Tenascin-R OS=Homo sapiens OX=9606 GN=TNR PE=1 SV=3	14	31.3826	controllerType=0 controllerNumber=1 scan=7741	4387		KS_AD69_HILIC-elu_843_3530.7741.7741.3	high-energy collision-induced dissociation	12.73	3837.59	3837.58	0	0	0	0	5.2e-15	4.3e-14
5544 | 91202	492	1887	K.SLTTSLHN[+1216.42286]K.T	K.SLTTSLHNK.T	SLTTSLHNK,KT,8@1216.42286	N8(NGlycan / 1216.4229)	HexNAc(2)Hex(5)	1.6e-06	1.4e-05	5.81	361.6	278.1	278.1	3	739.661	739.66	1.75		2216.97	2216.97	Specific	8	15.4	>sp|Q92673|SORL_HUMAN Sortilin-related receptor OS=Homo sapiens OX=9606 GN=SORL1 PE=1 SV=2	3198	15.4681	controllerType=0 controllerNumber=1 scan=4032	1003		KS_AD69_HILIC-elu_843_3530.4032.4032.3	high-energy collision-induced dissociation	4.21	2215.96	2215.96	0	0	0	0	5.5e-08	5.6e-07
4710 | 219946	223	628	K.IWTSVQHN[+1216.42286]NTELTR.V	K.IWTSVQHNNTELTR.V	IWTSVQHNNTELTR,KV,8@1216.42286	N8(NGlycan / 1216.4229)	HexNAc(2)Hex(5)	4.4e-18	4e-17	17.36	905.7	604.1	604.1	3	972.432	972.431	1.24		2915.28	2915.28	Specific	8	19.5	>sp|Q8WYK1|CNTP5_HUMAN Contactin-associated protein-like 5 OS=Homo sapiens OX=9606 GN=CNTNAP5 PE=2 SV=1	1642	31.3734	controllerType=0 controllerNumber=1 scan=7739	4385		KS_AD69_HILIC-elu_843_3530.7739.7739.3	high-energy collision-induced dissociation	15.76	2914.28	2914.27	0	0	0	0	5.3e-19	4.5e-18
4708 | 104171	223	280	K.QVN[+1216.42286]FTVDK.H	K.QVNFTVDK.H	QVNFTVDK,KH,3@1216.42286	N3(NGlycan / 1216.4229)	HexNAc(2)Hex(5)	1.2e-10	1.1e-09	9.92	649.2	492.1	492.1	2	1083.96	1083.96	-0.41		2166.92	2166.92	Specific	3	18.9	>sp|Q8WYK1|CNTP5_HUMAN Contactin-associated protein-like 5 OS=Homo sapiens OX=9606 GN=CNTNAP5 PE=2 SV=1	1642	28.5554	controllerType=0 controllerNumber=1 scan=7081	3774		KS_AD69_HILIC-elu_843_3530.7081.7081.2	high-energy collision-induced dissociation	8.32	2165.91	2165.91	0	0	0	0	4.6e-12	3.7e-11
4709 | 103971	223	280	K.QVN[+1216.42286]FTVDK.H	K.QVNFTVDK.H	QVNFTVDK,KH,3@1216.42286	N3(NGlycan / 1216.4229)	HexNAc(2)Hex(5)	3.1e-11	2.8e-10	10.51	604.4	438.6	438.6	2	1083.96	1083.96	-0.18		2166.92	2166.92	Specific	3	19.7	>sp|Q8WYK1|CNTP5_HUMAN Contactin-associated protein-like 5 OS=Homo sapiens OX=9606 GN=CNTNAP5 PE=2 SV=1	1642	28.5006	controllerType=0 controllerNumber=1 scan=7068	3762		KS_AD69_HILIC-elu_843_3530.7068.7068.2	high-energy collision-induced dissociation	8.91	2165.91	2165.91	0	0	0	0	1.4e-12	1.3e-11
2989 | 176405	55	176	R.C[+57.02146]APVN[+1216.42286]ISC[+57.02146]YAK.F	R.CAPVNISCYAK.F	CAPVNISCYAK,RF,1@57.02146,5@1216.42286,8@57.02146	N5(NGlycan / 1216.4229)	HexNAc(2)Hex(5)	7.7e-15	6.9e-14	14.12	752.3	621.5	621.5	2	1250.01	1250.01	0.42		2499.02	2499.01	Specific	5	17.5	>sp|Q8WWI5|CTL1_HUMAN Choline transporter-like protein 1 OS=Homo sapiens OX=9606 GN=SLC44A1 PE=1 SV=1	84	37.3543	controllerType=0 controllerNumber=1 scan=9163	5714	C1(Carbamidomethyl / 57.0215); C8(Carbamidomethyl / 57.0215)	KS_AD69_HILIC-elu_843_3530.9163.9163.2	high-energy collision-induced dissociation	12.52	2498.01	2498.01	0	0	0	0	8.7e-16	7.5e-15
2988 | 176965	55	176	R.C[+57.02146]APVN[+1216.42286]ISC[+57.02146]YAK.F	R.CAPVNISCYAK.F	CAPVNISCYAK,RF,1@57.02146,5@1216.42286,8@57.02146	N5(NGlycan / 1216.4229)	HexNAc(2)Hex(5)	7.7e-15	6.9e-14	14.12	785.9	660	660	2	1250.01	1250.01	0.61		2499.02	2499.01	Specific	5	21	>sp|Q8WWI5|CTL1_HUMAN Choline transporter-like protein 1 OS=Homo sapiens OX=9606 GN=SLC44A1 PE=1 SV=1	84	37.7479	controllerType=0 controllerNumber=1 scan=9257	5802	C1(Carbamidomethyl / 57.0215); C8(Carbamidomethyl / 57.0215)	KS_AD69_HILIC-elu_843_3530.9257.9257.2	high-energy collision-induced dissociation	12.52	2498.01	2498.01	0	0	0	0	8.7e-16	7.5e-15
2990 | 177085	55	176	R.C[+57.02146]APVN[+1216.42286]ISC[+57.02146]YAK.F	R.CAPVNISCYAK.F	CAPVNISCYAK,RF,1@57.02146,5@1216.42286,8@57.02146	N5(NGlycan / 1216.4229)	HexNAc(2)Hex(5)	7.7e-14	6.9e-13	13.12	748.3	627.2	627.2	2	1250.01	1250.01	1		2499.02	2499.01	Specific	5	17.7	>sp|Q8WWI5|CTL1_HUMAN Choline transporter-like protein 1 OS=Homo sapiens OX=9606 GN=SLC44A1 PE=1 SV=1	84	37.8706	controllerType=0 controllerNumber=1 scan=9286	5829	C1(Carbamidomethyl / 57.0215); C8(Carbamidomethyl / 57.0215)	KS_AD69_HILIC-elu_843_3530.9286.9286.2	high-energy collision-induced dissociation	11.52	2498.01	2498.01	0	0	0	0	7.2e-15	6.1e-14
2987 | 176725	55	176	R.C[+57.02146]APVN[+1216.42286]ISC[+57.02146]YAK.F	R.CAPVNISCYAK.F	CAPVNISCYAK,RF,1@57.02146,5@1216.42286,8@57.02146	N5(NGlycan / 1216.4229)	HexNAc(2)Hex(5)	8.8e-16	8e-15	15.05	806.9	657.6	657.6	2	1250.01	1250.01	1.98		2499.02	2499.01	Specific	5	20	>sp|Q8WWI5|CTL1_HUMAN Choline transporter-like protein 1 OS=Homo sapiens OX=9606 GN=SLC44A1 PE=1 SV=1	84	37.603	controllerType=0 controllerNumber=1 scan=9223	5770	C1(Carbamidomethyl / 57.0215); C8(Carbamidomethyl / 57.0215)	KS_AD69_HILIC-elu_843_3530.9223.9223.2	high-energy collision-induced dissociation	13.46	2498.01	2498.01	0	0	0	0	1.1e-16	9.8e-16
2984 | 376991	55	131	K.FAEIN[+1216.42286]GSALC[+57.02146]SYNLKPSEYTTSPK.S	K.FAEINGSALCSYNLKPSEYTTSPK.S	FAEINGSALCSYNLKPSEYTTSPK,KS,5@1216.42286,10@57.02146	N5(NGlycan / 1216.4229)	HexNAc(2)Hex(5)	5.7e-24	5.2e-23	23.24	1202.7	909.2	909.2	3	1298.57	1298.57	-0.29		3893.7	3893.7	Specific	5	24.3	>sp|Q8WWI5|CTL1_HUMAN Choline transporter-like protein 1 OS=Homo sapiens OX=9606 GN=SLC44A1 PE=1 SV=1	84	52.8345	controllerType=0 controllerNumber=1 scan=12847	9162	C10(Carbamidomethyl / 57.0215)	KS_AD69_HILIC-elu_843_3530.12847.12847.3	high-energy collision-induced dissociation	22.65	3892.7	3892.7	0	0	0	0	1.3e-24	1.2e-23
2983 | 397866	55	131	K.FAEIN[+1378.47569]GSALC[+57.02146]SYNLKPSEYTTSPK.S	K.FAEINGSALCSYNLKPSEYTTSPK.S	FAEINGSALCSYNLKPSEYTTSPK,KS,5@1378.47569,10@57.02146	N5(NGlycan / 1378.4757)	HexNAc(2)Hex(6)	2.7e-15	2.4e-14	14.58	765.7	534.6	534.6	4	1014.69	1014.69	-0.11		4055.76	4055.76	Specific	5	20.7	>sp|Q8WWI5|CTL1_HUMAN Choline transporter-like protein 1 OS=Homo sapiens OX=9606 GN=SLC44A1 PE=1 SV=1	84	52.9252	controllerType=0 controllerNumber=1 scan=12868	9181	C10(Carbamidomethyl / 57.0215)	KS_AD69_HILIC-elu_843_3530.12868.12868.4	high-energy collision-induced dissociation	13.98	4054.75	4054.75	0	0	0	0	3e-16	2.6e-15
2982 | 397826	55	131	K.FAEIN[+1378.47569]GSALC[+57.02146]SYNLKPSEYTTSPK.S	K.FAEINGSALCSYNLKPSEYTTSPK.S	FAEINGSALCSYNLKPSEYTTSPK,KS,5@1378.47569,10@57.02146	N5(NGlycan / 1378.4757)	HexNAc(2)Hex(6)	1.5e-24	1.3e-23	23.83	1212.6	890.9	890.9	3	1352.59	1352.59	0.96		4055.76	4055.76	Specific	5	23.3	>sp|Q8WWI5|CTL1_HUMAN Choline transporter-like protein 1 OS=Homo sapiens OX=9606 GN=SLC44A1 PE=1 SV=1	84	52.7884	controllerType=0 controllerNumber=1 scan=12837	9152	C10(Carbamidomethyl / 57.0215)	KS_AD69_HILIC-elu_843_3530.12837.12837.3	high-energy collision-induced dissociation	22.24	4054.75	4054.75	0	0	0	0	3.6e-25	3.4e-24
2986 | 377353	55	131	K.FAEIN[+1216.42286]GSALC[+57.02146]SYNLKPSEYTTSPK.S	K.FAEINGSALCSYNLKPSEYTTSPK.S	FAEINGSALCSYNLKPSEYTTSPK,KS,5@1216.42286,10@57.02146	N5(NGlycan / 1216.4229)	HexNAc(2)Hex(5)	1.7e-23	1.5e-22	22.77	1194.7	917.7	917.7	3	1298.58	1298.57	1.69		3893.71	3893.7	Specific	5	22.8	>sp|Q8WWI5|CTL1_HUMAN Choline transporter-like protein 1 OS=Homo sapiens OX=9606 GN=SLC44A1 PE=1 SV=1	84	53.1918	controllerType=0 controllerNumber=1 scan=12929	9238	C10(Carbamidomethyl / 57.0215)	KS_AD69_HILIC-elu_843_3530.12929.12929.3	high-energy collision-induced dissociation	23.18	3892.7	3892.7	0	0	0	0	4.1e-24	3.8e-23
2985 | 377033	55	131	K.FAEIN[+1216.42286]GSALC[+57.02146]SYNLKPSEYTTSPK.S	K.FAEINGSALCSYNLKPSEYTTSPK.S	FAEINGSALCSYNLKPSEYTTSPK,KS,5@1216.42286,10@57.02146	N5(NGlycan / 1216.4229)	HexNAc(2)Hex(5)	1.7e-23	1.5e-22	22.77	1196.1	849.3	849.3	3	1298.58	1298.57	1.78		3893.71	3893.7	Specific	5	21.6	>sp|Q8WWI5|CTL1_HUMAN Choline transporter-like protein 1 OS=Homo sapiens OX=9606 GN=SLC44A1 PE=1 SV=1	84	52.8541	controllerType=0 controllerNumber=1 scan=12852	9166	C10(Carbamidomethyl / 57.0215)	KS_AD69_HILIC-elu_843_3530.12852.12852.3	high-energy collision-induced dissociation	23.18	3892.7	3892.7	0	0	0	0	3.9e-24	3.6e-23
2980 | 415590	55	131	K.FAEIN[+1540.52851]GSALC[+57.02146]SYNLKPSEYTTSPK.S	K.FAEINGSALCSYNLKPSEYTTSPK.S	FAEINGSALCSYNLKPSEYTTSPK,KS,5@1540.52851,10@57.02146	N5(NGlycan / 1540.5285)	HexNAc(2)Hex(7)	1.7e-18	1.5e-17	17.77	934.6	698.2	698.2	3	1406.61	1406.61	1.86		4217.82	4217.81	Specific	5	20.9	>sp|Q8WWI5|CTL1_HUMAN Choline transporter-like protein 1 OS=Homo sapiens OX=9606 GN=SLC44A1 PE=1 SV=1	84	53.0115	controllerType=0 controllerNumber=1 scan=12888	9200	C10(Carbamidomethyl / 57.0215)	KS_AD69_HILIC-elu_843_3530.12888.12888.3	high-energy collision-induced dissociation	18.18	4216.81	4216.8	0	0	0	0	2.4e-19	2.1e-18
2981 | 397944	55	131	K.FAEIN[+1378.47569]GSALC[+57.02146]SYNLKPSEYTTSPK.S	K.FAEINGSALCSYNLKPSEYTTSPK.S	FAEINGSALCSYNLKPSEYTTSPK,KS,5@1378.47569,10@57.02146	N5(NGlycan / 1378.4757)	HexNAc(2)Hex(6)	1.7e-24	1.5e-23	23.77	1214	935.6	935.6	3	1352.59	1352.59	2.05		4055.77	4055.76	Specific	5	23.2	>sp|Q8WWI5|CTL1_HUMAN Choline transporter-like protein 1 OS=Homo sapiens OX=9606 GN=SLC44A1 PE=1 SV=1	84	53.1209	controllerType=0 controllerNumber=1 scan=12913	9223	C10(Carbamidomethyl / 57.0215)	KS_AD69_HILIC-elu_843_3530.12913.12913.3	high-energy collision-induced dissociation	22.18	4054.76	4054.75	0	0	0	0	4e-25	3.8e-24
2714 | 433423	45	269	R.AEAVGETLTLPGLVSADN[+1647.61324]GTYTC[+57.02146]EASNK.H	R.AEAVGETLTLPGLVSADNGTYTCEASNK.H	AEAVGETLTLPGLVSADNGTYTCEASNK,RH,18@1647.61324,23@57.02146	N18(NGlycan / 1647.6132)	HexNAc(5)Hex(3)Fuc(1)	2.2e-06	2e-05	5.66	370.7	325.1	325.1	3	1505.99	1505.99	-1.16		4515.96	4515.97	Specific	18	15.7	>sp|Q8NFZ8|CADM4_HUMAN Cell adhesion molecule 4 OS=Homo sapiens OX=9606 GN=CADM4 PE=1 SV=1	131	60.9608	controllerType=0 controllerNumber=1 scan=14698	10888	C23(Carbamidomethyl / 57.0215)	KS_AD69_HILIC-elu_843_3530.14698.14698.3	high-energy collision-induced dissociation	4.06	4514.96	4514.96	0	0	0	0	7.9e-08	8e-07
4321 | 228961	155	92	R.WIN[+1647.61324]DTDVVYK.S	R.WINDTDVVYK.S	WINDTDVVYK,RS,3@1647.61324	N3(NGlycan / 1647.6132)	HexNAc(5)Hex(3)Fuc(1)	7.4e-07	6.7e-06	6.13	506.4	266.5	266.5	3	967.418	967.416	1.6		2900.24	2900.23	Specific	3	14	>sp|Q8N608-3|DPP10_HUMAN Isoform 3 of Inactive dipeptidyl peptidase 10 OS=Homo sapiens OX=9606 GN=DPP10	276	41.934	controllerType=0 controllerNumber=1 scan=10268	6747		KS_AD69_HILIC-elu_843_3530.10268.10268.3	high-energy collision-induced dissociation	4.53	2899.23	2899.23	0	0	0	0	2.2e-08	2.2e-07
4323 | 394107	155	749	K.AGVN[+1864.63416]YTMQVYPDEGHNVSEK.S	K.AGVNYTMQVYPDEGHNVSEK.S	AGVNYTMQVYPDEGHNVSEK,KS,4@1864.63416	N4(NGlycan / 1864.6342)	HexNAc(2)Hex(9)	1.8e-20	1.6e-19	19.74	1035.4	933	93.1	3	1368.22	1368.22	0.54		4102.65	4102.65	Specific	4	22.3	>sp|Q8N608-3|DPP10_HUMAN Isoform 3 of Inactive dipeptidyl peptidase 10 OS=Homo sapiens OX=9606 GN=DPP10	276	39.0093	controllerType=0 controllerNumber=1 scan=9555	6081		KS_AD69_HILIC-elu_843_3530.9555.9555.3	high-energy collision-induced dissociation	18.15	4101.64	4101.64	0	0	0	0	3e-21	2.7e-20
4324 | 394145	155	749	K.AGVN[+1864.63416]YTMQVYPDEGHNVSEK.S	K.AGVNYTMQVYPDEGHNVSEK.S	AGVNYTMQVYPDEGHNVSEK,KS,4@1864.63416	N4(NGlycan / 1864.6342)	HexNAc(2)Hex(9)	4.7e-18	4.2e-17	17.33	945	864.6	88.3	3	1368.23	1368.22	3.31		4102.66	4102.65	Specific	4	21.1	>sp|Q8N608-3|DPP10_HUMAN Isoform 3 of Inactive dipeptidyl peptidase 10 OS=Homo sapiens OX=9606 GN=DPP10	276	39.3152	controllerType=0 controllerNumber=1 scan=9628	6149		KS_AD69_HILIC-elu_843_3530.9628.9628.3	high-energy collision-induced dissociation	15.73	4101.65	4101.64	0	0	0	0	5.6e-19	4.9e-18
4325 | 372470	155	749	K.AGVN[+1702.58133]YTMQVYPDEGHNVSEK.S	K.AGVNYTMQVYPDEGHNVSEK.S	AGVNYTMQVYPDEGHNVSEK,KS,4@1702.58133	N4(NGlycan / 1702.5813)	HexNAc(2)Hex(8)	5.1e-09	4.6e-08	8.29	539.1	440.7	50.2	3	1314.21	1314.2	3.65		3940.61	3940.59	Specific	4	16.7	>sp|Q8N608-3|DPP10_HUMAN Isoform 3 of Inactive dipeptidyl peptidase 10 OS=Homo sapiens OX=9606 GN=DPP10	276	39.392	controllerType=0 controllerNumber=1 scan=9646	6166		KS_AD69_HILIC-elu_843_3530.9646.9646.3	high-energy collision-induced dissociation	9.33	3939.6	3939.59	0	0	0	0	1.6e-10	1.6e-09
653 | 431066	5	55	R.VDQNDN[+1647.61324]TSLQWSNPAQQTLYFDDKK.A	R.VDQNDNTSLQWSNPAQQTLYFDDKK.A	VDQNDNTSLQWSNPAQQTLYFDDKK,RA,6@1647.61324	N6(NGlycan / 1647.6132)	HexNAc(5)Hex(3)Fuc(1)	7.2e-07	6.5e-06	6.14	425.3	345.9	345.9	3	1535	1535	1.31		4602.99	4602.99	Specific	6	18.2	>sp|Q8N3J6-2|CADM2_HUMAN Isoform 2 of Cell adhesion molecule 2 OS=Homo sapiens OX=9606 GN=CADM2	88	53.4266	controllerType=0 controllerNumber=1 scan=12983	9289		KS_AD69_HILIC-elu_843_3530.12983.12983.3	high-energy collision-induced dissociation	4.81	4601.99	4601.98	0	0	0	0	2.1e-08	2e-07
652 | 443559	5	55	R.VDQNDN[+1955.72397]TSLQWSNPAQQTLYFDDKK.A	R.VDQNDNTSLQWSNPAQQTLYFDDKK.A	VDQNDNTSLQWSNPAQQTLYFDDKK,RA,6@1955.72397	N6(NGlycan / 1955.724)	HexNAc(5)Hex(4)Fuc(2)	5.1e-12	4.6e-11	11.29	672.8	593.3	593.3	4	1228.53	1228.53	2.57		4911.11	4911.1	Specific	6	18.7	>sp|Q8N3J6-2|CADM2_HUMAN Isoform 2 of Cell adhesion molecule 2 OS=Homo sapiens OX=9606 GN=CADM2	88	52.5212	controllerType=0 controllerNumber=1 scan=12776	9095		KS_AD69_HILIC-elu_843_3530.12776.12776.4	high-energy collision-induced dissociation	11.7	4910.1	4910.09	0	0	0	0	3.2e-13	2.7e-12
648 | 456265	5	55	R.VDQNDN[+2921.05757]TSLQWSNPAQQTLYFDDKK.A	R.VDQNDNTSLQWSNPAQQTLYFDDKK.A	VDQNDNTSLQWSNPAQQTLYFDDKK,RA,6@2921.05757	N6(NGlycan / 2921.0576)	HexNAc(8)Hex(8)	6.1e-06	5.5e-05	5.21	362.8	313.5	313.5	4	1469.87	1469.86	2.61		5876.45	5876.43	Specific	6	16.1	>sp|Q8N3J6-2|CADM2_HUMAN Isoform 2 of Cell adhesion molecule 2 OS=Homo sapiens OX=9606 GN=CADM2	88	56.1486	controllerType=0 controllerNumber=1 scan=13604	9871		KS_AD69_HILIC-elu_843_3530.13604.13604.2	high-energy collision-induced dissociation	3.76	5875.44	5875.43	0	0	0	0	2.6e-07	2.6e-06
646 | 362115	5	30	K.GSQGQFPLTQN[+1216.42286]VTVVEGGTAILTC[+57.02146]R.V	K.GSQGQFPLTQNVTVVEGGTAILTCR.V	GSQGQFPLTQNVTVVEGGTAILTCR,KV,11@1216.42286,24@57.02146	N11(NGlycan / 1216.4229)	HexNAc(2)Hex(5)	2e-07	1.8e-06	6.71	450.6	450.6	450.6	4	963.193	963.195	-1.63		3849.75	3849.76	Specific	11	17.2	>sp|Q8N3J6-2|CADM2_HUMAN Isoform 2 of Cell adhesion molecule 2 OS=Homo sapiens OX=9606 GN=CADM2	88	63.8049	controllerType=0 controllerNumber=1 scan=15345	11489	C24(Carbamidomethyl / 57.0215)	KS_AD69_HILIC-elu_843_3530.15345.15345.4	high-energy collision-induced dissociation	5.58	3848.74	3848.75	0	0	0	0	5.5e-09	4.2e-08
629 | 434998	5	30	K.GSQGQFPLTQN[+1914.69743]VTVVEGGTAILTC[+57.02146]R.V	K.GSQGQFPLTQNVTVVEGGTAILTCR.V	GSQGQFPLTQNVTVVEGGTAILTCR,KV,11@1914.69743,24@57.02146	N11(NGlycan / 1914.6974)	HexNAc(4)Hex(5)Fuc(2)	4.2e-11	3.8e-10	10.38	627.1	542.6	542.6	3	1516.68	1516.68	-1.42		4548.03	4548.03	Specific	11	21.7	>sp|Q8N3J6-2|CADM2_HUMAN Isoform 2 of Cell adhesion molecule 2 OS=Homo sapiens OX=9606 GN=CADM2	88	63.4748	controllerType=0 controllerNumber=1 scan=15270	11419	C24(Carbamidomethyl / 57.0215)	KS_AD69_HILIC-elu_843_3530.15270.15270.3	high-energy collision-induced dissociation	10.78	4547.02	4547.03	0	0	0	0	2e-12	1.8e-11
631 | 434718	5	30	K.GSQGQFPLTQN[+1768.63952]VTVVEGGTAILTC[+57.02146]R.V	K.GSQGQFPLTQNVTVVEGGTAILTCR.V	GSQGQFPLTQNVTVVEGGTAILTCR,KV,11@1768.63952,24@57.02146	N11(NGlycan / 1768.6395)	HexNAc(4)Hex(5)Fuc(1)	4.9e-15	4.4e-14	14.31	790.9	699.1	699.1	3	1468	1468	0.57		4401.98	4401.97	Specific	11	22.4	>sp|Q8N3J6-2|CADM2_HUMAN Isoform 2 of Cell adhesion molecule 2 OS=Homo sapiens OX=9606 GN=CADM2	88	63.2804	controllerType=0 controllerNumber=1 scan=15226	11378	C24(Carbamidomethyl / 57.0215)	KS_AD69_HILIC-elu_843_3530.15226.15226.3	high-energy collision-induced dissociation	14.71	4400.97	4400.97	0	0	0	0	6.5e-16	5.8e-15
638 | 420189	5	30	K.GSQGQFPLTQN[+1622.58161]VTVVEGGTAILTC[+57.02146]R.V	K.GSQGQFPLTQNVTVVEGGTAILTCR.V	GSQGQFPLTQNVTVVEGGTAILTCR,KV,11@1622.58161,24@57.02146	N11(NGlycan / 1622.5816)	HexNAc(4)Hex(5)	4.9e-16	4.4e-15	15.31	835.1	732.8	732.8	3	1419.31	1419.31	0.63		4255.92	4255.92	Specific	11	23.8	>sp|Q8N3J6-2|CADM2_HUMAN Isoform 2 of Cell adhesion molecule 2 OS=Homo sapiens OX=9606 GN=CADM2	88	63.4038	controllerType=0 controllerNumber=1 scan=15254	11404	C24(Carbamidomethyl / 57.0215)	KS_AD69_HILIC-elu_843_3530.15254.15254.3	high-energy collision-induced dissociation	15.71	4254.91	4254.91	0	0	0	0	6.8e-17	6.2e-16
630 | 435038	5	30	K.GSQGQFPLTQN[+1768.63952]VTVVEGGTAILTC[+57.02146]R.V	K.GSQGQFPLTQNVTVVEGGTAILTCR.V	GSQGQFPLTQNVTVVEGGTAILTCR,KV,11@1768.63952,24@57.02146	N11(NGlycan / 1768.6395)	HexNAc(4)Hex(5)Fuc(1)	5.6e-19	5.1e-18	18.25	976.2	879.4	879.4	3	1468	1468	1.32		4401.98	4401.97	Specific	11	26.3	>sp|Q8N3J6-2|CADM2_HUMAN Isoform 2 of Cell adhesion molecule 2 OS=Homo sapiens OX=9606 GN=CADM2	88	63.5179	controllerType=0 controllerNumber=1 scan=15280	11428	C24(Carbamidomethyl / 57.0215)	KS_AD69_HILIC-elu_843_3530.15280.15280.3	high-energy collision-induced dissociation	18.65	4400.97	4400.97	0	0	0	0	7.1e-20	6.6e-19
644 | 362355	5	30	K.GSQGQFPLTQN[+1216.42286]VTVVEGGTAILTC[+57.02146]R.V	K.GSQGQFPLTQNVTVVEGGTAILTCR.V	GSQGQFPLTQNVTVVEGGTAILTCR,KV,11@1216.42286,24@57.02146	N11(NGlycan / 1216.4229)	HexNAc(2)Hex(5)	5.6e-20	5.1e-19	19.25	1024.1	924.9	924.9	3	1283.93	1283.92	1.37		3849.76	3849.76	Specific	11	23	>sp|Q8N3J6-2|CADM2_HUMAN Isoform 2 of Cell adhesion molecule 2 OS=Homo sapiens OX=9606 GN=CADM2	88	64.0885	controllerType=0 controllerNumber=1 scan=15410	11549	C24(Carbamidomethyl / 57.0215)	KS_AD69_HILIC-elu_843_3530.15410.15410.3	high-energy collision-induced dissociation	17.65	3848.76	3848.75	0	0	0	0	7.8e-21	6.9e-20
645 | 362675	5	30	K.GSQGQFPLTQN[+1216.42286]VTVVEGGTAILTC[+57.02146]R.V	K.GSQGQFPLTQNVTVVEGGTAILTCR.V	GSQGQFPLTQNVTVVEGGTAILTCR,KV,11@1216.42286,24@57.02146	N11(NGlycan / 1216.4229)	HexNAc(2)Hex(5)	2.6e-09	2.3e-08	8.59	511.6	433.1	433.1	3	1283.93	1283.92	1.37		3849.76	3849.76	Specific	11	20.6	>sp|Q8N3J6-2|CADM2_HUMAN Isoform 2 of Cell adhesion molecule 2 OS=Homo sapiens OX=9606 GN=CADM2	88	64.3212	controllerType=0 controllerNumber=1 scan=15463	11598	C24(Carbamidomethyl / 57.0215)	KS_AD69_HILIC-elu_843_3530.15463.15463.3	high-energy collision-induced dissociation	8.65	3848.76	3848.75	0	0	0	0	7.5e-11	7.3e-10
643 | 362155	5	30	K.GSQGQFPLTQN[+1216.42286]VTVVEGGTAILTC[+57.02146]R.V	K.GSQGQFPLTQNVTVVEGGTAILTCR.V	GSQGQFPLTQNVTVVEGGTAILTCR,KV,11@1216.42286,24@57.02146	N11(NGlycan / 1216.4229)	HexNAc(2)Hex(5)	5.6e-21	5.1e-20	20.25	1094.3	1006.3	1006.3	3	1283.93	1283.92	1.47		3849.76	3849.76	Specific	11	25.6	>sp|Q8N3J6-2|CADM2_HUMAN Isoform 2 of Cell adhesion molecule 2 OS=Homo sapiens OX=9606 GN=CADM2	88	63.8202	controllerType=0 controllerNumber=1 scan=15349	11492	C24(Carbamidomethyl / 57.0215)	KS_AD69_HILIC-elu_843_3530.15349.15349.3	high-energy collision-induced dissociation	18.65	3848.76	3848.75	0	0	0	0	6.5e-22	5.6e-21
628 | 435078	5	30	K.GSQGQFPLTQN[+1914.69743]VTVVEGGTAILTC[+57.02146]R.V	K.GSQGQFPLTQNVTVVEGGTAILTCR.V	GSQGQFPLTQNVTVVEGGTAILTCR,KV,11@1914.69743,24@57.02146	N11(NGlycan / 1914.6974)	HexNAc(4)Hex(5)Fuc(2)	5.6e-14	5.1e-13	13.25	709.9	619.4	619.4	3	1516.69	1516.68	2.04		4548.04	4548.03	Specific	11	23.8	>sp|Q8N3J6-2|CADM2_HUMAN Isoform 2 of Cell adhesion molecule 2 OS=Homo sapiens OX=9606 GN=CADM2	88	63.546	controllerType=0 controllerNumber=1 scan=15286	11434	C24(Carbamidomethyl / 57.0215)	KS_AD69_HILIC-elu_843_3530.15286.15286.3	high-energy collision-induced dissociation	12.65	4547.03	4547.03	0	0	0	0	5.6e-15	4.7e-14
634 | 420429	5	30	K.GSQGQFPLTQN[+1647.61324]VTVVEGGTAILTC[+57.02146]R.V	K.GSQGQFPLTQNVTVVEGGTAILTCR.V	GSQGQFPLTQNVTVVEGGTAILTCR,KV,11@1647.61324,24@57.02146	N11(NGlycan / 1647.6132)	HexNAc(5)Hex(3)Fuc(1)	5.6e-18	5.1e-17	17.25	940.1	853.6	853.6	3	1427.66	1427.65	2.07		4280.96	4280.95	Specific	11	24.6	>sp|Q8N3J6-2|CADM2_HUMAN Isoform 2 of Cell adhesion molecule 2 OS=Homo sapiens OX=9606 GN=CADM2	88	63.6676	controllerType=0 controllerNumber=1 scan=15314	11460	C24(Carbamidomethyl / 57.0215)	KS_AD69_HILIC-elu_843_3530.15314.15314.3	high-energy collision-induced dissociation	17.65	4279.95	4279.94	0	0	0	0	6e-19	5.2e-18
635 | 420349	5	30	K.GSQGQFPLTQN[+1647.61324]VTVVEGGTAILTC[+57.02146]R.V	K.GSQGQFPLTQNVTVVEGGTAILTCR.V	GSQGQFPLTQNVTVVEGGTAILTCR,KV,11@1647.61324,24@57.02146	N11(NGlycan / 1647.6132)	HexNAc(5)Hex(3)Fuc(1)	5.6e-15	5.1e-14	14.25	760.2	686.1	686.1	3	1427.66	1427.65	2.07		4280.96	4280.95	Specific	11	22.5	>sp|Q8N3J6-2|CADM2_HUMAN Isoform 2 of Cell adhesion molecule 2 OS=Homo sapiens OX=9606 GN=CADM2	88	63.6289	controllerType=0 controllerNumber=1 scan=15305	11452	C24(Carbamidomethyl / 57.0215)	KS_AD69_HILIC-elu_843_3530.15305.15305.3	high-energy collision-induced dissociation	13.65	4279.95	4279.94	0	0	0	0	6.8e-16	6e-15
640 | 420629	5	30	K.GSQGQFPLTQN[+1606.58669]VTVVEGGTAILTC[+57.02146]R.V	K.GSQGQFPLTQNVTVVEGGTAILTCR.V	GSQGQFPLTQNVTVVEGGTAILTCR,KV,11@1606.58669,24@57.02146	N11(NGlycan / 1606.5867)	HexNAc(4)Hex(4)Fuc(1)	1.3e-16	1.1e-15	15.9	860.1	742.4	742.4	3	1413.98	1413.98	2.34		4239.93	4239.92	Specific	11	23.9	>sp|Q8N3J6-2|CADM2_HUMAN Isoform 2 of Cell adhesion molecule 2 OS=Homo sapiens OX=9606 GN=CADM2	88	63.9034	controllerType=0 controllerNumber=1 scan=15368	11510	C24(Carbamidomethyl / 57.0215)	KS_AD69_HILIC-elu_843_3530.15368.15368.3	high-energy collision-induced dissociation	15.3	4238.92	4238.91	0	0	0	0	1.3e-17	1.3e-16
639 | 420509	5	30	K.GSQGQFPLTQN[+1622.58161]VTVVEGGTAILTC[+57.02146]R.V	K.GSQGQFPLTQNVTVVEGGTAILTCR.V	GSQGQFPLTQNVTVVEGGTAILTCR,KV,11@1622.58161,24@57.02146	N11(NGlycan / 1622.5816)	HexNAc(4)Hex(5)	1.3e-14	1.1e-13	13.9	798	703.7	703.7	3	1419.31	1419.31	3.12		4255.93	4255.92	Specific	11	24.6	>sp|Q8N3J6-2|CADM2_HUMAN Isoform 2 of Cell adhesion molecule 2 OS=Homo sapiens OX=9606 GN=CADM2	88	63.7911	controllerType=0 controllerNumber=1 scan=15342	11486	C24(Carbamidomethyl / 57.0215)	KS_AD69_HILIC-elu_843_3530.15342.15342.3	high-energy collision-induced dissociation	14.3	4254.92	4254.91	0	0	0	0	1.2e-15	1e-14
657 | 457385	5	214	R.VDHESLN[+2263.83471]ATPQVAMQVLEIHYTPSVK.I	R.VDHESLNATPQVAMQVLEIHYTPSVK.I	VDHESLNATPQVAMQVLEIHYTPSVK,RI,7@2263.83471	N7(NGlycan / 2263.8347)	HexNAc(5)Hex(5)Fuc(3)	8.1e-06	7.3e-05	5.09	362.6	184.2	184.2	4	1293.33	1293.33	-1.81		5170.3	5170.31	Specific	7	16.2	>sp|Q8N3J6-2|CADM2_HUMAN Isoform 2 of Cell adhesion molecule 2 OS=Homo sapiens OX=9606 GN=CADM2	88	61.2405	controllerType=0 controllerNumber=1 scan=14761	10947		KS_AD69_HILIC-elu_843_3530.14761.14761.4	high-energy collision-induced dissociation	3.64	5169.29	5169.3	0	0	0	0	3.6e-07	3.4e-06
667 | 443799	5	214	R.VDHESLN[+1955.72397]ATPQVAM[+15.99492]QVLEIHYTPSVK.I	R.VDHESLNATPQVAMQVLEIHYTPSVK.I	VDHESLNATPQVAMQVLEIHYTPSVK,RI,7@1955.72397,14@15.99492	N7(NGlycan / 1955.724); M14(Oxidation / 15.9949)	HexNAc(5)Hex(4)Fuc(2)	1.1e-11	9.5e-11	10.98	618.4	534.6	176.8	4	1220.3	1220.3	-1.26		4878.18	4878.19	Specific	7	17.2	>sp|Q8N3J6-2|CADM2_HUMAN Isoform 2 of Cell adhesion molecule 2 OS=Homo sapiens OX=9606 GN=CADM2	88	55.0909	controllerType=0 controllerNumber=1 scan=13362	9644		KS_AD69_HILIC-elu_843_3530.13362.13362.2	high-energy collision-induced dissociation	10.03	4877.18	4877.18	0	0	0	0	6.7e-13	6.2e-12
676 | 434317	5	214	R.VDHESLN[+1647.61324]ATPQVAMQVLEIHYTPSVK.I	R.VDHESLNATPQVAMQVLEIHYTPSVK.I	VDHESLNATPQVAMQVLEIHYTPSVK,RI,7@1647.61324	N7(NGlycan / 1647.6132)	HexNAc(5)Hex(3)Fuc(1)	1.1e-18	9.5e-18	17.98	958.7	716.4	716.4	4	1139.28	1139.28	-0.67		4554.08	4554.08	Specific	7	25.4	>sp|Q8N3J6-2|CADM2_HUMAN Isoform 2 of Cell adhesion molecule 2 OS=Homo sapiens OX=9606 GN=CADM2	88	61.9671	controllerType=0 controllerNumber=1 scan=14927	11101		KS_AD69_HILIC-elu_843_3530.14927.14927.4	high-energy collision-induced dissociation	17.38	4553.07	4553.08	0	0	0	0	1.2e-19	1.1e-18
666 | 443839	5	214	R.VDHESLN[+1955.72397]ATPQVAM[+15.99492]QVLEIHYTPSVK.I	R.VDHESLNATPQVAMQVLEIHYTPSVK.I	VDHESLNATPQVAMQVLEIHYTPSVK,RI,7@1955.72397,14@15.99492	N7(NGlycan / 1955.724); M14(Oxidation / 15.9949)	HexNAc(5)Hex(4)Fuc(2)	2.7e-18	2.4e-17	17.57	935.9	690.5	468	4	1220.3	1220.3	0.24		4878.19	4878.19	Specific	7	23.1	>sp|Q8N3J6-2|CADM2_HUMAN Isoform 2 of Cell adhesion molecule 2 OS=Homo sapiens OX=9606 GN=CADM2	88	55.1281	controllerType=0 controllerNumber=1 scan=13371	9652		KS_AD69_HILIC-elu_843_3530.13371.13371.4	high-energy collision-induced dissociation	17.62	4877.18	4877.18	0	0	0	0	3.9e-19	3.4e-18
674 | 433959	5	214	R.VDHESLN[+1647.61324]ATPQVAMQVLEIHYTPSVK.I	R.VDHESLNATPQVAMQVLEIHYTPSVK.I	VDHESLNATPQVAMQVLEIHYTPSVK,RI,7@1647.61324	N7(NGlycan / 1647.6132)	HexNAc(5)Hex(3)Fuc(1)	2.7e-25	2.4e-24	24.57	1280.9	1046.2	1046.2	4	1139.28	1139.28	0.51		4554.09	4554.08	Specific	7	27.8	>sp|Q8N3J6-2|CADM2_HUMAN Isoform 2 of Cell adhesion molecule 2 OS=Homo sapiens OX=9606 GN=CADM2	88	61.5905	controllerType=0 controllerNumber=1 scan=14841	11021		KS_AD69_HILIC-elu_843_3530.14841.14841.4	high-energy collision-induced dissociation	22.97	4553.08	4553.08	0	0	0	0	6e-26	5.9e-25
671 | 433840	5	214	R.VDHESLN[+1809.66607]ATPQVAMQVLEIHYTPSVK.I	R.VDHESLNATPQVAMQVLEIHYTPSVK.I	VDHESLNATPQVAMQVLEIHYTPSVK,RI,7@1809.66607	N7(NGlycan / 1809.6661)	HexNAc(5)Hex(4)Fuc(1)	2.7e-20	2.4e-19	19.57	1026.6	833.8	833.8	4	1179.79	1179.79	0.58		4716.14	4716.14	Specific	7	26.8	>sp|Q8N3J6-2|CADM2_HUMAN Isoform 2 of Cell adhesion molecule 2 OS=Homo sapiens OX=9606 GN=CADM2	88	61.3852	controllerType=0 controllerNumber=1 scan=14794	10978		KS_AD69_HILIC-elu_843_3530.14794.14794.4	high-energy collision-induced dissociation	19.97	4715.13	4715.13	0	0	0	0	4.6e-21	4.2e-20
664 | 447170	5	214	R.VDHESLN[+2100.76148]ATPQVAMQVLEIHYTPSVK.I	R.VDHESLNATPQVAMQVLEIHYTPSVK.I	VDHESLNATPQVAMQVLEIHYTPSVK,RI,7@2100.76148	N7(NGlycan / 2100.7615)	HexNAc(5)Hex(4)Fuc(1)NeuAc(1)	2.7e-15	2.4e-14	14.57	777.2	543.5	543.5	4	1252.56	1252.56	0.76		5007.24	5007.23	Specific	7	22.2	>sp|Q8N3J6-2|CADM2_HUMAN Isoform 2 of Cell adhesion molecule 2 OS=Homo sapiens OX=9606 GN=CADM2	88	65.9495	controllerType=0 controllerNumber=1 scan=15858	11931		KS_AD69_HILIC-elu_843_3530.15858.15858.4	high-energy collision-induced dissociation	14.97	5006.23	5006.23	0	0	0	0	3.1e-16	2.7e-15
660 | 458107	5	214	R.VDHESLN[+2205.79284]ATPQVAMQVLEIHYTPSVK.I	R.VDHESLNATPQVAMQVLEIHYTPSVK.I	VDHESLNATPQVAMQVLEIHYTPSVK,RI,7@2205.79284	N7(NGlycan / 2205.7928)	HexNAc(4)Hex(5)Fuc(2)NeuAc(1)	2.7e-13	2.4e-12	12.57	675.2	494.4	494.4	4	1278.82	1278.82	0.92		5112.27	5112.26	Specific	7	21.4	>sp|Q8N3J6-2|CADM2_HUMAN Isoform 2 of Cell adhesion molecule 2 OS=Homo sapiens OX=9606 GN=CADM2	88	65.2193	controllerType=0 controllerNumber=1 scan=15680	11780		KS_AD69_HILIC-elu_843_3530.15680.15680.4	high-energy collision-induced dissociation	12.97	5111.26	5111.26	0	0	0	0	2.1e-14	1.8e-13
675 | 433752	5	214	R.VDHESLN[+1647.61324]ATPQVAMQVLEIHYTPSVK.I	R.VDHESLNATPQVAMQVLEIHYTPSVK.I	VDHESLNATPQVAMQVLEIHYTPSVK,RI,7@1647.61324	N7(NGlycan / 1647.6132)	HexNAc(5)Hex(3)Fuc(1)	2.7e-24	2.4e-23	23.57	1225.3	989	989	4	1139.28	1139.28	1.04		4554.09	4554.08	Specific	7	26.9	>sp|Q8N3J6-2|CADM2_HUMAN Isoform 2 of Cell adhesion molecule 2 OS=Homo sapiens OX=9606 GN=CADM2	88	61.3529	controllerType=0 controllerNumber=1 scan=14787	10971		KS_AD69_HILIC-elu_843_3530.14787.14787.4	high-energy collision-induced dissociation	21.97	4553.08	4553.08	0	0	0	0	7.8e-25	6.4e-24
663 | 445169	5	214	R.VDHESLN[+2117.77680]ATPQVAMQVLEIHYTPSVK.I	R.VDHESLNATPQVAMQVLEIHYTPSVK.I	VDHESLNATPQVAMQVLEIHYTPSVK,RI,7@2117.77680	N7(NGlycan / 2117.7768)	HexNAc(5)Hex(5)Fuc(2)	3.1e-16	2.8e-15	15.51	838.1	639.8	639.8	4	1256.82	1256.82	1.21		5024.25	5024.25	Specific	7	24.6	>sp|Q8N3J6-2|CADM2_HUMAN Isoform 2 of Cell adhesion molecule 2 OS=Homo sapiens OX=9606 GN=CADM2	88	61.1463	controllerType=0 controllerNumber=1 scan=14740	10927		KS_AD69_HILIC-elu_843_3530.14740.14740.4	high-energy collision-induced dissociation	15.91	5023.25	5023.24	0	0	0	0	3.8e-17	3.4e-16
669 | 445372	5	214	R.VDHESLN[+1955.72397]ATPQVAMQVLEIHYTPSVK.I	R.VDHESLNATPQVAMQVLEIHYTPSVK.I	VDHESLNATPQVAMQVLEIHYTPSVK,RI,7@1955.72397	N7(NGlycan / 1955.724)	HexNAc(5)Hex(4)Fuc(2)	3.1e-22	2.8e-21	21.51	1143.8	901.5	901.5	4	1216.31	1216.3	1.3		4862.2	4862.2	Specific	7	26.6	>sp|Q8N3J6-2|CADM2_HUMAN Isoform 2 of Cell adhesion molecule 2 OS=Homo sapiens OX=9606 GN=CADM2	88	61.4144	controllerType=0 controllerNumber=1 scan=14801	10984		KS_AD69_HILIC-elu_843_3530.14801.14801.4	high-energy collision-induced dissociation	21.91	4861.19	4861.19	0	0	0	0	6.5e-23	5.8e-22
668 | 445050	5	214	R.VDHESLN[+1955.72397]ATPQVAMQVLEIHYTPSVK.I	R.VDHESLNATPQVAMQVLEIHYTPSVK.I	VDHESLNATPQVAMQVLEIHYTPSVK,RI,7@1955.72397	N7(NGlycan / 1955.724)	HexNAc(5)Hex(4)Fuc(2)	3.1e-23	2.8e-22	22.51	1185.9	975.4	975.4	4	1216.31	1216.3	1.6		4862.2	4862.2	Specific	7	26.6	>sp|Q8N3J6-2|CADM2_HUMAN Isoform 2 of Cell adhesion molecule 2 OS=Homo sapiens OX=9606 GN=CADM2	88	61.0041	controllerType=0 controllerNumber=1 scan=14708	10897		KS_AD69_HILIC-elu_843_3530.14708.14708.4	high-energy collision-induced dissociation	22.91	4861.2	4861.19	0	0	0	0	8.3e-24	6.9e-23
670 | 444852	5	214	R.VDHESLN[+1955.72397]ATPQVAMQVLEIHYTPSVK.I	R.VDHESLNATPQVAMQVLEIHYTPSVK.I	VDHESLNATPQVAMQVLEIHYTPSVK,RI,7@1955.72397	N7(NGlycan / 1955.724)	HexNAc(5)Hex(4)Fuc(2)	3.1e-21	2.8e-20	20.51	1051	847.8	847.8	4	1216.31	1216.3	1.7		4862.2	4862.2	Specific	7	25.7	>sp|Q8N3J6-2|CADM2_HUMAN Isoform 2 of Cell adhesion molecule 2 OS=Homo sapiens OX=9606 GN=CADM2	88	60.7441	controllerType=0 controllerNumber=1 scan=14649	10842		KS_AD69_HILIC-elu_843_3530.14649.14649.4	high-energy collision-induced dissociation	19.91	4861.2	4861.19	0	0	0	0	5.8e-22	4.8e-21
673 | 431426	5	214	R.VDHESLN[+1647.61324]ATPQVAM[+15.99492]QVLEIHYTPSVK.I	R.VDHESLNATPQVAMQVLEIHYTPSVK.I	VDHESLNATPQVAMQVLEIHYTPSVK,RI,7@1647.61324,14@15.99492	N7(NGlycan / 1647.6132); M14(Oxidation / 15.9949)	HexNAc(5)Hex(3)Fuc(1)	3.1e-15	2.8e-14	14.51	788	556.2	357.5	4	1143.28	1143.28	1.94		4570.09	4570.08	Specific	7	21.5	>sp|Q8N3J6-2|CADM2_HUMAN Isoform 2 of Cell adhesion molecule 2 OS=Homo sapiens OX=9606 GN=CADM2	88	55.2332	controllerType=0 controllerNumber=1 scan=13395	9675		KS_AD69_HILIC-elu_843_3530.13395.13395.4	high-energy collision-induced dissociation	14.56	4569.08	4569.07	0	0	0	0	3.5e-16	3.1e-15
665 | 446931	5	214	R.VDHESLN[+2100.76148]ATPQVAMQVLEIHYTPSVK.I	R.VDHESLNATPQVAMQVLEIHYTPSVK.I	VDHESLNATPQVAMQVLEIHYTPSVK,RI,7@2100.76148	N7(NGlycan / 2100.7615)	HexNAc(5)Hex(4)Fuc(1)NeuAc(1)	3.1e-11	2.8e-10	10.51	584.4	573.4	573.4	4	1252.57	1252.56	2.23		5007.24	5007.23	Specific	7	19.7	>sp|Q8N3J6-2|CADM2_HUMAN Isoform 2 of Cell adhesion molecule 2 OS=Homo sapiens OX=9606 GN=CADM2	88	65.6553	controllerType=0 controllerNumber=1 scan=15787	11871		KS_AD69_HILIC-elu_843_3530.15787.15787.2	high-energy collision-induced dissociation	10.91	5006.24	5006.23	0	0	0	0	1.5e-12	1.3e-11
661 | 458064	5	214	R.VDHESLN[+2204.77244]ATPQVAMQVLEIHYTPSVK.I	R.VDHESLNATPQVAMQVLEIHYTPSVK.I	VDHESLNATPQVAMQVLEIHYTPSVK,RI,7@2204.77244	N7(NGlycan / 2204.7724)	HexNAc(4)Hex(5)NeuAc(2)	1.8e-14	1.6e-13	13.75	795.8	559.4	559.4	4	1278.57	1278.57	4.43		5111.27	5111.24	Specific	7	23.2	>sp|Q8N3J6-2|CADM2_HUMAN Isoform 2 of Cell adhesion molecule 2 OS=Homo sapiens OX=9606 GN=CADM2	88	65.1082	controllerType=0 controllerNumber=1 scan=15654	11757		KS_AD69_HILIC-elu_843_3530.15654.15654.4	high-energy collision-induced dissociation	14.15	5110.26	5110.24	0	0	0	0	1.6e-15	1.4e-14
662 | 445090	5	214	R.VDHESLN[+2157.78295]ATPQVAMQVLEIHYTPSVK.I	R.VDHESLNATPQVAMQVLEIHYTPSVK.I	VDHESLNATPQVAMQVLEIHYTPSVK,RI,7@2157.78295	N7(NGlycan / 2157.7829)	HexNAc(6)Hex(4)NeuAc(1)	4.7e-11	4.2e-10	10.33	612.1	566.1	279.3	4	1266.83	1266.82	6.45		5064.29	5064.25	Specific	7	20.7	>sp|Q8N3J6-2|CADM2_HUMAN Isoform 2 of Cell adhesion molecule 2 OS=Homo sapiens OX=9606 GN=CADM2	88	61.0318	controllerType=0 controllerNumber=1 scan=14714	10903		KS_AD69_HILIC-elu_843_3530.14714.14714.2	high-energy collision-induced dissociation	9.74	5063.28	5063.25	0	0	0	0	2.2e-12	1.9e-11
4789 | 412231	237	199	R.KN[+3083.13554]ITDLVEGAK.K	R.KNITDLVEGAK.K	KNITDLVEGAK,RK,2@3083.13554	N2(NGlycan / 3083.1355)	HexNAc(6)Hex(7)Fuc(5)	4.1e-06	3.7e-05	5.39	434.2	232.5	45.9	3	1424.27	1424.27	-0.59		4270.8	4270.8	Specific	2	16.7	>sp|Q8IWA5|CTL2_HUMAN Choline transporter-like protein 2 OS=Homo sapiens OX=9606 GN=SLC44A2 PE=1 SV=3	4368	31.3052	controllerType=0 controllerNumber=1 scan=7723	4370		KS_AD69_HILIC-elu_843_3530.7723.7723.3	high-energy collision-induced dissociation	3.8	4269.79	4269.79	0	0	0	0	1.7e-07	1.7e-06
4788 | 412271	237	199	R.KN[+3083.13554]ITDLVEGAK.K	R.KNITDLVEGAK.K	KNITDLVEGAK,RK,2@3083.13554	N2(NGlycan / 3083.1355)	HexNAc(6)Hex(7)Fuc(5)	4.4e-07	4e-06	6.36	500.4	283.4	33.5	3	1424.27	1424.27	2.15		4270.81	4270.8	Specific	2	18.4	>sp|Q8IWA5|CTL2_HUMAN Choline transporter-like protein 2 OS=Homo sapiens OX=9606 GN=SLC44A2 PE=1 SV=3	4368	31.4432	controllerType=0 controllerNumber=1 scan=7755	4400		KS_AD69_HILIC-elu_843_3530.7755.7755.3	high-energy collision-induced dissociation	4.76	4269.8	4269.79	0	0	0	0	1.4e-08	1.2e-07
4113 | 90116	131	386	R.DN[+876.32230]HTHSDIQVK.L	R.DNHTHSDIQVK.L	DNHTHSDIQVK,RL,2@876.32230	N2(NGlycan / 876.3223)	HexNAc(2)Hex(2)Fuc(1)	5.3e-12	4.8e-11	11.27	675	430.3	430.3	3	723.985	723.985	0.41		2169.94	2169.94	Specific	2	22.2	>sp|Q8IV08|PLD3_HUMAN 5'-3' exonuclease PLD3 OS=Homo sapiens OX=9606 GN=PLD3 PE=1 SV=1	457	13.0644	controllerType=0 controllerNumber=1 scan=3485	497		KS_AD69_HILIC-elu_843_3530.3485.3485.3	high-energy collision-induced dissociation	9.68	2168.93	2168.93	0	0	0	0	3.2e-13	2.8e-12
4114 | 34547	131	386	R.DN[+714.26948]HTHSDIQVK.L	R.DNHTHSDIQVK.L	DNHTHSDIQVK,RL,2@714.26948	N2(NGlycan / 714.2695)	HexNAc(2)Hex(1)Fuc(1)	6.1e-11	5.5e-10	10.21	642.4	406.8	406.8	3	669.969	669.967	2.04		2007.89	2007.89	Specific	2	19.2	>sp|Q8IV08|PLD3_HUMAN 5'-3' exonuclease PLD3 OS=Homo sapiens OX=9606 GN=PLD3 PE=1 SV=1	457	13.0691	controllerType=0 controllerNumber=1 scan=3486	498		KS_AD69_HILIC-elu_843_3530.3486.3486.3	high-energy collision-induced dissociation	10.62	2006.88	2006.88	0	0	0	0	2.4e-12	2.2e-11
5727 | 35353	564	502	R.IVN[+1216.42286]VSR.E	R.IVNVSR.E	IVNVSR,RE,3@1216.42286	N3(NGlycan / 1216.4229)	HexNAc(2)Hex(5)	1.9e-05	0.00018	4.71	338.4	191.7	191.7	2	952.424	952.423	1.92		1903.84	1903.84	Specific	3	15.1	>sp|Q7Z553|MDGA2_HUMAN MAM domain-containing glycosylphosphatidylinositol anchor protein 2 OS=Homo sapiens OX=9606 GN=MDGA2 PE=1 SV=2	2638	16.22	controllerType=0 controllerNumber=1 scan=4203	1163		KS_AD69_HILIC-elu_843_3530.4203.4203.2	high-energy collision-induced dissociation	3.13	1902.83	1902.83	0	0	0	0	8.2e-07	7.1e-06
4063 | 44934	127	69	K.GAWLN[+1216.42286]R.S	K.GAWLNR.S	GAWLNR,KS,5@1216.42286	N5(NGlycan / 1216.4229)	HexNAc(2)Hex(5)	1.7e-05	0.00015	4.77	321.5	192.1	192.1	2	966.908	966.907	0.48		1932.81	1932.81	Specific	5	12.9	>sp|Q7Z3B1|NEGR1_HUMAN Neuronal growth regulator 1 OS=Homo sapiens OX=9606 GN=NEGR1 PE=1 SV=3	356	24.4593	controllerType=0 controllerNumber=1 scan=6127	2892		KS_AD69_HILIC-elu_843_3530.6127.6127.2	high-energy collision-induced dissociation	3.51	1931.8	1931.8	0	0	0	0	7.3e-07	6.6e-06
4062 | 46069	127	69	K.GAWLN[+1216.42286]R.S	K.GAWLNR.S	GAWLNR,KS,5@1216.42286	N5(NGlycan / 1216.4229)	HexNAc(2)Hex(5)	4.6e-06	4.1e-05	5.34	398.3	230.4	230.4	2	966.908	966.907	1.05		1932.81	1932.81	Specific	5	14.6	>sp|Q7Z3B1|NEGR1_HUMAN Neuronal growth regulator 1 OS=Homo sapiens OX=9606 GN=NEGR1 PE=1 SV=3	356	25.0385	controllerType=0 controllerNumber=1 scan=6260	3015		KS_AD69_HILIC-elu_843_3530.6260.6260.2	high-energy collision-induced dissociation	3.75	1931.8	1931.8	0	0	0	0	1.9e-07	1.8e-06
4061 | 45555	127	69	K.GAWLN[+1216.42286]R.S	K.GAWLNR.S	GAWLNR,KS,5@1216.42286	N5(NGlycan / 1216.4229)	HexNAc(2)Hex(5)	4.8e-06	4.4e-05	5.32	421.2	224.1	224.1	2	966.908	966.907	1.37		1932.81	1932.81	Specific	5	13.7	>sp|Q7Z3B1|NEGR1_HUMAN Neuronal growth regulator 1 OS=Homo sapiens OX=9606 GN=NEGR1 PE=1 SV=3	356	24.7416	controllerType=0 controllerNumber=1 scan=6192	2952		KS_AD69_HILIC-elu_843_3530.6192.6192.2	high-energy collision-induced dissociation	3.72	1931.8	1931.8	0	0	0	0	2e-07	2.1e-06
4058 | 44393	127	69	K.GAWLN[+1378.47569]R.S	K.GAWLNR.S	GAWLNR,KS,5@1378.47569	N5(NGlycan / 1378.4757)	HexNAc(2)Hex(6)	1.2e-05	0.00011	4.93	366.1	209.3	209.3	2	1047.93	1047.93	1.39		2094.86	2094.86	Specific	5	15.2	>sp|Q7Z3B1|NEGR1_HUMAN Neuronal growth regulator 1 OS=Homo sapiens OX=9606 GN=NEGR1 PE=1 SV=3	356	24.0998	controllerType=0 controllerNumber=1 scan=6044	2815		KS_AD69_HILIC-elu_843_3530.6044.6044.2	high-energy collision-induced dissociation	3.46	2093.86	2093.85	0	0	0	0	5.1e-07	4.7e-06
4059 | 44187	127	69	K.GAWLN[+1378.47569]R.S	K.GAWLNR.S	GAWLNR,KS,5@1378.47569	N5(NGlycan / 1378.4757)	HexNAc(2)Hex(6)	1.9e-05	0.00018	4.71	320.3	191.6	191.6	2	1047.94	1047.93	1.74		2094.86	2094.86	Specific	5	12.3	>sp|Q7Z3B1|NEGR1_HUMAN Neuronal growth regulator 1 OS=Homo sapiens OX=9606 GN=NEGR1 PE=1 SV=3	356	23.835	controllerType=0 controllerNumber=1 scan=5983	2759		KS_AD69_HILIC-elu_843_3530.5983.5983.2	high-energy collision-induced dissociation	3.45	2093.86	2093.85	0	0	0	0	8.3e-07	7.2e-06
4060 | 44854	127	69	K.GAWLN[+1378.47569]R.S	K.GAWLNR.S	GAWLNR,KS,5@1378.47569	N5(NGlycan / 1378.4757)	HexNAc(2)Hex(6)	3.9e-05	0.00036	4.4	314.9	181	181	2	1047.94	1047.93	2.32		2094.86	2094.86	Specific	5	13.8	>sp|Q7Z3B1|NEGR1_HUMAN Neuronal growth regulator 1 OS=Homo sapiens OX=9606 GN=NEGR1 PE=1 SV=3	356	24.3422	controllerType=0 controllerNumber=1 scan=6100	2867		KS_AD69_HILIC-elu_843_3530.6100.6100.2	high-energy collision-induced dissociation	3.1	2093.86	2093.85	0	0	0	0	1.6e-06	1.2e-05
4929 | 205268	262	286	R.LN[+1216.42286]WTSLLPASFTK.N	R.LNWTSLLPASFTK.N	LNWTSLLPASFTK,RN,2@1216.42286	N2(NGlycan / 1216.4229)	HexNAc(2)Hex(5)	2e-09	1.8e-08	8.7	516.4	389.2	389.2	2	1347.62	1347.62	1.76		2694.23	2694.23	Specific	2	19.8	>sp|Q6PIU2|NCEH1_HUMAN Neutral cholesterol ester hydrolase 1 OS=Homo sapiens OX=9606 GN=NCEH1 PE=1 SV=3	318	74.6034	controllerType=0 controllerNumber=1 scan=18059	13564		KS_AD69_HILIC-elu_843_3530.18059.18059.2	high-energy collision-induced dissociation	7.1	2693.23	2693.22	0	0	0	0	6e-11	5.7e-10
4928 | 205108	262	286	R.LN[+1216.42286]WTSLLPASFTK.N	R.LNWTSLLPASFTK.N	LNWTSLLPASFTK,RN,2@1216.42286	N2(NGlycan / 1216.4229)	HexNAc(2)Hex(5)	4.4e-11	4e-10	10.36	578.2	422.7	422.7	2	1347.62	1347.62	2.03		2694.23	2694.23	Specific	2	21.3	>sp|Q6PIU2|NCEH1_HUMAN Neutral cholesterol ester hydrolase 1 OS=Homo sapiens OX=9606 GN=NCEH1 PE=1 SV=3	318	74.2349	controllerType=0 controllerNumber=1 scan=17951	13510		KS_AD69_HILIC-elu_843_3530.17951.17951.2	high-energy collision-induced dissociation	8.76	2693.23	2693.22	0	0	0	0	2.1e-12	1.9e-11
4927 | 205188	262	286	R.LN[+1216.42286]WTSLLPASFTK.N	R.LNWTSLLPASFTK.N	LNWTSLLPASFTK,RN,2@1216.42286	N2(NGlycan / 1216.4229)	HexNAc(2)Hex(5)	9.9e-11	8.9e-10	10.01	591.1	479	479	2	1347.62	1347.62	2.4		2694.23	2694.23	Specific	2	21.5	>sp|Q6PIU2|NCEH1_HUMAN Neutral cholesterol ester hydrolase 1 OS=Homo sapiens OX=9606 GN=NCEH1 PE=1 SV=3	318	74.4128	controllerType=0 controllerNumber=1 scan=18003	13535		KS_AD69_HILIC-elu_843_3530.18003.18003.2	high-energy collision-induced dissociation	8.41	2693.23	2693.22	0	0	0	0	4.2e-12	3.4e-11
4930 | 205310	262	286	R.LN[+1216.42286]WTSLLPASFTK.N	R.LNWTSLLPASFTK.N	LNWTSLLPASFTK,RN,2@1216.42286	N2(NGlycan / 1216.4229)	HexNAc(2)Hex(5)	4.1e-07	3.7e-06	6.39	410.5	362.3	362.3	2	1347.62	1347.62	3.12		2694.24	2694.23	Specific	2	17.2	>sp|Q6PIU2|NCEH1_HUMAN Neutral cholesterol ester hydrolase 1 OS=Homo sapiens OX=9606 GN=NCEH1 PE=1 SV=3	318	74.7887	controllerType=0 controllerNumber=1 scan=18111	13589		KS_AD69_HILIC-elu_843_3530.18111.18111.2	high-energy collision-induced dissociation	4.79	2693.23	2693.22	0	0	0	0	1.3e-08	1.1e-07
3127 | 354252	65	55	R.ISPGKN[+1444.53387]ATGMEVGWYRPPFSR.V	R.ISPGKNATGMEVGWYRPPFSR.V	ISPGKNATGMEVGWYRPPFSR,RV,6@1444.53387	N6(NGlycan / 1444.5339)	HexNAc(4)Hex(3)Fuc(1)	1.9e-11	1.7e-10	10.72	665	364.6	364.6	4	949.433	949.433	0.02		3794.71	3794.71	Specific	6	14.4	>sp|Q16653|MOG_HUMAN Myelin-oligodendrocyte glycoprotein OS=Homo sapiens OX=9606 GN=MOG PE=1 SV=2	136	48.383	controllerType=0 controllerNumber=1 scan=11805	8186		KS_AD69_HILIC-elu_843_3530.11805.11805.4	high-energy collision-induced dissociation	9.13	3793.7	3793.7	0	0	0	0	1.1e-12	9.2e-12
3140 | 304847	65	60	K.N[+1444.53387]ATGMEVGWYRPPFSR.V	K.NATGMEVGWYRPPFSR.V	NATGMEVGWYRPPFSR,KV,1@1444.53387	N1(NGlycan / 1444.5339)	HexNAc(4)Hex(3)Fuc(1)	3.7e-06	3.4e-05	5.43	424.7	245	245	3	1104.81	1104.81	0.61		3312.43	3312.42	Specific	1	11.4	>sp|Q16653|MOG_HUMAN Myelin-oligodendrocyte glycoprotein OS=Homo sapiens OX=9606 GN=MOG PE=1 SV=2	136	51.799	controllerType=0 controllerNumber=1 scan=12613	8942		KS_AD69_HILIC-elu_843_3530.12613.12613.3	high-energy collision-induced dissociation	4.1	3311.42	3311.42	0	0	0	0	1.5e-07	1.4e-06
3139 | 305100	65	60	K.N[+1444.53387]ATGMEVGWYRPPFSR.V	K.NATGMEVGWYRPPFSR.V	NATGMEVGWYRPPFSR,KV,1@1444.53387	N1(NGlycan / 1444.5339)	HexNAc(4)Hex(3)Fuc(1)	8.4e-08	7.6e-07	7.07	513.5	343	343	3	1104.81	1104.81	0.72		3312.43	3312.42	Specific	1	13.8	>sp|Q16653|MOG_HUMAN Myelin-oligodendrocyte glycoprotein OS=Homo sapiens OX=9606 GN=MOG PE=1 SV=2	136	52.0782	controllerType=0 controllerNumber=1 scan=12676	9001		KS_AD69_HILIC-elu_843_3530.12676.12676.3	high-energy collision-induced dissociation	5.81	3311.42	3311.42	0	0	0	0	2.3e-09	1.7e-08
3131 | 331769	65	60	K.N[+1647.61324]ATGMEVGWYRPPFSR.V	K.NATGMEVGWYRPPFSR.V	NATGMEVGWYRPPFSR,KV,1@1647.61324	N1(NGlycan / 1647.6132)	HexNAc(5)Hex(3)Fuc(1)	4.6e-07	4.2e-06	6.33	433.3	266	266	3	1172.51	1172.51	0.8		3515.51	3515.5	Specific	1	12.5	>sp|Q16653|MOG_HUMAN Myelin-oligodendrocyte glycoprotein OS=Homo sapiens OX=9606 GN=MOG PE=1 SV=2	136	52.2202	controllerType=0 controllerNumber=1 scan=12708	9031		KS_AD69_HILIC-elu_843_3530.12708.12708.3	high-energy collision-induced dissociation	4.87	3514.5	3514.5	0	0	0	0	1.4e-08	1.2e-07
3141 | 305328	65	60	K.N[+1444.53387]ATGMEVGWYRPPFSR.V	K.NATGMEVGWYRPPFSR.V	NATGMEVGWYRPPFSR,KV,1@1444.53387	N1(NGlycan / 1444.5339)	HexNAc(4)Hex(3)Fuc(1)	1.6e-05	0.00014	4.8	364.6	152.9	152.9	3	1104.81	1104.81	1.16		3312.43	3312.42	Specific	1	11.1	>sp|Q16653|MOG_HUMAN Myelin-oligodendrocyte glycoprotein OS=Homo sapiens OX=9606 GN=MOG PE=1 SV=2	136	52.3622	controllerType=0 controllerNumber=1 scan=12740	9061		KS_AD69_HILIC-elu_843_3530.12740.12740.3	high-energy collision-induced dissociation	3.34	3311.42	3311.42	0	0	0	0	6.8e-07	6e-06
3124 | 374950	65	55	R.ISPGKN[+1647.61324]ATGMEVGWYRPPFSR.V	R.ISPGKNATGMEVGWYRPPFSR.V	ISPGKNATGMEVGWYRPPFSR,RV,6@1647.61324	N6(NGlycan / 1647.6132)	HexNAc(5)Hex(3)Fuc(1)	3.1e-07	2.9e-06	6.5	516.6	264.4	264.4	4	1000.2	1000.2	1.17		3997.79	3997.79	Specific	6	13.4	>sp|Q16653|MOG_HUMAN Myelin-oligodendrocyte glycoprotein OS=Homo sapiens OX=9606 GN=MOG PE=1 SV=2	136	48.4322	controllerType=0 controllerNumber=1 scan=11817	8197		KS_AD69_HILIC-elu_843_3530.11817.11817.4	high-energy collision-induced dissociation	6.56	3996.79	3996.78	0	0	0	0	9.5e-09	8.5e-08
3132 | 331602	65	60	K.N[+1647.61324]ATGMEVGWYRPPFSR.V	K.NATGMEVGWYRPPFSR.V	NATGMEVGWYRPPFSR,KV,1@1647.61324	N1(NGlycan / 1647.6132)	HexNAc(5)Hex(3)Fuc(1)	6.8e-06	6.1e-05	5.17	414.5	252.6	252.6	3	1172.51	1172.51	1.32		3515.51	3515.5	Specific	1	10.7	>sp|Q16653|MOG_HUMAN Myelin-oligodendrocyte glycoprotein OS=Homo sapiens OX=9606 GN=MOG PE=1 SV=2	136	51.9362	controllerType=0 controllerNumber=1 scan=12644	8971		KS_AD69_HILIC-elu_843_3530.12644.12644.3	high-energy collision-induced dissociation	3.84	3514.5	3514.5	0	0	0	0	2.9e-07	2.8e-06
3128 | 354366	65	55	R.ISPGKN[+1444.53387]ATGMEVGWYRPPFSR.V	R.ISPGKNATGMEVGWYRPPFSR.V	ISPGKNATGMEVGWYRPPFSR,RV,6@1444.53387	N6(NGlycan / 1444.5339)	HexNAc(4)Hex(3)Fuc(1)	3.3e-10	3e-09	9.48	632.2	343.7	343.7	4	949.435	949.433	1.88		3794.72	3794.71	Specific	6	14.7	>sp|Q16653|MOG_HUMAN Myelin-oligodendrocyte glycoprotein OS=Homo sapiens OX=9606 GN=MOG PE=1 SV=2	136	48.6302	controllerType=0 controllerNumber=1 scan=11865	8242		KS_AD69_HILIC-elu_843_3530.11865.11865.4	high-energy collision-induced dissociation	7.88	3793.71	3793.7	0	0	0	0	9.4e-12	6.9e-11
3125 | 374831	65	55	R.ISPGKN[+1647.61324]ATGMEVGWYRPPFSR.V	R.ISPGKNATGMEVGWYRPPFSR.V	ISPGKNATGMEVGWYRPPFSR,RV,6@1647.61324	N6(NGlycan / 1647.6132)	HexNAc(5)Hex(3)Fuc(1)	8.6e-07	7.8e-06	6.07	417.3	242.6	242.6	4	1000.21	1000.2	2.21		3997.8	3997.79	Specific	6	13.2	>sp|Q16653|MOG_HUMAN Myelin-oligodendrocyte glycoprotein OS=Homo sapiens OX=9606 GN=MOG PE=1 SV=2	136	48.2036	controllerType=0 controllerNumber=1 scan=11763	8147		KS_AD69_HILIC-elu_843_3530.11763.11763.4	high-energy collision-induced dissociation	4.44	3996.79	3996.78	0	0	0	0	2.6e-08	2.6e-07
1769 | 178868	20	95	R.N[+1540.52851]LTIVDSGLK.F	R.NLTIVDSGLK.F	NLTIVDSGLK,RF,1@1540.52851	N1(NGlycan / 1540.5285)	HexNAc(2)Hex(7)	6.6e-11	6e-10	10.18	605.5	454.8	454.8	2	1300.57	1300.57	-1.51		2600.13	2600.13	Specific	1	21.6	>sp|Q16620|NTRK2_HUMAN BDNF/NT-3 growth factors receptor OS=Homo sapiens OX=9606 GN=NTRK2 PE=1 SV=1	3495	39.0743	controllerType=0 controllerNumber=1 scan=9571	6096		KS_AD69_HILIC-elu_843_3530.9571.9571.2	high-energy collision-induced dissociation	9.59	2599.12	2599.13	0	0	0	0	2.6e-12	2.2e-11
1766 | 177730	20	95	R.N[+1702.58133]LTIVDSGLK.F	R.NLTIVDSGLK.F	NLTIVDSGLK,RF,1@1702.58133	N1(NGlycan / 1702.5813)	HexNAc(2)Hex(8)	7.7e-12	6.9e-11	11.12	608.1	431.7	431.7	2	1381.6	1381.6	-0.13		2762.19	2762.19	Specific	1	21.7	>sp|Q16620|NTRK2_HUMAN BDNF/NT-3 growth factors receptor OS=Homo sapiens OX=9606 GN=NTRK2 PE=1 SV=1	3495	38.3791	controllerType=0 controllerNumber=1 scan=9406	5942		KS_AD69_HILIC-elu_843_3530.9406.9406.2	high-energy collision-induced dissociation	10.52	2761.18	2761.18	0	0	0	0	4.8e-13	4.2e-12
1775 | 122575	20	95	R.N[+1216.42286]LTIVDSGLK.F	R.NLTIVDSGLK.F	NLTIVDSGLK,RF,1@1216.42286	N1(NGlycan / 1216.4229)	HexNAc(2)Hex(5)	7.7e-13	6.9e-12	12.12	699.3	462.7	462.7	2	1138.52	1138.52	0.82		2276.03	2276.03	Specific	1	21.3	>sp|Q16620|NTRK2_HUMAN BDNF/NT-3 growth factors receptor OS=Homo sapiens OX=9606 GN=NTRK2 PE=1 SV=1	3495	39.7112	controllerType=0 controllerNumber=1 scan=9721	6236		KS_AD69_HILIC-elu_843_3530.9721.9721.2	high-energy collision-induced dissociation	12.52	2275.02	2275.02	0	0	0	0	5.6e-14	4.9e-13
1771 | 120938	20	95	R.N[+1378.47569]LTIVDSGLK.F	R.NLTIVDSGLK.F	NLTIVDSGLK,RF,1@1378.47569	N1(NGlycan / 1378.4757)	HexNAc(2)Hex(6)	8.8e-15	8e-14	14.05	753.8	525.4	525.4	2	1219.55	1219.54	1.03		2438.08	2438.08	Specific	1	24.5	>sp|Q16620|NTRK2_HUMAN BDNF/NT-3 growth factors receptor OS=Homo sapiens OX=9606 GN=NTRK2 PE=1 SV=1	3495	39.0345	controllerType=0 controllerNumber=1 scan=9562	6087		KS_AD69_HILIC-elu_843_3530.9562.9562.2	high-energy collision-induced dissociation	13.46	2437.08	2437.07	0	0	0	0	1e-15	8.9e-15
1773 | 122099	20	95	R.N[+1216.42286]LTIVDSGLK.F	R.NLTIVDSGLK.F	NLTIVDSGLK,RF,1@1216.42286	N1(NGlycan / 1216.4229)	HexNAc(2)Hex(5)	8.8e-15	8e-14	14.05	776.6	552.3	552.3	2	1138.52	1138.52	1.47		2276.03	2276.03	Specific	1	23.7	>sp|Q16620|NTRK2_HUMAN BDNF/NT-3 growth factors receptor OS=Homo sapiens OX=9606 GN=NTRK2 PE=1 SV=1	3495	39.4263	controllerType=0 controllerNumber=1 scan=9655	6174		KS_AD69_HILIC-elu_843_3530.9655.9655.2	high-energy collision-induced dissociation	12.46	2275.02	2275.02	0	0	0	0	1e-15	9e-15
1772 | 121699	20	95	R.N[+1378.47569]LTIVDSGLK.F	R.NLTIVDSGLK.F	NLTIVDSGLK,RF,1@1378.47569	N1(NGlycan / 1378.4757)	HexNAc(2)Hex(6)	8.8e-14	8e-13	13.05	716.8	491.3	491.3	2	1219.55	1219.54	1.53		2438.08	2438.08	Specific	1	18.8	>sp|Q16620|NTRK2_HUMAN BDNF/NT-3 growth factors receptor OS=Homo sapiens OX=9606 GN=NTRK2 PE=1 SV=1	3495	39.306	controllerType=0 controllerNumber=1 scan=9626	6147		KS_AD69_HILIC-elu_843_3530.9626.9626.2	high-energy collision-induced dissociation	12.46	2437.08	2437.07	0	0	0	0	8.3e-15	7.2e-14
1767 | 178113	20	95	R.N[+1540.52851]LTIVDSGLK.F	R.NLTIVDSGLK.F	NLTIVDSGLK,RF,1@1540.52851	N1(NGlycan / 1540.5285)	HexNAc(2)Hex(7)	8.8e-14	8e-13	13.05	727.8	562.9	562.9	2	1300.57	1300.57	1.68		2600.14	2600.13	Specific	1	24.4	>sp|Q16620|NTRK2_HUMAN BDNF/NT-3 growth factors receptor OS=Homo sapiens OX=9606 GN=NTRK2 PE=1 SV=1	3495	38.5269	controllerType=0 controllerNumber=1 scan=9443	5976		KS_AD69_HILIC-elu_843_3530.9443.9443.2	high-energy collision-induced dissociation	13.46	2599.13	2599.13	0	0	0	0	8.2e-15	7e-14
1768 | 178512	20	95	R.N[+1540.52851]LTIVDSGLK.F	R.NLTIVDSGLK.F	NLTIVDSGLK,RF,1@1540.52851	N1(NGlycan / 1540.5285)	HexNAc(2)Hex(7)	8.8e-14	8e-13	13.05	722.3	559	559	2	1300.57	1300.57	2.06		2600.14	2600.13	Specific	1	24.6	>sp|Q16620|NTRK2_HUMAN BDNF/NT-3 growth factors receptor OS=Homo sapiens OX=9606 GN=NTRK2 PE=1 SV=1	3495	38.7871	controllerType=0 controllerNumber=1 scan=9504	6033		KS_AD69_HILIC-elu_843_3530.9504.9504.2	high-energy collision-induced dissociation	13.46	2599.13	2599.13	0	0	0	0	8.2e-15	7.1e-14
1774 | 121419	20	95	R.N[+1216.42286]LTIVDSGLK.F	R.NLTIVDSGLK.F	NLTIVDSGLK,RF,1@1216.42286	N1(NGlycan / 1216.4229)	HexNAc(2)Hex(5)	8.8e-15	8e-14	14.05	753.5	540	540	2	1138.52	1138.52	2.11		2276.03	2276.03	Specific	1	22.7	>sp|Q16620|NTRK2_HUMAN BDNF/NT-3 growth factors receptor OS=Homo sapiens OX=9606 GN=NTRK2 PE=1 SV=1	3495	39.1796	controllerType=0 controllerNumber=1 scan=9596	6119		KS_AD69_HILIC-elu_843_3530.9596.9596.2	high-energy collision-induced dissociation	13.46	2275.02	2275.02	0	0	0	0	1e-15	8.9e-15
1770 | 120494	20	95	R.N[+1378.47569]LTIVDSGLK.F	R.NLTIVDSGLK.F	NLTIVDSGLK,RF,1@1378.47569	N1(NGlycan / 1378.4757)	HexNAc(2)Hex(6)	2e-14	1.8e-13	13.7	763	534.5	534.5	2	1219.55	1219.54	2.63		2438.09	2438.08	Specific	1	21.9	>sp|Q16620|NTRK2_HUMAN BDNF/NT-3 growth factors receptor OS=Homo sapiens OX=9606 GN=NTRK2 PE=1 SV=1	3495	38.8055	controllerType=0 controllerNumber=1 scan=9508	6037		KS_AD69_HILIC-elu_843_3530.9508.9508.2	high-energy collision-induced dissociation	13.11	2437.08	2437.07	0	0	0	0	2e-15	1.7e-14
1793 | 149802	20	239	K.HM[+15.99492]N[+1216.42286]ETSHTQGSLR.I	K.HMNETSHTQGSLR.I	HMNETSHTQGSLR,KI,2@15.99492,3@1216.42286	M2(Oxidation / 15.9949); N3(NGlycan / 1216.4229)	HexNAc(2)Hex(5)	1.2e-05	0.00011	4.93	360.3	52	52	4	683.282	683.282	0.41		2730.11	2730.1	Specific	3	15	>sp|Q16620|NTRK2_HUMAN BDNF/NT-3 growth factors receptor OS=Homo sapiens OX=9606 GN=NTRK2 PE=1 SV=1	3495	11.5728	controllerType=0 controllerNumber=1 scan=3118	206		KS_AD69_HILIC-elu_843_3530.3118.3118.4	high-energy collision-induced dissociation	3.14	2729.1	2729.1	0	0	0	0	5.1e-07	4.6e-06
1800 | 150162	20	239	K.HMN[+1216.42286]ETSHTQGSLR.I	K.HMNETSHTQGSLR.I	HMNETSHTQGSLR,KI,3@1216.42286	N3(NGlycan / 1216.4229)	HexNAc(2)Hex(5)	8.5e-10	7.7e-09	9.07	606.3	367.8	367.8	3	905.375	905.375	0.77		2714.11	2714.11	Specific	3	18.2	>sp|Q16620|NTRK2_HUMAN BDNF/NT-3 growth factors receptor OS=Homo sapiens OX=9606 GN=NTRK2 PE=1 SV=1	3495	12.8308	controllerType=0 controllerNumber=1 scan=3431	449		KS_AD69_HILIC-elu_843_3530.3431.3431.3	high-energy collision-induced dissociation	8.48	2713.1	2713.1	0	0	0	0	2.4e-11	2e-10
1801 | 150205	20	239	K.HMN[+1216.42286]ETSHTQGSLR.I	K.HMNETSHTQGSLR.I	HMNETSHTQGSLR,KI,3@1216.42286	N3(NGlycan / 1216.4229)	HexNAc(2)Hex(5)	7.6e-09	6.9e-08	8.12	581.3	199.8	199.8	4	679.283	679.283	0.88		2714.11	2714.11	Specific	3	18.2	>sp|Q16620|NTRK2_HUMAN BDNF/NT-3 growth factors receptor OS=Homo sapiens OX=9606 GN=NTRK2 PE=1 SV=1	3495	12.8354	controllerType=0 controllerNumber=1 scan=3432	450		KS_AD69_HILIC-elu_843_3530.3432.3432.4	high-energy collision-induced dissociation	8.52	2713.1	2713.1	0	0	0	0	2.6e-10	2.5e-09
1797 | 150361	20	239	K.HMN[+1216.42286]ETSHTQGSLR.I	K.HMNETSHTQGSLR.I	HMNETSHTQGSLR,KI,3@1216.42286	N3(NGlycan / 1216.4229)	HexNAc(2)Hex(5)	2.6e-16	2.4e-15	15.58	854.7	622.5	496.3	3	905.375	905.375	0.98		2714.11	2714.11	Specific	3	19.7	>sp|Q16620|NTRK2_HUMAN BDNF/NT-3 growth factors receptor OS=Homo sapiens OX=9606 GN=NTRK2 PE=1 SV=1	3495	13.0275	controllerType=0 controllerNumber=1 scan=3477	489		KS_AD69_HILIC-elu_843_3530.3477.3477.3	high-energy collision-induced dissociation	13.98	2713.1	2713.1	0	0	0	0	3.2e-17	2.8e-16
1798 | 150404	20	239	K.HMN[+1216.42286]ETSHTQGSLR.I	K.HMNETSHTQGSLR.I	HMNETSHTQGSLR,KI,3@1216.42286	N3(NGlycan / 1216.4229)	HexNAc(2)Hex(5)	4.4e-15	4e-14	14.36	759.3	379.2	379.2	4	679.284	679.283	1.06		2714.11	2714.11	Specific	3	19.5	>sp|Q16620|NTRK2_HUMAN BDNF/NT-3 growth factors receptor OS=Homo sapiens OX=9606 GN=NTRK2 PE=1 SV=1	3495	13.0798	controllerType=0 controllerNumber=1 scan=3489	500		KS_AD69_HILIC-elu_843_3530.3489.3489.4	high-energy collision-induced dissociation	13.76	2713.1	2713.1	0	0	0	0	5.7e-16	4.8e-15
1799 | 150562	20	239	K.HMN[+1216.42286]ETSHTQGSLR.I	K.HMNETSHTQGSLR.I	HMNETSHTQGSLR,KI,3@1216.42286	N3(NGlycan / 1216.4229)	HexNAc(2)Hex(5)	3e-11	2.8e-10	10.52	630.4	421.8	421.8	3	905.376	905.375	1.11		2714.11	2714.11	Specific	3	18.7	>sp|Q16620|NTRK2_HUMAN BDNF/NT-3 growth factors receptor OS=Homo sapiens OX=9606 GN=NTRK2 PE=1 SV=1	3495	13.301	controllerType=0 controllerNumber=1 scan=3539	546		KS_AD69_HILIC-elu_843_3530.3539.3539.3	high-energy collision-induced dissociation	10.92	2713.1	2713.1	0	0	0	0	1.4e-12	1.3e-11
1804 | 90156	20	239	K.HMN[+892.31722]ETSHTQGSLR.I	K.HMNETSHTQGSLR.I	HMNETSHTQGSLR,KI,3@892.31722	N3(NGlycan / 892.3172)	HexNAc(2)Hex(3)	3e-10	2.8e-09	9.52	592	390.7	390.7	3	797.34	797.339	1.26		2390.01	2390	Specific	3	17.9	>sp|Q16620|NTRK2_HUMAN BDNF/NT-3 growth factors receptor OS=Homo sapiens OX=9606 GN=NTRK2 PE=1 SV=1	3495	13.0737	controllerType=0 controllerNumber=1 scan=3487	499		KS_AD69_HILIC-elu_843_3530.3487.3487.3	high-energy collision-induced dissociation	9.92	2389	2389	0	0	0	0	8.5e-12	6.3e-11
1794 | 149525	20	239	K.HM[+15.99492]N[+1216.42286]ETSHTQGSLR.I	K.HMNETSHTQGSLR.I	HMNETSHTQGSLR,KI,2@15.99492,3@1216.42286	M2(Oxidation / 15.9949); N3(NGlycan / 1216.4229)	HexNAc(2)Hex(5)	1.1e-05	9.9e-05	4.96	329.9	78.4	78.4	4	683.283	683.282	1.58		2730.11	2730.1	Specific	3	14.5	>sp|Q16620|NTRK2_HUMAN BDNF/NT-3 growth factors receptor OS=Homo sapiens OX=9606 GN=NTRK2 PE=1 SV=1	3495	11.002	controllerType=0 controllerNumber=1 scan=2958	142		KS_AD69_HILIC-elu_843_3530.2958.2958.4	high-energy collision-induced dissociation	3.35	2729.1	2729.1	0	0	0	0	4.7e-07	4.4e-06
1802 | 150684	20	239	K.HMN[+1216.42286]ETSHTQGSLR.I	K.HMNETSHTQGSLR.I	HMNETSHTQGSLR,KI,3@1216.42286	N3(NGlycan / 1216.4229)	HexNAc(2)Hex(5)	3.8e-07	3.4e-06	6.42	541.4	185.5	185.5	4	679.284	679.283	1.69		2714.11	2714.11	Specific	3	17.8	>sp|Q16620|NTRK2_HUMAN BDNF/NT-3 growth factors receptor OS=Homo sapiens OX=9606 GN=NTRK2 PE=1 SV=1	3495	13.3726	controllerType=0 controllerNumber=1 scan=3555	561		KS_AD69_HILIC-elu_843_3530.3555.3555.4	high-energy collision-induced dissociation	7.46	2713.11	2713.1	0	0	0	0	1.1e-08	1e-07
1803 | 150243	20	239	K.HMN[+1054.37004]ETSHTQGSLR.I	K.HMNETSHTQGSLR.I	HMNETSHTQGSLR,KI,3@1054.37004	N3(NGlycan / 1054.37)	HexNAc(2)Hex(4)	1.4e-13	1.3e-12	12.85	779.2	359.9	359.9	4	638.771	638.769	2.22		2552.06	2552.06	Specific	3	22.7	>sp|Q16620|NTRK2_HUMAN BDNF/NT-3 growth factors receptor OS=Homo sapiens OX=9606 GN=NTRK2 PE=1 SV=1	3495	12.9383	controllerType=0 controllerNumber=1 scan=3456	471		KS_AD69_HILIC-elu_843_3530.3456.3456.4	high-energy collision-induced dissociation	13.25	2551.05	2551.05	0	0	0	0	1e-14	8.6e-14
1788 | 350168	20	167	K.SSPDTQDLYC[+57.02146]LN[+1955.72397]ESSK.N	K.SSPDTQDLYCLNESSK.N	SSPDTQDLYCLNESSK,KN,10@57.02146,12@1955.72397	N12(NGlycan / 1955.724)	HexNAc(5)Hex(4)Fuc(2)	3.2e-09	2.9e-08	8.5	524.8	415.7	415.7	3	1267.18	1267.18	-0.1		3799.53	3799.53	Specific	12	19	>sp|Q16620|NTRK2_HUMAN BDNF/NT-3 growth factors receptor OS=Homo sapiens OX=9606 GN=NTRK2 PE=1 SV=1	3495	39.0603	controllerType=0 controllerNumber=1 scan=9568	6093	C10(Carbamidomethyl / 57.0215)	KS_AD69_HILIC-elu_843_3530.9568.9568.3	high-energy collision-induced dissociation	9.56	3798.52	3798.52	0	0	0	0	9.2e-11	8.9e-10
1786 | 168453	20	114	K.NSNLQHIN[+1216.42286]FTR.N	K.NSNLQHINFTR.N	NSNLQHINFTR,KN,8@1216.42286	N8(NGlycan / 1216.4229)	HexNAc(2)Hex(5)	7.7e-15	6.9e-14	14.12	756.3	533.2	533.2	3	854.04	854.04	0.01		2560.1	2560.1	Specific	8	18.3	>sp|Q16620|NTRK2_HUMAN BDNF/NT-3 growth factors receptor OS=Homo sapiens OX=9606 GN=NTRK2 PE=1 SV=1	3495	30.4437	controllerType=0 controllerNumber=1 scan=7525	4185		KS_AD69_HILIC-elu_843_3530.7525.7525.3	high-energy collision-induced dissociation	13.52	2559.1	2559.1	0	0	0	0	8.6e-16	7.4e-15
1787 | 168773	20	114	K.NSNLQHIN[+1216.42286]FTR.N	K.NSNLQHINFTR.N	NSNLQHINFTR,KN,8@1216.42286	N8(NGlycan / 1216.4229)	HexNAc(2)Hex(5)	7.7e-14	6.9e-13	13.12	712.4	495.8	495.8	3	854.04	854.04	0.37		2560.11	2560.1	Specific	8	16.3	>sp|Q16620|NTRK2_HUMAN BDNF/NT-3 growth factors receptor OS=Homo sapiens OX=9606 GN=NTRK2 PE=1 SV=1	3495	30.7181	controllerType=0 controllerNumber=1 scan=7588	4244		KS_AD69_HILIC-elu_843_3530.7588.7588.3	high-energy collision-induced dissociation	12.52	2559.1	2559.1	0	0	0	0	7.1e-15	6e-14
1781 | 219587	20	114	K.NSNLQHIN[+1540.52851]FTR.N	K.NSNLQHINFTR.N	NSNLQHINFTR,KN,8@1540.52851	N8(NGlycan / 1540.5285)	HexNAc(2)Hex(7)	1.2e-05	0.00011	4.91	394.5	262.7	262.7	3	962.076	962.075	0.97		2884.21	2884.21	Specific	8	10.6	>sp|Q16620|NTRK2_HUMAN BDNF/NT-3 growth factors receptor OS=Homo sapiens OX=9606 GN=NTRK2 PE=1 SV=1	3495	30.4483	controllerType=0 controllerNumber=1 scan=7526	4186		KS_AD69_HILIC-elu_843_3530.7526.7526.3	high-energy collision-induced dissociation	3.49	2883.21	2883.2	0	0	0	0	5.3e-07	4.8e-06
1782 | 168412	20	114	K.NSNLQHIN[+1378.47569]FTR.N	K.NSNLQHINFTR.N	NSNLQHINFTR,KN,8@1378.47569	N8(NGlycan / 1378.4757)	HexNAc(2)Hex(6)	7.7e-15	6.9e-14	14.12	759.9	569.8	569.8	3	908.058	908.057	1.12		2722.16	2722.16	Specific	8	17.8	>sp|Q16620|NTRK2_HUMAN BDNF/NT-3 growth factors receptor OS=Homo sapiens OX=9606 GN=NTRK2 PE=1 SV=1	3495	30.4417	controllerType=0 controllerNumber=1 scan=7524	4184		KS_AD69_HILIC-elu_843_3530.7524.7524.3	high-energy collision-induced dissociation	12.52	2721.15	2721.15	0	0	0	0	8.6e-16	7.4e-15
1778 | 219228	20	114	K.NSNLQHIN[+1702.58133]FTR.N	K.NSNLQHINFTR.N	NSNLQHINFTR,KN,8@1702.58133	N8(NGlycan / 1702.5813)	HexNAc(2)Hex(8)	2.6e-07	2.4e-06	6.58	546.3	328.6	328.6	3	1016.09	1016.09	1.25		3046.27	3046.26	Specific	8	16	>sp|Q16620|NTRK2_HUMAN BDNF/NT-3 growth factors receptor OS=Homo sapiens OX=9606 GN=NTRK2 PE=1 SV=1	3495	29.8041	controllerType=0 controllerNumber=1 scan=7375	4046		KS_AD69_HILIC-elu_843_3530.7375.7375.3	high-energy collision-induced dissociation	7.62	3045.26	3045.26	0	0	0	0	7.4e-09	6.2e-08
1779 | 219547	20	114	K.NSNLQHIN[+1540.52851]FTR.N	K.NSNLQHINFTR.N	NSNLQHINFTR,KN,8@1540.52851	N8(NGlycan / 1540.5285)	HexNAc(2)Hex(7)	8.8e-14	8e-13	13.05	712.3	532	532	3	962.076	962.075	1.28		2884.21	2884.21	Specific	8	17.5	>sp|Q16620|NTRK2_HUMAN BDNF/NT-3 growth factors receptor OS=Homo sapiens OX=9606 GN=NTRK2 PE=1 SV=1	3495	30.1908	controllerType=0 controllerNumber=1 scan=7464	4128		KS_AD69_HILIC-elu_843_3530.7464.7464.3	high-energy collision-induced dissociation	12.46	2883.21	2883.2	0	0	0	0	8e-15	6.9e-14
1780 | 219347	20	114	K.NSNLQHIN[+1540.52851]FTR.N	K.NSNLQHINFTR.N	NSNLQHINFTR,KN,8@1540.52851	N8(NGlycan / 1540.5285)	HexNAc(2)Hex(7)	8.8e-11	8e-10	10.05	593.8	422.2	422.2	3	962.076	962.075	1.28		2884.21	2884.21	Specific	8	18.4	>sp|Q16620|NTRK2_HUMAN BDNF/NT-3 growth factors receptor OS=Homo sapiens OX=9606 GN=NTRK2 PE=1 SV=1	3495	29.9277	controllerType=0 controllerNumber=1 scan=7403	4072		KS_AD69_HILIC-elu_843_3530.7403.7403.3	high-energy collision-induced dissociation	10.46	2883.21	2883.2	0	0	0	0	3.8e-12	3e-11
1785 | 168810	20	114	K.NSNLQHIN[+1378.47569]FTR.N	K.NSNLQHINFTR.N	NSNLQHINFTR,KN,8@1378.47569	N8(NGlycan / 1378.4757)	HexNAc(2)Hex(6)	8.7e-07	7.9e-06	6.06	410.1	284.2	284.2	3	908.058	908.057	1.39		2722.16	2722.16	Specific	8	13	>sp|Q16620|NTRK2_HUMAN BDNF/NT-3 growth factors receptor OS=Homo sapiens OX=9606 GN=NTRK2 PE=1 SV=1	3495	30.7316	controllerType=0 controllerNumber=1 scan=7591	4247		KS_AD69_HILIC-elu_843_3530.7591.7591.3	high-energy collision-induced dissociation	4.76	2721.15	2721.15	0	0	0	0	2.6e-08	2.6e-07
1777 | 219430	20	114	K.NSNLQHIN[+1702.58133]FTR.N	K.NSNLQHINFTR.N	NSNLQHINFTR,KN,8@1702.58133	N8(NGlycan / 1702.5813)	HexNAc(2)Hex(8)	8.8e-12	8e-11	11.05	643.5	445.1	445.1	3	1016.09	1016.09	1.55		3046.27	3046.26	Specific	8	17.8	>sp|Q16620|NTRK2_HUMAN BDNF/NT-3 growth factors receptor OS=Homo sapiens OX=9606 GN=NTRK2 PE=1 SV=1	3495	30.0436	controllerType=0 controllerNumber=1 scan=7430	4097		KS_AD69_HILIC-elu_843_3530.7430.7430.3	high-energy collision-induced dissociation	11.46	3045.26	3045.26	0	0	0	0	5.7e-13	5.1e-12
1784 | 167809	20	114	K.NSNLQHIN[+1378.47569]FTR.N	K.NSNLQHINFTR.N	NSNLQHINFTR,KN,8@1378.47569	N8(NGlycan / 1378.4757)	HexNAc(2)Hex(6)	2e-13	1.8e-12	12.7	721.6	552.9	552.9	3	908.059	908.057	2.54		2722.16	2722.16	Specific	8	19.7	>sp|Q16620|NTRK2_HUMAN BDNF/NT-3 growth factors receptor OS=Homo sapiens OX=9606 GN=NTRK2 PE=1 SV=1	3495	30.1576	controllerType=0 controllerNumber=1 scan=7456	4121		KS_AD69_HILIC-elu_843_3530.7456.7456.3	high-energy collision-induced dissociation	13.11	2721.16	2721.15	0	0	0	0	1.6e-14	1.4e-13
1783 | 167650	20	114	K.NSNLQHIN[+1378.47569]FTR.N	K.NSNLQHINFTR.N	NSNLQHINFTR,KN,8@1378.47569	N8(NGlycan / 1378.4757)	HexNAc(2)Hex(6)	2e-14	1.8e-13	13.7	750.9	556	556	3	908.06	908.057	3.14		2722.17	2722.16	Specific	8	18.6	>sp|Q16620|NTRK2_HUMAN BDNF/NT-3 growth factors receptor OS=Homo sapiens OX=9606 GN=NTRK2 PE=1 SV=1	3495	30.0482	controllerType=0 controllerNumber=1 scan=7431	4098		KS_AD69_HILIC-elu_843_3530.7431.7431.3	high-energy collision-induced dissociation	13.11	2721.16	2721.15	0	0	0	0	2e-15	1.7e-14
4988 | 323242	273	56	K.GQTEIQVNC[+57.02146]PPAVTEN[+1727.61297]K.T	K.GQTEIQVNCPPAVTENK.T	GQTEIQVNCPPAVTENK,KT,9@57.02146,16@1727.61297	N16(NGlycan / 1727.613)	HexNAc(3)Hex(6)Fuc(1)	2.8e-11	2.6e-10	10.55	639.4	414.6	414.6	3	1204.84	1204.85	-1.53		3612.52	3612.53	Specific	16	18.2	>sp|Q16563|SYPL1_HUMAN Synaptophysin-like protein 1 OS=Homo sapiens OX=9606 GN=SYPL1 PE=1 SV=1	4145	34.7358	controllerType=0 controllerNumber=1 scan=8532	5126	C9(Carbamidomethyl / 57.0215)	KS_AD69_HILIC-elu_843_3530.8532.8532.3	high-energy collision-induced dissociation	8.95	3611.51	3611.52	0	0	0	0	1.3e-12	1.2e-11
4552 | 208058	190	153	R.LN[+1647.61324]SSSQTNSLK.D	R.LNSSSQTNSLK.D	LNSSSQTNSLK,RD,2@1647.61324	N2(NGlycan / 1647.6132)	HexNAc(5)Hex(3)Fuc(1)	6.2e-06	5.6e-05	5.2	377.3	143.6	143.6	3	942.743	942.743	0.35		2826.22	2826.21	Specific	2	16.5	>sp|Q15818|NPTX1_HUMAN Neuronal pentraxin-1 OS=Homo sapiens OX=9606 GN=NPTX1 PE=1 SV=2	305	17.6049	controllerType=0 controllerNumber=1 scan=4517	1455		KS_AD69_HILIC-elu_843_3530.4517.4517.3	high-energy collision-induced dissociation	3.61	2825.21	2825.21	0	0	0	0	2.7e-07	2.7e-06
3842 | 163730	110	200	R.NPN[+1606.58669]GTVTVISR.Y	R.NPNGTVTVISR.Y	NPNGTVTVISR,RY,3@1606.58669	N3(NGlycan / 1606.5867)	HexNAc(4)Hex(4)Fuc(1)	6.7e-07	6.1e-06	6.17	509.4	247.4	247.4	3	922.077	922.076	1.14		2764.22	2764.21	Specific	3	16.3	>sp|Q15223|NECT1_HUMAN Nectin-1 OS=Homo sapiens OX=9606 GN=NECTIN1 PE=1 SV=3	200	26.8535	controllerType=0 controllerNumber=1 scan=6684	3406		KS_AD69_HILIC-elu_843_3530.6684.6684.3	high-energy collision-induced dissociation	4.58	2763.21	2763.21	0	0	0	0	1.9e-08	1.8e-07
3845 | 101553	110	200	R.NPN[+1216.42286]GTVTVISR.Y	R.NPNGTVTVISR.Y	NPNGTVTVISR,RY,3@1216.42286	N3(NGlycan / 1216.4229)	HexNAc(2)Hex(5)	2.4e-06	2.2e-05	5.62	417.5	275.9	275.9	2	1187.53	1187.53	3.09		2374.06	2374.05	Specific	3	16.9	>sp|Q15223|NECT1_HUMAN Nectin-1 OS=Homo sapiens OX=9606 GN=NECTIN1 PE=1 SV=3	200	26.0577	controllerType=0 controllerNumber=1 scan=6501	3237		KS_AD69_HILIC-elu_843_3530.6501.6501.2	high-energy collision-induced dissociation	4.29	2373.05	2373.04	0	0	0	0	8.9e-08	8.9e-07
2797 | 348083	50	183	K.DGKPLLN[+2716.98295]DSR.M	K.DGKPLLNDSR.M	DGKPLLNDSR,KM,7@2716.98295	N7(NGlycan / 2716.9829)	HexNAc(5)Hex(6)Fuc(3)NeuAc(1)	1.7e-05	0.00015	4.78	335.9	173.6	173.6	3	1277.86	1277.86	-0.55		3831.57	3831.57	Specific	7	14.6	>sp|Q14CZ8|HECAM_HUMAN Hepatocyte cell adhesion molecule OS=Homo sapiens OX=9606 GN=HEPACAM PE=1 SV=1	1037	22.1409	controllerType=0 controllerNumber=1 scan=5585	2401		KS_AD69_HILIC-elu_843_3530.5585.5585.3	high-energy collision-induced dissociation	3.55	3830.56	3830.56	0	0	0	0	7.2e-07	6.4e-06
2816 | 253299	50	183	K.DGKPLLN[+2060.75533]DSR.M	K.DGKPLLNDSR.M	DGKPLLNDSR,KM,7@2060.75533	N7(NGlycan / 2060.7553)	HexNAc(4)Hex(5)Fuc(3)	3.8e-06	3.4e-05	5.42	310.1	210.3	210.3	3	1059.12	1059.12	0.21		3175.34	3175.34	Specific	7	15	>sp|Q14CZ8|HECAM_HUMAN Hepatocyte cell adhesion molecule OS=Homo sapiens OX=9606 GN=HEPACAM PE=1 SV=1	1037	17.9526	controllerType=0 controllerNumber=1 scan=4596	1528		KS_AD69_HILIC-elu_843_3530.4596.4596.3	high-energy collision-induced dissociation	4.11	3174.33	3174.33	0	0	0	0	1.5e-07	1.5e-06
2805 | 288161	50	183	K.DGKPLLN[+2263.83471]DSR.M	K.DGKPLLNDSR.M	DGKPLLNDSR,KM,7@2263.83471	N7(NGlycan / 2263.8347)	HexNAc(5)Hex(5)Fuc(3)	1.1e-06	1e-05	5.96	446.1	220.2	220.2	3	1126.81	1126.81	0.84		3378.42	3378.42	Specific	7	18.1	>sp|Q14CZ8|HECAM_HUMAN Hepatocyte cell adhesion molecule OS=Homo sapiens OX=9606 GN=HEPACAM PE=1 SV=1	1037	18.3692	controllerType=0 controllerNumber=1 scan=4692	1615		KS_AD69_HILIC-elu_843_3530.4692.4692.3	high-energy collision-induced dissociation	4.36	3377.42	3377.41	0	0	0	0	3.6e-08	3.7e-07
2815 | 253100	50	183	K.DGKPLLN[+2060.75533]DSR.M	K.DGKPLLNDSR.M	DGKPLLNDSR,KM,7@2060.75533	N7(NGlycan / 2060.7553)	HexNAc(4)Hex(5)Fuc(3)	1e-06	9.1e-06	6	401.3	274.7	274.7	3	1059.12	1059.12	0.9		3175.34	3175.34	Specific	7	15	>sp|Q14CZ8|HECAM_HUMAN Hepatocyte cell adhesion molecule OS=Homo sapiens OX=9606 GN=HEPACAM PE=1 SV=1	1037	17.6901	controllerType=0 controllerNumber=1 scan=4536	1473		KS_AD69_HILIC-elu_843_3530.4536.4536.3	high-energy collision-induced dissociation	4.57	3174.34	3174.33	0	0	0	0	3.2e-08	3.3e-07
2829 | 155409	50	183	K.DGKPLLN[+1647.61324]DSR.M	K.DGKPLLNDSR.M	DGKPLLNDSR,KM,7@1647.61324	N7(NGlycan / 1647.6132)	HexNAc(5)Hex(3)Fuc(1)	3.7e-05	0.00033	4.43	318.9	55	55	3	921.405	921.404	1.02		2762.2	2762.2	Specific	7	14	>sp|Q14CZ8|HECAM_HUMAN Hepatocyte cell adhesion molecule OS=Homo sapiens OX=9606 GN=HEPACAM PE=1 SV=1	1037	20.2485	controllerType=0 controllerNumber=1 scan=5131	2008		KS_AD69_HILIC-elu_843_3530.5131.5131.3	high-energy collision-induced dissociation	3.17	2761.19	2761.19	0	0	0	0	1.5e-06	1.2e-05
2825 | 209141	50	183	K.DGKPLLN[+1752.64460]DSR.M	K.DGKPLLNDSR.M	DGKPLLNDSR,KM,7@1752.64460	N7(NGlycan / 1752.6446)	HexNAc(4)Hex(4)Fuc(2)	3e-06	2.7e-05	5.53	384.9	188.1	188.1	3	956.416	956.415	1.41		2867.23	2867.23	Specific	7	15.4	>sp|Q14CZ8|HECAM_HUMAN Hepatocyte cell adhesion molecule OS=Homo sapiens OX=9606 GN=HEPACAM PE=1 SV=1	1037	18.7746	controllerType=0 controllerNumber=1 scan=4786	1699		KS_AD69_HILIC-elu_843_3530.4786.4786.3	high-energy collision-induced dissociation	4.21	2866.23	2866.22	0	0	0	0	1.1e-07	1.1e-06
2804 | 288241	50	183	K.DGKPLLN[+2263.83471]DSR.M	K.DGKPLLNDSR.M	DGKPLLNDSR,KM,7@2263.83471	N7(NGlycan / 2263.8347)	HexNAc(5)Hex(5)Fuc(3)	8.2e-07	7.4e-06	6.09	469.6	251.1	251.1	3	1126.81	1126.81	1.71		3378.43	3378.42	Specific	7	17.6	>sp|Q14CZ8|HECAM_HUMAN Hepatocyte cell adhesion molecule OS=Homo sapiens OX=9606 GN=HEPACAM PE=1 SV=1	1037	18.5827	controllerType=0 controllerNumber=1 scan=4742	1659		KS_AD69_HILIC-elu_843_3530.4742.4742.3	high-energy collision-induced dissociation	4.49	3377.42	3377.41	0	0	0	0	2.5e-08	2.4e-07
4765 | 235839	232	438	K.IN[+1647.61324]FTAPFNPNK.D	K.INFTAPFNPNK.D	INFTAPFNPNK,KD,2@1647.61324	N2(NGlycan / 1647.6132)	HexNAc(5)Hex(3)Fuc(1)	5.4e-06	4.9e-05	5.27	376.4	169.8	169.8	3	970.761	970.76	1.22		2910.27	2910.27	Specific	2	12.5	>sp|Q14832|GRM3_HUMAN Metabotropic glutamate receptor 3 OS=Homo sapiens OX=9606 GN=GRM3 PE=1 SV=2	1029	48.3114	controllerType=0 controllerNumber=1 scan=11788	8170		KS_AD69_HILIC-elu_843_3530.11788.11788.3	high-energy collision-induced dissociation	3.68	2909.26	2909.26	0	0	0	0	2.2e-07	2.3e-06
3814 | 151486	107	2507	R.VESGEN[+1216.42286]C[+57.02146]SSPAPR.E	R.VESGENCSSPAPR.E	VESGENCSSPAPR,RE,6@1216.42286,7@57.02146	N6(NGlycan / 1216.4229)	HexNAc(2)Hex(5)	3.4e-07	3.1e-06	6.47	397.7	311.8	311.8	2	1303.52	1303.52	0.19		2606.03	2606.03	Specific	6	16.7	>sp|Q14643|ITPR1_HUMAN Inositol 1,4,5-trisphosphate receptor type 1 OS=Homo sapiens OX=9606 GN=ITPR1 PE=1 SV=3	544	15.397	controllerType=0 controllerNumber=1 scan=4016	988	C7(Carbamidomethyl / 57.0215)	KS_AD69_HILIC-elu_843_3530.4016.4016.2	high-energy collision-induced dissociation	5.04	2605.02	2605.02	0	0	0	0	1e-08	9e-08
3813 | 151566	107	2507	R.VESGEN[+1216.42286]C[+57.02146]SSPAPR.E	R.VESGENCSSPAPR.E	VESGENCSSPAPR,RE,6@1216.42286,7@57.02146	N6(NGlycan / 1216.4229)	HexNAc(2)Hex(5)	2.2e-07	2e-06	6.66	496.1	351.6	351.6	3	869.348	869.348	0.58		2606.03	2606.03	Specific	6	18.9	>sp|Q14643|ITPR1_HUMAN Inositol 1,4,5-trisphosphate receptor type 1 OS=Homo sapiens OX=9606 GN=ITPR1 PE=1 SV=3	544	15.4589	controllerType=0 controllerNumber=1 scan=4030	1001	C7(Carbamidomethyl / 57.0215)	KS_AD69_HILIC-elu_843_3530.4030.4030.3	high-energy collision-induced dissociation	5.06	2605.02	2605.02	0	0	0	0	6.1e-09	4.8e-08
3812 | 151531	107	2507	R.VESGEN[+1216.42286]C[+57.02146]SSPAPR.E	R.VESGENCSSPAPR.E	VESGENCSSPAPR,RE,6@1216.42286,7@57.02146	N6(NGlycan / 1216.4229)	HexNAc(2)Hex(5)	2.5e-07	2.3e-06	6.6	527.8	328.2	328.2	3	869.349	869.348	1.21		2606.03	2606.03	Specific	6	18.2	>sp|Q14643|ITPR1_HUMAN Inositol 1,4,5-trisphosphate receptor type 1 OS=Homo sapiens OX=9606 GN=ITPR1 PE=1 SV=3	544	15.4017	controllerType=0 controllerNumber=1 scan=4017	989	C7(Carbamidomethyl / 57.0215)	KS_AD69_HILIC-elu_843_3530.4017.4017.3	high-energy collision-induced dissociation	5	2605.03	2605.02	0	0	0	0	7.1e-09	5.7e-08
5123 | 351882	317	245	K.C[+57.02146]NMIN[+1702.58133]GTDGDSFHPLITK.D	K.CNMINGTDGDSFHPLITK.D	CNMINGTDGDSFHPLITK,KD,1@57.02146,5@1702.58133	N5(NGlycan / 1702.5813)	HexNAc(2)Hex(8)	1.8e-14	1.6e-13	13.74	708.9	586.3	586.3	3	1241.51	1241.51	-0.1		3722.51	3722.51	Specific	5	20	>sp|Q14108|SCRB2_HUMAN Lysosome membrane protein 2 OS=Homo sapiens OX=9606 GN=SCARB2 PE=1 SV=2	389	44.9238	controllerType=0 controllerNumber=1 scan=10973	7407	C1(Carbamidomethyl / 57.0215)	KS_AD69_HILIC-elu_843_3530.10973.10973.3	high-energy collision-induced dissociation	12.15	3721.5	3721.5	0	0	0	0	1.8e-15	1.6e-14
5122 | 351763	317	245	K.C[+57.02146]NMIN[+1702.58133]GTDGDSFHPLITK.D	K.CNMINGTDGDSFHPLITK.D	CNMINGTDGDSFHPLITK,KD,1@57.02146,5@1702.58133	N5(NGlycan / 1702.5813)	HexNAc(2)Hex(8)	2.1e-17	1.9e-16	16.68	859.9	729.1	729.1	3	1241.51	1241.51	1.37		3722.51	3722.51	Specific	5	20.6	>sp|Q14108|SCRB2_HUMAN Lysosome membrane protein 2 OS=Homo sapiens OX=9606 GN=SCARB2 PE=1 SV=2	389	44.5808	controllerType=0 controllerNumber=1 scan=10889	7329	C1(Carbamidomethyl / 57.0215)	KS_AD69_HILIC-elu_843_3530.10889.10889.3	high-energy collision-induced dissociation	15.08	3721.51	3721.5	0	0	0	0	3.1e-18	2.8e-17
5121 | 351842	317	245	K.C[+57.02146]NMIN[+1702.58133]GTDGDSFHPLITK.D	K.CNMINGTDGDSFHPLITK.D	CNMINGTDGDSFHPLITK,KD,1@57.02146,5@1702.58133	N5(NGlycan / 1702.5813)	HexNAc(2)Hex(8)	4.7e-18	4.2e-17	17.33	913.6	778.8	778.8	3	1241.51	1241.51	2.85		3722.52	3722.51	Specific	5	21.1	>sp|Q14108|SCRB2_HUMAN Lysosome membrane protein 2 OS=Homo sapiens OX=9606 GN=SCARB2 PE=1 SV=2	389	44.8633	controllerType=0 controllerNumber=1 scan=10959	7394	C1(Carbamidomethyl / 57.0215)	KS_AD69_HILIC-elu_843_3530.10959.10959.3	high-energy collision-induced dissociation	15.73	3721.51	3721.5	0	0	0	0	5.6e-19	5e-18
3035 | 304925	59	90	R.LNLSEN[+1647.61324]YTLSISNAR.I	R.LNLSENYTLSISNAR.I	LNLSENYTLSISNAR,RI,6@1647.61324	N6(NGlycan / 1647.6132)	HexNAc(5)Hex(3)Fuc(1)	3.4e-06	3.1e-05	5.47	316.8	193.5	2.3	3	1114.83	1114.83	0.49		3342.49	3342.48	Specific	6	15.8	>sp|Q13740-2|CD166_HUMAN Isoform 2 of CD166 antigen OS=Homo sapiens OX=9606 GN=ALCAM	3606	51.8221	controllerType=0 controllerNumber=1 scan=12618	8947		KS_AD69_HILIC-elu_843_3530.12618.12618.3	high-energy collision-induced dissociation	3.87	3341.48	3341.48	0	0	0	0	1.3e-07	1.3e-06
3062 | 334162	59	473	K.IIISPEEN[+1216.42286]VTLTC[+57.02146]TAENQLER.T	K.IIISPEENVTLTCTAENQLER.T	IIISPEENVTLTCTAENQLER,KT,8@1216.42286,13@57.02146	N8(NGlycan / 1216.4229)	HexNAc(2)Hex(5)	3.1e-17	2.8e-16	16.51	883.8	794.4	794.4	3	1216.22	1216.22	1.46		3646.65	3646.64	Specific	8	20.1	>sp|Q13740-2|CD166_HUMAN Isoform 2 of CD166 antigen OS=Homo sapiens OX=9606 GN=ALCAM	3606	56.7781	controllerType=0 controllerNumber=1 scan=13747	10004	C13(Carbamidomethyl / 57.0215)	KS_AD69_HILIC-elu_843_3530.13747.13747.3	high-energy collision-induced dissociation	14.92	3645.64	3645.63	0	0	0	0	4.3e-18	3.8e-17
3046 | 257260	59	258	K.NAIKEGDN[+1850.69261]ITLK.C	K.NAIKEGDNITLK.C	NAIKEGDNITLK,KC,8@1850.69261	N8(NGlycan / 1850.6926)	HexNAc(6)Hex(3)Fuc(1)	1.5e-05	0.00014	4.82	473.6	115.2	115.2	3	1056.14	1056.14	0.51		3166.42	3166.41	Specific	8	17.7	>sp|Q13740-2|CD166_HUMAN Isoform 2 of CD166 antigen OS=Homo sapiens OX=9606 GN=ALCAM	3606	26.6513	controllerType=0 controllerNumber=1 scan=6638	3363		KS_AD69_HILIC-elu_843_3530.6638.6638.3	high-energy collision-induced dissociation	3.83	3165.41	3165.41	0	0	0	0	6.6e-07	5.9e-06
3045 | 290162	59	258	K.NAIKEGDN[+2158.80335]ITLK.C	K.NAIKEGDNITLK.C	NAIKEGDNITLK,KC,8@2158.80335	N8(NGlycan / 2158.8033)	HexNAc(6)Hex(4)Fuc(2)	1.1e-06	9.8e-06	5.97	507.9	298.6	298.6	3	1158.85	1158.85	0.62		3474.53	3474.53	Specific	8	18.5	>sp|Q13740-2|CD166_HUMAN Isoform 2 of CD166 antigen OS=Homo sapiens OX=9606 GN=ALCAM	3606	26.2718	controllerType=0 controllerNumber=1 scan=6552	3283		KS_AD69_HILIC-elu_843_3530.6552.6552.3	high-energy collision-induced dissociation	4.37	3473.52	3473.52	0	0	0	0	3.5e-08	3.5e-07
3047 | 257540	59	258	K.NAIKEGDN[+1850.69261]ITLK.C	K.NAIKEGDNITLK.C	NAIKEGDNITLK,KC,8@1850.69261	N8(NGlycan / 1850.6926)	HexNAc(6)Hex(3)Fuc(1)	9.1e-06	8.3e-05	5.04	405.1	207.9	207.9	3	1056.14	1056.14	2.01		3166.42	3166.41	Specific	8	16.2	>sp|Q13740-2|CD166_HUMAN Isoform 2 of CD166 antigen OS=Homo sapiens OX=9606 GN=ALCAM	3606	26.9175	controllerType=0 controllerNumber=1 scan=6699	3420		KS_AD69_HILIC-elu_843_3530.6699.6699.3	high-energy collision-induced dissociation	3.74	3165.41	3165.41	0	0	0	0	4.1e-07	3.8e-06
3036 | 332323	59	153	K.KLGDC[+57.02146]ISEDSYPDGN[+1216.42286]ITWYR.N	K.KLGDCISEDSYPDGNITWYR.N	KLGDCISEDSYPDGNITWYR,KN,5@57.02146,15@1216.42286	N15(NGlycan / 1216.4229)	HexNAc(2)Hex(5)	1.8e-13	1.6e-12	12.74	696.3	544.8	544.8	3	1202.51	1202.5	0.96		3605.5	3605.5	Specific	15	19.3	>sp|Q13740-2|CD166_HUMAN Isoform 2 of CD166 antigen OS=Homo sapiens OX=9606 GN=ALCAM	3606	53.6257	controllerType=0 controllerNumber=1 scan=13029	9332	C5(Carbamidomethyl / 57.0215)	KS_AD69_HILIC-elu_843_3530.13029.13029.3	high-energy collision-induced dissociation	12.15	3604.5	3604.49	0	0	0	0	1.5e-14	1.3e-13
3043 | 334763	59	154	K.LGDC[+57.02146]ISEDSYPDGN[+1216.42286]ITWYR.N	K.LGDCISEDSYPDGNITWYR.N	LGDCISEDSYPDGNITWYR,KN,4@57.02146,14@1216.42286	N14(NGlycan / 1216.4229)	HexNAc(2)Hex(5)	3.3e-15	3e-14	14.48	786.4	650.2	650.2	3	1159.81	1159.81	0.96		3477.41	3477.4	Specific	14	18.9	>sp|Q13740-2|CD166_HUMAN Isoform 2 of CD166 antigen OS=Homo sapiens OX=9606 GN=ALCAM	3606	57.5219	controllerType=0 controllerNumber=1 scan=13916	10162	C4(Carbamidomethyl / 57.0215)	KS_AD69_HILIC-elu_843_3530.13916.13916.3	high-energy collision-induced dissociation	12.89	3476.4	3476.4	0	0	0	0	3.7e-16	3.4e-15
3037 | 332243	59	153	K.KLGDC[+57.02146]ISEDSYPDGN[+1216.42286]ITWYR.N	K.KLGDCISEDSYPDGNITWYR.N	KLGDCISEDSYPDGNITWYR,KN,5@57.02146,15@1216.42286	N15(NGlycan / 1216.4229)	HexNAc(2)Hex(5)	2.1e-12	1.9e-11	11.68	633.5	491.2	491.2	3	1202.51	1202.5	1.47		3605.5	3605.5	Specific	15	17.2	>sp|Q13740-2|CD166_HUMAN Isoform 2 of CD166 antigen OS=Homo sapiens OX=9606 GN=ALCAM	3606	53.5229	controllerType=0 controllerNumber=1 scan=13005	9310	C5(Carbamidomethyl / 57.0215)	KS_AD69_HILIC-elu_843_3530.13005.13005.3	high-energy collision-induced dissociation	11.08	3604.5	3604.49	0	0	0	0	1.4e-13	1.2e-12
3038 | 379184	59	154	K.LGDC[+57.02146]ISEDSYPDGN[+1647.61324]ITWYR.N	K.LGDCISEDSYPDGNITWYR.N	LGDCISEDSYPDGNITWYR,KN,4@57.02146,14@1647.61324	N14(NGlycan / 1647.6132)	HexNAc(5)Hex(3)Fuc(1)	8.5e-13	7.7e-12	12.07	668.5	537.6	537.6	3	1303.54	1303.54	2.43		3908.6	3908.59	Specific	14	17.4	>sp|Q13740-2|CD166_HUMAN Isoform 2 of CD166 antigen OS=Homo sapiens OX=9606 GN=ALCAM	3606	57.2017	controllerType=0 controllerNumber=1 scan=13843	10094	C4(Carbamidomethyl / 57.0215)	KS_AD69_HILIC-elu_843_3530.13843.13843.3	high-energy collision-induced dissociation	11.47	3907.6	3907.59	0	0	0	0	6.4e-14	5.7e-13
3039 | 379105	59	154	K.LGDC[+57.02146]ISEDSYPDGN[+1647.61324]ITWYR.N	K.LGDCISEDSYPDGNITWYR.N	LGDCISEDSYPDGNITWYR,KN,4@57.02146,14@1647.61324	N14(NGlycan / 1647.6132)	HexNAc(5)Hex(3)Fuc(1)	8.5e-13	7.7e-12	12.07	664.2	528.8	528.8	3	1303.54	1303.54	2.43		3908.6	3908.59	Specific	14	17.5	>sp|Q13740-2|CD166_HUMAN Isoform 2 of CD166 antigen OS=Homo sapiens OX=9606 GN=ALCAM	3606	57.126	controllerType=0 controllerNumber=1 scan=13826	10078	C4(Carbamidomethyl / 57.0215)	KS_AD69_HILIC-elu_843_3530.13826.13826.3	high-energy collision-induced dissociation	11.47	3907.6	3907.59	0	0	0	0	6.4e-14	5.6e-13
3040 | 379305	59	154	K.LGDC[+57.02146]ISEDSYPDGN[+1647.61324]ITWYR.N	K.LGDCISEDSYPDGNITWYR.N	LGDCISEDSYPDGNITWYR,KN,4@57.02146,14@1647.61324	N14(NGlycan / 1647.6132)	HexNAc(5)Hex(3)Fuc(1)	8.5e-11	7.7e-10	10.07	589.4	466.7	466.7	3	1303.54	1303.54	2.71		3908.61	3908.59	Specific	14	19.1	>sp|Q13740-2|CD166_HUMAN Isoform 2 of CD166 antigen OS=Homo sapiens OX=9606 GN=ALCAM	3606	57.446	controllerType=0 controllerNumber=1 scan=13899	10146	C4(Carbamidomethyl / 57.0215)	KS_AD69_HILIC-elu_843_3530.13899.13899.3	high-energy collision-induced dissociation	10.47	3907.6	3907.59	0	0	0	0	3.7e-12	2.8e-11
3044 | 334603	59	154	K.LGDC[+57.02146]ISEDSYPDGN[+1216.42286]ITWYR.N	K.LGDCISEDSYPDGNITWYR.N	LGDCISEDSYPDGNITWYR,KN,4@57.02146,14@1216.42286	N14(NGlycan / 1216.4229)	HexNAc(2)Hex(5)	4.5e-07	4.1e-06	6.34	484.3	362.7	362.7	3	1159.81	1159.81	4.22		3477.42	3477.4	Specific	14	16.1	>sp|Q13740-2|CD166_HUMAN Isoform 2 of CD166 antigen OS=Homo sapiens OX=9606 GN=ALCAM	3606	57.1768	controllerType=0 controllerNumber=1 scan=13837	10089	C4(Carbamidomethyl / 57.0215)	KS_AD69_HILIC-elu_843_3530.13837.13837.3	high-energy collision-induced dissociation	5.23	3476.41	3476.4	0	0	0	0	1.4e-08	1.2e-07
5194 | 277624	346	114	R.RPPLAELAALN[+1540.52851]LSGSR.L	R.RPPLAELAALNLSGSR.L	RPPLAELAALNLSGSR,RL,11@1540.52851	N11(NGlycan / 1540.5285)	HexNAc(2)Hex(7)	5.7e-07	5.1e-06	6.25	413.4	369.6	369.6	3	1069.16	1069.16	-0.39		3205.47	3205.47	Specific	11	16.8	>sp|Q13641|TPBG_HUMAN Trophoblast glycoprotein OS=Homo sapiens OX=9606 GN=TPBG PE=1 SV=1	1007	53.8144	controllerType=0 controllerNumber=1 scan=13073	9373		KS_AD69_HILIC-elu_843_3530.13073.13073.3	high-energy collision-induced dissociation	4.65	3204.46	3204.47	0	0	0	0	1.6e-08	1.5e-07
5192 | 305681	346	114	R.RPPLAELAALN[+1702.58133]LSGSR.L	R.RPPLAELAALNLSGSR.L	RPPLAELAALNLSGSR,RL,11@1702.58133	N11(NGlycan / 1702.5813)	HexNAc(2)Hex(8)	4.6e-07	4.2e-06	6.34	364.6	318.7	318.7	3	1123.18	1123.18	0.58		3367.53	3367.53	Specific	11	14	>sp|Q13641|TPBG_HUMAN Trophoblast glycoprotein OS=Homo sapiens OX=9606 GN=TPBG PE=1 SV=1	1007	53.4953	controllerType=0 controllerNumber=1 scan=12999	9304		KS_AD69_HILIC-elu_843_3530.12999.12999.3	high-energy collision-induced dissociation	4.88	3366.52	3366.52	0	0	0	0	1.4e-08	1.2e-07
5193 | 305801	346	114	R.RPPLAELAALN[+1702.58133]LSGSR.L	R.RPPLAELAALNLSGSR.L	RPPLAELAALNLSGSR,RL,11@1702.58133	N11(NGlycan / 1702.5813)	HexNAc(2)Hex(8)	1.1e-06	9.7e-06	5.97	340.5	259.4	259.4	3	1123.18	1123.18	0.8		3367.53	3367.53	Specific	11	14.7	>sp|Q13641|TPBG_HUMAN Trophoblast glycoprotein OS=Homo sapiens OX=9606 GN=TPBG PE=1 SV=1	1007	53.7714	controllerType=0 controllerNumber=1 scan=13063	9364		KS_AD69_HILIC-elu_843_3530.13063.13063.3	high-energy collision-induced dissociation	4.74	3366.52	3366.52	0	0	0	0	3.5e-08	3.5e-07
5196 | 240519	346	114	R.RPPLAELAALN[+1378.47569]LSGSR.L	R.RPPLAELAALNLSGSR.L	RPPLAELAALNLSGSR,RL,11@1378.47569	N11(NGlycan / 1378.4757)	HexNAc(2)Hex(6)	7.8e-07	7e-06	6.11	348.8	269.6	269.6	3	1015.15	1015.14	1.49		3043.42	3043.42	Specific	11	14.5	>sp|Q13641|TPBG_HUMAN Trophoblast glycoprotein OS=Homo sapiens OX=9606 GN=TPBG PE=1 SV=1	1007	54.0959	controllerType=0 controllerNumber=1 scan=13137	9433		KS_AD69_HILIC-elu_843_3530.13137.13137.3	high-energy collision-induced dissociation	4.68	3042.42	3042.41	0	0	0	0	2.4e-08	2.3e-07
3953 | 364996	117	275	K.ILAPAYFILGGN[+1378.47569]QSGEGC[+57.02146]VITR.D	K.ILAPAYFILGGNQSGEGCVITR.D	ILAPAYFILGGNQSGEGCVITR,KD,12@1378.47569,18@57.02146	N12(NGlycan / 1378.4757)	HexNAc(2)Hex(6)	4.5e-09	4e-08	8.35	538.2	508.4	508.4	3	1238.9	1238.9	-1.19		3714.68	3714.68	Specific	12	17.7	>sp|Q13510|ASAH1_HUMAN Acid ceramidase OS=Homo sapiens OX=9606 GN=ASAH1 PE=1 SV=5	4210	69.2164	controllerType=0 controllerNumber=1 scan=16655	12575	C18(Carbamidomethyl / 57.0215)	KS_AD69_HILIC-elu_843_3530.16655.16655.3	high-energy collision-induced dissociation	6.76	3713.67	3713.68	0	0	0	0	1.5e-10	1.5e-09
3955 | 341604	117	275	K.ILAPAYFILGGN[+1216.42286]QSGEGC[+57.02146]VITR.D	K.ILAPAYFILGGNQSGEGCVITR.D	ILAPAYFILGGNQSGEGCVITR,KD,12@1216.42286,18@57.02146	N12(NGlycan / 1216.4229)	HexNAc(2)Hex(5)	1.7e-09	1.6e-08	8.76	500.4	470.7	470.7	3	1184.88	1184.88	0.12		3552.63	3552.63	Specific	12	16.7	>sp|Q13510|ASAH1_HUMAN Acid ceramidase OS=Homo sapiens OX=9606 GN=ASAH1 PE=1 SV=5	4210	69.3045	controllerType=0 controllerNumber=1 scan=16678	12592	C18(Carbamidomethyl / 57.0215)	KS_AD69_HILIC-elu_843_3530.16678.16678.3	high-energy collision-induced dissociation	8.98	3551.62	3551.62	0	0	0	0	4.9e-11	4.4e-10
3954 | 364956	117	275	K.ILAPAYFILGGN[+1378.47569]QSGEGC[+57.02146]VITR.D	K.ILAPAYFILGGNQSGEGCVITR.D	ILAPAYFILGGNQSGEGCVITR,KD,12@1378.47569,18@57.02146	N12(NGlycan / 1378.4757)	HexNAc(2)Hex(6)	1.2e-09	1.1e-08	8.92	509.9	395.8	395.8	3	1238.9	1238.9	0.68		3714.68	3714.68	Specific	12	18.4	>sp|Q13510|ASAH1_HUMAN Acid ceramidase OS=Homo sapiens OX=9606 GN=ASAH1 PE=1 SV=5	4210	69.1144	controllerType=0 controllerNumber=1 scan=16631	12554	C18(Carbamidomethyl / 57.0215)	KS_AD69_HILIC-elu_843_3530.16631.16631.3	high-energy collision-induced dissociation	7.32	3713.68	3713.68	0	0	0	0	3.4e-11	2.9e-10
3956 | 341724	117	275	K.ILAPAYFILGGN[+1216.42286]QSGEGC[+57.02146]VITR.D	K.ILAPAYFILGGNQSGEGCVITR.D	ILAPAYFILGGNQSGEGCVITR,KD,12@1216.42286,18@57.02146	N12(NGlycan / 1216.4229)	HexNAc(2)Hex(5)	2.7e-07	2.4e-06	6.57	436.3	306.9	306.9	3	1184.88	1184.88	1.77		3552.64	3552.63	Specific	12	16.7	>sp|Q13510|ASAH1_HUMAN Acid ceramidase OS=Homo sapiens OX=9606 GN=ASAH1 PE=1 SV=5	4210	69.5661	controllerType=0 controllerNumber=1 scan=16743	12643	C18(Carbamidomethyl / 57.0215)	KS_AD69_HILIC-elu_843_3530.16743.16743.3	high-energy collision-induced dissociation	5.42	3551.63	3551.62	0	0	0	0	7.7e-09	6.4e-08
3952 | 385144	117	275	K.ILAPAYFILGGN[+1540.52851]QSGEGC[+57.02146]VITR.D	K.ILAPAYFILGGNQSGEGCVITR.D	ILAPAYFILGGNQSGEGCVITR,KD,12@1540.52851,18@57.02146	N12(NGlycan / 1540.5285)	HexNAc(2)Hex(7)	4e-07	3.6e-06	6.4	398	269.7	269.7	3	1292.92	1292.92	2.05		3876.74	3876.74	Specific	12	16.2	>sp|Q13510|ASAH1_HUMAN Acid ceramidase OS=Homo sapiens OX=9606 GN=ASAH1 PE=1 SV=5	4210	68.7802	controllerType=0 controllerNumber=1 scan=16549	12488	C18(Carbamidomethyl / 57.0215)	KS_AD69_HILIC-elu_843_3530.16549.16549.3	high-energy collision-induced dissociation	4.97	3875.74	3875.73	0	0	0	0	1.2e-08	1.1e-07
3958 | 286003	117	275	K.ILAPAYFILGGN[+892.31722]QSGEGC[+57.02146]VITR.D	K.ILAPAYFILGGNQSGEGCVITR.D	ILAPAYFILGGNQSGEGCVITR,KD,12@892.31722,18@57.02146	N12(NGlycan / 892.3172)	HexNAc(2)Hex(3)	1.8e-07	1.6e-06	6.75	419.2	336.7	336.7	3	1076.85	1076.85	2.09		3228.53	3228.52	Specific	12	15.7	>sp|Q13510|ASAH1_HUMAN Acid ceramidase OS=Homo sapiens OX=9606 GN=ASAH1 PE=1 SV=5	4210	70.2395	controllerType=0 controllerNumber=1 scan=16904	12780	C18(Carbamidomethyl / 57.0215)	KS_AD69_HILIC-elu_843_3530.16904.16904.3	high-energy collision-induced dissociation	5.42	3227.52	3227.52	0	0	0	0	4.8e-09	3.6e-08
3959 | 285801	117	275	K.ILAPAYFILGGN[+892.31722]QSGEGC[+57.02146]VITR.D	K.ILAPAYFILGGNQSGEGCVITR.D	ILAPAYFILGGNQSGEGCVITR,KD,12@892.31722,18@57.02146	N12(NGlycan / 892.3172)	HexNAc(2)Hex(3)	4.1e-07	3.7e-06	6.39	362.1	285.7	285.7	3	1076.85	1076.85	2.21		3228.53	3228.52	Specific	12	15.6	>sp|Q13510|ASAH1_HUMAN Acid ceramidase OS=Homo sapiens OX=9606 GN=ASAH1 PE=1 SV=5	4210	70.0164	controllerType=0 controllerNumber=1 scan=16850	12735	C18(Carbamidomethyl / 57.0215)	KS_AD69_HILIC-elu_843_3530.16850.16850.3	high-energy collision-induced dissociation	4.93	3227.52	3227.52	0	0	0	0	1.3e-08	1.1e-07
3948 | 217506	117	255	R.TVLEN[+1540.52851]STSYEEAK.N	R.TVLENSTSYEEAK.N	TVLENSTSYEEAK,RN,5@1540.52851	N5(NGlycan / 1540.5285)	HexNAc(2)Hex(7)	3.8e-14	3.5e-13	13.42	739.7	589	589	2	1506.12	1506.12	0.86		3011.23	3011.22	Specific	5	25.1	>sp|Q13510|ASAH1_HUMAN Acid ceramidase OS=Homo sapiens OX=9606 GN=ASAH1 PE=1 SV=5	4210	28.2535	controllerType=0 controllerNumber=1 scan=7008	3707		KS_AD69_HILIC-elu_843_3530.7008.7008.2	high-energy collision-induced dissociation	11.82	3010.22	3010.22	0	0	0	0	3.9e-15	3.1e-14
3949 | 217388	117	255	R.TVLEN[+1540.52851]STSYEEAK.N	R.TVLENSTSYEEAK.N	TVLENSTSYEEAK,RN,5@1540.52851	N5(NGlycan / 1540.5285)	HexNAc(2)Hex(7)	6.2e-06	5.6e-05	5.21	343.4	206.2	206.2	3	1004.42	1004.41	2.64		3011.23	3011.22	Specific	5	15.6	>sp|Q13510|ASAH1_HUMAN Acid ceramidase OS=Homo sapiens OX=9606 GN=ASAH1 PE=1 SV=5	4210	28.1851	controllerType=0 controllerNumber=1 scan=6992	3692		KS_AD69_HILIC-elu_843_3530.6992.6992.3	high-energy collision-induced dissociation	3.78	3010.22	3010.22	0	0	0	0	2.6e-07	2.7e-06
3950 | 217708	117	255	R.TVLEN[+1378.47569]STSYEEAK.N	R.TVLENSTSYEEAK.N	TVLENSTSYEEAK,RN,5@1378.47569	N5(NGlycan / 1378.4757)	HexNAc(2)Hex(6)	9.9e-14	8.9e-13	13.01	702.4	508.8	508.8	2	1425.09	1425.09	2.74		2849.18	2849.17	Specific	5	22	>sp|Q13510|ASAH1_HUMAN Acid ceramidase OS=Homo sapiens OX=9606 GN=ASAH1 PE=1 SV=5	4210	28.5236	controllerType=0 controllerNumber=1 scan=7073	3767		KS_AD69_HILIC-elu_843_3530.7073.7073.2	high-energy collision-induced dissociation	12.41	2848.17	2848.16	0	0	0	0	8.8e-15	7.6e-14
3665 | 54481	99	62	K.VAWLN[+1216.42286]R.S	K.VAWLNR.S	VAWLNR,KS,5@1216.42286	N5(NGlycan / 1216.4229)	HexNAc(2)Hex(5)	3.5e-05	0.00032	4.45	442.8	244.6	244.6	2	987.928	987.931	-2.16		1974.85	1974.85	Specific	5	14.6	>sp|Q13449|LSAMP_HUMAN Limbic system-associated membrane protein OS=Homo sapiens OX=9606 GN=LSAMP PE=1 SV=2	271	30.6773	controllerType=0 controllerNumber=1 scan=7578	4235		KS_AD69_HILIC-elu_843_3530.7578.7578.2	high-energy collision-induced dissociation	3.31	1973.84	1973.85	0	0	0	0	1.4e-06	1.1e-05
3658 | 108695	99	62	K.VAWLN[+1540.52851]R.S	K.VAWLNR.S	VAWLNR,KS,5@1540.52851	N5(NGlycan / 1540.5285)	HexNAc(2)Hex(7)	2.4e-05	0.00022	4.62	363	228	228	2	1149.98	1149.98	-0.4		2298.96	2298.96	Specific	5	14.4	>sp|Q13449|LSAMP_HUMAN Limbic system-associated membrane protein OS=Homo sapiens OX=9606 GN=LSAMP PE=1 SV=2	271	31.2101	controllerType=0 controllerNumber=1 scan=7702	4350		KS_AD69_HILIC-elu_843_3530.7702.7702.2	high-energy collision-induced dissociation	3.18	2297.95	2297.95	0	0	0	0	9.8e-07	8.3e-06
3669 | 54041	99	62	K.VAWLN[+1216.42286]R.S	K.VAWLNR.S	VAWLNR,KS,5@1216.42286	N5(NGlycan / 1216.4229)	HexNAc(2)Hex(5)	1.8e-05	0.00016	4.75	407.8	233.8	233.8	2	987.93	987.931	-0.25		1974.85	1974.85	Specific	5	13	>sp|Q13449|LSAMP_HUMAN Limbic system-associated membrane protein OS=Homo sapiens OX=9606 GN=LSAMP PE=1 SV=2	271	30.4522	controllerType=0 controllerNumber=1 scan=7527	4187		KS_AD69_HILIC-elu_843_3530.7527.7527.2	high-energy collision-induced dissociation	3.46	1973.85	1973.85	0	0	0	0	7.6e-07	6.8e-06
3662 | 108529	99	62	K.VAWLN[+1378.47569]R.S	K.VAWLNR.S	VAWLNR,KS,5@1378.47569	N5(NGlycan / 1378.4757)	HexNAc(2)Hex(6)	4.6e-06	4.1e-05	5.34	397.4	228.1	228.1	2	1068.96	1068.96	0.19		2136.91	2136.91	Specific	5	14.5	>sp|Q13449|LSAMP_HUMAN Limbic system-associated membrane protein OS=Homo sapiens OX=9606 GN=LSAMP PE=1 SV=2	271	31.0914	controllerType=0 controllerNumber=1 scan=7674	4324		KS_AD69_HILIC-elu_843_3530.7674.7674.2	high-energy collision-induced dissociation	3.92	2135.9	2135.9	0	0	0	0	1.9e-07	1.9e-06
3672 | 54959	99	62	K.VAWLN[+1054.37004]R.S	K.VAWLNR.S	VAWLNR,KS,5@1054.37004	N5(NGlycan / 1054.37)	HexNAc(2)Hex(4)	1.3e-06	1.2e-05	5.88	466.2	349.4	349.4	2	906.904	906.904	0.2		1812.8	1812.8	Specific	5	14.9	>sp|Q13449|LSAMP_HUMAN Limbic system-associated membrane protein OS=Homo sapiens OX=9606 GN=LSAMP PE=1 SV=2	271	30.8969	controllerType=0 controllerNumber=1 scan=7629	4282		KS_AD69_HILIC-elu_843_3530.7629.7629.2	high-energy collision-induced dissociation	4.59	1811.79	1811.79	0	0	0	0	4.4e-08	4.5e-07
3664 | 54801	99	62	K.VAWLN[+1216.42286]R.S	K.VAWLNR.S	VAWLNR,KS,5@1216.42286	N5(NGlycan / 1216.4229)	HexNAc(2)Hex(5)	2.9e-06	2.6e-05	5.54	469.6	257.6	257.6	2	987.931	987.931	0.62		1974.85	1974.85	Specific	5	13.5	>sp|Q13449|LSAMP_HUMAN Limbic system-associated membrane protein OS=Homo sapiens OX=9606 GN=LSAMP PE=1 SV=2	271	30.8579	controllerType=0 controllerNumber=1 scan=7620	4274		KS_AD69_HILIC-elu_843_3530.7620.7620.2	high-energy collision-induced dissociation	3.95	1973.85	1973.85	0	0	0	0	1.1e-07	1e-06
3668 | 55949	99	62	K.VAWLN[+1216.42286]R.S	K.VAWLNR.S	VAWLNR,KS,5@1216.42286	N5(NGlycan / 1216.4229)	HexNAc(2)Hex(5)	3.7e-06	3.4e-05	5.43	434.5	259.2	259.2	2	987.931	987.931	0.62		1974.85	1974.85	Specific	5	13.9	>sp|Q13449|LSAMP_HUMAN Limbic system-associated membrane protein OS=Homo sapiens OX=9606 GN=LSAMP PE=1 SV=2	271	31.6114	controllerType=0 controllerNumber=1 scan=7794	4436		KS_AD69_HILIC-elu_843_3530.7794.7794.2	high-energy collision-induced dissociation	4.25	1973.85	1973.85	0	0	0	0	1.5e-07	1.5e-06
3655 | 106571	99	62	K.VAWLN[+1540.52851]R.S	K.VAWLNR.S	VAWLNR,KS,5@1540.52851	N5(NGlycan / 1540.5285)	HexNAc(2)Hex(7)	4.1e-06	3.7e-05	5.39	400.4	261.7	261.7	2	1149.98	1149.98	0.67		2298.96	2298.96	Specific	5	14.9	>sp|Q13449|LSAMP_HUMAN Limbic system-associated membrane protein OS=Homo sapiens OX=9606 GN=LSAMP PE=1 SV=2	271	30.205	controllerType=0 controllerNumber=1 scan=7467	4131		KS_AD69_HILIC-elu_843_3530.7467.7467.2	high-energy collision-induced dissociation	3.97	2297.95	2297.95	0	0	0	0	1.7e-07	1.6e-06
3654 | 106934	99	62	K.VAWLN[+1540.52851]R.S	K.VAWLNR.S	VAWLNR,KS,5@1540.52851	N5(NGlycan / 1540.5285)	HexNAc(2)Hex(7)	4.1e-06	3.7e-05	5.39	402.5	271.7	271.7	2	1149.98	1149.98	0.99		2298.96	2298.96	Specific	5	13.7	>sp|Q13449|LSAMP_HUMAN Limbic system-associated membrane protein OS=Homo sapiens OX=9606 GN=LSAMP PE=1 SV=2	271	30.4394	controllerType=0 controllerNumber=1 scan=7523	4183		KS_AD69_HILIC-elu_843_3530.7523.7523.2	high-energy collision-induced dissociation	4.09	2297.95	2297.95	0	0	0	0	1.7e-07	1.6e-06
3670 | 56215	99	62	K.VAWLN[+1216.42286]R.S	K.VAWLNR.S	VAWLNR,KS,5@1216.42286	N5(NGlycan / 1216.4229)	HexNAc(2)Hex(5)	4.6e-06	4.1e-05	5.34	390.3	216.8	216.8	2	987.932	987.931	1.05		1974.86	1974.85	Specific	5	13.2	>sp|Q13449|LSAMP_HUMAN Limbic system-associated membrane protein OS=Homo sapiens OX=9606 GN=LSAMP PE=1 SV=2	271	31.8907	controllerType=0 controllerNumber=1 scan=7860	4498		KS_AD69_HILIC-elu_843_3530.7860.7860.2	high-energy collision-induced dissociation	3.92	1973.85	1973.85	0	0	0	0	1.9e-07	1.9e-06
3657 | 108212	99	62	K.VAWLN[+1540.52851]R.S	K.VAWLNR.S	VAWLNR,KS,5@1540.52851	N5(NGlycan / 1540.5285)	HexNAc(2)Hex(7)	7e-06	6.4e-05	5.15	364.3	229.7	229.7	2	1149.98	1149.98	1.09		2298.96	2298.96	Specific	5	14.6	>sp|Q13449|LSAMP_HUMAN Limbic system-associated membrane protein OS=Homo sapiens OX=9606 GN=LSAMP PE=1 SV=2	271	30.9538	controllerType=0 controllerNumber=1 scan=7642	4294		KS_AD69_HILIC-elu_843_3530.7642.7642.2	high-energy collision-induced dissociation	3.7	2297.95	2297.95	0	0	0	0	3.2e-07	3.1e-06
3660 | 107859	99	62	K.VAWLN[+1378.47569]R.S	K.VAWLNR.S	VAWLNR,KS,5@1378.47569	N5(NGlycan / 1378.4757)	HexNAc(2)Hex(6)	4.8e-06	4.4e-05	5.32	416.3	217.6	217.6	2	1068.96	1068.96	1.33		2136.91	2136.91	Specific	5	14.1	>sp|Q13449|LSAMP_HUMAN Limbic system-associated membrane protein OS=Homo sapiens OX=9606 GN=LSAMP PE=1 SV=2	271	30.8135	controllerType=0 controllerNumber=1 scan=7610	4264		KS_AD69_HILIC-elu_843_3530.7610.7610.2	high-energy collision-induced dissociation	3.98	2135.9	2135.9	0	0	0	0	2.1e-07	2.1e-06
3661 | 107374	99	62	K.VAWLN[+1378.47569]R.S	K.VAWLNR.S	VAWLNR,KS,5@1378.47569	N5(NGlycan / 1378.4757)	HexNAc(2)Hex(6)	9.1e-06	8.2e-05	5.04	408.3	207.8	207.8	2	1068.96	1068.96	1.33		2136.91	2136.91	Specific	5	12.3	>sp|Q13449|LSAMP_HUMAN Limbic system-associated membrane protein OS=Homo sapiens OX=9606 GN=LSAMP PE=1 SV=2	271	30.5903	controllerType=0 controllerNumber=1 scan=7558	4216		KS_AD69_HILIC-elu_843_3530.7558.7558.2	high-energy collision-induced dissociation	3.74	2135.9	2135.9	0	0	0	0	4.1e-07	3.8e-06
3663 | 108928	99	62	K.VAWLN[+1378.47569]R.S	K.VAWLNR.S	VAWLNR,KS,5@1378.47569	N5(NGlycan / 1378.4757)	HexNAc(2)Hex(6)	6.8e-06	6.1e-05	5.17	383	225.8	225.8	2	1068.96	1068.96	1.44		2136.91	2136.91	Specific	5	14.3	>sp|Q13449|LSAMP_HUMAN Limbic system-associated membrane protein OS=Homo sapiens OX=9606 GN=LSAMP PE=1 SV=2	271	31.3596	controllerType=0 controllerNumber=1 scan=7736	4382		KS_AD69_HILIC-elu_843_3530.7736.7736.2	high-energy collision-induced dissociation	3.85	2135.9	2135.9	0	0	0	0	3e-07	2.9e-06
3656 | 107651	99	62	K.VAWLN[+1540.52851]R.S	K.VAWLNR.S	VAWLNR,KS,5@1540.52851	N5(NGlycan / 1540.5285)	HexNAc(2)Hex(7)	6.8e-06	6.1e-05	5.17	375.3	230.2	230.2	2	1149.99	1149.98	1.73		2298.96	2298.96	Specific	5	12.7	>sp|Q13449|LSAMP_HUMAN Limbic system-associated membrane protein OS=Homo sapiens OX=9606 GN=LSAMP PE=1 SV=2	271	30.7157	controllerType=0 controllerNumber=1 scan=7587	4243		KS_AD69_HILIC-elu_843_3530.7587.7587.2	high-energy collision-induced dissociation	3.7	2297.96	2297.95	0	0	0	0	2.9e-07	2.8e-06
3666 | 55246	99	62	K.VAWLN[+1216.42286]R.S	K.VAWLNR.S	VAWLNR,KS,5@1216.42286	N5(NGlycan / 1216.4229)	HexNAc(2)Hex(5)	4.8e-06	4.3e-05	5.32	436.2	251.1	251.1	2	987.932	987.931	1.86		1974.86	1974.85	Specific	5	14.1	>sp|Q13449|LSAMP_HUMAN Limbic system-associated membrane protein OS=Homo sapiens OX=9606 GN=LSAMP PE=1 SV=2	271	31.1173	controllerType=0 controllerNumber=1 scan=7680	4330		KS_AD69_HILIC-elu_843_3530.7680.7680.2	high-energy collision-induced dissociation	4.17	1973.85	1973.85	0	0	0	0	2e-07	2.1e-06
3667 | 55657	99	62	K.VAWLN[+1216.42286]R.S	K.VAWLNR.S	VAWLNR,KS,5@1216.42286	N5(NGlycan / 1216.4229)	HexNAc(2)Hex(5)	4.5e-06	4.1e-05	5.35	434.5	248.5	248.5	2	987.932	987.931	1.98		1974.86	1974.85	Specific	5	13.7	>sp|Q13449|LSAMP_HUMAN Limbic system-associated membrane protein OS=Homo sapiens OX=9606 GN=LSAMP PE=1 SV=2	271	31.3552	controllerType=0 controllerNumber=1 scan=7735	4381		KS_AD69_HILIC-elu_843_3530.7735.7735.2	high-energy collision-induced dissociation	4.17	1973.85	1973.85	0	0	0	0	1.8e-07	1.8e-06
3651 | 106651	99	62	K.VAWLN[+1702.58133]R.S	K.VAWLNR.S	VAWLNR,KS,5@1702.58133	N5(NGlycan / 1702.5813)	HexNAc(2)Hex(8)	4.3e-06	3.9e-05	5.37	414.8	259.8	259.8	2	1231.01	1231.01	1.98		2461.02	2461.01	Specific	5	13.3	>sp|Q13449|LSAMP_HUMAN Limbic system-associated membrane protein OS=Homo sapiens OX=9606 GN=LSAMP PE=1 SV=2	271	30.2619	controllerType=0 controllerNumber=1 scan=7480	4143		KS_AD69_HILIC-elu_843_3530.7480.7480.2	high-energy collision-induced dissociation	4.03	2460.01	2460	0	0	0	0	1.8e-07	1.8e-06
3652 | 107179	99	62	K.VAWLN[+1702.58133]R.S	K.VAWLNR.S	VAWLNR,KS,5@1702.58133	N5(NGlycan / 1702.5813)	HexNAc(2)Hex(8)	1.5e-05	0.00014	4.82	365.6	230.6	230.6	2	1231.01	1231.01	2.47		2461.02	2461.01	Specific	5	13.5	>sp|Q13449|LSAMP_HUMAN Limbic system-associated membrane protein OS=Homo sapiens OX=9606 GN=LSAMP PE=1 SV=2	271	30.515	controllerType=0 controllerNumber=1 scan=7541	4200		KS_AD69_HILIC-elu_843_3530.7541.7541.2	high-energy collision-induced dissociation	3.35	2460.01	2460	0	0	0	0	6.5e-07	5.8e-06
3653 | 106337	99	62	K.VAWLN[+1702.58133]R.S	K.VAWLNR.S	VAWLNR,KS,5@1702.58133	N5(NGlycan / 1702.5813)	HexNAc(2)Hex(8)	4.3e-05	0.00039	4.37	335.9	210.6	210.6	2	1231.01	1231.01	3.36		2461.02	2461.01	Specific	5	12.9	>sp|Q13449|LSAMP_HUMAN Limbic system-associated membrane protein OS=Homo sapiens OX=9606 GN=LSAMP PE=1 SV=2	271	29.996	controllerType=0 controllerNumber=1 scan=7419	4087		KS_AD69_HILIC-elu_843_3530.7419.7419.2	high-energy collision-induced dissociation	3.14	2460.01	2460	0	0	0	0	1.7e-06	1.3e-05
1032 | 330162	9	581	R.YTC[+57.02146]TAQTIVDN[+1216.42286]SSASADLVVR.G	R.YTCTAQTIVDNSSASADLVVR.G	YTCTAQTIVDNSSASADLVVR,RG,3@57.02146,11@1216.42286	N11(NGlycan / 1216.4229)	HexNAc(2)Hex(5)	3.1e-19	2.8e-18	18.51	960.8	904.6	904.6	3	1163.18	1163.18	1.2		3487.52	3487.51	Specific	11	22.3	>sp|Q12860|CNTN1_HUMAN Contactin-1 OS=Homo sapiens OX=9606 GN=CNTN1 PE=1 SV=1	10	50.0291	controllerType=0 controllerNumber=1 scan=12197	8553	C3(Carbamidomethyl / 57.0215)	KS_AD69_HILIC-elu_843_3530.12197.12197.3	high-energy collision-induced dissociation	16.92	3486.51	3486.51	0	0	0	0	4.8e-20	4.3e-19
1031 | 329962	9	581	R.YTC[+57.02146]TAQTIVDN[+1216.42286]SSASADLVVR.G	R.YTCTAQTIVDNSSASADLVVR.G	YTCTAQTIVDNSSASADLVVR,RG,3@57.02146,11@1216.42286	N11(NGlycan / 1216.4229)	HexNAc(2)Hex(5)	3.1e-20	2.8e-19	19.51	1007.3	966.6	966.6	3	1163.18	1163.18	1.72		3487.52	3487.51	Specific	11	22.7	>sp|Q12860|CNTN1_HUMAN Contactin-1 OS=Homo sapiens OX=9606 GN=CNTN1 PE=1 SV=1	10	49.7509	controllerType=0 controllerNumber=1 scan=12134	8494	C3(Carbamidomethyl / 57.0215)	KS_AD69_HILIC-elu_843_3530.12134.12134.3	high-energy collision-induced dissociation	17.92	3486.51	3486.51	0	0	0	0	5e-21	4.4e-20
1011 | 260499	9	491	R.GKAN[+1647.61324]STGTLVITDPTR.I	R.GKANSTGTLVITDPTR.I	GKANSTGTLVITDPTR,RI,4@1647.61324	N4(NGlycan / 1647.6132)	HexNAc(5)Hex(3)Fuc(1)	1.9e-10	1.8e-09	9.71	667.2	364.8	364.8	3	1093.5	1093.5	-0.54		3278.49	3278.49	Specific	4	21.3	>sp|Q12860|CNTN1_HUMAN Contactin-1 OS=Homo sapiens OX=9606 GN=CNTN1 PE=1 SV=1	10	30.9685	controllerType=0 controllerNumber=1 scan=7646	4298		KS_AD69_HILIC-elu_843_3530.7646.7646.3	high-energy collision-induced dissociation	9.12	3277.48	3277.48	0	0	0	0	6.8e-12	5.4e-11
1018 | 259979	9	491	R.GKAN[+1444.53387]STGTLVITDPTR.I	R.GKANSTGTLVITDPTR.I	GKANSTGTLVITDPTR,RI,4@1444.53387	N4(NGlycan / 1444.5339)	HexNAc(4)Hex(3)Fuc(1)	6e-13	5.5e-12	12.22	706.4	421.5	421.5	3	1025.81	1025.81	-0.2		3075.41	3075.41	Specific	4	21.4	>sp|Q12860|CNTN1_HUMAN Contactin-1 OS=Homo sapiens OX=9606 GN=CNTN1 PE=1 SV=1	10	30.3456	controllerType=0 controllerNumber=1 scan=7501	4163		KS_AD69_HILIC-elu_843_3530.7501.7501.3	high-energy collision-induced dissociation	11.62	3074.4	3074.4	0	0	0	0	4.4e-14	3.8e-13
1008 | 291921	9	491	R.GKAN[+1752.64460]STGTLVITDPTR.I	R.GKANSTGTLVITDPTR.I	GKANSTGTLVITDPTR,RI,4@1752.64460	N4(NGlycan / 1752.6446)	HexNAc(4)Hex(4)Fuc(2)	1.5e-10	1.4e-09	9.81	590.8	380	380	3	1128.51	1128.51	0.17		3383.52	3383.52	Specific	4	19.4	>sp|Q12860|CNTN1_HUMAN Contactin-1 OS=Homo sapiens OX=9606 GN=CNTN1 PE=1 SV=1	10	29.7995	controllerType=0 controllerNumber=1 scan=7374	4045		KS_AD69_HILIC-elu_843_3530.7374.7374.3	high-energy collision-induced dissociation	10.21	3382.51	3382.51	0	0	0	0	5.8e-12	4.7e-11
1021 | 219386	9	491	R.GKAN[+1216.42286]STGTLVITDPTR.I	R.GKANSTGTLVITDPTR.I	GKANSTGTLVITDPTR,RI,4@1216.42286	N4(NGlycan / 1216.4229)	HexNAc(2)Hex(5)	1.5e-15	1.4e-14	14.81	819.8	575.6	575.6	3	949.772	949.771	0.5		2847.3	2847.3	Specific	4	24.3	>sp|Q12860|CNTN1_HUMAN Contactin-1 OS=Homo sapiens OX=9606 GN=CNTN1 PE=1 SV=1	10	30.0052	controllerType=0 controllerNumber=1 scan=7421	4089		KS_AD69_HILIC-elu_843_3530.7421.7421.3	high-energy collision-induced dissociation	13.21	2846.29	2846.29	0	0	0	0	1.5e-16	1.4e-15
1015 | 259899	9	491	R.GKAN[+1501.55533]STGTLVITDPTR.I	R.GKANSTGTLVITDPTR.I	GKANSTGTLVITDPTR,RI,4@1501.55533	N4(NGlycan / 1501.5553)	HexNAc(5)Hex(3)	1.5e-13	1.4e-12	12.81	719.8	512.3	512.3	3	1044.82	1044.82	0.55		3132.43	3132.43	Specific	4	23.3	>sp|Q12860|CNTN1_HUMAN Contactin-1 OS=Homo sapiens OX=9606 GN=CNTN1 PE=1 SV=1	10	30.2466	controllerType=0 controllerNumber=1 scan=7476	4140		KS_AD69_HILIC-elu_843_3530.7476.7476.3	high-energy collision-induced dissociation	12.21	3131.43	3131.42	0	0	0	0	1.2e-14	1e-13
1003 | 321522	9	491	R.GKAN[+1955.72397]STGTLVITDPTR.I	R.GKANSTGTLVITDPTR.I	GKANSTGTLVITDPTR,RI,4@1955.72397	N4(NGlycan / 1955.724)	HexNAc(5)Hex(4)Fuc(2)	1.5e-13	1.4e-12	12.81	733	507.9	507.9	3	1196.21	1196.2	0.59		3586.6	3586.6	Specific	4	20.5	>sp|Q12860|CNTN1_HUMAN Contactin-1 OS=Homo sapiens OX=9606 GN=CNTN1 PE=1 SV=1	10	29.7676	controllerType=0 controllerNumber=1 scan=7367	4038		KS_AD69_HILIC-elu_843_3530.7367.7367.3	high-energy collision-induced dissociation	13.21	3585.59	3585.59	0	0	0	0	1.1e-14	1e-13
1027 | 266459	9	493	K.AN[+1647.61324]STGTLVITDPTR.I	K.ANSTGTLVITDPTR.I	ANSTGTLVITDPTR,KI,2@1647.61324	N2(NGlycan / 1647.6132)	HexNAc(5)Hex(3)Fuc(1)	1.4e-06	1.2e-05	5.86	342.9	233.7	233.7	3	1031.8	1031.8	0.88		3093.38	3093.37	Specific	2	13.2	>sp|Q12860|CNTN1_HUMAN Contactin-1 OS=Homo sapiens OX=9606 GN=CNTN1 PE=1 SV=1	10	36.8345	controllerType=0 controllerNumber=1 scan=9038	5598		KS_AD69_HILIC-elu_843_3530.9038.9038.3	high-energy collision-induced dissociation	4.28	3092.37	3092.37	0	0	0	0	4.7e-08	4.8e-07
1010 | 260019	9	491	R.GKAN[+1647.61324]STGTLVITDPTR.I	R.GKANSTGTLVITDPTR.I	GKANSTGTLVITDPTR,RI,4@1647.61324	N4(NGlycan / 1647.6132)	HexNAc(5)Hex(3)Fuc(1)	1.5e-12	1.4e-11	11.81	694.5	500	500	3	1093.5	1093.5	0.92		3278.49	3278.49	Specific	4	20.3	>sp|Q12860|CNTN1_HUMAN Contactin-1 OS=Homo sapiens OX=9606 GN=CNTN1 PE=1 SV=1	10	30.3733	controllerType=0 controllerNumber=1 scan=7508	4169		KS_AD69_HILIC-elu_843_3530.7508.7508.3	high-energy collision-induced dissociation	12.21	3277.48	3277.48	0	0	0	0	1e-13	9e-13
1026 | 266139	9	493	K.AN[+1647.61324]STGTLVITDPTR.I	K.ANSTGTLVITDPTR.I	ANSTGTLVITDPTR,KI,2@1647.61324	N2(NGlycan / 1647.6132)	HexNAc(5)Hex(3)Fuc(1)	8.8e-07	7.9e-06	6.06	417.6	240.2	240.2	3	1031.8	1031.8	1		3093.38	3093.37	Specific	2	14.5	>sp|Q12860|CNTN1_HUMAN Contactin-1 OS=Homo sapiens OX=9606 GN=CNTN1 PE=1 SV=1	10	36.5659	controllerType=0 controllerNumber=1 scan=8975	5539		KS_AD69_HILIC-elu_843_3530.8975.8975.3	high-energy collision-induced dissociation	4.44	3092.37	3092.37	0	0	0	0	2.7e-08	2.7e-07
1020 | 219626	9	491	R.GKAN[+1298.47596]STGTLVITDPTR.I	R.GKANSTGTLVITDPTR.I	GKANSTGTLVITDPTR,RI,4@1298.47596	N4(NGlycan / 1298.476)	HexNAc(4)Hex(3)	1.5e-12	1.4e-11	11.81	667.7	431.9	431.9	3	977.123	977.122	1.03		2929.35	2929.35	Specific	4	22.7	>sp|Q12860|CNTN1_HUMAN Contactin-1 OS=Homo sapiens OX=9606 GN=CNTN1 PE=1 SV=1	10	30.4707	controllerType=0 controllerNumber=1 scan=7531	4191		KS_AD69_HILIC-elu_843_3530.7531.7531.3	high-energy collision-induced dissociation	11.21	2928.35	2928.34	0	0	0	0	1e-13	9e-13
1017 | 260259	9	491	R.GKAN[+1444.53387]STGTLVITDPTR.I	R.GKANSTGTLVITDPTR.I	GKANSTGTLVITDPTR,RI,4@1444.53387	N4(NGlycan / 1444.5339)	HexNAc(4)Hex(3)Fuc(1)	1.8e-13	1.6e-12	12.75	738.8	534.7	534.7	3	1025.81	1025.81	1.46		3075.41	3075.41	Specific	4	21	>sp|Q12860|CNTN1_HUMAN Contactin-1 OS=Homo sapiens OX=9606 GN=CNTN1 PE=1 SV=1	10	30.6496	controllerType=0 controllerNumber=1 scan=7572	4229		KS_AD69_HILIC-elu_843_3530.7572.7572.3	high-energy collision-induced dissociation	13.15	3074.41	3074.4	0	0	0	0	1.4e-14	1.2e-13
1019 | 260059	9	491	R.GKAN[+1444.53387]STGTLVITDPTR.I	R.GKANSTGTLVITDPTR.I	GKANSTGTLVITDPTR,RI,4@1444.53387	N4(NGlycan / 1444.5339)	HexNAc(4)Hex(3)Fuc(1)	1.8e-13	1.6e-12	12.75	700.9	478.8	478.8	3	1025.81	1025.81	1.46		3075.41	3075.41	Specific	4	20.4	>sp|Q12860|CNTN1_HUMAN Contactin-1 OS=Homo sapiens OX=9606 GN=CNTN1 PE=1 SV=1	10	30.3871	controllerType=0 controllerNumber=1 scan=7511	4172		KS_AD69_HILIC-elu_843_3530.7511.7511.3	high-energy collision-induced dissociation	12.15	3074.41	3074.4	0	0	0	0	1.4e-14	1.2e-13
1009 | 260219	9	491	R.GKAN[+1647.61324]STGTLVITDPTR.I	R.GKANSTGTLVITDPTR.I	GKANSTGTLVITDPTR,RI,4@1647.61324	N4(NGlycan / 1647.6132)	HexNAc(5)Hex(3)Fuc(1)	1.8e-14	1.6e-13	13.75	799	549.3	549.3	3	1093.5	1093.5	1.48		3278.49	3278.49	Specific	4	21.5	>sp|Q12860|CNTN1_HUMAN Contactin-1 OS=Homo sapiens OX=9606 GN=CNTN1 PE=1 SV=1	10	30.6472	controllerType=0 controllerNumber=1 scan=7571	4228		KS_AD69_HILIC-elu_843_3530.7571.7571.3	high-energy collision-induced dissociation	14.15	3277.49	3277.48	0	0	0	0	1.7e-15	1.5e-14
1028 | 223987	9	493	K.AN[+1501.55533]STGTLVITDPTR.I	K.ANSTGTLVITDPTR.I	ANSTGTLVITDPTR,KI,2@1501.55533	N2(NGlycan / 1501.5553)	HexNAc(5)Hex(3)	1.5e-06	1.3e-05	5.83	361.3	249.7	249.7	3	983.111	983.11	1.79		2947.32	2947.31	Specific	2	13.4	>sp|Q12860|CNTN1_HUMAN Contactin-1 OS=Homo sapiens OX=9606 GN=CNTN1 PE=1 SV=1	10	36.7564	controllerType=0 controllerNumber=1 scan=9020	5581		KS_AD69_HILIC-elu_843_3530.9020.9020.3	high-energy collision-induced dissociation	4.37	2946.31	2946.31	0	0	0	0	5e-08	5.1e-07
1012 | 260099	9	491	R.GKAN[+1647.61324]STGTLVITDPTR.I	R.GKANSTGTLVITDPTR.I	GKANSTGTLVITDPTR,RI,4@1647.61324	N4(NGlycan / 1647.6132)	HexNAc(5)Hex(3)Fuc(1)	6.1e-06	5.6e-05	5.21	374.4	218.6	218.6	4	820.379	820.378	1.97		3278.5	3278.49	Specific	4	13.6	>sp|Q12860|CNTN1_HUMAN Contactin-1 OS=Homo sapiens OX=9606 GN=CNTN1 PE=1 SV=1	10	30.4893	controllerType=0 controllerNumber=1 scan=7535	4195		KS_AD69_HILIC-elu_843_3530.7535.7535.2	high-energy collision-induced dissociation	3.77	3277.49	3277.48	0	0	0	0	2.6e-07	2.6e-06
1007 | 291961	9	491	R.GKAN[+1809.66607]STGTLVITDPTR.I	R.GKANSTGTLVITDPTR.I	GKANSTGTLVITDPTR,RI,4@1809.66607	N4(NGlycan / 1809.6661)	HexNAc(5)Hex(4)Fuc(1)	1.8e-11	1.6e-10	10.75	630.3	429.3	429.3	3	1147.52	1147.52	2.02		3440.55	3440.54	Specific	4	21.4	>sp|Q12860|CNTN1_HUMAN Contactin-1 OS=Homo sapiens OX=9606 GN=CNTN1 PE=1 SV=1	10	30.0145	controllerType=0 controllerNumber=1 scan=7423	4091		KS_AD69_HILIC-elu_843_3530.7423.7423.3	high-energy collision-induced dissociation	11.15	3439.54	3439.53	0	0	0	0	1e-12	8.6e-12
1014 | 260139	9	491	R.GKAN[+1501.55533]STGTLVITDPTR.I	R.GKANSTGTLVITDPTR.I	GKANSTGTLVITDPTR,RI,4@1501.55533	N4(NGlycan / 1501.5553)	HexNAc(5)Hex(3)	1.8e-14	1.6e-13	13.75	779.6	567.7	567.7	3	1044.82	1044.82	2.07		3132.44	3132.43	Specific	4	21.8	>sp|Q12860|CNTN1_HUMAN Contactin-1 OS=Homo sapiens OX=9606 GN=CNTN1 PE=1 SV=1	10	30.5046	controllerType=0 controllerNumber=1 scan=7539	4198		KS_AD69_HILIC-elu_843_3530.7539.7539.3	high-energy collision-induced dissociation	14.15	3131.43	3131.42	0	0	0	0	1.6e-15	1.4e-14
1006 | 291882	9	491	R.GKAN[+1809.66607]STGTLVITDPTR.I	R.GKANSTGTLVITDPTR.I	GKANSTGTLVITDPTR,RI,4@1809.66607	N4(NGlycan / 1809.6661)	HexNAc(5)Hex(4)Fuc(1)	1.8e-12	1.6e-11	11.75	686.2	376.6	376.6	3	1147.52	1147.52	2.23		3440.55	3440.54	Specific	4	21.2	>sp|Q12860|CNTN1_HUMAN Contactin-1 OS=Homo sapiens OX=9606 GN=CNTN1 PE=1 SV=1	10	29.7815	controllerType=0 controllerNumber=1 scan=7370	4041		KS_AD69_HILIC-elu_843_3530.7370.7370.3	high-energy collision-induced dissociation	12.15	3439.54	3439.53	0	0	0	0	1.2e-13	9.9e-13
1016 | 260299	9	491	R.GKAN[+1501.55533]STGTLVITDPTR.I	R.GKANSTGTLVITDPTR.I	GKANSTGTLVITDPTR,RI,4@1501.55533	N4(NGlycan / 1501.5553)	HexNAc(5)Hex(3)	1.9e-08	1.8e-07	7.71	594.8	335.9	335.9	3	1044.82	1044.82	2.53		3132.44	3132.43	Specific	4	19	>sp|Q12860|CNTN1_HUMAN Contactin-1 OS=Homo sapiens OX=9606 GN=CNTN1 PE=1 SV=1	10	30.7843	controllerType=0 controllerNumber=1 scan=7603	4258		KS_AD69_HILIC-elu_843_3530.7603.7603.3	high-energy collision-induced dissociation	8.12	3131.43	3131.42	0	0	0	0	6.4e-10	5.7e-09
1004 | 321402	9	491	R.GKAN[+1955.72397]STGTLVITDPTR.I	R.GKANSTGTLVITDPTR.I	GKANSTGTLVITDPTR,RI,4@1955.72397	N4(NGlycan / 1955.724)	HexNAc(5)Hex(4)Fuc(2)	1.3e-09	1.2e-08	8.89	607.8	365.1	365.1	3	1196.21	1196.2	2.53		3586.61	3586.6	Specific	4	20.7	>sp|Q12860|CNTN1_HUMAN Contactin-1 OS=Homo sapiens OX=9606 GN=CNTN1 PE=1 SV=1	10	29.5168	controllerType=0 controllerNumber=1 scan=7308	3984		KS_AD69_HILIC-elu_843_3530.7308.7308.3	high-energy collision-induced dissociation	8.3	3585.6	3585.59	0	0	0	0	3.6e-11	3.1e-10
1002 | 371829	9	491	R.GKAN[+2262.81431]STGTLVITDPTR.I	R.GKANSTGTLVITDPTR.I	GKANSTGTLVITDPTR,RI,4@2262.81431	N4(NGlycan / 2262.8143)	HexNAc(5)Hex(5)Fuc(1)NeuAc(1)	6.6e-05	0.0006	4.18	435.4	187.2	187.2	3	1298.58	1298.57	5.96		3893.71	3893.69	Specific	4	16.7	>sp|Q12860|CNTN1_HUMAN Contactin-1 OS=Homo sapiens OX=9606 GN=CNTN1 PE=1 SV=1	10	29.3229	controllerType=0 controllerNumber=1 scan=7260	3940		KS_AD69_HILIC-elu_843_3530.7260.7260.3	high-energy collision-induced dissociation	3.03	3892.71	3892.68	0	0	0	0	2.4e-06	1.9e-05
989 | 114444	9	451	K.GTEWLVN[+1216.42286]SSR.I	K.GTEWLVNSSR.I	GTEWLVNSSR,KI,7@1216.42286	N7(NGlycan / 1216.4229)	HexNAc(2)Hex(5)	7.7e-13	6.9e-12	12.12	651.6	508.6	508.6	2	1183	1183	0.2		2364.99	2364.99	Specific	7	16.4	>sp|Q12860|CNTN1_HUMAN Contactin-1 OS=Homo sapiens OX=9606 GN=CNTN1 PE=1 SV=1	10	35.5791	controllerType=0 controllerNumber=1 scan=8736	5316		KS_AD69_HILIC-elu_843_3530.8736.8736.2	high-energy collision-induced dissociation	10.52	2363.99	2363.99	0	0	0	0	5.6e-14	4.9e-13
986 | 112844	9	451	K.GTEWLVN[+1216.42286]SSR.I	K.GTEWLVNSSR.I	GTEWLVNSSR,KI,7@1216.42286	N7(NGlycan / 1216.4229)	HexNAc(2)Hex(5)	7.7e-14	6.9e-13	13.12	744.3	581.7	581.7	2	1183	1183	0.51		2364.99	2364.99	Specific	7	17.7	>sp|Q12860|CNTN1_HUMAN Contactin-1 OS=Homo sapiens OX=9606 GN=CNTN1 PE=1 SV=1	10	35.0497	controllerType=0 controllerNumber=1 scan=8606	5195		KS_AD69_HILIC-elu_843_3530.8606.8606.2	high-energy collision-induced dissociation	11.52	2363.99	2363.99	0	0	0	0	7.1e-15	6e-14
987 | 113564	9	451	K.GTEWLVN[+1216.42286]SSR.I	K.GTEWLVNSSR.I	GTEWLVNSSR,KI,7@1216.42286	N7(NGlycan / 1216.4229)	HexNAc(2)Hex(5)	7.7e-14	6.9e-13	13.12	722.9	579.4	579.4	2	1183	1183	0.51		2364.99	2364.99	Specific	7	18.3	>sp|Q12860|CNTN1_HUMAN Contactin-1 OS=Homo sapiens OX=9606 GN=CNTN1 PE=1 SV=1	10	35.2966	controllerType=0 controllerNumber=1 scan=8667	5252		KS_AD69_HILIC-elu_843_3530.8667.8667.2	high-energy collision-induced dissociation	11.52	2363.99	2363.99	0	0	0	0	7.1e-15	6e-14
990 | 113404	9	451	K.GTEWLVN[+1216.42286]SSR.I	K.GTEWLVNSSR.I	GTEWLVNSSR,KI,7@1216.42286	N7(NGlycan / 1216.4229)	HexNAc(2)Hex(5)	3.1e-07	2.8e-06	6.51	520.9	352.6	352.6	3	789.003	789.002	0.53		2364.99	2364.99	Specific	7	14.7	>sp|Q12860|CNTN1_HUMAN Contactin-1 OS=Homo sapiens OX=9606 GN=CNTN1 PE=1 SV=1	10	35.2624	controllerType=0 controllerNumber=1 scan=8658	5244		KS_AD69_HILIC-elu_843_3530.8658.8658.3	high-energy collision-induced dissociation	7.57	2363.99	2363.99	0	0	0	0	9.2e-09	8.1e-08
985 | 115004	9	451	K.GTEWLVN[+1241.45450]SSR.I	K.GTEWLVNSSR.I	GTEWLVNSSR,KI,7@1241.45450	N7(NGlycan / 1241.4545)	HexNAc(3)Hex(3)Fuc(1)	4e-09	3.6e-08	8.4	506.6	395.9	395.9	2	1195.52	1195.52	1.27		2390.03	2390.02	Specific	7	16.8	>sp|Q12860|CNTN1_HUMAN Contactin-1 OS=Homo sapiens OX=9606 GN=CNTN1 PE=1 SV=1	10	35.8708	controllerType=0 controllerNumber=1 scan=8805	5381		KS_AD69_HILIC-elu_843_3530.8805.8805.2	high-energy collision-induced dissociation	8.46	2389.02	2389.02	0	0	0	0	1.3e-10	1.3e-09
988 | 112164	9	451	K.GTEWLVN[+1216.42286]SSR.I	K.GTEWLVNSSR.I	GTEWLVNSSR,KI,7@1216.42286	N7(NGlycan / 1216.4229)	HexNAc(2)Hex(5)	8.8e-13	8e-12	12.05	680.2	535.3	535.3	2	1183	1183	1.86		2365	2364.99	Specific	7	16	>sp|Q12860|CNTN1_HUMAN Contactin-1 OS=Homo sapiens OX=9606 GN=CNTN1 PE=1 SV=1	10	34.8166	controllerType=0 controllerNumber=1 scan=8551	5144		KS_AD69_HILIC-elu_843_3530.8551.8551.2	high-energy collision-induced dissociation	10.46	2363.99	2363.99	0	0	0	0	6.6e-14	5.9e-13
991 | 112404	9	451	K.GTEWLVN[+1216.42286]SSR.I	K.GTEWLVNSSR.I	GTEWLVNSSR,KI,7@1216.42286	N7(NGlycan / 1216.4229)	HexNAc(2)Hex(5)	1.1e-06	1e-05	5.94	498.1	351.5	351.5	3	789.004	789.002	2.62		2365	2364.99	Specific	7	12.4	>sp|Q12860|CNTN1_HUMAN Contactin-1 OS=Homo sapiens OX=9606 GN=CNTN1 PE=1 SV=1	10	34.9518	controllerType=0 controllerNumber=1 scan=8582	5173		KS_AD69_HILIC-elu_843_3530.8582.8582.3	high-energy collision-induced dissociation	6.16	2363.99	2363.99	0	0	0	0	3.7e-08	3.8e-07
981 | 404984	9	250	K.DVYALM[+15.99492]GQN[+1257.44941]VTLEC[+57.02146]FALGNPVPDIR.W	K.DVYALMGQNVTLECFALGNPVPDIR.W	DVYALMGQNVTLECFALGNPVPDIR,KW,6@15.99492,9@1257.44941,14@57.02146	M6(Oxidation / 15.9949); N9(NGlycan / 1257.4494)	HexNAc(3)Hex(4)	7.3e-09	6.6e-08	8.14	411.2	390.6	390.6	3	1355.95	1355.94	1.46		4065.82	4065.82	Specific	9	17	>sp|Q12860|CNTN1_HUMAN Contactin-1 OS=Homo sapiens OX=9606 GN=CNTN1 PE=1 SV=1	10	68.7987	controllerType=0 controllerNumber=1 scan=16553	12492	C14(Carbamidomethyl / 57.0215)	KS_AD69_HILIC-elu_843_3530.16553.16553.3	high-energy collision-induced dissociation	6.19	4064.82	4064.81	0	0	0	0	2.3e-10	2.3e-09
980 | 269546	9	207	K.GN[+1501.55533]YSC[+57.02146]FVSSPSITK.S	K.GNYSCFVSSPSITK.S	GNYSCFVSSPSITK,KS,2@1501.55533,5@57.02146	N2(NGlycan / 1501.5553)	HexNAc(5)Hex(3)	4.6e-06	4.2e-05	5.34	376	281.6	281.6	3	1016.76	1016.76	-0.41		3048.27	3048.28	Specific	2	14.3	>sp|Q12860|CNTN1_HUMAN Contactin-1 OS=Homo sapiens OX=9606 GN=CNTN1 PE=1 SV=1	10	42.289	controllerType=0 controllerNumber=1 scan=10352	6826	C5(Carbamidomethyl / 57.0215)	KS_AD69_HILIC-elu_843_3530.10352.10352.3	high-energy collision-induced dissociation	3.75	3047.27	3047.27	0	0	0	0	1.9e-07	1.9e-06
979 | 269826	9	207	K.GN[+1501.55533]YSC[+57.02146]FVSSPSITK.S	K.GNYSCFVSSPSITK.S	GNYSCFVSSPSITK,KS,2@1501.55533,5@57.02146	N2(NGlycan / 1501.5553)	HexNAc(5)Hex(3)	1.9e-07	1.8e-06	6.71	475.7	374.4	374.4	3	1016.76	1016.76	0.98		3048.28	3048.28	Specific	2	17.2	>sp|Q12860|CNTN1_HUMAN Contactin-1 OS=Homo sapiens OX=9606 GN=CNTN1 PE=1 SV=1	10	42.5793	controllerType=0 controllerNumber=1 scan=10420	6889	C5(Carbamidomethyl / 57.0215)	KS_AD69_HILIC-elu_843_3530.10420.10420.3	high-energy collision-induced dissociation	5.11	3047.27	3047.27	0	0	0	0	5.4e-09	4.2e-08
978 | 444597	9	188	R.FVSQTNGNLYIANVEASDKGN[+1501.55533]YSC[+57.02146]FVSSPSITK.S	R.FVSQTNGNLYIANVEASDKGNYSCFVSSPSITK.S	FVSQTNGNLYIANVEASDKGNYSCFVSSPSITK,RS,21@1501.55533,24@57.02146	N21(NGlycan / 1501.5553)	HexNAc(5)Hex(3)	2e-06	1.8e-05	5.7	331.9	301.6	301.6	4	1275.58	1275.57	1.57		5099.28	5099.27	Specific	21	12.8	>sp|Q12860|CNTN1_HUMAN Contactin-1 OS=Homo sapiens OX=9606 GN=CNTN1 PE=1 SV=1	10	59.5143	controllerType=0 controllerNumber=1 scan=14369	10582	C24(Carbamidomethyl / 57.0215)	KS_AD69_HILIC-elu_843_3530.14369.14369.4	high-energy collision-induced dissociation	4.33	5098.27	5098.26	0	0	0	0	7.2e-08	7.2e-07
4070 | 193145	128	63	R.YN[+1378.47569]LSEVLQGK.L	R.YNLSEVLQGK.L	YNLSEVLQGK,RL,2@1378.47569	N2(NGlycan / 1378.4757)	HexNAc(2)Hex(6)	7.7e-15	6.9e-14	14.12	760.5	579.7	579.7	2	1265.05	1265.05	-0.05		2529.09	2529.09	Specific	2	22.9	>sp|Q12797-5|ASPH_HUMAN Isoform 5 of Aspartyl/asparaginyl beta-hydroxylase OS=Homo sapiens OX=9606 GN=ASPH	484	49.7311	controllerType=0 controllerNumber=1 scan=12129	8490		KS_AD69_HILIC-elu_843_3530.12129.12129.2	high-energy collision-induced dissociation	13.52	2528.08	2528.08	0	0	0	0	8.8e-16	7.6e-15
4072 | 193624	128	63	R.YN[+1378.47569]LSEVLQGK.L	R.YNLSEVLQGK.L	YNLSEVLQGK,RL,2@1378.47569	N2(NGlycan / 1378.4757)	HexNAc(2)Hex(6)	7.7e-14	6.9e-13	13.12	722.3	549.3	549.3	2	1265.05	1265.05	0.72		2529.09	2529.09	Specific	2	21.4	>sp|Q12797-5|ASPH_HUMAN Isoform 5 of Aspartyl/asparaginyl beta-hydroxylase OS=Homo sapiens OX=9606 GN=ASPH	484	50.0503	controllerType=0 controllerNumber=1 scan=12202	8558		KS_AD69_HILIC-elu_843_3530.12202.12202.2	high-energy collision-induced dissociation	13.52	2528.08	2528.08	0	0	0	0	7.2e-15	6.2e-14
4074 | 134858	128	63	R.YN[+1216.42286]LSEVLQGK.L	R.YNLSEVLQGK.L	YNLSEVLQGK,RL,2@1216.42286	N2(NGlycan / 1216.4229)	HexNAc(2)Hex(5)	8.8e-16	8e-15	15.05	821.6	544.9	544.9	2	1184.02	1184.02	1.12		2367.04	2367.03	Specific	2	21.7	>sp|Q12797-5|ASPH_HUMAN Isoform 5 of Aspartyl/asparaginyl beta-hydroxylase OS=Homo sapiens OX=9606 GN=ASPH	484	50.1063	controllerType=0 controllerNumber=1 scan=12215	8570		KS_AD69_HILIC-elu_843_3530.12215.12215.2	high-energy collision-induced dissociation	13.46	2366.03	2366.03	0	0	0	0	1.1e-16	1e-15
4071 | 193264	128	63	R.YN[+1378.47569]LSEVLQGK.L	R.YNLSEVLQGK.L	YNLSEVLQGK,RL,2@1378.47569	N2(NGlycan / 1378.4757)	HexNAc(2)Hex(6)	8.8e-14	8e-13	13.05	729.6	536.2	536.2	2	1265.05	1265.05	1.59		2529.09	2529.09	Specific	2	21.3	>sp|Q12797-5|ASPH_HUMAN Isoform 5 of Aspartyl/asparaginyl beta-hydroxylase OS=Homo sapiens OX=9606 GN=ASPH	484	49.783	controllerType=0 controllerNumber=1 scan=12141	8501		KS_AD69_HILIC-elu_843_3530.12141.12141.2	high-energy collision-induced dissociation	13.46	2528.08	2528.08	0	0	0	0	8.5e-15	7.4e-14
5445 | 195024	453	446	R.LVQLFPN[+1216.42286]DTSLK.N	R.LVQLFPNDTSLK.N	LVQLFPNDTSLK,RN,7@1216.42286	N7(NGlycan / 1216.4229)	HexNAc(2)Hex(5)	5.1e-12	4.6e-11	11.3	661.6	527.7	527.7	2	1296.1	1296.1	4.14		2591.2	2591.19	Specific	7	17.5	>sp|Q12797|ASPH_HUMAN Aspartyl/asparaginyl beta-hydroxylase OS=Homo sapiens OX=9606 GN=ASPH PE=1 SV=3	480	52.0721	controllerType=0 controllerNumber=1 scan=12674	9000		KS_AD69_HILIC-elu_843_3530.12674.12674.2	high-energy collision-induced dissociation	9.7	2590.19	2590.18	0	0	0	0	3.1e-13	2.7e-12
720 | 192107	6	64	R.DIYTFDGALN[+1378.47569]K.S	R.DIYTFDGALNK.S	DIYTFDGALNK,RS,10@1378.47569	N10(NGlycan / 1378.4757)	HexNAc(2)Hex(6)	6.6e-13	6e-12	12.18	746.6	568.7	568.7	2	1318.05	1318.05	-2.5		2635.08	2635.09	Specific	10	17.1	>sp|Q08722|CD47_HUMAN Leukocyte surface antigen CD47 OS=Homo sapiens OX=9606 GN=CD47 PE=1 SV=1	2831	49.1636	controllerType=0 controllerNumber=1 scan=11995	8364		KS_AD69_HILIC-elu_843_3530.11995.11995.2	high-energy collision-induced dissociation	12.59	2634.08	2634.08	0	0	0	0	4.6e-14	4e-13
734 | 133445	6	64	R.DIYTFDGALN[+1054.37004]K.S	R.DIYTFDGALNK.S	DIYTFDGALNK,RS,10@1054.37004	N10(NGlycan / 1054.37)	HexNAc(2)Hex(4)	6.6e-15	6e-14	14.18	840.6	678.2	678.2	2	1155.99	1156	-1.54		2310.98	2310.99	Specific	10	19.7	>sp|Q08722|CD47_HUMAN Leukocyte surface antigen CD47 OS=Homo sapiens OX=9606 GN=CD47 PE=1 SV=1	2831	49.1913	controllerType=0 controllerNumber=1 scan=12001	8370		KS_AD69_HILIC-elu_843_3530.12001.12001.2	high-energy collision-induced dissociation	12.59	2309.97	2309.98	0	0	0	0	7.5e-16	6.5e-15
724 | 192826	6	64	R.DIYTFDGALN[+1257.44941]K.S	R.DIYTFDGALNK.S	DIYTFDGALNK,RS,10@1257.44941	N10(NGlycan / 1257.4494)	HexNAc(3)Hex(4)	1.4e-06	1.2e-05	5.87	490.4	318.7	318.7	2	1257.54	1257.54	-0.81		2514.06	2514.07	Specific	10	17.8	>sp|Q08722|CD47_HUMAN Leukocyte surface antigen CD47 OS=Homo sapiens OX=9606 GN=CD47 PE=1 SV=1	2831	49.5135	controllerType=0 controllerNumber=1 scan=12079	8443		KS_AD69_HILIC-elu_843_3530.12079.12079.2	high-energy collision-induced dissociation	4.76	2513.06	2513.06	0	0	0	0	4.5e-08	4.6e-07
739 | 29133	6	64	R.DIYTFDGALN[+203.07937]K.S	R.DIYTFDGALNK.S	DIYTFDGALNK,RS,10@203.07937	N10(NGlycan / 203.0794)	HexNAc(1)	2.3e-11	2.1e-10	10.64	685.2	530.5	530.5	2	730.351	730.351	-0.75		1459.69	1459.7	Specific	10	11.2	>sp|Q08722|CD47_HUMAN Leukocyte surface antigen CD47 OS=Homo sapiens OX=9606 GN=CD47 PE=1 SV=1	2831	49.447	controllerType=0 controllerNumber=1 scan=12064	8429		KS_AD69_HILIC-elu_843_3530.12064.12064.2	high-energy collision-induced dissociation	11.04	1458.69	1458.69	0	0	0	0	1.2e-12	1e-11
733 | 134616	6	64	R.DIYTFDGALN[+1216.42286]K.S	R.DIYTFDGALNK.S	DIYTFDGALNK,RS,10@1216.42286	N10(NGlycan / 1216.4229)	HexNAc(2)Hex(5)	1e-05	9.3e-05	4.99	341.4	193.6	193.6	2	1237.02	1237.02	-0.35		2473.04	2473.04	Specific	10	12	>sp|Q08722|CD47_HUMAN Leukocyte surface antigen CD47 OS=Homo sapiens OX=9606 GN=CD47 PE=1 SV=1	2831	49.9677	controllerType=0 controllerNumber=1 scan=12183	8540		KS_AD69_HILIC-elu_843_3530.12183.12183.2	high-energy collision-induced dissociation	3.42	2472.03	2472.03	0	0	0	0	4.5e-07	4.2e-06
704 | 226880	6	62	K.GRDIYTFDGALN[+1378.47569]K.S	K.GRDIYTFDGALNK.S	GRDIYTFDGALNK,KS,12@1378.47569	N12(NGlycan / 1378.4757)	HexNAc(2)Hex(6)	6e-12	5.5e-11	11.22	655.1	379.8	379.8	3	950.076	950.076	-0.24		2848.21	2848.21	Specific	12	15	>sp|Q08722|CD47_HUMAN Leukocyte surface antigen CD47 OS=Homo sapiens OX=9606 GN=CD47 PE=1 SV=1	2831	39.8969	controllerType=0 controllerNumber=1 scan=9764	6276		KS_AD69_HILIC-elu_843_3530.9764.9764.3	high-energy collision-induced dissociation	9.62	2847.21	2847.21	0	0	0	0	3.5e-13	3e-12
702 | 226442	6	62	K.GRDIYTFDGALN[+1540.52851]K.S	K.GRDIYTFDGALNK.S	GRDIYTFDGALNK,KS,12@1540.52851	N12(NGlycan / 1540.5285)	HexNAc(2)Hex(7)	1.5e-14	1.4e-13	13.81	754.6	511	511	3	1004.09	1004.09	0.35		3010.27	3010.27	Specific	12	17.8	>sp|Q08722|CD47_HUMAN Leukocyte surface antigen CD47 OS=Homo sapiens OX=9606 GN=CD47 PE=1 SV=1	2831	39.5615	controllerType=0 controllerNumber=1 scan=9686	6203		KS_AD69_HILIC-elu_843_3530.9686.9686.3	high-energy collision-induced dissociation	12.21	3009.26	3009.26	0	0	0	0	1.4e-15	1.2e-14
707 | 180390	6	62	K.GRDIYTFDGALN[+1216.42286]K.S	K.GRDIYTFDGALNK.S	GRDIYTFDGALNK,KS,12@1216.42286	N12(NGlycan / 1216.4229)	HexNAc(2)Hex(5)	1.5e-14	1.4e-13	13.81	770.5	499.2	499.2	3	896.059	896.059	0.66		2686.16	2686.16	Specific	12	18.5	>sp|Q08722|CD47_HUMAN Leukocyte surface antigen CD47 OS=Homo sapiens OX=9606 GN=CD47 PE=1 SV=1	2831	40.4583	controllerType=0 controllerNumber=1 scan=9901	6404		KS_AD69_HILIC-elu_843_3530.9901.9901.3	high-energy collision-induced dissociation	13.21	2685.16	2685.15	0	0	0	0	1.4e-15	1.2e-14
705 | 226599	6	62	K.GRDIYTFDGALN[+1378.47569]K.S	K.GRDIYTFDGALNK.S	GRDIYTFDGALNK,KS,12@1378.47569	N12(NGlycan / 1378.4757)	HexNAc(2)Hex(6)	1.5e-11	1.4e-10	10.81	644.9	385.4	385.4	3	950.077	950.076	0.66		2848.22	2848.21	Specific	12	14.5	>sp|Q08722|CD47_HUMAN Leukocyte surface antigen CD47 OS=Homo sapiens OX=9606 GN=CD47 PE=1 SV=1	2831	39.6426	controllerType=0 controllerNumber=1 scan=9705	6221		KS_AD69_HILIC-elu_843_3530.9705.9705.3	high-energy collision-induced dissociation	10.21	2847.21	2847.21	0	0	0	0	9.3e-13	7.9e-12
735 | 133856	6	64	R.DIYTFDGALN[+1054.37004]K.S	R.DIYTFDGALNK.S	DIYTFDGALNK,RS,10@1054.37004	N10(NGlycan / 1054.37)	HexNAc(2)Hex(4)	7.7e-16	6.9e-15	15.12	830.4	666.1	666.1	2	1156	1156	0.68		2310.99	2310.99	Specific	10	20.2	>sp|Q08722|CD47_HUMAN Leukocyte surface antigen CD47 OS=Homo sapiens OX=9606 GN=CD47 PE=1 SV=1	2831	49.5227	controllerType=0 controllerNumber=1 scan=12081	8445		KS_AD69_HILIC-elu_843_3530.12081.12081.2	high-energy collision-induced dissociation	13.52	2309.98	2309.98	0	0	0	0	9.7e-17	8.7e-16
718 | 190905	6	64	R.DIYTFDGALN[+1378.47569]K.S	R.DIYTFDGALNK.S	DIYTFDGALNK,RS,10@1378.47569	N10(NGlycan / 1378.4757)	HexNAc(2)Hex(6)	7.7e-16	6.9e-15	15.12	827.6	652.2	652.2	2	1318.05	1318.05	0.75		2635.09	2635.09	Specific	10	21.2	>sp|Q08722|CD47_HUMAN Leukocyte surface antigen CD47 OS=Homo sapiens OX=9606 GN=CD47 PE=1 SV=1	2831	48.6591	controllerType=0 controllerNumber=1 scan=11872	8249		KS_AD69_HILIC-elu_843_3530.11872.11872.2	high-energy collision-induced dissociation	15.52	2634.09	2634.08	0	0	0	0	9.7e-17	8.7e-16
713 | 190504	6	64	R.DIYTFDGALN[+1540.52851]K.S	R.DIYTFDGALNK.S	DIYTFDGALNK,RS,10@1540.52851	N10(NGlycan / 1540.5285)	HexNAc(2)Hex(7)	7.7e-16	6.9e-15	15.12	826	650	650	2	1399.08	1399.08	0.93		2797.15	2797.14	Specific	10	22.3	>sp|Q08722|CD47_HUMAN Leukocyte surface antigen CD47 OS=Homo sapiens OX=9606 GN=CD47 PE=1 SV=1	2831	48.2923	controllerType=0 controllerNumber=1 scan=11784	8166		KS_AD69_HILIC-elu_843_3530.11784.11784.2	high-energy collision-induced dissociation	15.52	2796.14	2796.14	0	0	0	0	9.6e-17	8.6e-16
729 | 133537	6	64	R.DIYTFDGALN[+1216.42286]K.S	R.DIYTFDGALNK.S	DIYTFDGALNK,RS,10@1216.42286	N10(NGlycan / 1216.4229)	HexNAc(2)Hex(5)	6.3e-09	5.7e-08	8.2	522	383.6	383.6	3	825.019	825.018	0.97		2473.04	2473.04	Specific	10	16.2	>sp|Q08722|CD47_HUMAN Leukocyte surface antigen CD47 OS=Homo sapiens OX=9606 GN=CD47 PE=1 SV=1	2831	49.2822	controllerType=0 controllerNumber=1 scan=12023	8390		KS_AD69_HILIC-elu_843_3530.12023.12023.3	high-energy collision-induced dissociation	9.26	2472.03	2472.03	0	0	0	0	2e-10	2.1e-09
709 | 179869	6	62	K.GRDIYTFDGALN[+1216.42286]K.S	K.GRDIYTFDGALNK.S	GRDIYTFDGALNK,KS,12@1216.42286	N12(NGlycan / 1216.4229)	HexNAc(2)Hex(5)	1.8e-13	1.6e-12	12.75	718.9	459.7	459.7	3	896.059	896.059	1.07		2686.16	2686.16	Specific	12	17.9	>sp|Q08722|CD47_HUMAN Leukocyte surface antigen CD47 OS=Homo sapiens OX=9606 GN=CD47 PE=1 SV=1	2831	40.198	controllerType=0 controllerNumber=1 scan=9836	6343		KS_AD69_HILIC-elu_843_3530.9836.9836.3	high-energy collision-induced dissociation	12.15	2685.16	2685.15	0	0	0	0	1.4e-14	1.2e-13
715 | 190704	6	64	R.DIYTFDGALN[+1540.52851]K.S	R.DIYTFDGALNK.S	DIYTFDGALNK,RS,10@1540.52851	N10(NGlycan / 1540.5285)	HexNAc(2)Hex(7)	1.4e-06	1.3e-05	5.85	437	312.9	312.9	3	933.054	933.053	1.12		2797.15	2797.14	Specific	10	14.9	>sp|Q08722|CD47_HUMAN Leukocyte surface antigen CD47 OS=Homo sapiens OX=9606 GN=CD47 PE=1 SV=1	2831	48.4926	controllerType=0 controllerNumber=1 scan=11831	8210		KS_AD69_HILIC-elu_843_3530.11831.11831.3	high-energy collision-induced dissociation	4.7	2796.14	2796.14	0	0	0	0	4.8e-08	4.9e-07
725 | 133032	6	64	R.DIYTFDGALN[+1216.42286]K.S	R.DIYTFDGALNK.S	DIYTFDGALNK,RS,10@1216.42286	N10(NGlycan / 1216.4229)	HexNAc(2)Hex(5)	8.8e-16	8e-15	15.05	829.8	662.9	662.9	2	1237.02	1237.02	1.13		2473.04	2473.04	Specific	10	19.7	>sp|Q08722|CD47_HUMAN Leukocyte surface antigen CD47 OS=Homo sapiens OX=9606 GN=CD47 PE=1 SV=1	2831	48.9146	controllerType=0 controllerNumber=1 scan=11933	8306		KS_AD69_HILIC-elu_843_3530.11933.11933.2	high-energy collision-induced dissociation	15.46	2472.03	2472.03	0	0	0	0	1.1e-16	9.9e-16
708 | 179510	6	62	K.GRDIYTFDGALN[+1216.42286]K.S	K.GRDIYTFDGALNK.S	GRDIYTFDGALNK,KS,12@1216.42286	N12(NGlycan / 1216.4229)	HexNAc(2)Hex(5)	1.8e-13	1.6e-12	12.75	729.1	472.3	472.3	3	896.06	896.059	1.21		2686.16	2686.16	Specific	12	16.5	>sp|Q08722|CD47_HUMAN Leukocyte surface antigen CD47 OS=Homo sapiens OX=9606 GN=CD47 PE=1 SV=1	2831	39.9451	controllerType=0 controllerNumber=1 scan=9776	6287		KS_AD69_HILIC-elu_843_3530.9776.9776.3	high-energy collision-induced dissociation	12.15	2685.16	2685.15	0	0	0	0	1.4e-14	1.2e-13
719 | 191425	6	64	R.DIYTFDGALN[+1378.47569]K.S	R.DIYTFDGALNK.S	DIYTFDGALNK,RS,10@1378.47569	N10(NGlycan / 1378.4757)	HexNAc(2)Hex(6)	8.8e-15	8e-14	14.05	798.2	645.7	645.7	2	1318.05	1318.05	1.3		2635.09	2635.09	Specific	10	20.4	>sp|Q08722|CD47_HUMAN Leukocyte surface antigen CD47 OS=Homo sapiens OX=9606 GN=CD47 PE=1 SV=1	2831	48.8972	controllerType=0 controllerNumber=1 scan=11929	8302		KS_AD69_HILIC-elu_843_3530.11929.11929.2	high-energy collision-induced dissociation	14.46	2634.09	2634.08	0	0	0	0	1e-15	9.2e-15
736 | 133776	6	64	R.DIYTFDGALN[+1054.37004]K.S	R.DIYTFDGALNK.S	DIYTFDGALNK,RS,10@1054.37004	N10(NGlycan / 1054.37)	HexNAc(2)Hex(4)	9.8e-07	8.9e-06	6.01	441.5	341.5	341.5	3	771.001	771	1.32		2310.99	2310.99	Specific	10	12	>sp|Q08722|CD47_HUMAN Leukocyte surface antigen CD47 OS=Homo sapiens OX=9606 GN=CD47 PE=1 SV=1	2831	49.4264	controllerType=0 controllerNumber=1 scan=12059	8424		KS_AD69_HILIC-elu_843_3530.12059.12059.3	high-energy collision-induced dissociation	4.86	2309.98	2309.98	0	0	0	0	3.1e-08	3.1e-07
726 | 134176	6	64	R.DIYTFDGALN[+1216.42286]K.S	R.DIYTFDGALNK.S	DIYTFDGALNK,RS,10@1216.42286	N10(NGlycan / 1216.4229)	HexNAc(2)Hex(5)	8.8e-16	8e-15	15.05	819.3	632.7	632.7	2	1237.02	1237.02	1.32		2473.04	2473.04	Specific	10	20.1	>sp|Q08722|CD47_HUMAN Leukocyte surface antigen CD47 OS=Homo sapiens OX=9606 GN=CD47 PE=1 SV=1	2831	49.6764	controllerType=0 controllerNumber=1 scan=12117	8478		KS_AD69_HILIC-elu_843_3530.12117.12117.2	high-energy collision-induced dissociation	14.46	2472.03	2472.03	0	0	0	0	1.1e-16	1e-15
727 | 133737	6	64	R.DIYTFDGALN[+1216.42286]K.S	R.DIYTFDGALNK.S	DIYTFDGALNK,RS,10@1216.42286	N10(NGlycan / 1216.4229)	HexNAc(2)Hex(5)	8.8e-16	8e-15	15.05	804.1	640.7	640.7	2	1237.02	1237.02	1.32		2473.04	2473.04	Specific	10	18.7	>sp|Q08722|CD47_HUMAN Leukocyte surface antigen CD47 OS=Homo sapiens OX=9606 GN=CD47 PE=1 SV=1	2831	49.4156	controllerType=0 controllerNumber=1 scan=12055	8420		KS_AD69_HILIC-elu_843_3530.12055.12055.2	high-energy collision-induced dissociation	14.46	2472.03	2472.03	0	0	0	0	1.1e-16	1e-15
730 | 133193	6	64	R.DIYTFDGALN[+1216.42286]K.S	R.DIYTFDGALNK.S	DIYTFDGALNK,RS,10@1216.42286	N10(NGlycan / 1216.4229)	HexNAc(2)Hex(5)	7.3e-09	6.6e-08	8.14	508.9	384.8	384.8	3	825.019	825.018	1.49		2473.04	2473.04	Specific	10	14.7	>sp|Q08722|CD47_HUMAN Leukocyte surface antigen CD47 OS=Homo sapiens OX=9606 GN=CD47 PE=1 SV=1	2831	49.0168	controllerType=0 controllerNumber=1 scan=11959	8330		KS_AD69_HILIC-elu_843_3530.11959.11959.3	high-energy collision-induced dissociation	8.2	2472.03	2472.03	0	0	0	0	2.4e-10	2.4e-09
732 | 133897	6	64	R.DIYTFDGALN[+1216.42286]K.S	R.DIYTFDGALNK.S	DIYTFDGALNK,RS,10@1216.42286	N10(NGlycan / 1216.4229)	HexNAc(2)Hex(5)	1.9e-06	1.8e-05	5.71	414.5	275.4	275.4	3	825.019	825.018	1.49		2473.04	2473.04	Specific	10	13.8	>sp|Q08722|CD47_HUMAN Leukocyte surface antigen CD47 OS=Homo sapiens OX=9606 GN=CD47 PE=1 SV=1	2831	49.538	controllerType=0 controllerNumber=1 scan=12085	8448		KS_AD69_HILIC-elu_843_3530.12085.12085.3	high-energy collision-induced dissociation	4.38	2472.03	2472.03	0	0	0	0	7e-08	7e-07
728 | 133350	6	64	R.DIYTFDGALN[+1216.42286]K.S	R.DIYTFDGALNK.S	DIYTFDGALNK,RS,10@1216.42286	N10(NGlycan / 1216.4229)	HexNAc(2)Hex(5)	8.8e-15	8e-14	14.05	796.2	627	627	2	1237.03	1237.02	1.72		2473.04	2473.04	Specific	10	19.9	>sp|Q08722|CD47_HUMAN Leukocyte surface antigen CD47 OS=Homo sapiens OX=9606 GN=CD47 PE=1 SV=1	2831	49.1514	controllerType=0 controllerNumber=1 scan=11991	8360		KS_AD69_HILIC-elu_843_3530.11991.11991.2	high-energy collision-induced dissociation	14.46	2472.04	2472.03	0	0	0	0	1e-15	9.3e-15
714 | 190866	6	64	R.DIYTFDGALN[+1540.52851]K.S	R.DIYTFDGALNK.S	DIYTFDGALNK,RS,10@1540.52851	N10(NGlycan / 1540.5285)	HexNAc(2)Hex(7)	8.8e-16	8e-15	15.05	812.2	638.4	638.4	2	1399.08	1399.08	1.81		2797.15	2797.14	Specific	10	20.7	>sp|Q08722|CD47_HUMAN Leukocyte surface antigen CD47 OS=Homo sapiens OX=9606 GN=CD47 PE=1 SV=1	2831	48.5665	controllerType=0 controllerNumber=1 scan=11849	8227		KS_AD69_HILIC-elu_843_3530.11849.11849.2	high-energy collision-induced dissociation	14.46	2796.14	2796.14	0	0	0	0	1.1e-16	9.9e-16
712 | 235762	6	64	R.DIYTFDGALN[+1727.61297]K.S	R.DIYTFDGALNK.S	DIYTFDGALNK,RS,10@1727.61297	N10(NGlycan / 1727.613)	HexNAc(3)Hex(6)Fuc(1)	6.8e-06	6.2e-05	5.17	365.7	233.6	233.6	3	995.417	995.414	2.55		2984.24	2984.23	Specific	10	12.6	>sp|Q08722|CD47_HUMAN Leukocyte surface antigen CD47 OS=Homo sapiens OX=9606 GN=CD47 PE=1 SV=1	2831	48.1898	controllerType=0 controllerNumber=1 scan=11760	8144		KS_AD69_HILIC-elu_843_3530.11760.11760.3	high-energy collision-induced dissociation	3.69	2983.23	2983.22	0	0	0	0	3e-07	2.9e-06
710 | 68291	6	62	K.GRDIYTFDGALN[+203.07937]K.S	K.GRDIYTFDGALNK.S	GRDIYTFDGALNK,KS,12@203.07937	N12(NGlycan / 203.0794)	HexNAc(1)	4.6e-11	4.2e-10	10.33	717.2	565.6	565.6	2	836.915	836.913	2.91		1672.82	1672.82	Specific	12	10.5	>sp|Q08722|CD47_HUMAN Leukocyte surface antigen CD47 OS=Homo sapiens OX=9606 GN=CD47 PE=1 SV=1	2831	40.1103	controllerType=0 controllerNumber=1 scan=9815	6324		KS_AD69_HILIC-elu_843_3530.9815.9815.2	high-energy collision-induced dissociation	9.74	1671.82	1671.81	0	0	0	0	2.1e-12	1.9e-11
703 | 226721	6	62	K.GRDIYTFDGALN[+1540.52851]K.S	K.GRDIYTFDGALNK.S	GRDIYTFDGALNK,KS,12@1540.52851	N12(NGlycan / 1540.5285)	HexNAc(2)Hex(7)	1.2e-06	1.1e-05	5.93	537.6	324.2	324.2	3	1004.1	1004.09	2.97		3010.28	3010.27	Specific	12	14.2	>sp|Q08722|CD47_HUMAN Leukocyte surface antigen CD47 OS=Homo sapiens OX=9606 GN=CD47 PE=1 SV=1	2831	39.8371	controllerType=0 controllerNumber=1 scan=9750	6263		KS_AD69_HILIC-elu_843_3530.9750.9750.3	high-energy collision-induced dissociation	5.96	3009.27	3009.26	0	0	0	0	3.9e-08	4e-07
731 | 134538	6	64	R.DIYTFDGALN[+1216.42286]K.S	R.DIYTFDGALNK.S	DIYTFDGALNK,RS,10@1216.42286	N10(NGlycan / 1216.4229)	HexNAc(2)Hex(5)	4.3e-06	3.9e-05	5.36	487.1	349	349	2	1237.03	1237.02	7.44		2473.06	2473.04	Specific	10	13.5	>sp|Q08722|CD47_HUMAN Leukocyte surface antigen CD47 OS=Homo sapiens OX=9606 GN=CD47 PE=1 SV=1	2831	49.9104	controllerType=0 controllerNumber=1 scan=12170	8528		KS_AD69_HILIC-elu_843_3530.12170.12170.2	high-energy collision-induced dissociation	3.93	2472.05	2472.03	0	0	0	0	1.8e-07	1.8e-06
740 | 28882	6	64	R.DIYTFDGALN[+203.07937]K.S	R.DIYTFDGALNK.S	DIYTFDGALNK,RS,10@203.07937	N10(NGlycan / 203.0794)	HexNAc(1)	1.4e-06	1.3e-05	5.86	555.7	433.2	433.2	2	730.357	730.351	8.28		1459.71	1459.7	Specific	10	8.5	>sp|Q08722|CD47_HUMAN Leukocyte surface antigen CD47 OS=Homo sapiens OX=9606 GN=CD47 PE=1 SV=1	2831	48.8148	controllerType=0 controllerNumber=1 scan=11908	8283		KS_AD69_HILIC-elu_843_3530.11908.11908.3	high-energy collision-induced dissociation	6.59	1458.7	1458.69	0	0	0	0	4.7e-08	4.9e-07
765 | 298121	6	103	K.SDAVSHTGN[+1241.45450]YTC[+57.02146]EVTELTR.E	K.SDAVSHTGNYTCEVTELTR.E	SDAVSHTGNYTCEVTELTR,KE,9@1241.45450,12@57.02146	N9(NGlycan / 1241.4545)	HexNAc(3)Hex(3)Fuc(1)	3.2e-15	2.9e-14	14.49	807.2	653.2	653.2	3	1127.81	1127.81	-3.99		3381.4	3381.42	Specific	9	22.3	>sp|Q08722|CD47_HUMAN Leukocyte surface antigen CD47 OS=Homo sapiens OX=9606 GN=CD47 PE=1 SV=1	2831	42.1008	controllerType=0 controllerNumber=1 scan=10307	6784	C12(Carbamidomethyl / 57.0215)	KS_AD69_HILIC-elu_843_3530.10307.10307.3	high-energy collision-induced dissociation	13.89	3380.39	3380.41	0	0	0	0	3.6e-16	3.2e-15
764 | 325402	6	103	K.SDAVSHTGN[+1403.50732]YTC[+57.02146]EVTELTR.E	K.SDAVSHTGNYTCEVTELTR.E	SDAVSHTGNYTCEVTELTR,KE,9@1403.50732,12@57.02146	N9(NGlycan / 1403.5073)	HexNAc(3)Hex(4)Fuc(1)	3.7e-14	3.4e-13	13.43	771.8	667.5	667.5	3	1181.82	1181.83	-3.29		3543.46	3543.47	Specific	9	17.6	>sp|Q08722|CD47_HUMAN Leukocyte surface antigen CD47 OS=Homo sapiens OX=9606 GN=CD47 PE=1 SV=1	2831	41.9023	controllerType=0 controllerNumber=1 scan=10260	6740	C12(Carbamidomethyl / 57.0215)	KS_AD69_HILIC-elu_843_3530.10260.10260.3	high-energy collision-induced dissociation	13.83	3542.45	3542.46	0	0	0	0	3.6e-15	2.7e-14
741 | 350845	6	100	K.MDKSDAVSHTGN[+1216.42286]YTC[+57.02146]EVTELTR.E	K.MDKSDAVSHTGNYTCEVTELTR.E	MDKSDAVSHTGNYTCEVTELTR,KE,12@1216.42286,15@57.02146	N12(NGlycan / 1216.4229)	HexNAc(2)Hex(5)	3.9e-12	3.5e-11	11.41	786.9	358.8	358.8	4	933.389	933.392	-2.8		3730.54	3730.55	Specific	12	19	>sp|Q08722|CD47_HUMAN Leukocyte surface antigen CD47 OS=Homo sapiens OX=9606 GN=CD47 PE=1 SV=1	2831	41.8838	controllerType=0 controllerNumber=1 scan=10256	6736	C15(Carbamidomethyl / 57.0215)	KS_AD69_HILIC-elu_843_3530.10256.10256.4	high-energy collision-induced dissociation	10.81	3729.53	3729.54	0	0	0	0	2.4e-13	2.1e-12
769 | 298041	6	103	K.SDAVSHTGN[+1200.42795]YTC[+57.02146]EVTELTR.E	K.SDAVSHTGNYTCEVTELTR.E	SDAVSHTGNYTCEVTELTR,KE,9@1200.42795,12@57.02146	N9(NGlycan / 1200.4279)	HexNAc(2)Hex(4)Fuc(1)	1.6e-18	1.4e-17	17.81	951.3	817.3	817.3	3	1114.13	1114.13	-1.53		3340.38	3340.39	Specific	9	22.1	>sp|Q08722|CD47_HUMAN Leukocyte surface antigen CD47 OS=Homo sapiens OX=9606 GN=CD47 PE=1 SV=1	2831	42.023	controllerType=0 controllerNumber=1 scan=10289	6767	C12(Carbamidomethyl / 57.0215)	KS_AD69_HILIC-elu_843_3530.10289.10289.3	high-energy collision-induced dissociation	17.21	3339.38	3339.38	0	0	0	0	2.1e-19	1.8e-18
751 | 350805	6	103	K.SDAVSHTGN[+1647.61324]YTC[+57.02146]EVTELTR.E	K.SDAVSHTGNYTCEVTELTR.E	SDAVSHTGNYTCEVTELTR,KE,9@1647.61324,12@57.02146	N9(NGlycan / 1647.6132)	HexNAc(5)Hex(3)Fuc(1)	7.1e-18	6.4e-17	17.15	906.8	523.3	523.3	3	1263.19	1263.2	-1.23		3787.57	3787.57	Specific	9	18.2	>sp|Q08722|CD47_HUMAN Leukocyte surface antigen CD47 OS=Homo sapiens OX=9606 GN=CD47 PE=1 SV=1	2831	41.8477	controllerType=0 controllerNumber=1 scan=10247	6728	C12(Carbamidomethyl / 57.0215)	KS_AD69_HILIC-elu_843_3530.10247.10247.3	high-energy collision-induced dissociation	16.55	3786.56	3786.57	0	0	0	0	7.7e-19	6.2e-18
743 | 429705	6	103	K.SDAVSHTGN[+2262.81431]YTC[+57.02146]EVTELTR.E	K.SDAVSHTGNYTCEVTELTR.E	SDAVSHTGNYTCEVTELTR,KE,9@2262.81431,12@57.02146	N9(NGlycan / 2262.8143)	HexNAc(5)Hex(5)Fuc(1)NeuAc(1)	8.2e-08	7.4e-07	7.09	499.7	323.6	323.6	3	1468.26	1468.26	-0.15		4402.77	4402.78	Specific	9	17.3	>sp|Q08722|CD47_HUMAN Leukocyte surface antigen CD47 OS=Homo sapiens OX=9606 GN=CD47 PE=1 SV=1	2831	46.1179	controllerType=0 controllerNumber=1 scan=11260	7676	C12(Carbamidomethyl / 57.0215)	KS_AD69_HILIC-elu_843_3530.11260.11260.3	high-energy collision-induced dissociation	5.67	4401.77	4401.77	0	0	0	0	2.3e-09	1.7e-08
754 | 350643	6	103	K.SDAVSHTGN[+1622.58161]YTC[+57.02146]EVTELTR.E	K.SDAVSHTGNYTCEVTELTR.E	SDAVSHTGNYTCEVTELTR,KE,9@1622.58161,12@57.02146	N9(NGlycan / 1622.5816)	HexNAc(4)Hex(5)	1.8e-19	1.6e-18	18.74	958.5	791.2	791.2	3	1254.85	1254.85	0.03		3762.54	3762.54	Specific	9	18.5	>sp|Q08722|CD47_HUMAN Leukocyte surface antigen CD47 OS=Homo sapiens OX=9606 GN=CD47 PE=1 SV=1	2831	41.6549	controllerType=0 controllerNumber=1 scan=10200	6684	C12(Carbamidomethyl / 57.0215)	KS_AD69_HILIC-elu_843_3530.10200.10200.3	high-energy collision-induced dissociation	18.15	3761.54	3761.54	0	0	0	0	3.1e-20	2.6e-19
763 | 325523	6	103	K.SDAVSHTGN[+1419.50224]YTC[+57.02146]EVTELTR.E	K.SDAVSHTGNYTCEVTELTR.E	SDAVSHTGNYTCEVTELTR,KE,9@1419.50224,12@57.02146	N9(NGlycan / 1419.5022)	HexNAc(3)Hex(5)	1.8e-16	1.6e-15	15.74	817.9	660.8	660.8	3	1187.16	1187.16	0.15		3559.46	3559.46	Specific	9	22.1	>sp|Q08722|CD47_HUMAN Leukocyte surface antigen CD47 OS=Homo sapiens OX=9606 GN=CD47 PE=1 SV=1	2831	41.9837	controllerType=0 controllerNumber=1 scan=10279	6758	C12(Carbamidomethyl / 57.0215)	KS_AD69_HILIC-elu_843_3530.10279.10279.3	high-energy collision-induced dissociation	15.15	3558.46	3558.46	0	0	0	0	2.2e-17	2e-16
759 | 350523	6	103	K.SDAVSHTGN[+1606.58669]YTC[+57.02146]EVTELTR.E	K.SDAVSHTGNYTCEVTELTR.E	SDAVSHTGNYTCEVTELTR,KE,9@1606.58669,12@57.02146	N9(NGlycan / 1606.5867)	HexNAc(4)Hex(4)Fuc(1)	1.8e-19	1.6e-18	18.74	968.9	516.1	516.1	3	1249.52	1249.52	0.21		3746.55	3746.55	Specific	9	18.7	>sp|Q08722|CD47_HUMAN Leukocyte surface antigen CD47 OS=Homo sapiens OX=9606 GN=CD47 PE=1 SV=1	2831	41.5775	controllerType=0 controllerNumber=1 scan=10182	6667	C12(Carbamidomethyl / 57.0215)	KS_AD69_HILIC-elu_843_3530.10182.10182.3	high-energy collision-induced dissociation	18.15	3745.54	3745.54	0	0	0	0	3e-20	2.5e-19
761 | 350603	6	103	K.SDAVSHTGN[+1565.56014]YTC[+57.02146]EVTELTR.E	K.SDAVSHTGNYTCEVTELTR.E	SDAVSHTGNYTCEVTELTR,KE,9@1565.56014,12@57.02146	N9(NGlycan / 1565.5601)	HexNAc(3)Hex(5)Fuc(1)	1.8e-19	1.6e-18	18.74	966.8	819.9	819.9	3	1235.85	1235.85	0.39		3705.52	3705.52	Specific	9	19.8	>sp|Q08722|CD47_HUMAN Leukocyte surface antigen CD47 OS=Homo sapiens OX=9606 GN=CD47 PE=1 SV=1	2831	41.6456	controllerType=0 controllerNumber=1 scan=10198	6682	C12(Carbamidomethyl / 57.0215)	KS_AD69_HILIC-elu_843_3530.10198.10198.3	high-energy collision-induced dissociation	18.15	3704.52	3704.51	0	0	0	0	3e-20	2.6e-19
767 | 298281	6	103	K.SDAVSHTGN[+1216.42286]YTC[+57.02146]EVTELTR.E	K.SDAVSHTGNYTCEVTELTR.E	SDAVSHTGNYTCEVTELTR,KE,9@1216.42286,12@57.02146	N9(NGlycan / 1216.4229)	HexNAc(2)Hex(5)	1.8e-21	1.6e-20	20.74	1098.7	975.9	975.9	3	1119.47	1119.47	0.46		3356.39	3356.38	Specific	9	20.8	>sp|Q08722|CD47_HUMAN Leukocyte surface antigen CD47 OS=Homo sapiens OX=9606 GN=CD47 PE=1 SV=1	2831	42.2699	controllerType=0 controllerNumber=1 scan=10347	6821	C12(Carbamidomethyl / 57.0215)	KS_AD69_HILIC-elu_843_3530.10347.10347.3	high-energy collision-induced dissociation	19.15	3355.38	3355.38	0	0	0	0	2.8e-22	2.2e-21
762 | 325444	6	103	K.SDAVSHTGN[+1444.53387]YTC[+57.02146]EVTELTR.E	K.SDAVSHTGNYTCEVTELTR.E	SDAVSHTGNYTCEVTELTR,KE,9@1444.53387,12@57.02146	N9(NGlycan / 1444.5339)	HexNAc(4)Hex(3)Fuc(1)	1.8e-17	1.6e-16	16.74	892.6	493	493	3	1195.5	1195.5	1.06		3584.5	3584.49	Specific	9	19.7	>sp|Q08722|CD47_HUMAN Leukocyte surface antigen CD47 OS=Homo sapiens OX=9606 GN=CD47 PE=1 SV=1	2831	41.9161	controllerType=0 controllerNumber=1 scan=10263	6743	C12(Carbamidomethyl / 57.0215)	KS_AD69_HILIC-elu_843_3530.10263.10263.3	high-energy collision-induced dissociation	17.15	3583.49	3583.49	0	0	0	0	2.5e-18	2.1e-17
758 | 350683	6	103	K.SDAVSHTGN[+1606.58669]YTC[+57.02146]EVTELTR.E	K.SDAVSHTGNYTCEVTELTR.E	SDAVSHTGNYTCEVTELTR,KE,9@1606.58669,12@57.02146	N9(NGlycan / 1606.5867)	HexNAc(4)Hex(4)Fuc(1)	2.1e-20	1.9e-19	19.68	1030	563.3	563.3	3	1249.52	1249.52	1.28		3746.55	3746.55	Specific	9	21.9	>sp|Q08722|CD47_HUMAN Leukocyte surface antigen CD47 OS=Homo sapiens OX=9606 GN=CD47 PE=1 SV=1	2831	41.7465	controllerType=0 controllerNumber=1 scan=10223	6705	C12(Carbamidomethyl / 57.0215)	KS_AD69_HILIC-elu_843_3530.10223.10223.3	high-energy collision-induced dissociation	20.08	3745.55	3745.54	0	0	0	0	4e-21	3.7e-20
748 | 372669	6	103	K.SDAVSHTGN[+1768.63952]YTC[+57.02146]EVTELTR.E	K.SDAVSHTGNYTCEVTELTR.E	SDAVSHTGNYTCEVTELTR,KE,9@1768.63952,12@57.02146	N9(NGlycan / 1768.6395)	HexNAc(4)Hex(5)Fuc(1)	2.1e-20	1.9e-19	19.68	1008.8	552.4	552.4	3	1303.54	1303.54	1.3		3908.61	3908.6	Specific	9	18.7	>sp|Q08722|CD47_HUMAN Leukocyte surface antigen CD47 OS=Homo sapiens OX=9606 GN=CD47 PE=1 SV=1	2831	41.6145	controllerType=0 controllerNumber=1 scan=10191	6675	C12(Carbamidomethyl / 57.0215)	KS_AD69_HILIC-elu_843_3530.10191.10191.3	high-energy collision-induced dissociation	19.08	3907.6	3907.59	0	0	0	0	3.9e-21	3.7e-20
768 | 297961	6	103	K.SDAVSHTGN[+1216.42286]YTC[+57.02146]EVTELTR.E	K.SDAVSHTGNYTCEVTELTR.E	SDAVSHTGNYTCEVTELTR,KE,9@1216.42286,12@57.02146	N9(NGlycan / 1216.4229)	HexNAc(2)Hex(5)	2.1e-21	1.9e-20	20.68	1096.8	982.4	982.4	3	1119.47	1119.47	1.34		3356.39	3356.38	Specific	9	21.3	>sp|Q08722|CD47_HUMAN Leukocyte surface antigen CD47 OS=Homo sapiens OX=9606 GN=CD47 PE=1 SV=1	2831	41.9944	controllerType=0 controllerNumber=1 scan=10282	6760	C12(Carbamidomethyl / 57.0215)	KS_AD69_HILIC-elu_843_3530.10282.10282.3	high-energy collision-induced dissociation	19.08	3355.38	3355.38	0	0	0	0	3.4e-22	2.8e-21
747 | 394786	6	103	K.SDAVSHTGN[+1914.69743]YTC[+57.02146]EVTELTR.E	K.SDAVSHTGNYTCEVTELTR.E	SDAVSHTGNYTCEVTELTR,KE,9@1914.69743,12@57.02146	N9(NGlycan / 1914.6974)	HexNAc(4)Hex(5)Fuc(2)	6.2e-08	5.6e-07	7.21	539	328.4	328.4	3	1352.23	1352.22	1.71		4054.67	4054.66	Specific	9	17.9	>sp|Q08722|CD47_HUMAN Leukocyte surface antigen CD47 OS=Homo sapiens OX=9606 GN=CD47 PE=1 SV=1	2831	41.8567	controllerType=0 controllerNumber=1 scan=10249	6730	C12(Carbamidomethyl / 57.0215)	KS_AD69_HILIC-elu_843_3530.10249.10249.3	high-energy collision-induced dissociation	8.24	4053.66	4053.65	0	0	0	0	1.7e-09	1.3e-08
749 | 372589	6	103	K.SDAVSHTGN[+1768.63952]YTC[+57.02146]EVTELTR.E	K.SDAVSHTGNYTCEVTELTR.E	SDAVSHTGNYTCEVTELTR,KE,9@1768.63952,12@57.02146	N9(NGlycan / 1768.6395)	HexNAc(4)Hex(5)Fuc(1)	2.1e-18	1.9e-17	17.68	913.6	510.7	510.7	3	1303.54	1303.54	2.05		3908.61	3908.6	Specific	9	18.9	>sp|Q08722|CD47_HUMAN Leukocyte surface antigen CD47 OS=Homo sapiens OX=9606 GN=CD47 PE=1 SV=1	2831	41.265	controllerType=0 controllerNumber=1 scan=10104	6594	C12(Carbamidomethyl / 57.0215)	KS_AD69_HILIC-elu_843_3530.10104.10104.3	high-energy collision-induced dissociation	17.08	3907.6	3907.59	0	0	0	0	3.3e-19	3e-18
757 | 350922	6	103	K.SDAVSHTGN[+1622.58161]YTC[+57.02146]EVTELTR.E	K.SDAVSHTGNYTCEVTELTR.E	SDAVSHTGNYTCEVTELTR,KE,9@1622.58161,12@57.02146	N9(NGlycan / 1622.5816)	HexNAc(4)Hex(5)	2.1e-07	1.9e-06	6.69	408.5	287	287	3	1254.86	1254.85	2.08		3762.55	3762.54	Specific	9	15.7	>sp|Q08722|CD47_HUMAN Leukocyte surface antigen CD47 OS=Homo sapiens OX=9606 GN=CD47 PE=1 SV=1	2831	42.0322	controllerType=0 controllerNumber=1 scan=10291	6769	C12(Carbamidomethyl / 57.0215)	KS_AD69_HILIC-elu_843_3530.10291.10291.3	high-energy collision-induced dissociation	5.39	3761.54	3761.54	0	0	0	0	5.7e-09	4.5e-08
752 | 350725	6	103	K.SDAVSHTGN[+1647.61324]YTC[+57.02146]EVTELTR.E	K.SDAVSHTGNYTCEVTELTR.E	SDAVSHTGNYTCEVTELTR,KE,9@1647.61324,12@57.02146	N9(NGlycan / 1647.6132)	HexNAc(5)Hex(3)Fuc(1)	4.7e-17	4.2e-16	16.33	887	481.5	481.5	3	1263.2	1263.2	2.44		3787.58	3787.57	Specific	9	19.5	>sp|Q08722|CD47_HUMAN Leukocyte surface antigen CD47 OS=Homo sapiens OX=9606 GN=CD47 PE=1 SV=1	2831	41.7835	controllerType=0 controllerNumber=1 scan=10231	6713	C12(Carbamidomethyl / 57.0215)	KS_AD69_HILIC-elu_843_3530.10231.10231.3	high-energy collision-induced dissociation	16.73	3786.58	3786.57	0	0	0	0	6.9e-18	6.5e-17
766 | 297841	6	103	K.SDAVSHTGN[+1216.42286]YTC[+57.02146]EVTELTR.E	K.SDAVSHTGNYTCEVTELTR.E	SDAVSHTGNYTCEVTELTR,KE,9@1216.42286,12@57.02146	N9(NGlycan / 1216.4229)	HexNAc(2)Hex(5)	4.7e-22	4.2e-21	21.33	1112.1	998.6	998.6	3	1119.47	1119.47	2.54		3356.39	3356.38	Specific	9	21.7	>sp|Q08722|CD47_HUMAN Leukocyte surface antigen CD47 OS=Homo sapiens OX=9606 GN=CD47 PE=1 SV=1	2831	41.7263	controllerType=0 controllerNumber=1 scan=10218	6701	C12(Carbamidomethyl / 57.0215)	KS_AD69_HILIC-elu_843_3530.10218.10218.3	high-energy collision-induced dissociation	19.73	3355.39	3355.38	0	0	0	0	7.7e-23	6.8e-22
745 | 413749	6	103	K.SDAVSHTGN[+2205.79284]YTC[+57.02146]EVTELTR.E	K.SDAVSHTGNYTCEVTELTR.E	SDAVSHTGNYTCEVTELTR,KE,9@2205.79284,12@57.02146	N9(NGlycan / 2205.7928)	HexNAc(4)Hex(5)Fuc(2)NeuAc(1)	1e-09	9e-09	9	568.4	404.6	404.6	3	1449.26	1449.26	3.02		4345.77	4345.75	Specific	9	19.3	>sp|Q08722|CD47_HUMAN Leukocyte surface antigen CD47 OS=Homo sapiens OX=9606 GN=CD47 PE=1 SV=1	2831	45.7854	controllerType=0 controllerNumber=1 scan=11179	7600	C12(Carbamidomethyl / 57.0215)	KS_AD69_HILIC-elu_843_3530.11179.11179.3	high-energy collision-induced dissociation	9.73	4344.76	4344.75	0	0	0	0	2.9e-11	2.4e-10
755 | 350882	6	103	K.SDAVSHTGN[+1622.58161]YTC[+57.02146]EVTELTR.E	K.SDAVSHTGNYTCEVTELTR.E	SDAVSHTGNYTCEVTELTR,KE,9@1622.58161,12@57.02146	N9(NGlycan / 1622.5816)	HexNAc(4)Hex(5)	1.2e-17	1.1e-16	16.92	933	752.8	752.8	3	1254.86	1254.85	4.02		3762.56	3762.54	Specific	9	20.2	>sp|Q08722|CD47_HUMAN Leukocyte surface antigen CD47 OS=Homo sapiens OX=9606 GN=CD47 PE=1 SV=1	2831	41.9291	controllerType=0 controllerNumber=1 scan=10267	6746	C12(Carbamidomethyl / 57.0215)	KS_AD69_HILIC-elu_843_3530.10267.10267.3	high-energy collision-induced dissociation	17.33	3761.55	3761.54	0	0	0	0	1.1e-18	8.4e-18
756 | 350565	6	103	K.SDAVSHTGN[+1622.58161]YTC[+57.02146]EVTELTR.E	K.SDAVSHTGNYTCEVTELTR.E	SDAVSHTGNYTCEVTELTR,KE,9@1622.58161,12@57.02146	N9(NGlycan / 1622.5816)	HexNAc(4)Hex(5)	2.6e-16	2.4e-15	15.59	855.2	694.1	694.1	3	1254.86	1254.85	5.19		3762.56	3762.54	Specific	9	19.3	>sp|Q08722|CD47_HUMAN Leukocyte surface antigen CD47 OS=Homo sapiens OX=9606 GN=CD47 PE=1 SV=1	2831	41.5821	controllerType=0 controllerNumber=1 scan=10183	6668	C12(Carbamidomethyl / 57.0215)	KS_AD69_HILIC-elu_843_3530.10183.10183.3	high-energy collision-induced dissociation	14.99	3761.55	3761.54	0	0	0	0	3.1e-17	2.8e-16
746 | 394544	6	103	K.SDAVSHTGN[+1955.72397]YTC[+57.02146]EVTELTR.E	K.SDAVSHTGNYTCEVTELTR.E	SDAVSHTGNYTCEVTELTR,KE,9@1955.72397,12@57.02146	N9(NGlycan / 1955.724)	HexNAc(5)Hex(4)Fuc(2)	2.6e-05	0.00024	4.58	326	208.3	208.3	3	1365.91	1365.9	8.59		4095.72	4095.69	Specific	9	12.9	>sp|Q08722|CD47_HUMAN Leukocyte surface antigen CD47 OS=Homo sapiens OX=9606 GN=CD47 PE=1 SV=1	2831	41.2881	controllerType=0 controllerNumber=1 scan=10109	6599	C12(Carbamidomethyl / 57.0215)	KS_AD69_HILIC-elu_843_3530.10109.10109.3	high-energy collision-induced dissociation	3.32	4094.71	4094.68	0	0	0	0	1.1e-06	9.2e-06
1422 | 175325	14	445	R.FN[+1216.42286]STEYQVVTR.V	R.FNSTEYQVVTR.V	FNSTEYQVVTR,RV,2@1216.42286	N2(NGlycan / 1216.4229)	HexNAc(2)Hex(5)	1.9e-09	1.7e-08	8.73	560.3	431.2	431.2	2	1280.55	1280.54	1.36		2560.09	2560.08	Specific	2	18.8	>sp|Q07954|LRP1_HUMAN Prolow-density lipoprotein receptor-related protein 1 OS=Homo sapiens OX=9606 GN=LRP1 PE=1 SV=2	452	36.4166	controllerType=0 controllerNumber=1 scan=8939	5506		KS_AD69_HILIC-elu_843_3530.8939.8939.2	high-energy collision-induced dissociation	7.13	2559.08	2559.07	0	0	0	0	5.5e-11	5.1e-10
1423 | 175245	14	445	R.FN[+1216.42286]STEYQVVTR.V	R.FNSTEYQVVTR.V	FNSTEYQVVTR,RV,2@1216.42286	N2(NGlycan / 1216.4229)	HexNAc(2)Hex(5)	6.5e-07	5.9e-06	6.19	542.9	303.7	303.7	2	1280.55	1280.54	2.69		2560.09	2560.08	Specific	2	17.9	>sp|Q07954|LRP1_HUMAN Prolow-density lipoprotein receptor-related protein 1 OS=Homo sapiens OX=9606 GN=LRP1 PE=1 SV=2	452	36.3641	controllerType=0 controllerNumber=1 scan=8926	5494		KS_AD69_HILIC-elu_843_3530.8926.8926.3	high-energy collision-induced dissociation	4.59	2559.08	2559.07	0	0	0	0	1.9e-08	1.8e-07
1424 | 175285	14	445	R.FN[+1216.42286]STEYQVVTR.V	R.FNSTEYQVVTR.V	FNSTEYQVVTR,RV,2@1216.42286	N2(NGlycan / 1216.4229)	HexNAc(2)Hex(5)	3.2e-05	0.00029	4.49	423.6	232.1	232.1	3	854.038	854.032	6.36		2560.1	2560.08	Specific	2	12.9	>sp|Q07954|LRP1_HUMAN Prolow-density lipoprotein receptor-related protein 1 OS=Homo sapiens OX=9606 GN=LRP1 PE=1 SV=2	452	36.412	controllerType=0 controllerNumber=1 scan=8938	5505		KS_AD69_HILIC-elu_843_3530.8938.8938.3	high-energy collision-induced dissociation	3.16	2559.09	2559.07	0	0	0	0	1.3e-06	1.1e-05
1468 | 164889	14	4074	R.LN[+1216.42286]GTDPIVAADSKR.G	R.LNGTDPIVAADSKR.G	LNGTDPIVAADSKR,RG,2@1216.42286	N2(NGlycan / 1216.4229)	HexNAc(2)Hex(5)	1.5e-16	1.4e-15	15.81	888.3	544.4	544.4	3	891.738	891.738	0.85		2673.2	2673.2	Specific	2	25.1	>sp|Q07954|LRP1_HUMAN Prolow-density lipoprotein receptor-related protein 1 OS=Homo sapiens OX=9606 GN=LRP1 PE=1 SV=2	452	28.1187	controllerType=0 controllerNumber=1 scan=6977	3678		KS_AD69_HILIC-elu_843_3530.6977.6977.3	high-energy collision-induced dissociation	14.21	2672.19	2672.19	0	0	0	0	1.7e-17	1.5e-16
1469 | 165609	14	4074	R.LN[+1216.42286]GTDPIVAADSKR.G	R.LNGTDPIVAADSKR.G	LNGTDPIVAADSKR,RG,2@1216.42286	N2(NGlycan / 1216.4229)	HexNAc(2)Hex(5)	5.7e-06	5.2e-05	5.24	416.2	148.3	148.3	3	891.739	891.738	2.01		2673.2	2673.2	Specific	2	17.1	>sp|Q07954|LRP1_HUMAN Prolow-density lipoprotein receptor-related protein 1 OS=Homo sapiens OX=9606 GN=LRP1 PE=1 SV=2	452	28.4457	controllerType=0 controllerNumber=1 scan=7055	3750		KS_AD69_HILIC-elu_843_3530.7055.7055.3	high-energy collision-induced dissociation	3.65	2672.2	2672.19	0	0	0	0	2.4e-07	2.4e-06
1466 | 111884	14	3948	R.GVTHLN[+1216.42286]ISGLK.M	R.GVTHLNISGLK.M	GVTHLNISGLK,RM,6@1216.42286	N6(NGlycan / 1216.4229)	HexNAc(2)Hex(5)	3e-15	2.7e-14	14.52	832.5	610.7	610.7	3	785.698	785.698	-0.21		2355.08	2355.08	Specific	6	20.1	>sp|Q07954|LRP1_HUMAN Prolow-density lipoprotein receptor-related protein 1 OS=Homo sapiens OX=9606 GN=LRP1 PE=1 SV=2	452	34.6694	controllerType=0 controllerNumber=1 scan=8516	5111		KS_AD69_HILIC-elu_843_3530.8516.8516.3	high-energy collision-induced dissociation	12.93	2354.07	2354.07	0	0	0	0	3.3e-16	2.9e-15
1467 | 112324	14	3948	R.GVTHLN[+1216.42286]ISGLK.M	R.GVTHLNISGLK.M	GVTHLNISGLK,RM,6@1216.42286	N6(NGlycan / 1216.4229)	HexNAc(2)Hex(5)	7.7e-13	6.9e-12	12.12	670	455.5	455.5	3	785.699	785.698	0.65		2355.08	2355.08	Specific	6	15.6	>sp|Q07954|LRP1_HUMAN Prolow-density lipoprotein receptor-related protein 1 OS=Homo sapiens OX=9606 GN=LRP1 PE=1 SV=2	452	34.938	controllerType=0 controllerNumber=1 scan=8579	5170		KS_AD69_HILIC-elu_843_3530.8579.8579.3	high-energy collision-induced dissociation	10.52	2354.07	2354.07	0	0	0	0	5.5e-14	4.9e-13
1463 | 159809	14	3831	R.FGTC[+57.02146]SQLC[+57.02146]N[+1216.42286]NTK.G	R.FGTCSQLCNNTK.G	FGTCSQLCNNTK,RG,4@57.02146,8@57.02146,9@1216.42286	N9(NGlycan / 1216.4229)	HexNAc(2)Hex(5)	7.7e-13	6.9e-12	12.12	666.5	500.5	500.5	2	1323.53	1323.53	0.79		2646.04	2646.04	Specific	9	22.1	>sp|Q07954|LRP1_HUMAN Prolow-density lipoprotein receptor-related protein 1 OS=Homo sapiens OX=9606 GN=LRP1 PE=1 SV=2	452	24.5917	controllerType=0 controllerNumber=1 scan=6157	2920	C4(Carbamidomethyl / 57.0215); C8(Carbamidomethyl / 57.0215)	KS_AD69_HILIC-elu_843_3530.6157.6157.2	high-energy collision-induced dissociation	10.52	2645.04	2645.04	0	0	0	0	5.5e-14	4.8e-13
1457 | 399504	14	3653	R.TC[+57.02146]PLDEFQC[+57.02146]N[+1647.61324]NTLC[+57.02146]KPLAWK.C	R.TCPLDEFQCNNTLCKPLAWK.C	TCPLDEFQCNNTLCKPLAWK,RC,2@57.02146,9@57.02146,10@1647.61324,14@57.02146	N10(NGlycan / 1647.6132)	HexNAc(5)Hex(3)Fuc(1)	3.5e-06	3.2e-05	5.45	305.1	169.4	169.4	3	1381.59	1381.59	-0.48		4142.76	4142.76	Specific	10	15.4	>sp|Q07954|LRP1_HUMAN Prolow-density lipoprotein receptor-related protein 1 OS=Homo sapiens OX=9606 GN=LRP1 PE=1 SV=2	452	56.8334	controllerType=0 controllerNumber=1 scan=13759	10016	C2(Carbamidomethyl / 57.0215); C9(Carbamidomethyl / 57.0215); C14(Carbamidomethyl / 57.0215)	KS_AD69_HILIC-elu_843_3530.13759.13759.3	high-energy collision-induced dissociation	3.86	4141.76	4141.76	0	0	0	0	1.4e-07	1.3e-06
1454 | 221506	14	3329	R.TC[+57.02146]VSN[+1216.42286]C[+57.02146]TASQFVC[+57.02146]K.N	R.TCVSNCTASQFVCK.N	TCVSNCTASQFVCK,RN,2@57.02146,5@1216.42286,6@57.02146,13@57.02146	N5(NGlycan / 1216.4229)	HexNAc(2)Hex(5)	1.4e-06	1.3e-05	5.85	380.8	257.7	257.7	3	960.05	960.048	1.86		2878.14	2878.13	Specific	5	13.6	>sp|Q07954|LRP1_HUMAN Prolow-density lipoprotein receptor-related protein 1 OS=Homo sapiens OX=9606 GN=LRP1 PE=1 SV=2	452	33.218	controllerType=0 controllerNumber=1 scan=8173	4791	C2(Carbamidomethyl / 57.0215); C6(Carbamidomethyl / 57.0215); C13(Carbamidomethyl / 57.0215)	KS_AD69_HILIC-elu_843_3530.8173.8173.3	high-energy collision-induced dissociation	4.26	2877.13	2877.12	0	0	0	0	4.9e-08	5e-07
1450 | 372349	14	2484	R.INNGGC[+57.02146]QDLC[+57.02146]LLTHQGHVN[+1216.42286]C[+57.02146]SC[+57.02146]R.G	R.INNGGCQDLCLLTHQGHVNCSCR.G	INNGGCQDLCLLTHQGHVNCSCR,RG,6@57.02146,10@57.02146,19@1216.42286,20@57.02146,22@57.02146	N19(NGlycan / 1216.4229)	HexNAc(2)Hex(5)	1.7e-15	1.5e-14	14.77	780.4	613.9	613.9	4	983.158	983.156	1.29		3929.61	3929.6	Specific	19	14.4	>sp|Q07954|LRP1_HUMAN Prolow-density lipoprotein receptor-related protein 1 OS=Homo sapiens OX=9606 GN=LRP1 PE=1 SV=2	452	38.0162	controllerType=0 controllerNumber=1 scan=9321	5862	C6(Carbamidomethyl / 57.0215); C10(Carbamidomethyl / 57.0215); C20(Carbamidomethyl / 57.0215); C22(Carbamidomethyl / 57.0215)	KS_AD69_HILIC-elu_843_3530.9321.9321.4	high-energy collision-induced dissociation	13.18	3928.6	3928.6	0	0	0	0	1.7e-16	1.5e-15
1449 | 211660	14	2123	R.GSKDN[+1444.53387]ATDSVPLR.T	R.GSKDNATDSVPLR.T	GSKDNATDSVPLR,RT,5@1444.53387	N5(NGlycan / 1444.5339)	HexNAc(4)Hex(3)Fuc(1)	9.1e-05	0.00083	4.04	350.3	79.4	79.4	3	935.411	935.412	-0.17		2804.22	2804.22	Specific	5	15.5	>sp|Q07954|LRP1_HUMAN Prolow-density lipoprotein receptor-related protein 1 OS=Homo sapiens OX=9606 GN=LRP1 PE=1 SV=2	452	22.3231	controllerType=0 controllerNumber=1 scan=5628	2440		KS_AD69_HILIC-elu_843_3530.5628.5628.3	high-energy collision-induced dissociation	2.64	2803.21	2803.21	0	0	0	0	3.1e-06	2.5e-05
1448 | 211580	14	2123	R.GSKDN[+1444.53387]ATDSVPLR.T	R.GSKDNATDSVPLR.T	GSKDNATDSVPLR,RT,5@1444.53387	N5(NGlycan / 1444.5339)	HexNAc(4)Hex(3)Fuc(1)	1.2e-06	1e-05	5.94	496.3	233.9	233.9	3	935.412	935.412	0.48		2804.22	2804.22	Specific	5	18	>sp|Q07954|LRP1_HUMAN Prolow-density lipoprotein receptor-related protein 1 OS=Homo sapiens OX=9606 GN=LRP1 PE=1 SV=2	452	22.1501	controllerType=0 controllerNumber=1 scan=5587	2403		KS_AD69_HILIC-elu_843_3530.5587.5587.3	high-energy collision-induced dissociation	4.34	2803.21	2803.21	0	0	0	0	3.7e-08	3.8e-07
1446 | 211860	14	2123	R.GSKDN[+1647.61324]ATDSVPLR.T	R.GSKDNATDSVPLR.T	GSKDNATDSVPLR,RT,5@1647.61324	N5(NGlycan / 1647.6132)	HexNAc(5)Hex(3)Fuc(1)	5.4e-06	4.9e-05	5.27	404.2	141.6	141.6	3	1003.11	1003.1	0.86		3007.3	3007.3	Specific	5	16	>sp|Q07954|LRP1_HUMAN Prolow-density lipoprotein receptor-related protein 1 OS=Homo sapiens OX=9606 GN=LRP1 PE=1 SV=2	452	22.6494	controllerType=0 controllerNumber=1 scan=5704	2508		KS_AD69_HILIC-elu_843_3530.5704.5704.3	high-energy collision-induced dissociation	3.97	3006.29	3006.29	0	0	0	0	2.2e-07	2.3e-06
1445 | 211740	14	2123	R.GSKDN[+1647.61324]ATDSVPLR.T	R.GSKDNATDSVPLR.T	GSKDNATDSVPLR,RT,5@1647.61324	N5(NGlycan / 1647.6132)	HexNAc(5)Hex(3)Fuc(1)	3.1e-06	2.8e-05	5.51	474.5	192.6	192.6	3	1003.11	1003.1	1.35		3007.3	3007.3	Specific	5	17.7	>sp|Q07954|LRP1_HUMAN Prolow-density lipoprotein receptor-related protein 1 OS=Homo sapiens OX=9606 GN=LRP1 PE=1 SV=2	452	22.3958	controllerType=0 controllerNumber=1 scan=5645	2455		KS_AD69_HILIC-elu_843_3530.5645.5645.3	high-energy collision-induced dissociation	4.53	3006.3	3006.29	0	0	0	0	1.2e-07	1.2e-06
1447 | 211540	14	2123	R.GSKDN[+1444.53387]ATDSVPLR.T	R.GSKDNATDSVPLR.T	GSKDNATDSVPLR,RT,5@1444.53387	N5(NGlycan / 1444.5339)	HexNAc(4)Hex(3)Fuc(1)	1.7e-06	1.6e-05	5.77	565.9	177.8	177.8	3	935.414	935.412	2.76		2804.23	2804.22	Specific	5	18.8	>sp|Q07954|LRP1_HUMAN Prolow-density lipoprotein receptor-related protein 1 OS=Homo sapiens OX=9606 GN=LRP1 PE=1 SV=2	452	22.1161	controllerType=0 controllerNumber=1 scan=5579	2396		KS_AD69_HILIC-elu_843_3530.5579.5579.3	high-energy collision-induced dissociation	4.17	2803.22	2803.21	0	0	0	0	6.3e-08	6.3e-07
1443 | 179708	14	1756	K.LYWISSGN[+1216.42286]HTINR.C	K.LYWISSGNHTINR.C	LYWISSGNHTINR,KC,8@1216.42286	N8(NGlycan / 1216.4229)	HexNAc(2)Hex(5)	3.8e-12	3.5e-11	11.42	628.2	379	379	3	926.41	926.41	0.63		2777.22	2777.21	Specific	8	15.2	>sp|Q07954|LRP1_HUMAN Prolow-density lipoprotein receptor-related protein 1 OS=Homo sapiens OX=9606 GN=LRP1 PE=1 SV=2	452	40.0735	controllerType=0 controllerNumber=1 scan=9807	6316		KS_AD69_HILIC-elu_843_3530.9807.9807.3	high-energy collision-induced dissociation	9.82	2776.21	2776.21	0	0	0	0	2.4e-13	2e-12
1432 | 256179	14	1507	K.WTGHN[+1768.63952]VTVVQR.T	K.WTGHNVTVVQR.T	WTGHNVTVVQR,KT,5@1768.63952	N5(NGlycan / 1768.6395)	HexNAc(4)Hex(5)Fuc(1)	5.9e-05	0.00054	4.23	306.9	46.6	46.6	3	1022.45	1022.44	0.67		3065.32	3065.32	Specific	5	14.7	>sp|Q07954|LRP1_HUMAN Prolow-density lipoprotein receptor-related protein 1 OS=Homo sapiens OX=9606 GN=LRP1 PE=1 SV=2	452	24.7924	controllerType=0 controllerNumber=1 scan=6203	2963		KS_AD69_HILIC-elu_843_3530.6203.6203.3	high-energy collision-induced dissociation	2.83	3064.32	3064.31	0	0	0	0	2.2e-06	1.7e-05
1433 | 160049	14	1507	K.WTGHN[+1216.42286]VTVVQR.T	K.WTGHNVTVVQR.T	WTGHNVTVVQR,KT,5@1216.42286	N5(NGlycan / 1216.4229)	HexNAc(2)Hex(5)	7.7e-17	6.9e-16	16.12	885.8	578.9	578.9	3	838.373	838.373	0.79		2513.11	2513.1	Specific	5	21	>sp|Q07954|LRP1_HUMAN Prolow-density lipoprotein receptor-related protein 1 OS=Homo sapiens OX=9606 GN=LRP1 PE=1 SV=2	452	24.803	controllerType=0 controllerNumber=1 scan=6206	2965		KS_AD69_HILIC-elu_843_3530.6206.6206.3	high-energy collision-induced dissociation	14.52	2512.1	2512.1	0	0	0	0	1e-17	9.3e-17
1435 | 160729	14	1507	K.WTGHN[+1216.42286]VTVVQR.T	K.WTGHNVTVVQR.T	WTGHNVTVVQR,KT,5@1216.42286	N5(NGlycan / 1216.4229)	HexNAc(2)Hex(5)	3.7e-05	0.00033	4.43	322.9	51.1	51.1	3	838.374	838.373	0.9		2513.11	2513.1	Specific	5	15.2	>sp|Q07954|LRP1_HUMAN Prolow-density lipoprotein receptor-related protein 1 OS=Homo sapiens OX=9606 GN=LRP1 PE=1 SV=2	452	25.1261	controllerType=0 controllerNumber=1 scan=6280	3034		KS_AD69_HILIC-elu_843_3530.6280.6280.3	high-energy collision-induced dissociation	2.86	2512.1	2512.1	0	0	0	0	1.5e-06	1.2e-05
1434 | 159729	14	1507	K.WTGHN[+1216.42286]VTVVQR.T	K.WTGHNVTVVQR.T	WTGHNVTVVQR,KT,5@1216.42286	N5(NGlycan / 1216.4229)	HexNAc(2)Hex(5)	7.7e-14	6.9e-13	13.12	723.2	423.5	423.5	3	838.374	838.373	1.08		2513.11	2513.1	Specific	5	20.1	>sp|Q07954|LRP1_HUMAN Prolow-density lipoprotein receptor-related protein 1 OS=Homo sapiens OX=9606 GN=LRP1 PE=1 SV=2	452	24.553	controllerType=0 controllerNumber=1 scan=6148	2912		KS_AD69_HILIC-elu_843_3530.6148.6148.3	high-energy collision-induced dissociation	11.52	2512.1	2512.1	0	0	0	0	6.9e-15	5.8e-14
5687 | 159891	547	434	K.VIC[+57.02146]TGPN[+1216.42286]DTSPGSPR.H	K.VICTGPNDTSPGSPR.H	VICTGPNDTSPGSPR,KH,3@57.02146,7@1216.42286	N7(NGlycan / 1216.4229)	HexNAc(2)Hex(5)	2.5e-06	2.3e-05	5.6	328.9	213.7	213.7	3	925.392	925.39	2.36		2774.16	2774.16	Specific	7	14.2	>sp|Q05586|NMDZ1_HUMAN Glutamate receptor ionotropic, NMDA 1 OS=Homo sapiens OX=9606 GN=GRIN1 PE=1 SV=1	3581	24.6396	controllerType=0 controllerNumber=1 scan=6168	2930	C3(Carbamidomethyl / 57.0215)	KS_AD69_HILIC-elu_843_3530.6168.6168.3	high-energy collision-induced dissociation	4.01	2773.15	2773.15	0	0	0	0	9.3e-08	9.3e-07
3247 | 275944	69	932	K.WDPVVPFRN[+1216.42286]ESAVTGYK.M	K.WDPVVPFRNESAVTGYK.M	WDPVVPFRNESAVTGYK,KM,9@1216.42286	N9(NGlycan / 1216.4229)	HexNAc(2)Hex(5)	2.9e-11	2.6e-10	10.54	629.2	470.9	470.9	3	1061.14	1061.14	-0.73		3181.41	3181.41	Specific	9	15.8	>sp|Q02246|CNTN2_HUMAN Contactin-2 OS=Homo sapiens OX=9606 GN=CNTN2 PE=1 SV=1	25	50.9081	controllerType=0 controllerNumber=1 scan=12400	8744		KS_AD69_HILIC-elu_843_3530.12400.12400.3	high-energy collision-induced dissociation	8.95	3180.4	3180.4	0	0	0	0	1.3e-12	1.2e-11
3249 | 276264	69	932	K.WDPVVPFRN[+1216.42286]ESAVTGYK.M	K.WDPVVPFRNESAVTGYK.M	WDPVVPFRNESAVTGYK,KM,9@1216.42286	N9(NGlycan / 1216.4229)	HexNAc(2)Hex(5)	9.3e-07	8.4e-06	6.03	424.1	250.9	250.9	3	1061.14	1061.14	0.19		3181.41	3181.41	Specific	9	13.2	>sp|Q02246|CNTN2_HUMAN Contactin-2 OS=Homo sapiens OX=9606 GN=CNTN2 PE=1 SV=1	25	51.291	controllerType=0 controllerNumber=1 scan=12495	8832		KS_AD69_HILIC-elu_843_3530.12495.12495.3	high-energy collision-induced dissociation	4.57	3180.4	3180.4	0	0	0	0	2.9e-08	2.9e-07
3246 | 276024	69	932	K.WDPVVPFRN[+1216.42286]ESAVTGYK.M	K.WDPVVPFRNESAVTGYK.M	WDPVVPFRNESAVTGYK,KM,9@1216.42286	N9(NGlycan / 1216.4229)	HexNAc(2)Hex(5)	7.3e-13	6.6e-12	12.13	667.6	478.5	478.5	3	1061.14	1061.14	0.54		3181.41	3181.41	Specific	9	15.4	>sp|Q02246|CNTN2_HUMAN Contactin-2 OS=Homo sapiens OX=9606 GN=CNTN2 PE=1 SV=1	25	50.9339	controllerType=0 controllerNumber=1 scan=12408	8751		KS_AD69_HILIC-elu_843_3530.12408.12408.3	high-energy collision-induced dissociation	10.54	3180.4	3180.4	0	0	0	0	5.2e-14	4.5e-13
3250 | 91615	69	940	R.N[+1216.42286]ESAVTGYK.M	R.NESAVTGYK.M	NESAVTGYK,RM,1@1216.42286	N1(NGlycan / 1216.4229)	HexNAc(2)Hex(5)	5.1e-07	4.6e-06	6.29	481.9	283.6	283.6	2	1092.95	1092.95	0.57		2184.89	2184.89	Specific	1	18.7	>sp|Q02246|CNTN2_HUMAN Contactin-2 OS=Homo sapiens OX=9606 GN=CNTN2 PE=1 SV=1	25	16.821	controllerType=0 controllerNumber=1 scan=4339	1290		KS_AD69_HILIC-elu_843_3530.4339.4339.2	high-energy collision-induced dissociation	4.98	2183.89	2183.88	0	0	0	0	1.5e-08	1.3e-07
3251 | 91775	69	940	R.N[+1216.42286]ESAVTGYK.M	R.NESAVTGYK.M	NESAVTGYK,RM,1@1216.42286	N1(NGlycan / 1216.4229)	HexNAc(2)Hex(5)	8e-07	7.3e-06	6.1	423.9	290.5	290.5	2	1092.95	1092.95	1.24		2184.89	2184.89	Specific	1	17.7	>sp|Q02246|CNTN2_HUMAN Contactin-2 OS=Homo sapiens OX=9606 GN=CNTN2 PE=1 SV=1	25	17.0887	controllerType=0 controllerNumber=1 scan=4400	1346		KS_AD69_HILIC-elu_843_3530.4400.4400.2	high-energy collision-induced dissociation	4.63	2183.89	2183.88	0	0	0	0	2.4e-08	2.4e-07
3245 | 330402	69	932	K.WDPVVPFRN[+1647.61324]ESAVTGYK.M	K.WDPVVPFRNESAVTGYK.M	WDPVVPFRNESAVTGYK,KM,9@1647.61324	N9(NGlycan / 1647.6132)	HexNAc(5)Hex(3)Fuc(1)	6e-07	5.4e-06	6.22	486.3	335.2	335.2	3	1204.88	1204.87	3.01		3612.61	3612.6	Specific	9	12.1	>sp|Q02246|CNTN2_HUMAN Contactin-2 OS=Homo sapiens OX=9606 GN=CNTN2 PE=1 SV=1	25	50.6267	controllerType=0 controllerNumber=1 scan=12335	8683		KS_AD69_HILIC-elu_843_3530.12335.12335.3	high-energy collision-induced dissociation	5.11	3611.6	3611.59	0	0	0	0	1.7e-08	1.6e-07
3248 | 276184	69	932	K.WDPVVPFRN[+1216.42286]ESAVTGYK.M	K.WDPVVPFRNESAVTGYK.M	WDPVVPFRNESAVTGYK,KM,9@1216.42286	N9(NGlycan / 1216.4229)	HexNAc(2)Hex(5)	3.2e-06	2.9e-05	5.49	479.9	297.8	297.8	3	1061.15	1061.14	4.34		3181.42	3181.41	Specific	9	14	>sp|Q02246|CNTN2_HUMAN Contactin-2 OS=Homo sapiens OX=9606 GN=CNTN2 PE=1 SV=1	25	51.2286	controllerType=0 controllerNumber=1 scan=12480	8818		KS_AD69_HILIC-elu_843_3530.12480.12480.3	high-energy collision-induced dissociation	4.18	3180.42	3180.4	0	0	0	0	1.2e-07	1.2e-06
3242 | 320922	69	894	R.AGTGPASPSAN[+1647.61324]ATTMKPPPR.R	R.AGTGPASPSANATTMKPPPR.R	AGTGPASPSANATTMKPPPR,RR,11@1647.61324	N11(NGlycan / 1647.6132)	HexNAc(5)Hex(3)Fuc(1)	9.5e-10	8.6e-09	9.02	517.3	388.1	388.1	3	1186.2	1186.2	1.79		3556.58	3556.57	Specific	11	16.3	>sp|Q02246|CNTN2_HUMAN Contactin-2 OS=Homo sapiens OX=9606 GN=CNTN2 PE=1 SV=1	25	26.6793	controllerType=0 controllerNumber=1 scan=6644	3369		KS_AD69_HILIC-elu_843_3530.6644.6644.3	high-energy collision-induced dissociation	9.08	3555.57	3555.57	0	0	0	0	2.7e-11	2.3e-10
3244 | 256619	69	894	R.AGTGPASPSAN[+1216.42286]ATTMKPPPR.R	R.AGTGPASPSANATTMKPPPR.R	AGTGPASPSANATTMKPPPR,RR,11@1216.42286	N11(NGlycan / 1216.4229)	HexNAc(2)Hex(5)	2.1e-17	1.9e-16	16.68	853.1	711.3	663.6	3	1042.47	1042.47	2.18		3125.39	3125.38	Specific	11	22.1	>sp|Q02246|CNTN2_HUMAN Contactin-2 OS=Homo sapiens OX=9606 GN=CNTN2 PE=1 SV=1	25	26.0715	controllerType=0 controllerNumber=1 scan=6504	3240		KS_AD69_HILIC-elu_843_3530.6504.6504.3	high-energy collision-induced dissociation	15.08	3124.38	3124.38	0	0	0	0	2.8e-18	2.5e-17
3238 | 170649	69	497	K.AN[+1647.61324]STGILSVR.D	K.ANSTGILSVR.D	ANSTGILSVR,KD,2@1647.61324	N2(NGlycan / 1647.6132)	HexNAc(5)Hex(3)Fuc(1)	1.5e-05	0.00013	4.83	304.5	190.1	190.1	2	1333.09	1333.09	-0.29		2665.18	2665.18	Specific	2	14.7	>sp|Q02246|CNTN2_HUMAN Contactin-2 OS=Homo sapiens OX=9606 GN=CNTN2 PE=1 SV=1	25	32.0029	controllerType=0 controllerNumber=1 scan=7886	4523		KS_AD69_HILIC-elu_843_3530.7886.7886.2	high-energy collision-induced dissociation	3.25	2664.17	2664.17	0	0	0	0	6.2e-07	5.5e-06
3236 | 101112	69	455	K.GTEILVN[+1216.42286]SSR.V	K.GTEILVNSSR.V	GTEILVNSSR,KV,7@1216.42286	N7(NGlycan / 1216.4229)	HexNAc(2)Hex(5)	7.7e-12	6.9e-11	11.12	613.6	443	443	2	1146.5	1146.5	0.16		2292	2292	Specific	7	21.3	>sp|Q02246|CNTN2_HUMAN Contactin-2 OS=Homo sapiens OX=9606 GN=CNTN2 PE=1 SV=1	25	25.6723	controllerType=0 controllerNumber=1 scan=6409	3151		KS_AD69_HILIC-elu_843_3530.6409.6409.2	high-energy collision-induced dissociation	9.52	2290.99	2290.99	0	0	0	0	4.7e-13	4.1e-12
3234 | 101672	69	455	K.GTEILVN[+1216.42286]SSR.V	K.GTEILVNSSR.V	GTEILVNSSR,KV,7@1216.42286	N7(NGlycan / 1216.4229)	HexNAc(2)Hex(5)	7.7e-14	6.9e-13	13.12	720.6	550	550	2	1146.5	1146.5	0.59		2292	2292	Specific	7	21.3	>sp|Q02246|CNTN2_HUMAN Contactin-2 OS=Homo sapiens OX=9606 GN=CNTN2 PE=1 SV=1	25	26.1699	controllerType=0 controllerNumber=1 scan=6528	3261		KS_AD69_HILIC-elu_843_3530.6528.6528.2	high-energy collision-induced dissociation	11.52	2290.99	2290.99	0	0	0	0	7e-15	5.9e-14
3235 | 101272	69	455	K.GTEILVN[+1216.42286]SSR.V	K.GTEILVNSSR.V	GTEILVNSSR,KV,7@1216.42286	N7(NGlycan / 1216.4229)	HexNAc(2)Hex(5)	7.7e-13	6.9e-12	12.12	682.9	476.6	476.6	2	1146.5	1146.5	0.91		2292	2292	Specific	7	22.3	>sp|Q02246|CNTN2_HUMAN Contactin-2 OS=Homo sapiens OX=9606 GN=CNTN2 PE=1 SV=1	25	25.9234	controllerType=0 controllerNumber=1 scan=6468	3206		KS_AD69_HILIC-elu_843_3530.6468.6468.2	high-energy collision-induced dissociation	10.52	2290.99	2290.99	0	0	0	0	5.5e-14	4.8e-13
4807 | 151727	240	840	R.VELN[+1864.63416]TSR.D	R.VELNTSR.D	VELNTSR,RD,4@1864.63416	N4(NGlycan / 1864.6342)	HexNAc(2)Hex(9)	2.1e-05	0.00019	4.69	304.4	148.8	148.8	2	1342.04	1342.04	0.77		2683.07	2683.07	Specific	4	14.7	>sp|P78357|CNTP1_HUMAN Contactin-associated protein 1 OS=Homo sapiens OX=9606 GN=CNTNAP1 PE=1 SV=1	330	15.8828	controllerType=0 controllerNumber=1 scan=4127	1092		KS_AD69_HILIC-elu_843_3530.4127.4127.2	high-energy collision-induced dissociation	3.1	2682.07	2682.06	0	0	0	0	8.7e-07	7.6e-06
475 | 333123	3	283	R.LQLTWLENGN[+1955.72397]VSR.T	R.LQLTWLENGNVSR.T	LQLTWLENGNVSR,RT,10@1955.72397	N10(NGlycan / 1955.724)	HexNAc(5)Hex(4)Fuc(2)	1e-06	9.1e-06	6	448.1	212.7	212.7	3	1162.52	1162.52	0.94		3485.53	3485.53	Specific	10	16.7	>sp|P78324|SHPS1_HUMAN Tyrosine-protein phosphatase non-receptor type substrate 1 OS=Homo sapiens OX=9606 GN=SIRPA PE=1 SV=2	1335	54.9133	controllerType=0 controllerNumber=1 scan=13322	9606		KS_AD69_HILIC-elu_843_3530.13322.13322.3	high-energy collision-induced dissociation	4.4	3484.53	3484.52	0	0	0	0	3.1e-08	3.2e-07
463 | 101234	3	265	R.AENQVN[+892.31722]VTC[+57.02146]QVR.K	R.AENQVNVTCQVR.K	AENQVNVTCQVR,RK,6@892.31722,9@57.02146	N6(NGlycan / 892.3172)	HexNAc(2)Hex(3)	6.5e-13	5.9e-12	12.18	754.2	619.5	619.5	3	770.665	770.672	-9.84		2309.98	2310	Specific	6	18.5	>sp|P78324|SHPS1_HUMAN Tyrosine-protein phosphatase non-receptor type substrate 1 OS=Homo sapiens OX=9606 GN=SIRPA PE=1 SV=2	1335	25.8709	controllerType=0 controllerNumber=1 scan=6455	3194	C9(Carbamidomethyl / 57.0215)	KS_AD69_HILIC-elu_843_3530.6455.6455.3	high-energy collision-induced dissociation	11.59	2308.97	2309	0	0	0	0	4.5e-14	3.9e-13
465 | 13667	3	265	R.AENQVN[+203.07937]VTC[+57.02146]QVR.K	R.AENQVNVTCQVR.K	AENQVNVTCQVR,RK,6@203.07937,9@57.02146	N6(NGlycan / 203.0794)	HexNAc(1)	1.4e-10	1.2e-09	9.86	647.2	641.1	641.1	2	810.883	810.886	-4.09		1620.76	1620.76	Specific	6	14.6	>sp|P78324|SHPS1_HUMAN Tyrosine-protein phosphatase non-receptor type substrate 1 OS=Homo sapiens OX=9606 GN=SIRPA PE=1 SV=2	1335	25.7982	controllerType=0 controllerNumber=1 scan=6438	3178	C9(Carbamidomethyl / 57.0215)	KS_AD69_HILIC-elu_843_3530.6438.6438.2	high-energy collision-induced dissociation	10.27	1619.75	1619.76	0	0	0	0	5.4e-12	4.3e-11
428 | 256261	3	265	R.AENQVN[+1727.61297]VTC[+57.02146]QVR.K	R.AENQVNVTCQVR.K	AENQVNVTCQVR,RK,6@1727.61297,9@57.02146	N6(NGlycan / 1727.613)	HexNAc(3)Hex(6)Fuc(1)	2.9e-07	2.6e-06	6.54	501.9	363.5	363.5	3	1049.1	1049.1	-0.09		3145.3	3145.3	Specific	6	17.2	>sp|P78324|SHPS1_HUMAN Tyrosine-protein phosphatase non-receptor type substrate 1 OS=Homo sapiens OX=9606 GN=SIRPA PE=1 SV=2	1335	25.2294	controllerType=0 controllerNumber=1 scan=6305	3056	C9(Carbamidomethyl / 57.0215)	KS_AD69_HILIC-elu_843_3530.6305.6305.3	high-energy collision-induced dissociation	6.75	3144.29	3144.29	0	0	0	0	8.6e-09	7.5e-08
443 | 161211	3	265	R.AENQVN[+1378.47569]VTC[+57.02146]QVR.K	R.AENQVNVTCQVR.K	AENQVNVTCQVR,RK,6@1378.47569,9@57.02146	N6(NGlycan / 1378.4757)	HexNAc(2)Hex(6)	1.4e-12	1.3e-11	11.86	670.5	498	498	3	932.725	932.725	-0.04		2796.16	2796.16	Specific	6	20.3	>sp|P78324|SHPS1_HUMAN Tyrosine-protein phosphatase non-receptor type substrate 1 OS=Homo sapiens OX=9606 GN=SIRPA PE=1 SV=2	1335	25.4078	controllerType=0 controllerNumber=1 scan=6347	3094	C9(Carbamidomethyl / 57.0215)	KS_AD69_HILIC-elu_843_3530.6347.6347.3	high-energy collision-induced dissociation	12.26	2795.15	2795.15	0	0	0	0	8.6e-14	7.7e-13
431 | 214187	3	265	R.AENQVN[+1622.58161]VTC[+57.02146]QVR.K	R.AENQVNVTCQVR.K	AENQVNVTCQVR,RK,6@1622.58161,9@57.02146	N6(NGlycan / 1622.5816)	HexNAc(4)Hex(5)	1.9e-06	1.7e-05	5.73	452.7	253.9	253.9	3	1014.09	1014.09	-0.02		3040.27	3040.27	Specific	6	17.6	>sp|P78324|SHPS1_HUMAN Tyrosine-protein phosphatase non-receptor type substrate 1 OS=Homo sapiens OX=9606 GN=SIRPA PE=1 SV=2	1335	25.6036	controllerType=0 controllerNumber=1 scan=6393	3136	C9(Carbamidomethyl / 57.0215)	KS_AD69_HILIC-elu_843_3530.6393.6393.3	high-energy collision-induced dissociation	4.6	3039.26	3039.26	0	0	0	0	6.8e-08	6.8e-07
432 | 214388	3	265	R.AENQVN[+1565.56014]VTC[+57.02146]QVR.K	R.AENQVNVTCQVR.K	AENQVNVTCQVR,RK,6@1565.56014,9@57.02146	N6(NGlycan / 1565.5601)	HexNAc(3)Hex(5)Fuc(1)	1.8e-06	1.6e-05	5.76	435.2	255.4	255.4	3	995.087	995.087	0.05		2983.25	2983.25	Specific	6	16.1	>sp|P78324|SHPS1_HUMAN Tyrosine-protein phosphatase non-receptor type substrate 1 OS=Homo sapiens OX=9606 GN=SIRPA PE=1 SV=2	1335	25.8028	controllerType=0 controllerNumber=1 scan=6439	3179	C9(Carbamidomethyl / 57.0215)	KS_AD69_HILIC-elu_843_3530.6439.6439.3	high-energy collision-induced dissociation	4.58	2982.24	2982.24	0	0	0	0	6.4e-08	6.5e-07
437 | 214226	3	265	R.AENQVN[+1540.52851]VTC[+57.02146]QVR.K	R.AENQVNVTCQVR.K	AENQVNVTCQVR,RK,6@1540.52851,9@57.02146	N6(NGlycan / 1540.5285)	HexNAc(2)Hex(7)	7.4e-07	6.7e-06	6.13	443	295.6	295.6	2	1479.61	1479.61	0.47		2958.22	2958.21	Specific	6	18.3	>sp|P78324|SHPS1_HUMAN Tyrosine-protein phosphatase non-receptor type substrate 1 OS=Homo sapiens OX=9606 GN=SIRPA PE=1 SV=2	1335	25.6406	controllerType=0 controllerNumber=1 scan=6401	3144	C9(Carbamidomethyl / 57.0215)	KS_AD69_HILIC-elu_843_3530.6401.6401.2	high-energy collision-induced dissociation	4.98	2957.21	2957.21	0	0	0	0	2.3e-08	2.2e-07
436 | 213428	3	265	R.AENQVN[+1540.52851]VTC[+57.02146]QVR.K	R.AENQVNVTCQVR.K	AENQVNVTCQVR,RK,6@1540.52851,9@57.02146	N6(NGlycan / 1540.5285)	HexNAc(2)Hex(7)	3e-09	2.7e-08	8.53	558.5	431.5	431.5	3	986.743	986.743	0.49		2958.22	2958.21	Specific	6	16.6	>sp|P78324|SHPS1_HUMAN Tyrosine-protein phosphatase non-receptor type substrate 1 OS=Homo sapiens OX=9606 GN=SIRPA PE=1 SV=2	1335	25.1169	controllerType=0 controllerNumber=1 scan=6278	3032	C9(Carbamidomethyl / 57.0215)	KS_AD69_HILIC-elu_843_3530.6278.6278.3	high-energy collision-induced dissociation	9.26	2957.21	2957.21	0	0	0	0	8.7e-11	8.3e-10
450 | 161411	3	265	R.AENQVN[+1216.42286]VTC[+57.02146]QVR.K	R.AENQVNVTCQVR.K	AENQVNVTCQVR,RK,6@1216.42286,9@57.02146	N6(NGlycan / 1216.4229)	HexNAc(2)Hex(5)	7.7e-14	6.9e-13	13.12	714.5	555.5	555.5	2	1317.56	1317.56	0.72		2634.11	2634.11	Specific	6	20.2	>sp|P78324|SHPS1_HUMAN Tyrosine-protein phosphatase non-receptor type substrate 1 OS=Homo sapiens OX=9606 GN=SIRPA PE=1 SV=2	1335	25.636	controllerType=0 controllerNumber=1 scan=6400	3143	C9(Carbamidomethyl / 57.0215)	KS_AD69_HILIC-elu_843_3530.6400.6400.2	high-energy collision-induced dissociation	12.52	2633.1	2633.1	0	0	0	0	7e-15	5.9e-14
441 | 161331	3	265	R.AENQVN[+1378.47569]VTC[+57.02146]QVR.K	R.AENQVNVTCQVR.K	AENQVNVTCQVR,RK,6@1378.47569,9@57.02146	N6(NGlycan / 1378.4757)	HexNAc(2)Hex(6)	1.4e-14	1.3e-13	13.86	769.4	576.2	576.2	3	932.726	932.725	0.82		2796.16	2796.16	Specific	6	22.3	>sp|P78324|SHPS1_HUMAN Tyrosine-protein phosphatase non-receptor type substrate 1 OS=Homo sapiens OX=9606 GN=SIRPA PE=1 SV=2	1335	25.595	controllerType=0 controllerNumber=1 scan=6391	3134	C9(Carbamidomethyl / 57.0215)	KS_AD69_HILIC-elu_843_3530.6391.6391.3	high-energy collision-induced dissociation	13.26	2795.16	2795.15	0	0	0	0	1.2e-15	1e-14
445 | 161571	3	265	R.AENQVN[+1378.47569]VTC[+57.02146]QVR.K	R.AENQVNVTCQVR.K	AENQVNVTCQVR,RK,6@1378.47569,9@57.02146	N6(NGlycan / 1378.4757)	HexNAc(2)Hex(6)	7.7e-12	6.9e-11	11.12	602.5	497.2	497.2	2	1398.59	1398.58	0.82		2796.16	2796.16	Specific	6	19.7	>sp|P78324|SHPS1_HUMAN Tyrosine-protein phosphatase non-receptor type substrate 1 OS=Homo sapiens OX=9606 GN=SIRPA PE=1 SV=2	1335	25.7364	controllerType=0 controllerNumber=1 scan=6424	3165	C9(Carbamidomethyl / 57.0215)	KS_AD69_HILIC-elu_843_3530.6424.6424.2	high-energy collision-induced dissociation	10.52	2795.16	2795.15	0	0	0	0	4.7e-13	4.1e-12
430 | 214466	3	265	R.AENQVN[+1622.58161]VTC[+57.02146]QVR.K	R.AENQVNVTCQVR.K	AENQVNVTCQVR,RK,6@1622.58161,9@57.02146	N6(NGlycan / 1622.5816)	HexNAc(4)Hex(5)	6.9e-07	6.3e-06	6.16	498.1	297.5	297.5	3	1014.09	1014.09	0.82		3040.27	3040.27	Specific	6	17.8	>sp|P78324|SHPS1_HUMAN Tyrosine-protein phosphatase non-receptor type substrate 1 OS=Homo sapiens OX=9606 GN=SIRPA PE=1 SV=2	1335	25.8412	controllerType=0 controllerNumber=1 scan=6448	3187	C9(Carbamidomethyl / 57.0215)	KS_AD69_HILIC-elu_843_3530.6448.6448.3	high-energy collision-induced dissociation	6.38	3039.26	3039.26	0	0	0	0	1.9e-08	1.8e-07
448 | 161490	3	265	R.AENQVN[+1216.42286]VTC[+57.02146]QVR.K	R.AENQVNVTCQVR.K	AENQVNVTCQVR,RK,6@1216.42286,9@57.02146	N6(NGlycan / 1216.4229)	HexNAc(2)Hex(5)	1.4e-13	1.3e-12	12.86	717	526.6	526.6	3	878.708	878.708	0.83		2634.11	2634.11	Specific	6	19.9	>sp|P78324|SHPS1_HUMAN Tyrosine-protein phosphatase non-receptor type substrate 1 OS=Homo sapiens OX=9606 GN=SIRPA PE=1 SV=2	1335	25.7061	controllerType=0 controllerNumber=1 scan=6417	3158	C9(Carbamidomethyl / 57.0215)	KS_AD69_HILIC-elu_843_3530.6417.6417.3	high-energy collision-induced dissociation	12.26	2633.1	2633.1	0	0	0	0	1e-14	8.5e-14
420 | 395664	3	252	R.VPPTLEVTQQPVRAENQVN[+1216.42286]VTC[+57.02146]QVR.K	R.VPPTLEVTQQPVRAENQVNVTCQVR.K	VPPTLEVTQQPVRAENQVNVTCQVR,RK,19@1216.42286,22@57.02146	N19(NGlycan / 1216.4229)	HexNAc(2)Hex(5)	1.9e-06	1.7e-05	5.72	440	302.1	302.1	4	1020.48	1020.48	0.84		4078.92	4078.91	Specific	19	13.8	>sp|P78324|SHPS1_HUMAN Tyrosine-protein phosphatase non-receptor type substrate 1 OS=Homo sapiens OX=9606 GN=SIRPA PE=1 SV=2	1335	45.6329	controllerType=0 controllerNumber=1 scan=11143	7566	C22(Carbamidomethyl / 57.0215)	KS_AD69_HILIC-elu_843_3530.11143.11143.4	high-energy collision-induced dissociation	4.28	4077.91	4077.9	0	0	0	0	6.9e-08	6.9e-07
460 | 101392	3	265	R.AENQVN[+1054.37004]VTC[+57.02146]QVR.K	R.AENQVNVTCQVR.K	AENQVNVTCQVR,RK,6@1054.37004,9@57.02146	N6(NGlycan / 1054.37)	HexNAc(2)Hex(4)	1.4e-15	1.3e-14	14.86	807.1	631.1	631.1	3	824.691	824.69	0.92		2472.06	2472.06	Specific	6	19.3	>sp|P78324|SHPS1_HUMAN Tyrosine-protein phosphatase non-receptor type substrate 1 OS=Homo sapiens OX=9606 GN=SIRPA PE=1 SV=2	1335	25.9867	controllerType=0 controllerNumber=1 scan=6484	3221	C9(Carbamidomethyl / 57.0215)	KS_AD69_HILIC-elu_843_3530.6484.6484.3	high-energy collision-induced dissociation	13.26	2471.05	2471.05	0	0	0	0	1.4e-16	1.2e-15
461 | 101754	3	265	R.AENQVN[+1054.37004]VTC[+57.02146]QVR.K	R.AENQVNVTCQVR.K	AENQVNVTCQVR,RK,6@1054.37004,9@57.02146	N6(NGlycan / 1054.37)	HexNAc(2)Hex(4)	1.4e-14	1.3e-13	13.86	796.1	599.4	599.4	3	824.691	824.69	1		2472.06	2472.06	Specific	6	20.3	>sp|P78324|SHPS1_HUMAN Tyrosine-protein phosphatase non-receptor type substrate 1 OS=Homo sapiens OX=9606 GN=SIRPA PE=1 SV=2	1335	26.2242	controllerType=0 controllerNumber=1 scan=6541	3273	C9(Carbamidomethyl / 57.0215)	KS_AD69_HILIC-elu_843_3530.6541.6541.3	high-energy collision-induced dissociation	12.26	2471.05	2471.05	0	0	0	0	1.2e-15	1.1e-14
442 | 161851	3	265	R.AENQVN[+1378.47569]VTC[+57.02146]QVR.K	R.AENQVNVTCQVR.K	AENQVNVTCQVR,RK,6@1378.47569,9@57.02146	N6(NGlycan / 1378.4757)	HexNAc(2)Hex(6)	1.4e-12	1.3e-11	11.86	671.6	466.9	466.9	3	932.726	932.725	1.01		2796.16	2796.16	Specific	6	20.3	>sp|P78324|SHPS1_HUMAN Tyrosine-protein phosphatase non-receptor type substrate 1 OS=Homo sapiens OX=9606 GN=SIRPA PE=1 SV=2	1335	25.8444	controllerType=0 controllerNumber=1 scan=6449	3188	C9(Carbamidomethyl / 57.0215)	KS_AD69_HILIC-elu_843_3530.6449.6449.3	high-energy collision-induced dissociation	12.26	2795.16	2795.15	0	0	0	0	8.6e-14	7.8e-13
453 | 162850	3	265	R.AENQVN[+1216.42286]VTC[+57.02146]QVR.K	R.AENQVNVTCQVR.K	AENQVNVTCQVR,RK,6@1216.42286,9@57.02146	N6(NGlycan / 1216.4229)	HexNAc(2)Hex(5)	1.4e-11	1.3e-10	10.86	626.4	449.8	449.8	3	878.708	878.708	1.04		2634.11	2634.11	Specific	6	21	>sp|P78324|SHPS1_HUMAN Tyrosine-protein phosphatase non-receptor type substrate 1 OS=Homo sapiens OX=9606 GN=SIRPA PE=1 SV=2	1335	26.217	controllerType=0 controllerNumber=1 scan=6539	3271	C9(Carbamidomethyl / 57.0215)	KS_AD69_HILIC-elu_843_3530.6539.6539.3	high-energy collision-induced dissociation	11.26	2633.1	2633.1	0	0	0	0	8e-13	6.9e-12
454 | 162009	3	265	R.AENQVN[+1216.42286]VTC[+57.02146]QVR.K	R.AENQVNVTCQVR.K	AENQVNVTCQVR,RK,6@1216.42286,9@57.02146	N6(NGlycan / 1216.4229)	HexNAc(2)Hex(5)	8.8e-11	8e-10	10.05	579.3	436.8	436.8	2	1317.56	1317.56	1.37		2634.11	2634.11	Specific	6	17.7	>sp|P78324|SHPS1_HUMAN Tyrosine-protein phosphatase non-receptor type substrate 1 OS=Homo sapiens OX=9606 GN=SIRPA PE=1 SV=2	1335	25.9125	controllerType=0 controllerNumber=1 scan=6465	3203	C9(Carbamidomethyl / 57.0215)	KS_AD69_HILIC-elu_843_3530.6465.6465.2	high-energy collision-induced dissociation	10.46	2633.1	2633.1	0	0	0	0	3.8e-12	3e-11
427 | 256341	3	265	R.AENQVN[+1727.61297]VTC[+57.02146]QVR.K	R.AENQVNVTCQVR.K	AENQVNVTCQVR,RK,6@1727.61297,9@57.02146	N6(NGlycan / 1727.613)	HexNAc(3)Hex(6)Fuc(1)	1.1e-08	1e-07	7.95	592.9	324.9	324.9	3	1049.11	1049.1	1.42		3145.3	3145.3	Specific	6	19.4	>sp|P78324|SHPS1_HUMAN Tyrosine-protein phosphatase non-receptor type substrate 1 OS=Homo sapiens OX=9606 GN=SIRPA PE=1 SV=2	1335	25.4163	controllerType=0 controllerNumber=1 scan=6350	3096	C9(Carbamidomethyl / 57.0215)	KS_AD69_HILIC-elu_843_3530.6350.6350.3	high-energy collision-induced dissociation	8.36	3144.3	3144.29	0	0	0	0	3.7e-10	3.6e-09
449 | 162651	3	265	R.AENQVN[+1216.42286]VTC[+57.02146]QVR.K	R.AENQVNVTCQVR.K	AENQVNVTCQVR,RK,6@1216.42286,9@57.02146	N6(NGlycan / 1216.4229)	HexNAc(2)Hex(5)	8.8e-14	8e-13	13.05	715.2	596.7	596.7	2	1317.56	1317.56	1.46		2634.11	2634.11	Specific	6	20.1	>sp|P78324|SHPS1_HUMAN Tyrosine-protein phosphatase non-receptor type substrate 1 OS=Homo sapiens OX=9606 GN=SIRPA PE=1 SV=2	1335	26.1208	controllerType=0 controllerNumber=1 scan=6516	3250	C9(Carbamidomethyl / 57.0215)	KS_AD69_HILIC-elu_843_3530.6516.6516.2	high-energy collision-induced dissociation	12.46	2633.1	2633.1	0	0	0	0	7.9e-15	6.8e-14
456 | 163490	3	265	R.AENQVN[+1216.42286]VTC[+57.02146]QVR.K	R.AENQVNVTCQVR.K	AENQVNVTCQVR,RK,6@1216.42286,9@57.02146	N6(NGlycan / 1216.4229)	HexNAc(2)Hex(5)	1.5e-06	1.4e-05	5.81	458.5	282.7	282.7	3	878.709	878.708	1.46		2634.11	2634.11	Specific	6	15.3	>sp|P78324|SHPS1_HUMAN Tyrosine-protein phosphatase non-receptor type substrate 1 OS=Homo sapiens OX=9606 GN=SIRPA PE=1 SV=2	1335	26.4575	controllerType=0 controllerNumber=1 scan=6594	3322	C9(Carbamidomethyl / 57.0215)	KS_AD69_HILIC-elu_843_3530.6594.6594.3	high-energy collision-induced dissociation	4.68	2633.1	2633.1	0	0	0	0	5.3e-08	5.5e-07
444 | 161090	3	265	R.AENQVN[+1378.47569]VTC[+57.02146]QVR.K	R.AENQVNVTCQVR.K	AENQVNVTCQVR,RK,6@1378.47569,9@57.02146	N6(NGlycan / 1378.4757)	HexNAc(2)Hex(6)	1.6e-12	1.5e-11	11.79	653.8	468.4	468.4	3	932.726	932.725	1.47		2796.16	2796.16	Specific	6	19.8	>sp|P78324|SHPS1_HUMAN Tyrosine-protein phosphatase non-receptor type substrate 1 OS=Homo sapiens OX=9606 GN=SIRPA PE=1 SV=2	1335	25.3444	controllerType=0 controllerNumber=1 scan=6332	3081	C9(Carbamidomethyl / 57.0215)	KS_AD69_HILIC-elu_843_3530.6332.6332.3	high-energy collision-induced dissociation	11.2	2795.16	2795.15	0	0	0	0	1e-13	9.3e-13
433 | 213626	3	265	R.AENQVN[+1540.52851]VTC[+57.02146]QVR.K	R.AENQVNVTCQVR.K	AENQVNVTCQVR,RK,6@1540.52851,9@57.02146	N6(NGlycan / 1540.5285)	HexNAc(2)Hex(7)	1.6e-12	1.5e-11	11.79	694.6	507	507	3	986.744	986.743	1.55		2958.22	2958.21	Specific	6	20.5	>sp|P78324|SHPS1_HUMAN Tyrosine-protein phosphatase non-receptor type substrate 1 OS=Homo sapiens OX=9606 GN=SIRPA PE=1 SV=2	1335	25.3111	controllerType=0 controllerNumber=1 scan=6324	3073	C9(Carbamidomethyl / 57.0215)	KS_AD69_HILIC-elu_843_3530.6324.6324.3	high-energy collision-induced dissociation	12.2	2957.21	2957.21	0	0	0	0	1e-13	9.3e-13
435 | 213707	3	265	R.AENQVN[+1540.52851]VTC[+57.02146]QVR.K	R.AENQVNVTCQVR.K	AENQVNVTCQVR,RK,6@1540.52851,9@57.02146	N6(NGlycan / 1540.5285)	HexNAc(2)Hex(7)	8.8e-12	8e-11	11.05	603.8	461.7	461.7	2	1479.61	1479.61	1.57		2958.22	2958.21	Specific	6	21.4	>sp|P78324|SHPS1_HUMAN Tyrosine-protein phosphatase non-receptor type substrate 1 OS=Homo sapiens OX=9606 GN=SIRPA PE=1 SV=2	1335	25.3259	controllerType=0 controllerNumber=1 scan=6328	3077	C9(Carbamidomethyl / 57.0215)	KS_AD69_HILIC-elu_843_3530.6328.6328.2	high-energy collision-induced dissociation	10.46	2957.21	2957.21	0	0	0	0	5.7e-13	5.1e-12
451 | 162289	3	265	R.AENQVN[+1216.42286]VTC[+57.02146]QVR.K	R.AENQVNVTCQVR.K	AENQVNVTCQVR,RK,6@1216.42286,9@57.02146	N6(NGlycan / 1216.4229)	HexNAc(2)Hex(5)	1.6e-12	1.5e-11	11.79	671.7	492.6	492.6	3	878.709	878.708	1.73		2634.11	2634.11	Specific	6	19.3	>sp|P78324|SHPS1_HUMAN Tyrosine-protein phosphatase non-receptor type substrate 1 OS=Homo sapiens OX=9606 GN=SIRPA PE=1 SV=2	1335	25.9742	controllerType=0 controllerNumber=1 scan=6480	3217	C9(Carbamidomethyl / 57.0215)	KS_AD69_HILIC-elu_843_3530.6480.6480.3	high-energy collision-induced dissociation	12.2	2633.11	2633.1	0	0	0	0	1e-13	9.5e-13
434 | 214148	3	265	R.AENQVN[+1540.52851]VTC[+57.02146]QVR.K	R.AENQVNVTCQVR.K	AENQVNVTCQVR,RK,6@1540.52851,9@57.02146	N6(NGlycan / 1540.5285)	HexNAc(2)Hex(7)	1.6e-12	1.5e-11	11.79	655.5	437.4	437.4	3	986.745	986.743	1.92		2958.22	2958.21	Specific	6	21.3	>sp|P78324|SHPS1_HUMAN Tyrosine-protein phosphatase non-receptor type substrate 1 OS=Homo sapiens OX=9606 GN=SIRPA PE=1 SV=2	1335	25.5346	controllerType=0 controllerNumber=1 scan=6377	3121	C9(Carbamidomethyl / 57.0215)	KS_AD69_HILIC-elu_843_3530.6377.6377.3	high-energy collision-induced dissociation	11.2	2957.21	2957.21	0	0	0	0	1e-13	9.4e-13
455 | 163331	3	265	R.AENQVN[+1216.42286]VTC[+57.02146]QVR.K	R.AENQVNVTCQVR.K	AENQVNVTCQVR,RK,6@1216.42286,9@57.02146	N6(NGlycan / 1216.4229)	HexNAc(2)Hex(5)	4e-09	3.6e-08	8.4	513	389.9	389.9	2	1317.56	1317.56	2.02		2634.11	2634.11	Specific	6	19.3	>sp|P78324|SHPS1_HUMAN Tyrosine-protein phosphatase non-receptor type substrate 1 OS=Homo sapiens OX=9606 GN=SIRPA PE=1 SV=2	1335	26.391	controllerType=0 controllerNumber=1 scan=6579	3308	C9(Carbamidomethyl / 57.0215)	KS_AD69_HILIC-elu_843_3530.6579.6579.2	high-energy collision-induced dissociation	8.46	2633.11	2633.1	0	0	0	0	1.3e-10	1.3e-09
459 | 101154	3	265	R.AENQVN[+1054.37004]VTC[+57.02146]QVR.K	R.AENQVNVTCQVR.K	AENQVNVTCQVR,RK,6@1054.37004,9@57.02146	N6(NGlycan / 1054.37)	HexNAc(2)Hex(4)	1.6e-16	1.5e-15	15.79	855.6	663.8	663.8	3	824.692	824.69	2.11		2472.06	2472.06	Specific	6	20	>sp|P78324|SHPS1_HUMAN Tyrosine-protein phosphatase non-receptor type substrate 1 OS=Homo sapiens OX=9606 GN=SIRPA PE=1 SV=2	1335	25.7133	controllerType=0 controllerNumber=1 scan=6419	3160	C9(Carbamidomethyl / 57.0215)	KS_AD69_HILIC-elu_843_3530.6419.6419.3	high-energy collision-induced dissociation	14.2	2471.05	2471.05	0	0	0	0	1.7e-17	1.5e-16
464 | 13841	3	265	R.AENQVN[+203.07937]VTC[+57.02146]QVR.K	R.AENQVNVTCQVR.K	AENQVNVTCQVR,RK,6@203.07937,9@57.02146	N6(NGlycan / 203.0794)	HexNAc(1)	2e-11	1.8e-10	10.7	649.7	534.2	534.2	2	810.888	810.886	2.39		1620.77	1620.76	Specific	6	14.7	>sp|P78324|SHPS1_HUMAN Tyrosine-protein phosphatase non-receptor type substrate 1 OS=Homo sapiens OX=9606 GN=SIRPA PE=1 SV=2	1335	26.0392	controllerType=0 controllerNumber=1 scan=6497	3233	C9(Carbamidomethyl / 57.0215)	KS_AD69_HILIC-elu_843_3530.6497.6497.2	high-energy collision-induced dissociation	11.11	1619.76	1619.76	0	0	0	0	1.1e-12	9.2e-12
452 | 161291	3	265	R.AENQVN[+1216.42286]VTC[+57.02146]QVR.K	R.AENQVNVTCQVR.K	AENQVNVTCQVR,RK,6@1216.42286,9@57.02146	N6(NGlycan / 1216.4229)	HexNAc(2)Hex(5)	3.6e-11	3.3e-10	10.44	648.4	446.8	446.8	3	878.71	878.708	2.4		2634.11	2634.11	Specific	6	19.5	>sp|P78324|SHPS1_HUMAN Tyrosine-protein phosphatase non-receptor type substrate 1 OS=Homo sapiens OX=9606 GN=SIRPA PE=1 SV=2	1335	25.4487	controllerType=0 controllerNumber=1 scan=6357	3103	C9(Carbamidomethyl / 57.0215)	KS_AD69_HILIC-elu_843_3530.6357.6357.3	high-energy collision-induced dissociation	10.85	2633.11	2633.1	0	0	0	0	1.7e-12	1.5e-11
446 | 162169	3	265	R.AENQVN[+1378.47569]VTC[+57.02146]QVR.K	R.AENQVNVTCQVR.K	AENQVNVTCQVR,RK,6@1378.47569,9@57.02146	N6(NGlycan / 1378.4757)	HexNAc(2)Hex(6)	1.8e-06	1.6e-05	5.75	409.7	306.8	306.8	2	1398.59	1398.58	3.44		2796.17	2796.16	Specific	6	16.5	>sp|P78324|SHPS1_HUMAN Tyrosine-protein phosphatase non-receptor type substrate 1 OS=Homo sapiens OX=9606 GN=SIRPA PE=1 SV=2	1335	25.9496	controllerType=0 controllerNumber=1 scan=6474	3212	C9(Carbamidomethyl / 57.0215)	KS_AD69_HILIC-elu_843_3530.6474.6474.2	high-energy collision-induced dissociation	4.45	2795.16	2795.15	0	0	0	0	6.5e-08	6.5e-07
462 | 101472	3	265	R.AENQVN[+1054.37004]VTC[+57.02146]QVR.K	R.AENQVNVTCQVR.K	AENQVNVTCQVR,RK,6@1054.37004,9@57.02146	N6(NGlycan / 1054.37)	HexNAc(2)Hex(4)	5.1e-12	4.6e-11	11.3	690.2	519.7	519.7	2	1236.54	1236.53	4.46		2472.07	2472.06	Specific	6	20.3	>sp|P78324|SHPS1_HUMAN Tyrosine-protein phosphatase non-receptor type substrate 1 OS=Homo sapiens OX=9606 GN=SIRPA PE=1 SV=2	1335	26.0127	controllerType=0 controllerNumber=1 scan=6490	3227	C9(Carbamidomethyl / 57.0215)	KS_AD69_HILIC-elu_843_3530.6490.6490.2	high-energy collision-induced dissociation	11.7	2471.06	2471.05	0	0	0	0	3.1e-13	2.7e-12
412 | 165370	3	242	R.GTAN[+1444.53387]LSETIR.V	R.GTANLSETIR.V	GTANLSETIR,RV,4@1444.53387	N4(NGlycan / 1444.5339)	HexNAc(4)Hex(3)Fuc(1)	2e-06	1.8e-05	5.7	492.7	272	272	2	1253.55	1253.55	-0.2		2506.09	2506.09	Specific	4	17.7	>sp|P78324|SHPS1_HUMAN Tyrosine-protein phosphatase non-receptor type substrate 1 OS=Homo sapiens OX=9606 GN=SIRPA PE=1 SV=2	1335	28.3655	controllerType=0 controllerNumber=1 scan=7037	3733		KS_AD69_HILIC-elu_843_3530.7037.7037.2	high-energy collision-induced dissociation	4.59	2505.08	2505.09	0	0	0	0	7.2e-08	7.3e-07
390 | 216587	3	242	R.GTAN[+1809.66607]LSETIR.V	R.GTANLSETIR.V	GTANLSETIR,RV,4@1809.66607	N4(NGlycan / 1809.6661)	HexNAc(5)Hex(4)Fuc(1)	6.8e-06	6.1e-05	5.17	326.2	124.5	124.5	2	1436.12	1436.12	0.38		2871.23	2871.22	Specific	4	15.3	>sp|P78324|SHPS1_HUMAN Tyrosine-protein phosphatase non-receptor type substrate 1 OS=Homo sapiens OX=9606 GN=SIRPA PE=1 SV=2	1335	27.5669	controllerType=0 controllerNumber=1 scan=6850	3559		KS_AD69_HILIC-elu_843_3530.6850.6850.2	high-energy collision-induced dissociation	3.9	2870.22	2870.22	0	0	0	0	3e-07	2.9e-06
381 | 215748	3	242	R.GTAN[+1955.72397]LSETIR.V	R.GTANLSETIR.V	GTANLSETIR,RV,4@1955.72397	N4(NGlycan / 1955.724)	HexNAc(5)Hex(4)Fuc(2)	1.1e-05	9.7e-05	4.97	310.2	109.7	109.7	2	1509.15	1509.14	0.51		3017.28	3017.28	Specific	4	14.7	>sp|P78324|SHPS1_HUMAN Tyrosine-protein phosphatase non-receptor type substrate 1 OS=Homo sapiens OX=9606 GN=SIRPA PE=1 SV=2	1335	27.1714	controllerType=0 controllerNumber=1 scan=6759	3475		KS_AD69_HILIC-elu_843_3530.6759.6759.2	high-energy collision-induced dissociation	3.66	3016.28	3016.28	0	0	0	0	4.7e-07	4.3e-06
400 | 164850	3	242	R.GTAN[+1647.61324]LSETIR.V	R.GTANLSETIR.V	GTANLSETIR,RV,4@1647.61324	N4(NGlycan / 1647.6132)	HexNAc(5)Hex(3)Fuc(1)	7.1e-07	6.4e-06	6.15	468.4	247.8	247.8	2	1355.09	1355.09	0.8		2709.17	2709.17	Specific	4	16.5	>sp|P78324|SHPS1_HUMAN Tyrosine-protein phosphatase non-receptor type substrate 1 OS=Homo sapiens OX=9606 GN=SIRPA PE=1 SV=2	1335	28.1048	controllerType=0 controllerNumber=1 scan=6974	3675		KS_AD69_HILIC-elu_843_3530.6974.6974.2	high-energy collision-induced dissociation	4.86	2708.17	2708.16	0	0	0	0	2e-08	2e-07
389 | 216466	3	242	R.GTAN[+1809.66607]LSETIR.V	R.GTANLSETIR.V	GTANLSETIR,RV,4@1809.66607	N4(NGlycan / 1809.6661)	HexNAc(5)Hex(4)Fuc(1)	3.5e-06	3.2e-05	5.45	440.4	182.3	182.3	3	957.747	957.746	0.99		2871.23	2871.22	Specific	4	16.7	>sp|P78324|SHPS1_HUMAN Tyrosine-protein phosphatase non-receptor type substrate 1 OS=Homo sapiens OX=9606 GN=SIRPA PE=1 SV=2	1335	27.5438	controllerType=0 controllerNumber=1 scan=6845	3554		KS_AD69_HILIC-elu_843_3530.6845.6845.3	high-energy collision-induced dissociation	4.3	2870.22	2870.22	0	0	0	0	1.4e-07	1.3e-06
408 | 165251	3	242	R.GTAN[+1501.55533]LSETIR.V	R.GTANLSETIR.V	GTANLSETIR,RV,4@1501.55533	N4(NGlycan / 1501.5553)	HexNAc(5)Hex(3)	7.5e-06	6.7e-05	5.13	368.2	126.4	126.4	3	855.044	855.043	1.07		2563.12	2563.11	Specific	4	16.2	>sp|P78324|SHPS1_HUMAN Tyrosine-protein phosphatase non-receptor type substrate 1 OS=Homo sapiens OX=9606 GN=SIRPA PE=1 SV=2	1335	28.3258	controllerType=0 controllerNumber=1 scan=7026	3723		KS_AD69_HILIC-elu_843_3530.7026.7026.3	high-energy collision-induced dissociation	3.65	2562.11	2562.11	0	0	0	0	3.3e-07	3.1e-06
399 | 165289	3	242	R.GTAN[+1647.61324]LSETIR.V	R.GTANLSETIR.V	GTANLSETIR,RV,4@1647.61324	N4(NGlycan / 1647.6132)	HexNAc(5)Hex(3)Fuc(1)	3.1e-07	2.8e-06	6.51	513.5	295.6	295.6	2	1355.09	1355.09	1.25		2709.18	2709.17	Specific	4	18.2	>sp|P78324|SHPS1_HUMAN Tyrosine-protein phosphatase non-receptor type substrate 1 OS=Homo sapiens OX=9606 GN=SIRPA PE=1 SV=2	1335	28.3276	controllerType=0 controllerNumber=1 scan=7027	3724		KS_AD69_HILIC-elu_843_3530.7027.7027.2	high-energy collision-induced dissociation	4.92	2708.17	2708.16	0	0	0	0	9.1e-09	8e-08
409 | 166289	3	242	R.GTAN[+1501.55533]LSETIR.V	R.GTANLSETIR.V	GTANLSETIR,RV,4@1501.55533	N4(NGlycan / 1501.5553)	HexNAc(5)Hex(3)	6.5e-06	5.9e-05	5.18	339.8	154.6	154.6	2	1282.06	1282.06	1.34		2563.12	2563.11	Specific	4	14.8	>sp|P78324|SHPS1_HUMAN Tyrosine-protein phosphatase non-receptor type substrate 1 OS=Homo sapiens OX=9606 GN=SIRPA PE=1 SV=2	1335	28.7122	controllerType=0 controllerNumber=1 scan=7119	3809		KS_AD69_HILIC-elu_843_3530.7119.7119.2	high-energy collision-induced dissociation	3.95	2562.11	2562.11	0	0	0	0	2.8e-07	2.8e-06
417 | 103652	3	242	R.GTAN[+1298.47596]LSETIR.V	R.GTANLSETIR.V	GTANLSETIR,RV,4@1298.47596	N4(NGlycan / 1298.476)	HexNAc(4)Hex(3)	8.2e-07	7.4e-06	6.09	472.1	254.5	254.5	2	1180.52	1180.52	1.36		2360.04	2360.03	Specific	4	16.5	>sp|P78324|SHPS1_HUMAN Tyrosine-protein phosphatase non-receptor type substrate 1 OS=Homo sapiens OX=9606 GN=SIRPA PE=1 SV=2	1335	28.2442	controllerType=0 controllerNumber=1 scan=7006	3705		KS_AD69_HILIC-elu_843_3530.7006.7006.2	high-energy collision-induced dissociation	4.8	2359.03	2359.03	0	0	0	0	2.5e-08	2.5e-07
403 | 165691	3	242	R.GTAN[+1647.61324]LSETIR.V	R.GTANLSETIR.V	GTANLSETIR,RV,4@1647.61324	N4(NGlycan / 1647.6132)	HexNAc(5)Hex(3)Fuc(1)	8.6e-06	7.8e-05	5.07	374.1	126	126	3	903.73	903.729	1.42		2709.18	2709.17	Specific	4	15.4	>sp|P78324|SHPS1_HUMAN Tyrosine-protein phosphatase non-receptor type substrate 1 OS=Homo sapiens OX=9606 GN=SIRPA PE=1 SV=2	1335	28.4657	controllerType=0 controllerNumber=1 scan=7060	3754		KS_AD69_HILIC-elu_843_3530.7060.7060.3	high-energy collision-induced dissociation	3.59	2708.17	2708.16	0	0	0	0	3.8e-07	3.6e-06
401 | 165970	3	242	R.GTAN[+1647.61324]LSETIR.V	R.GTANLSETIR.V	GTANLSETIR,RV,4@1647.61324	N4(NGlycan / 1647.6132)	HexNAc(5)Hex(3)Fuc(1)	1.2e-06	1.1e-05	5.93	450.2	235.4	235.4	2	1355.09	1355.09	1.61		2709.18	2709.17	Specific	4	17.3	>sp|P78324|SHPS1_HUMAN Tyrosine-protein phosphatase non-receptor type substrate 1 OS=Homo sapiens OX=9606 GN=SIRPA PE=1 SV=2	1335	28.5799	controllerType=0 controllerNumber=1 scan=7088	3780		KS_AD69_HILIC-elu_843_3530.7088.7088.2	high-energy collision-induced dissociation	4.8	2708.17	2708.16	0	0	0	0	3.9e-08	3.9e-07
419 | 103011	3	242	R.GTAN[+1216.42286]LSETIR.V	R.GTANLSETIR.V	GTANLSETIR,RV,4@1216.42286	N4(NGlycan / 1216.4229)	HexNAc(2)Hex(5)	3.1e-06	2.8e-05	5.51	353.1	169.3	169.3	2	1139.5	1139.49	1.78		2277.99	2277.98	Specific	4	15.6	>sp|P78324|SHPS1_HUMAN Tyrosine-protein phosphatase non-receptor type substrate 1 OS=Homo sapiens OX=9606 GN=SIRPA PE=1 SV=2	1335	27.6195	controllerType=0 controllerNumber=1 scan=6862	3570		KS_AD69_HILIC-elu_843_3530.6862.6862.2	high-energy collision-induced dissociation	4.08	2276.98	2276.97	0	0	0	0	1.2e-07	1.2e-06
402 | 164931	3	242	R.GTAN[+1647.61324]LSETIR.V	R.GTANLSETIR.V	GTANLSETIR,RV,4@1647.61324	N4(NGlycan / 1647.6132)	HexNAc(5)Hex(3)Fuc(1)	5.6e-06	5e-05	5.26	402.5	148.5	148.5	3	903.731	903.729	1.89		2709.18	2709.17	Specific	4	15.3	>sp|P78324|SHPS1_HUMAN Tyrosine-protein phosphatase non-receptor type substrate 1 OS=Homo sapiens OX=9606 GN=SIRPA PE=1 SV=2	1335	28.2001	controllerType=0 controllerNumber=1 scan=6996	3695		KS_AD69_HILIC-elu_843_3530.6996.6996.3	high-energy collision-induced dissociation	3.96	2708.17	2708.16	0	0	0	0	2.3e-07	2.4e-06
413 | 166011	3	242	R.GTAN[+1444.53387]LSETIR.V	R.GTANLSETIR.V	GTANLSETIR,RV,4@1444.53387	N4(NGlycan / 1444.5339)	HexNAc(4)Hex(3)Fuc(1)	4e-06	3.6e-05	5.4	374.4	156	156	2	1253.55	1253.55	1.94		2506.1	2506.09	Specific	4	14.8	>sp|P78324|SHPS1_HUMAN Tyrosine-protein phosphatase non-receptor type substrate 1 OS=Homo sapiens OX=9606 GN=SIRPA PE=1 SV=2	1335	28.6001	controllerType=0 controllerNumber=1 scan=7093	3785		KS_AD69_HILIC-elu_843_3530.7093.7093.2	high-energy collision-induced dissociation	3.93	2505.09	2505.09	0	0	0	0	1.6e-07	1.6e-06
[truncated: 796 more rows]

## Sheet: 183
PID	Prot._x000D_ Rank	Pos.	Sequence	SequenceOriginalDebug	PeptideParseFriendly	Mods_x000D_ (variable)	Glycans	PEP_x000D_ 2D	PEP_x000D_ 1D	|Log Prob|	Score	Delta_x000D_ Score	Delta Mod._x000D_ Score	z	Obs._x000D_ m/z	Calc._x000D_ m/z	ppm_x000D_ err.	Off-_x000D_ By-X	Obs._x000D_ MH	Calc._x000D_ MH	Cleavage	Glycans_x000D_ Pos.	Z-Score	Protein_x000D_ Name	Prot._x000D_ Id	Scan_x000D_ Time	Scan #	QID	Mods_x000D_ (fixed)	Comment	Fragment_x000D_ Type	|LogProbOld|	Obs.M	Calc.M	FDR_x000D_ 2D	FDR_x000D_ 1D	FDR uniq._x000D_ 2D	FDR uniq._x000D_ 1D	q-value_x000D_ 2D	q-value_x000D_ 1D
[truncated: 1,255 more rows]

[truncated: 8 more sheets: 301, 216, 231, 238, 51, 310, 370, 356]
