# Supplementary material for: Glycoproteomics Landscape of Asymptomatic and Symptomatic Human Alzheimer’s Disease Brain
Source: Mol Cell Proteomics. 2022 Oct 27;21(12):100433. doi: 10.1016/j.mcpro.2022.100433 (PMC9706167; doi:10.1016/j.mcpro.2022.100433)
Supplement: Supplemental table S8 [file mmc9.xlsx]

## Sheet: Cellular compartments
GeneSet	N	n	P-value	adjusted P	genes
GO_INTRINSIC_COMPONENT_OF_PLASMA_MEMBRANE	1678	100	1.24e-40	1.24e-37	IGSF21, F3, CADM3, ATP1B1, NFASC, CNTN2, PLXNA2, ITGB1, ENTPD1, SORCS3, FOLH1, SCN4B, THY1, SORL1, SCN3B, JAM3, M6PR, CNTN1, ITGA7, CD63, LRP1, TSPAN8, PLXNC1, P2RX7, PCDH17, PCDH9, EFNB2, LAMP1, LRFN5, GABRB3, SLC12A6, NEO1, NPTN, SEMA7A, TSPAN3, NTRK3, SEMA4B, CNTNAP4, ATP1B2, CNTNAP1, CDH2, ICAM1, ICAM5, SCN1B, MAG, BCAM, CLPTM1, NRXN1, DPP10, ITGA6, ITGAV, SLC39A10, ADAM23, EPHA4, GPC1, SIRPA…
GO_CELL_SURFACE	795	70	4.61e-38	2.31e-35	IGSF21, F3, SORT1, PTGFRN, TNR, CNTN2, ITGB1, F2, FOLH1, NCAM1, MCAM, THY1, ANO6, ITGA7, CD63, TSPAN8, P2RX7, LAMP1, LRFN5, ADAM10, NPTN, ISLR2, SEMA7A, VASN, CDH13, AOC3, ACE, ACE, APOH, CDH2, TMX3, ICAM1, PVR, BCAM, CLPTM1, NRXN1, ITGA6, ITGAV, EPHA4, SIRPA, APMAP, PLXNB2, CLDND1, ALCAM, CD47, CD200, CD38, FGB, FGG, GRIA2, CDH10, ITGA1, ITGA2, ARSB, MOG, CD109, TPBG, NT5E, PTPRK, IGF2R, ITGB8, …
GO_COLLAGEN_CONTAINING_EXTRACELLULAR_MATRIX	399	46	7.81e-30	2.61e-27	C1QA, F3, SERPINC1, TNR, LAMC1, FMOD, PSAP, CTSD, HPX, F2, SERPING1, NCAM1, A2M, KRT1, DCN, HSP90B1, SERPINA1, SERPINA3, SEMA7A, ACAN, CDH13, APOH, LGALS3BP, CDH2, ICAM1, APLP1, BCAM, ITGA6, GPC1, CBLN4, CRELD1, ITIH4, ABI3BP, AHSG, SPARCL1, FGB, FGG, VCAN, HAPLN1, PTPRZ1, CLU, CTSL, ORM1, TNC, BGN, L1CAM
GO_EXTRACELLULAR_MATRIX	514	49	6.18e-28	1.55e-25	C1QA, F3, BCAN, SERPINC1, TNR, LAMC1, FMOD, PSAP, CTSD, HPX, F2, SERPING1, NCAM1, A2M, KRT1, DCN, HSP90B1, SERPINA1, SERPINA3, SEMA7A, ACAN, VASN, CDH13, APOH, LGALS3BP, CDH2, ICAM1, NCAN, APLP1, BCAM, ITGA6, GPC1, CBLN4, CRELD1, ITIH4, ABI3BP, AHSG, SPARCL1, FGB, FGG, VCAN, HAPLN1, PTPRZ1, CLU, CTSL, ORM1, TNC, BGN, L1CAM
GO_SYNAPSE	1165	70	1.28e-27	2.56e-25	IGSF21, C1QA, PPT1, SV2A, BCAN, CADM3, TNR, CNTN2, ITGB1, LGI1, SORCS3, CADM1, CNTN1, P2RX7, PCDH17, EFNB2, LAMP1, LRFN5, GABRB3, ADAM10, NPTN, NTRK3, ACAN, CNTNAP4, CDH13, CNTNAP1, NPTX1, CDH2, CBLN2, NRXN1, ADAM23, EPHA4, GPC1, CBLN4, NPTXR, ITPR1, GRM2, CADM2, WFS1, GABRA2, GABRB1, SPARCL1, FGB, GRIA2, CPE, CDH10, ITGA2, CRHBP, HAPLN1, GABRA1, GABBR1, C4A, C4B, SNAP91, EGFR, GRM3, ADAM22, SYPL…
GO_NEURON_PART	1700	79	4.81e-24	8.02e-22	IGSF21, PPT1, SORT1, SV2A, CADM3, NFASC, CNTN2, ITGB1, SORCS3, THY1, HEPACAM, CNTN1, LRP1, P2RX7, PCDH17, PCDH9, EFNB2, LAMP1, LRFN5, GABRB3, GLDN, ADAM10, NPTN, NTRK3, CNTNAP4, CDH13, CNTNAP1, NPTX1, CDH2, SCN1B, MAG, NRXN1, ADAM23, EPHA4, DNER, PCSK2, CXADR, NCAM2, NPTXR, CHL1, CNTN4, ITPR1, GRM2, CADM2, ALCAM, CD200, APOD, WFS1, GABRA2, GABRB1, GRIA2, CPE, CDH10, ITGA1, ITGA2, CRHBP, GABRA1, G…
GO_CELL_JUNCTION	1272	65	1.06e-21	1.51e-19	IGSF21, SV2A, CADM3, ATP1B1, NFASC, ITGB1, LGI1, CADM1, SCN4B, HYOU1, MCAM, THY1, HEPACAM, JAM3, LRP1, HSP90B1, P2RX7, PCDH9, EFNB2, GABRB3, ADAM10, CNTNAP4, CDH13, CNTNAP1, MRC2, CDH2, ICAM1, SCN1B, CADM4, PVR, NRXN1, ITGA6, ITGAV, EPHA4, CBLN4, CXADR, JAM2, GRM2, CADM2, ALCAM, GABRA2, GABRB1, SCARB2, GRIA2, CDH10, ITGA1, ITGA2, PCDH1, GABRA1, GABBR1, C4A, C4B, PTPRK, IGF2R, ITGB8, EGFR, LRRC4, …
GO_LYSOSOMAL_LUMEN	94	22	1.4e-21	1.75e-19	PPT1, GBA, BCAN, FMOD, PSAP, CTSD, TPP1, DCN, ACAN, GAA, NCAN, GPC1, CTSA, SCARB2, ARSB, VCAN, RNASET2, ASAH1, CTSL, LAMP2, IDS, IDS, BGN
GO_VACUOLAR_LUMEN	170	27	1.73e-21	1.92e-19	PPT1, GBA, BCAN, CREG1, FMOD, PSAP, CTSD, TPP1, DCN, SERPINA3, ACAN, MPO, GAA, C3, NCAN, GPC1, CTSA, SCARB2, ARSB, VCAN, RNASET2, ASAH1, CTSL, DPP7, LAMP2, IDS, IDS, BGN
GO_NEURON_PROJECTION	1295	64	1.35e-20	1.35e-18	PPT1, SORT1, SV2A, NFASC, CNTN2, ITGB1, THY1, HEPACAM, LRP1, PCDH9, LAMP1, GABRB3, GLDN, ADAM10, NPTN, NTRK3, CNTNAP4, CDH13, CNTNAP1, NPTX1, CDH2, SCN1B, MAG, EPHA4, DNER, PCSK2, CXADR, NCAM2, NPTXR, CHL1, CNTN4, GRM2, CADM2, ALCAM, CD200, APOD, WFS1, GABRA2, GABRB1, GRIA2, ITGA1, ITGA2, CRHBP, GABRA1, GABBR1, C4A, C4B, PTPRK, GRM3, ADAM22, SGCE, NRCAM, LRRC4, CNTNAP2, CLU, NTRK2, GABBR2, NTNG2,…
GO_SECRETORY_VESICLE	978	55	3.57e-20	3.25e-18	PPT1, SV2A, CREG1, NFASC, PSAP, CTSD, SERPING1, A2M, ANO6, KRT1, CD63, LRP1, LAMP1, SERPINA1, SERPINA3, ADAM10, HP, MPO, APOH, LGALS3BP, GAA, TMX3, LRG1, C3, SLC44A2, ITGAV, SIRPA, PCSK2, CTSA, CXADR, ITPR1, ITIH4, CD47, AHSG, WFS1, CD38, GABRA2, FGB, FGG, CPE, ITGA1, CRHBP, ARSB, CD109, TMEM30A, SNAP91, IGF2R, RNASET2, SYPL1, ASAH1, CLU, ORM1, DPP7, GRIN1, LAMP2
GO_CYTOPLASMIC_VESICLE_PART	1473	66	5.13e-19	4.28e-17	SORT1, SV2A, CREG1, NFASC, PSAP, CTSD, HPX, SERPING1, HYOU1, SORL1, M6PR, A2M, ANO6, KRT1, CD63, LRP1, HSP90B1, ITM2B, LAMP1, SERPINA1, SERPINA3, GABRB3, ADAM10, HP, MPO, APOH, LGALS3BP, GAA, TMX3, LRG1, C3, SLC44A2, ITGAV, EPHA4, SIRPA, CTSA, SUN2, ITPR1, ITIH4, CD47, AHSG, WFS1, CD38, GABRA2, SCARB2, FGB, FGG, GRIA2, CPE, ARSB, LNPEP, GABRA1, CD109, TMEM30A, IGF2R, RNASET2, EGFR, SYPL1, ASAH1, …
GO_SECRETORY_GRANULE	828	49	7e-19	5.39e-17	CREG1, NFASC, PSAP, CTSD, SERPING1, A2M, ANO6, KRT1, CD63, LRP1, LAMP1, SERPINA1, SERPINA3, ADAM10, HP, MPO, APOH, LGALS3BP, GAA, TMX3, LRG1, C3, SLC44A2, ITGAV, SIRPA, PCSK2, CTSA, CXADR, ITPR1, ITIH4, CD47, AHSG, CD38, FGB, FGG, CPE, ITGA1, CRHBP, ARSB, CD109, TMEM30A, IGF2R, RNASET2, SYPL1, ASAH1, CLU, ORM1, DPP7, LAMP2
GO_SYNAPTIC_MEMBRANE	427	36	7.56e-19	5.4e-17	IGSF21, CADM3, CNTN2, ITGB1, SORCS3, CNTN1, PCDH17, EFNB2, LRFN5, GABRB3, ADAM10, NPTN, NTRK3, CNTNAP4, CNTNAP1, CDH2, NRXN1, ADAM23, EPHA4, GRM2, GABRA2, GABRB1, GRIA2, CPE, CDH10, GABRA1, GABBR1, SNAP91, GRM3, ADAM22, NRCAM, LRRC4, GABBR2, NTNG2, GRIN1, NLGN4X
GO_INTRINSIC_COMPONENT_OF_SYNAPTIC_MEMBRANE	167	24	3.59e-18	2.39e-16	CADM3, CNTN2, ITGB1, SORCS3, CNTN1, PCDH17, EFNB2, LRFN5, NPTN, NTRK3, CNTNAP4, CDH2, NRXN1, ADAM23, EPHA4, GRM2, CDH10, GABRA1, GRM3, ADAM22, NRCAM, LRRC4, NTNG2, GRIN1
GO_BLOOD_MICROPARTICLE	113	20	3.65e-17	2.28e-15	SERPINC1, CFH, HPX, F2, SERPING1, A2M, KRT1, SERPINA3, HP, LGALS3BP, C3, ITIH4, CP, AHSG, FGB, FGG, C4A, C4B, CLU, ORM1
GO_VACUOLAR_PART	550	38	6.22e-17	3.66e-15	PPT1, SORT1, GBA, BCAN, CREG1, FMOD, PSAP, CTSD, TPP1, M6PR, CD63, LRP1, DCN, LAMP1, SERPINA3, ACAN, VASN, MPO, GAA, C3, SLC44A2, NCAN, GPC1, CTSA, CP, SCARB2, ARSB, VCAN, LNPEP, TMEM30A, IGF2R, RNASET2, ASAH1, CTSL, DPP7, LAMP2, IDS, IDS, BGN
GO_SYNAPSE_PART	928	49	7.28e-17	4.05e-15	IGSF21, C1QA, PPT1, SV2A, CADM3, CNTN2, ITGB1, LGI1, SORCS3, CNTN1, P2RX7, PCDH17, EFNB2, LAMP1, LRFN5, GABRB3, ADAM10, NPTN, NTRK3, CNTNAP4, CNTNAP1, CDH2, NRXN1, ADAM23, EPHA4, ITPR1, GRM2, WFS1, GABRA2, GABRB1, GRIA2, CPE, CDH10, ITGA2, CRHBP, GABRA1, GABBR1, SNAP91, GRM3, ADAM22, SYPL1, NRCAM, LRRC4, NTRK2, GABBR2, NTNG2, GRIN1, NLGN4X, FLNA
GO_VACUOLE	755	44	9.73e-17	5.13e-15	PPT1, SORT1, GBA, BCAN, CREG1, FMOD, PSAP, CTSD, TPP1, M6PR, CD63, LRP1, DCN, LAMP1, SERPINA3, ACAN, VASN, MPO, ACE, ACE, GAA, C3, SLC44A2, NCAN, PCYOX1, GPC1, CTSA, CP, SCARB2, CRHBP, ARSB, VCAN, LNPEP, TMEM30A, IGF2R, RNASET2, PON2, ASAH1, CTSL, DPP7, STS, UBQLN2, LAMP2, IDS, IDS, BGN
GO_GLUTAMATERGIC_SYNAPSE	349	30	4.46e-16	2.23e-14	SV2A, BCAN, TNR, ITGB1, LGI1, SORCS3, PCDH17, EFNB2, LRFN5, ADAM10, NPTN, NTRK3, ACAN, NPTX1, CBLN2, NRXN1, ADAM23, EPHA4, NPTXR, SPARCL1, CDH10, GRM3, ADAM22, NRCAM, LRRC4, PTPRD, NTNG2, GRIN1, NLGN4X, FLNA
GO_SOMATODENDRITIC_COMPARTMENT	815	44	1.58e-15	7.54e-14	PPT1, SORT1, SV2A, NFASC, CNTN2, ITGB1, THY1, LRP1, P2RX7, LAMP1, ADAM10, NPTN, CNTNAP4, NRXN1, EPHA4, DNER, PCSK2, NPTXR, CHL1, GRM2, ALCAM, CD200, APOD, WFS1, GABRB1, GRIA2, CPE, ITGA1, CRHBP, GABBR1, C4A, C4B, PTPRK, GRM3, LRRC4, CNTNAP2, CLU, NTRK2, OLFM1, GRIN1, NLGN4X, L1CAM, HCFC1, FLNA
GO_DENDRITIC_TREE	586	37	2.93e-15	1.33e-13	PPT1, SORT1, SV2A, NFASC, ITGB1, THY1, LRP1, LAMP1, ADAM10, NPTN, CNTNAP4, EPHA4, DNER, PCSK2, NPTXR, CHL1, GRM2, ALCAM, APOD, WFS1, GABRB1, GRIA2, CRHBP, GABBR1, C4A, C4B, PTPRK, GRM3, LRRC4, CNTNAP2, CLU, NTRK2, GRIN1, NLGN4X, L1CAM, HCFC1, FLNA
GO_AXON	599	37	5.84e-15	2.54e-13	PPT1, NFASC, CNTN2, THY1, HEPACAM, LRP1, PCDH9, GLDN, NPTN, NTRK3, CNTNAP1, SCN1B, MAG, EPHA4, CXADR, NCAM2, NPTXR, CNTN4, GRM2, CADM2, ALCAM, CD200, ITGA2, CRHBP, C4A, C4B, PTPRK, GRM3, ADAM22, NRCAM, CNTNAP2, NTRK2, NTNG2, OLFM1, GRIN1, L1CAM, HCFC1
GO_PLASMA_MEMBRANE_REGION	1181	52	1.27e-14	5.29e-13	IGSF21, CADM3, ATP1B1, CNTN2, ITGB1, SORCS3, CADM1, THY1, CNTN1, LRP1, PCDH17, EFNB2, LRFN5, GABRB3, SLC12A6, ADAM10, NPTN, NTRK3, CNTNAP4, CDH13, ATP1B2, CNTNAP1, CDH2, CA11, NRXN1, ITGA6, ITGAV, ADAM23, EPHA4, CXADR, GRM2, CD38, GABRA2, GABRB1, GRIA2, CPE, CDH10, GABRA1, GABBR1, TMEM30A, SNAP91, EGFR, GRM3, ADAM22, SGCE, NRCAM, LRRC4, CNTNAP2, GABBR2, NTNG2, GRIN1, NLGN4X
GO_POSTSYNAPTIC_MEMBRANE	320	27	2.26e-14	9.05e-13	IGSF21, CNTN2, SORCS3, CNTN1, PCDH17, EFNB2, LRFN5, GABRB3, ADAM10, NPTN, NTRK3, CDH2, EPHA4, GRM2, GABRA2, GABRB1, GRIA2, CDH10, GABRA1, GABBR1, GRM3, ADAM22, NRCAM, LRRC4, GABBR2, GRIN1, NLGN4X
GO_INTRINSIC_COMPONENT_OF_POSTSYNAPTIC_MEMBRANE	122	18	3.97e-14	1.53e-12	CNTN2, SORCS3, CNTN1, PCDH17, EFNB2, LRFN5, NPTN, NTRK3, CDH2, EPHA4, GRM2, CDH10, GABRA1, GRM3, ADAM22, NRCAM, LRRC4, GRIN1
GO_EXTERNAL_SIDE_OF_PLASMA_MEMBRANE	310	26	8.09e-14	3e-12	IGSF21, F3, ITGB1, F2, NCAM1, MCAM, THY1, P2RX7, LAMP1, SEMA7A, CDH13, ACE, ACE, ICAM1, BCAM, CLPTM1, ITGA6, ITGAV, ALCAM, FGB, FGG, GRIA2, ITGA1, ITGA2, MOG, NRCAM, GFRA2
GO_RECEPTOR_COMPLEX	395	29	8.5e-14	3.04e-12	PLXNA2, ITGB1, ITGA7, LRP1, PLXNC1, GABRB3, NTRK3, ITGA6, ITGAV, EPHA4, PLXNB2, PLXNB1, ALCAM, PLXNA1, GABRA2, GABRB1, GRIA2, ITGA1, ITGA2, GABRA1, GABBR1, ITGB8, EGFR, PLXNA4, GFRA2, NTRK2, GABBR2, GRIN1, PLXNB3
GO_ANCHORED_COMPONENT_OF_MEMBRANE	168	20	9.79e-14	3.38e-12	IGSF21, NEGR1, BCAN, CNTN2, NCAM1, THY1, NTM, OPCML, CNTN1, MDGA2, MDGA2, SEMA7A, CDH13, OMG, GPC1, CNTN4, LSAMP, CD109, NT5E, GFRA2, NTNG2
GO_PRESYNAPSE	481	31	3.68e-13	1.23e-11	IGSF21, PPT1, SV2A, CADM3, CNTN1, P2RX7, PCDH17, EFNB2, LAMP1, ADAM10, NPTN, CNTNAP4, CNTNAP1, CDH2, NRXN1, ADAM23, EPHA4, GRM2, WFS1, GABRA2, CDH10, ITGA2, CRHBP, GABBR1, SNAP91, GRM3, SYPL1, NTRK2, NTNG2, GRIN1, NLGN4X
GO_VESICLE_LUMEN	338	26	6.06e-13	1.96e-11	CREG1, CTSD, HPX, SERPING1, HYOU1, A2M, HSP90B1, SERPINA1, SERPINA3, HP, MPO, APOH, LGALS3BP, LRG1, C3, CTSA, ITIH4, AHSG, FGB, FGG, ARSB, RNASET2, EGFR, CLU, ORM1, DPP7
GO_GABA_ERGIC_SYNAPSE	73	14	6.85e-13	2.14e-11	SV2A, PCDH17, LRFN5, GABRB3, NPTN, ACAN, CNTNAP4, CDH13, NRXN1, GABRB1, CDH10, GABRA1, GABBR1, NLGN4X
GO_ENDOPLASMIC_RETICULUM_LUMEN	305	24	3.03e-12	9.19e-11	SERPINC1, LAMC1, RCN1, F2, HYOU1, HSP90B1, SERPINA1, ADAM10, CDH2, C3, PRKCSH, CP, AHSG, WFS1, SPARCL1, FGG, ARSB, VCAN, C4A, RNASET2, CALU, CLU, TNC, STS
GO_PRESYNAPTIC_MEMBRANE	161	18	5.15e-12	1.5e-10	IGSF21, CADM3, CNTN1, PCDH17, EFNB2, NPTN, CNTNAP4, CNTNAP1, CDH2, NRXN1, ADAM23, EPHA4, GRM2, CDH10, GABBR1, SNAP91, GRM3, NTNG2
GO_PLASMA_MEMBRANE_PROTEIN_COMPLEX	567	32	5.23e-12	1.5e-10	ATP1B1, CNTN2, ITGB1, SCN4B, SCN3B, ITGA7, LRP1, NEO1, CDH13, ATP1B2, CNTNAP1, CDH2, SCN1B, DPP10, ITGA6, ITGAV, ALCAM, SGCB, GRIA2, CDH10, ITGA1, ITGA2, GABBR1, ITGB8, EGFR, CACNA2D1, SGCE, CNTNAP2, DPP6, GABBR2, GRIN1, ATP6AP1
GO_POSTSYNAPSE	607	33	6.48e-12	1.8e-10	IGSF21, C1QA, CNTN2, ITGB1, SORCS3, CNTN1, P2RX7, PCDH17, EFNB2, LRFN5, GABRB3, ADAM10, NPTN, NTRK3, CDH2, EPHA4, ITPR1, GRM2, GABRA2, GABRB1, GRIA2, CDH10, GABRA1, GABBR1, GRM3, ADAM22, NRCAM, LRRC4, NTRK2, GABBR2, GRIN1, NLGN4X, FLNA
GO_ANCHORING_JUNCTION	551	31	1.25e-11	3.39e-10	IGSF21, NFASC, ITGB1, HYOU1, MCAM, THY1, JAM3, LRP1, HSP90B1, EFNB2, ADAM10, CDH13, MRC2, CDH2, ICAM1, PVR, ITGA6, ITGAV, CXADR, ALCAM, SCARB2, CDH10, ITGA1, ITGA2, PTPRK, IGF2R, ITGB8, EGFR, TNC, L1CAM, FLNA
GO_SEMAPHORIN_RECEPTOR_COMPLEX	11	7	2.12e-11	5.58e-10	PLXNA2, PLXNC1, PLXNB2, PLXNB1, PLXNA1, PLXNA4, PLXNB3
GO_CELL_SUBSTRATE_JUNCTION	408	26	4.24e-11	1.09e-09	NFASC, ITGB1, HYOU1, MCAM, THY1, LRP1, HSP90B1, EFNB2, ADAM10, CDH13, MRC2, CDH2, ICAM1, PVR, ITGA6, ITGAV, ALCAM, SCARB2, ITGA1, ITGA2, IGF2R, ITGB8, EGFR, TNC, L1CAM, FLNA
GO_INTRINSIC_COMPONENT_OF_PRESYNAPTIC_MEMBRANE	85	13	9.32e-11	2.33e-09	CADM3, CNTN1, PCDH17, EFNB2, NPTN, CNTNAP4, CDH2, NRXN1, ADAM23, EPHA4, CDH10, GRM3, NTNG2
GO_WHOLE_MEMBRANE	1637	55	9.81e-11	2.39e-09	PPT1, SORT1, SV2A, GBA, ATP1B1, TNR, NFASC, ITGB1, PSAP, CTSD, THY1, SORL1, M6PR, CNTN1, ANO6, CD63, LRP1, ITM2B, LAMP1, ADAM10, VASN, CDH13, GAA, CDH2, TMX3, ICAM1, SLC44A2, MAG, ITGAV, EPHA4, GPC1, SIRPA, CTSA, CXADR, SUN2, ITPR1, CD47, CP, WFS1, CD38, GABRA2, SCARB2, GRIA2, CPE, ITGA1, LNPEP, CD109, TMEM30A, IGF2R, EGFR, SYPL1, NTRK2, SLC44A1, LAMP2, ATP6AP1
GO_SIDE_OF_MEMBRANE	495	28	1.17e-10	2.79e-09	IGSF21, F3, ITGB1, F2, NCAM1, MCAM, THY1, P2RX7, LAMP1, SEMA7A, CDH13, ACE, ACE, ICAM1, BCAM, CLPTM1, ITGA6, ITGAV, CTSA, NPTXR, ALCAM, FGB, FGG, GRIA2, ITGA1, ITGA2, MOG, NRCAM, GFRA2
GO_CELL_PROJECTION_PART	1431	50	2.2e-10	5.11e-09	PPT1, SORT1, SV2A, NFASC, CNTN2, ITGB1, THY1, LRP1, PCDH9, LAMP1, ADAM10, NPTN, CNTNAP4, CNTNAP1, SCN1B, MAG, ITGAV, EPHA4, DNER, PCSK2, CXADR, NPTXR, CHL1, GRM2, ALCAM, APOD, WFS1, GABRA2, GABRB1, GRIA2, ITGA2, CRHBP, GABRA1, GABBR1, C4A, C4B, PTPRK, GRM3, SGCE, NRCAM, LRRC4, CNTNAP2, CLU, NTRK2, OLFM1, GRIN1, NLGN4X, L1CAM, HCFC1, FLNA
GO_CELL_CELL_JUNCTION	447	26	3.1e-10	7.04e-09	IGSF21, SV2A, CADM3, ATP1B1, NFASC, ITGB1, CADM1, SCN4B, HEPACAM, JAM3, P2RX7, PCDH9, CDH13, CNTNAP1, CDH2, SCN1B, CADM4, PVR, ITGA6, CXADR, JAM2, CDH10, PCDH1, PTPRK, CNTNAP2, FLNA
GO_ENDOPLASMIC_RETICULUM	1863	58	5.16e-10	1.15e-08	SORT1, PTGFRN, SV2A, GBA, SERPINC1, LAMC1, RCN1, F2, BSCL2, HYOU1, THY1, SORL1, HSP90B1, SERPINA1, ADAM10, NOMO2, PIGS, AOC3, CDH2, TMX3, NCLN, C3, PRKCSH, PLD3, NRXN1, CERS6, EPHA4, APMAP, CTSA, ITPR1, CP, NCEH1, AHSG, APOD, WFS1, SCARB2, SPARCL1, FGB, FGG, GRIA2, ARSB, VCAN, C4A, LEMD2, TMEM30A, TPBG, RNASET2, EGFR, CACNA2D1, CALU, CLU, ASPH, TNC, OLFM1, PTGDS, GRIN1, STS, ATP6AP1
GO_CELL_BODY	556	28	1.62e-09	3.52e-08	PPT1, SORT1, SV2A, CNTN2, THY1, LRP1, P2RX7, LAMP1, ADAM10, NRXN1, EPHA4, DNER, PCSK2, CXADR, NPTXR, ALCAM, CD200, APOD, CPE, ITGA1, CRHBP, C4A, PTPRK, CNTNAP2, OLFM1, L1CAM, HCFC1, FLNA
GO_MEMBRANE_PROTEIN_COMPLEX	1140	41	5.35e-09	1.14e-07	ATP1B1, CNTN2, ITGB1, SCN4B, SCN3B, M6PR, ANO6, ITGA7, LRP1, GABRB3, NEO1, CDH13, ATP1B2, PIGS, CNTNAP1, CDH2, SCN1B, DPP10, ITGA6, ITGAV, SUN2, ALCAM, GABRA2, GABRB1, SGCB, GRIA2, CDH10, ITGA1, ITGA2, GABRA1, GABBR1, IGF2R, ITGB8, EGFR, CACNA2D1, SGCE, CNTNAP2, DPP6, GABBR2, GRIN1, ATP6AP1
GO_INTRINSIC_COMPONENT_OF_POSTSYNAPTIC_SPECIALIZATION_MEMBRANE	77	11	5.64e-09	1.18e-07	SORCS3, EFNB2, LRFN5, NPTN, CDH2, CDH10, GABRA1, ADAM22, NRCAM, LRRC4, GRIN1
GO_VESICLE_MEMBRANE	775	32	1.31e-08	2.67e-07	SORT1, SV2A, NFASC, PSAP, M6PR, ANO6, CD63, LRP1, LAMP1, GABRB3, ADAM10, GAA, TMX3, SLC44A2, ITGAV, SIRPA, ITPR1, CD47, WFS1, CD38, GABRA2, SCARB2, GRIA2, CPE, LNPEP, GABRA1, CD109, TMEM30A, IGF2R, EGFR, SYPL1, LAMP2
GO_SECRETORY_GRANULE_MEMBRANE	294	19	1.57e-08	3.14e-07	NFASC, PSAP, ANO6, CD63, LAMP1, ADAM10, GAA, TMX3, SLC44A2, ITGAV, SIRPA, ITPR1, CD47, CD38, CPE, CD109, TMEM30A, IGF2R, LAMP2
GO_AZUROPHIL_GRANULE	153	14	1.73e-08	3.39e-07	CREG1, PSAP, CD63, LAMP1, SERPINA3, MPO, GAA, C3, CTSA, ARSB, TMEM30A, RNASET2, DPP7, LAMP2
GO_PLATELET_ALPHA_GRANULE	90	11	3.02e-08	5.81e-07	SERPING1, A2M, SERPINA1, SERPINA3, TMX3, AHSG, FGB, FGG, CD109, CLU, ORM1
GO_POSTSYNAPTIC_SPECIALIZATION_MEMBRANE	101	11	1.01e-07	1.91e-06	SORCS3, EFNB2, LRFN5, NPTN, CDH2, CDH10, GABRA1, ADAM22, NRCAM, LRRC4, GRIN1
GO_SCHAFFER_COLLATERAL__CA1_SYNAPSE	80	10	1.04e-07	1.93e-06	TNR, ITGB1, EFNB2, NPTN, NRXN1, EPHA4, ITPR1, GABBR1, LRRC4, NTNG2
GO_PLATELET_DENSE_GRANULE	21	6	2.38e-07	4.32e-06	CD63, APOH, LGALS3BP, ITPR1, ITIH4, LAMP2
GO_PLATELET_ALPHA_GRANULE_LUMEN	67	9	2.44e-07	4.36e-06	SERPING1, A2M, SERPINA1, SERPINA3, AHSG, FGB, FGG, CLU, ORM1
GO_MAIN_AXON	68	9	2.78e-07	4.88e-06	NFASC, CNTN2, THY1, CNTNAP1, SCN1B, MAG, CRHBP, NRCAM, CNTNAP2
GO_TERTIARY_GRANULE	163	13	2.84e-07	4.9e-06	NFASC, CTSD, ANO6, LAMP1, ADAM10, HP, GAA, LRG1, SIRPA, CD47, ASAH1, ORM1, LAMP2
GO_PROTEIN_COMPLEX_INVOLVED_IN_CELL_ADHESION	35	7	3.29e-07	5.58e-06	ITGB1, ITGA7, ITGA6, ITGAV, ITGA1, ITGA2, ITGB8
GO_ENDOPLASMIC_RETICULUM_PART	1332	41	3.83e-07	6.39e-06	SORT1, PTGFRN, SERPINC1, LAMC1, RCN1, F2, BSCL2, HYOU1, HSP90B1, SERPINA1, ADAM10, NOMO2, PIGS, CDH2, TMX3, NCLN, C3, PRKCSH, PLD3, CERS6, ITPR1, CP, NCEH1, AHSG, WFS1, SCARB2, SPARCL1, FGG, GRIA2, ARSB, VCAN, C4A, RNASET2, EGFR, CALU, CLU, ASPH, TNC, PTGDS, STS, ATP6AP1
GO_CELL_CELL_CONTACT_ZONE	71	9	4.06e-07	6.66e-06	ATP1B1, ITGB1, SCN4B, JAM3, PCDH9, CDH2, SCN1B, CADM4, CXADR
GO_TRANSPORTER_COMPLEX	331	18	4.99e-07	8.06e-06	ATP1B1, CNTN2, SCN4B, SCN3B, ANO6, GABRB3, ATP1B2, CNTNAP1, SCN1B, DPP10, GABRA2, GABRB1, GRIA2, GABRA1, CACNA2D1, CNTNAP2, DPP6, GRIN1
GO_INTRINSIC_COMPONENT_OF_POSTSYNAPTIC_DENSITY_MEMBRANE	54	8	5.33e-07	8.46e-06	SORCS3, EFNB2, LRFN5, NPTN, ADAM22, NRCAM, LRRC4, GRIN1
GO_AXON_PART	375	19	6.99e-07	1.09e-05	NFASC, CNTN2, THY1, LRP1, PCDH9, CNTNAP1, SCN1B, MAG, EPHA4, CXADR, NPTXR, ITGA2, CRHBP, NRCAM, CNTNAP2, NTRK2, OLFM1, GRIN1, L1CAM
GO_PARANODAL_JUNCTION	8	4	2.04e-06	3.14e-05	NFASC, JAM3, CNTNAP1, CNTNAP2
GO_PRESYNAPTIC_ACTIVE_ZONE_MEMBRANE	30	6	2.35e-06	3.57e-05	NPTN, CNTNAP1, CDH2, NRXN1, CDH10, NTNG2
GO_INTRINSIC_COMPONENT_OF_PRESYNAPTIC_ACTIVE_ZONE_MEMBRANE	19	5	3.97e-06	5.84e-05	NPTN, CDH2, NRXN1, CDH10, NTNG2
GO_GABA_RECEPTOR_COMPLEX	19	5	3.97e-06	5.84e-05	GABRB3, GABRA2, GABRB1, GABRA1, GABBR2
GO_TRANSPORT_VESICLE	384	18	4.13e-06	5.99e-05	PPT1, SORT1, SV2A, M6PR, LAMP1, ADAM10, NPTX1, PCSK2, ITPR1, WFS1, GABRA2, CPE, TMEM30A, SNAP91, IGF2R, SYPL1, GRIN1, BGN
GO_ENDOCYTIC_VESICLE_LUMEN	20	5	5.23e-06	7.48e-05	HPX, HYOU1, HSP90B1, HP, MPO
GO_POSTSYNAPTIC_DENSITY_MEMBRANE	75	8	6.79e-06	9.57e-05	SORCS3, EFNB2, LRFN5, NPTN, ADAM22, NRCAM, LRRC4, GRIN1
GO_MEMBRANE_REGION	323	16	7.18e-06	9.98e-05	PPT1, ATP1B1, TNR, ITGB1, CTSD, THY1, CNTN1, CDH13, CDH2, ICAM1, MAG, GPC1, CXADR, ITGA1, EGFR, LAMP2
GO_PLASMA_MEMBRANE_RECEPTOR_COMPLEX	187	12	7.95e-06	0.000109	ITGB1, ITGA7, ITGA6, ITGAV, ALCAM, GRIA2, ITGA1, ITGA2, GABBR1, ITGB8, GABBR2, GRIN1
GO_GOLGI_LUMEN	101	9	8.05e-06	0.000109	BCAN, FMOD, F2, DCN, ACAN, NCAN, GPC1, VCAN, BGN
GO_NEURON_TO_NEURON_SYNAPSE	341	16	1.41e-05	0.000188	SORCS3, EFNB2, LRFN5, ADAM10, NPTN, CDH2, EPHA4, ITPR1, GRIA2, GRM3, ADAM22, NRCAM, LRRC4, NTRK2, GRIN1, NLGN4X
GO_VACUOLAR_MEMBRANE	396	17	2.39e-05	0.000314	SORT1, GBA, PSAP, M6PR, CD63, LRP1, LAMP1, VASN, GAA, SLC44A2, CTSA, CP, SCARB2, LNPEP, TMEM30A, IGF2R, LAMP2
GO_AZUROPHIL_GRANULE_LUMEN	90	8	2.63e-05	0.000342	CREG1, SERPINA3, MPO, C3, CTSA, ARSB, RNASET2, DPP7
GO_INTEGRAL_COMPONENT_OF_PRESYNAPTIC_ACTIVE_ZONE_MEMBRANE	15	4	3.7e-05	0.000474	NPTN, CDH2, NRXN1, CDH10
GO_PRESYNAPTIC_ACTIVE_ZONE	70	7	3.95e-05	0.0005	SV2A, NPTN, CNTNAP1, CDH2, NRXN1, CDH10, NTNG2
GO_PLATELET_DENSE_GRANULE_MEMBRANE	6	3	4.5e-05	0.000562	CD63, ITPR1, LAMP2
GO_SPECIFIC_GRANULE	159	10	5.4e-05	0.000668	CTSD, ANO6, ADAM10, HP, LRG1, SLC44A2, ITGAV, CD47, TMEM30A, ORM1
GO_INTERCALATED_DISC	51	6	5.65e-05	0.00069	ATP1B1, ITGB1, SCN4B, CDH2, SCN1B, CXADR
GO_PIGMENT_GRANULE	104	8	7.45e-05	0.000898	ITGB1, CTSD, TPP1, CD63, HSP90B1, LAMP1, SYPL1, CALU
GO_INTEGRAL_COMPONENT_OF_SYNAPTIC_VESICLE_MEMBRANE	34	5	8.07e-05	0.000962	SV2A, LAMP1, WFS1, GABRA2, SYPL1
GO_SARCOLEMMA	136	9	8.63e-05	0.00102	ATP1B1, ITGB1, LAMP1, CDH2, SCN1B, SGCB, CACNA2D1, SGCE, BGN
GO_AZUROPHIL_GRANULE_MEMBRANE	57	6	0.000107	0.00124	PSAP, CD63, LAMP1, GAA, TMEM30A, LAMP2
GO_ANCHORED_COMPONENT_OF_PLASMA_MEMBRANE	58	6	0.000117	0.00135	IGSF21, CNTN2, THY1, CNTN1, GPC1, NTNG2
GO_ENDOSOME	879	26	0.000119	0.00136	SORT1, ITGB1, PSAP, SORL1, M6PR, CD63, LRP1, ITM2B, LAMP1, AOC3, ACE, ACE, EPHA4, DNER, GPC1, SUN2, SCARB2, CRHBP, LNPEP, IGF2R, EGFR, CNTNAP2, NTRK2, CTSL, STS, LAMP2, ATP6AP1
GO_GOLGI_APPARATUS	1534	38	0.00014	0.00158	PPT1, SORT1, PTGFRN, GBA, BCAN, FMOD, F2, NCAM1, SORL1, JAM3, M6PR, DCN, ITM2B, SERPINA1, ADAM10, NEO1, ACAN, AOC3, NCAN, EPHA4, GPC1, AHSG, SCARB2, CPE, ARSB, VCAN, TMEM30A, IGF2R, EGFR, SGCE, CALU, CNTNAP2, CLU, NTRK2, PTGDS, DPP7, STS, BGN
GO_ENDOCYTIC_VESICLE	292	13	0.000153	0.0017	HPX, HYOU1, LRP1, HSP90B1, LAMP1, HP, MPO, ITGAV, SCARB2, GRIA2, IGF2R, EGFR, LAMP2
GO_CATION_CHANNEL_COMPLEX	219	11	0.000174	0.00191	CNTN2, SCN4B, SCN3B, CNTNAP1, SCN1B, DPP10, GRIA2, CACNA2D1, CNTNAP2, DPP6, GRIN1
GO_AXONAL_GROWTH_CONE	26	4	0.000361	0.00393	LRP1, EPHA4, OLFM1, L1CAM
GO_DISTAL_AXON	279	12	0.000373	0.00401	THY1, LRP1, PCDH9, EPHA4, CXADR, NPTXR, ITGA2, CRHBP, NTRK2, OLFM1, GRIN1, L1CAM
GO_EXCITATORY_SYNAPSE	48	5	0.000427	0.00445	CADM3, GRIA2, LRRC4, GRIN1, NLGN4X
GO_INTRINSIC_COMPONENT_OF_SYNAPTIC_VESICLE_MEMBRANE	48	5	0.000427	0.00445	SV2A, LAMP1, WFS1, GABRA2, SYPL1
GO_CHLORIDE_CHANNEL_COMPLEX	48	5	0.000427	0.00445	ANO6, GABRB3, GABRA2, GABRB1, GABRA1
GO_PARANODE_REGION_OF_AXON	12	3	0.000466	0.00475	NFASC, CNTNAP1, MAG
GO_ANCHORED_COMPONENT_OF_SYNAPTIC_MEMBRANE	12	3	0.000466	0.00475	CNTN2, CNTN1, NTNG2
GO_EXTRACELLULAR_MATRIX_COMPONENT	49	5	0.00047	0.00475	TNR, LAMC1, ACAN, PTPRZ1, TNC
GO_MYELIN_SHEATH	51	5	0.000567	0.00568	CNTN2, ITGB1, THY1, JAM3, MAG
GO_BASOLATERAL_PLASMA_MEMBRANE	213	10	0.000581	0.00576	ATP1B1, CADM1, LRP1, SLC12A6, CDH2, CA11, ITGA6, CXADR, CD38, EGFR
GO_CELL_CELL_ADHERENS_JUNCTION	110	7	0.000668	0.00656	IGSF21, CDH13, CDH2, PVR, ITGA6, CXADR, CDH10
GO_SECONDARY_LYSOSOME	14	3	0.000756	0.00721	LAMP1, CRHBP, LAMP2
GO_VOLTAGE_GATED_SODIUM_CHANNEL_COMPLEX	14	3	0.000756	0.00721	SCN4B, SCN3B, SCN1B
GO_PLATELET_DENSE_GRANULE_LUMEN	14	3	0.000756	0.00721	APOH, LGALS3BP, ITIH4
GO_TERTIARY_GRANULE_LUMEN	55	5	0.000804	0.00759	CTSD, HP, LRG1, ASAH1, ORM1
GO_NODE_OF_RANVIER	15	3	0.000936	0.00876	NFASC, CNTN2, SCN1B
GO_NEURON_PROJECTION_MEMBRANE	59	5	0.00111	0.0103	THY1, GABRA2, GABRA1, SGCE, CNTNAP2
GO_NUCLEAR_MEMBRANE_PART	16	3	0.00114	0.0104	P2RX7, SUN2, LEMD2
GO_INHIBITORY_SYNAPSE	16	3	0.00114	0.0104	IGSF21, NPTN, NLGN4X
GO_NEURON_SPINE	158	8	0.00126	0.0114	ITGB1, ADAM10, EPHA4, GRIA2, GRM3, LRRC4, NTRK2, GRIN1
GO_SPECIFIC_GRANULE_MEMBRANE	90	6	0.00127	0.0114	ANO6, ADAM10, SLC44A2, ITGAV, CD47, TMEM30A
GO_FICOLIN_1_RICH_GRANULE_MEMBRANE	61	5	0.00129	0.0114	NFASC, LAMP1, GAA, SIRPA, LAMP2
GO_ANCHORED_COMPONENT_OF_POSTSYNAPTIC_MEMBRANE	5	2	0.00171	0.015	CNTN2, CNTN1
GO_SITE_OF_POLARIZED_GROWTH	166	8	0.00173	0.015	THY1, LRP1, PCDH9, EPHA4, CXADR, NPTXR, OLFM1, L1CAM
GO_EXOCYTIC_VESICLE	206	9	0.00179	0.0154	PPT1, SV2A, LAMP1, ADAM10, WFS1, GABRA2, SNAP91, SYPL1, GRIN1
GO_DENDRITE_MEMBRANE	40	4	0.00191	0.0162	THY1, GABRA2, GABRA1, SGCE
GO_PROTEIN_LIPID_COMPLEX	40	4	0.00191	0.0162	SORL1, APOH, PCYOX1, CLU
GO_LEADING_EDGE_MEMBRANE	170	8	0.002	0.0169	ITGB1, THY1, ITGAV, GABRA2, GABRA1, PTPRK, SGCE, CNTNAP2
GO_FILOPODIUM	100	6	0.00218	0.0182	ITGB1, ITGA6, ITGAV, EPHA4, CXADR, NPTXR
GO_PERINUCLEAR_REGION_OF_CYTOPLASM	691	19	0.0023	0.019	SORT1, ITGB1, GAPDH, M6PR, HSP90B1, LAMP1, ADAM10, CDH13, APLP1, ITPR1, APOD, ITGA2, LNPEP, IGF2R, EGFR, CLU, NTRK2, PTGDS, FLNA
GO_TERTIARY_GRANULE_MEMBRANE	72	5	0.0027	0.0221	ANO6, ADAM10, GAA, SIRPA, CD47
GO_MULTIVESICULAR_BODY	46	4	0.0032	0.0261	CD63, LAMP1, CRHBP, EGFR
GO_SODIUM_CHANNEL_COMPLEX	23	3	0.00337	0.027	SCN4B, SCN3B, SCN1B
GO_INTRINSIC_COMPONENT_OF_EXTERNAL_SIDE_OF_PLASMA_MEMBRANE	23	3	0.00337	0.027	IGSF21, F3, THY1
GO_G_PROTEIN_COUPLED_RECEPTOR_DIMERIC_COMPLEX	7	2	0.00353	0.0278	GABBR1, GABBR2
GO_DYSTROGLYCAN_COMPLEX	7	2	0.00353	0.0278	SGCB, SGCE
GO_INTRINSIC_COMPONENT_OF_ORGANELLE_MEMBRANE	372	12	0.00426	0.0333	SV2A, BSCL2, P2RX7, ITM2B, LAMP1, PIGS, SUN2, WFS1, GABRA2, LEMD2, SYPL1, LAMP2
GO_FIBRINOGEN_COMPLEX	8	2	0.00467	0.0362	FGB, FGG
GO_BASAL_PART_OF_CELL	52	4	0.00499	0.0384	ITGA6, ITGA1, ITGA2, EGFR
GO_LATE_ENDOSOME	241	9	0.00506	0.0386	PSAP, M6PR, CD63, LAMP1, SCARB2, CRHBP, IGF2R, EGFR, LAMP2
GO_TRANSPORT_VESICLE_MEMBRANE	202	8	0.00571	0.0433	SV2A, LAMP1, ITPR1, WFS1, GABRA2, CPE, TMEM30A, SYPL1
GO_ACTIN_BASED_CELL_PROJECTION	203	8	0.00588	0.0435	NFASC, ITGB1, AOC3, ITGA6, ITGAV, EPHA4, CXADR, NPTXR
GO_AUTOLYSOSOME	9	2	0.00595	0.0435	LAMP1, LAMP2
GO_ANCHORED_COMPONENT_OF_PRESYNAPTIC_MEMBRANE	9	2	0.00595	0.0435	CNTN1, NTNG2
GO_NUCLEAR_ENVELOPE_LUMEN	9	2	0.00595	0.0435	SORL1, IGF2R
GO_G_PROTEIN_COUPLED_RECEPTOR_COMPLEX	9	2	0.00595	0.0435	GABBR1, GABBR2
GO_EARLY_ENDOSOME	341	11	0.00609	0.0439	SORT1, SORL1, LRP1, AOC3, EPHA4, DNER, LNPEP, IGF2R, EGFR, CNTNAP2, NTRK2
GO_NUCLEAR_INNER_MEMBRANE	55	4	0.0061	0.0439	P2RX7, SUN2, ITPR1, LEMD2
GO_FICOLIN_1_RICH_GRANULE	124	6	0.00628	0.0449	CTSD, KRT1, SERPINA1, LRG1, ARSB, ASAH1
GO_CATENIN_COMPLEX	29	3	0.00655	0.0465	CDH13, CDH2, CDH10
GO_NUCLEAR_MEMBRANE	299	10	0.00686	0.0484	SORT1, GAPDH, P2RX7, NRXN1, CERS6, SUN2, ITPR1, LEMD2, EGFR, PTGDS
GO_PERIKARYON	127	6	0.00704	0.0493	EPHA4, PCSK2, ITGA1, CRHBP, CNTNAP2, OLFM1

## Sheet: Biological processes
GeneSet	N	n	P-value	adjusted P	genes
GO_BIOLOGICAL_ADHESION	1376	103	2.74e-51	2.02e-47	IGSF21, NEGR1, BCAN, CADM3, ATP1B1, TNR, LAMC1, NFASC, CNTN2, PLXNA2, ITGB1, ENTPD1, NCAM1, CADM1, MCAM, THY1, HEPACAM, NTM, OPCML, JAM3, CNTN1, ITGA7, CD63, LRP1, PLXNC1, PCDH17, PCDH9, EFNB2, LRFN5, GLDN, ADAM10, NEO1, NPTN, ACAN, CNTNAP4, CDH13, ATP1B2, OMG, CNTNAP1, AOC3, LGALS3BP, CDH2, ICAM1, ICAM5, NCAN, SCN1B, MAG, APLP1, CADM4, PVR, BCAM, NRXN1, CNTNAP5, ITGA6, ITGAV, ADAM23, EPHA4, SIRP…
GO_NEURON_DEVELOPMENT	1082	69	9.5e-29	3.49e-25	C1QA, PPT1, NEGR1, TNR, NFASC, CNTN2, PLXNA2, ITGB1, LGI1, NCAM1, THY1, NTM, OPCML, JAM3, CNTN1, LRP1, PLXNC1, EFNB2, GABRB3, GLDN, ADAM10, NEO1, NPTN, ISLR2, SEMA7A, NTRK3, SEMA4B, OMG, CNTNAP1, NPTX1, CDH2, C3, SCN1B, MAG, NRXN1, EPHA4, GPC1, SLC12A5, NCAM2, NPTXR, PLXNB2, CHL1, CNTN4, PLXNB1, ALCAM, PLXNA1, APOD, CD38, GABRB1, SCARB2, ITGA1, ARSB, TMEM30A, PTPRK, EGFR, NRCAM, PTPRZ1, PLXNA4, C…
GO_NEUROGENESIS	1572	79	3.03e-26	7.42e-23	C1QA, PPT1, NEGR1, TNR, NFASC, CNTN2, PLXNA2, ITGB1, LGI1, F2, NCAM1, THY1, SORL1, NTM, OPCML, JAM3, CNTN1, LRP1, PLXNC1, EFNB2, MDGA2, MDGA2, GABRB3, GLDN, ADAM10, NEO1, NPTN, ISLR2, SEMA7A, NTRK3, SEMA4B, OMG, CNTNAP1, NPTX1, CDH2, C3, SCN1B, MAG, NRXN1, EPHA4, DNER, GPC1, SLC12A5, NCAM2, SUN2, NPTXR, PLXNB2, CHL1, CNTN4, PLXNB1, ALCAM, PLXNA1, APOD, CD38, GABRB1, SCARB2, ITGA1, ARSB, LEMD2, TM…
GO_AXON_DEVELOPMENT	502	46	1.73e-25	3.18e-22	TNR, NFASC, CNTN2, PLXNA2, ITGB1, LGI1, NCAM1, THY1, JAM3, LRP1, PLXNC1, EFNB2, NEO1, NPTN, ISLR2, SEMA7A, NTRK3, SEMA4B, OMG, NPTX1, CDH2, SCN1B, MAG, NRXN1, EPHA4, GPC1, NCAM2, PLXNB2, CHL1, CNTN4, PLXNB1, ALCAM, PLXNA1, APOD, NRCAM, PTPRZ1, PLXNA4, GFRA2, NTRK2, SEMA4D, TNC, NTNG2, OLFM1, GRIN1, PLXNB3, L1CAM
GO_NEURON_DIFFERENTIATION	1328	71	5.61e-25	8.25e-22	C1QA, PPT1, NEGR1, TNR, NFASC, CNTN2, PLXNA2, ITGB1, LGI1, NCAM1, THY1, NTM, OPCML, JAM3, CNTN1, LRP1, PLXNC1, EFNB2, MDGA2, MDGA2, GABRB3, GLDN, ADAM10, NEO1, NPTN, ISLR2, SEMA7A, NTRK3, SEMA4B, OMG, CNTNAP1, NPTX1, CDH2, C3, SCN1B, MAG, NRXN1, EPHA4, GPC1, SLC12A5, NCAM2, NPTXR, PLXNB2, CHL1, CNTN4, PLXNB1, ALCAM, PLXNA1, APOD, CD38, GABRB1, SCARB2, ITGA1, ARSB, TMEM30A, PTPRK, EGFR, NRCAM, PTP…
GO_CELL_PART_MORPHOGENESIS	671	48	6.49e-22	7.95e-19	TNR, NFASC, CNTN2, PLXNA2, ITGB1, LGI1, NCAM1, THY1, LRP1, PLXNC1, EFNB2, ADAM10, NEO1, NPTN, ISLR2, SEMA7A, NTRK3, SEMA4B, OMG, CNTNAP1, NPTX1, CDH2, SCN1B, MAG, NRXN1, EPHA4, GPC1, PLXNB2, CHL1, CNTN4, PLXNB1, ALCAM, PLXNA1, ITGA1, EGFR, NRCAM, PTPRZ1, PLXNA4, CNTNAP2, GFRA2, PTPRD, NTRK2, SEMA4D, NTNG2, OLFM1, GRIN1, PLXNB3, L1CAM
GO_CELL_CELL_ADHESION	806	52	1.05e-21	1.11e-18	IGSF21, NEGR1, CADM3, TNR, NFASC, CNTN2, ITGB1, CADM1, THY1, JAM3, ITGA7, PCDH17, PCDH9, EFNB2, LRFN5, GLDN, NPTN, CDH13, CDH2, ICAM1, ICAM5, MAG, PVR, NRXN1, ITGA6, ITGAV, SIRPA, CXADR, NCAM2, JAM2, PLXNB2, CNTN4, ALCAM, CD47, CD200, SPARCL1, FGB, FGG, CDH10, MEGF10, PCDH1, NT5E, EGFR, NRCAM, LRRC4, PTPRD, SEMA4D, NTNG2, NLGN4X, PLXNB3, L1CAM, FLNA
GO_CELL_MORPHOGENESIS_INVOLVED_IN_DIFFERENTIATION	723	49	2.33e-21	2.13e-18	TNR, LAMC1, NFASC, CNTN2, PLXNA2, ITGB1, LGI1, NCAM1, THY1, LRP1, PLXNC1, EFNB2, ADAM10, NEO1, NPTN, ISLR2, SEMA7A, NTRK3, SEMA4B, OMG, NPTX1, CDH2, SCN1B, MAG, NRXN1, ITGAV, EPHA4, GPC1, PLXNB2, CHL1, CNTN4, PLXNB1, ALCAM, PLXNA1, FGB, FGG, NRCAM, PTPRZ1, PLXNA4, GFRA2, PTPRD, NTRK2, SEMA4D, NTNG2, OLFM1, GRIN1, PLXNB3, L1CAM, FLNA
GO_CELL_MORPHOGENESIS_INVOLVED_IN_NEURON_DIFFERENTIATION	573	44	2.61e-21	2.13e-18	TNR, NFASC, CNTN2, PLXNA2, ITGB1, LGI1, NCAM1, THY1, LRP1, PLXNC1, EFNB2, ADAM10, NEO1, NPTN, ISLR2, SEMA7A, NTRK3, SEMA4B, OMG, NPTX1, CDH2, SCN1B, MAG, NRXN1, EPHA4, GPC1, PLXNB2, CHL1, CNTN4, PLXNB1, ALCAM, PLXNA1, NRCAM, PTPRZ1, PLXNA4, GFRA2, PTPRD, NTRK2, SEMA4D, NTNG2, OLFM1, GRIN1, PLXNB3, L1CAM
GO_CELLULAR_COMPONENT_MORPHOGENESIS	1107	60	3.04e-21	2.24e-18	TNR, LAMC1, NFASC, CNTN2, PLXNA2, ITGB1, LGI1, F2, NCAM1, THY1, ITGA7, LRP1, PLXNC1, P2RX7, EFNB2, ADAM10, NEO1, NPTN, ISLR2, SEMA7A, NTRK3, SEMA4B, CDH13, OMG, CNTNAP1, NPTX1, CDH2, ICAM1, SCN1B, MAG, NRXN1, ITGAV, EPHA4, GPC1, PLXNB2, CHL1, CNTN4, PLXNB1, ALCAM, PLXNA1, FGB, FGG, CDH10, ITGA1, EGFR, NRCAM, PTPRZ1, PLXNA4, CNTNAP2, GFRA2, CLU, PTPRD, NTRK2, SEMA4D, NTNG2, OLFM1, GRIN1, PLXNB3, L…
GO_CELL_PROJECTION_ORGANIZATION	1492	69	1.12e-20	7.48e-18	NEGR1, TNR, NFASC, CNTN2, PLXNA2, ITGB1, LGI1, NCAM1, THY1, JAM3, CNTN1, ANO6, LRP1, PLXNC1, P2RX7, EFNB2, GLDN, ADAM10, NEO1, NPTN, ISLR2, SEMA7A, NTRK3, SEMA4B, CDH13, OMG, CNTNAP1, NPTX1, CDH2, ICAM1, SCN1B, MAG, NRXN1, ITGA6, EPHA4, GPC1, SLC12A5, NCAM2, NPTXR, PLXNB2, CHL1, CNTN4, PLXNB1, ALCAM, PLXNA1, APOD, CD38, SCARB2, ITGA1, ITGA2, ARSB, TMEM30A, PTPRK, EGFR, NRCAM, PTPRZ1, PLXNA4, CNTN…
GO_SYNAPSE_ORGANIZATION	400	36	8.8e-20	5.39e-17	IGSF21, C1QA, BCAN, TNR, NFASC, CNTN2, PCDH17, EFNB2, LRFN5, GABRB3, ADAM10, NPTN, NTRK3, CNTNAP4, CDH2, CBLN2, C3, NRXN1, EPHA4, DNER, PLXNB2, PLXNB1, GABRA2, SPARCL1, GABRA1, TPBG, NRCAM, LRRC4, PTPRD, NTRK2, SEMA4D, TNC, NTNG2, GRIN1, NLGN4X, L1CAM
GO_REGULATION_OF_AXONOGENESIS	180	25	1.62e-18	9.18e-16	TNR, CNTN2, PLXNA2, THY1, LRP1, PLXNC1, ISLR2, SEMA7A, NTRK3, SEMA4B, OMG, CDH2, MAG, EPHA4, PLXNB2, PLXNB1, PLXNA1, NRCAM, PLXNA4, NTRK2, SEMA4D, OLFM1, GRIN1, PLXNB3, L1CAM
GO_LOCOMOTION	1745	71	3.22e-18	1.69e-15	F3, IGSF8, ATP1B1, TNR, LAMC1, NFASC, CNTN2, PLXNA2, ITGB1, LGI1, F2, NCAM1, MCAM, THY1, SORL1, JAM3, ANO6, CD63, LRP1, DCN, PLXNC1, EFNB2, ADAM10, NEO1, NPTN, SEMA7A, NTRK3, SEMA4B, CDH13, ATP1B2, ACE, ACE, APOH, CDH2, ICAM1, SCN1B, MAG, CADM4, NRXN1, ITGA6, ITGAV, EPHA4, DNER, GPC1, SIRPA, CXADR, JAM2, SUN2, PLXNB2, CHL1, CNTN4, PLXNB1, ALCAM, CD47, CD200, PLXNA1, APOD, ITGA1, ITGA2, ARSB, MEGF…
GO_NEURON_PROJECTION_GUIDANCE	270	29	3.52e-18	1.73e-15	TNR, NFASC, CNTN2, PLXNA2, LGI1, NCAM1, LRP1, PLXNC1, EFNB2, NEO1, NPTN, SEMA7A, SEMA4B, SCN1B, NRXN1, EPHA4, GPC1, PLXNB2, CHL1, CNTN4, PLXNB1, ALCAM, PLXNA1, NRCAM, PLXNA4, GFRA2, SEMA4D, PLXNB3, L1CAM
GO_REGULATION_OF_CELL_MORPHOGENESIS_INVOLVED_IN_DIFFERENTIATION	294	30	3.83e-18	1.76e-15	TNR, CNTN2, PLXNA2, THY1, LRP1, PLXNC1, ADAM10, ISLR2, SEMA7A, NTRK3, SEMA4B, OMG, CDH2, MAG, EPHA4, PLXNB2, PLXNB1, PLXNA1, FGB, FGG, NRCAM, PLXNA4, PTPRD, NTRK2, SEMA4D, OLFM1, GRIN1, PLXNB3, L1CAM, FLNA
GO_REGULATION_OF_NEURON_PROJECTION_DEVELOPMENT	478	36	2.9e-17	1.25e-14	NEGR1, TNR, CNTN2, PLXNA2, THY1, CNTN1, LRP1, PLXNC1, EFNB2, ADAM10, NPTN, ISLR2, SEMA7A, NTRK3, SEMA4B, OMG, CDH2, SCN1B, MAG, EPHA4, PLXNB2, PLXNB1, PLXNA1, CD38, SCARB2, ARSB, TMEM30A, NRCAM, PLXNA4, PTPRD, NTRK2, SEMA4D, OLFM1, GRIN1, PLXNB3, L1CAM
GO_CELL_CELL_ADHESION_VIA_PLASMA_MEMBRANE_ADHESION_MOLECULES	267	27	2.5e-16	1.02e-13	IGSF21, CADM3, CNTN2, ITGB1, CADM1, PCDH17, PCDH9, LRFN5, NPTN, CDH13, CDH2, ICAM1, MAG, PVR, NRXN1, CXADR, PLXNB2, CNTN4, ALCAM, SPARCL1, CDH10, PCDH1, LRRC4, PTPRD, NTNG2, PLXNB3, L1CAM
GO_REGULATION_OF_NERVOUS_SYSTEM_DEVELOPMENT	890	47	3.44e-16	1.33e-13	C1QA, NEGR1, TNR, CNTN2, PLXNA2, F2, THY1, SORL1, CNTN1, LRP1, PLXNC1, EFNB2, LRFN5, ADAM10, NPTN, ISLR2, SEMA7A, NTRK3, SEMA4B, OMG, CDH2, CBLN2, SCN1B, MAG, NRXN1, EPHA4, PLXNB2, CNTN4, PLXNB1, PLXNA1, CD38, SCARB2, ARSB, TMEM30A, TPBG, NRCAM, PTPRZ1, PLXNA4, PTPRD, NTRK2, SEMA4D, NTNG2, OLFM1, GRIN1, PLXNB3, L1CAM, FLNA
GO_TAXIS	626	39	7.47e-16	2.75e-13	F3, TNR, NFASC, CNTN2, PLXNA2, LGI1, NCAM1, JAM3, ANO6, LRP1, PLXNC1, EFNB2, ADAM10, NEO1, NPTN, SEMA7A, NTRK3, SEMA4B, CDH13, SCN1B, NRXN1, ITGAV, EPHA4, GPC1, CXADR, PLXNB2, CHL1, CNTN4, PLXNB1, ALCAM, PLXNA1, ITGA1, ITGA2, NRCAM, PLXNA4, GFRA2, SEMA4D, PLXNB3, L1CAM
GO_SYNAPSE_ASSEMBLY	173	22	1.33e-15	4.67e-13	PCDH17, EFNB2, LRFN5, GABRB3, NPTN, NTRK3, CDH2, CBLN2, NRXN1, DNER, PLXNB2, PLXNB1, GABRA2, GABRA1, TPBG, NRCAM, PTPRD, NTRK2, SEMA4D, NTNG2, GRIN1, NLGN4X
GO_REGULATION_OF_CELL_PROJECTION_ORGANIZATION	650	39	2.58e-15	8.63e-13	NEGR1, TNR, CNTN2, PLXNA2, THY1, CNTN1, LRP1, PLXNC1, P2RX7, EFNB2, ADAM10, NPTN, ISLR2, SEMA7A, NTRK3, SEMA4B, OMG, CDH2, ICAM1, SCN1B, MAG, EPHA4, PLXNB2, PLXNB1, PLXNA1, CD38, SCARB2, ITGA2, ARSB, TMEM30A, NRCAM, PLXNA4, PTPRD, NTRK2, SEMA4D, OLFM1, GRIN1, PLXNB3, L1CAM
GO_CELL_MOTILITY	1522	61	2.92e-15	9.34e-13	F3, IGSF8, ATP1B1, TNR, LAMC1, CNTN2, PLXNA2, ITGB1, F2, MCAM, THY1, SORL1, JAM3, ANO6, CD63, LRP1, DCN, PLXNC1, EFNB2, ADAM10, SEMA7A, NTRK3, SEMA4B, CDH13, ATP1B2, ACE, ACE, APOH, CDH2, ICAM1, MAG, CADM4, ITGA6, ITGAV, EPHA4, DNER, GPC1, SIRPA, CXADR, JAM2, SUN2, PLXNB2, CHL1, PLXNB1, CD47, CD200, PLXNA1, APOD, ITGA1, ITGA2, ARSB, MEGF10, PTPRK, ITGB8, EGFR, NRCAM, PLXNA4, NTRK2, SEMA4D, PLXNB3…
GO_LEUKOCYTE_MEDIATED_IMMUNITY	765	42	4.26e-15	1.31e-12	C1QA, CREG1, NFASC, PSAP, CTSD, HPX, F2, SERPING1, CADM1, ANO6, KRT1, CD63, P2RX7, LAMP1, SERPINA1, SERPINA3, ADAM10, HP, MPO, ACE, ACE, GAA, LRG1, C3, ICAM1, SLC44A2, PVR, ITGAV, SIRPA, CTSA, CD47, AHSG, ARSB, C4A, C4B, TMEM30A, IGF2R, RNASET2, ASAH1, CLU, ORM1, DPP7, LAMP2
GO_EXTRACELLULAR_STRUCTURE_ORGANIZATION	412	31	5.67e-15	1.67e-12	BCAN, TNR, LAMC1, FMOD, ITGB1, JAM3, A2M, ITGA7, LRP1, DCN, ADAM10, ACAN, MPO, ICAM1, ICAM5, NCAN, ITGA6, ITGAV, JAM2, ABI3BP, CD47, FGB, FGG, ITGA1, ITGA2, VCAN, HAPLN1, ITGB8, CTSL, TNC, BGN
GO_REGULATION_OF_CELL_MORPHOGENESIS	472	33	5.9e-15	1.67e-12	TNR, CNTN2, PLXNA2, F2, THY1, ITGA7, LRP1, PLXNC1, ADAM10, ISLR2, SEMA7A, NTRK3, SEMA4B, OMG, CDH2, ICAM1, MAG, EPHA4, PLXNB2, PLXNB1, PLXNA1, FGB, FGG, NRCAM, PLXNA4, PTPRD, NTRK2, SEMA4D, OLFM1, GRIN1, PLXNB3, L1CAM, FLNA
GO_EXOCYTOSIS	893	45	8.91e-15	2.43e-12	SV2A, CREG1, NFASC, PSAP, CTSD, SERPING1, A2M, ANO6, KRT1, CD63, P2RX7, LAMP1, SERPINA1, SERPINA3, ADAM10, HP, MPO, APOH, LGALS3BP, GAA, TMX3, LRG1, C3, SLC44A2, ITGAV, SIRPA, CTSA, ITIH4, CD47, AHSG, FGB, FGG, CRHBP, ARSB, CD109, TMEM30A, IGF2R, RNASET2, ASAH1, CLU, ORM1, DPP7, LAMP2, FLNA, ATP6AP1
GO_REGULATION_OF_CELL_DEVELOPMENT	904	45	1.39e-14	3.64e-12	C1QA, NEGR1, TNR, CNTN2, PLXNA2, F2, THY1, SORL1, CNTN1, LRP1, PLXNC1, EFNB2, ADAM10, NPTN, ISLR2, SEMA7A, NTRK3, SEMA4B, OMG, CDH2, SCN1B, MAG, EPHA4, PLXNB2, CNTN4, PLXNB1, PLXNA1, CD38, SCARB2, FGB, FGG, ARSB, TMEM30A, NRCAM, PTPRZ1, PLXNA4, PTPRD, NTRK2, SEMA4D, OLFM1, GRIN1, PLXNB3, L1CAM, FLNA, ATP6AP1
GO_CENTRAL_NERVOUS_SYSTEM_DEVELOPMENT	964	46	3.16e-14	7.97e-12	C1QA, PPT1, BCAN, TNR, CNTN2, PLXNA2, ITGB1, TPP1, F2, CNTN1, LRP1, MDGA2, MDGA2, SEMA7A, NTRK3, ACAN, CNTNAP1, NPTX1, CDH2, C3, NCAN, SCN1B, MAG, ADAM23, EPHA4, DNER, SUN2, PLXNB2, CNTN4, BTD, APOD, GABRB1, ARSB, VCAN, HAPLN1, MOG, EGFR, ADAM22, NRCAM, PTPRZ1, PLXNA4, CNTNAP2, CLU, NTRK2, GRIN1, NLGN4X, FLNA
GO_REGULATION_OF_NEURON_DIFFERENTIATION	633	37	3.25e-14	7.97e-12	NEGR1, TNR, CNTN2, PLXNA2, THY1, CNTN1, LRP1, PLXNC1, EFNB2, ADAM10, NPTN, ISLR2, SEMA7A, NTRK3, SEMA4B, OMG, CDH2, SCN1B, MAG, EPHA4, PLXNB2, CNTN4, PLXNB1, PLXNA1, CD38, SCARB2, ARSB, TMEM30A, NRCAM, PLXNA4, PTPRD, NTRK2, SEMA4D, OLFM1, GRIN1, PLXNB3, L1CAM
GO_SECRETION	1614	61	4.16e-14	9.86e-12	PPT1, SV2A, CREG1, SERPINC1, NFASC, PSAP, CTSD, SERPING1, CADM1, GAPDH, M6PR, A2M, ANO6, KRT1, CD63, LRP1, P2RX7, LAMP1, SERPINA1, SERPINA3, ADAM10, HP, MPO, ACE, ACE, APOH, LGALS3BP, GAA, TMX3, LRG1, C3, SLC44A2, NRXN1, ITGAV, SIRPA, CTSA, CBLN4, ITPR1, GRM2, ITIH4, CD47, CD200, AHSG, CD38, FGB, FGG, CPE, CRHBP, ARSB, CD109, TMEM30A, IGF2R, RNASET2, EGFR, ASAH1, CLU, NTRK2, ORM1, DPP7, LAMP2, FL…
GO_SEMAPHORIN_PLEXIN_SIGNALING_PATHWAY	39	12	6.62e-14	1.52e-11	PLXNA2, NCAM1, PLXNC1, SEMA7A, SEMA4B, PLXNB2, PLXNB1, PLXNA1, PLXNA4, SEMA4D, PLXNB3, FLNA
GO_PLATELET_DEGRANULATION	126	18	7.07e-14	1.58e-11	PSAP, SERPING1, A2M, CD63, SERPINA1, SERPINA3, APOH, LGALS3BP, TMX3, ITIH4, AHSG, FGB, FGG, CD109, CLU, ORM1, LAMP2, FLNA
GO_POSITIVE_REGULATION_OF_CELL_MORPHOGENESIS_INVOLVED_IN_DIFFERENTIATION	147	19	9.11e-14	1.97e-11	PLXNA2, LRP1, PLXNC1, ISLR2, SEMA7A, NTRK3, EPHA4, PLXNB2, PLXNB1, PLXNA1, FGB, FGG, PLXNA4, PTPRD, NTRK2, SEMA4D, PLXNB3, L1CAM, FLNA
GO_MULTICELLULAR_ORGANISMAL_SIGNALING	198	21	2.33e-13	4.9e-11	GBA, ATP1B1, TNR, NFASC, SCN4B, SCN3B, JAM3, NTRK3, ATP1B2, CNTNAP1, SCN1B, MAG, CXADR, ITPR1, ITGA2, CACNA2D1, NRCAM, CNTNAP2, ASPH, NTRK2, FLNA
GO_SYNAPTIC_SIGNALING	704	37	8.23e-13	1.68e-10	PPT1, SV2A, TNR, CNTN2, ITGB1, LGI1, SORCS3, P2RX7, PCDH17, GABRB3, SLC12A6, NPTN, CNTNAP4, NPTX1, CDH2, NRXN1, EPHA4, SLC12A5, NPTXR, CNTN4, GRM2, CD38, GABRA2, GABRB1, GRIA2, CRHBP, GABRA1, EGFR, GRM3, SYPL1, LRRC4, PTPRD, NTRK2, GABBR2, NTNG2, GRIN1, NLGN4X
GO_HETEROTYPIC_CELL_CELL_ADHESION	60	13	8.75e-13	1.74e-10	NFASC, ITGB1, THY1, ITGA7, GLDN, ITGAV, SIRPA, CXADR, CD47, CD200, FGB, FGG, NRCAM
GO_IMPORT_INTO_CELL	675	36	1.13e-12	2.19e-10	PPT1, SORT1, ATP1B1, CNTN2, ITGB1, HPX, HYOU1, SORL1, M6PR, ANO6, CD63, LRP1, HSP90B1, EFNB2, SLC12A6, HP, CDH13, ATP1B2, MRC2, LGALS3BP, C3, APLP1, SLC39A10, DNER, SLC12A5, SUSD2, AHSG, SCARB2, ITGA2, MEGF10, SNAP91, IGF2R, CACNA2D1, CLU, NLGN4X, UBQLN2
GO_POSITIVE_REGULATION_OF_NEURON_PROJECTION_DEVELOPMENT	266	23	1.25e-12	2.35e-10	NEGR1, PLXNA2, CNTN1, LRP1, PLXNC1, NPTN, ISLR2, SEMA7A, NTRK3, SCN1B, EPHA4, PLXNB2, PLXNB1, PLXNA1, SCARB2, ARSB, TMEM30A, PLXNA4, PTPRD, NTRK2, SEMA4D, PLXNB3, L1CAM
GO_MYELOID_LEUKOCYTE_MEDIATED_IMMUNITY	546	32	1.92e-12	3.54e-10	CREG1, NFASC, PSAP, CTSD, F2, ANO6, KRT1, CD63, LAMP1, SERPINA1, SERPINA3, ADAM10, HP, MPO, ACE, ACE, GAA, LRG1, C3, SLC44A2, ITGAV, SIRPA, CTSA, CD47, AHSG, ARSB, TMEM30A, IGF2R, RNASET2, ASAH1, ORM1, DPP7, LAMP2
GO_POSITIVE_REGULATION_OF_MULTICELLULAR_ORGANISMAL_PROCESS	1683	59	2.94e-12	5.27e-10	C1QA, NEGR1, F3, GBA, TNR, PLXNA2, ITGB1, F2, BSCL2, CADM1, SCN3B, GAPDH, CNTN1, ANO6, LRP1, PLXNC1, P2RX7, EFNB2, NPTN, ISLR2, SEMA7A, NTRK3, APOH, CBLN2, LRG1, C3, ICAM1, SCN1B, MAG, NRXN1, EPHA4, GPC1, PLXNB2, PLXNB1, CD200, PLXNA1, CD38, SCARB2, FGB, FGG, ITGA2, ARSB, TMEM30A, TPBG, ITGB8, EGFR, NRCAM, PLXNA4, CLU, PTPRD, NTRK2, SEMA4D, ORM1, OLFM1, GRIN1, PLXNB3, L1CAM, FLNA, ATP6AP1
GO_IMMUNE_EFFECTOR_PROCESS	1143	47	3.43e-12	6e-10	C1QA, CREG1, CFH, NFASC, PSAP, CTSD, HPX, F2, SERPING1, CADM1, A2M, ANO6, KRT1, CD63, LRP1, P2RX7, LAMP1, SERPINA1, SERPINA3, ADAM10, SEMA7A, HP, MPO, ACE, ACE, GAA, LRG1, C3, ICAM1, SLC44A2, PVR, ITGAV, SIRPA, CTSA, CD47, AHSG, ARSB, C4A, C4B, TMEM30A, IGF2R, RNASET2, ASAH1, CLU, ORM1, DPP7, LAMP2, FLNA
GO_POSITIVE_REGULATION_OF_AXONOGENESIS	82	14	3.66e-12	6.26e-10	PLXNA2, LRP1, PLXNC1, ISLR2, SEMA7A, NTRK3, PLXNB2, PLXNB1, PLXNA1, PLXNA4, NTRK2, SEMA4D, PLXNB3, L1CAM
GO_REGULATION_OF_RESPONSE_TO_EXTERNAL_STIMULUS	744	37	4.24e-12	7.08e-10	C1QA, F3, GBA, SERPINC1, TNR, F2, SERPING1, JAM3, ANO6, KRT1, LRP1, TSPAN8, EFNB2, LRFN5, ADAM10, SEMA7A, NTRK3, SEMA4B, CDH13, APOH, C3, NRXN1, EPHA4, SIRPA, CD47, CD200, AHSG, APOD, FGB, FGG, ITGA2, CD109, NT5E, EGFR, PLXNA4, SEMA4D, GRIN1
GO_MYELOID_LEUKOCYTE_ACTIVATION	638	34	5.23e-12	8.54e-10	C1QA, CREG1, NFASC, PSAP, CTSD, ANO6, KRT1, CD63, LAMP1, LRFN5, SERPINA1, SERPINA3, ADAM10, HP, MPO, GAA, LRG1, C3, SLC44A2, ITGAV, SIRPA, CTSA, CD47, CD200, AHSG, ARSB, TMEM30A, IGF2R, RNASET2, ASAH1, CLU, ORM1, DPP7, LAMP2
GO_CELL_ACTIVATION	1337	51	5.77e-12	9.22e-10	C1QA, CREG1, NFASC, ITGB1, PSAP, CTSD, F2, THY1, ANO6, KRT1, CD63, LRP1, P2RX7, EFNB2, LAMP1, LRFN5, SERPINA1, SERPINA3, ADAM10, HP, MPO, GAA, LRG1, C3, ICAM1, SLC44A2, CLPTM1, ITGAV, SLC39A10, SIRPA, CTSA, CXADR, ITPR1, CD47, CD200, AHSG, CD38, FGB, FGG, ARSB, MEGF10, TMEM30A, IGF2R, RNASET2, EGFR, ASAH1, CLU, ORM1, DPP7, LAMP2, FLNA
GO_CELL_CELL_SIGNALING	1619	57	6.39e-12	9.99e-10	C1QA, PPT1, SV2A, TNR, CNTN2, ITGB1, LGI1, SORCS3, DKK3, SCN4B, THY1, SCN3B, LRP1, P2RX7, PCDH17, EFNB2, GABRB3, SLC12A6, ADAM10, NPTN, CNTNAP4, NPTX1, CDH2, C3, SCN1B, NRXN1, EPHA4, SLC12A5, CXADR, NPTXR, CNTN4, ITPR1, GRM2, CD38, GABRA2, GABRB1, FGB, FGG, GRIA2, CPE, CRHBP, LNPEP, PCDH1, GABRA1, EGFR, CACNA2D1, GRM3, SYPL1, LRRC4, PTPRD, NTRK2, GABBR2, TNC, NTNG2, GRIN1, NLGN4X, FLNA
GO_POSITIVE_REGULATION_OF_NERVOUS_SYSTEM_DEVELOPMENT	517	30	1.28e-11	1.96e-09	C1QA, NEGR1, PLXNA2, CNTN1, LRP1, PLXNC1, NPTN, ISLR2, SEMA7A, NTRK3, CBLN2, SCN1B, MAG, NRXN1, EPHA4, PLXNB2, PLXNB1, PLXNA1, SCARB2, ARSB, TMEM30A, TPBG, NRCAM, PLXNA4, PTPRD, NTRK2, SEMA4D, PLXNB3, L1CAM, FLNA
GO_POSITIVE_REGULATION_OF_CELL_DEVELOPMENT	520	30	1.48e-11	2.22e-09	C1QA, NEGR1, PLXNA2, CNTN1, LRP1, PLXNC1, NPTN, ISLR2, SEMA7A, NTRK3, SCN1B, MAG, EPHA4, PLXNB2, PLXNB1, PLXNA1, SCARB2, FGB, FGG, ARSB, TMEM30A, NRCAM, PLXNA4, PTPRD, NTRK2, SEMA4D, PLXNB3, L1CAM, FLNA, ATP6AP1
GO_POSITIVE_REGULATION_OF_CELL_PROJECTION_ORGANIZATION	366	25	2.32e-11	3.41e-09	NEGR1, PLXNA2, CNTN1, LRP1, PLXNC1, P2RX7, NPTN, ISLR2, SEMA7A, NTRK3, SCN1B, EPHA4, PLXNB2, PLXNB1, PLXNA1, SCARB2, ITGA2, ARSB, TMEM30A, PLXNA4, PTPRD, NTRK2, SEMA4D, PLXNB3, L1CAM
GO_ENDOCYTOSIS	536	30	3.13e-11	4.51e-09	PPT1, SORT1, CNTN2, ITGB1, HPX, HYOU1, SORL1, M6PR, ANO6, CD63, LRP1, HSP90B1, EFNB2, HP, CDH13, MRC2, LGALS3BP, C3, APLP1, DNER, SUSD2, AHSG, SCARB2, ITGA2, MEGF10, SNAP91, IGF2R, CLU, NLGN4X, UBQLN2
GO_HOMOPHILIC_CELL_ADHESION_VIA_PLASMA_MEMBRANE_ADHESION_MOLECULES	163	17	6.23e-11	8.81e-09	IGSF21, CADM3, CNTN2, ITGB1, CADM1, PCDH17, PCDH9, NPTN, CDH13, CDH2, PVR, PLXNB2, CNTN4, CDH10, PCDH1, PLXNB3, L1CAM
GO_POSITIVE_REGULATION_OF_NEURON_DIFFERENTIATION	353	24	6.55e-11	9.08e-09	NEGR1, PLXNA2, CNTN1, LRP1, PLXNC1, NPTN, ISLR2, SEMA7A, NTRK3, SCN1B, EPHA4, PLXNB2, PLXNB1, PLXNA1, SCARB2, ARSB, TMEM30A, NRCAM, PLXNA4, PTPRD, NTRK2, SEMA4D, PLXNB3, L1CAM
GO_REGULATION_OF_ANATOMICAL_STRUCTURE_MORPHOGENESIS	1038	42	9.63e-11	1.31e-08	F3, TNR, CNTN2, PLXNA2, ITGB1, F2, THY1, KRT1, ITGA7, LRP1, DCN, PLXNC1, EFNB2, ADAM10, ISLR2, SEMA7A, NTRK3, SEMA4B, OMG, APOH, CDH2, LRG1, C3, ICAM1, MAG, EPHA4, PLXNB2, PLXNB1, PLXNA1, FGB, FGG, ITGB8, NRCAM, PLXNA4, PTPRD, NTRK2, SEMA4D, OLFM1, GRIN1, PLXNB3, L1CAM, FLNA
GO_SEMAPHORIN_PLEXIN_SIGNALING_PATHWAY_INVOLVED_IN_NEURON_PROJECTION_GUIDANCE	13	7	1.08e-10	1.44e-08	PLXNA2, PLXNC1, PLXNB2, PLXNB1, PLXNA1, PLXNA4, PLXNB3
GO_TRANSMISSION_OF_NERVE_IMPULSE	72	12	1.76e-10	2.32e-08	GBA, TNR, NFASC, JAM3, NTRK3, CNTNAP1, SCN1B, MAG, ITGA2, NRCAM, CNTNAP2, NTRK2
GO_CHONDROITIN_SULFATE_CATABOLIC_PROCESS	14	7	2.13e-10	2.74e-08	BCAN, DCN, NCAN, ARSB, VCAN, IDS, IDS, BGN
GO_REGULATION_OF_RESPONSE_TO_WOUNDING	154	16	2.45e-10	3.1e-08	F3, SERPINC1, TNR, F2, SERPING1, ANO6, KRT1, LRP1, TSPAN8, NTRK3, APOH, CADM4, EPHA4, FGB, FGG, CD109
GO_RECEPTOR_MEDIATED_ENDOCYTOSIS	287	21	2.82e-10	3.51e-08	PPT1, CNTN2, ITGB1, HPX, HYOU1, SORL1, M6PR, CD63, LRP1, HSP90B1, EFNB2, HP, LGALS3BP, C3, SUSD2, SCARB2, MEGF10, SNAP91, IGF2R, CLU, UBQLN2
GO_NEGATIVE_REGULATION_OF_RESPONSE_TO_STIMULUS	1553	52	4.06e-10	4.97e-08	GBA, TNR, ITGB1, PSAP, DKK3, F2, SERPING1, HYOU1, THY1, SORL1, A2M, KRT1, LRP1, TSPAN8, DCN, P2RX7, LRFN5, SEMA7A, SEMA4B, VASN, APOH, CDH2, ICAM1, APLP1, CADM4, NRXN1, ITGA6, ITGAV, EPHA4, GPC1, SIRPA, GGT7, ITPR1, CD47, CD200, AHSG, APOD, WFS1, FGB, FGG, ITGA1, CRHBP, LEMD2, CD109, NT5E, EGFR, CLU, SEMA4D, GRIN1, NLGN4X, UBQLN2, IGSF1
GO_AXON_EXTENSION	116	14	4.52e-10	5.44e-08	TNR, ITGB1, LRP1, ISLR2, SEMA7A, NTRK3, SEMA4B, MAG, ALCAM, NRCAM, PLXNA4, SEMA4D, OLFM1, L1CAM
GO_INTEGRIN_MEDIATED_SIGNALING_PATHWAY	98	13	5.82e-10	6.9e-08	ITGB1, THY1, ITGA7, CD63, ADAM10, SEMA7A, ITGA6, ITGAV, CD47, ITGA1, ITGA2, ITGB8, FLNA
GO_REGULATION_OF_HYDROLASE_ACTIVITY	1238	45	6.02e-10	7.02e-08	PPT1, F3, SORT1, ATP1B1, SERPINC1, PLXNA2, ITGB1, PSAP, SERPING1, THY1, SORL1, GAPDH, A2M, LRP1, PLXNC1, HSP90B1, SERPINA1, SERPINA3, NTRK3, ATP1B2, APOH, C3, ICAM1, ITGA6, SLC39A10, EPHA4, PLXNB2, PLXNB1, ITIH4, CD200, PLXNA1, AHSG, SCARB2, ITGA1, ITGA2, C4A, C4B, CD109, EGFR, PLXNA4, ASPH, NTRK2, SEMA4D, GRIN1, PLXNB3
GO_CELL_MATRIX_ADHESION	215	18	6.41e-10	7.36e-08	ITGB1, THY1, JAM3, ITGA7, CD63, LRP1, CDH13, BCAM, ITGA6, ITGAV, APOD, FGB, FGG, ITGA1, ITGA2, PTPRK, SGCE, L1CAM
GO_INFLAMMATORY_RESPONSE	685	32	6.59e-10	7.45e-08	C1QA, F3, GBA, SERPINC1, F2, JAM3, ANO6, KRT1, LRP1, P2RX7, LRFN5, SERPINA1, SERPINA3, SEMA7A, HP, AOC3, C3, ICAM1, SIRPA, ITIH4, CD47, CD200, AHSG, APOD, ITGA2, CRHBP, C4A, C4B, NT5E, EGFR, CLU, ORM1
GO_SULFUR_COMPOUND_CATABOLIC_PROCESS	49	10	7.47e-10	8.32e-08	BCAN, FMOD, DCN, ACAN, NCAN, GGT7, ARSB, VCAN, IDS, IDS, BGN
GO_POSITIVE_REGULATION_OF_TRANSPORT	939	38	8.47e-10	9.29e-08	PPT1, ATP1B1, F2, CADM1, SCN4B, THY1, SORL1, SCN3B, GAPDH, CNTN1, ANO6, CD63, LRP1, P2RX7, LAMP1, ATP1B2, CDH2, C3, SCN1B, ITGAV, SIRPA, CD47, AHSG, WFS1, CD38, FGB, FGG, ITGA2, C4A, C4B, TMEM30A, EGFR, CACNA2D1, CLU, ORM1, GRIN1, FLNA, ATP6AP1
GO_CELL_ACTIVATION_INVOLVED_IN_IMMUNE_RESPONSE	699	32	1.09e-09	1.17e-07	CREG1, NFASC, PSAP, CTSD, ANO6, KRT1, CD63, LRP1, LAMP1, SERPINA1, SERPINA3, ADAM10, HP, MPO, GAA, LRG1, C3, ICAM1, SLC44A2, ITGAV, SIRPA, CTSA, CD47, AHSG, ARSB, TMEM30A, IGF2R, RNASET2, ASAH1, ORM1, DPP7, LAMP2
GO_REGULATION_OF_CELL_SIZE	173	16	1.38e-09	1.47e-07	TNR, ANO6, LRP1, P2RX7, SLC12A6, ISLR2, SEMA7A, NTRK3, SEMA4B, MAG, SLC12A5, NRCAM, PLXNA4, SEMA4D, OLFM1, L1CAM
GO_CELL_JUNCTION_ORGANIZATION	284	20	1.48e-09	1.56e-07	CADM3, LAMC1, NFASC, CADM1, THY1, LRP1, CDH13, CNTNAP1, ACE, ACE, CDH2, PVR, ITGA6, CXADR, CADM2, APOD, CDH10, ITGA2, PTPRK, NLGN4X, FLNA
GO_NEGATIVE_REGULATION_OF_RESPONSE_TO_EXTERNAL_STIMULUS	319	21	1.92e-09	1.99e-07	GBA, TNR, F2, SERPING1, KRT1, TSPAN8, LRFN5, SEMA7A, SEMA4B, APOH, NRXN1, EPHA4, SIRPA, CD200, APOD, FGB, FGG, CD109, NT5E, SEMA4D, GRIN1
GO_REGULATION_OF_CELL_DIFFERENTIATION	1777	55	2.01e-09	2.06e-07	C1QA, NEGR1, SORT1, TNR, CNTN2, PLXNA2, ITGB1, F2, THY1, SORL1, CNTN1, LRP1, PLXNC1, EFNB2, ADAM10, NPTN, ISLR2, SEMA7A, NTRK3, SEMA4B, VASN, OMG, CDH2, SCN1B, MAG, CLPTM1, ITGAV, EPHA4, GPC1, PLXNB2, CNTN4, PLXNB1, PLXNA1, CD38, SCARB2, FGB, FGG, ARSB, MEGF10, CD109, TMEM30A, EGFR, NRCAM, PTPRZ1, PLXNA4, PTPRD, NTRK2, CTSL, SEMA4D, OLFM1, GRIN1, PLXNB3, L1CAM, FLNA, ATP6AP1
GO_NEURON_PROJECTION_REGENERATION	54	10	2.05e-09	2.07e-07	TNR, THY1, JAM3, LRP1, NTRK3, OMG, MAG, EPHA4, APOD, TNC
GO_PROTEIN_ACTIVATION_CASCADE	28	8	2.14e-09	2.13e-07	F3, SERPINC1, F2, SERPING1, A2M, APOH, FGB, FGG
GO_RESPONSE_TO_WOUNDING	649	30	3.01e-09	2.95e-07	F3, SERPINC1, TNR, ENTPD1, F2, SERPING1, MCAM, JAM3, A2M, ANO6, KRT1, LRP1, TSPAN8, DCN, P2RX7, SERPINA1, NTRK3, APOH, MAG, CADM4, EPHA4, ITPR1, APOD, FGB, FGG, ITGA2, CD109, EGFR, TNC, FLNA
GO_CELL_SUBSTRATE_ADHESION	330	21	3.52e-09	3.4e-07	LAMC1, ITGB1, THY1, JAM3, ITGA7, CD63, LRP1, CDH13, BCAM, ITGA6, ITGAV, ABI3BP, APOD, FGB, FGG, ITGA1, ITGA2, PTPRK, SGCE, L1CAM, FLNA
GO_NEURON_PROJECTION_EXTENSION	161	15	4.12e-09	3.91e-07	TNR, ITGB1, LRP1, ISLR2, SEMA7A, NTRK3, SEMA4B, MAG, ALCAM, PLXNA1, NRCAM, PLXNA4, SEMA4D, OLFM1, L1CAM
GO_POSITIVE_REGULATION_OF_DEVELOPMENTAL_PROCESS	1317	45	4.15e-09	3.91e-07	C1QA, NEGR1, F3, PLXNA2, ITGB1, CNTN1, ANO6, LRP1, DCN, PLXNC1, P2RX7, EFNB2, NPTN, ISLR2, SEMA7A, NTRK3, CDH2, CBLN2, LRG1, C3, SCN1B, MAG, NRXN1, EPHA4, GPC1, PLXNB2, PLXNB1, PLXNA1, SCARB2, FGB, FGG, ARSB, TMEM30A, TPBG, ITGB8, NRCAM, PLXNA4, PTPRD, NTRK2, SEMA4D, OLFM1, PLXNB3, L1CAM, FLNA, ATP6AP1
GO_PRESYNAPSE_ORGANIZATION	45	9	6.52e-09	6.07e-07	PCDH17, EFNB2, LRFN5, NTRK3, CBLN2, NRXN1, PTPRD, NTNG2, NLGN4X
GO_HETEROPHILIC_CELL_CELL_ADHESION_VIA_PLASMA_MEMBRANE_CELL_ADHESION_MOLECULES	46	9	8.01e-09	7.36e-07	IGSF21, CADM3, CADM1, CDH2, ICAM1, PVR, CXADR, ALCAM, PTPRD
GO_NEURON_RECOGNITION	47	9	9.8e-09	8.89e-07	CNTN2, NTM, OPCML, NPTN, EPHA4, NCAM2, CNTN4, NRCAM, CNTNAP2
GO_REGULATION_OF_MEMBRANE_POTENTIAL	419	23	1.03e-08	9.21e-07	GBA, ATP1B1, SCN4B, SCN3B, DCN, P2RX7, GABRB3, NTRK3, ATP1B2, CNTNAP1, SCN1B, NRXN1, CXADR, GABRA2, GABRB1, GABRA1, GABBR1, CACNA2D1, NRCAM, NTRK2, GRIN1, NLGN4X, FLNA
GO_REGULATION_OF_SYNAPSE_STRUCTURE_OR_ACTIVITY	227	17	1.05e-08	9.28e-07	PPT1, LRFN5, ADAM10, NTRK3, CNTNAP4, CDH2, CBLN2, NRXN1, EPHA4, TPBG, NRCAM, LRRC4, PTPRD, NTRK2, SEMA4D, NTNG2, GRIN1
GO_POSITIVE_REGULATION_OF_PHAGOCYTOSIS	64	10	1.16e-08	1.01e-06	ANO6, LRP1, C3, ITGAV, SIRPA, CD47, AHSG, ITGA2, C4A, C4B
GO_POSITIVE_REGULATION_OF_CELLULAR_COMPONENT_ORGANIZATION	1173	41	1.2e-08	1.04e-06	PPT1, NEGR1, GBA, PLXNA2, THY1, CNTN1, ANO6, CD63, LRP1, DCN, PLXNC1, P2RX7, NPTN, ISLR2, SEMA7A, NTRK3, CBLN2, C3, ICAM1, SCN1B, NRXN1, EPHA4, PLXNB2, PLXNB1, CD47, PLXNA1, SCARB2, FGB, FGG, ITGA2, ARSB, TMEM30A, TPBG, PLXNA4, CLU, PTPRD, NTRK2, SEMA4D, PLXNB3, L1CAM, FLNA
GO_REGULATION_OF_CELLULAR_COMPONENT_MOVEMENT	946	36	1.24e-08	1.06e-06	F3, PLXNA2, MCAM, THY1, SORL1, JAM3, ANO6, LRP1, DCN, PLXNC1, LAMP1, ADAM10, SEMA7A, NTRK3, SEMA4B, CDH13, ACE, ACE, APOH, ICAM1, CADM4, ITGA6, ITGAV, SUN2, PLXNB2, PLXNB1, CD200, PLXNA1, APOD, ITGA2, ARSB, PTPRK, EGFR, PLXNA4, SEMA4D, PLXNB3, FLNA
GO_REGULATION_OF_SYSTEM_PROCESS	572	27	1.27e-08	1.07e-06	GBA, ATP1B1, TNR, SCN4B, SCN3B, ATP1B2, ACE, ACE, GAA, NPTX1, ICAM1, SCN1B, MAG, NRXN1, CXADR, NPTXR, ITPR1, CD38, FGB, FGG, ITGA2, CRHBP, EGFR, CACNA2D1, ASPH, GRIN1, NLGN4X, FLNA
GO_AMINOGLYCAN_CATABOLIC_PROCESS	65	10	1.35e-08	1.13e-06	BCAN, FMOD, DCN, ACAN, NCAN, GPC1, ARSB, VCAN, IDS, IDS, BGN
GO_REGULATION_OF_EXTENT_OF_CELL_GROWTH	105	12	1.52e-08	1.26e-06	TNR, LRP1, ISLR2, SEMA7A, NTRK3, SEMA4B, MAG, NRCAM, PLXNA4, SEMA4D, OLFM1, L1CAM
GO_DEFENSE_RESPONSE	1574	49	1.55e-08	1.27e-06	C1QA, F3, GBA, SERPINC1, CFH, ITGB1, HPX, F2, SERPING1, NCAM1, CADM1, JAM3, GAPDH, A2M, ANO6, KRT1, LRP1, HSP90B1, P2RX7, LAMP1, LRFN5, SERPINA1, SERPINA3, SEMA7A, HP, AOC3, MPO, LGALS3BP, C3, ICAM1, PVR, SIRPA, ITIH4, CD47, CD200, AHSG, APOD, FGB, FGG, ITGA2, CRHBP, C4A, C4B, NT5E, EGFR, CLU, CTSL, ORM1, FLNA
GO_GLIAL_CELL_DIFFERENTIATION	205	16	1.6e-08	1.29e-06	C1QA, CNTN2, F2, LRP1, NTRK3, CNTNAP1, CDH2, MAG, EPHA4, DNER, GPC1, EGFR, ADAM22, PTPRZ1, CLU, NTRK2
GO_REGULATION_OF_TRANSPORT	1781	53	1.63e-08	1.3e-06	PPT1, SV2A, ATP1B1, F2, CADM1, SCN4B, THY1, SORL1, SCN3B, GAPDH, CNTN1, ANO6, CD63, LRP1, P2RX7, PCDH17, EFNB2, LAMP1, CDH13, ATP1B2, CDH2, C3, ICAM1, SCN1B, NRXN1, DPP10, ITGAV, SIRPA, ITPR1, CD47, CD200, AHSG, APOD, WFS1, CD38, FGB, FGG, GRIA2, ITGA2, CRHBP, C4A, C4B, TMEM30A, SNAP91, EGFR, CACNA2D1, DPP6, CLU, ORM1, GRIN1, UBQLN2, FLNA, ATP6AP1
GO_REGULATION_OF_TRANS_SYNAPTIC_SIGNALING	432	23	1.82e-08	1.43e-06	TNR, CNTN2, ITGB1, LGI1, SORCS3, PCDH17, NPTN, CNTNAP4, NPTX1, CDH2, NRXN1, EPHA4, NPTXR, CNTN4, GRM2, CD38, EGFR, GRM3, LRRC4, NTRK2, NTNG2, GRIN1, NLGN4X
GO_COMPLEMENT_ACTIVATION	67	10	1.83e-08	1.43e-06	C1QA, CFH, F2, SERPING1, A2M, KRT1, C3, C4A, C4B, CLU
GO_ACUTE_INFLAMMATORY_RESPONSE	107	12	1.89e-08	1.46e-06	F3, SERPINC1, F2, ANO6, SERPINA1, SERPINA3, HP, C3, ICAM1, ITIH4, AHSG, ORM1
GO_REGULATION_OF_HUMORAL_IMMUNE_RESPONSE	68	10	2.12e-08	1.62e-06	C1QA, CFH, HPX, F2, SERPING1, A2M, C3, C4A, C4B, CLU
GO_REGULATION_OF_ANATOMICAL_STRUCTURE_SIZE	488	24	3.98e-08	3.02e-06	TNR, CNTN2, ANO6, LRP1, P2RX7, SLC12A6, ISLR2, SEMA7A, NTRK3, SEMA4B, ACE, ACE, ICAM1, MAG, SLC12A5, CD38, FGB, FGG, ITGA1, EGFR, NRCAM, PLXNA4, SEMA4D, OLFM1, L1CAM
GO_SYNAPTIC_MEMBRANE_ADHESION	27	7	4.75e-08	3.56e-06	PCDH17, LRFN5, NRXN1, SPARCL1, LRRC4, PTPRD, NTNG2
GO_NEURONAL_ACTION_POTENTIAL_PROPAGATION	9	5	4.79e-08	3.56e-06	NTRK3, CNTNAP1, SCN1B, NRCAM, NTRK2
GO_LEUKOCYTE_MIGRATION	422	22	5.44e-08	4e-06	ATP1B1, ITGB1, F2, THY1, JAM3, ANO6, ADAM10, ATP1B2, ICAM1, MAG, ITGA6, ITGAV, GPC1, SIRPA, CXADR, JAM2, CD47, CD200, APOD, ITGA1, ITGA2, L1CAM
GO_REGULATION_OF_CELL_ADHESION	657	28	5.91e-08	4.3e-06	TNR, PLXNA2, THY1, LRP1, PLXNC1, EFNB2, ADAM10, CDH13, ICAM1, ITGA6, ITGAV, SIRPA, JAM2, PLXNB2, PLXNB1, ABI3BP, CD47, PLXNA1, APOD, FGB, FGG, ITGA2, ADAM22, PLXNA4, SEMA4D, TNC, PLXNB3, FLNA
GO_DEVELOPMENTAL_GROWTH_INVOLVED_IN_MORPHOGENESIS	227	16	6.7e-08	4.82e-06	TNR, ITGB1, LRP1, ISLR2, SEMA7A, NTRK3, SEMA4B, MAG, ALCAM, PLXNA1, NRCAM, PLXNA4, SEMA4D, TNC, OLFM1, L1CAM
GO_PROTEOLYSIS	1703	50	6.97e-08	4.97e-06	F3, GBA, SERPINC1, CNTN2, CTSD, TPP1, F2, FOLH1, SERPING1, SORL1, GAPDH, A2M, HSP90B1, P2RX7, SERPINA1, SERPINA3, ADAM10, ACAN, HP, CPD, ACE, ACE, APOH, CNDP1, C3, PCYOX1, DPP10, ADAM23, EPHA4, PCSK2, GGT7, CTSA, ITIH4, AHSG, WFS1, FGB, FGG, CPE, LNPEP, C4A, C4B, CD109, ADAM22, DPP6, CLU, ASPH, CTSL, DPP7, GRIN1, UBQLN2, HCFC1
GO_NEGATIVE_REGULATION_OF_CELL_ADHESION	259	17	7.31e-08	5.16e-06	TNR, PLXNA2, LRP1, PLXNC1, ADAM10, CDH13, JAM2, PLXNB2, PLXNB1, PLXNA1, APOD, FGG, ADAM22, PLXNA4, SEMA4D, TNC, PLXNB3
GO_REGULATION_OF_COAGULATION	79	10	9.23e-08	6.46e-06	F3, SERPINC1, F2, SERPING1, ANO6, KRT1, TSPAN8, APOH, FGB, FGG
GO_POSITIVE_REGULATION_OF_CELL_DIFFERENTIATION	935	34	9.78e-08	6.78e-06	C1QA, NEGR1, PLXNA2, CNTN1, LRP1, PLXNC1, EFNB2, NPTN, ISLR2, SEMA7A, NTRK3, CDH2, SCN1B, MAG, EPHA4, GPC1, PLXNB2, PLXNB1, PLXNA1, SCARB2, FGB, FGG, ARSB, TMEM30A, NRCAM, PLXNA4, PTPRD, NTRK2, SEMA4D, OLFM1, PLXNB3, L1CAM, FLNA, ATP6AP1
GO_LYSOSOMAL_TRANSPORT	101	11	1.01e-07	6.96e-06	SORT1, PSAP, SORL1, M6PR, LRP1, LAMP1, SCARB2, ARSB, IGF2R, CLU, LAMP2
GO_REGULATION_OF_RESPONSE_TO_STRESS	1420	44	1.11e-07	7.52e-06	C1QA, F3, GBA, SERPINC1, TNR, PSAP, HPX, F2, SERPING1, CADM1, HYOU1, THY1, A2M, ANO6, KRT1, LRP1, TSPAN8, HSP90B1, LAMP1, LRFN5, SEMA7A, NTRK3, APOH, C3, CADM4, PVR, EPHA4, SIRPA, GGT7, CD47, CD200, AHSG, APOD, WFS1, FGB, FGG, ITGA2, CRHBP, CD109, NT5E, EGFR, CLU, CTSL, UBQLN2
GO_ACTION_POTENTIAL	126	12	1.19e-07	8e-06	GBA, ATP1B1, SCN4B, SCN3B, NTRK3, CNTNAP1, SCN1B, CXADR, CACNA2D1, NRCAM, NTRK2, FLNA
GO_AXON_REGENERATION	45	8	1.22e-07	8.17e-06	TNR, JAM3, LRP1, NTRK3, MAG, EPHA4, APOD, TNC
GO_REGULATION_OF_WOUND_HEALING	127	12	1.3e-07	8.58e-06	F3, SERPINC1, F2, SERPING1, ANO6, KRT1, TSPAN8, APOH, CADM4, FGB, FGG, CD109
GO_PROTEIN_LOCALIZATION_TO_JUXTAPARANODE_REGION_OF_AXON	5	4	1.5e-07	9.87e-06	NFASC, CNTN2, CNTNAP1, CNTNAP2
GO_GLIOGENESIS	274	17	1.64e-07	1.07e-05	C1QA, CNTN2, F2, LRP1, NTRK3, CNTNAP1, CDH2, MAG, EPHA4, DNER, GPC1, SUN2, EGFR, ADAM22, PTPRZ1, CLU, NTRK2
GO_NEGATIVE_REGULATION_OF_RESPONSE_TO_WOUNDING	85	10	1.87e-07	1.21e-05	TNR, F2, SERPING1, KRT1, TSPAN8, APOH, EPHA4, FGB, FGG, CD109
GO_DEVELOPMENTAL_CELL_GROWTH	215	15	1.98e-07	1.27e-05	TNR, ITGB1, LRP1, ISLR2, SEMA7A, NTRK3, SEMA4B, MAG, ALCAM, PLXNA1, NRCAM, PLXNA4, SEMA4D, OLFM1, L1CAM
GO_ENTRY_INTO_OTHER_ORGANISM_INVOLVED_IN_SYMBIOTIC_INTERACTION	134	12	2.34e-07	1.47e-05	ITGB1, NCAM1, EFNB2, LAMP1, ICAM1, PVR, ITGAV, CXADR, SCARB2, ITGA2, MOG, EGFR
GO_WOUND_HEALING	537	24	2.34e-07	1.47e-05	F3, SERPINC1, ENTPD1, F2, SERPING1, MCAM, A2M, ANO6, KRT1, TSPAN8, DCN, P2RX7, SERPINA1, APOH, CADM4, ITPR1, APOD, FGB, FGG, ITGA2, CD109, EGFR, TNC, FLNA
GO_REGULATION_OF_BLOOD_CIRCULATION	283	17	2.6e-07	1.61e-05	ATP1B1, SCN4B, SCN3B, ATP1B2, ACE, ACE, GAA, ICAM1, SCN1B, CXADR, ITPR1, CD38, FGB, FGG, EGFR, CACNA2D1, ASPH, FLNA
GO_REGULATION_OF_PHAGOCYTOSIS	88	10	2.6e-07	1.61e-05	ANO6, LRP1, C3, ITGAV, SIRPA, CD47, AHSG, ITGA2, C4A, C4B
GO_DERMATAN_SULFATE_BIOSYNTHETIC_PROCESS	12	5	2.92e-07	1.76e-05	BCAN, DCN, NCAN, VCAN, BGN
GO_NEURONAL_ION_CHANNEL_CLUSTERING	12	5	2.92e-07	1.76e-05	NFASC, CNTN2, GLDN, NRCAM, CNTNAP2
GO_INHIBITORY_SYNAPSE_ASSEMBLY	12	5	2.92e-07	1.76e-05	GABRB3, PLXNB1, GABRA2, GABRA1, SEMA4D
GO_ADHERENS_JUNCTION_ORGANIZATION	139	12	3.49e-07	2.08e-05	CADM3, CADM1, THY1, LRP1, CDH13, CDH2, PVR, CADM2, APOD, CDH10, ITGA2, PTPRK
GO_BEHAVIOR	591	25	3.63e-07	2.15e-05	PPT1, NEGR1, TNR, CNTN2, ITGB1, PSAP, SORCS3, PCDH17, NPTN, CNTNAP4, GAA, NRXN1, EPHA4, SLC12A5, CHL1, WFS1, CRHBP, EGFR, ADAM22, PTPRZ1, CNTNAP2, NTRK2, PTGDS, GRIN1, NLGN4X
GO_COGNITION	291	17	3.85e-07	2.27e-05	PPT1, TNR, CNTN2, ITGB1, SORCS3, NPTN, NRXN1, SLC12A5, CBR3, CHL1, CRHBP, EGFR, PTPRZ1, CNTNAP2, NTRK2, GRIN1, NLGN4X
GO_POST_TRANSLATIONAL_PROTEIN_MODIFICATION	361	19	3.93e-07	2.29e-05	SERPINC1, LAMC1, RCN1, FOLH1, HSP90B1, SERPINA1, ADAM10, CDH2, C3, PRKCSH, CP, AHSG, WFS1, SPARCL1, FGG, VCAN, C4A, CALU, TNC
GO_LEARNING	141	12	4.07e-07	2.36e-05	PPT1, TNR, CNTN2, ITGB1, SORCS3, NPTN, NRXN1, SLC12A5, CNTNAP2, NTRK2, GRIN1, NLGN4X
GO_CELL_RECOGNITION	144	12	5.12e-07	2.94e-05	CNTN2, CADM1, NTM, OPCML, NPTN, EPHA4, NCAM2, CNTN4, VCAN, MEGF10, NRCAM, CNTNAP2
GO_CELL_COMMUNICATION_INVOLVED_IN_CARDIAC_CONDUCTION	54	8	5.33e-07	3.03e-05	ATP1B1, SCN4B, SCN3B, ATP1B2, SCN1B, CXADR, CACNA2D1, FLNA
GO_GAMMA_AMINOBUTYRIC_ACID_SIGNALING_PATHWAY	24	6	5.7e-07	3.22e-05	GABRB3, GABRA2, GABRB1, GABRA1, GABBR1, GABBR2
GO_ENSHEATHMENT_OF_NEURONS	122	11	7e-07	3.93e-05	NFASC, CNTN2, PSAP, JAM3, NTRK3, CNTNAP1, MAG, GPC1, ADAM22, CLU, NTRK2
GO_INTERACTION_WITH_HOST	207	14	7.42e-07	4.13e-05	ITGB1, NCAM1, GAPDH, EFNB2, LAMP1, NTRK3, ICAM1, PVR, ITGAV, CXADR, SCARB2, ITGA2, MOG, EGFR
GO_CARBOHYDRATE_DERIVATIVE_CATABOLIC_PROCESS	178	13	7.8e-07	4.31e-05	GBA, BCAN, FMOD, PSAP, DCN, ACAN, NCAN, GPC1, ARSB, VCAN, NT5E, IDS, IDS, BGN
GO_CELL_GROWTH	459	21	9.44e-07	5.18e-05	PPT1, TNR, ITGB1, LGI1, F2, LRP1, ADAM10, ISLR2, SEMA7A, NTRK3, SEMA4B, MAG, ALCAM, PLXNA1, CD38, EGFR, NRCAM, PLXNA4, SEMA4D, OLFM1, L1CAM
GO_DEVELOPMENTAL_MATURATION	277	16	9.91e-07	5.4e-05	IGSF21, C1QA, BCAN, NFASC, CNTN2, ANO6, CD63, GLDN, C3, NRXN1, PLXNB1, FGG, NRCAM, CNTNAP2, SEMA4D, GRIN1
GO_DERMATAN_SULFATE_PROTEOGLYCAN_BIOSYNTHETIC_PROCESS	15	5	1.07e-06	5.74e-05	BCAN, DCN, NCAN, VCAN, BGN
GO_NEURON_CELL_CELL_ADHESION	15	5	1.07e-06	5.74e-05	TNR, NRXN1, NCAM2, CNTN4, NLGN4X
GO_MEMBRANE_ORGANIZATION	806	29	1.15e-06	6.13e-05	PPT1, ATP1B1, NFASC, CNTN2, PSAP, M6PR, ANO6, P2RX7, EFNB2, SERPINA1, GLDN, CDH2, C3, NRXN1, SUN2, SCARB2, ITGA2, MEGF10, LEMD2, TMEM30A, SNAP91, IGF2R, EGFR, NRCAM, LRRC4, CNTNAP2, CLU, PTPRD, NLGN4X
GO_FIBRINOLYSIS	27	6	1.21e-06	6.41e-05	F2, SERPING1, KRT1, APOH, FGB, FGG
GO_REGULATION_OF_VESICLE_MEDIATED_TRANSPORT	510	22	1.37e-06	7.19e-05	PPT1, SORL1, ANO6, CD63, LRP1, EFNB2, LAMP1, CDH13, C3, ITGAV, SIRPA, CD47, AHSG, FGB, FGG, ITGA2, C4A, C4B, SNAP91, CLU, UBQLN2, ATP6AP1
GO_ENZYME_LINKED_RECEPTOR_PROTEIN_SIGNALING_PATHWAY	1003	33	1.45e-06	7.55e-05	F3, SORT1, FMOD, DKK3, CD63, LRP1, DCN, EFNB2, NEO1, NPTN, NTRK3, VASN, CDH13, LRG1, CADM4, ITGAV, EPHA4, GPC1, AHSG, APOD, ITGA1, LNPEP, LEMD2, CD109, PTPRK, IGF2R, EGFR, GFRA2, PTPRD, NTRK2, GRIN1, IGSF1, ATP6AP1
GO_GLIAL_CELL_DEVELOPMENT	106	10	1.49e-06	7.72e-05	C1QA, CNTN2, LRP1, NTRK3, CNTNAP1, MAG, EGFR, ADAM22, CLU, NTRK2
GO_REGULATION_OF_SYNAPSE_ASSEMBLY	107	10	1.63e-06	8.36e-05	LRFN5, NTRK3, CBLN2, NRXN1, TPBG, PTPRD, NTRK2, SEMA4D, NTNG2, GRIN1
GO_REGULATION_OF_CELLULAR_COMPONENT_SIZE	360	18	1.67e-06	8.52e-05	TNR, CNTN2, ANO6, LRP1, P2RX7, SLC12A6, ISLR2, SEMA7A, NTRK3, SEMA4B, ICAM1, MAG, SLC12A5, NRCAM, PLXNA4, SEMA4D, OLFM1, L1CAM
GO_VACUOLAR_TRANSPORT	134	11	1.78e-06	9.04e-05	SORT1, PSAP, SORL1, M6PR, LRP1, LAMP1, SCARB2, ARSB, IGF2R, CLU, LAMP2
GO_ANATOMICAL_STRUCTURE_MATURATION	162	12	1.8e-06	9.05e-05	C1QA, NFASC, CNTN2, ANO6, GLDN, C3, PLXNB1, FGG, NRCAM, CNTNAP2, SEMA4D, GRIN1
GO_NEGATIVE_REGULATION_OF_MULTICELLULAR_ORGANISMAL_PROCESS	1161	36	1.83e-06	9.13e-05	GBA, TNR, CNTN2, F2, SERPING1, THY1, SORL1, KRT1, LRP1, TSPAN8, DCN, P2RX7, EFNB2, SEMA7A, NTRK3, SEMA4B, VASN, OMG, APOH, MAG, EPHA4, SIRPA, CXADR, CNTN4, CD200, AHSG, APOD, CD38, FGB, FGG, CRHBP, LNPEP, EGFR, SEMA4D, ORM1, NLGN4X
GO_NERVOUS_SYSTEM_PROCESS	1365	40	1.87e-06	9.28e-05	PPT1, GBA, TNR, NFASC, CNTN2, ITGB1, PSAP, SORCS3, TPP1, SCN3B, JAM3, P2RX7, GABRB3, NPTN, NTRK3, CNTNAP1, GAA, NPTX1, ICAM1, SCN1B, MAG, NRXN1, SLC12A5, NCAM2, CBR3, NPTXR, CHL1, WFS1, GABRA2, GABRB1, ITGA2, CRHBP, GABRA1, EGFR, NRCAM, PTPRZ1, CNTNAP2, NTRK2, GRIN1, NLGN4X
GO_REGULATION_OF_METAL_ION_TRANSPORT	366	18	2.11e-06	0.000104	ATP1B1, F2, SCN4B, THY1, SCN3B, CNTN1, ANO6, CD63, P2RX7, ATP1B2, ICAM1, SCN1B, DPP10, WFS1, CACNA2D1, DPP6, GRIN1, FLNA
GO_REGULATION_OF_IMMUNE_SYSTEM_PROCESS	1479	42	2.22e-06	0.000109	C1QA, CFH, ITGB1, HPX, F2, SERPING1, CADM1, THY1, JAM3, A2M, ANO6, KRT1, HSP90B1, P2RX7, EFNB2, LAMP1, LRFN5, ADAM10, SEMA7A, ACE, ACE, C3, ICAM1, ICAM5, PVR, CLPTM1, SLC39A10, SIRPA, CXADR, CD47, CD200, APOD, CD38, FGB, FGG, ITGA2, MOG, C4A, C4B, CLU, CTSL, ORM1, ATP6AP1
GO_CELL_CELL_SIGNALING_INVOLVED_IN_CARDIAC_CONDUCTION	30	6	2.35e-06	0.000114	SCN4B, SCN3B, SCN1B, CXADR, CACNA2D1, FLNA
GO_NEGATIVE_REGULATION_OF_NERVOUS_SYSTEM_DEVELOPMENT	298	16	2.57e-06	0.000124	TNR, CNTN2, F2, THY1, SORL1, LRP1, EFNB2, SEMA7A, NTRK3, SEMA4B, OMG, MAG, EPHA4, CNTN4, CD38, SEMA4D
GO_NEURON_MATURATION	47	7	2.68e-06	0.000127	C1QA, NFASC, CNTN2, GLDN, C3, NRCAM, CNTNAP2
GO_HUMORAL_IMMUNE_RESPONSE_MEDIATED_BY_CIRCULATING_IMMUNOGLOBULIN	47	7	2.68e-06	0.000127	C1QA, HPX, SERPING1, C3, C4A, C4B, CLU
GO_ACUTE_PHASE_RESPONSE	47	7	2.68e-06	0.000127	F2, SERPINA1, SERPINA3, HP, ITIH4, AHSG, ORM1
GO_ION_HOMEOSTASIS	796	28	2.76e-06	0.00013	PPT1, SV2A, ATP1B1, HPX, F2, THY1, SCN3B, LRP1, DCN, HSP90B1, P2RX7, SLC12A6, NEO1, NPTN, ATP1B2, SCN1B, ITGAV, SLC39A10, SLC12A5, ITPR1, GRM2, CP, WFS1, CD38, EGFR, CACNA2D1, GRIN1, ATP6AP1
GO_POSTSYNAPSE_ASSEMBLY	31	6	2.88e-06	0.000132	NTRK3, CDH2, NRXN1, PTPRD, NTNG2, NLGN4X
GO_REGULATION_OF_ASTROCYTE_DIFFERENTIATION	31	6	2.88e-06	0.000132	C1QA, CNTN2, F2, NTRK3, MAG, EPHA4
GO_REGULATION_OF_PRESYNAPSE_ORGANIZATION	31	6	2.88e-06	0.000132	LRFN5, NTRK3, CBLN2, NRXN1, PTPRD, NTNG2
GO_NEURON_DEATH	337	17	2.9e-06	0.000132	C1QA, PPT1, GBA, HYOU1, SORL1, GAPDH, LRP1, EFNB2, GABRB3, MAG, CHL1, CD200, WFS1, ITGA1, CLU, NTRK2, GRIN1
GO_COAGULATION	337	17	2.9e-06	0.000132	F3, SERPINC1, ENTPD1, F2, SERPING1, A2M, ANO6, KRT1, TSPAN8, P2RX7, SERPINA1, APOH, ITPR1, FGB, FGG, ITGA2, FLNA
GO_BLOOD_COAGULATION_INTRINSIC_PATHWAY	18	5	2.96e-06	0.000134	SERPINC1, F2, SERPING1, A2M, APOH
GO_ADULT_BEHAVIOR	143	11	3.37e-06	0.000152	PPT1, CNTN2, PCDH17, NRXN1, EPHA4, CHL1, CRHBP, ADAM22, CNTNAP2, GRIN1, NLGN4X
GO_CELL_JUNCTION_ASSEMBLY	236	14	3.5e-06	0.000157	LAMC1, NFASC, THY1, LRP1, CDH13, CNTNAP1, ACE, ACE, CDH2, ITGA6, APOD, CDH10, ITGA2, PTPRK, FLNA
GO_PROTEIN_LOCALIZATION_TO_AXON	9	4	3.63e-06	0.000162	NFASC, CNTN2, CNTNAP1, CNTNAP2
GO_GROWTH	953	31	3.92e-06	0.000173	PPT1, CREG1, TNR, ITGB1, PSAP, LGI1, F2, HEPACAM, LRP1, ADAM10, ISLR2, SEMA7A, NTRK3, SEMA4B, MPO, MAG, SLC12A5, CXADR, ALCAM, PLXNA1, APOD, WFS1, CD38, EGFR, NRCAM, PLXNA4, SEMA4D, TNC, OLFM1, NLGN4X, L1CAM
GO_NEGATIVE_REGULATION_OF_CELL_PROJECTION_ORGANIZATION	175	12	4.02e-06	0.000176	TNR, THY1, LRP1, EFNB2, SEMA7A, SEMA4B, OMG, MAG, EPHA4, CD38, SEMA4D, PLXNB3
GO_RESPONSE_TO_AXON_INJURY	70	8	4.02e-06	0.000176	TNR, JAM3, LRP1, NTRK3, MAG, EPHA4, APOD, TNC
GO_REGULATION_OF_CELL_SHAPE	146	11	4.13e-06	0.000179	PLXNA2, F2, ITGA7, PLXNC1, ICAM1, PLXNB2, PLXNB1, PLXNA1, PLXNA4, SEMA4D, PLXNB3
GO_NEGATIVE_REGULATION_OF_SIGNALING	1307	38	4.21e-06	0.000182	GBA, TNR, ITGB1, SORCS3, DKK3, HYOU1, THY1, SORL1, LRP1, DCN, P2RX7, PCDH17, VASN, CDH2, ICAM1, APLP1, CADM4, ITGA6, ITGAV, GPC1, SIRPA, ITPR1, CD47, AHSG, APOD, WFS1, CD38, FGB, FGG, ITGA1, CRHBP, LEMD2, CD109, EGFR, CLU, NLGN4X, UBQLN2, IGSF1
GO_NEGATIVE_REGULATION_OF_NEURON_PROJECTION_DEVELOPMENT	148	11	4.71e-06	0.000202	TNR, THY1, LRP1, EFNB2, SEMA7A, SEMA4B, OMG, MAG, EPHA4, CD38, SEMA4D
GO_POSITIVE_REGULATION_OF_SODIUM_ION_TRANSPORT	34	6	5.09e-06	0.000218	ATP1B1, SCN4B, SCN3B, CNTN1, ATP1B2, SCN1B
GO_PROTEIN_TARGETING_TO_LYSOSOME	20	5	5.23e-06	0.000222	SORL1, M6PR, SCARB2, CLU, LAMP2
GO_REGULATION_OF_CATION_TRANSMEMBRANE_TRANSPORT	317	16	5.66e-06	0.000239	ATP1B1, F2, SCN4B, THY1, SCN3B, ANO6, CD63, ATP1B2, SCN1B, DPP10, GRIA2, CRHBP, CACNA2D1, DPP6, GRIN1, FLNA
GO_REGENERATION	181	12	5.69e-06	0.000239	TNR, THY1, JAM3, LRP1, NTRK3, OMG, MAG, EPHA4, APOD, IGF2R, EGFR, TNC
GO_POSTSYNAPTIC_SPECIALIZATION_ORGANIZATION	35	6	6.08e-06	0.000254	NTRK3, CDH2, NRXN1, LRRC4, PTPRD, NTNG2
GO_NEGATIVE_REGULATION_OF_COAGULATION	53	7	6.15e-06	0.000255	F2, SERPING1, KRT1, TSPAN8, APOH, FGB, FGG
GO_ASTROCYTE_DIFFERENTIATION	75	8	6.79e-06	0.000279	C1QA, CNTN2, F2, LRP1, NTRK3, MAG, EPHA4, EGFR
GO_PHAGOCYTOSIS	250	14	6.8e-06	0.000279	ITGB1, ANO6, LRP1, P2RX7, C3, ICAM5, ITGAV, SIRPA, CD47, AHSG, ITGA2, MEGF10, C4A, C4B
GO_NEGATIVE_REGULATION_OF_CELL_DEVELOPMENT	322	16	6.9e-06	0.000282	TNR, CNTN2, F2, THY1, SORL1, LRP1, EFNB2, SEMA7A, NTRK3, SEMA4B, OMG, MAG, EPHA4, CNTN4, CD38, SEMA4D
GO_POSITIVE_REGULATION_OF_IMMUNE_SYSTEM_PROCESS	1032	32	7.25e-06	0.000295	C1QA, CFH, HPX, F2, SERPING1, CADM1, THY1, A2M, ANO6, KRT1, HSP90B1, P2RX7, EFNB2, LAMP1, ADAM10, SEMA7A, C3, ICAM1, PVR, SLC39A10, SIRPA, CD47, CD38, FGB, FGG, ITGA2, MOG, C4A, C4B, CLU, CTSL, ATP6AP1
GO_NEGATIVE_REGULATION_OF_NEURON_DIFFERENTIATION	218	13	7.4e-06	0.000299	TNR, CNTN2, THY1, LRP1, EFNB2, SEMA7A, SEMA4B, OMG, MAG, EPHA4, CNTN4, CD38, SEMA4D
GO_POSITIVE_REGULATION_OF_CELL_GROWTH	156	11	7.81e-06	0.000314	LGI1, F2, LRP1, ADAM10, ISLR2, SEMA7A, NTRK3, CD38, EGFR, SEMA4D, L1CAM
GO_AXONAL_FASCICULATION	23	5	1.1e-05	0.000439	CNTN2, EPHA4, NCAM2, CNTN4, NRCAM
GO_ION_TRANSPORT	1635	43	1.15e-05	0.000457	SV2A, ATP1B1, PSAP, HPX, F2, SCN4B, THY1, SCN3B, CNTN1, ANO6, CD63, P2RX7, GABRB3, SLC12A6, ATP1B2, ACE, ACE, ICAM1, SLC44A2, SCN1B, PCYOX1, DPP10, ITGAV, SLC39A10, SLC12A5, ITPR1, GRM2, CP, WFS1, GABRA2, GABRB1, SCARB2, GRIA2, CRHBP, GABRA1, TMEM30A, CACNA2D1, DPP6, ASPH, NTRK2, SLC44A1, GRIN1, FLNA, ATP6AP1
GO_POSITIVE_REGULATION_OF_ION_TRANSPORT	262	14	1.16e-05	0.000458	ATP1B1, F2, SCN4B, THY1, SCN3B, CNTN1, ANO6, P2RX7, ATP1B2, SCN1B, WFS1, CACNA2D1, GRIN1, FLNA
GO_REGULATION_OF_IMMUNE_RESPONSE	960	30	1.24e-05	0.000485	C1QA, CFH, ITGB1, HPX, F2, SERPING1, CADM1, THY1, A2M, KRT1, HSP90B1, P2RX7, LAMP1, SEMA7A, C3, ICAM1, ICAM5, PVR, SLC39A10, CXADR, CD47, CD200, CD38, FGB, FGG, MOG, C4A, C4B, CLU, CTSL
GO_REGULATION_OF_DEFENSE_RESPONSE	721	25	1.24e-05	0.000485	C1QA, GBA, HPX, F2, SERPING1, CADM1, A2M, KRT1, HSP90B1, LAMP1, LRFN5, SEMA7A, C3, PVR, SIRPA, CD47, CD200, AHSG, APOD, FGB, FGG, ITGA2, NT5E, EGFR, CTSL
GO_LYTIC_VACUOLE_ORGANIZATION	59	7	1.27e-05	0.000494	PPT1, GBA, TPP1, P2RX7, GAA, SCARB2, ARSB
GO_PROTEIN_STABILIZATION	169	11	1.66e-05	0.000644	ATP1B1, GAPDH, LAMP1, ATP1B2, NCLN, EPHA4, WFS1, CLU, LAMP2, HCFC1, FLNA
GO_EXCITATORY_SYNAPSE_ASSEMBLY	25	5	1.7e-05	0.000654	NPTN, NTRK3, NRXN1, PLXNB2, PTPRD
GO_METAL_ION_HOMEOSTASIS	643	23	1.72e-05	0.000655	SV2A, ATP1B1, HPX, F2, THY1, LRP1, HSP90B1, P2RX7, SLC12A6, NEO1, NPTN, ATP1B2, ITGAV, SLC39A10, SLC12A5, ITPR1, CP, WFS1, CD38, EGFR, CACNA2D1, GRIN1, ATP6AP1
GO_CHLORIDE_TRANSMEMBRANE_TRANSPORT	85	8	1.73e-05	0.000655	ANO6, GABRB3, SLC12A6, PCYOX1, SLC12A5, GABRA2, GABRB1, GABRA1
GO_NEGATIVE_REGULATION_OF_NEURON_DEATH	202	12	1.73e-05	0.000655	PPT1, GBA, HYOU1, SORL1, LRP1, GABRB3, MAG, CHL1, CD200, WFS1, NTRK2, GRIN1
GO_CARDIAC_CONDUCTION	140	10	1.81e-05	0.000683	ATP1B1, SCN4B, SCN3B, ATP1B2, SCN1B, CXADR, ITPR1, CACNA2D1, ASPH, FLNA
GO_REGULATION_OF_CHEMOTAXIS	205	12	2e-05	0.000751	F3, JAM3, ANO6, EFNB2, ADAM10, SEMA7A, NTRK3, SEMA4B, CDH13, ITGA2, PLXNA4, SEMA4D
GO_ORGANONITROGEN_COMPOUND_CATABOLIC_PROCESS	1242	35	2.04e-05	0.000762	PPT1, GBA, BCAN, FMOD, PSAP, CTSD, TPP1, SORL1, LRP1, DCN, HSP90B1, P2RX7, ACAN, ACE, ACE, NCAN, PCYOX1, EPHA4, GPC1, GGT7, CTSA, WFS1, ARSB, VCAN, LNPEP, NT5E, EGFR, ASAH1, CLU, CTSL, SLC44A1, UBQLN2, LAMP2, IDS, IDS, BGN, FLNA
GO_CHONDROITIN_SULFATE_BIOSYNTHETIC_PROCESS	26	5	2.08e-05	0.000772	BCAN, DCN, NCAN, VCAN, BGN
GO_MEMBRANE_REPOLARIZATION	43	6	2.09e-05	0.000772	ATP1B1, SCN4B, ATP1B2, SCN1B, CACNA2D1, FLNA
GO_REGULATION_OF_GLIOGENESIS	114	9	2.15e-05	0.000791	C1QA, CNTN2, F2, LRP1, NTRK3, CDH2, MAG, EPHA4, PTPRZ1
GO_PROTEIN_MATURATION	278	14	2.25e-05	0.000821	F3, CNTN2, SORL1, P2RX7, ADAM10, CPD, ACE, ACE, APOH, PCSK2, WFS1, FGB, FGG, CPE, ASPH
GO_PROTEIN_PROCESSING	208	12	2.31e-05	0.000842	F3, CNTN2, P2RX7, ADAM10, CPD, ACE, ACE, APOH, PCSK2, FGB, FGG, CPE, ASPH
GO_NEGATIVE_REGULATION_OF_PEPTIDASE_ACTIVITY	243	13	2.35e-05	0.000852	SERPINC1, SERPING1, SORL1, GAPDH, A2M, SERPINA1, SERPINA3, C3, ITIH4, AHSG, C4A, C4B, CD109
GO_APOPTOTIC_CELL_CLEARANCE	44	6	2.39e-05	0.000862	LRP1, C3, ITGAV, MEGF10, C4A, C4B
GO_REGULATION_OF_GROWTH	658	23	2.47e-05	0.000887	PPT1, CREG1, TNR, LGI1, F2, HEPACAM, LRP1, ADAM10, ISLR2, SEMA7A, NTRK3, SEMA4B, MPO, MAG, CXADR, WFS1, CD38, EGFR, NRCAM, PLXNA4, SEMA4D, OLFM1, L1CAM
GO_LOCALIZATION_WITHIN_MEMBRANE	146	10	2.61e-05	0.00093	ATP1B1, LGI1, THY1, EFNB2, ADAM10, NPTN, CDH13, CDH2, NRXN1, FLNA
GO_TELENCEPHALON_DEVELOPMENT	246	13	2.68e-05	0.00095	BCAN, TNR, CNTN2, LRP1, SEMA7A, CDH2, SUN2, EGFR, PLXNA4, CNTNAP2, NTRK2, GRIN1, FLNA
GO_CELLULAR_HOMEOSTASIS	952	29	2.79e-05	0.000982	PPT1, SV2A, ATP1B1, HPX, F2, THY1, NELL2, ANO6, LRP1, HSP90B1, P2RX7, SLC12A6, NPTN, ATP1B2, MPO, GAA, TMX3, ICAM1, ITGAV, SLC39A10, SLC12A5, ITPR1, CP, WFS1, CD38, CACNA2D1, GRIN1, LAMP2, ATP6AP1
GO_HUMORAL_IMMUNE_RESPONSE	247	13	2.79e-05	0.000982	C1QA, CFH, HPX, F2, SERPING1, GAPDH, A2M, KRT1, C3, FGB, C4A, C4B, CLU
GO_INORGANIC_ION_TRANSMEMBRANE_TRANSPORT	805	26	2.81e-05	0.000982	ATP1B1, F2, SCN4B, THY1, SCN3B, ANO6, CD63, P2RX7, GABRB3, SLC12A6, ATP1B2, SCN1B, PCYOX1, DPP10, ITGAV, SLC39A10, SLC12A5, ITPR1, GABRA2, GABRB1, GABRA1, CACNA2D1, DPP6, GRIN1, FLNA, ATP6AP1
GO_REGULATION_OF_INFLAMMATORY_RESPONSE	323	15	2.95e-05	0.00103	C1QA, GBA, F2, KRT1, LRFN5, SEMA7A, C3, SIRPA, CD47, CD200, AHSG, APOD, ITGA2, NT5E, EGFR
GO_CARDIAC_MUSCLE_CELL_ACTION_POTENTIAL	67	7	2.96e-05	0.00103	ATP1B1, SCN4B, SCN3B, SCN1B, CXADR, CACNA2D1, FLNA
GO_SYNAPTIC_TRANSMISSION_GLUTAMATERGIC	92	8	3.09e-05	0.00106	TNR, CDH2, NRXN1, GRM2, GRIA2, EGFR, GRM3, GRIN1
GO_POSITIVE_REGULATION_OF_IMMUNE_RESPONSE	762	25	3.12e-05	0.00107	C1QA, CFH, HPX, F2, SERPING1, CADM1, THY1, A2M, KRT1, HSP90B1, P2RX7, LAMP1, SEMA7A, C3, PVR, SLC39A10, CD47, CD38, FGB, FGG, MOG, C4A, C4B, CLU, CTSL
GO_NEGATIVE_REGULATION_OF_AXONOGENESIS	68	7	3.26e-05	0.00111	TNR, THY1, SEMA7A, SEMA4B, OMG, MAG, SEMA4D
GO_POSITIVE_REGULATION_OF_SYNAPSE_ASSEMBLY	68	7	3.26e-05	0.00111	NTRK3, CBLN2, NRXN1, TPBG, PTPRD, NTRK2, SEMA4D
GO_NEGATIVE_REGULATION_OF_CELL_DEATH	962	29	3.37e-05	0.00114	PPT1, GBA, ITGB1, PSAP, HYOU1, SORL1, LRP1, HSP90B1, GABRB3, NTRK3, MPO, APOH, ICAM1, MAG, ITGA6, ITGAV, SLC39A10, CHL1, CD200, WFS1, CD38, FGB, FGG, EGFR, CLU, NTRK2, SEMA4D, GRIN1, FLNA
GO_REGULATION_OF_BODY_FLUID_LEVELS	494	19	3.61e-05	0.00122	F3, GBA, SERPINC1, ENTPD1, F2, SERPING1, A2M, ANO6, KRT1, TSPAN8, P2RX7, SERPINA1, APOH, ITPR1, WFS1, FGB, FGG, ITGA2, FLNA
GO_REGULATION_OF_NEURON_PROJECTION_REGENERATION	29	5	3.64e-05	0.00122	TNR, THY1, LRP1, NTRK3, EPHA4
GO_NEGATIVE_REGULATION_OF_PROTEOLYSIS	332	15	4.05e-05	0.00135	SERPINC1, F2, SERPING1, SORL1, GAPDH, A2M, SERPINA1, SERPINA3, C3, EPHA4, ITIH4, AHSG, C4A, C4B, CD109
GO_POSITIVE_REGULATION_OF_VASOCONSTRICTION	30	5	4.32e-05	0.00144	ICAM1, CD38, FGB, FGG, EGFR
GO_CIRCULATORY_SYSTEM_DEVELOPMENT	1027	30	4.38e-05	0.00145	F3, ITGB1, MCAM, THY1, JAM3, KRT1, LRP1, DCN, EFNB2, SLC12A6, NTRK3, ACAN, CDH13, APOH, GAA, CDH2, LRG1, C3, ITGAV, CXADR, CRELD1, APOD, SGCB, CPE, LEMD2, ITGB8, EGFR, NRCAM, NTRK2, OLFM1
GO_NEUROMUSCULAR_PROCESS_CONTROLLING_BALANCE	49	6	4.48e-05	0.00147	TNR, PSAP, TPP1, CNTNAP1, GAA, NRXN1
GO_LIPOSACCHARIDE_METABOLIC_PROCESS	49	6	4.48e-05	0.00147	GBA, PSAP, CTSA, ITGB8, ASAH1, STS
GO_REGULATION_OF_PEPTIDASE_ACTIVITY	419	17	4.85e-05	0.00158	F3, SERPINC1, SERPING1, SORL1, GAPDH, A2M, SERPINA1, SERPINA3, C3, EPHA4, ITIH4, AHSG, C4A, C4B, CD109, ASPH, GRIN1
GO_REGULATION_OF_POSTSYNAPTIC_DENSITY_ORGANIZATION	16	4	4.88e-05	0.00159	NTRK3, CDH2, NRXN1, PTPRD
GO_CHONDROITIN_SULFATE_PROTEOGLYCAN_BIOSYNTHETIC_PROCESS	31	5	5.09e-05	0.00165	BCAN, DCN, NCAN, VCAN, BGN
GO_POSTSYNAPSE_ORGANIZATION	159	10	5.4e-05	0.00174	ADAM10, NTRK3, CDH2, NRXN1, EPHA4, NRCAM, LRRC4, PTPRD, NTNG2, NLGN4X
GO_REGULATION_OF_ENDOCYTOSIS	193	11	5.66e-05	0.00182	PPT1, ANO6, CD63, LRP1, EFNB2, CDH13, C3, ITGA2, SNAP91, CLU, UBQLN2
GO_PERIPHERAL_NERVOUS_SYSTEM_DEVELOPMENT	75	7	6.18e-05	0.00197	NFASC, NTRK3, CNTNAP1, GPC1, ADAM22, PLXNA4, NTRK2
GO_REGULATION_OF_IMMUNE_EFFECTOR_PROCESS	386	16	6.29e-05	0.002	C1QA, CFH, HPX, F2, SERPING1, CADM1, A2M, P2RX7, LAMP1, SEMA7A, C3, PVR, CD47, C4A, C4B, CLU
GO_REGULATION_OF_PROTEIN_STABILITY	268	13	6.47e-05	0.00205	ATP1B1, GAPDH, LAMP1, ATP1B2, NCLN, EPHA4, CTSA, WFS1, CLU, ASPH, LAMP2, HCFC1, FLNA
GO_REGULATION_OF_NEUROLOGICAL_SYSTEM_PROCESS	132	9	6.85e-05	0.00215	GBA, TNR, NPTX1, MAG, NRXN1, NPTXR, ITGA2, GRIN1, NLGN4X
GO_AMINOGLYCAN_METABOLIC_PROCESS	132	9	6.85e-05	0.00215	BCAN, FMOD, DCN, ACAN, NCAN, GPC1, ITIH4, VCAN, BGN
GO_PROTEIN_LOCALIZATION_TO_CELL_PERIPHERY	309	14	7.1e-05	0.00222	ATP1B1, NFASC, GPR158, ITGB1, LGI1, SCN3B, LRP1, ADAM10, CDH2, DPP10, EGFR, DPP6, GRIN1, FLNA
GO_POSITIVE_REGULATION_OF_APOPTOTIC_CELL_CLEARANCE	7	3	7.79e-05	0.00241	C3, C4A, C4B
GO_POSITIVE_REGULATION_OF_TRANSMISSION_OF_NERVE_IMPULSE	7	3	7.79e-05	0.00241	GBA, TNR, ITGA2
GO_CLUSTERING_OF_VOLTAGE_GATED_SODIUM_CHANNELS	7	3	7.79e-05	0.00241	NFASC, GLDN, NRCAM
GO_CHLORIDE_TRANSPORT	105	8	7.97e-05	0.00244	ANO6, GABRB3, SLC12A6, PCYOX1, SLC12A5, GABRA2, GABRB1, GABRA1
GO_PEPTIDE_METABOLIC_PROCESS	105	8	7.97e-05	0.00244	SORL1, ADAM10, CPD, ACE, ACE, EPHA4, GGT7, CPE, CLU
GO_MEMBRANE_BIOGENESIS	34	5	8.07e-05	0.00245	PSAP, CDH2, NRXN1, PTPRD, NLGN4X
GO_PROTEIN_TARGETING_TO_VACUOLE	34	5	8.07e-05	0.00245	SORL1, M6PR, SCARB2, CLU, LAMP2
GO_CIRCULATORY_SYSTEM_PROCESS	525	19	8.12e-05	0.00246	ATP1B1, SERPING1, SCN4B, SCN3B, ATP1B2, ACE, ACE, GAA, ICAM1, SCN1B, CXADR, ITPR1, CD38, FGB, FGG, ITGA1, EGFR, CACNA2D1, ASPH, FLNA
GO_BLOOD_VESSEL_MORPHOGENESIS	571	20	8.25e-05	0.00249	F3, ITGB1, MCAM, THY1, JAM3, KRT1, LRP1, DCN, EFNB2, SLC12A6, CDH13, APOH, CDH2, LRG1, C3, ITGAV, APOD, ITGB8, NRCAM, NTRK2
GO_REGULATION_OF_VASOCONSTRICTION	55	6	8.7e-05	0.00259	ACE, ACE, ICAM1, CD38, FGB, FGG, EGFR
GO_CELLULAR_EXTRAVASATION	55	6	8.7e-05	0.00259	ITGB1, THY1, ICAM1, SIRPA, CD47, ITGA1
GO_METAL_ION_TRANSPORT	862	26	8.7e-05	0.00259	ATP1B1, HPX, F2, SCN4B, THY1, SCN3B, CNTN1, ANO6, CD63, P2RX7, SLC12A6, ATP1B2, ICAM1, SCN1B, DPP10, ITGAV, SLC39A10, SLC12A5, ITPR1, CP, WFS1, CACNA2D1, DPP6, GRIN1, FLNA, ATP6AP1
GO_CARDIAC_MUSCLE_CELL_MEMBRANE_REPOLARIZATION	35	5	9.31e-05	0.00276	ATP1B1, SCN4B, SCN1B, CACNA2D1, FLNA
GO_INORGANIC_ANION_TRANSMEMBRANE_TRANSPORT	108	8	9.73e-05	0.00287	ANO6, GABRB3, SLC12A6, PCYOX1, SLC12A5, GABRA2, GABRB1, GABRA1
GO_REGULATION_OF_CELL_DEATH	1624	40	0.000104	0.00305	C1QA, PPT1, F3, SORT1, GBA, ITGB1, PSAP, HYOU1, SORL1, GAPDH, ANO6, LRP1, HSP90B1, P2RX7, EFNB2, GABRB3, ADAM10, NTRK3, HP, MPO, APOH, ICAM1, MAG, ITGA6, ITGAV, SLC39A10, CHL1, CD200, WFS1, CD38, FGB, FGG, ITGA1, IGF2R, EGFR, CLU, NTRK2, SEMA4D, GRIN1, FLNA
GO_NEURON_PROJECTION_EXTENSION_INVOLVED_IN_NEURON_PROJECTION_GUIDANCE	36	5	0.000107	0.00313	SEMA7A, SEMA4B, ALCAM, PLXNA4, SEMA4D
GO_DEVELOPMENTAL_GROWTH	629	21	0.000107	0.00313	TNR, ITGB1, PSAP, LRP1, ISLR2, SEMA7A, NTRK3, SEMA4B, MAG, SLC12A5, CXADR, ALCAM, PLXNA1, APOD, NRCAM, PLXNA4, SEMA4D, TNC, OLFM1, NLGN4X, L1CAM
GO_LYMPHOCYTE_MEDIATED_IMMUNITY	245	12	0.000113	0.00327	C1QA, HPX, SERPING1, CADM1, P2RX7, LAMP1, C3, ICAM1, PVR, C4A, C4B, CLU
GO_HOMEOSTATIC_PROCESS	1863	44	0.000117	0.00337	PPT1, SV2A, GBA, ATP1B1, HPX, TPP1, F2, BSCL2, THY1, SCN3B, JAM3, NELL2, ANO6, KRT1, LRP1, DCN, HSP90B1, P2RX7, SERPINA3, SLC12A6, NEO1, NPTN, ATP1B2, MPO, GAA, CDH2, TMX3, ICAM1, SCN1B, ITGAV, SLC39A10, SLC12A5, CXADR, ITPR1, GRM2, CP, WFS1, CD38, LNPEP, EGFR, CACNA2D1, GRIN1, LAMP2, ATP6AP1
GO_POSITIVE_REGULATION_OF_NEUROLOGICAL_SYSTEM_PROCESS	58	6	0.000117	0.00337	GBA, TNR, MAG, NRXN1, ITGA2, GRIN1
GO_CEREBRAL_CORTEX_DEVELOPMENT	111	8	0.000118	0.00337	LRP1, CDH2, SUN2, EGFR, CNTNAP2, NTRK2, GRIN1, FLNA
GO_AMINOGLYCAN_BIOSYNTHETIC_PROCESS	111	8	0.000118	0.00337	BCAN, FMOD, DCN, ACAN, NCAN, GPC1, VCAN, BGN
GO_REGULATION_OF_POSTSYNAPTIC_MEMBRANE_POTENTIAL	142	9	0.00012	0.00342	P2RX7, GABRB3, NRXN1, GABRA2, GABRB1, GABRA1, GABBR1, GRIN1, NLGN4X
GO_SCHWANN_CELL_DIFFERENTIATION	37	5	0.000122	0.00346	NTRK3, CNTNAP1, GPC1, ADAM22, NTRK2
GO_CHONDROITIN_SULFATE_PROTEOGLYCAN_METABOLIC_PROCESS	37	5	0.000122	0.00346	BCAN, DCN, NCAN, VCAN, BGN
GO_CELLULAR_RESPONSE_TO_HISTAMINE	8	3	0.000123	0.00348	GABRB3, GABRB1, GABRA1
GO_AXON_ENSHEATHMENT_IN_CENTRAL_NERVOUS_SYSTEM	20	4	0.000125	0.00349	CNTN2, CNTNAP1, MAG, CLU
GO_CHEMICAL_HOMEOSTASIS	1143	31	0.000127	0.00355	PPT1, SV2A, GBA, ATP1B1, HPX, F2, THY1, SCN3B, KRT1, LRP1, DCN, HSP90B1, P2RX7, SLC12A6, NEO1, NPTN, ATP1B2, ICAM1, SCN1B, ITGAV, SLC39A10, SLC12A5, ITPR1, GRM2, CP, WFS1, CD38, EGFR, CACNA2D1, GRIN1, ATP6AP1
GO_REGULATION_OF_ION_TRANSMEMBRANE_TRANSPORT	455	17	0.000132	0.00368	ATP1B1, F2, SCN4B, THY1, SCN3B, ANO6, CD63, P2RX7, ATP1B2, SCN1B, DPP10, GRIA2, CRHBP, CACNA2D1, DPP6, GRIN1, FLNA
GO_REGULATION_OF_SODIUM_ION_TRANSPORT	85	7	0.000137	0.00381	ATP1B1, SCN4B, SCN3B, CNTN1, P2RX7, ATP1B2, SCN1B
GO_PROTEIN_LOCALIZATION_TO_LYSOSOME	38	5	0.000139	0.00384	SORL1, M6PR, SCARB2, CLU, LAMP2
GO_REGULATION_OF_PROTEOLYSIS	689	22	0.00014	0.00384	F3, GBA, SERPINC1, CNTN2, F2, SERPING1, SORL1, GAPDH, A2M, SERPINA1, SERPINA3, C3, EPHA4, ITIH4, AHSG, C4A, C4B, CD109, CLU, ASPH, GRIN1, UBQLN2
GO_NEGATIVE_REGULATION_OF_NEURON_APOPTOTIC_PROCESS	145	9	0.000141	0.00386	PPT1, HYOU1, LRP1, GABRB3, MAG, CHL1, WFS1, NTRK2, GRIN1
GO_POSITIVE_REGULATION_OF_GROWTH	251	12	0.000141	0.00386	LGI1, F2, LRP1, ADAM10, ISLR2, SEMA7A, NTRK3, WFS1, CD38, EGFR, SEMA4D, L1CAM
GO_POSITIVE_REGULATION_OF_RESPONSE_TO_WOUNDING	60	6	0.000142	0.00387	F3, F2, ANO6, LRP1, NTRK3, APOH
GO_TRANSMEMBRANE_RECEPTOR_PROTEIN_TYROSINE_KINASE_SIGNALING_PATHWAY	692	22	0.000148	0.00403	F3, SORT1, CD63, LRP1, DCN, EFNB2, NPTN, NTRK3, CDH13, CADM4, ITGAV, EPHA4, GPC1, AHSG, APOD, ITGA1, IGF2R, EGFR, GFRA2, NTRK2, GRIN1, ATP6AP1
GO_AMYLOID_BETA_METABOLIC_PROCESS	39	5	0.000158	0.00427	SORL1, ADAM10, ACE, ACE, EPHA4, CLU
GO_CELLULAR_ION_HOMEOSTASIS	651	21	0.000173	0.00464	PPT1, SV2A, ATP1B1, HPX, F2, THY1, LRP1, HSP90B1, P2RX7, NPTN, ATP1B2, ITGAV, SLC39A10, SLC12A5, ITPR1, CP, WFS1, CD38, CACNA2D1, GRIN1, ATP6AP1
GO_POSITIVE_REGULATION_OF_AXON_EXTENSION	40	5	0.000179	0.0048	LRP1, ISLR2, SEMA7A, NTRK3, L1CAM
GO_POSTSYNAPTIC_DENSITY_PROTEIN_95_CLUSTERING	9	3	0.000183	0.00485	CDH2, NRXN1, LRRC4
GO_HYPOTONIC_RESPONSE	9	3	0.000183	0.00485	SLC12A6, SLC12A5, ITGA2
GO_REGULATION_OF_APOPTOTIC_CELL_CLEARANCE	9	3	0.000183	0.00485	C3, C4A, C4B
GO_POSTSYNAPTIC_SPECIALIZATION_ASSEMBLY	22	4	0.000184	0.00485	NTRK3, NRXN1, PTPRD, NTNG2
GO_MEMBRANE_DEPOLARIZATION_DURING_CARDIAC_MUSCLE_CELL_ACTION_POTENTIAL	22	4	0.000184	0.00485	SCN4B, SCN3B, SCN1B, CACNA2D1
GO_POSITIVE_REGULATION_OF_RESPONSE_TO_EXTERNAL_STIMULUS	299	13	0.000193	0.00506	C1QA, F3, F2, ANO6, LRP1, ADAM10, NTRK3, CDH13, APOH, C3, CD47, ITGA2, EGFR
GO_TUBE_MORPHOGENESIS	805	24	0.000195	0.00509	F3, ITGB1, MCAM, THY1, JAM3, KRT1, LRP1, DCN, EFNB2, SLC12A6, CDH13, APOH, CDH2, LRG1, C3, ITGAV, EPHA4, PLXNB2, APOD, ITGB8, EGFR, NRCAM, NTRK2, TNC
GO_NEGATIVE_REGULATION_OF_CATALYTIC_ACTIVITY	755	23	0.000195	0.00509	SORT1, GBA, SERPINC1, SERPING1, THY1, SORL1, GAPDH, A2M, SERPINA1, SERPINA3, HP, AOC3, C3, GRM2, ITIH4, AHSG, C4A, C4B, CD109, GRM3, SEMA4D, GABBR2, PLXNB3
GO_NEGATIVE_REGULATION_OF_AXON_EXTENSION	41	5	0.000201	0.00521	TNR, SEMA7A, SEMA4B, MAG, SEMA4D
GO_NEGATIVE_CHEMOTAXIS	41	5	0.000201	0.00521	SEMA7A, SEMA4B, ITGAV, PLXNA4, SEMA4D
GO_REGULATION_OF_ION_TRANSPORT	659	21	0.000204	0.00525	SV2A, ATP1B1, F2, SCN4B, THY1, SCN3B, CNTN1, ANO6, CD63, P2RX7, ATP1B2, ICAM1, SCN1B, DPP10, WFS1, GRIA2, CRHBP, CACNA2D1, DPP6, GRIN1, FLNA
GO_REGULATION_OF_CELLULAR_RESPONSE_TO_GROWTH_FACTOR_STIMULUS	262	12	0.00021	0.00541	DKK3, CD63, DCN, NEO1, NPTN, NTRK3, VASN, LRG1, CADM4, GPC1, LEMD2, CD109
GO_CATION_TRANSPORT	1124	30	0.000217	0.00555	ATP1B1, HPX, F2, SCN4B, THY1, SCN3B, CNTN1, ANO6, CD63, P2RX7, SLC12A6, ATP1B2, ICAM1, SLC44A2, SCN1B, DPP10, ITGAV, SLC39A10, SLC12A5, ITPR1, CP, WFS1, GRIA2, CRHBP, CACNA2D1, DPP6, SLC44A1, GRIN1, FLNA, ATP6AP1
GO_REGULATION_OF_GLIAL_CELL_DIFFERENTIATION	66	6	0.000241	0.00616	C1QA, CNTN2, F2, NTRK3, MAG, EPHA4
GO_NEGATIVE_REGULATION_OF_HYDROLASE_ACTIVITY	435	16	0.000248	0.00631	SORT1, SERPINC1, SERPING1, SORL1, GAPDH, A2M, SERPINA1, SERPINA3, C3, ITIH4, AHSG, C4A, C4B, CD109, SEMA4D, PLXNB3
GO_NEGATIVE_REGULATION_OF_PROTEIN_METABOLIC_PROCESS	1027	28	0.000252	0.0064	GBA, SERPINC1, F2, SERPING1, THY1, SORL1, GAPDH, A2M, P2RX7, ITM2B, SERPINA1, SERPINA3, NTRK3, C3, CADM4, ITGAV, EPHA4, SIRPA, ITIH4, AHSG, APOD, C4A, C4B, LEMD2, CD109, GFRA2, CLU, SEMA4D
GO_POSITIVE_REGULATION_OF_LOCOMOTION	527	18	0.000255	0.00642	F3, MCAM, THY1, ANO6, LRP1, ADAM10, SEMA7A, NTRK3, SEMA4B, CDH13, ICAM1, ITGA6, ITGAV, SUN2, ITGA2, EGFR, SEMA4D, FLNA
GO_NEGATIVE_REGULATION_OF_MOLECULAR_FUNCTION	1081	29	0.000255	0.00642	SORT1, GBA, SERPINC1, DKK3, SERPING1, THY1, SORL1, GAPDH, A2M, SERPINA1, SERPINA3, HP, AOC3, ACE, ACE, C3, GRM2, ITIH4, CD200, AHSG, WFS1, CRHBP, C4A, C4B, CD109, GRM3, SEMA4D, GABBR2, PLXNB3, FLNA
GO_POSITIVE_REGULATION_OF_ENDOCYTOSIS	94	7	0.000257	0.00643	PPT1, ANO6, CD63, LRP1, C3, ITGA2, CLU
GO_REGULATION_OF_RECEPTOR_MEDIATED_ENDOCYTOSIS	94	7	0.000257	0.00643	PPT1, CD63, EFNB2, C3, SNAP91, CLU, UBQLN2
GO_SYNAPSE_PRUNING	10	3	0.000259	0.00646	C1QA, C3, EPHA4
GO_POSITIVE_CHEMOTAXIS	67	6	0.000262	0.00647	F3, LRP1, NTRK3, CDH13, ITGA2, PLXNB3
GO_POSITIVE_REGULATION_OF_BLOOD_CIRCULATION	67	6	0.000262	0.00647	SCN3B, ICAM1, CD38, FGB, FGG, EGFR
GO_PROTEOGLYCAN_BIOSYNTHETIC_PROCESS	67	6	0.000262	0.00647	BCAN, DCN, ACAN, NCAN, VCAN, BGN
GO_NEGATIVE_REGULATION_OF_DEFENSE_RESPONSE	193	10	0.000267	0.00656	GBA, F2, SERPING1, A2M, KRT1, LRFN5, SIRPA, CD200, APOD, NT5E
GO_NEGATIVE_REGULATION_OF_CELL_MORPHOGENESIS_INVOLVED_IN_DIFFERENTIATION	95	7	0.000275	0.00666	TNR, THY1, SEMA7A, SEMA4B, OMG, MAG, SEMA4D
GO_CELL_SUBSTRATE_JUNCTION_ASSEMBLY	95	7	0.000275	0.00666	LAMC1, THY1, LRP1, ITGA6, APOD, ITGA2, PTPRK
GO_REGULATION_OF_POTASSIUM_ION_TRANSPORT	95	7	0.000275	0.00666	ATP1B1, ANO6, CD63, ATP1B2, DPP10, DPP6, FLNA
GO_REGULATION_OF_LIPASE_ACTIVITY	95	7	0.000275	0.00666	PPT1, SORT1, LRP1, NTRK3, APOH, EGFR, NTRK2
GO_REGULATION_OF_CARDIAC_CONDUCTION	68	6	0.000284	0.00688	ATP1B1, ATP1B2, CXADR, ITPR1, ASPH, FLNA
GO_NEURON_APOPTOTIC_PROCESS	232	11	0.000286	0.0069	PPT1, HYOU1, GAPDH, LRP1, GABRB3, MAG, CHL1, WFS1, ITGA1, NTRK2, GRIN1
GO_LOCOMOTORY_BEHAVIOR	196	10	0.000302	0.00725	PPT1, NEGR1, TNR, CNTN2, PSAP, GAA, EPHA4, CHL1, ADAM22, GRIN1
GO_REGULATION_OF_SYNAPTIC_TRANSMISSION_GLUTAMATERGIC	69	6	0.000308	0.00736	TNR, CDH2, NRXN1, GRM2, EGFR, GRM3
GO_REGULATION_OF_CARDIAC_MUSCLE_CELL_MEMBRANE_REPOLARIZATION	25	4	0.000309	0.00736	SCN4B, SCN1B, CACNA2D1, FLNA
GO_REGULATION_OF_POSTSYNAPSE_ORGANIZATION	97	7	0.000312	0.0074	ADAM10, NTRK3, CDH2, NRXN1, EPHA4, NRCAM, PTPRD
GO_REGULATION_OF_TRANSMEMBRANE_TRANSPORT	536	18	0.000312	0.0074	ATP1B1, F2, SCN4B, THY1, SCN3B, ANO6, CD63, P2RX7, ATP1B2, C3, SCN1B, DPP10, GRIA2, CRHBP, CACNA2D1, DPP6, GRIN1, FLNA
GO_ESTABLISHMENT_OF_PROTEIN_LOCALIZATION_TO_VACUOLE	45	5	0.000315	0.00743	SORL1, M6PR, SCARB2, CLU, LAMP2
GO_REGULATION_OF_DEVELOPMENTAL_GROWTH	317	13	0.000339	0.00799	TNR, LRP1, ISLR2, SEMA7A, NTRK3, SEMA4B, MAG, CXADR, NRCAM, PLXNA4, SEMA4D, OLFM1, L1CAM
GO_ACTIVATION_OF_IMMUNE_RESPONSE	589	19	0.000352	0.00816	C1QA, CFH, F2, SERPING1, THY1, A2M, KRT1, HSP90B1, C3, SLC39A10, CD47, CD38, FGB, FGG, MOG, C4A, C4B, CLU, CTSL
GO_REGULATION_OF_CELLULAR_COMPONENT_BIOGENESIS	890	25	0.000353	0.00816	GBA, THY1, SORL1, LRP1, P2RX7, LRFN5, NTRK3, ACE, ACE, CBLN2, NCLN, ICAM1, NRXN1, CD47, APOD, TPBG, CLU, PTPRD, NTRK2, SEMA4D, NTNG2, GRIN1, UBQLN2, PLXNB3, HCFC1, FLNA
GO_POSTSYNAPTIC_MEMBRANE_ASSEMBLY	11	3	0.000353	0.00816	CDH2, NRXN1, NLGN4X
GO_PRESYNAPTIC_MEMBRANE_ORGANIZATION	11	3	0.000353	0.00816	CNTN2, PTPRD, NLGN4X
GO_LYSOSOMAL_PROTEIN_CATABOLIC_PROCESS	11	3	0.000353	0.00816	GBA, LRP1, LAMP2
GO_RESPONSE_TO_HISTAMINE	11	3	0.000353	0.00816	GABRB3, GABRB1, GABRA1
GO_ION_TRANSMEMBRANE_TRANSPORT	1104	29	0.000361	0.00827	ATP1B1, F2, SCN4B, THY1, SCN3B, ANO6, CD63, P2RX7, GABRB3, SLC12A6, ATP1B2, SCN1B, PCYOX1, DPP10, ITGAV, SLC39A10, SLC12A5, ITPR1, GABRA2, GABRB1, GRIA2, CRHBP, GABRA1, CACNA2D1, DPP6, ASPH, GRIN1, FLNA, ATP6AP1
GO_REGULATION_OF_POSITIVE_CHEMOTAXIS	26	4	0.000361	0.00827	F3, NTRK3, CDH13, ITGA2
GO_HEART_PROCESS	278	12	0.000361	0.00827	ATP1B1, SCN4B, SCN3B, ATP1B2, ACE, ACE, GAA, SCN1B, CXADR, ITPR1, CACNA2D1, ASPH, FLNA
GO_NEGATIVE_REGULATION_OF_INFLAMMATORY_RESPONSE	131	8	0.000368	0.0084	GBA, F2, KRT1, LRFN5, SIRPA, CD200, APOD, NT5E
GO_CARDIOVASCULAR_SYSTEM_DEVELOPMENT	689	21	0.000369	0.0084	F3, ITGB1, MCAM, THY1, JAM3, KRT1, LRP1, DCN, EFNB2, SLC12A6, CDH13, APOH, CDH2, LRG1, C3, ITGAV, APOD, SGCB, ITGB8, NRCAM, NTRK2
GO_VIRAL_LIFE_CYCLE	320	13	0.000371	0.00841	ITGB1, NCAM1, EFNB2, LAMP1, BTBD17, ICAM1, PVR, ITGAV, CXADR, SCARB2, ITGA2, MOG, EGFR
GO_NEGATIVE_REGULATION_OF_CELL_DIFFERENTIATION	692	21	0.000391	0.00884	SORT1, TNR, CNTN2, ITGB1, F2, THY1, SORL1, LRP1, EFNB2, SEMA7A, NTRK3, SEMA4B, VASN, OMG, MAG, ITGAV, EPHA4, CNTN4, CD38, EGFR, SEMA4D
GO_MEMBRANE_LIPID_METABOLIC_PROCESS	203	10	0.000399	0.00899	PPT1, GBA, PSAP, P2RX7, PIGS, CERS6, CTSA, ITGB8, ASAH1, STS
GO_PALLIUM_DEVELOPMENT	167	9	0.000404	0.00908	BCAN, LRP1, CDH2, SUN2, EGFR, CNTNAP2, NTRK2, GRIN1, FLNA
GO_PROTEOGLYCAN_METABOLIC_PROCESS	73	6	0.000419	0.00934	BCAN, DCN, NCAN, GPC1, VCAN, BGN
GO_POSITIVE_REGULATION_OF_COAGULATION	27	4	0.000419	0.00934	F3, F2, ANO6, APOH
GO_AMYLOID_BETA_FORMATION	27	4	0.000419	0.00934	SORL1, ADAM10, EPHA4, CLU
GO_ANATOMICAL_STRUCTURE_FORMATION_INVOLVED_IN_MORPHOGENESIS	1061	28	0.000425	0.00944	F3, NFASC, PLXNA2, ITGB1, MCAM, THY1, JAM3, KRT1, ITGA7, DCN, EFNB2, SLC12A6, CDH13, CNTNAP1, APOH, LRG1, C3, ITGA6, ITGAV, GPC1, PLXNB2, APOD, ITGA2, LEMD2, CD109, ITGB8, NRCAM, OLFM1
GO_POSITIVE_REGULATION_OF_PHAGOCYTOSIS_ENGULFMENT	12	3	0.000466	0.0103	ANO6, C3, ITGA2
GO_REGULATION_OF_PHOSPHOLIPASE_A2_ACTIVITY	12	3	0.000466	0.0103	PPT1, LRP1, EGFR
GO_CELL_VOLUME_HOMEOSTASIS	28	4	0.000484	0.0106	ANO6, P2RX7, SLC12A6, SLC12A5
GO_PEPTIDE_CATABOLIC_PROCESS	28	4	0.000484	0.0106	TPP1, ACE, ACE, GGT7, LNPEP
GO_REGULATION_OF_EPITHELIAL_CELL_APOPTOTIC_PROCESS	75	6	0.000484	0.0106	SORT1, ANO6, ICAM1, WFS1, FGB, FGG
GO_NEUROMUSCULAR_PROCESS	105	7	0.000506	0.011	TNR, PSAP, TPP1, CNTNAP1, GAA, NRXN1, GRIN1
GO_CARDIAC_MUSCLE_CELL_ACTION_POTENTIAL_INVOLVED_IN_CONTRACTION	50	5	0.000517	0.0112	SCN4B, SCN3B, SCN1B, CACNA2D1, FLNA
GO_SULFUR_COMPOUND_BIOSYNTHETIC_PROCESS	173	9	0.000522	0.0113	PPT1, BCAN, FMOD, DCN, ACAN, NCAN, GGT7, VCAN, BGN
GO_HEAD_DEVELOPMENT	760	22	0.000538	0.0116	PPT1, BCAN, TNR, CNTN2, PLXNA2, ITGB1, CNTN1, LRP1, SEMA7A, CDH2, SUN2, PLXNB2, CNTN4, APOD, EGFR, PLXNA4, CNTNAP2, ASPH, NTRK2, GRIN1, NLGN4X, FLNA
GO_PROTEIN_LOCALIZATION_TO_PLASMA_MEMBRANE	250	11	0.000538	0.0116	ATP1B1, NFASC, GPR158, ITGB1, SCN3B, LRP1, CDH2, DPP10, EGFR, DPP6, FLNA
GO_POTASSIUM_ION_HOMEOSTASIS	29	4	0.000556	0.0119	ATP1B1, SLC12A6, ATP1B2, SLC12A5
GO_SCHWANN_CELL_DEVELOPMENT	29	4	0.000556	0.0119	NTRK3, CNTNAP1, ADAM22, NTRK2
GO_ADULT_LOCOMOTORY_BEHAVIOR	77	6	0.000558	0.0119	PPT1, CNTN2, EPHA4, CHL1, ADAM22, GRIN1
GO_NEGATIVE_REGULATION_OF_DEVELOPMENTAL_PROCESS	920	25	0.000573	0.0122	SORT1, TNR, CNTN2, ITGB1, F2, THY1, SORL1, LRP1, DCN, EFNB2, SEMA7A, NTRK3, SEMA4B, VASN, OMG, APOH, MAG, ITGAV, EPHA4, CXADR, CNTN4, AHSG, CD38, EGFR, SEMA4D
GO_CATION_TRANSMEMBRANE_TRANSPORT	817	23	0.000591	0.0126	ATP1B1, F2, SCN4B, THY1, SCN3B, ANO6, CD63, P2RX7, SLC12A6, ATP1B2, SCN1B, DPP10, ITGAV, SLC39A10, SLC12A5, ITPR1, GRIA2, CRHBP, CACNA2D1, DPP6, GRIN1, FLNA, ATP6AP1
GO_NEGATIVE_REGULATION_OF_BLOOD_VESSEL_DIAMETER	78	6	0.000598	0.0126	ACE, ACE, ICAM1, CD38, FGB, FGG, EGFR
GO_NEGATIVE_REGULATION_OF_KERATINOCYTE_PROLIFERATION	13	3	0.0006	0.0126	EFNB2, CD109, PTPRK
GO_COMPLEMENT_ACTIVATION_LECTIN_PATHWAY	13	3	0.0006	0.0126	SERPING1, A2M, KRT1
GO_AMYLOID_PRECURSOR_PROTEIN_METABOLIC_PROCESS	52	5	0.000621	0.013	SORL1, ITM2B, ADAM10, EPHA4, CLU
GO_POSITIVE_REGULATION_OF_SIGNALING	1772	40	0.000621	0.013	F3, GBA, TNR, CNTN2, ITGB1, PSAP, LGI1, HPX, F2, CD63, LRP1, DCN, P2RX7, NEO1, NPTN, SEMA7A, NTRK3, CDH13, CNTNAP1, CDH2, LRG1, C3, ICAM1, SLC44A2, NRXN1, SLC39A10, EPHA4, PLXNB1, CD38, FGB, FGG, ITGA1, ITGA2, EGFR, NTRK2, SEMA4D, GRIN1, UBQLN2, FLNA, ATP6AP1
GO_MUSCLE_CELL_MIGRATION	79	6	0.00064	0.0133	SORL1, LRP1, ACE, ACE, PLXNA1, ITGA2, MEGF10
GO_SPHINGOLIPID_METABOLIC_PROCESS	79	6	0.00064	0.0133	GBA, PSAP, CTSA, ITGB8, ASAH1, STS
GO_TRANSMEMBRANE_TRANSPORT	1546	36	0.000683	0.0142	SORT1, SV2A, ATP1B1, F2, SCN4B, THY1, SCN3B, ANO6, CD63, P2RX7, GABRB3, SLC12A6, ATP1B2, C3, SLC44A2, SCN1B, PCYOX1, DPP10, ITGAV, SLC39A10, SLC12A5, ITPR1, GABRA2, GABRB1, GRIA2, CRHBP, GABRA1, TMEM30A, CACNA2D1, DPP6, CLU, ASPH, SLC44A1, GRIN1, FLNA, ATP6AP1
GO_CENTRAL_NERVOUS_SYSTEM_NEURON_DEVELOPMENT	80	6	0.000684	0.0142	CNTN2, SCN1B, EPHA4, GABRB1, PLXNA4, NTRK2
GO_LIPID_LOCALIZATION	387	14	0.000707	0.0146	PSAP, BSCL2, SORL1, ANO6, LRP1, P2RX7, ACE, ACE, APOH, C3, ITGAV, APOD, SCARB2, TMEM30A, CLU
GO_REGULATION_OF_SYNAPTIC_PLASTICITY	181	9	0.000723	0.0149	TNR, CNTN2, SORCS3, NPTN, EPHA4, CNTN4, CD38, NTRK2, GRIN1
GO_REGULATION_OF_POSTSYNAPTIC_SPECIALIZATION_ASSEMBLY	14	3	0.000756	0.0155	NTRK3, NRXN1, PTPRD
GO_TUBE_DEVELOPMENT	992	26	0.000758	0.0155	F3, PLXNA2, ITGB1, MCAM, THY1, JAM3, KRT1, LRP1, DCN, EFNB2, SLC12A6, CDH13, APOH, CDH2, LRG1, C3, ITGA6, ITGAV, EPHA4, PLXNB2, APOD, ITGB8, EGFR, NRCAM, NTRK2, TNC
GO_ADAPTIVE_IMMUNE_RESPONSE	391	14	0.000781	0.0159	C1QA, HPX, SERPING1, JAM3, P2RX7, C3, ICAM1, PVR, ALCAM, FGB, C4A, C4B, CLU, CTSL
GO_POSITIVE_REGULATION_OF_G_PROTEIN_COUPLED_RECEPTOR_SIGNALING_PATHWAY	32	4	0.000816	0.0165	CNTN2, F2, C3, UBQLN2
GO_REGULATION_OF_MEMBRANE_REPOLARIZATION	32	4	0.000816	0.0165	SCN4B, SCN1B, CACNA2D1, FLNA
GO_MEMBRANE_LIPID_CATABOLIC_PROCESS	32	4	0.000816	0.0165	PPT1, GBA, PSAP, ASAH1
GO_POSITIVE_REGULATION_OF_ION_TRANSMEMBRANE_TRANSPORT	148	8	0.000827	0.0167	ATP1B1, F2, THY1, ANO6, P2RX7, ATP1B2, CACNA2D1, FLNA
GO_INORGANIC_ION_IMPORT_ACROSS_PLASMA_MEMBRANE	83	6	0.000831	0.0167	ATP1B1, SLC12A6, ATP1B2, SLC39A10, SLC12A5, CACNA2D1
GO_CELLULAR_CHEMICAL_HOMEOSTASIS	788	22	0.000867	0.0174	PPT1, SV2A, ATP1B1, HPX, F2, THY1, LRP1, HSP90B1, P2RX7, NPTN, ATP1B2, ICAM1, ITGAV, SLC39A10, SLC12A5, ITPR1, CP, WFS1, CD38, CACNA2D1, GRIN1, ATP6AP1
GO_POSITIVE_REGULATION_OF_CALCIUM_ION_TRANSPORT	115	7	0.00087	0.0174	ATP1B1, F2, THY1, P2RX7, WFS1, CACNA2D1, GRIN1
GO_B_CELL_MEDIATED_IMMUNITY	115	7	0.00087	0.0174	C1QA, HPX, SERPING1, C3, C4A, C4B, CLU
GO_NEUROINFLAMMATORY_RESPONSE	56	5	0.000874	0.0174	C1QA, LRP1, CD200, EGFR, CLU
GO_POSITIVE_REGULATION_OF_PHOSPHATIDYLINOSITOL_3_KINASE_SIGNALING	84	6	0.000886	0.0176	F2, DCN, NTRK3, PLXNB1, NTRK2, SEMA4D
GO_POSITIVE_REGULATION_OF_HYDROLASE_ACTIVITY	740	21	0.000925	0.0183	F3, ATP1B1, ITGB1, PSAP, THY1, NTRK3, ATP1B2, APOH, ICAM1, ITGA6, SLC39A10, EPHA4, PLXNB1, CD200, ITGA1, ITGA2, EGFR, ASPH, NTRK2, SEMA4D, GRIN1
GO_CELL_MIGRATION_IN_HINDBRAIN	15	3	0.000936	0.0183	PLXNA2, ITGB1, FLNA
GO_PROTEIN_CATABOLIC_PROCESS_IN_THE_VACUOLE	15	3	0.000936	0.0183	GBA, LRP1, LAMP2
GO_REGULATION_OF_EXCITATORY_SYNAPSE_ASSEMBLY	15	3	0.000936	0.0183	NTRK3, NRXN1, PTPRD
GO_NEGATIVE_REGULATION_OF_NEURON_PROJECTION_REGENERATION	15	3	0.000936	0.0183	TNR, THY1, EPHA4
GO_REGULATION_OF_MEMBRANE_INVAGINATION	15	3	0.000936	0.0183	ANO6, C3, ITGA2
GO_MEMBRANE_DEPOLARIZATION	85	6	0.000942	0.0184	SCN4B, SCN3B, DCN, P2RX7, SCN1B, CACNA2D1
GO_POSITIVE_REGULATION_OF_CELL_SUBSTRATE_ADHESION	117	7	0.000963	0.0187	THY1, CDH13, ITGA6, ABI3BP, FGB, FGG, FLNA
GO_REGULATION_OF_PHOSPHATIDYLINOSITOL_3_KINASE_SIGNALING	117	7	0.000963	0.0187	F2, DCN, NTRK3, PLXNB1, EGFR, NTRK2, SEMA4D
GO_CELL_CELL_JUNCTION_ORGANIZATION	152	8	0.000983	0.019	NFASC, CDH13, CNTNAP1, ACE, ACE, CDH2, CXADR, CDH10, NLGN4X
GO_NEURON_MIGRATION	153	8	0.00103	0.0197	CNTN2, NTRK3, DNER, PLXNB2, CHL1, NRCAM, NTRK2, FLNA
GO_BONE_RESORPTION	58	5	0.00103	0.0197	TPP1, P2RX7, CD38, EGFR, ATP6AP1
GO_DIVALENT_INORGANIC_CATION_HOMEOSTASIS	497	16	0.00105	0.0201	SV2A, ATP1B1, F2, THY1, LRP1, HSP90B1, P2RX7, NPTN, ITGAV, SLC39A10, ITPR1, WFS1, CD38, EGFR, CACNA2D1, GRIN1
GO_CHAPERONE_MEDIATED_AUTOPHAGY	16	3	0.00114	0.0217	CTSA, CLU, LAMP2
GO_DENDRITE_SELF_AVOIDANCE	16	3	0.00114	0.0217	CNTN2, NPTN, CNTN4
GO_POSITIVE_REGULATION_OF_HETEROTYPIC_CELL_CELL_ADHESION	16	3	0.00114	0.0217	THY1, FGB, FGG
GO_NEGATIVE_REGULATION_OF_CYTOKINE_PRODUCTION_INVOLVED_IN_INFLAMMATORY_RESPONSE	16	3	0.00114	0.0217	F2, SIRPA, APOD
GO_PROTEIN_LOCALIZATION_TO_VACUOLE	60	5	0.0012	0.0227	SORL1, M6PR, SCARB2, CLU, LAMP2
GO_VACUOLE_ORGANIZATION	157	8	0.00121	0.0229	PPT1, GBA, TPP1, P2RX7, GAA, SCARB2, ARSB, UBQLN2
GO_POSITIVE_REGULATION_OF_TRANSMEMBRANE_TRANSPORT	195	9	0.00122	0.023	ATP1B1, F2, THY1, ANO6, P2RX7, ATP1B2, C3, CACNA2D1, FLNA
GO_MAINTENANCE_OF_LOCATION	320	12	0.00124	0.0233	F2, BSCL2, THY1, SORL1, HSP90B1, P2RX7, GAA, C3, ITGAV, SUN2, ITPR1, FLNA
GO_REGULATION_OF_CELL_KILLING	90	6	0.00127	0.0238	CADM1, GAPDH, P2RX7, LAMP1, ICAM1, PVR
GO_AMYLOID_PRECURSOR_PROTEIN_CATABOLIC_PROCESS	36	4	0.00128	0.0239	SORL1, ADAM10, EPHA4, CLU
GO_MEMBRANE_DEPOLARIZATION_DURING_ACTION_POTENTIAL	36	4	0.00128	0.0239	SCN4B, SCN3B, SCN1B, CACNA2D1
GO_PROTEIN_LOCALIZATION_TO_MEMBRANE	606	18	0.00129	0.0239	ATP1B1, NFASC, GPR158, ITGB1, LGI1, THY1, SCN3B, LRP1, ADAM10, CDH2, NRXN1, DPP10, CPE, EGFR, LRRC4, DPP6, GRIN1, FLNA
GO_REGULATION_OF_SODIUM_ION_TRANSMEMBRANE_TRANSPORT	61	5	0.00129	0.0239	ATP1B1, SCN4B, SCN3B, ATP1B2, SCN1B
GO_OLIGODENDROCYTE_DIFFERENTIATION	91	6	0.00134	0.0249	CNTN2, CNTNAP1, MAG, PTPRZ1, CLU, NTRK2
GO_NEGATIVE_REGULATION_OF_PROTEIN_OLIGOMERIZATION	17	3	0.00137	0.0252	GBA, SORL1, CLU
GO_REGULATION_OF_TRANSMISSION_OF_NERVE_IMPULSE	17	3	0.00137	0.0252	GBA, TNR, ITGA2
GO_VOCALIZATION_BEHAVIOR	17	3	0.00137	0.0252	NRXN1, CNTNAP2, NLGN4X
GO_REGULATION_OF_HEART_RATE_BY_CARDIAC_CONDUCTION	37	4	0.00142	0.0261	SCN4B, SCN3B, SCN1B, CACNA2D1
GO_REGULATION_OF_GTPASE_ACTIVITY	466	15	0.00149	0.0273	PLXNA2, ITGB1, THY1, PLXNC1, NTRK3, ICAM1, ITGA6, EPHA4, PLXNB2, PLXNB1, PLXNA1, PLXNA4, NTRK2, SEMA4D, PLXNB3
GO_REGULATION_OF_PHOSPHORUS_METABOLIC_PROCESS	1620	36	0.00156	0.0285	GBA, PSAP, HPX, F2, THY1, SORL1, CNTN1, LRP1, HSP90B1, P2RX7, NPTN, SEMA7A, NTRK3, ACE, ACE, CDH2, C3, ICAM1, CADM4, ITGA6, SLC39A10, EPHA4, SIRPA, PLXNB2, AHSG, FGB, FGG, ITGA1, ITGA2, LEMD2, CD109, EGFR, GFRA2, CLU, NTRK2, SEMA4D, ATP6AP1
GO_REGULATION_OF_PEPTIDYL_TYROSINE_PHOSPHORYLATION	243	10	0.00158	0.0287	HPX, THY1, CNTN1, ACE, ACE, ICAM1, CADM4, EPHA4, EGFR, NTRK2, SEMA4D
GO_RESPONSE_TO_MECHANICAL_STIMULUS	203	9	0.00161	0.0292	DCN, P2RX7, MPO, MAG, NRXN1, ITGA2, EGFR, CNTNAP2, TNC
GO_REGULATION_OF_CELLULAR_RESPONSE_TO_VASCULAR_ENDOTHELIAL_GROWTH_FACTOR_STIMULUS	18	3	0.00163	0.0292	CD63, DCN, CADM4
GO_NEGATIVE_REGULATION_OF_ADENYLATE_CYCLASE_ACTIVITY	18	3	0.00163	0.0292	GRM2, GRM3, GABBR2
GO_GROOMING_BEHAVIOR	18	3	0.00163	0.0292	PPT1, CNTNAP4, NRXN1
GO_POSTSYNAPTIC_DENSITY_ASSEMBLY	18	3	0.00163	0.0292	NTRK3, NRXN1, PTPRD
GO_FOREBRAIN_DEVELOPMENT	376	13	0.00163	0.0292	BCAN, TNR, CNTN2, LRP1, SEMA7A, CDH2, SUN2, EGFR, PLXNA4, CNTNAP2, NTRK2, GRIN1, FLNA
GO_POSITIVE_REGULATION_OF_PHOSPHORUS_METABOLIC_PROCESS	1048	26	0.00166	0.0297	GBA, PSAP, HPX, F2, CNTN1, LRP1, P2RX7, NPTN, SEMA7A, NTRK3, ACE, ACE, CDH2, C3, ICAM1, ITGA6, SLC39A10, EPHA4, FGB, FGG, ITGA1, ITGA2, EGFR, CLU, NTRK2, SEMA4D, ATP6AP1
GO_REGULATION_OF_CELL_SUBSTRATE_ADHESION	204	9	0.00167	0.0298	THY1, LRP1, CDH13, ITGA6, ABI3BP, APOD, FGB, FGG, FLNA
GO_AMINOPHOSPHOLIPID_TRANSPORT	5	2	0.00171	0.0301	SCARB2, TMEM30A
GO_PERIPHERAL_NERVOUS_SYSTEM_AXON_REGENERATION	5	2	0.00171	0.0301	APOD, TNC
GO_PROTEIN_LOCALIZATION_TO_PARANODE_REGION_OF_AXON	5	2	0.00171	0.0301	NFASC, CNTNAP1
GO_ESTABLISHMENT_OF_SERTOLI_CELL_BARRIER	5	2	0.00171	0.0301	ICAM1, FLNA
GO_NEGATIVE_REGULATION_OF_CELL_VOLUME	5	2	0.00171	0.0301	ANO6, P2RX7
GO_NEGATIVE_REGULATION_OF_T_CELL_MIGRATION	5	2	0.00171	0.0301	CD200, APOD
GO_POSITIVE_REGULATION_OF_CELL_KILLING	65	5	0.00172	0.0301	CADM1, GAPDH, P2RX7, LAMP1, PVR
GO_INORGANIC_ANION_TRANSPORT	166	8	0.00173	0.0301	ANO6, GABRB3, SLC12A6, PCYOX1, SLC12A5, GABRA2, GABRB1, GABRA1
GO_POSTSYNAPTIC_MEMBRANE_ORGANIZATION	39	4	0.00173	0.0301	CDH2, NRXN1, LRRC4, NLGN4X
GO_RESPONSE_TO_AMYLOID_BETA	39	4	0.00173	0.0301	LRP1, ICAM1, EPHA4, CACNA2D1
GO_KERATINOCYTE_PROLIFERATION	39	4	0.00173	0.0301	EFNB2, CDH13, CD109, PTPRK
GO_NEGATIVE_REGULATION_OF_EPITHELIAL_CELL_APOPTOTIC_PROCESS	39	4	0.00173	0.0301	ICAM1, WFS1, FGB, FGG
GO_CELLULAR_RESPONSE_TO_ENDOGENOUS_STIMULUS	1338	31	0.00178	0.0308	SORT1, FMOD, DKK3, LRP1, HSP90B1, P2RX7, GABRB3, NEO1, NPTN, NTRK3, VASN, LRG1, ICAM1, APLP1, EPHA4, GPC1, AHSG, GABRB1, FGB, ITGA2, CRHBP, GABRA1, LEMD2, CD109, PTPRK, EGFR, CACNA2D1, NTRK2, CTSL, TNC, ATP6AP1
GO_SMOOTH_MUSCLE_CELL_MIGRATION	66	5	0.00184	0.0317	SORL1, LRP1, ACE, ACE, PLXNA1, ITGA2
GO_GLYCOPROTEIN_METABOLIC_PROCESS	131	7	0.00185	0.0319	BCAN, DCN, PRKCSH, NCAN, GPC1, VCAN, BGN
GO_NEGATIVE_REGULATION_OF_INTERLEUKIN_6_PRODUCTION	40	4	0.00191	0.0328	GBA, SIRPA, CD200, ORM1
GO_MYELIN_ASSEMBLY	19	3	0.00192	0.0328	NFASC, CNTNAP1, GPC1
GO_CERAMIDE_CATABOLIC_PROCESS	19	3	0.00192	0.0328	GBA, PSAP, ASAH1
GO_MACROMOLECULE_CATABOLIC_PROCESS	1345	31	0.00193	0.0329	PPT1, GBA, BCAN, FMOD, CTSD, TPP1, SORL1, LRP1, DCN, HSP90B1, P2RX7, ACAN, GAA, NCAN, PCYOX1, EPHA4, GPC1, CTSA, WFS1, ARSB, VCAN, LNPEP, RNASET2, EGFR, CLU, CTSL, UBQLN2, LAMP2, IDS, IDS, BGN, FLNA
GO_POSITIVE_REGULATION_OF_SYNAPTIC_TRANSMISSION	169	8	0.00193	0.0329	TNR, LGI1, NPTN, NRXN1, EPHA4, EGFR, NTRK2, GRIN1
GO_CARDIAC_MUSCLE_CONTRACTION	132	7	0.00194	0.0329	ATP1B1, SCN4B, SCN3B, GAA, SCN1B, CACNA2D1, FLNA
GO_CARDIAC_MUSCLE_CELL_CONTRACTION	67	5	0.00196	0.0332	SCN4B, SCN3B, SCN1B, CACNA2D1, FLNA
GO_EPITHELIAL_CELL_APOPTOTIC_PROCESS	98	6	0.00197	0.0332	SORT1, ANO6, ICAM1, WFS1, FGB, FGG
GO_ADAPTIVE_IMMUNE_RESPONSE_BASED_ON_SOMATIC_RECOMBINATION_OF_IMMUNE_RECEPTORS_BUILT_FROM_IMMUNOGLOBULIN_SUPERFAMILY_DOMAINS	251	10	0.002	0.0338	C1QA, HPX, SERPING1, P2RX7, C3, ICAM1, PVR, C4A, C4B, CLU
GO_MULTI_ORGANISM_BEHAVIOR	68	5	0.0021	0.0351	NRXN1, CRHBP, CNTNAP2, GRIN1, NLGN4X
GO_CELL_ADHESION_MEDIATED_BY_INTEGRIN	68	5	0.0021	0.0351	ITGB1, ICAM1, ITGAV, ITGA2, ITGB8
GO_REGULATION_OF_NEUROTRANSMITTER_RECEPTOR_ACTIVITY	68	5	0.0021	0.0351	NPTX1, NPTXR, GRIA2, CRHBP, GRIN1
GO_RESPONSE_TO_ENDOGENOUS_STIMULUS	1593	35	0.0022	0.0368	SORT1, GBA, FMOD, ITGB1, DKK3, LRP1, HSP90B1, P2RX7, GABRB3, NEO1, NPTN, NTRK3, VASN, CDH13, LRG1, ICAM1, APLP1, EPHA4, GPC1, AHSG, CD38, GABRB1, FGB, ITGA2, CRHBP, GABRA1, LEMD2, CD109, PTPRK, EGFR, CACNA2D1, NTRK2, CTSL, TNC, ATP6AP1
GO_MUCOPOLYSACCHARIDE_METABOLIC_PROCESS	20	3	0.00223	0.037	DCN, ITIH4, BGN
GO_ASTROCYTE_ACTIVATION	20	3	0.00223	0.037	C1QA, LRP1, EGFR
GO_REGULATION_OF_PHOSPHOLIPASE_ACTIVITY	69	5	0.00224	0.037	PPT1, LRP1, NTRK3, EGFR, NTRK2
GO_NEGATIVE_REGULATION_OF_SYNAPTIC_TRANSMISSION	69	5	0.00224	0.037	TNR, SORCS3, PCDH17, CD38, NLGN4X
GO_REGULATION_OF_AXON_GUIDANCE	42	4	0.00229	0.0377	SEMA7A, SEMA4B, PLXNA4, SEMA4D
GO_OLIGODENDROCYTE_DEVELOPMENT	42	4	0.00229	0.0377	CNTN2, CNTNAP1, MAG, CLU
GO_REGULATION_OF_TUBE_SIZE	136	7	0.00229	0.0377	ACE, ACE, ICAM1, CD38, FGB, FGG, ITGA1, EGFR
GO_CELL_MATURATION	174	8	0.00232	0.038	C1QA, NFASC, CNTN2, GLDN, C3, FGG, NRCAM, CNTNAP2
GO_POSITIVE_REGULATION_OF_CELL_ADHESION	392	13	0.00235	0.0384	THY1, EFNB2, CDH13, ICAM1, ITGA6, ITGAV, SIRPA, ABI3BP, CD47, FGB, FGG, ITGA2, FLNA
GO_NEGATIVE_REGULATION_OF_DEVELOPMENTAL_GROWTH	102	6	0.00241	0.0393	TNR, SEMA7A, SEMA4B, MAG, CXADR, SEMA4D
GO_REGULATION_OF_MEMBRANE_DEPOLARIZATION	43	4	0.0025	0.0407	SCN3B, DCN, P2RX7, SCN1B
GO_INSULIN_METABOLIC_PROCESS	6	2	0.00254	0.0411	PCSK2, CPE
GO_POSITIVE_REGULATION_OF_INTEGRIN_MEDIATED_SIGNALING_PATHWAY	6	2	0.00254	0.0411	CD63, FLNA
GO_REGULATION_OF_GAMMA_AMINOBUTYRIC_ACID_SECRETION	6	2	0.00254	0.0411	SV2A, P2RX7
GO_PEPTIDE_CROSS_LINKING_VIA_CHONDROITIN_4_SULFATE_GLYCOSAMINOGLYCAN	6	2	0.00254	0.0411	DCN, BGN
GO_REGULATION_OF_AMYLOID_BETA_FORMATION	21	3	0.00258	0.0415	SORL1, EPHA4, CLU
GO_BONE_MATURATION	21	3	0.00258	0.0415	ANO6, PLXNB1, SEMA4D
GO_POSITIVE_REGULATION_OF_LYMPHOCYTE_MEDIATED_IMMUNITY	104	6	0.00265	0.0426	HPX, CADM1, P2RX7, LAMP1, C3, PVR
GO_REGULATION_OF_BONE_REMODELING	44	4	0.00272	0.0435	P2RX7, CD38, EGFR, ATP6AP1
GO_PHOSPHATIDYLINOSITOL_3_KINASE_SIGNALING	141	7	0.00281	0.0449	F2, DCN, NTRK3, PLXNB1, EGFR, NTRK2, SEMA4D
GO_POSITIVE_REGULATION_OF_INTRACELLULAR_SIGNAL_TRANSDUCTION	977	24	0.00283	0.0452	F3, ITGB1, PSAP, F2, LRP1, DCN, P2RX7, NPTN, SEMA7A, NTRK3, CDH13, CDH2, ICAM1, SLC44A2, EPHA4, PLXNB1, FGB, FGG, ITGA1, EGFR, NTRK2, SEMA4D, FLNA, ATP6AP1
GO_SIGNAL_TRANSDUCTION_BY_PROTEIN_PHOSPHORYLATION	922	23	0.00286	0.0455	GBA, PSAP, NCAM1, SORL1, LRP1, P2RX7, NPTN, SEMA7A, NTRK3, CDH2, ICAM1, ITGAV, EPHA4, SIRPA, FGB, FGG, ITGA1, LEMD2, EGFR, GFRA2, NTRK2, GRIN1, ATP6AP1
GO_RECEPTOR_INTERNALIZATION	106	6	0.00292	0.0464	CNTN2, ITGB1, CD63, LRP1, EFNB2, UBQLN2
GO_COLLAGEN_CATABOLIC_PROCESS	45	4	0.00295	0.0465	ITGB1, CTSD, MRC2, CTSL
GO_GLIAL_CELL_ACTIVATION	45	4	0.00295	0.0465	C1QA, LRP1, EGFR, CLU
GO_POTASSIUM_ION_IMPORT_ACROSS_PLASMA_MEMBRANE	45	4	0.00295	0.0465	ATP1B1, SLC12A6, ATP1B2, SLC12A5
GO_NEGATIVE_REGULATION_OF_LYASE_ACTIVITY	22	3	0.00296	0.0465	GRM2, GRM3, GABBR2
GO_ACUTE_INFLAMMATORY_RESPONSE_TO_ANTIGENIC_STIMULUS	22	3	0.00296	0.0465	SERPINC1, C3, ICAM1
GO_CELLULAR_MACROMOLECULE_LOCALIZATION	1866	39	0.00297	0.0466	ATP1B1, NFASC, CNTN2, GPR158, ITGB1, LGI1, F2, THY1, SORL1, SCN3B, HEPACAM, M6PR, CD63, LRP1, HSP90B1, EFNB2, LAMP1, ADAM10, NPTN, CNTNAP1, CDH2, NRXN1, DPP10, CTSA, SUN2, APOD, SCARB2, CPE, LEMD2, TMEM30A, PTPRK, EGFR, LRRC4, CNTNAP2, DPP6, CLU, GRIN1, LAMP2, FLNA
GO_LEUKOCYTE_MEDIATED_CYTOTOXICITY	107	6	0.00306	0.0478	F2, CADM1, P2RX7, LAMP1, ICAM1, PVR
GO_MONOVALENT_INORGANIC_CATION_TRANSPORT	503	15	0.0031	0.0483	ATP1B1, SCN4B, SCN3B, CNTN1, ANO6, CD63, P2RX7, SLC12A6, ATP1B2, SCN1B, DPP10, SLC12A5, DPP6, FLNA, ATP6AP1
GO_NEGATIVE_REGULATION_OF_LOCOMOTION	312	11	0.00315	0.049	THY1, LRP1, DCN, SEMA7A, SEMA4B, APOH, CD200, APOD, PTPRK, SEMA4D, PLXNB3
GO_REGULATION_OF_LEUKOCYTE_MIGRATION	183	8	0.00316	0.0491	THY1, JAM3, ANO6, ADAM10, ICAM1, CD200, APOD, ITGA2
GO_POSITIVE_REGULATION_OF_POTASSIUM_ION_TRANSPORT	46	4	0.0032	0.0496	ATP1B1, ANO6, ATP1B2, FLNA

## Sheet: Molecular functions
GeneSet	N	n	P-value	adjusted P	genes
GO_CELL_ADHESION_MEDIATOR_ACTIVITY	59	15	1.11e-15	1.82e-12	NFASC, CNTN2, ITGB1, GLDN, NPTN, BCAM, SIRPA, CXADR, CNTN4, CD47, CD200, ITGA1, ITGA2, NRCAM, PLXNB3
GO_CELL_ADHESION_MOLECULE_BINDING	485	31	4.57e-13	3.76e-10	IGSF21, ITGB1, THY1, JAM3, TSPAN8, ADAM10, NPTN, SEMA7A, VASN, CDH13, CDH2, ICAM1, ICAM5, PVR, NRXN1, ITGA6, ITGAV, ADAM23, CXADR, FGB, FGG, CPE, CDH10, ITGA2, ITGB8, EGFR, ADAM22, PTPRD, NLGN4X, HCFC1, FLNA
GO_MOLECULAR_TRANSDUCER_ACTIVITY	1474	55	1.69e-12	9.25e-10	IGSF21, F3, SORT1, PLXNA2, GPR158, ITGB1, SORCS3, F2, SORL1, M6PR, KRT1, LRP1, PLXNC1, P2RX7, GABRB3, NEO1, NTRK3, CNTNAP1, MRC2, ICAM1, PVR, BCAM, NRXN1, ITGAV, EPHA4, DNER, PLXNB2, PLXNB1, GRM2, CD47, PLXNA1, GABRA2, GABRB1, SCARB2, GRIA2, ITGA2, GABRA1, GABBR1, PTPRK, IGF2R, ITGB8, EGFR, GRM3, PTPRZ1, PLXNA4, GFRA2, PTPRD, NTRK2, SEMA4D, GABBR2, GRIN1, NLGN4X, IGSF1, PLXNB3, L1CAM
GO_SEMAPHORIN_RECEPTOR_ACTIVITY	11	7	2.12e-11	8.71e-09	PLXNA2, PLXNC1, PLXNB2, PLXNB1, PLXNA1, PLXNA4, PLXNB3
GO_SIGNALING_RECEPTOR_BINDING	1544	54	3.38e-11	1.11e-08	GBA, ITGB1, PSAP, LGI1, DKK3, F2, CADM1, THY1, JAM3, A2M, LRP1, TSPAN8, PLXNC1, HSP90B1, P2RX7, EFNB2, ADAM10, NPTN, SEMA7A, SEMA4B, ACE, ACE, LRG1, C3, ICAM1, ICAM5, MAG, APLP1, CADM4, NRXN1, ITGAV, ADAM23, EPHA4, DNER, CXADR, PLXNB1, ALCAM, GABRB1, FGB, FGG, CPE, ITGA1, ITGA2, MEGF10, MOG, ITGB8, EGFR, ADAM22, CLU, PTPRD, SEMA4D, GRIN1, NLGN4X, IGSF1, FLNA
GO_CELL_CELL_ADHESION_MEDIATOR_ACTIVITY	50	11	4.32e-11	1.19e-08	NFASC, CNTN2, GLDN, NPTN, SIRPA, CXADR, CNTN4, CD47, CD200, NRCAM, PLXNB3
GO_PROTEIN_BINDING_INVOLVED_IN_HETEROTYPIC_CELL_CELL_ADHESION	13	7	1.08e-10	2.38e-08	NFASC, GLDN, SIRPA, CXADR, CD47, CD200, NRCAM
GO_INTEGRIN_BINDING	125	15	1.16e-10	2.38e-08	ITGB1, THY1, JAM3, TSPAN8, ADAM10, SEMA7A, ICAM1, ICAM5, ITGAV, ADAM23, CXADR, ITGA2, ITGB8, EGFR, ADAM22
GO_EXOGENOUS_PROTEIN_BINDING	74	12	2.46e-10	4.5e-08	ITGB1, NCAM1, EFNB2, LAMP1, ICAM1, PVR, ITGAV, CXADR, SCARB2, ITGA2, MOG, EGFR
GO_TRANSMEMBRANE_SIGNALING_RECEPTOR_ACTIVITY	1209	41	2.8e-08	4.61e-06	F3, SORT1, PLXNA2, GPR158, SORCS3, SORL1, M6PR, PLXNC1, P2RX7, GABRB3, NTRK3, MRC2, ICAM1, BCAM, EPHA4, DNER, PLXNB2, PLXNB1, GRM2, PLXNA1, GABRA2, GABRB1, SCARB2, GRIA2, ITGA2, GABRA1, GABBR1, PTPRK, IGF2R, EGFR, GRM3, PTPRZ1, PLXNA4, GFRA2, PTPRD, NTRK2, SEMA4D, GABBR2, GRIN1, PLXNB3, L1CAM
GO_EXTRACELLULAR_MATRIX_BINDING	56	9	4.91e-08	7.34e-06	ITGB1, DCN, BCAM, ITGA6, ITGAV, GPC1, SPARCL1, ITGA2, BGN
GO_GABA_RECEPTOR_ACTIVITY	21	6	2.38e-07	3.01e-05	GABRB3, GABRA2, GABRB1, GABRA1, GABBR1, GABBR2
GO_EXTRACELLULAR_MATRIX_STRUCTURAL_CONSTITUENT_CONFERRING_COMPRESSION_RESISTANCE	21	6	2.38e-07	3.01e-05	FMOD, DCN, ACAN, VCAN, HAPLN1, BGN
GO_AMYLOID_BETA_BINDING	77	9	8.2e-07	9.64e-05	C1QA, SORL1, LRP1, ITM2B, EPHA4, GRIA2, ITGA2, CLU, GRIN1
GO_EXTRACELLULAR_MATRIX_STRUCTURAL_CONSTITUENT	160	12	1.58e-06	0.000166	LAMC1, FMOD, DCN, ACAN, CRELD1, ABI3BP, FGB, FGG, VCAN, HAPLN1, TNC, BGN
GO_GLYCOSAMINOGLYCAN_BINDING	221	14	1.62e-06	0.000166	BCAN, SERPINC1, CFH, F2, DCN, ACAN, MPO, APOH, NCAN, APLP1, ABI3BP, VCAN, HAPLN1, BGN
GO_GROWTH_FACTOR_BINDING	137	11	2.22e-06	0.000208	SORT1, A2M, NTRK3, VASN, ITGA6, ITGAV, GPC1, CD109, IGF2R, EGFR, NTRK2
GO_EXOPEPTIDASE_ACTIVITY	111	10	2.28e-06	0.000208	TPP1, FOLH1, CPD, ACE, ACE, CNDP1, GGT7, CTSA, CPE, LNPEP, DPP7
GO_COLLAGEN_BINDING	66	8	2.56e-06	0.000219	ITGB1, DCN, MRC2, ABI3BP, SPARCL1, ITGA1, ITGA2, CTSL
GO_CARBOHYDRATE_BINDING	264	15	2.66e-06	0.000219	BCAN, CNTN2, M6PR, CNTN1, KRT1, ACAN, NOMO2, MRC2, GAA, NCAN, MAG, SUSD2, VCAN, C4B, IGF2R
GO_ENDOPEPTIDASE_REGULATOR_ACTIVITY	176	12	4.27e-06	0.000334	SERPINC1, SERPING1, GAPDH, A2M, SERPINA1, SERPINA3, C3, ITIH4, AHSG, C4A, C4B, CD109
GO_HYALURONIC_ACID_BINDING	21	5	6.79e-06	0.000508	BCAN, ACAN, NCAN, VCAN, HAPLN1
GO_CHANNEL_REGULATOR_ACTIVITY	141	10	1.93e-05	0.00136	SCN4B, SCN3B, SCN1B, NRXN1, DPP10, ITPR1, GRM2, GRM3, DPP6, FLNA
GO_GABA_GATED_CHLORIDE_ION_CHANNEL_ACTIVITY	13	4	1.98e-05	0.00136	GABRB3, GABRA2, GABRB1, GABRA1
GO_ION_CHANNEL_REGULATOR_ACTIVITY	114	9	2.15e-05	0.00138	SCN3B, SCN1B, NRXN1, DPP10, ITPR1, GRM2, GRM3, DPP6, FLNA
GO_VOLTAGE_GATED_SODIUM_CHANNEL_ACTIVITY_INVOLVED_IN_CARDIAC_MUSCLE_CELL_ACTION_POTENTIAL	5	3	2.27e-05	0.00138	SCN4B, SCN3B, SCN1B
GO_COLLAGEN_BINDING_INVOLVED_IN_CELL_MATRIX_ADHESION	5	3	2.27e-05	0.00138	ITGB1, ITGA1, ITGA2
GO_CARBOXYPEPTIDASE_ACTIVITY	44	6	2.39e-05	0.00138	FOLH1, CPD, ACE, ACE, CNDP1, CTSA, CPE
GO_SERINE_HYDROLASE_ACTIVITY	176	11	2.43e-05	0.00138	F3, TPP1, F2, HP, CPD, ACE, ACE, DPP10, PCSK2, CTSA, DPP6, DPP7
GO_PEPTIDASE_REGULATOR_ACTIVITY	211	12	2.67e-05	0.00146	SERPINC1, SERPING1, GAPDH, A2M, SERPINA1, SERPINA3, C3, ITIH4, AHSG, C4A, C4B, CD109
GO_LAMININ_BINDING	29	5	3.64e-05	0.00193	ITGB1, BCAM, ITGA6, GPC1, ITGA2
GO_PROTEASE_BINDING	123	9	3.94e-05	0.00202	F3, SERPINC1, ITGB1, PSAP, A2M, LRP1, SERPINA1, ITGAV, CHL1
GO_CALCIUM_ION_BINDING	683	23	4.4e-05	0.00215	RCN1, F2, NELL2, LRP1, HSP90B1, PCDH17, PCDH9, CDH13, AOC3, CDH2, PRKCSH, NCAN, NRXN1, DNER, ITPR1, CRELD1, SPARCL1, CDH10, VCAN, PCDH1, CALU, ASPH, GRIN1
GO_CHLORIDE_TRANSMEMBRANE_TRANSPORTER_ACTIVITY	97	8	4.53e-05	0.00215	ANO6, GABRB3, SLC12A6, PCYOX1, SLC12A5, GABRA2, GABRB1, GABRA1
GO_PROTEIN_CONTAINING_COMPLEX_BINDING	1081	31	4.58e-05	0.00215	ATP1B1, ITGB1, THY1, SORL1, JAM3, M6PR, LRP1, TSPAN8, DCN, ADAM10, SEMA7A, CDH13, MRC2, ICAM1, ICAM5, ITGA6, ITGAV, ADAM23, PCSK2, CXADR, ABI3BP, SPARCL1, ITGA1, ITGA2, ITGB8, EGFR, ADAM22, CLU, CTSL, GRIN1, FLNA
GO_AMIDE_BINDING	339	15	5.13e-05	0.00235	C1QA, PSAP, TPP1, FOLH1, SORL1, LRP1, ITM2B, MAG, EPHA4, GRIA2, ITGA2, CRHBP, LNPEP, CLU, GRIN1
GO_EXTRACELLULAR_LIGAND_GATED_ION_CHANNEL_ACTIVITY	74	7	5.66e-05	0.00252	P2RX7, GABRB3, GABRA2, GABRB1, GRIA2, GABRA1, GRIN1
GO_PEPTIDASE_ACTIVITY	603	21	5.93e-05	0.00257	F3, CTSD, TPP1, F2, FOLH1, ADAM10, HP, CPD, ACE, ACE, CNDP1, DPP10, ADAM23, PCSK2, GGT7, CTSA, CPE, LNPEP, ADAM22, DPP6, CTSL, DPP7
GO_POSTSYNAPTIC_NEUROTRANSMITTER_RECEPTOR_ACTIVITY	52	6	6.32e-05	0.00266	GABRB3, GABRA2, GABRB1, GABRA1, GABBR1, GRIN1
GO_CELL_MATRIX_ADHESION_MEDIATOR_ACTIVITY	7	3	7.79e-05	0.0032	ITGB1, ITGA1, ITGA2
GO_PEPTIDE_BINDING	281	13	0.000104	0.00418	C1QA, TPP1, FOLH1, SORL1, LRP1, ITM2B, EPHA4, GRIA2, ITGA2, CRHBP, LNPEP, CLU, GRIN1
GO_PROTEOGLYCAN_BINDING	36	5	0.000107	0.00419	CFH, LRP1, ITGA2, CTSL, TNC
GO_LIGAND_GATED_ANION_CHANNEL_ACTIVITY	20	4	0.000125	0.00476	GABRB3, GABRA2, GABRB1, GABRA1
GO_NEUROTRANSMITTER_RECEPTOR_ACTIVITY	114	8	0.000142	0.00531	GABRB3, GABRA2, GABRB1, GRIA2, GABRA1, GABBR1, GABBR2, GRIN1
GO_TRANSMITTER_GATED_CHANNEL_ACTIVITY	61	6	0.000156	0.0057	GABRB3, GABRA2, GABRB1, GRIA2, GABRA1, GRIN1
GO_GATED_CHANNEL_ACTIVITY	336	14	0.000171	0.00612	SCN4B, SCN3B, ANO6, P2RX7, GABRB3, SCN1B, ITGAV, ITPR1, GABRA2, GABRB1, GRIA2, GABRA1, CACNA2D1, GRIN1
GO_NEUROTROPHIN_BINDING	9	3	0.000183	0.00631	SORT1, NTRK3, NTRK2
GO_SEMAPHORIN_RECEPTOR_BINDING	22	4	0.000184	0.00631	SEMA7A, SEMA4B, PLXNB1, SEMA4D
GO_SERINE_TYPE_ENDOPEPTIDASE_INHIBITOR_ACTIVITY	91	7	0.00021	0.00706	SERPINC1, SERPING1, A2M, SERPINA1, SERPINA3, ITIH4, CD109
GO_ORGANIC_ACID_BINDING	203	10	0.000399	0.0131	BCAN, PSAP, ACAN, NCAN, MAG, VCAN, HAPLN1, IGF2R, PTGDS, GRIN1
GO_GLUTAMATE_RECEPTOR_ACTIVITY	27	4	0.000419	0.0135	GRM2, GRIA2, GRM3, GRIN1
GO_LIGAND_GATED_ION_CHANNEL_ACTIVITY	136	8	0.000473	0.015	P2RX7, GABRB3, ITPR1, GABRA2, GABRB1, GRIA2, GABRA1, GRIN1
GO_ION_TRANSMEMBRANE_TRANSPORTER_ACTIVITY	860	24	0.000509	0.0157	ATP1B1, SCN4B, SCN3B, ANO6, P2RX7, GABRB3, SLC12A6, ATP1B2, SLC44A2, SCN1B, PCYOX1, ITGAV, SLC39A10, SLC12A5, ITPR1, GABRA2, GABRB1, GRIA2, GABRA1, TMEM30A, CACNA2D1, SLC44A1, GRIN1, ATP6AP1
GO_SCAVENGER_RECEPTOR_ACTIVITY	50	5	0.000517	0.0157	LRP1, LGALS3BP, SUSD2, SCARB2, MEGF10
GO_TRANSMEMBRANE_TRANSPORTER_ACTIVITY	1026	27	0.000564	0.0169	SV2A, ATP1B1, HPX, SCN4B, SCN3B, ANO6, P2RX7, GABRB3, SLC12A6, ATP1B2, SLC44A2, SCN1B, PCYOX1, ITGAV, SLC39A10, SLC12A5, ITPR1, SIDT1, GABRA2, GABRB1, GRIA2, GABRA1, TMEM30A, CACNA2D1, SLC44A1, GRIN1, ATP6AP1
GO_METALLOPEPTIDASE_ACTIVITY	177	9	0.000616	0.0181	FOLH1, ADAM10, CPD, ACE, ACE, CNDP1, ADAM23, CPE, LNPEP, ADAM22
GO_INORGANIC_ANION_TRANSMEMBRANE_TRANSPORTER_ACTIVITY	143	8	0.00066	0.019	ANO6, GABRB3, SLC12A6, PCYOX1, SLC12A5, GABRA2, GABRB1, GABRA1
GO_TRANSPORTER_ACTIVITY	1228	30	0.000932	0.0254	SV2A, ATP1B1, HPX, SCN4B, SCN3B, ANO6, LRP1, P2RX7, GABRB3, SLC12A6, ATP1B2, SLC44A2, SCN1B, PCYOX1, ITGAV, SLC39A10, SLC12A5, ITPR1, SIDT1, APOD, GABRA2, GABRB1, SCARB2, GRIA2, GABRA1, TMEM30A, CACNA2D1, SLC44A1, GRIN1, ATP6AP1
GO_DIPEPTIDASE_ACTIVITY	15	3	0.000936	0.0254	FOLH1, ACE, ACE, CNDP1
GO_OPSONIN_BINDING	15	3	0.000936	0.0254	ITGAV, MEGF10, C4A
GO_CARGO_RECEPTOR_ACTIVITY	85	6	0.000942	0.0254	SORL1, LRP1, LGALS3BP, SUSD2, SCARB2, MEGF10
GO_HEPARAN_SULFATE_PROTEOGLYCAN_BINDING	16	3	0.00114	0.0303	CFH, LRP1, ITGA2
GO_METALLOEXOPEPTIDASE_ACTIVITY	60	5	0.0012	0.0312	FOLH1, CPD, ACE, ACE, CPE, LNPEP
GO_ION_CHANNEL_BINDING	122	7	0.00123	0.0316	SCN4B, SCN3B, NPTN, PRKCSH, SCN1B, DPP10, FLNA
GO_TRANSMEMBRANE_RECEPTOR_PROTEIN_PHOSPHATASE_ACTIVITY	17	3	0.00137	0.0341	PTPRK, PTPRZ1, PTPRD
GO_SULFURIC_ESTER_HYDROLASE_ACTIVITY	17	3	0.00137	0.0341	ARSB, STS, IDS, IDS
GO_TRANSMEMBRANE_RECEPTOR_PROTEIN_TYROSINE_KINASE_ACTIVITY	62	5	0.00139	0.0341	NTRK3, EPHA4, IGF2R, EGFR, NTRK2
GO_NEUROPILIN_BINDING	18	3	0.00163	0.0386	SEMA7A, SEMA4B, SEMA4D
GO_C_X3_C_CHEMOKINE_BINDING	5	2	0.00171	0.0386	ITGB1, ITGAV
GO_CHOLINE_TRANSMEMBRANE_TRANSPORTER_ACTIVITY	5	2	0.00171	0.0386	SLC44A2, SLC44A1
GO_SERINE_TYPE_CARBOXYPEPTIDASE_ACTIVITY	5	2	0.00171	0.0386	CPD, CTSA
GO_NEUREGULIN_BINDING	5	2	0.00171	0.0386	ITGA6, ITGAV
GO_EXTRACELLULAR_MATRIX_PROTEIN_BINDING	5	2	0.00171	0.0386	ITGAV, ITGB8
GO_VOLTAGE_GATED_SODIUM_CHANNEL_ACTIVITY	19	3	0.00192	0.0426	SCN4B, SCN3B, SCN1B
GO_CATION_TRANSMEMBRANE_TRANSPORTER_ACTIVITY	631	18	0.00201	0.0441	ATP1B1, SCN4B, SCN3B, ANO6, P2RX7, SLC12A6, ATP1B2, SLC44A2, SCN1B, ITGAV, SLC39A10, SLC12A5, ITPR1, GRIA2, CACNA2D1, SLC44A1, GRIN1, ATP6AP1
GO_COMPLEMENT_BINDING	20	3	0.00223	0.0483	MEGF10, C4A, C4B
