# Supplementary material for: Glycoproteomics Landscape of Asymptomatic and Symptomatic Human Alzheimer’s Disease Brain
Source: Mol Cell Proteomics. 2022 Oct 27;21(12):100433. doi: 10.1016/j.mcpro.2022.100433 (PMC9706167; doi:10.1016/j.mcpro.2022.100433)
Supplement: Supplemental table S9 [file mmc10.xlsx]

## Sheet: Sheet1
Normal			Asymptomatic			Symptomatic
UniProt ID	Gene name	Protein name	UniProt ID	Gene name	Protein name	UniProt ID	Gene name	Protein name
Q9ULL4	PLXNB3	Plexin-B3	P35052-2	GPC1	Glypican-1 [Cleaved into: Secreted glypican-1]	Q9NTU7	CBLN4	Cerebellin-4 (Cerebellin-like glycoprotein 1)
Q6ZMI3	GLDN	Gliomedin [Cleaved into: Gliomedin shedded ectodomain]	A2RU67	FAM234B	Protein FAM234B	P22304-3	IDS	Iduronate 2-sulfatase (EC 3.1.6.13) (Alpha-L-iduronate sulfate sulfatase) (Idursulfase) [Cleaved into: Iduronate 2-sulfatase 42 kDa chain; Iduronate 2-sulfatase 14 kDa chain]
Q15223-2	NECTIN1	Nectin-1 (Herpes virus entry mediator C) (Herpesvirus entry mediator C) (HveC) (Herpesvirus Ig-like receptor) (HIgR) (Nectin cell adhesion molecule 1) (Poliovirus receptor-related protein 1) (CD antigen CD111)	Q8N0W4	NLGN4X	Neuroligin-4, X-linked (Neuroligin X) (HNLX)	O75051-2	PLXNA2	Plexin-A2 (Semaphorin receptor OCT)
Q8NFT8	DNER	Delta and Notch-like epidermal growth factor-related receptor	Q07699	SCN1B	Sodium channel subunit beta-1	P07585	DCN	Decorin (Bone proteoglycan II) (PG-S2) (PG40)
P08603	CFH	Complement factor H (H factor 1)	P10619	CTSA	Lysosomal protective protein (EC 3.4.16.5) (Carboxypeptidase C) (Carboxypeptidase L) (Cathepsin A) (Protective protein cathepsin A) (PPCA) (Protective protein for beta-galactosidase) [Cleaved into: Lysosomal protective protein 32 kDa chain; Lysosomal protective protein 20 kDa chain]	Q8N3J6-3	CADM2	Cell adhesion molecule 2 (Immunoglobulin superfamily member 4D) (IgSF4D) (Nectin-like protein 3) (NECL-3) (Synaptic cell adhesion molecule 2) (SynCAM 2)
Q14624	ITIH4	Inter-alpha-trypsin inhibitor heavy chain H4 (ITI heavy chain H4) (ITI-HC4) (Inter-alpha-inhibitor heavy chain 4) (Inter-alpha-trypsin inhibitor family heavy chain-related protein) (IHRP) (Plasma kallikrein sensitive glycoprotein 120) (Gp120) (PK-120) [Cleaved into: 70 kDa inter-alpha-trypsin inhibitor heavy chain H4; 35 kDa inter-alpha-trypsin inhibitor heavy chain H4]	Q9UBG0	MRC2	C-type mannose receptor 2 (C-type lectin domain family 13 member E) (Endocytic receptor 180) (Macrophage mannose receptor 2) (Urokinase-type plasminogen activator receptor-associated protein) (UPAR-associated protein) (Urokinase receptor-associated protein) (CD antigen CD280)	Q9HCB6	SPON1	Spondin-1 (F-spondin) (Vascular smooth muscle cell growth-promoting factor)
P15848	ARSB	Arylsulfatase B (ASB) (EC 3.1.6.12) (N-acetylgalactosamine-4-sulfatase) (G4S)	Q8IWA5-2	SLC44A2	Choline transporter-like protein 2 (Solute carrier family 44 member 2)	P54764-2	EPHA4	Ephrin type-A receptor 4 (EC 2.7.10.1) (EPH-like kinase 8) (EK8) (hEK8) (Tyrosine-protein kinase TYRO1) (Tyrosine-protein kinase receptor SEK)
O00533-2	CHL1	Neural cell adhesion molecule L1-like protein (Close homolog of L1) [Cleaved into: Processed neural cell adhesion molecule L1-like protein]	O75828	CBR3	Carbonyl reductase [NADPH] 3 (EC 1.1.1.184) (NADPH-dependent carbonyl reductase 3) (Short chain dehydrogenase/reductase family 21C member 2)	Q9Y639-5	NPTN	Neuroplastin (Stromal cell-derived receptor 1) (SDR-1)
Q9UGT4	SUSD2	Sushi domain-containing protein 2	P43251	BTD	Biotinidase (Biotinase) (EC 3.5.1.12)	Q14416	GRM2	Metabotropic glutamate receptor 2 (mGluR2)
A8MVW0	FAM171A2	Protein FAM171A2				Q96KG7	MEGF10	Multiple epidermal growth factor-like domains protein 10 (Multiple EGF-like domains protein 10)
Q9UBS5-3	GABBR1	Gamma-aminobutyric acid type B receptor subunit 1 (GABA-B receptor 1) (GABA-B-R1) (GABA-BR1) (GABABR1) (Gb1)				Q8NC56	LEMD2	LEM domain-containing protein 2 (hLEM2)
P05155	SERPING1	Plasma protease C1 inhibitor (C1 Inh) (C1Inh) (C1 esterase inhibitor) (C1-inhibiting factor) (Serpin G1)				Q8N6C5	IGSF1	Immunoglobulin superfamily member 1 (IgSF1) (Immunoglobulin-like domain-containing protein 1) (Inhibin-binding protein) (InhBP) (Pituitary gland-specific factor 2) (p120)
P01008	SERPINC1	Antithrombin-III (ATIII) (Serpin C1)				Q6EMK4	VASN	Vasorin (Protein slit-like 2)
Q969V3-2	NCLN	Nicalin (Nicastrin-like protein)				P57087	JAM2	Junctional adhesion molecule B (JAM-B) (Junctional adhesion molecule 2) (JAM-2) (Vascular endothelial junction-associated molecule) (VE-JAM) (CD antigen CD322)
Q8IWV2	CNTN4	Contactin-4 (Brain-derived immunoglobulin superfamily protein 2) (BIG-2)				P22304-2	IDS	Iduronate 2-sulfatase (EC 3.1.6.13) (Alpha-L-iduronate sulfate sulfatase) (Idursulfase) [Cleaved into: Iduronate 2-sulfatase 42 kDa chain; Iduronate 2-sulfatase 14 kDa chain]
Q7Z7G0	ABI3BP	Target of Nesh-SH3 (Tarsh) (ABI gene family member 3-binding protein) (Nesh-binding protein) (NeshBP)				Q969P0-3	IGSF8	Immunoglobulin superfamily member 8 (IgSF8) (CD81 partner 3) (Glu-Trp-Ile EWI motif-containing protein 2) (EWI-2) (Keratinocytes-associated transmembrane protein 4) (KCT-4) (LIR-D1) (Prostaglandin regulatory-like protein) (PGRL) (CD antigen CD316)
P18505	GABRB1	Gamma-aminobutyric acid receptor subunit beta-1 (GABA(A) receptor subunit beta-1)				P05362	ICAM1	Intercellular adhesion molecule 1 (ICAM-1) (Major group rhinovirus receptor) (CD antigen CD54)
P01876	IGHA1	Immunoglobulin heavy constant alpha 1 (Ig alpha-1 chain C region) (Ig alpha-1 chain C region BUR) (Ig alpha-1 chain C region TRO)				Q16653-13	MOG	Myelin-oligodendrocyte glycoprotein
P01023	A2M	Alpha-2-macroglobulin (Alpha-2-M) (C3 and PZP-like alpha-2-macroglobulin domain-containing protein 5)
P01011	SERPINA3	Alpha-1-antichymotrypsin (ACT) (Cell growth-inhibiting gene 24/25 protein) (Serpin A3) [Cleaved into: Alpha-1-antichymotrypsin His-Pro-less]
P01861	IGHG4	Immunoglobulin heavy constant gamma 4 (Ig gamma-4 chain C region)
Q9UBS5	GABBR1	Gamma-aminobutyric acid type B receptor subunit 1 (GABA-B receptor 1) (GABA-B-R1) (GABA-BR1) (GABABR1) (Gb1)
O96005-4	CLPTM1	Cleft lip and palate transmembrane protein 1
O76024	WFS1	Wolframin
O75976	CPD	Carboxypeptidase D (EC 3.4.17.22) (Metallocarboxypeptidase D) (gp180)
Q9UHW9	SLC12A6	Solute carrier family 12 member 6 (Electroneutral potassium-chloride cotransporter 3) (K-Cl cotransporter 3)
Q6UXK2	ISLR2	Immunoglobulin superfamily containing leucine-rich repeat protein 2 (Leucine-rich repeat domain and immunoglobulin domain-containing axon extension protein)
Q15262	PTPRK	Receptor-type tyrosine-protein phosphatase kappa (Protein-tyrosine phosphatase kappa) (R-PTP-kappa) (EC 3.1.3.48)
P02745	C1QA	Complement C1q subcomponent subunit A
Q6P2Q9	PRPF8	Pre-mRNA-processing-splicing factor 8 (220 kDa U5 snRNP-specific protein) (PRP8 homolog) (Splicing factor Prp8) (p220)
