# Supplementary material for: Glycoproteomics Landscape of Asymptomatic and Symptomatic Human Alzheimer’s Disease Brain
Source: Mol Cell Proteomics. 2022 Oct 27;21(12):100433. doi: 10.1016/j.mcpro.2022.100433 (PMC9706167; doi:10.1016/j.mcpro.2022.100433)
Supplement: Supplemental table S10 [file mmc11.xlsx]

## Sheet: Sheet1
Glycan composition	GlcNAc	GalNAc	Mannose	Galactose	Fucose	NeuAc	Paucimannose	High-Mannose	Hybrid	Bisected	Antenna	Other	Structure assigned in Williams et al.	Structure assigned from this work
HexNAc(1)												1		Y
HexNAc(1)Fuc(1)					1							1		Y
HexNAc(10)Hex(7)												1		Y
HexNAc(2)												1		Y
HexNAc(2)Fuc(1)					1							1		Y
HexNAc(2)Hex(1)												1		Y
HexNAc(2)Hex(1)Fuc(1)					1							1		Y
HexNAc(2)Hex(10)												1		Y
HexNAc(2)Hex(11)												1		Y
HexNAc(2)Hex(12)												1		Y
HexNAc(2)Hex(2)												1		Y
HexNAc(2)Hex(2)Fuc(1)	2		2		1		1						Y
HexNAc(2)Hex(3)	2		3				1						Y
HexNAc(2)Hex(4)	2		4				1						Y
HexNAc(2)Hex(4)Fuc(1)	2		4		1		1						Y
HexNAc(2)Hex(5)	2		5					1					Y
HexNAc(2)Hex(5)Fuc(1)	2		5		1			1					Y
HexNAc(2)Hex(6)	2		6					1					Y
HexNAc(2)Hex(7)	2		7					1					Y
HexNAc(2)Hex(8)	2		8					1					Y
HexNAc(2)Hex(9)	2		9					1					Y
HexNAc(3)Hex(3)	3		3								1		Y
HexNAc(3)Hex(3)Fuc(1)	3		3		1						1		Y
HexNAc(3)Hex(3)Fuc(2)	3		3		2						1			Y
HexNAc(3)Hex(4)	3		4						1		1		Y
HexNAc(3)Hex(4)Fuc(1)	3		4		1				1		1		Y
HexNAc(3)Hex(4)Fuc(1)NeuAc(1)	3		3	1	1	1					1			Y
HexNAc(3)Hex(4)Fuc(2)	3		3	1	2						1		Y
HexNAc(3)Hex(4)NeuAc(1)	3		3	1		1					1			Y
HexNAc(3)Hex(5)	3		5						1		1		Y
HexNAc(3)Hex(5)Fuc(1)	3		5		1				1		1		Y
HexNAc(3)Hex(5)NeuAc(1)	3		4	1		1			1		1			Y
HexNAc(3)Hex(6)	3		5	1					1		1			Y
HexNAc(3)Hex(6)Fuc(1)	3		5	1	1				1		1		Y
HexNAc(3)Hex(6)Fuc(1)NeuAc(1)	3		5	1	1	1			1		1		Y
HexNAc(3)Hex(6)NeuAc(1)	3		5	1		1			1		1		Y
HexNAc(4)Hex(3)	4		3							1	1		Y
HexNAc(4)Hex(3)Fuc(1)	4		3		1					1	1		Y
HexNAc(4)Hex(3)NeuAc(1)	3	1	3			1					1			Y
HexNAc(4)Hex(4)	4		4						1	1	1		Y
HexNAc(4)Hex(4)Fuc(1)	4		4		1				1	1	1		Y
HexNAc(4)Hex(4)Fuc(1)NeuAc(1)	4		3	1	1	1					2			Y
HexNAc(4)Hex(4)Fuc(2)	4		3	1	2					1	1		Y
HexNAc(4)Hex(4)Fuc(2)NeuAc(1)	4		3	1	2	1					2			Y
HexNAc(4)Hex(4)NeuAc(1)	4		3	1		1					2			Y
HexNAc(4)Hex(5)	4		5						1	1	1		Y
HexNAc(4)Hex(5)Fuc(1)	4		5		1				1	1	1		Y
HexNAc(4)Hex(5)Fuc(1)NeuAc(1)	4		4	1	1	1			1	1	1		Y
HexNAc(4)Hex(5)Fuc(1)NeuAc(2)	4		3	2	1	2					2		Y
HexNAc(4)Hex(5)Fuc(2)	4		4	1	2				1	1	1		Y
HexNAc(4)Hex(5)Fuc(2)NeuAc(1)	4		4	1	2	1			1	1	1		Y
HexNAc(4)Hex(5)Fuc(3)	4		3	2	3						2		Y
HexNAc(4)Hex(5)Fuc(3)NeuAc(1)	4		3	2	3	1					2		Y
HexNAc(4)Hex(5)Fuc(4)	4		3	2	4						2			Y
HexNAc(4)Hex(5)NeuAc(1)	4		4	1		1			1	1	1		Y
HexNAc(4)Hex(5)NeuAc(2)	4		3	2		2					2			Y
HexNAc(4)Hex(6)	4		5	1					1	1	1			Y
HexNAc(4)Hex(6)Fuc(1)	4		5	1	1				1	1	1		Y
HexNAc(4)Hex(6)Fuc(1)NeuAc(1)	4		5	1	1	1			1	1	1		Y
HexNAc(4)Hex(6)Fuc(2)	4		5	1	2				1	1	1		Y
HexNAc(4)Hex(6)Fuc(3)	4		5	1	3				1	1	1		Y
HexNAc(4)Hex(6)NeuAc(1)	4		5	1		1			1	1	1		Y
HexNAc(4)Hex(7)	4		3	4							2			Y
HexNAc(4)Hex(7)Fuc(2)					2							1		Y
HexNAc(5)Hex(3)	5		3							1	2		Y
HexNAc(5)Hex(3)Fuc(1)	5		3		1					1	2		Y
HexNAc(5)Hex(3)Fuc(1)NeuAc(1)	4	1	3		1	1					2			Y
HexNAc(5)Hex(4)	5		4						1	1	2		Y
HexNAc(5)Hex(4)Fuc(1)	5		3	1	1					1	2		Y
HexNAc(5)Hex(4)Fuc(1)NeuAc(1)	5		3	1	1	1				1	2		Y
HexNAc(5)Hex(4)Fuc(1)NeuAc(2)	4	1	3	1	1	2					2			Y
HexNAc(5)Hex(4)Fuc(2)	5		3	1	2					1	2		Y
HexNAc(5)Hex(4)Fuc(2)NeuAc(1)	4	1	3	1	2	1					2			Y
HexNAc(5)Hex(4)NeuAc(1)	4	1	3	1		1					2			Y
HexNAc(5)Hex(4)NeuAc(2)	4	1	3	1		2					2			Y
HexNAc(5)Hex(5)Fuc(1)	5		4	1	1				1	1	2		Y
HexNAc(5)Hex(5)Fuc(1)NeuAc(1)	5		3	2	1	1				1	2			Y
HexNAc(5)Hex(5)Fuc(1)NeuAc(2)	5		3	2	1	2				1	2			Y
HexNAc(5)Hex(5)Fuc(2)	5		3	2	2					1	2		Y
HexNAc(5)Hex(5)Fuc(3)	5		3	2	3					1	2		Y
HexNAc(5)Hex(5)NeuAc(1)	5		3	2		1				1	2			Y
HexNAc(5)Hex(5)NeuAc(2)	5		3	2		2				1	2			Y
HexNAc(5)Hex(6)	5		3	3							3			Y
HexNAc(5)Hex(6)Fuc(1)NeuAc(1)	5		4	2	1	1			1	1	2		Y
HexNAc(5)Hex(6)Fuc(1)NeuAc(2)	5		3	3	1	2					3			Y
HexNAc(5)Hex(6)Fuc(1)NeuAc(3)	5		3	3	1	3					3		Y
HexNAc(5)Hex(6)Fuc(2)	5		5	1	2				1	1	2		Y
HexNAc(5)Hex(6)Fuc(2)NeuAc(1)	5		3	3	2	1					3		Y
HexNAc(5)Hex(6)Fuc(3)	5		3	3	3						3		Y
HexNAc(5)Hex(6)Fuc(3)NeuAc(1)	5		3	3	3	1					3			Y
HexNAc(5)Hex(6)NeuAc(1)	5		3	3		1					3			Y
HexNAc(5)Hex(6)NeuAc(2)	5		3	3		2					3			Y
HexNAc(5)Hex(6)NeuAc(3)	5		3	3		3					3			Y
HexNAc(5)Hex(9)Fuc(1)	5		3	6	1						3			Y
HexNAc(6)Hex(10)Fuc(1)NeuAc(1)					1	1						1		Y
HexNAc(6)Hex(3)	6		3								4			Y
HexNAc(6)Hex(3)Fuc(1)	6		3		1					1	3		Y
HexNAc(6)Hex(3)Fuc(1)NeuAc(1)	4	2	3		1	1					2			Y
HexNAc(6)Hex(3)Fuc(1)NeuAc(2)	4	2	3		1	2					2			Y
HexNAc(6)Hex(3)Fuc(2)	4	2	3		2						2			Y
HexNAc(6)Hex(3)Fuc(2)NeuAc(1)	4	2	3		2	1					2			Y
HexNAc(6)Hex(3)Fuc(3)	4	2	3		3						2			Y
HexNAc(6)Hex(4)	6		3	1							4			Y
HexNAc(6)Hex(4)Fuc(1)	6		3	1	1					1	3		Y
HexNAc(6)Hex(4)Fuc(2)	6		3	1	2					1	3		Y
HexNAc(6)Hex(4)NeuAc(1)	6		3	1		1				1	3			Y
HexNAc(6)Hex(5)Fuc(1)NeuAc(1)	6		3	2	1	1				1	3		Y
HexNAc(6)Hex(5)Fuc(1)NeuAc(2)	6		3	2	1	2				1	3		Y
HexNAc(6)Hex(5)Fuc(2)	6		3	2	2					1	3		Y
HexNAc(6)Hex(6)Fuc(1)NeuAc(2)	5	1	3	3	1	2					3			Y
HexNAc(6)Hex(6)Fuc(1)NeuAc(3)	6		3	3	1	3					3			Y
HexNAc(6)Hex(7)	6		3	4							4			Y
HexNAc(6)Hex(7)Fuc(1)	6		3	4	1						4			Y
HexNAc(6)Hex(7)Fuc(1)NeuAc(2)	6		3	4	1	2					4			Y
HexNAc(6)Hex(7)Fuc(1)NeuAc(3)	6		3	4	1	3					4			Y
HexNAc(6)Hex(7)Fuc(1)NeuAc(4)	6		3	4	1	4					4		Y
HexNAc(6)Hex(7)Fuc(5)	6		3	4	5						3			Y
HexNAc(6)Hex(7)NeuAc(4)	6		3	4		4					4			Y
HexNAc(6)Hex(9)												1		Y
HexNAc(7)Hex(3)Fuc(1)	5	2	3		1						3			Y
HexNAc(7)Hex(4)Fuc(2)	7		3	1	2					1	4			Y
HexNAc(7)Hex(8)	7		3	5							4			Y
HexNAc(8)Hex(3)	6	2	3								4			Y
HexNAc(8)Hex(8)												1		Y
