# Supplementary material for: Glycoproteomics Landscape of Asymptomatic and Symptomatic Human Alzheimer’s Disease Brain
Source: Mol Cell Proteomics. 2022 Oct 27;21(12):100433. doi: 10.1016/j.mcpro.2022.100433 (PMC9706167; doi:10.1016/j.mcpro.2022.100433)
Supplement: Supplemental table S11 [file mmc12.xlsx]

## Sheet: Sheet1
	GalNAc			Galactose			Fucose			NeuAc			Pauci			High-Man			Hybrid			Bisected			Antenna			Other
Glycosylation site	Asym vs normal	Sym vs normal	Sym vs asym	Asym vs normal	Sym vs normal	Sym vs asym	Asym vs normal	Sym vs normal	Sym vs asym	Asym vs normal	Sym vs normal	Sym vs asym	Asym vs normal	Sym vs normal	Sym vs asym	Asym vs normal	Sym vs normal	Sym vs asym	Asym vs normal	Sym vs normal	Sym vs asym	Asym vs normal	Sym vs normal	Sym vs asym	Asym vs normal	Sym vs normal	Sym vs asym	Asym vs normal	Sym vs normal	Sym vs asym	Sum	STDEV
A6NE02_N61	0	0	0	0	0	0	0	0	0	0	0	0	0	0	0	0	0	0	0	0	0	0	0	0	0	0	0	0	0	0	0	0
O00451_N357	-1	0	1	-1	0	1	0	0	0	-1	0	1	0	0	0	0	0	0	0	0	0	0	0	0	-1	0	1	0	0	0	0	0.525226
O00533_N225	0	0	0	0	0	0	0	0	0	0	0	0	0	0	0	0	0	0	0	0	0	0	0	0	0	0	0	0	0	0	0	0
O00533_N367	0	0	0	0	0	0	0	0	0	0	0	0	0	0	0	-1	0	1	0	0	0	0	0	0	0	0	0	0	0	0	0	0.262613
O00533_N767	0	0	0	0	-1	-1	0	-2	-2	0	0	0	0	0	0	0	0	0	0	0	0	0	-2	-2	0	-2	-2	0	0	0	-14	0.819307
O00533_N87	0	0	0	1	1	0	1	1	0	0	0	0	0	0	0	0	0	0	0	0	0	1	1	0	1	1	0	0	0	0	8	0.449776
O00584_N106	0	0	0	0	0	0	0	0	0	0	0	0	1	1	0	0	0	0	0	0	0	0	0	0	0	0	0	-1	-1	-1	-1	0.413841
O14594_N122	0	0	0	0	1	1	0	0	0	0	1	1	0	0	0	0	0	0	0	1	1	0	1	1	0	1	1	0	0	-1	9	0.534983
O14594_N1223	0	0	0	0	0	0	0	0	0	0	0	0	0	0	0	0	0	0	0	0	0	0	0	0	0	0	0	0	0	0	0	0
O14672_N278	0	0	0	0	0	0	0	0	0	0	0	0	0	0	0	0	0	0	0	0	0	0	0	0	0	0	0	0	0	0	0	0
O14672_N439	0	0	0	0	0	0	0	0	0	0	0	0	0	0	0	-2	0	2	0	0	0	0	0	0	0	0	0	0	0	0	0	0.525226
O14773_N443	0	0	0	0	1	1	1	2	1	0	0	0	0	0	0	0	0	0	0	0	0	1	1	0	1	2	1	0	0	0	12	0.621455
O14917_N566	0	0	0	0	0	0	0	0	0	0	0	0	0	0	0	0	0	0	0	0	0	0	0	0	0	0	0	0	0	0	0	0
O15394_N177	0	0	0	-1	-1	0	-1	-1	0	0	0	0	0	0	0	0	0	0	0	0	0	-1	-1	0	-1	-1	0	0	0	0	-8	0.449776
O15394_N219	0	0	0	0	0	0	-1	0	1	0	0	0	0	0	0	0	0	0	0	0	0	-1	0	1	-1	0	1	0	0	0	0	0.454859
O15394_N445	0	0	0	0	0	0	0	0	0	0	0	0	0	0	0	0	0	0	0	0	0	0	0	0	0	0	0	0	0	0	0	0
O15394_N474	0	0	0	0	0	0	0	0	0	0	0	0	0	0	0	0	0	0	0	0	0	0	0	0	0	0	0	0	1	1	2	0.253708
O43852_N131	0	0	0	0	0	0	0	0	0	0	0	0	0	0	0	0	0	0	0	0	0	0	0	0	0	0	0	0	0	0	0	0
O60486_N86	0	0	0	0	0	0	0	0	0	0	0	0	0	0	0	0	0	0	0	0	0	0	0	0	0	0	0	0	0	0	0	0
O60637_N167	0	0	0	0	0	0	0	0	0	0	0	0	-1	-1	0	0	0	0	0	0	0	0	0	0	0	0	0	0	0	0	-2	0.253708
O60641_N315	0	0	0	0	0	0	0	0	0	0	0	0	0	0	0	0	0	0	0	0	0	0	0	0	0	0	0	0	1	0	1	0.182574
O60641-3_N299	0	0	0	0	0	0	0	0	0	0	0	0	0	0	0	0	0	0	0	0	0	0	0	0	0	0	0	-1	0	0	-1	0.182574
O75051_N163	0	0	0	0	0	0	0	0	0	0	0	0	0	0	0	0	0	0	0	0	0	0	0	0	0	0	0	0	0	0	0	0
O75077_N664	0	0	0	0	-1	-1	0	-1	-1	0	-1	-1	0	0	0	0	0	0	0	0	0	0	-1	-1	0	-1	-1	0	0	0	-10	0.479463
O75326_N258	0	0	0	0	0	0	0	0	0	0	0	0	0	0	0	0	0	0	0	0	0	0	0	0	0	0	0	0	0	0	0	0
O75326-2_N244	0	0	0	0	0	0	0	0	0	0	0	0	0	0	0	0	1	1	0	0	0	0	0	0	0	0	0	0	0	0	2	0.253708
O75629_N160	0	0	0	0	0	0	0	0	0	0	0	0	-2	-2	0	0	0	0	0	0	0	0	0	0	0	0	0	-1	-1	-1	-7	0.568321
O75899_N389	0	0	0	0	0	0	-1	-1	0	0	0	0	0	0	0	0	0	0	0	0	0	-1	-1	0	-1	-1	0	-1	-1	-1	-9	0.466092
O94856_N1133	0	0	0	0	0	0	0	0	0	0	0	0	0	0	0	0	0	0	0	0	0	0	0	0	0	0	0	0	0	0	0	0
O94856_N838	0	0	0	0	0	0	0	0	0	0	0	0	0	0	0	0	0	0	0	0	0	0	0	0	0	0	0	0	0	0	0	0
O94856-11_N234	0	0	0	-1	0	1	-2	-1	1	0	0	0	0	0	0	0	0	0	0	0	0	-1	0	1	-1	0	1	-1	-1	-1	-5	0.698932
O94856-11_N849	0	0	0	0	0	0	0	0	0	0	0	0	0	0	0	0	1	1	0	0	0	0	0	0	0	0	0	0	0	0	2	0.253708
O94856-3_N234	0	0	0	0	5	5	-1	5	6	0	2	2	0	0	0	0	0	0	0	1	1	-1	4	5	-1	5	6	0	0	0	44	2.35962
O94856-9_N1015	0	0	0	-1	0	1	0	0	0	0	0	0	0	0	0	0	0	0	0	0	0	0	0	0	0	0	0	0	0	0	0	0.262613
O94856-9_N1026	0	0	0	0	-1	-1	0	-1	-1	0	-1	-1	0	0	0	0	0	0	0	0	0	0	0	0	0	-1	-1	0	0	0	-8	0.449776
O94856-9_N1047	-2	-2	0	-5	-5	0	-5	-5	0	-4	-4	0	0	0	0	0	0	0	-1	-1	0	-2	-2	0	-6	-6	0	0	0	0	-50	2.18669
O94856-9_N305	0	0	0	0	0	0	-1	0	1	0	0	0	0	0	0	-1	-1	0	-1	-1	0	-1	-1	0	-1	-1	0	1	1	0	-6	0.610257
O94856-9_N446	0	0	0	0	0	0	0	0	0	0	0	0	0	0	0	0	0	0	0	0	0	0	0	0	0	0	0	0	0	0	0	0
O94856-9_N752	1	0	-1	1	0	-1	0	-1	-1	1	0	-1	0	0	0	-1	-1	0	0	-1	-1	0	-1	-1	1	-1	-2	0	0	0	-10	0.758098
O94856-9_N778	-2	-1	1	-1	-1	0	-4	-2	2	-2	-1	1	0	0	0	0	0	0	-1	0	1	-2	-1	1	-4	-2	2	0	0	0	-16	1.45586
O94856-9_N866	0	0	0	0	0	0	1	-1	-2	0	0	0	0	-1	-1	0	0	0	0	-1	-1	1	-1	-2	1	-1	-2	-1	-1	-1	-13	0.8172
O94856-9_N877	0	0	0	0	0	0	0	0	0	0	0	0	0	0	0	0	0	0	0	0	0	0	0	0	0	0	0	0	0	0	0	0
O94856-9_N881	0	0	0	1	0	-1	1	0	-1	0	0	0	0	0	0	0	0	0	0	0	0	1	0	-1	1	0	-1	-1	0	0	-1	0.556053
O95502_N216	-1	-1	0	-1	-1	0	0	0	0	-1	-1	0	0	0	0	0	0	0	0	0	0	0	0	0	-1	-1	0	0	0	0	-8	0.449776
O95970_N422	0	0	0	0	0	0	0	0	0	0	0	0	0	0	0	0	0	0	0	1	1	0	0	0	0	1	1	0	0	0	4	0.345746
P00450_N138	0	0	0	-1	-1	0	-1	-1	0	-1	-1	0	0	0	0	0	0	0	0	0	0	0	0	0	-1	-1	0	0	0	0	-8	0.449776
P00450_N397	0	0	0	-1	-1	0	-1	-1	0	-1	-1	0	0	0	0	0	0	0	-1	-1	0	-1	-1	0	-1	-1	0	0	0	0	-12	0.498273
P00738_N184	0	0	0	-1	-1	0	0	-1	-1	-1	-1	0	0	0	0	0	0	0	1	1	0	1	1	0	-1	-1	0	0	0	0	-4	0.62881
P00738_N241	0	0	0	-4	-2	2	-2	1	3	-3	-2	1	0	0	0	0	0	0	0	2	2	0	2	2	-4	-2	2	0	0	0	-2	1.77984
P01009_N271	0	0	0	-1	-2	-1	-1	-2	-1	0	-1	-1	0	0	0	0	0	0	-1	-1	0	-1	-1	0	-1	-2	-1	0	0	0	-18	0.674665
P01024_N85	0	0	0	0	0	0	0	0	0	0	0	0	0	0	0	-1	-1	0	0	0	0	0	0	0	0	0	0	0	0	0	-2	0.253708
P01857_N180	0	0	0	0	0	0	-1	-2	-1	0	0	0	0	0	0	0	0	0	-1	-1	0	-1	-1	0	-1	-2	-1	0	0	0	-12	0.621455
P01859_N176	0	0	0	0	0	0	2	2	0	0	0	0	0	0	0	0	0	0	1	1	0	1	1	0	2	2	0	0	0	0	12	0.723974
P01871_N209	0	0	0	-2	-3	-1	-2	-3	-1	-2	-2	0	0	0	0	0	0	0	0	0	0	-4	-3	1	-2	-3	-1	0	0	0	-28	1.31131
P01871_N46	0	0	0	-3	-2	1	-4	-3	1	-2	-1	1	0	0	0	0	0	0	0	0	0	-4	-3	1	-4	-3	1	0	0	0	-24	1.64841
P02675_N394	0	0	0	-1	-2	-1	-1	-1	0	-1	-2	-1	0	0	0	0	0	0	-1	-1	0	-1	-1	0	-1	-2	-1	0	0	0	-18	0.674665
P02749_N162	0	0	0	-1	-1	0	-1	-1	0	-1	-1	0	0	0	0	0	0	0	0	0	0	0	0	0	-1	-1	0	0	0	0	-8	0.449776
P02750_N186	0	0	0	0	0	0	0	0	0	0	0	0	0	0	0	0	0	0	0	0	0	0	0	0	0	0	0	0	0	0	0	0
P02763_N56	0	0	0	0	0	0	0	0	0	0	0	0	0	0	0	0	0	0	0	0	0	0	0	0	0	0	0	0	0	0	0	0
P02765_N156	0	0	0	0	0	0	0	0	0	0	0	0	0	0	0	0	0	0	0	0	0	0	0	0	0	0	0	0	0	0	0	0
P02790_N187	0	0	0	-3	-3	0	-3	-3	0	-3	-3	0	0	0	0	0	0	0	-1	0	1	-1	0	1	-3	-3	0	0	0	0	-24	1.39951
P02790_N453	0	0	0	-2	-1	1	-2	-1	1	-2	-1	1	0	0	0	0	0	0	-1	0	1	-1	0	1	-2	-1	1	0	0	0	-8	0.944433
P04062_N309	0	0	0	0	0	0	0	0	0	0	0	0	0	0	0	0	0	0	0	0	0	0	0	0	0	0	0	0	0	0	0	0
P04216_N119	0	0	0	-2	-2	0	-2	-3	-1	0	0	0	0	-1	-1	0	0	0	-1	-3	-2	-2	-1	1	-2	-3	-1	0	0	-1	-27	1.09387
P04216_N42	0	-1	-1	-2	0	2	-3	-2	1	-3	-2	1	0	0	0	0	0	0	0	0	0	-1	-2	-1	-2	1	3	-2	-2	-2	-18	1.42877
P04216_N79	0	0	0	-1	-1	0	-1	-1	0	0	0	0	0	0	0	0	0	0	0	0	0	-1	-1	0	-1	-1	0	0	0	0	-8	0.449776
P04406_N239	0	0	0	0	0	0	1	0	-1	0	0	0	0	0	0	0	0	0	0	0	0	1	0	-1	1	0	-1	0	0	0	0	0.454859
P05026_N158	-1	0	1	-3	-3	0	-2	-3	-1	-4	-2	2	0	0	0	0	0	0	-1	0	1	-1	-1	0	-3	-3	0	-2	-2	-2	-30	1.46217
P05026_N193	0	0	0	2	1	-1	0	0	0	2	1	-1	0	0	0	0	0	0	0	0	0	0	0	0	2	1	-1	0	0	0	6	0.761124
P05090_N65	0	1	1	0	0	0	0	0	0	0	0	0	0	0	0	0	0	0	0	0	0	0	0	0	0	1	1	0	0	0	4	0.345746
P05090_N98	0	0	0	-2	0	2	-2	-1	1	-1	0	1	0	0	0	-1	1	2	0	0	0	0	0	0	-2	0	2	0	0	-1	-1	1.03335
P05164_N391	0	0	0	0	0	0	0	0	0	0	0	0	0	0	0	-1	-1	0	0	0	0	0	0	0	0	0	0	0	0	0	-2	0.253708
P06756_N615	0	0	0	0	0	0	0	0	0	0	0	0	0	0	0	0	0	0	0	0	0	0	0	0	0	0	0	0	0	0	0	0
P06756_N74	0	0	0	0	0	0	0	0	0	0	0	0	0	0	0	0	0	0	0	0	0	0	0	0	0	0	0	0	0	0	0	0
P07339_N263	0	0	0	0	0	0	0	0	0	0	0	0	0	0	0	0	0	0	0	0	0	0	0	0	0	0	0	-1	0	0	-1	0.182574
P07602_N101	0	0	0	0	1	1	0	1	1	0	0	0	0	0	0	0	0	0	0	0	0	0	0	0	0	1	1	-2	0	0	4	0.571346
P07602_N426	0	0	0	0	0	0	-2	-1	1	0	0	0	-1	0	1	0	0	0	-1	-1	0	-1	-1	0	-1	-1	0	-1	0	1	-8	0.691492
P07602_N80	0	0	0	0	0	0	1	0	-1	0	0	0	0	-1	-1	0	0	0	0	0	0	0	0	0	0	0	0	-1	-1	-1	-5	0.461133
P07711_N221	0	0	0	0	0	0	0	0	0	0	0	0	0	0	0	1	1	0	0	0	0	0	0	0	0	0	0	-1	0	0	1	0.319842
P08842_N259	0	0	0	0	0	0	0	0	0	0	0	0	0	0	0	-1	-1	0	0	0	0	0	0	0	0	0	0	0	0	0	-2	0.253708
P08842_N333	0	0	0	0	0	0	0	0	0	0	0	0	0	0	0	0	0	0	0	0	0	0	0	0	0	0	0	0	0	0	0	0
P08842_N459	0	0	0	0	0	0	0	0	0	0	0	0	0	0	0	0	0	0	0	0	0	0	0	0	0	0	0	0	0	0	0	0
P08962_N130	0	0	0	0	0	0	0	0	0	0	0	0	0	0	0	0	0	0	0	0	0	0	0	0	0	0	0	0	0	0	0	0
P0C0L5_N226	0	0	0	0	0	0	0	0	0	0	0	0	0	0	0	0	0	0	0	0	0	0	0	0	0	0	0	0	0	0	0	0
P10253_N390	0	0	0	0	0	0	0	0	0	0	0	0	0	0	0	0	0	0	0	0	0	0	0	0	0	0	0	0	0	0	0	0
P10253_N470	0	0	0	0	0	0	0	0	0	0	0	0	0	0	0	1	0	-1	0	0	0	0	0	0	0	0	0	0	0	0	0	0.262613
P10253_N882	0	0	0	1	0	-1	1	0	-1	1	0	-1	0	0	0	0	0	0	0	0	0	0	0	0	1	0	-1	0	0	0	0	0.525226
P10253_N925	0	0	0	0	0	0	0	0	0	0	0	0	0	0	0	0	0	0	0	0	0	0	0	0	0	0	0	0	0	0	0	0
P10909_N374	0	-2	-2	-1	-3	-2	-1	-1	0	-1	-3	-2	0	0	0	0	0	0	0	0	0	0	0	0	-1	-3	-2	0	0	0	-24	1.0635
P10915_N56	0	1	1	0	-1	-1	-1	-1	0	0	1	1	-1	0	1	0	0	0	0	0	0	0	-1	-1	0	0	0	-1	-1	-1	-5	0.698932
P11279_N103	0	0	0	0	0	0	0	0	0	0	0	0	0	0	0	0	0	0	0	0	0	0	0	0	0	0	0	0	0	0	0	0
P11279_N261	0	0	0	0	0	0	-1	0	1	0	0	0	-1	0	1	0	0	0	0	0	0	0	0	0	0	0	0	0	0	0	0	0.371391
P11279_N76	0	0	0	0	0	0	0	0	0	0	0	0	0	2	2	0	0	0	0	0	0	0	0	0	0	0	0	0	0	-1	3	0.547723
P11279_N84	0	0	0	0	0	0	-2	0	2	0	-1	-1	-1	0	1	0	0	0	0	0	0	0	0	0	0	0	0	0	0	0	-2	0.639684
P11717_N1656	0	0	0	0	0	0	0	0	0	0	0	0	0	0	0	0	0	0	0	0	0	0	0	0	0	0	0	0	0	0	0	0
P12821_N160	0	0	0	0	0	0	0	0	0	0	0	0	0	0	0	0	0	0	0	0	0	0	0	0	0	0	0	0	0	0	0	0
P12821_N714	0	0	0	0	0	0	0	0	0	0	0	0	0	0	0	0	0	0	0	0	0	0	0	0	0	0	0	0	0	0	0	0
P13473_N257	0	0	0	-1	-1	0	-3	-1	2	0	0	0	0	0	0	-1	0	1	-1	0	1	-1	-1	0	-2	-1	1	0	0	0	-8	0.944433
P13473_N275	0	0	0	0	0	0	0	0	0	0	0	0	0	0	0	0	0	0	0	0	0	0	0	0	0	0	0	0	0	0	0	0
P13473_N356	0	0	0	0	0	0	0	1	1	0	0	0	0	1	1	0	0	0	0	0	0	0	0	0	0	0	0	-1	0	0	3	0.402578
P13473_N75	0	0	0	0	0	0	0	-1	-1	0	0	0	0	0	0	0	0	0	0	0	0	0	-1	-1	0	-1	-1	0	0	0	-6	0.406838
P13591_N347	0	0	0	0	0	0	0	0	0	0	0	0	0	0	0	0	0	0	0	0	0	0	0	0	0	0	0	0	0	0	0	0
P13591_N459	0	0	0	-1	0	1	-2	0	2	0	0	0	0	0	0	0	0	0	0	0	0	-1	1	2	-1	1	2	-1	-1	-1	1	0.927857
P13611_N330	0	0	0	-3	-2	1	-2	0	2	-2	-2	0	-1	0	1	0	0	0	-1	0	1	-3	-2	1	-3	-1	2	-1	-1	-1	-17	1.38174
P13611-3_N330	0	-2	-2	-3	-9	-6	-5	-13	-8	-2	-6	-4	-1	-1	0	0	0	0	-3	-5	-2	-3	-7	-4	-4	-12	-8	0	0	0	-110	3.63255
P13726_N156	0	0	0	0	1	1	0	3	3	0	0	0	0	1	1	0	0	0	0	1	1	0	1	1	0	2	2	0	0	0	18	0.894427
P14415_N118	0	0	0	0	0	0	-1	0	1	0	0	0	0	0	0	0	0	0	-1	0	1	0	0	0	-1	0	1	-1	0	1	0	0.525226
P14415_N159	-1	-1	0	-1	-3	-2	-1	-3	-2	-2	-3	-1	0	0	0	1	1	0	0	0	0	0	-1	-1	-2	-4	-2	0	0	0	-28	1.25762
P14415_N197	0	0	0	-2	-3	-1	-2	-5	-3	-1	-1	0	0	0	0	-1	-1	0	-3	-4	-1	-1	-2	-1	-3	-4	-1	-2	-1	0	-43	1.40647
P14415_N238	0	0	0	0	0	0	-1	0	1	0	0	0	0	0	0	0	0	0	0	0	0	-1	0	1	-2	-1	1	0	0	0	-2	0.583292
P14625_N217	0	0	0	0	0	0	0	0	0	0	0	0	0	0	0	-1	1	2	0	0	0	0	0	0	0	0	0	0	0	0	2	0.449776
P14625_N62	0	0	0	0	0	0	0	0	0	0	0	0	0	0	0	0	0	0	0	0	0	0	0	0	0	0	0	0	0	0	0	0
P14867_N138	0	0	0	0	0	0	0	0	0	0	0	0	0	0	0	0	0	0	0	0	0	0	0	0	0	0	0	0	0	0	0	0
P16112_N333	-1	0	1	-2	-2	0	0	-2	-2	-1	0	1	-1	-1	0	0	0	0	0	0	0	0	-2	-2	-1	-2	-1	0	0	0	-18	0.932183
P16519_N375	-1	0	1	-1	0	1	0	0	0	-1	0	1	0	0	0	0	0	0	0	0	0	0	0	0	-1	0	1	0	0	0	0	0.525226
P16870_N139	0	0	0	0	0	0	0	0	0	0	0	0	0	0	0	2	0	-2	0	0	0	0	0	0	0	0	0	0	0	0	0	0.525226
P16870_N390	0	0	0	0	0	0	0	0	0	0	0	0	0	0	0	0	0	0	0	0	0	0	0	0	0	0	0	1	1	0	2	0.253708
P19022_N651	0	0	0	0	0	0	0	0	0	0	0	0	0	0	0	0	0	0	0	0	0	0	0	0	0	0	0	0	0	0	0	0
P19022_N692	0	0	0	0	0	0	0	0	0	0	0	0	0	0	0	0	0	0	0	0	0	0	0	0	0	0	0	0	0	0	0	0
P20645_N57	0	0	0	0	0	0	0	0	0	0	0	0	0	0	0	0	0	0	0	0	0	0	0	0	0	0	0	0	0	0	0	0
P20916_N106	0	0	0	0	0	0	0	0	0	0	0	0	0	0	0	0	0	0	0	0	0	0	1	1	0	1	1	0	0	-3	1	0.668675
P20916_N99	0	1	1	-1	0	1	0	0	0	0	0	0	0	0	0	0	0	0	0	-1	-1	0	-1	-1	-1	-1	0	-1	1	0	-4	0.62881
P21589_N311	0	0	0	0	0	0	0	0	0	0	0	0	0	0	0	0	0	0	0	0	0	0	0	0	0	0	0	0	0	0	0	0
P23229_N323	0	0	0	0	0	0	0	0	0	0	0	0	0	0	0	0	0	0	0	0	0	0	0	0	0	0	0	0	0	0	0	0
P23468_N724	0	0	0	0	0	0	0	0	0	0	0	0	0	0	0	0	0	0	0	0	0	0	0	0	0	0	0	0	0	0	0	0
P23471_N105	0	0	0	0	0	0	0	0	0	0	0	0	0	0	0	1	0	-1	0	-1	-1	0	-1	-1	0	-1	-1	0	0	0	-6	0.484234
P23471_N232	0	0	0	0	0	0	0	0	0	0	0	0	-1	-1	0	-1	-1	0	0	0	0	0	0	0	0	0	0	0	0	0	-4	0.345746
P23515_N103	0	0	0	0	0	0	0	0	0	0	0	0	0	0	0	-1	-1	0	0	0	0	0	0	0	0	0	0	0	0	0	-2	0.253708
P23515_N152	0	0	0	0	0	0	0	0	0	0	0	0	1	0	-1	0	-1	-1	0	0	0	0	0	0	0	0	0	-1	0	1	-2	0.449776
P23515_N234	0	0	0	0	0	0	-1	0	1	0	0	0	-1	-1	0	0	0	0	-1	0	1	-1	0	1	-1	0	1	0	0	0	-2	0.583292
P24821_N1018	0	0	0	0	0	0	0	0	0	0	0	0	0	0	0	0	0	0	0	0	0	0	0	0	0	0	0	0	0	0	0	0
P24821_N1034	0	0	0	0	0	0	0	0	0	0	0	0	0	0	0	0	0	0	0	0	0	0	0	0	0	0	0	0	0	0	0	0
P24821_N1119	0	0	0	0	0	0	0	0	0	0	0	0	0	0	0	0	0	0	0	0	0	0	0	0	0	0	0	0	0	0	0	0
P24821_N184	0	0	0	-1	0	1	-1	0	1	0	0	0	0	0	0	0	0	0	0	0	0	-1	0	1	-1	0	1	0	0	0	0	0.525226
P26012_N456	0	0	0	0	0	0	0	0	0	0	0	0	0	0	0	1	1	0	0	0	0	0	0	0	0	0	0	0	0	0	2	0.253708
P28472-2_N105	0	0	0	0	0	0	0	0	0	0	0	0	0	0	0	0	0	0	0	0	0	0	0	0	0	0	0	0	0	0	0	0
P28907_N100	0	0	0	0	0	0	0	0	0	0	0	0	0	0	0	0	0	0	0	0	0	0	0	0	0	0	0	0	0	0	0	0
P28907_N209	0	0	0	0	0	0	0	0	0	0	0	0	0	0	0	-2	1	3	0	0	0	0	0	0	0	0	0	0	0	0	2	0.691492
P28907_N219	0	0	0	0	0	0	0	0	0	0	0	0	0	0	0	0	0	0	0	0	0	0	0	0	0	0	0	0	0	0	0	0
P32004_N479	0	0	0	0	0	0	-1	-1	0	0	0	0	0	0	0	0	0	0	0	0	0	0	0	0	-1	-1	0	0	0	0	-4	0.345746
P32004_N671	0	0	0	0	0	0	-1	-1	0	0	0	0	0	0	0	0	0	0	-1	-1	0	-1	-1	0	-1	-1	0	0	0	0	-8	0.449776
P32004_N726	0	-1	-1	0	-1	-1	0	1	1	0	-1	-1	0	0	0	0	0	0	0	0	0	0	1	1	0	0	0	0	0	0	-2	0.583292
P32004_N849	0	0	0	0	0	0	0	0	0	0	0	0	0	1	1	-1	0	1	0	0	0	0	0	0	0	0	0	0	0	0	2	0.365148
P32004_N876	0	0	0	0	0	0	0	0	0	0	0	0	0	0	0	0	0	0	0	0	0	0	0	0	0	0	0	0	0	0	0	0
P32004_N979	0	0	0	-1	-1	0	-1	-1	0	0	0	0	0	0	0	0	0	0	-1	0	1	-1	-1	0	-1	-1	0	-1	0	0	-9	0.534983
P35052_N116	0	0	0	0	0	0	0	0	0	0	0	0	0	0	0	0	0	0	0	0	0	0	0	0	0	0	0	0	0	0	0	0
P41217_N157	-1	-1	0	-6	-5	1	-5	-4	1	-1	0	1	0	0	0	0	0	0	-2	-1	1	-3	-4	-1	-6	-5	1	0	0	0	-40	2.26416
P41217_N181	-1	0	1	-2	-2	0	-2	-2	0	-2	-2	0	0	0	0	0	0	0	0	0	0	-1	0	1	-2	-2	0	-1	0	1	-16	1.00801
P41217_N190	0	-1	-1	1	0	-1	1	-1	-2	1	0	-1	0	0	0	0	0	0	0	0	0	0	0	0	0	-1	-1	-3	0	2	-7	0.935261
P41222_N51	0	0	0	0	0	0	0	0	0	0	0	0	0	0	0	0	0	0	0	0	0	0	0	0	0	0	0	0	0	0	0	0
P41222_N78	0	-2	-2	-1	-1	0	1	2	1	0	-2	-2	0	0	0	-2	-2	0	0	2	2	0	2	2	0	0	0	-1	0	0	-3	1.29588
P42658_N173	0	0	0	0	0	0	0	0	0	0	0	0	0	0	0	0	0	0	0	0	0	0	0	0	0	0	0	0	0	0	0	0
P42658_N319	0	0	0	0	0	0	0	0	0	0	0	0	0	0	0	0	0	0	0	0	0	0	0	0	0	1	1	0	0	0	2	0.253708
P42658_N404	0	0	0	0	0	0	0	0	0	0	0	0	0	0	0	0	0	0	0	0	0	0	0	0	0	0	0	0	0	0	0	0
P42658_N566	0	0	0	-1	-1	0	-1	-1	0	0	0	0	0	0	0	0	0	0	0	0	0	-1	-1	0	-1	-1	0	0	0	0	-8	0.449776
P42658_N813	0	0	0	0	0	0	0	0	0	0	0	0	0	0	0	-1	-1	0	0	0	0	0	0	0	0	0	0	0	0	0	-2	0.253708
P42658-2_N111	0	0	0	0	0	0	0	0	0	0	0	0	0	0	0	0	0	0	0	0	0	0	0	0	0	0	0	0	0	0	0	0
P42658-2_N257	0	0	0	0	0	0	0	0	0	0	0	0	0	-1	-1	0	0	0	0	1	1	0	0	0	0	1	1	0	0	0	2	0.449776
P42658-2_N342	0	0	0	0	0	0	0	0	0	0	0	0	1	0	-1	0	0	0	0	0	0	0	0	0	0	0	0	0	0	0	0	0.262613
P42658-2_N504	0	0	0	-1	-1	0	-1	-1	0	0	0	0	0	0	0	0	0	0	0	0	0	-1	-1	0	-1	-1	0	0	0	0	-8	0.449776
P42658-2_N751	0	0	0	0	0	0	0	0	0	0	0	0	0	0	0	0	0	0	0	0	0	0	0	0	0	0	0	-1	-1	-1	-3	0.305129
P43121_N418	0	0	0	0	0	0	0	0	0	0	0	0	0	0	0	0	0	0	0	0	0	-1	-1	0	-1	-1	0	0	0	0	-4	0.345746
P43121_N56	0	0	0	-1	0	1	-1	0	1	0	0	0	0	0	0	0	0	0	0	0	0	-1	0	1	-1	0	1	0	0	0	0	0.525226
P49961_N371	0	0	0	0	0	0	0	0	0	0	0	0	0	0	0	0	0	0	0	0	0	0	0	0	0	0	0	0	0	0	0	0
P50895_N439	0	0	0	0	0	0	0	0	0	0	0	0	0	0	0	0	0	0	0	0	0	0	0	0	0	0	0	0	0	0	0	0
P50897_N197	0	0	0	0	0	0	0	0	0	0	0	0	0	1	1	0	0	0	0	0	0	0	0	0	0	0	0	1	1	0	4	0.345746
P50897_N212	0	0	0	0	0	0	0	0	0	0	0	0	0	0	0	1	0	-1	0	0	0	0	0	0	0	0	0	0	0	0	0	0.262613
P51610_N626	0	0	0	0	0	0	0	0	0	0	0	0	0	0	0	0	0	0	0	0	0	0	0	0	0	0	0	-1	0	-1	-2	0.253708
P54289_N324	0	0	0	0	0	0	0	0	0	0	0	0	0	0	0	1	0	-1	0	0	0	0	0	0	0	0	0	0	0	0	0	0.262613
P54764_N235	0	0	0	0	0	0	-1	-1	0	0	0	0	0	0	0	0	0	0	0	0	0	-1	-1	0	-1	-1	0	0	0	0	-6	0.406838
P55290_N598	0	0	0	0	0	0	0	0	0	0	0	0	0	0	0	0	0	0	0	0	0	0	0	0	0	0	0	0	0	0	0	0
P55290_N638	0	0	0	0	0	0	0	0	0	0	0	0	0	0	0	0	0	0	0	0	0	0	0	0	0	0	0	0	0	0	0	0
P55290_N671	0	0	0	0	0	0	0	0	0	0	0	0	0	0	0	1	0	-1	0	0	0	0	0	0	0	0	0	0	0	0	0	0.262613
P56199_N460	0	0	0	0	0	0	0	0	0	0	0	0	0	0	0	-1	1	2	0	0	0	0	0	0	0	0	0	0	0	0	2	0.449776
P78310_N106	0	0	0	0	0	0	0	0	0	0	0	0	0	0	0	0	0	0	0	0	0	0	0	0	0	0	0	0	0	0	0	0
P78324_N110	1	1	0	1	2	1	1	1	0	1	2	1	0	0	0	0	0	0	0	0	0	1	2	1	2	3	1	-1	-1	-1	19	0.964305
P78324_N245	0	0	0	1	1	0	1	0	-1	0	1	1	0	0	0	0	0	0	0	0	0	0	0	0	1	0	-1	0	0	0	4	0.507416
P78324_N270	0	0	0	-1	0	1	-3	-1	2	0	0	0	0	0	0	0	0	0	-3	-2	1	-2	-1	1	-3	-2	1	-2	0	-1	-15	1.27982
P78324_N292	0	0	0	0	-1	-1	-1	-2	-1	-1	-1	0	0	0	0	0	0	0	0	0	0	0	-1	-1	0	-1	-1	-1	-1	-1	-15	0.572351
P78357_N499	0	0	0	0	0	0	0	0	0	0	0	0	0	0	0	0	0	0	0	0	0	0	0	0	0	0	0	0	0	0	0	0
P78357_N518	0	0	0	0	0	0	0	0	0	0	0	0	0	0	0	0	0	0	0	0	0	0	0	0	0	0	0	0	0	0	0	0
P78357_N843	0	0	0	0	0	0	0	0	0	0	0	0	0	0	0	0	0	0	0	0	0	0	0	0	0	0	0	0	0	0	0	0
Q02246_N461	0	0	0	0	0	0	0	0	0	0	0	0	0	0	0	0	0	0	0	0	0	0	0	0	0	0	0	0	0	0	0	0
Q02246_N498	0	0	0	0	0	0	0	0	0	0	0	0	0	0	0	0	0	0	0	0	0	0	0	0	0	0	0	0	0	0	0	0
Q02246_N775	0	0	0	-1	-1	0	-1	-1	0	0	0	0	0	0	0	0	0	0	0	0	0	-1	-1	0	-1	-1	0	0	0	0	-8	0.449776
Q02246_N904	0	0	0	0	0	0	0	-1	-1	0	0	0	0	0	0	0	0	0	0	0	0	0	-1	-1	0	-1	-1	0	0	0	-6	0.406838
Q02246_N940	0	0	0	0	0	0	1	1	0	0	0	0	0	0	0	0	0	0	1	1	0	1	1	0	1	1	0	0	0	0	8	0.449776
Q04609_N476	0	0	0	0	0	0	0	0	0	0	0	0	0	0	0	0	0	0	0	0	0	0	0	0	0	0	0	0	0	0	0	0
Q04609_N638	0	0	0	0	0	0	0	0	0	0	0	0	0	0	0	0	0	0	0	0	0	0	0	0	0	0	0	0	0	0	0	0
Q04609-7_N461	0	0	0	0	0	0	0	0	0	0	0	0	0	0	0	0	0	0	0	0	0	0	0	0	0	0	0	0	0	0	0	0
Q04609-7_N623	0	0	0	0	0	0	0	0	0	0	0	0	0	0	0	-1	1	2	0	0	0	0	0	0	0	0	0	0	0	0	2	0.449776
Q07954_N136	0	0	0	0	0	0	0	0	0	0	0	0	0	0	0	0	0	0	0	0	0	0	0	0	0	0	0	0	0	0	0	0
Q07954_N1511	0	0	0	0	0	0	-1	0	1	0	0	0	0	0	0	0	0	0	-1	0	1	-1	0	1	-1	0	1	0	0	0	0	0.525226
Q07954_N1575	0	0	0	0	0	0	0	0	0	0	0	0	0	0	0	0	0	0	0	0	0	0	0	0	0	0	0	0	0	0	0	0
Q07954_N1763	0	0	0	0	0	0	0	0	0	0	0	0	0	0	0	0	0	0	0	0	0	0	0	0	0	0	0	0	0	0	0	0
Q07954_N2127	0	0	0	0	0	0	0	0	0	0	0	0	0	0	0	0	0	0	0	0	0	0	0	0	0	0	0	0	0	0	0	0
Q07954_N2502	0	0	0	0	0	0	0	0	0	0	0	0	0	0	0	0	0	0	0	0	0	0	0	0	0	0	0	0	0	0	0	0
Q07954_N2620	0	0	0	0	0	0	0	0	0	0	0	0	0	0	0	0	0	0	0	0	0	0	0	0	0	0	0	0	0	0	0	0
Q07954_N3333	0	0	0	0	0	0	0	0	0	0	0	0	0	0	0	0	0	0	0	0	0	0	0	0	0	0	0	0	0	0	0	0
Q07954_N3788	0	0	0	0	0	0	0	0	0	0	0	0	0	0	0	0	0	0	0	0	0	0	0	0	0	0	0	0	0	0	0	0
Q07954_N3839	0	0	0	0	0	0	0	0	0	0	0	0	0	0	0	0	0	0	0	0	0	0	0	0	0	0	0	0	0	0	0	0
Q07954_N3953	0	0	0	0	0	0	-1	-1	0	0	0	0	0	0	0	0	0	0	0	0	0	-1	-1	0	-1	-1	0	0	0	0	-6	0.406838
Q07954_N4075	0	0	0	0	0	0	0	0	0	0	0	0	0	0	0	0	0	0	0	0	0	0	0	0	0	0	0	0	0	0	0	0
Q07954_N446	0	0	0	0	0	0	0	0	0	0	0	0	0	0	0	0	0	0	0	0	0	0	0	0	0	0	0	0	0	0	0	0
Q08380_N551	0	0	0	0	0	0	0	0	0	0	0	0	0	0	0	0	0	0	0	0	0	0	0	0	0	0	0	-1	-1	-1	-3	0.305129
Q08380_N69	0	0	0	0	0	0	0	0	0	0	0	0	0	0	0	0	0	0	0	0	0	0	0	0	0	0	0	0	0	0	0	0
Q08722_N111	-1	-1	0	-7	0	7	-6	-1	5	-3	-1	2	1	0	-1	0	0	0	-2	2	4	-3	2	5	-8	0	8	-1	-1	-1	-1	3.57658
Q08722_N73	0	0	0	0	0	0	0	0	0	0	0	0	0	0	0	0	0	0	0	2	2	0	0	0	1	2	1	-1	0	0	7	0.678911
Q12797_N452	0	0	0	0	0	0	0	0	0	0	0	0	0	0	0	0	0	0	0	0	0	0	0	0	0	0	0	0	0	0	0	0
Q12797-3_N64	0	0	0	0	0	0	0	0	0	0	0	0	0	0	0	1	1	0	0	0	0	0	0	0	0	0	0	0	0	0	2	0.253708
Q12797-5_N64	0	0	0	0	0	0	0	0	0	0	0	0	0	0	0	0	0	0	0	0	0	0	0	0	0	0	0	1	1	0	2	0.253708
Q12860_N208	0	0	0	0	0	0	0	0	0	0	0	0	0	0	0	0	0	0	0	0	0	0	0	0	0	0	0	0	0	0	0	0
Q12860_N258	0	0	0	-1	-1	0	-1	-1	0	0	0	0	0	0	0	0	-1	-1	0	0	0	-1	-1	0	-1	-1	0	0	0	0	-10	0.479463
Q12860_N457	0	0	0	0	0	0	0	0	0	0	0	0	0	0	0	0	0	0	0	0	0	0	0	0	0	0	0	0	0	0	0	0
Q12860_N494	0	0	0	0	1	1	0	3	3	1	0	-1	0	0	0	0	0	0	1	1	0	1	2	1	1	1	0	0	0	0	16	0.899553
Q12860_N591	0	0	0	0	0	0	0	0	0	0	0	0	0	0	0	-1	-1	0	0	0	0	0	0	0	0	0	0	0	0	0	-2	0.253708
Q12860_N933	-1	0	1	-1	0	1	0	0	0	-1	0	1	0	0	0	0	0	0	0	0	0	0	0	0	-1	0	1	0	0	0	0	0.525226
Q13449_N300	0	0	0	0	0	0	0	-1	-1	0	0	0	0	0	0	0	0	0	0	0	0	0	-1	-1	0	-1	-1	0	0	0	-6	0.406838
Q13449_N66	0	0	0	0	0	0	0	0	0	0	0	0	0	0	0	0	0	0	0	0	0	0	0	0	0	0	0	0	0	0	0	0
Q13510_N259	0	0	0	0	0	0	0	0	0	0	0	0	0	0	0	0	0	0	0	0	0	0	0	0	0	0	0	0	0	0	0	0
Q13510_N286	0	0	0	0	0	0	0	0	0	0	0	0	0	0	0	0	0	0	0	0	0	0	0	0	0	0	0	0	0	0	0	0
Q13641_N124	0	0	0	0	0	0	0	0	0	0	0	0	0	0	0	0	0	0	0	0	0	0	0	0	0	0	0	0	0	0	0	0
Q13683_N989	0	0	0	0	0	0	0	0	0	0	0	0	1	1	0	0	0	0	0	0	0	0	0	0	0	0	0	0	0	0	2	0.253708
Q13740-2_N167	0	0	0	0	0	0	0	1	1	0	0	0	0	1	1	0	0	0	-1	0	1	-1	1	2	-1	1	2	0	0	0	8	0.73968
Q13740-2_N265	0	0	0	0	0	0	-1	0	1	0	0	0	0	0	0	0	0	0	0	0	0	-1	0	1	-1	0	1	0	0	0	0	0.454859
Q13740-2_N361	0	0	0	0	0	0	-1	0	1	0	0	0	0	0	0	0	0	0	0	0	0	-1	0	1	0	0	0	0	0	0	0	0.371391
Q13740-2_N480	0	0	0	0	0	0	0	0	0	0	0	0	0	0	0	0	0	0	0	0	0	0	0	0	0	0	0	0	0	0	0	0
Q14108_N249	0	0	0	0	0	0	0	0	0	0	0	0	0	0	0	0	0	0	0	0	0	0	0	0	0	0	0	0	0	0	0	0
Q14515_N176	0	0	0	1	0	-1	1	0	-1	0	0	0	0	0	0	0	0	0	0	0	0	1	0	-1	1	0	-1	0	0	0	0	0.525226
Q14643_N2512	0	0	0	0	0	0	0	0	0	0	0	0	0	0	0	0	0	0	0	0	0	0	0	0	0	0	0	0	0	0	0	0
Q14832_N439	0	0	0	0	0	0	0	0	0	0	0	0	0	0	0	0	0	0	0	0	0	0	0	0	0	0	0	0	0	0	0	0
Q14982_N293	0	0	0	-1	-1	0	-1	-1	0	0	0	0	0	0	0	0	0	0	0	0	0	-1	-1	0	-1	-1	0	0	0	0	-8	0.449776
Q14982_N70	0	0	0	0	0	0	0	0	0	0	0	0	0	0	0	0	0	0	0	0	0	0	0	0	0	0	0	0	0	0	0	0
Q14CZ8_N138	0	0	0	-1	-1	0	-1	-1	0	0	0	0	0	0	0	0	0	0	0	0	0	-1	-1	0	-1	-1	0	0	0	0	-8	0.449776
Q14CZ8_N189	0	0	0	-2	0	2	-4	-1	3	-2	-1	1	0	0	0	0	0	0	0	0	0	-1	0	1	-3	0	3	-1	-1	-1	-7	1.45468
Q15223_N202	0	0	0	-2	-1	1	-3	-2	1	0	0	0	0	0	0	0	0	0	0	0	0	-3	-2	1	-3	-2	1	0	0	0	-14	1.19578
Q15293_N53	0	0	0	0	0	0	-1	-1	0	0	0	0	0	0	0	-1	-1	0	0	0	0	0	0	0	0	0	0	0	0	0	-4	0.345746
Q15818_N154	0	0	0	-1	0	1	-1	0	1	0	0	0	0	0	0	0	0	0	0	0	0	-1	0	1	-1	0	1	0	0	0	0	0.525226
Q15904_N261	0	0	0	0	0	0	1	0	-1	0	0	0	0	0	0	0	0	0	0	0	0	1	0	-1	1	0	-1	0	0	0	0	0.454859
Q16288_N388	0	0	0	0	0	0	0	0	0	0	0	0	0	0	0	0	0	0	0	0	0	0	0	0	0	0	0	0	0	0	0	0
Q16288-2_N388	0	0	0	0	0	0	0	0	0	0	0	0	0	0	0	0	0	0	0	0	0	0	0	0	0	0	0	0	0	0	0	0
Q16563_N71	0	0	0	0	1	1	-1	-1	0	0	1	1	0	0	0	-1	0	1	0	1	1	0	0	0	0	1	1	-1	-1	-1	3	0.711967
Q16620_N121	0	0	0	0	0	0	0	0	0	0	0	0	0	0	0	0	0	0	0	0	0	0	0	0	0	0	0	0	0	0	0	0
Q16620_N178	0	0	0	0	0	0	-1	0	1	0	0	0	0	0	0	0	0	0	0	0	0	-1	0	1	-1	0	1	0	0	0	0	0.454859
Q16620_N241	0	0	0	0	0	0	0	1	1	0	0	0	0	0	0	0	0	0	0	0	0	0	0	0	0	1	1	-2	-1	-1	0	0.58722
Q16620_N95	0	0	0	0	0	0	0	0	0	0	0	0	0	0	0	0	0	0	0	0	0	0	0	0	0	0	0	0	0	-1	-1	0.182574
Q16653_N60	0	0	0	0	-1	-1	1	-1	-2	0	0	0	0	0	0	0	0	0	2	0	-2	2	-1	-3	2	-1	-3	0	0	0	-8	1.20153
Q4KMQ2_N361	0	0	0	0	0	0	0	0	0	0	0	0	0	0	0	-1	0	1	0	0	0	0	0	0	0	0	0	0	0	0	0	0.262613
Q5JPE7_N369	0	0	0	0	0	0	0	0	0	0	0	0	0	0	0	1	0	-1	0	0	0	0	0	0	0	0	0	0	0	0	0	0.262613
Q5T848_N333	0	0	0	0	0	0	0	0	0	0	0	0	0	0	0	0	0	0	0	0	0	0	0	0	0	0	0	0	0	0	0	0
Q6PIU2_N287	0	0	0	0	0	0	0	0	0	0	0	0	0	0	0	0	0	0	0	0	0	0	0	0	0	0	0	0	0	0	0	0
Q7L0J3_N573	0	0	0	0	0	0	0	0	0	0	0	0	0	0	0	0	0	0	0	0	0	0	0	0	0	0	0	0	0	0	0	0
Q7Z3B1_N73	0	0	0	0	0	0	0	0	0	0	0	0	0	0	0	0	0	0	0	0	0	0	0	0	0	0	0	0	0	0	0	0
Q8IV08_N387	0	0	0	-1	0	1	-1	0	1	0	0	0	0	0	0	0	0	0	0	0	0	0	0	0	-1	0	1	-1	0	0	-1	0.490133
Q8IWA5_N200	0	0	0	-1	-1	0	-1	-1	0	-1	-1	0	0	0	0	0	0	0	0	0	0	0	0	0	-1	-1	0	0	0	0	-8	0.449776
Q8IWT1_N113	0	0	0	0	0	0	0	0	0	0	0	0	0	0	0	0	0	0	0	0	0	0	0	0	0	0	0	0	0	0	0	0
Q8N3J6-2_N220	0	0	0	-3	0	3	-2	-1	1	0	2	2	0	0	0	0	0	0	1	1	0	-1	1	2	-3	-1	2	0	0	0	4	1.35782
Q8N3J6-2_N40	0	0	0	-1	-2	-1	-2	-2	0	1	0	-1	1	1	0	0	0	0	-2	-3	-1	-2	-3	-1	-2	-3	-1	0	0	0	-24	1.18613
Q8N3J6-2_N60	-1	0	1	-5	-5	0	-4	-4	0	-3	-3	0	0	0	0	0	0	0	0	0	0	-4	-5	-1	-5	-5	0	1	1	0	-42	2.17509
Q8N608_N748	0	0	0	0	0	0	0	0	0	0	0	0	0	0	0	0	-1	-1	0	0	0	0	0	0	0	0	0	0	0	0	-2	0.253708
Q8N608-3_N752	0	0	0	-1	-1	0	0	0	0	0	0	0	0	0	0	0	0	0	0	0	0	0	0	0	-1	-1	0	0	0	0	-4	0.345746
Q8N608-3_N94	0	0	0	0	0	0	0	0	0	0	0	0	0	0	0	0	0	0	0	0	0	0	0	0	0	0	0	0	0	0	0	0
Q8NFZ8_N262	0	0	0	1	0	-1	1	0	-1	0	0	0	0	0	0	0	0	0	0	0	0	1	0	-1	1	0	-1	0	0	0	0	0.525226
Q8NFZ8_N286	0	0	0	1	1	0	1	0	-1	0	1	1	0	0	0	0	0	0	0	0	0	0	0	0	1	1	0	0	0	0	6	0.484234
Q8NFZ8_N67	0	0	0	0	0	0	0	0	0	0	0	0	0	0	0	0	0	0	0	0	0	0	0	0	0	0	0	0	0	0	0	0
Q8WWI5_N135	0	0	0	0	0	0	0	0	0	0	0	0	0	0	0	0	0	0	0	0	0	0	0	0	0	0	0	0	0	0	0	0
Q8WWI5_N180	0	0	0	0	0	0	0	0	0	0	0	0	0	0	0	-1	0	1	0	0	0	0	0	0	0	0	0	0	0	0	0	0.262613
Q8WYK1_N282	0	0	0	0	0	0	0	0	0	0	0	0	0	0	0	0	0	0	0	0	0	0	0	0	0	0	0	0	0	0	0	0
Q8WYK1_N635	0	0	0	0	0	0	0	0	0	0	0	0	0	0	0	0	0	0	0	0	0	0	0	0	0	0	0	0	0	0	0	0
Q92673_N1733	0	0	0	0	0	0	0	0	0	0	0	0	0	0	0	0	0	0	0	0	0	0	0	0	0	0	0	0	0	0	0	0
Q92673_N1894	0	0	0	0	0	0	0	0	0	0	0	0	0	0	0	0	0	0	0	0	0	0	0	0	0	0	0	0	0	0	0	0
Q92752_N1261	-1	0	1	-3	-1	2	0	1	1	-2	-1	1	0	0	0	0	0	0	0	0	0	-1	0	1	-3	-1	2	0	0	0	-4	1.16658
Q92752_N278	-1	-1	0	-1	-1	0	0	-1	-1	-1	-1	0	0	0	0	0	0	0	0	0	0	0	-1	-1	-1	-2	-1	0	0	0	-14	0.571346
Q92752_N581	0	0	0	1	0	-1	0	0	0	1	0	-1	0	0	0	0	0	0	0	0	0	0	0	0	2	0	-2	0	0	0	0	0.643268
Q92752_N874	0	0	0	0	0	0	0	0	0	0	0	0	0	0	0	0	0	0	0	0	0	0	0	0	0	0	0	0	0	0	0	0
Q92823_N1019	0	0	0	0	0	0	-1	0	1	0	0	0	0	0	0	0	0	0	0	0	0	-1	0	1	-1	0	1	0	0	0	0	0.454859
Q92823_N223	0	0	0	0	0	0	0	0	0	0	0	0	0	0	0	1	1	0	0	0	0	0	0	0	0	0	0	-1	0	0	1	0.319842
Q92823_N276	0	0	0	1	1	0	0	0	0	1	1	0	0	0	0	0	0	0	0	0	0	0	0	0	1	1	0	0	0	0	6	0.406838
Q92823_N507	0	0	0	0	0	0	0	0	0	0	0	0	0	0	0	0	-1	-1	-1	-2	-1	-1	-2	-1	-1	-3	-2	0	0	0	-16	0.819307
Q92823_N802	0	0	0	0	0	0	-1	-1	0	0	0	0	0	0	0	0	0	0	0	0	0	-1	-1	0	-1	-1	0	0	0	0	-6	0.406838
Q92823_N83	0	0	0	0	0	0	0	0	0	0	0	0	0	0	0	0	0	0	0	0	0	0	0	0	0	0	0	0	0	0	0	0
Q92823_N858	0	0	0	0	-1	-1	0	-1	-1	0	-1	-1	0	0	0	0	0	0	0	-2	-2	0	-1	-1	0	-2	-2	0	0	0	-16	0.730297
Q92823_N993	-1	-1	0	1	4	3	1	1	0	0	4	4	0	0	0	0	0	0	0	0	0	1	3	2	1	4	3	0	0	0	30	1.57568
Q92859_N470	0	-1	-1	0	-1	-1	-1	-1	0	0	-1	-1	0	0	0	0	0	0	0	0	0	0	0	0	0	-1	-1	-1	-1	-1	-13	0.504007
Q969P0_N327	0	0	0	-1	-1	0	0	-1	-1	-1	-1	0	0	0	0	-1	0	1	0	1	1	0	1	1	-1	-1	0	-1	-1	-1	-7	0.727932
Q969P0_N463	0	0	0	0	-1	-1	0	-1	-1	0	0	0	0	0	0	0	0	0	0	0	0	0	-1	-1	0	-1	-1	0	0	0	-8	0.449776
Q969V3_N428	0	0	0	0	0	0	0	0	0	0	0	0	0	0	0	0	0	0	0	0	0	0	0	0	0	0	0	0	0	0	0	0
Q96CW9_N310	0	0	0	0	0	0	0	0	0	0	0	0	0	0	0	0	0	0	0	0	0	0	0	0	0	0	0	0	0	0	0	0
Q96G97-4_N152	0	0	0	0	0	0	0	0	0	0	0	0	0	0	0	1	0	-1	0	0	0	0	0	0	0	0	0	0	0	0	0	0.262613
Q96GW7_N337	-2	-2	0	-3	-1	2	-5	-2	3	-3	-2	1	0	0	0	0	0	0	-1	0	1	-2	0	2	-5	-2	3	0	0	-1	-19	1.95613
Q96HD1_N205	0	0	0	0	0	0	0	0	0	0	0	0	0	0	0	0	0	0	0	0	0	0	0	0	0	0	0	0	0	0	0	0
Q96HE7_N280	0	0	0	0	0	0	0	0	0	0	0	0	0	0	0	0	0	0	0	0	0	0	0	0	0	0	0	0	0	0	0	0
Q96JJ7_N258	0	0	0	0	0	0	0	0	0	0	0	0	0	0	0	-1	-1	0	0	0	0	0	0	0	0	0	0	0	0	0	-2	0.253708
Q96KN2_N382	0	0	0	0	0	0	0	0	0	0	0	0	0	0	0	0	0	0	0	0	0	0	0	0	0	0	0	0	0	0	0	0
Q99435_N53	0	0	0	0	0	0	0	0	0	0	0	0	0	0	0	0	1	1	0	0	0	0	0	0	0	0	0	0	0	0	2	0.253708
Q99523_N406	0	0	0	0	0	0	0	0	0	0	0	0	0	0	0	0	0	0	0	0	0	0	0	0	0	0	0	-1	0	0	-1	0.182574
Q99572_N202	0	0	0	0	0	0	0	0	0	0	0	0	0	0	0	0	0	0	0	0	0	0	0	0	0	0	0	0	0	0	0	0
Q99572_N213	0	0	0	0	0	0	0	0	0	0	0	0	0	0	0	-1	0	1	0	0	0	0	0	0	0	0	0	0	0	0	0	0.262613
Q99572_N284	0	0	0	0	0	0	0	0	0	0	0	0	0	0	0	0	0	0	0	0	0	0	0	0	0	0	0	0	0	0	0	0
Q99784_N394	0	0	0	0	0	0	0	0	0	0	0	0	0	0	0	0	0	0	0	0	0	0	0	0	0	0	0	0	0	0	0	0
Q9BX67_N104	0	0	0	0	0	0	-1	0	1	0	0	0	0	0	0	0	0	0	0	0	0	-1	0	1	-1	0	1	0	0	0	0	0.454859
Q9BX67_N192	0	0	0	0	0	0	0	0	0	0	0	0	0	0	0	0	0	0	0	0	0	0	0	0	0	0	0	0	0	0	0	0
Q9BY67_N101	0	0	0	-1	-1	0	-2	-2	0	-1	0	1	0	0	0	0	0	0	0	0	0	-2	-2	0	-2	-2	0	0	0	0	-14	0.860366
Q9BY67_N67	0	0	0	-4	-4	0	-3	-4	-1	-2	-2	0	0	0	0	0	0	0	0	0	0	-4	-4	0	-5	-5	0	0	0	0	-38	1.85571
Q9C0A0_N285	0	0	0	0	0	0	0	0	0	0	0	0	0	0	0	0	0	0	0	0	0	0	0	0	0	0	0	0	0	0	0	0
Q9H0X4_N389	0	0	0	0	0	0	0	0	0	0	0	0	0	0	0	0	0	0	0	0	0	0	0	0	0	0	0	0	0	0	0	0
Q9H2X9_N314	0	0	0	-1	-1	0	-1	-1	0	-1	-1	0	0	0	0	-1	-1	0	-1	-1	0	-1	-1	0	-1	-1	0	-1	-1	-1	-17	0.504007
Q9H330_N551	0	0	0	0	0	0	0	0	0	0	0	0	0	0	0	0	0	0	0	0	0	0	0	0	0	0	0	0	0	0	0	0
Q9HBW1_N388	0	0	0	0	0	0	0	0	0	0	0	0	0	0	0	0	0	0	0	0	0	0	0	0	0	0	0	0	0	0	0	0
Q9HC56_N450	0	0	0	0	0	0	1	1	0	0	0	0	0	0	0	0	0	0	0	0	0	0	0	0	0	0	0	0	1	1	4	0.345746
Q9HC56_N754	0	0	0	0	0	0	0	0	0	0	0	0	0	0	0	0	1	1	0	0	0	0	0	0	0	0	0	0	0	0	2	0.253708
Q9HCM2_N442	0	0	0	0	0	0	0	0	0	0	0	0	0	0	0	0	0	0	0	0	0	0	0	0	0	0	0	0	0	0	0	0
Q9HDC9_N160	0	0	0	0	0	0	-1	-1	0	0	0	0	-1	-1	0	0	0	0	0	0	0	0	0	0	0	0	0	0	0	0	-4	0.345746
Q9HDC9_N196	0	0	0	0	1	1	0	0	0	0	0	0	0	0	0	0	0	0	0	1	1	0	0	0	0	1	1	0	0	0	6	0.406838
Q9NPR2_N69	0	0	0	0	0	0	0	0	0	0	0	0	0	0	0	1	0	-1	0	0	0	0	0	0	0	0	0	0	0	0	0	0.262613
Q9NV96_N294	0	0	0	0	0	0	0	0	0	0	0	0	0	0	0	0	0	0	0	0	0	0	0	0	0	0	0	0	0	0	0	0
Q9NY35_N72	0	0	0	0	0	0	0	0	0	0	0	0	0	0	0	0	0	0	0	0	0	0	0	0	0	0	0	0	0	0	0	0
Q9NY72_N95	0	0	0	0	0	0	0	0	0	0	0	0	0	0	0	0	0	0	0	0	0	0	0	0	0	0	0	0	0	0	0	0
Q9P0K1_N519	0	0	0	1	0	-1	1	0	-1	0	0	0	1	0	-1	0	0	0	1	0	-1	1	0	-1	1	0	-1	0	0	0	0	0.643268
Q9P0K1_N634	0	0	0	-1	-1	0	-1	-1	0	-1	-1	0	0	0	0	0	0	0	0	0	0	-1	-1	0	-1	-1	0	0	0	0	-10	0.479463
Q9P2B2_N300	0	0	0	0	0	0	0	0	0	0	0	0	0	0	0	0	0	0	0	0	0	0	0	0	0	0	0	0	0	0	0	0
Q9UBP4_N106	0	0	0	0	1	1	0	1	1	0	0	0	0	0	0	0	0	0	0	0	0	0	1	1	0	1	1	0	0	0	8	0.449776
Q9UH99_N636	0	0	0	0	0	0	0	0	0	0	0	0	0	0	0	-1	0	1	0	0	0	0	0	0	0	0	0	0	0	0	0	0.262613
Q9UHC6_N1116	0	0	0	0	0	0	0	0	0	0	0	0	0	1	1	-1	-1	0	0	0	0	0	0	0	0	0	0	0	0	0	0	0.371391
Q9UHC6_N289	0	0	0	0	0	0	0	0	0	0	0	0	0	0	0	0	0	0	0	0	0	0	0	0	0	0	0	0	0	0	0	0
Q9UHC6_N346	0	0	0	0	1	1	0	0	0	0	0	0	0	0	0	0	0	0	1	2	1	0	0	0	1	2	1	0	0	0	10	0.606478
Q9UHC6_N436	0	0	0	-1	-1	0	-1	-1	0	0	0	0	0	0	0	0	0	0	0	0	0	-1	-1	0	-1	-1	0	0	0	0	-8	0.449776
Q9UHC6_N630	0	0	0	0	0	0	0	0	0	0	0	0	0	0	0	0	0	0	0	0	0	0	0	0	0	0	0	0	0	0	0	0
Q9UHD9_N122	0	0	0	0	0	0	0	0	0	0	0	0	0	0	0	0	0	0	0	0	0	0	0	0	0	0	0	-2	0	0	-2	0.365148
Q9UHG3_N196	0	0	0	0	0	0	0	0	0	0	0	0	0	0	0	0	0	0	0	0	0	0	0	0	0	0	0	0	0	0	0	0
Q9UHG3_N353	0	0	0	0	0	0	0	0	0	0	0	0	0	0	0	0	0	0	0	0	0	0	0	0	-1	-1	0	0	0	0	-2	0.253708
Q9UHL4_N315	0	0	0	0	0	0	0	0	0	0	0	0	0	0	0	0	0	0	0	0	0	0	0	0	0	0	0	0	0	0	0	0
Q9UJ14_N198	0	0	0	0	0	0	0	0	0	0	0	0	0	0	0	0	-1	-1	0	0	0	0	0	0	0	0	0	0	0	0	-2	0.253708
Q9UJ14_N523	0	0	0	0	0	0	0	0	0	0	0	0	0	0	0	0	0	0	0	0	0	0	0	0	0	0	0	0	0	0	0	0
Q9ULF5_N339	0	0	0	0	0	0	0	0	0	0	0	0	0	0	0	0	0	0	0	0	0	0	0	0	0	0	0	0	0	0	0	0
Q9UMF0_N195	0	0	0	0	0	0	0	0	0	0	0	0	0	0	0	0	0	0	0	0	0	0	0	0	0	0	0	0	0	0	0	0
Q9UMF0_N214	0	0	0	0	0	0	0	0	0	0	0	0	1	0	-1	-1	0	1	0	0	0	0	0	0	0	0	0	0	0	0	0	0.371391
Q9UMF0_N303	0	0	0	0	0	0	0	0	0	0	0	0	0	0	0	0	0	0	-2	0	2	-2	0	2	-2	0	2	0	0	0	0	0.909718
Q9UMF0_N54	0	0	0	-2	-2	0	-3	-1	2	0	0	0	0	0	0	0	0	0	-2	-1	1	-3	-1	2	-3	-1	2	-1	-1	-1	-15	1.33261
Q9UMF0_N583	-1	-1	0	-1	-2	-1	-1	-1	0	-1	-2	-1	0	0	0	0	0	0	0	0	0	0	0	0	-1	-2	-1	-1	-1	-1	-19	0.668675
Q9UMF0_N646	0	0	0	0	0	0	-1	-1	0	0	0	0	0	0	0	0	0	0	0	0	0	-1	-1	0	-1	-1	0	0	0	0	-6	0.406838
Q9UPU3_N800	0	0	0	0	0	0	0	0	0	0	0	0	0	0	0	0	0	0	0	0	0	0	0	0	0	0	0	0	0	0	0	0
Q9Y287_N170	0	0	0	0	0	0	0	0	0	0	0	0	0	0	0	0	0	0	0	0	0	0	0	0	0	0	0	0	0	0	0	0
Q9Y4L1_N515	0	0	0	0	0	0	0	0	0	0	0	0	0	0	0	-1	0	1	0	0	0	0	0	0	0	0	0	0	0	0	0	0.262613
Q9Y4L1_N862	0	0	0	0	0	0	0	0	0	0	0	0	0	0	0	0	0	0	0	0	0	0	0	0	0	0	0	0	0	0	0	0
Q9Y4L1_N931	0	0	0	0	0	0	0	0	0	0	0	0	0	0	0	-1	0	1	0	0	0	0	0	0	0	0	0	0	0	0	0	0.262613
Q9Y639_N229	0	0	0	-1	-2	-1	-1	-2	-1	0	0	0	-1	-1	0	0	0	0	0	0	0	-1	-2	-1	-1	-2	-1	0	0	0	-18	0.723974
Sum	-19	-18	1	-105	-84	21	-126	-104	22	-60	-52	8	-6	-2	4	-21	-7	14	-33	-13	20	-86	-64	22	-136	-107	29	-50	-18	-29
Standard deviation	0.284268	0.318351	0.289494	0.951463	1.00815	0.782262	1.01755	1.15907	0.919608	0.666336	0.729652	0.520714	0.262801	0.284414	0.263118	0.408469	0.326387	0.421377	0.474377	0.585255	0.47737	0.761588	0.877127	0.722482	1.1514	1.24	1.00659	0.458684	0.336018	0.397159
